# Supplementary material for: Modeling Measurement as a Sequential Process: Autoregressive Confirmatory Factor Analysis (AR-CFA)
Source: Front Psychol. 2019 Sep 20;10:2108. doi: 10.3389/fpsyg.2019.02108 (PMC6763968; doi:10.3389/fpsyg.2019.02108)
Supplement: Supplementary file 2 [file Data_Sheet_1.ZIP › Mplus files and data for AR-CFA paper/AR-CFA Bayes files/NA.dat]

    -1.093    -0.304     0.839     1.184    -1.963     0.324    -0.907    -1.457    -0.614    -1.676    -2.276    -1.374     1.068     1.177    -1.725     0.555    -0.130     0.080     1.866    -2.188    -1.013    -0.758    -0.935    -0.330    -0.621    -0.665    -0.229    -0.604    -0.574    -0.778    -0.784    -0.643    -0.837    -0.754    -0.840    -0.617    -1.198    -0.774    -0.904    -0.510    -0.718    -0.756     0.222    -1.198    -0.330    -1.220    -0.798    -0.365    -0.262     0.264    -0.683    -0.892    -0.664    -0.571    -0.915    -0.590    -0.253    -0.634    -0.546    -0.679    -1.089    -0.254    -0.411    -0.301    -0.363    -0.561    -0.580     0.339    -1.220    -0.253     0.166     0.114     0.254     0.098     0.467     0.429    -0.078     0.313     0.497     0.169     0.537    -0.358     0.518     0.110     0.173     0.161     0.092     0.121     0.376     0.157     0.216     0.168     0.218    -0.358     0.518     0.531     1.114     1.249     0.790     0.093     1.502     1.315     1.366     0.201     0.723     0.857     0.593     0.226     0.726     0.297     0.383     0.586     0.618     0.111     0.867     0.707     0.671     0.430     0.093     1.366    -1.386    -2.056    -1.477    -2.002    -2.166    -1.951    -1.574    -2.482    -1.531    -2.305    -1.656    -2.390    -2.394    -1.016    -1.852    -1.299    -2.084    -1.816    -2.339    -1.712    -1.874    -1.902     0.413    -2.482    -1.299    -0.360    -0.343     0.280    -1.022     0.054     0.250     0.286     0.350    -0.632     0.715     0.604     0.609     0.215     0.220     0.826     0.516     0.549     0.424    -0.195     1.073    -0.092    -0.069     0.432    -0.932     0.502     1.047     1.066     0.244     0.480     1.313    -0.370    -0.323     0.333    -1.226     0.094    -1.691    -1.669     0.260    -2.137    -1.338    -1.192    -1.135     0.375    -1.836    -0.769    -0.772    -0.777     0.217    -1.180    -0.519    -1.212    -1.169     0.356    -1.872    -0.760    -0.626    -0.679     0.457    -1.677    -0.106     0.760     0.742     0.269     0.306     1.313     0.611     0.648     0.367    -0.178     1.066    -0.801    -0.812     0.253    -1.299    -0.421     1.310     1.339     0.293     0.708     1.565     0.490     0.512     0.330    -0.392     0.918    -0.253    -0.212     0.321    -0.759     0.259     1.520     1.573     0.271     1.039     1.855    -0.532    -0.489     0.378    -1.326    -0.086
    -2.093     0.696     0.839     2.184    -1.963    -2.676    -1.907    -1.457     1.386    -0.676    -2.276     0.626     1.068     2.177    -0.725    -1.445    -0.130     1.080     1.866    -0.188    -1.272    -1.313    -1.393    -1.526    -2.374    -1.501    -1.437    -1.227    -1.142    -1.433    -1.457    -1.957    -1.400    -1.426    -1.272    -1.846    -1.452    -2.063    -1.090    -1.704    -1.514    -1.435     0.324    -2.374    -1.142     0.102    -0.254    -0.002    -0.184     0.007    -0.281     0.106     0.271     0.082     0.182    -0.401    -0.090    -0.175     0.045    -0.306    -0.169    -0.173    -0.423    -0.067     0.582    -0.057    -0.078     0.243    -0.423     0.271     0.604     0.746     0.014     0.785     0.315     0.635     0.821     0.350     0.453     0.590     0.893     0.592     0.685     0.331     0.187     0.307     0.405     0.381     0.456     0.715     0.513     0.523     0.230     0.014     0.821     2.839     2.547     2.171     2.207     1.387     2.757     1.671     1.111     1.703     1.533     1.826     1.795     1.492     1.804     1.895     2.300     1.762     1.705     1.511     1.823     1.892     1.800     0.452     1.111     2.757    -1.137    -1.534    -0.924    -0.764    -0.905    -1.718    -1.380    -1.027    -1.148    -0.629    -1.541    -1.210    -0.555    -0.771    -0.620    -1.320    -1.498    -1.611    -1.049    -1.404    -1.137    -1.143     0.358    -1.718    -0.620    -0.592    -0.664     0.334    -1.249    -0.063     0.725     0.755     0.267     0.144     1.145     0.293     0.300     0.246    -0.135     0.676     0.266     0.341     0.399    -0.582     0.698    -0.797    -0.782     0.386    -1.430    -0.231    -1.117    -1.205     0.314    -1.492    -0.599    -1.841    -1.791     0.260    -2.487    -1.525    -2.037    -1.991     0.261    -2.581    -1.728    -0.132    -0.073     0.344    -0.790     0.362    -0.094    -0.123     0.199    -0.485     0.132    -0.059    -0.123     0.411    -0.595     0.635     0.666     0.688     0.317    -0.072     1.078     0.336     0.306     0.314    -0.173     0.801     0.646     0.670     0.336    -0.054     1.215    -0.159    -0.155     0.157    -0.402     0.059     0.210     0.119     0.363    -0.331     0.882    -0.098    -0.067     0.247    -0.735     0.201     0.269     0.273     0.355    -0.344     0.906     0.954     1.009     0.251     0.414     1.196     0.803     0.849     0.335     0.250     1.262
    -1.093     0.696    -0.161     1.184     1.037    -1.676     1.093    -0.457    -0.614     1.324    -1.276     1.626     1.068    -1.823     1.275    -1.445     0.870    -0.920    -1.134     0.812    -0.632    -1.005    -0.809    -1.063    -0.975    -1.044    -1.046    -1.053    -0.826    -1.170    -1.273    -1.127    -0.740    -0.864    -1.043    -0.982    -1.110    -0.577    -0.901    -0.776    -0.951    -0.994     0.181    -1.273    -0.632     0.458     0.999     1.321     0.869     0.294     0.836     0.938     0.455     0.307     0.203     0.486     1.214     0.723     0.704     1.346     0.748     0.572     0.773     0.468     0.738     0.723     0.730     0.329     0.203     1.321    -0.187     0.246    -0.045     0.172    -0.041     0.345     0.137    -0.049     0.054    -0.149     0.260     0.391     0.291     0.236     0.224    -0.201     0.018     0.213     0.370    -0.104     0.109     0.155     0.192    -0.201     0.370    -0.809    -0.290     0.120     0.115    -0.529    -0.994    -0.033    -0.055    -0.617    -0.307     0.227    -0.125    -0.409     0.062    -0.144    -0.331     0.147    -0.481    -0.195     0.055    -0.230    -0.170     0.334    -0.994     0.147     0.652     1.006     0.257     0.662     0.898     1.231     0.892     1.097     0.866     0.866     0.883     0.214     0.343     0.360     0.571     0.357     0.500     0.820     0.428     1.782     0.734     0.741     0.383     0.214     1.231    -0.135    -0.134     0.220    -0.573     0.209    -0.058    -0.057     0.340    -0.720     0.373    -0.264    -0.291     0.214    -0.693     0.048     1.369     1.409     0.365     0.771     1.997     0.319     0.302     0.377    -0.764     0.878    -0.697    -0.691     0.211    -1.214    -0.402     0.409     0.344     0.365    -0.366     0.953    -0.595    -0.655     0.228    -0.981    -0.223    -0.418    -0.400     0.258    -0.793    -0.076     0.928     0.906     0.208     0.422     1.148     0.125     0.108     0.320    -0.529     0.528     0.672     0.552     0.430    -0.074     1.303     0.907     0.889     0.253     0.551     1.288    -1.604    -1.699     0.300    -2.001    -1.213     0.849     0.827     0.183     0.479     1.131    -0.374    -0.306     0.221    -0.938    -0.131     0.050     0.081     0.371    -0.667     0.523    -1.079    -1.170     0.281    -1.462    -0.634    -0.981    -1.005     0.189    -1.291    -0.755     0.165     0.142     0.435    -1.119     0.684
    -2.093    -1.304    -0.161     0.184    -0.963    -0.676    -0.907    -0.457    -1.614    -0.676    -0.276    -0.374    -0.932     0.177    -0.725    -0.445    -1.130    -0.920    -0.134    -1.188    -0.755    -0.148    -0.458    -0.547    -0.783    -0.486    -0.703    -0.575    -0.332    -0.605    -0.398    -0.505    -0.648    -0.139    -0.224    -0.363    -0.224    -0.394    -0.233    -0.398    -0.446    -0.428     0.196    -0.783    -0.148    -0.585    -1.034    -0.202    -0.335    -0.691    -0.623    -0.937    -0.932    -0.861    -1.025    -0.832    -0.491    -0.718    -0.478    -0.560    -0.548    -0.642    -0.265    -1.134    -0.652    -0.677    -0.647     0.259    -1.134    -0.265    -0.398    -0.352    -0.640    -0.610    -0.614    -0.496    -0.539    -0.356    -0.412    -0.385    -0.227    -0.777    -0.634    -0.355    -0.585    -0.657    -0.765    -0.544    -0.770    -0.475    -0.530    -0.541     0.157    -0.777    -0.352    -0.149    -0.081    -0.484    -0.893    -0.363    -0.297    -0.047     0.248     0.715    -0.328    -0.337    -0.611    -0.125     0.396    -1.263    -0.469     0.006    -0.387    -0.042    -0.134    -0.232    -0.223     0.431    -1.263     0.396    -0.269    -1.311    -0.027    -0.786    -1.279    -0.877    -1.108    -0.431    -0.424    -1.511    -1.583    -0.710    -1.406    -1.431    -0.596    -1.124    -0.435    -1.434    -0.876    -0.624    -0.912    -0.876     0.465    -1.583    -0.269    -1.635    -1.662     0.210    -1.959    -1.357    -0.619    -0.636     0.289    -1.187    -0.173     0.364     0.327     0.187     0.091     0.602     0.465     0.420     0.390    -0.321     0.982    -0.052    -0.109     0.418    -0.799     0.448    -0.270    -0.262     0.227    -0.739     0.031    -0.180    -0.183     0.283    -0.774     0.148     0.161     0.162     0.164    -0.106     0.386    -1.414    -1.427     0.339    -1.999    -0.954    -0.177    -0.181     0.256    -0.743     0.164     0.346     0.332     0.288    -0.112     0.689     0.519     0.592     0.343    -0.041     0.959    -0.210    -0.233     0.238    -0.694     0.202     0.325     0.307     0.355    -0.546     0.730    -0.288    -0.282     0.252    -0.779     0.026     0.055     0.100     0.193    -0.293     0.344    -0.396    -0.419     0.321    -0.922     0.090    -0.093    -0.086     0.255    -0.649     0.283    -0.024    -0.013     0.186    -0.423     0.280    -0.339    -0.369     0.377    -1.003     0.138
    -0.093     0.696    -0.161    -1.816     1.037    -0.676     0.093     0.543    -0.614     0.324     0.724     0.626     0.068    -1.823     1.275     0.555    -0.130     1.080    -0.134     0.812     0.104     0.326     0.041     0.169     0.489     0.615     0.390     0.515     0.137    -0.136     0.144     0.703     0.235     0.117    -0.070     0.124     0.563     0.393     0.135     0.045     0.252     0.157     0.235    -0.136     0.615     0.521     0.015     0.370     0.595     0.920    -0.016     0.396     0.430     0.353    -0.017     0.308     0.266     0.154     0.212     0.490     0.021     0.655     0.235    -0.215     0.946     0.332     0.330     0.305    -0.215     0.920     0.525     0.451     0.137     0.135     0.567     0.352     0.270     0.526     0.134    -0.033     0.218     0.060    -0.059     0.721     0.361     0.182     0.310     0.349     0.149     0.715     0.304     0.290     0.227    -0.059     0.715    -0.188    -0.920    -0.904    -1.200    -1.633    -1.112    -1.638    -1.177    -1.396    -0.750    -1.318    -1.287    -1.688    -1.215    -1.117    -2.137    -1.334    -0.849    -0.943    -0.647    -1.173    -1.188     0.427    -2.137    -0.647     1.315     0.691     0.462     0.405     1.078     0.963     0.877     0.640    -0.081     1.386     0.511     0.768     0.587     0.499    -0.258     0.903     0.767     0.515     0.816     0.611     0.673     0.666     0.394    -0.258     1.315    -0.359    -0.341     0.221    -0.764    -0.066     0.335     0.345     0.298    -0.303     0.680    -0.444    -0.399     0.262    -0.916    -0.088    -0.627    -0.682     0.455    -1.501    -0.076     0.352     0.353     0.381    -0.293     1.085    -0.926    -0.864     0.227    -1.351    -0.615    -0.288    -0.338     0.311    -0.870     0.201     0.203     0.153     0.271    -0.310     0.534     0.303     0.334     0.317    -0.366     0.735    -0.049    -0.064     0.233    -0.430     0.329     0.332     0.440     0.368    -0.257     0.874     0.202     0.204     0.401    -0.674     0.687    -0.370    -0.326     0.330    -0.978     0.079    -0.850    -0.914     0.377    -1.648    -0.219     0.987     0.953     0.192     0.612     1.218     0.234     0.262     0.264    -0.266     0.592    -0.482    -0.439     0.339    -1.191     0.014     0.556     0.645     0.347    -0.097     1.006     0.441     0.400     0.261    -0.097     0.961     0.225     0.221     0.338    -0.397     0.823
     0.907     0.696     1.839     0.184    -0.963    -1.676     1.093     0.543    -1.614    -2.676     1.724     1.626     0.068     1.177    -2.725    -2.445    -0.130     0.080    -1.134    -1.188     0.295    -0.571     0.060    -0.303     0.133     0.120    -0.165     0.257    -0.107    -0.093     0.227    -0.424     0.217    -0.046    -0.106     0.544     0.099    -0.255    -0.035    -0.358    -0.026    -0.041     0.275    -0.571     0.295     0.460     0.444     0.308     0.731     0.577     0.384     0.975     0.753     0.445     1.108     0.372     0.476     0.148     0.432     0.311     0.529     0.332     0.509     0.250     0.775     0.516     0.453     0.243     0.148     0.975    -0.032    -0.119    -0.020    -0.095     0.085     0.127     0.623     0.127     0.181    -0.049     0.432     0.291    -0.372     0.144     0.246     0.243    -0.130     0.185     0.339     0.144     0.117     0.135     0.223    -0.372     0.432    -0.799    -1.117     0.004    -0.481    -0.514     0.133    -0.013     0.418     0.067    -0.429     0.104     0.194    -0.091     0.245    -1.168    -0.532    -0.282    -0.703    -0.122    -0.890    -0.299    -0.202     0.466    -1.168     0.245    -1.194    -0.500    -1.023    -1.711    -0.502    -1.768    -1.109    -0.919    -0.438    -1.519    -1.084    -0.947    -1.526    -0.369    -0.606    -1.341    -0.868    -1.172    -1.666    -1.559    -1.091    -1.096     0.449    -1.768    -0.438     0.929     0.916     0.316     0.217     1.461     0.167     0.270     0.277    -0.487     0.452     1.699     1.644     0.245     1.273     2.126     0.494     0.437     0.485    -0.207     1.203     0.133     0.165     0.422    -0.533     0.831    -1.608    -1.616     0.275    -2.121    -1.215     0.568     0.609     0.288    -0.099     0.871     0.396     0.405     0.259    -0.107     0.658    -1.343    -1.445     0.391    -1.773    -0.607    -2.105    -2.137     0.265    -2.540    -1.688     1.740     1.680     0.371     1.001     2.213     0.908     0.972     0.291     0.293     1.302    -0.081    -0.066     0.330    -0.798     0.437     1.399     1.417     0.410     0.806     2.085    -2.205    -2.125     0.259    -2.770    -1.867    -2.392    -2.497     0.292    -2.987    -2.079    -0.727    -0.713     0.270    -1.412    -0.401    -0.089    -0.090     0.350    -0.834     0.294    -0.987    -1.030     0.232    -1.436    -0.519    -0.224    -0.163     0.398    -0.997     0.263
     1.907     0.696     1.839     0.184     1.037     1.324     1.093     1.543     0.386     0.324     1.724     0.626     1.068     0.177    -0.725     0.555         *     1.080    -0.134    -0.188     0.930     0.824     1.156     0.873     0.753     0.824     0.840     0.714     0.694     0.671     0.918     0.756     0.964     0.934     1.222     1.086     1.013     0.765     0.742     1.159     0.892     0.857     0.165     0.671     1.159    -0.134     0.131     0.783     0.984     0.659     0.917     0.193    -0.222     0.543     0.809     0.304     1.076     0.049     0.626     0.760     0.546     0.592     0.549     0.408     0.600     0.509     0.571     0.359    -0.222     0.984     0.993     0.495     0.848     0.695     0.855     0.892     1.047     0.517     0.515     0.623     0.630     0.788     1.322     0.946     0.950     0.706     0.591     0.549     0.744     0.741     0.772     0.742     0.213     0.495     1.047    -0.592     0.328     0.303     0.370    -0.389     0.117     0.681    -0.370     0.647    -0.385     0.494    -0.123    -0.049    -0.062     0.763    -0.130     0.916     0.623     0.427     0.071     0.182     0.210     0.437    -0.592     0.763     0.425     0.013     0.644     0.670     0.732     1.382     0.785     0.559    -0.008     0.756     0.465     0.308    -0.406    -0.117     0.313     0.281     0.523     0.793    -0.120     0.060     0.403     0.445     0.419    -0.406     0.793     0.989     0.986     0.193     0.696     1.268     0.185     0.094     0.350    -0.304     0.815     1.069     1.081     0.227     0.555     1.350    -0.009     0.027     0.459    -0.646     0.574     0.622     0.637     0.423    -0.344     1.210     0.374     0.401     0.208    -0.122     0.667     0.568     0.546     0.355     0.044     1.067     0.665     0.773     0.256    -0.019     0.959     0.198     0.182     0.325    -0.296     0.617     0.083     0.061     0.192    -0.350     0.271     0.410     0.449     0.269    -0.125     0.770    -0.038    -0.069     0.498    -0.933     0.714    -0.014     0.016     0.233    -0.551     0.283     0.013    -0.048     0.333    -0.436     0.496    -0.898    -0.950     0.221    -1.252    -0.578    -0.427    -0.419     0.157    -0.688    -0.170    -0.107     0.014     0.711    -1.700     0.962    -0.097    -0.126     0.288    -0.607     0.455    -0.232    -0.218     0.205    -0.517     0.037    -0.531    -0.616     0.359    -1.439     0.075
    -0.093    -0.304     0.839     2.184     0.037    -2.676    -0.907     1.543     0.386    -0.676    -0.276    -0.374     1.068     1.177    -0.725     1.555    -1.130     1.080    -0.134     0.812    -0.075     0.143     0.007    -0.743    -0.298    -0.175    -0.627     0.233    -0.477     0.352    -0.212    -0.469     0.373     0.200    -0.113     0.127     0.381    -0.256    -0.157    -0.408    -0.110    -0.135     0.335    -0.743     0.373    -0.211    -0.563    -0.421    -0.633    -0.497    -0.658    -0.686    -0.376    -0.478     0.170    -0.490    -0.621    -0.487    -0.465    -0.484    -0.876    -0.436    -0.665    -0.637    -1.058    -0.529    -0.493     0.245    -1.058    -0.211     0.490     0.857     0.882     0.532     0.747     0.799     0.849     0.640     0.566     0.402     0.609     0.662     0.550     1.300     0.652     0.537     0.553     0.712     0.761     0.819     0.696     0.657     0.197     0.402     0.882     1.196     1.502     0.871     0.495     0.269     1.645     1.309     1.205     0.933     1.626     1.346     1.241     0.529     0.994     0.910     0.868     0.990     0.884     0.970     1.408     1.060     0.992     0.368     0.269     1.626     0.260    -1.430     0.024    -0.309    -0.188    -0.688    -0.946     0.238    -0.413     0.264    -0.168    -0.535    -1.557    -0.776     0.412    -0.130    -0.411    -0.251    -0.239     0.160    -0.334    -0.245     0.539    -1.557     0.264    -0.014     0.037     0.407    -0.658     0.527     0.182     0.207     0.245    -0.533     0.458     0.138     0.158     0.238    -0.588     0.438     1.059     1.071     0.375     0.389     1.579     0.378     0.260     0.563    -0.340     1.528    -2.487    -2.463     0.370    -3.135    -1.920    -0.396    -0.382     0.265    -1.066    -0.008     0.789     0.748     0.286     0.028     1.160    -0.434    -0.419     0.319    -1.040     0.112    -0.493    -0.559     0.268    -0.838     0.035    -0.140    -0.072     0.435    -0.816     0.467     0.339     0.284     0.350    -0.602     0.725     0.121     0.157     0.232    -0.445     0.469     0.356     0.386     0.307    -0.167     0.908    -0.517    -0.598     0.287    -0.961     0.079     1.647     1.680     0.336     1.050     2.137    -0.519    -0.530     0.272    -1.276    -0.222     0.028     0.097     0.287    -0.743     0.354    -0.651    -0.642     0.210    -1.034    -0.319     1.105     1.082     0.459     0.436     1.975
     1.907    -2.304    -2.161     1.184     1.037    -2.676     0.093    -2.457     1.386     0.324     1.724    -1.374    -2.932     1.177     0.275     1.555    -0.130    -2.920     1.866     0.812     0.731     0.943     0.639     0.292     0.363     0.832     0.685     0.988     0.833     0.795     0.258     0.448     0.875     1.002     0.468     0.255     1.030     0.970     0.765     1.005     0.709     0.780     0.270     0.255     1.005    -0.558    -0.500    -0.558    -0.427    -0.844    -0.049    -0.605    -0.246    -0.895    -0.996    -0.664    -0.646    -0.256    -0.555    -0.437    -0.666    -0.485    -1.155    -0.596    -0.278    -0.571    -0.558     0.266    -1.155    -0.246    -1.684    -1.596    -1.804    -1.634    -1.741    -1.489    -1.634    -1.573    -1.770    -1.624    -1.803    -1.878    -1.555    -1.899    -1.264    -1.755    -1.464    -2.072    -1.927    -1.607    -1.689    -1.659     0.185    -2.072    -1.464     0.766     0.973     1.135     1.581     0.958     0.277     1.464     0.421     0.687     1.199     1.380     0.289     1.281     0.923     1.411     0.669     1.178     1.570     1.504     0.678     1.017     1.054     0.419     0.277     1.570     0.127     0.387     0.093     0.832     1.124     1.371     0.614     0.521     0.190     0.000     0.596     0.567    -0.074     0.632     0.180    -0.118     0.675     1.706     0.868     1.174     0.573     0.581     0.500    -0.118     1.371     1.165     1.066     0.270     0.803     1.582    -1.719    -1.714     0.312    -2.342    -1.278    -0.462    -0.499     0.229    -1.063    -0.070     0.157     0.161     0.440    -0.579     0.757     0.481     0.514     0.462    -0.463     1.056    -3.344    -3.403     0.297    -3.807    -2.845     0.636     0.590     0.273     0.233     0.884    -0.604    -0.636     0.279    -1.246    -0.083     0.555     0.533     0.356     0.005     1.108     0.013     0.016     0.262    -0.520     0.336     0.638     0.500     0.461    -0.069     1.356    -0.610    -0.585     0.356    -1.323    -0.095    -0.568    -0.500     0.353    -1.258    -0.146     0.321     0.382     0.363    -0.188     0.907     0.013     0.054     0.276    -0.512     0.359     0.741     0.636     0.342     0.330     1.313     0.487     0.463     0.275     0.017     0.954    -0.361    -0.318     0.359    -1.137     0.191     1.379     1.388     0.253     0.966     1.754     0.328     0.454     0.437    -0.497     0.849
     0.907     0.696    -1.161     2.184     1.037     1.324     1.093    -0.457     1.386     0.324     1.724    -0.374    -0.932     0.177     0.275    -0.445    -0.130    -0.920    -1.134     0.812     0.861     0.627     0.797     0.948     0.593     0.518     0.899     0.582     0.578     0.552     0.640     0.759     0.609     0.598     0.869     0.852     0.539     0.645     0.343     0.824     0.682     0.634     0.159     0.343     0.899    -0.234     0.234     0.277    -0.155     0.335     0.117    -0.317     0.027     0.143    -0.001     0.208    -0.328    -0.044    -0.036     0.685    -0.080     0.347     0.469     0.084    -0.220     0.076     0.056     0.268    -0.328     0.469    -0.726    -0.403    -0.615    -0.686    -0.400    -0.335    -0.164    -0.694    -0.537    -0.464    -0.164    -0.743    -1.061    -0.575    -0.501    -0.552    -0.540    -0.524    -0.432    -0.454    -0.529    -0.530     0.203    -1.061    -0.164     1.438     1.155     1.207     0.693     1.058     1.108     1.246     0.540     1.170     1.194     0.915     0.724     0.165     0.944     1.372     0.841     1.193     1.101     1.104     1.550     1.036     1.106     0.324     0.165     1.438     0.456     1.322     0.125     0.194     0.850     0.678     1.067     0.755     0.569     0.304     0.297     0.655     0.237     0.185     0.189     0.883     0.437     0.546     0.252     0.532     0.527     0.494     0.327     0.125     1.067     0.218     0.266     0.210    -0.128     0.440     0.618     0.573     0.315    -0.110     1.040    -0.611    -0.656     0.225    -0.968    -0.327     1.162     1.081     0.310     0.646     1.619     0.531     0.592     0.321    -0.271     0.923     0.625     0.637     0.223     0.237     0.890     1.041     0.995     0.280     0.527     1.399     0.165     0.189     0.266    -0.432     0.399     0.533     0.458     0.309     0.094     0.931     0.068     0.092     0.228    -0.431     0.390     0.737     0.704     0.173     0.384     0.996    -0.467    -0.487     0.337    -1.219     0.043    -0.195    -0.233     0.267    -0.716     0.230    -0.656    -0.684     0.260    -1.091    -0.189     0.015     0.057     0.199    -0.362     0.214    -1.163    -1.173     0.168    -1.403    -0.959    -0.202    -0.197     0.344    -0.838     0.241    -0.126    -0.111     0.285    -0.671     0.305    -1.609    -1.581     0.164    -1.895    -1.402     0.285     0.298     0.321    -0.570     0.617
    -2.093     0.696     0.839     1.184     1.037    -1.676     1.093    -1.457    -1.614     0.324     1.724    -0.374     1.068     1.177     0.275    -2.445     0.870     1.080     0.866    -0.188     0.009    -0.571     0.010    -0.570    -0.695     0.067    -0.028    -0.074     0.221    -0.500    -0.149    -0.573     0.199    -0.008    -0.142    -0.327     0.380    -0.202    -0.137    -0.033    -0.156    -0.106     0.297    -0.695     0.221     0.435     0.049     0.398     0.531     0.187     0.297     0.729     0.383    -0.126     0.281     0.023     0.270    -0.209     0.414     0.355     0.383     1.180     0.266     0.821     0.469     0.357     0.369     0.316    -0.209     0.821     0.502     0.491     0.613     0.917     0.433     0.435     0.532     0.068     0.231     0.832     0.776     0.784     0.130     0.532     0.159     0.408     0.582     0.312     0.610     0.391     0.487     0.497     0.235     0.068     0.832     0.216     0.335     0.170     0.285    -0.199     0.824    -0.037    -0.304     0.465     0.026    -0.311     0.405     0.121    -0.075     0.774     0.037    -0.174    -0.264     0.562     0.127     0.149     0.124     0.338    -0.311     0.774     0.412    -0.202     0.621    -0.400     0.057     0.787     0.670     0.767     0.345    -0.190     0.102     1.004    -0.048     0.009     0.391     0.358     0.106     0.445     0.386    -0.046     0.279     0.352     0.376    -0.400     0.787    -1.935    -1.999     0.290    -2.515    -1.540     0.319     0.331     0.332    -0.406     0.808     0.334     0.323     0.249    -0.149     0.719     1.045     1.086     0.361     0.350     1.504     0.696     0.768     0.409    -0.077     1.176    -1.534    -1.581     0.303    -2.063    -1.054     0.701     0.752     0.325    -0.198     1.112    -1.994    -2.053     0.318    -2.589    -1.531    -1.685    -1.696     0.286    -2.218    -1.281     0.175     0.214     0.196    -0.213     0.416     1.881     1.819     0.403     1.235     2.517    -0.855    -0.856     0.472    -2.001    -0.077     0.376     0.369     0.397    -0.372     0.986     1.069     1.110     0.265     0.562     1.443     0.126     0.143     0.200    -0.186     0.366    -2.261    -2.237     0.311    -2.930    -1.795     0.438     0.459     0.315    -0.306     0.742     0.297     0.254     0.376    -0.413     0.927     0.769     0.750     0.217     0.324     1.077    -0.447    -0.487     0.345    -1.053    -0.043
    -1.093    -0.304    -0.161    -1.816     0.037    -1.676    -1.907    -0.457    -0.614     1.324    -0.276    -0.374    -1.932     0.177     1.275     0.555    -0.130     0.080    -1.134     0.812    -0.713     0.105    -0.274    -0.414    -0.202     0.041    -0.517    -0.083    -0.262    -0.101    -0.746    -0.664    -0.159    -0.268    -0.050    -0.603     0.122    -0.091    -0.014    -0.474    -0.268    -0.232     0.274    -0.746     0.105    -0.277    -0.226    -0.455     0.221    -0.456    -0.861    -0.637    -0.590    -0.234     0.068    -0.298    -0.503    -0.284    -0.441    -0.505    -0.779    -0.067    -0.372    -0.797    -0.325    -0.391    -0.407     0.276    -0.861     0.068    -0.472    -0.582    -0.654    -0.062    -0.709    -0.803    -0.662    -0.452    -0.596    -0.488    -0.509    -0.707    -0.784    -1.310    -1.029    -0.326    -0.251    -0.609    -0.824    -0.794    -0.631    -0.631     0.272    -1.310    -0.251    -0.932    -0.473    -1.361    -0.545    -1.064    -1.087    -0.244    -0.426    -0.873    -0.860    -0.479    -0.653    -0.672    -0.662    -0.959    -1.527    -0.406    -0.535    -1.162    -1.467    -0.819    -0.766     0.371    -1.527    -0.406     0.964     1.360     0.908     1.204     0.290     0.887     0.744     0.495     1.150    -0.321     1.146     0.111     0.566     0.419     0.131     0.549     1.235     0.765     0.486     0.163     0.663     0.655     0.452    -0.321     1.235    -0.782    -0.779     0.318    -1.309    -0.308     0.063     0.031     0.255    -0.477     0.446     0.465     0.459     0.295    -0.103     0.880    -0.987    -1.007     0.382    -1.489    -0.229    -0.634    -0.587     0.464    -1.448     0.034    -1.372    -1.370     0.226    -1.703    -0.992    -1.487    -1.504     0.290    -2.082    -1.005     0.253     0.227     0.299    -0.345     0.583     0.018    -0.058     0.318    -0.462     0.587     0.980     0.962     0.249     0.430     1.406     0.098    -0.022     0.413    -0.490     0.755     0.165     0.124     0.398    -0.586     0.723    -1.035    -1.040     0.355    -1.849    -0.522     0.781     0.761     0.290     0.377     1.202     0.898     0.895     0.264     0.468     1.203     0.828     0.802     0.289     0.351     1.289     0.276     0.284     0.295    -0.455     0.778     1.031     1.132     0.364     0.357     1.447    -0.771    -0.759     0.179    -1.042    -0.533     0.221     0.191     0.366    -0.535     0.682
    -1.093    -1.304    -1.161     0.184     1.037     0.324    -1.907    -0.457     1.386     1.324    -0.276    -2.374     0.068    -1.823     0.275     0.555    -0.130    -0.920     0.866     0.812    -0.054     0.134    -0.020     0.039    -0.001     0.194    -0.107     0.175    -0.138     0.065     0.283    -0.212    -0.348    -0.132    -0.089    -0.032     0.038    -0.145    -0.079    -0.294    -0.036    -0.043     0.160    -0.348     0.194    -1.075    -1.210    -0.454    -1.042    -0.845    -0.903    -0.779    -0.946    -0.868    -0.612    -0.682    -1.134    -0.889    -0.888    -0.951    -1.043    -0.820    -0.525    -0.565    -0.812    -0.852    -0.878     0.205    -1.210    -0.525    -0.598    -0.335    -0.421    -0.263    -0.197     0.059    -0.258    -0.781     0.312    -0.241    -0.387    -0.442    -0.558    -0.135    -0.259    -0.140    -0.287    -0.394    -0.517    -0.066    -0.295    -0.275     0.242    -0.781     0.059     1.148    -0.416     0.267     0.149    -0.198     0.906     0.000     0.237    -0.154    -0.065     0.793     0.601    -0.157     0.460     0.797    -0.135    -0.623    -0.198    -0.395     0.779     0.190     0.075     0.507    -0.623     0.906     0.994     0.233     1.473     0.605     1.358     1.189     0.276     0.524     1.343     0.609     0.913     0.671     0.275     1.292     0.432     1.352     0.083     0.400     0.760     0.327     0.755     0.640     0.450     0.083     1.358    -1.051    -1.032     0.170    -1.368    -0.891    -0.415    -0.379     0.243    -0.919    -0.119    -0.851    -0.802     0.274    -1.412    -0.463     0.004     0.058     0.476    -0.805     0.784     0.271     0.350     0.433    -0.493     0.796     0.369     0.345     0.217    -0.049     0.699    -1.028    -1.039     0.224    -1.420    -0.714    -0.114    -0.164     0.303    -0.683     0.226     1.229     1.273     0.363     0.658     1.677     0.887     0.866     0.236     0.510     1.266    -0.229    -0.252     0.255    -0.649     0.266    -1.236    -1.205     0.293    -1.830    -0.899     0.489     0.491     0.354    -0.406     1.054    -1.926    -1.814     0.434    -2.693    -1.361    -0.064     0.006     0.285    -0.597     0.252     0.567     0.631     0.196     0.131     0.792     0.815     0.839     0.249     0.363     1.186    -0.434    -0.446     0.358    -1.356    -0.044     0.723     0.771     0.246     0.269     1.131     0.154     0.159     0.413    -0.544     0.675
    -1.093     0.696     1.839     0.184     0.037    -0.676     1.093     0.543     0.386     0.324    -0.276     0.626     0.068    -0.823     0.275    -0.445    -0.130     0.080     1.866     0.812    -0.620    -0.019    -0.067    -0.695    -0.458    -0.233    -0.345    -0.356    -0.636    -0.127    -0.384    -0.260    -0.416    -0.188    -0.238    -0.137    -0.172    -0.619    -0.268    -1.085    -0.366    -0.306     0.260    -1.085    -0.067     0.131     0.519     0.416    -0.209     0.601     0.340     0.410     0.393     0.525    -0.159     0.079     0.023     0.313     0.173     0.724     0.374     0.833     0.425     0.274     0.543     0.336     0.383     0.270    -0.209     0.724     0.026    -0.004     0.030    -0.098    -0.053     0.142     0.141     0.232     0.318     0.233    -0.043     0.204     0.509    -0.050     0.341     0.058     0.218     0.055     0.317     0.131     0.135     0.136     0.161    -0.098     0.341     0.454     0.010     0.299     0.420     0.624    -0.537    -0.684     0.494     0.031    -0.311     0.093     0.687    -0.453     0.073     0.190     0.919    -0.127     0.086     0.201     0.506     0.149     0.141     0.424    -0.684     0.687    -0.085    -0.344     0.425    -0.038     1.182     0.602    -0.183     0.260     0.124    -0.361     0.027     0.083     0.036    -0.432    -0.203    -0.084    -0.599     0.469     0.104    -0.074     0.045    -0.006     0.405    -0.599     0.602    -0.734    -0.752     0.284    -1.113    -0.233     0.331     0.293     0.312    -0.259     0.764     1.649     1.684     0.184     1.294     1.867     0.028    -0.008     0.416    -0.780     0.620    -0.014     0.065     0.379    -1.078     0.452    -0.296    -0.385     0.315    -0.670     0.273     0.741     0.725     0.275     0.354     1.159     0.377     0.346     0.199     0.024     0.703     0.229     0.185     0.364    -0.330     0.744     0.302     0.270     0.230    -0.167     0.643     0.192     0.167     0.339    -0.391     0.521     0.185     0.124     0.344    -0.308     0.765    -0.116    -0.132     0.218    -0.575     0.176    -0.961    -0.940     0.316    -1.587    -0.559     0.258     0.283     0.179    -0.124     0.470    -0.047    -0.014     0.226    -0.503     0.231    -0.504    -0.552     0.273    -0.964    -0.009    -0.126    -0.080     0.246    -0.537     0.204     1.793     1.774     0.193     1.465     2.119     0.787     0.823     0.381    -0.136     1.294
    -0.093    -0.304    -1.161     0.184    -0.963    -1.676     0.093     1.543     0.386     1.324    -1.276     0.626    -0.932    -0.823     1.275     0.555    -0.130     1.080     1.866     0.812    -0.260    -0.158    -0.714    -0.818    -0.283    -0.504    -0.246    -0.616    -0.630    -0.842    -0.766    -0.297    -1.036    -0.465    -0.559    -0.372    -0.365    -0.809    -0.488    -0.804    -0.552    -0.531     0.246    -1.036    -0.246    -0.164    -0.047     0.133     0.097     0.404     0.105     0.279     0.297    -0.173     0.225    -0.201     0.220     0.469     0.586     0.606    -0.148    -0.394     0.190    -0.234     0.473     0.136     0.161     0.292    -0.394     0.586     0.105    -0.026     0.096     0.078     0.380    -0.154    -0.326     0.920     0.074     0.068     0.277     0.180     0.094     0.335     0.053     0.162     0.190    -0.225    -0.049     0.079     0.115     0.086     0.256    -0.326     0.380     0.422    -0.271     0.437     0.354     0.714     0.361     0.229     0.955     0.413    -0.110     0.880     0.068     0.447     0.234     0.385     0.359     0.045     0.895    -0.202    -0.548     0.303     0.360     0.395    -0.548     0.895     0.278     0.349     0.268    -0.172     0.255    -0.002     0.315    -0.086    -0.041    -0.141    -0.104    -0.383     0.167     0.167    -0.226    -0.218     0.479    -0.030     0.298     0.579     0.088     0.082     0.262    -0.383     0.479     0.439     0.402     0.244     0.055     0.780    -0.417    -0.404     0.311    -0.947     0.005    -1.259    -1.239     0.302    -2.209    -0.885    -0.129    -0.166     0.370    -0.747     0.460    -1.008    -0.972     0.291    -1.462    -0.608    -1.084    -1.102     0.296    -1.597    -0.738    -0.040    -0.028     0.299    -0.539     0.384     1.401     1.397     0.324     0.423     1.799     0.167     0.179     0.313    -0.405     0.642     1.240     1.206     0.175     1.002     1.551    -0.454    -0.404     0.385    -1.207    -0.032     0.399     0.317     0.341    -0.131     0.894    -1.092    -1.112     0.352    -2.150    -0.654    -1.083    -1.110     0.331    -1.632    -0.590     1.223     1.217     0.141     0.967     1.455     1.109     1.150     0.289     0.599     1.396    -0.253    -0.302     0.347    -0.820     0.206     0.900     0.947     0.353    -0.197     1.350     1.665     1.638     0.225     1.297     2.086     0.702     0.718     0.221     0.302     0.986
    -1.093     0.696     0.839     1.184     1.037     0.324     1.093     0.543     1.386     1.324    -1.276     0.626     1.068     1.177    -1.725     0.555    -0.130     0.080     0.866    -3.188    -0.729    -0.391    -0.248    -0.457    -0.289    -0.362    -0.483    -0.202    -0.430    -0.144    -0.187    -0.480    -0.606    -0.278    -0.571    -0.161    -0.400    -0.445    -0.163    -0.627    -0.383    -0.395     0.172    -0.729    -0.161     0.109     0.244     0.628     0.003     0.316     0.563     0.314     0.206    -0.050     0.478     0.060     0.285    -0.067     0.436     0.240     0.286     0.231     0.321     0.088     0.263     0.248     0.254     0.189    -0.067     0.563     0.361     0.325     0.196    -0.020     0.406    -0.030     0.359     0.583     0.107     0.364     0.638     0.453     0.290     0.492     0.362     0.412     0.259     0.421     0.439     0.075     0.325     0.361     0.182    -0.030     0.583     0.960     1.690     1.210     0.387     0.844     0.831     0.989     0.928     1.259     0.923     1.492     1.003     0.984     0.468     0.599    -0.578     0.854     1.105     0.820     0.849     0.881     0.926     0.459    -0.578     1.492    -0.285    -0.960    -0.276    -0.639    -0.790    -0.432    -0.700    -0.635    -1.036    -0.316    -0.239    -0.362    -0.363     0.233    -0.157    -0.702    -0.822     0.527    -0.400    -0.305    -0.433    -0.381     0.378    -1.036     0.233    -0.697    -0.709     0.188    -1.056    -0.370     0.445     0.453     0.204     0.097     0.689     0.505     0.483     0.152     0.255     0.790     0.285     0.205     0.479    -0.609     0.875     1.443     1.427     0.384     0.434     1.963     0.706     0.697     0.192     0.394     0.958     0.846     0.856     0.215     0.341     1.109     0.158     0.120     0.201    -0.220     0.540     0.673     0.650     0.371    -0.038     1.205     1.497     1.544     0.213     0.998     1.770    -0.672    -0.616     0.290    -1.092    -0.231     0.252     0.275     0.274    -0.305     0.677     0.653     0.612     0.258     0.289     1.125     0.479     0.445     0.391    -0.104     0.896    -1.490    -1.477     0.182    -1.786    -1.207     1.011     1.039     0.229     0.667     1.411    -0.384    -0.360     0.234    -0.851    -0.052    -0.452    -0.499     0.355    -1.092     0.109     0.462     0.405     0.242     0.111     0.810    -2.742    -2.785     0.355    -3.488    -2.189
    -2.093     0.696    -0.161     0.184     0.037    -2.676     0.093     1.543     1.386    -0.676    -2.276     0.626    -0.932     0.177    -0.725    -2.445    -1.130    -0.920    -1.134    -0.188    -1.684    -1.345    -1.683    -1.223    -1.752    -1.531    -2.079    -1.265    -1.899    -2.264    -1.569    -1.389    -1.295    -1.420    -1.481    -1.139    -1.359    -1.716    -1.272    -1.775    -1.557    -1.506     0.298    -2.264    -1.223    -0.057    -0.147    -0.112     0.059    -0.215    -0.152     0.242    -0.128    -0.424    -0.147     0.574    -0.368     0.287    -0.427    -0.420     0.080    -0.152     0.283    -0.289     0.169    -0.067    -0.137     0.274    -0.427     0.287    -0.504    -0.276    -0.292    -0.174    -0.503    -0.287    -0.338    -0.491    -0.159    -0.360    -0.078    -0.357    -0.460    -0.261    -0.006    -0.225    -0.489    -0.534    -0.416    -0.337    -0.327    -0.338     0.149    -0.534    -0.078    -0.240     0.827     0.398     0.893     0.591     0.585     0.303     1.045     0.677     0.551    -0.075    -0.741     0.070    -0.099     0.739     0.488     0.723     0.434     0.886     0.510     0.428     0.530     0.446    -0.741     0.893    -0.222    -0.735    -0.359    -0.181    -0.066     0.309    -0.237    -1.010    -0.521     0.139    -0.495    -0.424     0.001    -0.760    -0.531    -0.277    -0.359    -0.313     0.205    -0.056    -0.295    -0.295     0.334    -1.010     0.205    -0.537    -0.493     0.310    -0.991    -0.075     0.741     0.810     0.276     0.185     1.129     0.198     0.254     0.179    -0.151     0.422    -0.236    -0.322     0.467    -0.838     0.495     0.333     0.305     0.339    -0.334     0.817    -1.060    -1.126     0.359    -1.541    -0.494     0.214     0.213     0.297    -0.405     0.649     1.934     1.960     0.173     1.561     2.154     1.079     1.058     0.321     0.627     1.524    -0.487    -0.443     0.176    -0.834    -0.280     0.001    -0.011     0.391    -0.714     0.531     0.728     0.795     0.327    -0.006     1.206    -0.457    -0.390     0.238    -1.035    -0.140    -0.117    -0.157     0.381    -0.631     0.443    -0.506    -0.481     0.192    -0.923    -0.232    -0.722    -0.725     0.292    -1.263    -0.321    -1.035    -0.961     0.327    -1.816    -0.716    -0.416    -0.379     0.237    -0.879    -0.086    -1.330    -1.388     0.259    -1.706    -0.884     0.082     0.064     0.303    -0.579     0.504
    -1.093     0.696    -2.161     1.184     1.037     0.324    -1.907    -2.457     1.386    -0.676     1.724     0.626     1.068     2.177    -0.725     0.555     0.870     1.080    -2.134     0.812     1.118     0.485     0.883     0.828     0.820     0.869     0.914     0.878     0.737     0.444     0.642     0.991     0.810     0.825     0.896     0.377     0.529     1.045     0.770     0.877     0.787     0.826     0.199     0.377     1.045     0.014     0.682     0.461     0.501     0.278     0.803     0.564     0.134     0.286     0.389     0.200     0.515     0.409     0.137     0.416     0.639     0.875     0.287     0.027     0.354     0.399     0.399     0.240     0.014     0.803     0.620     0.468     0.302     0.281     0.158     0.336     0.468     0.601     0.840     0.385     0.236     0.696     0.473     0.320     0.528     0.359     0.478     0.422     0.152     0.379     0.425     0.403     0.174     0.152     0.696     0.831     1.307     0.916     0.934     0.884     0.210     1.287     0.799     0.809     0.816     1.275     1.778     0.467     0.686     0.194     1.077     0.489     1.207     0.983     0.331     0.864     0.858     0.402     0.194     1.307     0.414     0.559     0.401     1.582     0.207     1.143     0.556     1.398     0.254    -0.205     0.581     1.104     0.750     0.448     0.970     0.337     0.276     1.011     0.204     0.509     0.625     0.532     0.449    -0.205     1.398    -1.846    -1.858     0.192    -2.184    -1.594     0.273     0.252     0.250    -0.095     0.719    -2.565    -2.574     0.204    -2.960    -2.273     0.348     0.383     0.413    -0.666     0.891     0.366     0.458     0.447    -0.510     0.900    -0.489    -0.500     0.200    -0.911    -0.215    -2.282    -2.335     0.274    -2.832    -1.931    -2.905    -2.897     0.211    -3.306    -2.613     0.686     0.671     0.285     0.125     1.136    -0.996    -0.946     0.237    -1.427    -0.700     0.554     0.526     0.292     0.249     1.051     0.111     0.087     0.355    -0.550     0.664     0.455     0.425     0.230    -0.053     0.861     1.475     1.495     0.311     0.787     1.894    -1.018    -0.960     0.206    -1.408    -0.843    -0.337    -0.357     0.257    -0.792     0.052     0.406     0.413     0.317    -0.199     0.927     0.405     0.454     0.199    -0.074     0.630    -2.513    -2.494     0.228    -2.984    -2.222     0.242     0.397     0.380    -0.496     0.710
    -2.093     0.696     1.839     1.184     1.037    -2.676     0.093     1.543     0.386    -0.676    -2.276     0.626     1.068    -1.823    -0.725    -2.445    -0.130     1.080    -1.134     0.812    -1.710    -1.518    -1.429    -2.044    -1.077    -1.380    -1.939    -1.706    -1.385    -1.223    -1.648    -1.994    -1.376    -1.399    -2.318    -1.738    -1.244    -1.764    -1.712    -1.840    -1.622    -1.677     0.314    -2.318    -1.223     0.546     0.048     0.206     0.245     0.487    -0.017     0.085     0.521     0.085     0.371    -0.002     0.046     0.196     0.201     0.426    -0.164     0.004     0.471    -0.351    -0.148     0.163     0.141     0.250    -0.351     0.521     0.798     0.887     0.494     0.745     0.656     0.837     0.811     0.841     0.677     0.719     0.957     0.846     1.065     0.792     1.173     0.851     0.672     0.558     0.638     0.689     0.785     0.795     0.162     0.494     1.065     0.522    -0.445    -0.047    -0.678    -0.247     0.222     0.139    -0.374    -0.358    -0.178    -0.032    -0.129    -0.923     0.746     0.176    -0.070    -0.115    -0.382    -0.070    -0.813    -0.153    -0.122     0.409    -0.923     0.522     0.497    -0.220     0.238    -0.134     0.573     0.771     0.673     0.162     0.251    -0.185    -0.476    -0.624     0.039     0.653     0.137     0.420     0.190     0.407    -0.609     0.845     0.180     0.214     0.444    -0.624     0.771    -0.469    -0.509     0.325    -1.090    -0.005     0.488     0.521     0.213     0.125     0.786     1.050     1.058     0.168     0.719     1.268     1.324     1.299     0.446     0.418     2.111     0.841     0.857     0.448     0.138     1.565    -1.032    -1.078     0.350    -1.631    -0.541    -0.062    -0.105     0.273    -0.473     0.414     0.677     0.661     0.181     0.220     0.928     0.504     0.523     0.336    -0.190     1.128    -0.749    -0.804     0.242    -1.159    -0.448     0.107     0.094     0.441    -1.019     0.700     0.415     0.457     0.298    -0.088     0.842    -0.024    -0.034     0.255    -0.639     0.324    -1.655    -1.584     0.363    -2.536    -1.190    -0.787    -0.827     0.215    -1.190    -0.393    -0.678    -0.620     0.330    -1.280    -0.323    -0.314    -0.296     0.307    -0.915     0.044    -0.111    -0.103     0.266    -0.633     0.321    -1.051    -1.040     0.252    -1.496    -0.598     0.637     0.569     0.353     0.172     1.160
    -0.093    -1.304    -1.161    -1.816     1.037     0.324     0.093    -1.457    -0.614     0.324    -0.276    -1.374    -0.932    -1.823    -0.725     0.555    -0.130    -0.920    -1.134     0.812    -0.148     0.193     0.091    -0.361     0.285     0.019    -0.352    -0.023     0.222     0.099     0.459     0.209     0.075     0.099    -0.129     0.091    -0.056    -0.284    -0.139     0.359     0.035     0.083     0.225    -0.361     0.359    -0.445    -1.001    -0.212    -0.736    -0.525    -0.586    -0.311    -0.598    -0.636    -0.103    -0.267    -0.280    -0.509    -0.451    -0.568    -0.159    -0.241    -0.399    -0.516    -0.574    -0.456    -0.480     0.217    -1.001    -0.159    -0.588    -0.712    -0.795    -0.706    -0.416    -0.928    -0.707    -0.348    -0.428    -0.657    -0.589    -1.049    -0.382    -0.622    -0.910    -0.229    -0.561    -0.738    -0.342    -0.061    -0.589    -0.605     0.248    -1.049    -0.229    -0.971    -1.492    -1.690    -1.403    -1.656    -1.640    -1.237    -1.631    -0.760    -1.012    -0.991    -1.258    -1.611    -0.862    -1.511    -1.966    -1.414    -0.979    -1.484    -1.496    -1.353    -1.449     0.328    -1.966    -0.862     0.835     0.920     0.885     0.081     1.017     0.126    -0.039     1.006     1.063     0.586    -0.039     1.181     1.347     0.572     0.626     1.255     0.565     1.025     0.941     0.572     0.726     0.860     0.424    -0.039     1.255    -0.097    -0.111     0.230    -0.476     0.270    -0.795    -0.752     0.236    -1.233    -0.535    -0.568    -0.580     0.284    -1.079    -0.159    -0.426    -0.390     0.354    -1.117     0.056     0.278     0.225     0.387    -0.331     0.963     0.320     0.254     0.256    -0.047     0.733     0.569     0.579     0.246     0.118     0.903    -0.832    -0.766     0.308    -1.489    -0.498     0.470     0.532     0.282    -0.003     0.800    -0.067    -0.078     0.212    -0.402     0.269    -0.314    -0.275     0.274    -0.815     0.021    -0.711    -0.668     0.307    -1.257    -0.316    -0.106    -0.073     0.346    -0.715     0.414    -0.728    -0.730     0.308    -1.226    -0.348    -1.038    -1.070     0.225    -1.391    -0.695     0.480     0.452     0.255    -0.079     0.853     0.395     0.439     0.286    -0.114     0.700    -0.048    -0.015     0.373    -0.647     0.512    -0.484    -0.490     0.163    -0.804    -0.280     0.197     0.137     0.313    -0.286     0.728
    -2.093    -1.304    -0.161    -0.816     0.037    -2.676     0.093     0.543     0.386    -0.676    -2.276    -1.374     1.068    -0.823     0.275    -1.445    -0.130     0.080     0.866    -0.188    -1.526    -1.031    -0.982    -2.025    -2.438    -1.492    -1.931    -1.274    -1.435    -1.779    -1.478    -1.547    -1.471    -1.315    -1.576    -2.158    -1.599    -1.832    -1.377    -0.914    -1.559    -1.509     0.387    -2.438    -0.982    -0.327    -0.357    -0.159    -0.506    -0.943    -0.555    -1.046    -0.588    -0.523    -0.463    -0.241    -0.506    -0.371    -0.268    -0.541    -0.648    -0.018    -0.697    -0.390    -0.487    -0.482    -0.497     0.242    -1.046    -0.159     0.102     0.397     0.504     0.130     0.276     0.205     0.085     0.165     0.383     0.335     0.420     0.229    -0.109     0.277     0.533     0.273     0.365    -0.120     0.489     0.088     0.251     0.275     0.186    -0.120     0.504    -0.200    -0.537    -1.732    -0.270    -0.503     0.512     0.187    -0.871    -0.194    -0.091    -0.541    -0.345    -0.692    -0.145    -0.107     0.116    -0.584    -0.411    -0.676    -0.046    -0.356    -0.308     0.466    -1.732     0.187     0.122     0.277     0.031    -0.336     0.245     0.446     0.114    -0.600    -0.037    -0.326     0.300    -0.240    -0.580    -0.267    -0.121    -0.153    -0.686    -0.278     0.124     0.498    -0.073    -0.079     0.344    -0.686     0.446    -0.570    -0.616     0.384    -1.168    -0.063    -0.807    -0.856     0.239    -1.147    -0.323    -0.411    -0.389     0.262    -0.837     0.036    -0.441    -0.475     0.447    -1.181     0.237     0.120     0.229     0.370    -0.536     0.702    -1.038    -1.119     0.426    -1.636    -0.357     0.549     0.583     0.230     0.145     0.996     0.288     0.281     0.245    -0.181     0.688     0.641     0.648     0.389    -0.254     1.054    -0.638    -0.652     0.199    -1.009    -0.397     0.027    -0.003     0.429    -0.822     0.619    -0.673    -0.665     0.324    -1.354    -0.278     0.681     0.691     0.251     0.328     1.153    -0.539    -0.571     0.391    -1.100    -0.042     0.302     0.354     0.172    -0.123     0.512     0.257     0.259     0.371    -0.435     0.781     0.387     0.382     0.315    -0.335     0.979    -0.337    -0.384     0.269    -0.677     0.071     1.016     0.959     0.216     0.667     1.385    -0.155    -0.236     0.307    -0.576     0.420
    -1.093    -0.304    -0.161     1.184     1.037     0.324     0.093     0.543     1.386     0.324    -0.276     0.626     0.068     0.177     0.275    -0.445    -0.130     0.080    -0.134     0.812    -0.022     0.235    -0.193     0.221    -0.405    -0.270    -0.312    -0.326    -0.279    -0.412     0.092    -0.483    -0.564    -0.237    -0.369    -0.278    -0.207     0.375    -0.010     0.165    -0.164    -0.253     0.265    -0.564     0.235     0.357    -0.355     0.121     0.162    -0.211     0.085     0.263     0.096    -0.134     0.524    -0.121     0.291     0.241     0.388    -0.171    -0.255     0.104    -0.070     0.085     0.078     0.074     0.090     0.234    -0.355     0.388    -0.011     0.023     0.133     0.008     0.107     0.431     0.116     0.124     0.169     0.027     0.251     0.214     0.010     0.398     0.025     0.222     0.061     0.275     0.269    -0.157     0.135     0.120     0.146    -0.157     0.398     0.612     0.915     0.499     0.432     0.697     1.327     0.621     1.434     0.899     1.192     0.615    -0.105     0.719     1.061     1.561     0.812     0.718     0.346     0.639     0.919     0.795     0.719     0.392    -0.105     1.434     1.012     0.684     0.725     0.750     0.536     0.540     0.122     0.861     0.971     0.031     0.122     0.967     0.111     0.822     1.116     1.114     1.287     1.218     1.767     0.852     0.780     0.837     0.447     0.031     1.287    -0.938    -0.859     0.301    -1.579    -0.522    -0.344    -0.387     0.266    -0.756     0.044    -0.294    -0.355     0.182    -0.601    -0.087     0.419     0.430     0.406    -0.327     0.826     0.243     0.170     0.437    -0.684     0.914     0.457     0.506     0.278    -0.107     0.798     0.030    -0.027     0.250    -0.403     0.437     0.408     0.408     0.198     0.028     0.680     0.702     0.703     0.294     0.067     1.131    -0.084    -0.083     0.248    -0.645     0.225    -0.044     0.056     0.399    -0.891     0.515     0.529     0.552     0.348    -0.102     0.929    -0.076    -0.043     0.203    -0.547     0.247    -0.466    -0.400     0.339    -1.170     0.007    -0.083    -0.127     0.266    -0.687     0.349    -0.269    -0.196     0.292    -0.970     0.078    -0.232    -0.232     0.279    -0.757     0.146    -0.134    -0.099     0.195    -0.527     0.151    -0.496    -0.502     0.218    -0.900    -0.206     0.138     0.140     0.428    -0.855     0.782
     1.907     0.696    -0.161     0.184     1.037     1.324     1.093     0.543    -0.614    -2.676     0.724     1.626     1.068    -1.823     1.275     1.555     0.870     1.080    -2.134     0.812     0.849     0.419     0.801     1.097     1.327     0.636     1.088     0.609     0.335     0.305     1.098     0.795     0.772     0.896     0.877     0.726     0.764     0.974     0.572     0.700     0.782     0.783     0.263     0.305     1.098     0.900     0.552     1.254     0.633     1.217     0.426     1.131     0.871     1.302    -0.027     0.603     0.617     0.767     0.399     0.935     0.847     0.918     0.874     0.447     0.709     0.769     0.807     0.329    -0.027     1.254     0.501     0.717     0.405     0.538     0.779     0.738     0.969     0.125     0.673     0.695     0.622     0.446     0.831     0.817     0.924     0.705     0.761     0.401     0.582     0.346     0.629     0.684     0.211     0.125     0.924    -0.677    -0.899    -0.695    -1.009    -1.181    -0.551    -0.991    -0.136    -0.232    -0.536    -0.021     0.160    -0.442    -1.293    -0.777    -0.408    -0.372    -0.832    -0.302    -0.812    -0.600    -0.614     0.387    -1.293    -0.021     0.021     0.575     0.846     1.012     0.901     0.056     0.787     1.084     1.107     0.893     0.426     1.275     0.716     0.311     0.366     0.765    -0.337     0.622     0.996     0.452     0.644     0.741     0.413    -0.337     1.107     1.090     1.157     0.300     0.477     1.458    -0.102    -0.054     0.338    -0.788     0.227    -0.839    -0.817     0.257    -1.218    -0.410     0.834     0.843     0.395     0.145     1.377     0.400     0.333     0.386    -0.172     0.956     0.509     0.554     0.287    -0.042     0.961     0.286     0.272     0.326    -0.221     0.694    -0.123    -0.151     0.248    -0.471     0.115    -0.121    -0.095     0.332    -0.759     0.283    -2.945    -2.970     0.205    -3.283    -2.624    -0.374    -0.434     0.312    -0.884     0.174     0.610     0.556     0.463    -0.161     1.225     0.172     0.104     0.262    -0.188     0.542    -1.351    -1.379     0.305    -1.909    -0.814     0.923     0.988     0.212     0.632     1.239     0.692     0.708     0.267     0.113     1.095     0.034     0.052     0.334    -0.604     0.422     0.108     0.052     0.323    -0.481     0.633    -1.812    -1.794     0.240    -2.220    -1.480     0.247     0.183     0.385    -0.436     0.885
    -2.093     0.696    -2.161    -0.816     1.037    -1.676     1.093    -2.457    -0.614     1.324    -1.276     0.626    -1.932    -0.823     1.275    -1.445     0.870    -1.920    -0.134     0.812    -1.291    -1.174    -0.832    -1.328    -1.637    -1.075    -1.297    -0.932    -0.990    -1.167    -1.414    -1.223    -1.161    -0.653    -0.847    -1.294    -1.019    -0.774    -0.853    -0.719    -1.084    -1.118     0.259    -1.637    -0.719     0.469     0.253     0.509    -0.137     0.842     0.351     0.583     0.278     0.592     0.185     0.174     0.321     0.323     0.662     0.811     0.483     0.532     0.443     0.471     0.224     0.419     0.456     0.231    -0.137     0.811    -1.259    -1.178    -1.485    -1.493    -1.134    -0.996    -1.283    -1.031    -1.322    -1.058    -1.005    -1.093    -1.077    -1.180    -1.074    -1.170    -1.014    -0.964    -1.198    -1.329    -1.167    -1.152     0.155    -1.493    -0.996     0.259     0.333    -0.850    -1.253    -0.433    -0.248    -1.593    -0.938    -0.291     0.110     0.147    -0.729    -0.093    -0.844    -0.840    -1.242     0.004    -0.299     0.370    -0.429    -0.443    -0.364     0.573    -1.593     0.333     0.620    -0.041     0.850     1.128     0.502     0.912     0.985     0.689     0.611     1.138     0.899     1.067     1.059     1.253     0.626     0.404     1.639     0.795     0.814     1.997     0.897     0.875     0.437    -0.041     1.639    -0.978    -1.006     0.242    -1.459    -0.614     0.294     0.306     0.222    -0.164     0.549    -0.977    -1.037     0.203    -1.243    -0.634    -0.376    -0.480     0.542    -1.170     0.358     0.121     0.212     0.459    -1.008     0.568    -0.567    -0.537     0.270    -0.987    -0.238     0.661     0.659     0.249     0.190     0.952    -1.163    -1.145     0.168    -1.411    -0.921    -0.294    -0.405     0.477    -1.101     0.358     0.884     0.920     0.247     0.210     1.138     0.300     0.373     0.326    -0.208     0.811     0.067     0.099     0.329    -0.576     0.439    -0.292    -0.296     0.247    -0.650    -0.002    -0.425    -0.566     0.447    -1.010     0.266     0.812     0.835     0.241     0.245     1.148    -0.240    -0.174     0.275    -0.725     0.108     0.354     0.362     0.231    -0.077     0.629    -0.138    -0.171     0.233    -0.469     0.166     0.130     0.120     0.294    -0.360     0.578    -0.001     0.058     0.383    -0.991     0.418
    -0.093     0.696    -1.161     1.184     0.037    -0.676     1.093    -1.457    -0.614     0.324     0.724     0.626     0.068     0.177     0.275    -1.445    -0.130    -0.920    -1.134    -1.188     0.207     0.166     0.116    -0.622    -0.395     0.034    -0.313    -0.219    -0.504     0.108    -0.540    -0.211     0.151     0.039     0.088    -0.185     0.115    -0.501    -0.173     0.261    -0.119    -0.069     0.283    -0.622     0.207     0.687     0.552     0.207     0.268     0.313    -0.098     0.506     0.104     0.548     0.392     0.265     0.002     0.498     0.289     0.423     0.432     0.164     0.076     0.279     0.046     0.298     0.284     0.209    -0.098     0.552    -0.202    -0.421     0.148    -0.262    -0.231    -0.206    -0.322    -0.190    -0.368    -0.257    -0.314    -0.396    -0.480    -0.235    -0.677    -0.164    -0.237    -0.331    -0.132    -0.505    -0.289    -0.260     0.168    -0.677    -0.132     0.448     0.131    -0.378     0.527     0.511    -0.068     0.507     0.293     0.215     0.015     0.484    -0.293     0.636     0.116    -0.078     0.874     0.159     0.171    -0.171    -0.259     0.192     0.165     0.341    -0.378     0.636    -0.648    -0.369    -0.575    -1.181     0.160     0.115    -0.433    -0.288     0.227    -0.904    -0.457    -0.567    -0.030    -0.783    -0.571    -0.873    -0.543     0.132    -0.599    -0.022    -0.411    -0.500     0.397    -1.181     0.160     0.020    -0.054     0.314    -0.338     0.595     0.369     0.392     0.226    -0.053     0.632    -0.874    -0.853     0.185    -1.295    -0.598     0.974     1.028     0.372     0.336     1.494     0.453     0.568     0.416    -0.278     0.993    -0.567    -0.629     0.285    -1.031    -0.207     0.778     0.799     0.213     0.299     1.101    -1.146    -1.182     0.226    -1.610    -0.817    -0.741    -0.786     0.263    -1.134    -0.280     0.553     0.590     0.221     0.170     0.815     0.871     0.825     0.355     0.417     1.439     0.251     0.222     0.269    -0.388     0.604     0.482     0.501     0.257    -0.073     0.918     0.040     0.009     0.285    -0.506     0.382     0.495     0.524     0.210     0.160     0.821    -1.332    -1.411     0.324    -1.806    -0.810    -0.451    -0.478     0.241    -0.902     0.007    -0.466    -0.486     0.281    -1.263    -0.083    -1.220    -1.265     0.169    -1.543    -0.921    -0.821    -0.733     0.351    -1.408    -0.331
    -2.093     0.696     1.839     1.184     1.037    -1.676     1.093     1.543     1.386     1.324    -2.276     1.626     1.068     2.177     1.275    -2.445    -0.130     1.080    -0.134     0.812    -1.695    -1.250    -1.690    -1.426    -2.106    -1.303    -2.001    -1.581    -1.717    -1.559    -1.689    -1.853    -1.931    -1.719    -1.853    -1.728    -1.394    -1.668    -1.483    -1.624    -1.664    -1.689     0.223    -2.106    -1.303     0.487     0.681     0.442     0.397     0.925     0.106     0.121     0.270     0.075     0.738     0.578     0.750     0.531     0.548     0.576     0.412     0.602     0.479     0.839     0.318     0.494     0.509     0.236     0.075     0.839     0.992     0.862     0.675     0.434     1.171     0.382     0.796     0.807     0.715     0.692     0.475     0.857     0.533     0.671     0.658     0.724     0.619     0.493     0.876     0.507     0.697     0.684     0.199     0.382     0.992     0.529     1.572     0.309     1.777     1.248     1.379     2.330     0.848     1.535     1.139     1.465     0.716     0.947     1.135     1.172     1.997     1.537     1.555     0.822     1.187     1.260     1.217     0.491     0.309     1.997     0.810     0.918     1.214     0.936     0.638     1.203     0.404     0.639     0.152     0.502     0.570     1.290     0.993     1.054     0.454     0.916     0.419     0.390     0.816     1.034     0.768     0.813     0.321     0.152     1.214    -0.412    -0.424     0.261    -0.929    -0.034     0.197     0.224     0.214    -0.154     0.526     1.142     1.183     0.170     0.646     1.331    -0.063    -0.014     0.457    -1.133     0.541     0.230     0.200     0.323    -0.278     0.632     0.037     0.065     0.280    -0.411     0.506     0.577     0.530     0.260     0.192     1.067     0.777     0.782     0.221     0.332     1.085     0.426     0.422     0.340    -0.268     0.991     0.896     0.887     0.197     0.593     1.247     0.156     0.212     0.347    -0.613     0.619     0.961     0.963     0.333     0.391     1.449     0.057     0.067     0.327    -0.717     0.438     1.160     1.208     0.395     0.152     1.746     0.900     0.835     0.165     0.616     1.089    -0.590    -0.580     0.213    -1.036    -0.279    -0.631    -0.590     0.273    -1.099    -0.224     0.044     0.038     0.336    -0.712     0.376    -0.756    -0.757     0.244    -1.329    -0.436     0.133     0.177     0.300    -0.485     0.568
    -1.093    -0.304     1.839    -1.816     1.037     1.324     1.093    -0.457     0.386    -2.676    -1.276    -2.374     1.068     0.177    -1.725     0.555     0.870     1.080     1.866     0.812     0.227    -0.158    -0.053    -0.467    -0.223    -0.108     0.333    -0.284    -0.075    -0.682    -0.091    -0.425    -0.108    -0.218     0.080    -0.274    -0.337    -0.248    -0.198    -0.416    -0.186    -0.208     0.234    -0.682     0.227     0.034    -0.459    -0.241     0.088    -0.391    -0.305    -0.086    -0.696    -0.145    -0.603    -0.613    -0.882    -0.210    -0.033    -0.219     0.001     0.102    -0.486    -0.304    -0.034    -0.274    -0.230     0.280    -0.882     0.088     0.874     0.471     0.558     0.414     0.043     0.650     0.587     0.645     0.510     0.402     0.451     0.663     0.824     0.232     0.450     0.445     0.723     0.513     0.496     0.439     0.519     0.503     0.189     0.043     0.824    -0.716    -0.438    -0.533    -0.566    -0.713    -0.122    -0.707    -1.119    -1.221    -0.892    -0.401    -0.379     0.506    -0.568    -0.141    -0.755    -0.497    -0.539    -1.575    -0.423    -0.590    -0.553     0.434    -1.575    -0.122     0.225     0.530    -0.183    -0.277     0.422    -0.285    -0.153     1.108    -0.088     0.500     0.297     0.447    -0.558     0.408     0.445     0.304     0.901     0.983     0.557     0.872     0.323     0.415     0.461    -0.558     0.983    -0.891    -0.872     0.219    -1.339    -0.511    -0.013     0.007     0.301    -0.418     0.457     1.314     1.354     0.199     0.884     1.647    -1.182    -1.189     0.422    -2.172    -0.475     0.672     0.639     0.440     0.012     1.341     1.469     1.437     0.206     1.092     1.743     1.382     1.380     0.279     0.943     1.855    -0.999    -0.982     0.200    -1.362    -0.714     0.789     0.795     0.348    -0.053     1.282    -2.812    -2.854     0.253    -3.199    -2.466    -1.009    -0.993     0.337    -1.888    -0.620    -1.995    -2.038     0.376    -2.541    -1.486     0.320     0.297     0.273    -0.277     0.672     0.629     0.606     0.345    -0.357     1.125    -1.823    -1.838     0.267    -2.306    -1.477     0.759     0.783     0.267     0.093     1.161     1.207     1.086     0.325     0.754     1.653     0.280     0.225     0.325    -0.233     0.944     2.103     2.162     0.246     1.400     2.388     0.492     0.430     0.414    -0.128     1.168
    -0.093     0.696     1.839     0.184     1.037     0.324    -0.907    -0.457     0.386     1.324     1.724     1.626    -0.932     0.177     1.275     0.555    -1.130    -0.920    -0.134    -1.188     0.824     0.647     0.934     0.257     1.056     0.970     0.640     1.041     0.826     1.007     0.744     0.760     0.655     0.973     0.483     0.938     0.882     0.816     0.754     0.737     0.797     0.820     0.198     0.257     1.041     0.221     0.625     0.265     0.093     0.098     0.321     0.135     0.075     0.189     0.118     0.174     0.073     0.031     0.273    -0.102     0.440     0.509     0.150    -0.169     0.132     0.183     0.143     0.189    -0.169     0.509    -0.087    -0.391    -0.458    -0.022    -0.444    -0.694    -0.177    -0.366    -0.257    -0.263     0.002    -0.440    -0.636    -0.512    -0.478    -0.504    -0.228    -0.408    -0.590    -0.436    -0.369    -0.422     0.195    -0.694    -0.022     0.084     0.443     0.399    -0.408     0.101     0.845    -0.789    -0.254     0.352     0.235    -0.090    -0.044     0.069    -0.148    -0.052     0.267     0.048     0.168    -0.043     0.412     0.080     0.076     0.348    -0.789     0.443    -0.397     0.303     0.496    -0.331     1.075     0.306     0.183     0.042     0.290     0.303     0.781     0.650    -0.078    -0.142     0.347     0.789     0.218     1.048     0.417     0.186     0.324     0.303     0.405    -0.397     1.048    -0.892    -0.934     0.217    -1.218    -0.620     0.498     0.524     0.202     0.065     0.756     2.192     2.186     0.204     1.853     2.570     0.135     0.136     0.356    -0.637     0.607     0.725     0.714     0.422    -0.161     1.348    -0.488    -0.519     0.205    -0.821    -0.170    -1.042    -1.043     0.168    -1.411    -0.851    -0.036    -0.004     0.252    -0.427     0.348     0.348     0.319     0.289    -0.227     0.752     1.129     1.132     0.237     0.676     1.466     0.507     0.534     0.343    -0.016     1.183     1.376     1.382     0.218     0.867     1.780    -0.399    -0.360     0.247    -0.902    -0.140     0.082     0.067     0.282    -0.445     0.474     1.093     1.036     0.200     0.768     1.396    -0.346    -0.338     0.217    -0.783    -0.074    -1.294    -1.299     0.229    -1.728    -0.905    -0.347    -0.318     0.288    -0.849    -0.004    -0.178    -0.199     0.190    -0.435     0.046    -1.426    -1.461     0.372    -2.105    -0.939
     1.907    -1.304     1.839     2.184     1.037     0.324    -0.907     0.543     2.386     1.324     1.724    -1.374    -2.932     1.177     0.275     1.555     0.870    -1.920    -0.134     0.812     1.268     0.919     0.906     0.759     1.005     0.893     0.813     1.201     0.687     0.852     0.788     0.562     1.205     0.933     0.824     0.940     1.283     0.828     1.058     1.117     0.942     0.913     0.196     0.562     1.268    -0.131    -0.636     0.168     0.160    -0.727    -0.102    -0.292    -0.344     0.173    -0.060    -0.228    -0.002    -0.262    -0.518    -0.047    -0.976    -0.461    -0.456     0.040    -0.455    -0.258    -0.245     0.316    -0.976     0.168    -1.250    -0.972    -1.501    -1.266    -1.185    -0.731    -1.652    -1.289    -1.326    -1.381    -1.216    -1.563    -1.116    -1.343    -1.338    -1.482    -1.913    -1.537    -1.619    -1.461    -1.357    -1.340     0.258    -1.913    -0.972     1.612     1.838     1.049     2.649     1.281     1.619     1.476     2.124     1.506     2.020     1.297     1.918     1.449     1.507     1.202     1.642     1.284     1.200     2.320     1.578     1.629     1.542     0.409     1.049     2.320     0.204     0.630     1.202     1.167     1.324     0.102     0.434     0.474     0.446     0.761     0.514     1.320     0.981     0.544     0.927     0.330     1.259     1.266     1.046     1.017     0.797     0.844     0.400     0.102     1.320     0.963     0.962     0.245     0.484     1.239    -1.025    -1.064     0.285    -1.427    -0.405     3.164     3.177     0.259     2.489     3.495     0.571     0.626     0.430    -0.530     1.072     0.261     0.244     0.393    -0.305     0.899    -0.613    -0.554     0.211    -1.010    -0.376    -0.617    -0.627     0.319    -1.053    -0.131     2.037     2.021     0.259     1.536     2.448     1.065     1.178     0.333     0.247     1.409     0.890     0.902     0.263     0.346     1.272     0.316     0.354     0.361    -0.373     0.886    -1.007    -0.972     0.400    -1.619    -0.531    -1.000    -0.993     0.332    -1.840    -0.501    -0.160    -0.123     0.279    -0.782     0.191    -0.072    -0.111     0.225    -0.393     0.305     0.414     0.401     0.208     0.004     0.732     1.133     1.063     0.357     0.585     1.759     0.160     0.103     0.418    -0.658     0.526    -0.860    -0.841     0.210    -1.218    -0.539     0.154     0.100     0.404    -0.441     0.871
    -0.093     0.696     0.839     1.184     1.037     1.324     0.093    -0.457    -0.614     1.324    -0.276     1.626     0.068     1.177     1.275    -0.445     0.870     0.080    -0.134     0.812    -0.125    -0.372    -0.055     0.570    -0.159     0.055     0.069     0.211    -0.595     0.248    -0.197    -0.267    -0.098    -0.112     0.197    -0.526    -0.123     0.158    -0.253     0.019    -0.068    -0.105     0.275    -0.595     0.248     0.846     0.666     0.654     0.953     0.509     0.665     0.767     0.943     0.501     0.564     0.696     0.267     0.841     0.729     0.805     0.189     0.575     0.917     1.055     0.859     0.700     0.713     0.223     0.189     0.953    -0.135     0.157    -0.056    -0.081    -0.120     0.028    -0.311    -0.137     0.052    -0.018     0.075    -0.198     0.072    -0.108     0.044     0.273     0.155     0.105    -0.034    -0.165    -0.020    -0.026     0.141    -0.311     0.157     0.828     0.798     1.056     0.648     0.434     0.971     0.866    -0.271    -0.128     0.218     0.124    -0.478     0.826    -0.165     0.266    -0.263     0.785     0.263     0.845     0.836     0.423     0.541     0.486    -0.478     0.971     1.650     0.755     0.600     1.221     0.507     0.811     0.492     0.669     0.803     0.275     1.108     0.739     1.044     1.080     1.100     1.474     1.341     0.046     1.042     0.756     0.876     0.807     0.398     0.046     1.474    -0.053    -0.053     0.285    -0.783     0.432     0.001    -0.011     0.283    -0.506     0.422     0.827     0.827     0.129     0.626     1.030     0.746     0.570     0.532     0.027     1.450     0.169     0.108     0.382    -0.523     0.606     1.359     1.426     0.274     0.747     1.779    -0.633    -0.687     0.249    -1.023    -0.229    -0.410    -0.370     0.204    -0.842    -0.135    -0.954    -1.087     0.377    -1.514    -0.348     0.817     0.905     0.251     0.269     1.089    -0.161    -0.070     0.406    -0.995     0.516     0.680     0.670     0.336     0.152     1.227     0.106     0.104     0.198    -0.213     0.328     0.810     0.754     0.443     0.045     1.438     0.814     0.830     0.209     0.460     1.139    -0.326    -0.328     0.273    -0.824     0.148     0.062    -0.012     0.275    -0.272     0.542     0.113     0.033     0.249    -0.313     0.440    -0.331    -0.426     0.273    -0.739     0.055     0.019    -0.021     0.343    -0.560     0.527
     1.907    -3.304     0.839     0.184    -1.963     1.324    -2.907     0.543     1.386    -2.676     1.724    -2.374     1.068     1.177    -1.725     0.555    -2.130     1.080     1.866    -2.188     0.882     1.009     0.837     0.128     0.959     0.726     1.087     0.582     0.833     0.993     0.815     1.219     1.185     0.617     0.649     1.914     0.798     0.809     0.630     1.017     0.884     0.835     0.345     0.128     1.219    -1.368    -1.395    -1.295    -1.818    -1.487    -1.434    -2.074    -2.234    -1.937    -1.477    -1.757    -1.903    -1.341    -1.357    -1.860    -2.025    -1.967    -1.400    -2.235    -1.527    -1.695    -1.642     0.318    -2.235    -1.341     0.792     0.800     0.739     0.483     0.591     0.345     0.588     0.394     0.394     0.482     0.786     0.845     0.682     0.878     0.453     0.449     0.675     0.724     0.454     0.228     0.589     0.590     0.189     0.228     0.845     0.804     0.599     0.545     0.817     0.316     0.403    -0.139     1.057     0.785     0.578     0.381     1.359     0.558     0.340     1.173     0.227     0.918     0.833     0.820     0.762     0.657     0.680     0.350    -0.139     1.173    -2.267    -2.121    -2.274    -1.309    -2.015    -1.504    -2.095    -1.655    -1.607    -1.840    -2.004    -1.847    -1.820    -1.913    -1.925    -1.283    -1.925    -1.804    -2.842    -2.555    -1.930    -1.919     0.380    -2.842    -1.309     1.031     1.030     0.367    -0.120     1.372    -1.634    -1.693     0.347    -2.069    -1.188     0.251     0.202     0.200    -0.033     0.582    -0.450    -0.480     0.367    -1.208    -0.006    -0.026     0.020     0.393    -0.731     0.701     0.440     0.448     0.342    -0.508     0.908    -1.225    -1.196     0.349    -1.666    -0.760    -0.101    -0.133     0.245    -0.467     0.241     0.889     0.862     0.273     0.290     1.256    -1.619    -1.599     0.214    -2.023    -1.287     0.410     0.366     0.474    -0.730     0.917    -0.139    -0.208     0.372    -0.717     0.504     0.235     0.206     0.285    -0.222     0.621     0.627     0.591     0.274     0.135     1.066    -0.763    -0.808     0.237    -1.215    -0.455    -0.425    -0.424     0.351    -1.307    -0.096    -0.225    -0.271     0.336    -0.719     0.331     0.197     0.172     0.268    -0.241     0.628     1.540     1.546     0.185     1.109     1.821    -0.425    -0.462     0.376    -1.064     0.132
     1.907    -0.304     1.839     2.184    -0.963     0.324     0.093     1.543     1.386    -2.676     1.724    -0.374     1.068     1.177    -1.725     1.555     0.870     1.080     0.866    -1.188     1.149     1.148     0.755     1.288     0.917     1.043     1.305     1.158     0.869     1.380     1.383     0.982     1.089     0.953     1.105     0.694     1.078     1.217     1.200     1.240     1.098     1.126     0.192     0.694     1.380    -0.031     0.286    -0.048     0.315     0.114     0.035    -0.309     0.161    -0.286    -0.099     0.363     0.611     0.065    -0.053    -0.301     0.276     0.015     0.059     0.473     0.016     0.083     0.047     0.249    -0.309     0.473     0.568     0.363     0.662     0.670     0.559     0.241     0.294     0.886     0.450     0.597     0.645     0.443     0.995     1.127     0.597     0.484     0.508     0.593     0.812     0.943     0.622     0.595     0.233     0.241     0.995     2.291     1.207     1.413     1.706     1.347     1.656     1.691     0.410     1.014     1.906     1.015     1.848     1.023     1.279     1.137     1.726     1.393     1.492     1.276     1.594     1.421     1.403     0.410     0.410     1.906    -1.254    -0.765    -0.845    -0.099    -1.075    -1.984    -1.087    -1.872    -0.718    -0.826    -1.397    -1.648    -1.927    -2.024    -0.919    -1.742    -1.323    -1.018    -0.585    -1.428    -1.227    -1.170     0.527    -2.024    -0.585     0.755     0.761     0.162     0.466     0.977    -0.374    -0.354     0.273    -0.948    -0.021     1.206     1.240     0.280     0.589     1.590     0.725     0.767     0.472    -0.209     1.248     0.246     0.119     0.521    -0.845     1.009    -0.784    -0.756     0.244    -1.292    -0.484     0.054     0.048     0.239    -0.455     0.328     0.860     0.891     0.253     0.409     1.217     0.261     0.217     0.309    -0.311     0.772    -2.023    -2.009     0.290    -2.521    -1.644     0.112     0.065     0.262    -0.323     0.590    -0.479    -0.427     0.332    -1.225     0.051     0.174     0.178     0.350    -0.534     0.589     0.012     0.008     0.286    -0.574     0.371    -1.114    -1.122     0.251    -1.640    -0.772     0.346     0.317     0.197     0.014     0.727     0.755     0.823     0.311     0.182     1.122     0.135     0.156     0.340    -0.635     0.578     0.163     0.157     0.187    -0.101     0.378    -0.097    -0.210     0.451    -0.958     0.583
    -2.093     0.696     0.839     1.184     0.037     0.324     1.093    -1.457     2.386     0.324    -1.276     0.626     1.068     1.177     0.275    -1.445     0.870     1.080    -1.134    -0.188    -1.214    -0.717    -0.783    -1.157    -1.435    -0.505    -1.361    -0.843    -0.680    -1.115    -0.646    -0.962    -0.862    -0.889    -0.995    -0.256    -0.754    -0.327    -0.933    -0.617    -0.853    -0.853     0.311    -1.435    -0.327     0.400     0.674     0.697     0.577     0.722     0.778     0.829     0.322     0.485     0.426     0.584     0.355     0.291     0.484     0.531     0.757     0.715     0.571     1.028     0.327     0.578     0.574     0.197     0.291     0.829     0.708     0.417     0.675     0.297     0.239     0.429     0.831     0.721     0.681     0.504     0.225     0.509     0.625     0.707     0.508     0.514     0.716     0.521     0.877     0.729     0.572     0.573     0.186     0.225     0.831     1.079     1.513     1.407     1.269     1.497     0.296     0.749     1.041     0.670     0.965     1.255     1.149     0.987     1.563     1.624     1.472     1.922     1.300     1.156     0.116     1.151     1.205     0.443     0.116     1.624    -0.635     0.417     0.069     0.295     0.544    -0.203     0.266     0.632    -0.329    -0.613     0.568     0.316    -0.121     0.517     0.442     0.049     0.597    -0.197    -0.781     0.272     0.105     0.269     0.442    -0.781     0.597    -1.192    -1.205     0.328    -1.788    -0.649     0.088     0.072     0.212    -0.287     0.352     0.268     0.257     0.215    -0.034     0.563     0.035    -0.042     0.417    -0.581     0.945    -0.058    -0.163     0.423    -0.608     0.747     1.162     1.154     0.359     0.516     1.644     0.505     0.545     0.269    -0.084     0.863    -2.093    -2.090     0.226    -2.557    -1.811     1.439     1.405     0.358     0.809     2.116     0.263     0.224     0.271    -0.062     0.599    -0.029     0.065     0.407    -0.926     0.468    -0.151    -0.182     0.263    -0.783     0.214     0.228     0.199     0.242    -0.174     0.611     0.216     0.133     0.406    -0.312     1.141     0.237     0.204     0.230    -0.095     0.594    -0.472    -0.440     0.343    -1.168    -0.023     0.217     0.260     0.220    -0.235     0.525     0.192     0.247     0.300    -0.353     0.671    -1.681    -1.724     0.208    -1.956    -1.310    -0.303    -0.360     0.397    -0.889     0.336
    -0.093     0.696    -2.161     1.184     1.037    -0.676     0.093     1.543     2.386    -0.676    -0.276    -0.374     1.068     1.177     1.275     0.555    -0.130     0.080     1.866     0.812     0.388    -0.174     0.293    -0.177     0.014    -0.266    -0.240     0.004    -0.080     0.249    -0.032    -0.426    -0.564    -0.191     0.119    -0.435    -0.124    -0.289     0.119    -0.014    -0.091    -0.102     0.249    -0.564     0.293     0.301    -0.267     0.035    -0.423     0.065    -0.281    -0.209    -0.179     0.300    -0.415     0.136     0.217     0.030    -0.254    -0.075    -0.138     0.164     0.035    -0.146    -0.025    -0.056    -0.050     0.218    -0.423     0.300     0.409     0.595     0.190     0.168     0.555     0.237     0.040     0.562     0.289     0.178     0.236     0.283     0.086     0.185     0.121    -0.002     0.344     0.434     0.190    -0.072     0.251     0.213     0.186    -0.072     0.562     1.682     0.636     1.165     1.207     1.313     0.780     1.239     1.963     0.494     1.776     1.695     0.925     1.148     1.985     1.619     1.173     1.195     1.279     1.730     1.861     1.343     1.259     0.434     0.494     1.963     0.657     0.400     0.273     1.124     0.224     0.669    -0.024    -0.194     1.129     0.911    -0.176     0.880     0.275    -0.041     1.367     1.171     0.338     0.140     1.018     0.161     0.515     0.369     0.491    -0.194     1.171    -0.010     0.018     0.259    -0.468     0.431     0.747     0.767     0.223     0.304     1.041    -2.399    -2.360     0.221    -2.849    -2.187    -0.135    -0.031     0.450    -0.875     0.529     0.512     0.662     0.502    -0.468     1.130    -0.546    -0.557     0.275    -1.016    -0.027     0.142     0.124     0.234    -0.184     0.483     1.245     1.260     0.220     0.749     1.531     1.293     1.346     0.349     0.655     1.780    -0.908    -0.817     0.294    -1.388    -0.527    -0.125    -0.106     0.387    -0.855     0.393    -0.269    -0.211     0.330    -0.780     0.172     0.700     0.700     0.242     0.247     1.079     0.118     0.116     0.408    -0.587     0.731     1.011     1.044     0.285     0.513     1.392     0.632     0.616     0.253     0.111     1.027    -0.051    -0.088     0.274    -0.410     0.338    -0.321    -0.252     0.298    -0.915     0.007     1.238     1.217     0.221     0.868     1.601     0.382     0.409     0.455    -0.412     0.926
    -2.093    -1.304     1.839     2.184     1.037    -2.676    -1.907     1.543    -0.614     1.324    -2.276    -1.374     1.068     2.177     1.275    -2.445    -0.130     1.080    -0.134     0.812    -1.855    -1.720    -1.609    -1.781    -1.489    -1.691    -2.145    -1.536    -2.000    -1.886    -2.087    -1.797    -2.038    -1.715    -1.852    -1.821    -1.575    -1.879    -1.516    -1.496    -1.774    -1.789     0.200    -2.145    -1.496    -0.406    -0.875    -0.456    -0.455    -0.438    -0.608    -0.396    -0.930    -0.741    -0.832    -0.776    -0.853    -1.123    -0.338    -0.939    -0.782    -1.032    -1.237    -0.847    -0.465    -0.727    -0.779     0.266    -1.237    -0.396     0.672     0.993     0.823     0.992     0.684     0.551     0.895     0.322     0.799     0.421     0.383     0.644     0.507     0.842     1.131     0.385     0.593     0.402     0.662     0.435     0.657     0.653     0.236     0.322     0.993     1.510     0.460     1.267     1.149     1.217     1.495     0.861     1.114     0.874     0.663     1.157     0.470     1.384     0.395     1.444     1.201     0.709     1.441     0.142     1.044     1.000     1.131     0.409     0.142     1.495     0.846     0.249     0.139     0.760    -0.225    -0.302     0.955     0.456    -0.367    -0.055     1.431     0.552    -0.282     0.190     0.583     0.472     0.246    -0.235    -0.229    -0.167     0.251     0.218     0.500    -0.367     0.955    -0.307    -0.283     0.224    -0.639     0.067    -0.578    -0.551     0.239    -0.968    -0.255     1.158     1.171     0.245     0.673     1.487     1.188     1.041     0.402     0.694     1.835     0.798     0.867     0.521    -0.408     1.413    -0.906    -0.951     0.236    -1.371    -0.521    -1.162    -1.180     0.278    -1.627    -0.759     0.825     0.828     0.261     0.334     1.132    -1.400    -1.396     0.347    -1.939    -0.841     1.249     1.244     0.252     0.706     1.501     0.300     0.312     0.281    -0.425     0.726    -0.449    -0.419     0.364    -1.054     0.141     0.118     0.121     0.341    -0.522     0.557     1.363     1.318     0.364     0.792     1.838     1.148     1.117     0.267     0.548     1.474    -0.441    -0.433     0.208    -0.780    -0.141     0.670     0.668     0.307     0.165     1.149     0.082     0.088     0.343    -0.594     0.519    -0.556    -0.624     0.245    -0.896    -0.171     0.582     0.588     0.431    -0.413     1.216
     0.907     0.696     0.839     1.184     1.037     1.324     1.093    -1.457     0.386     1.324    -0.276     1.626     1.068     1.177     0.275     0.555     0.870     1.080     0.866     0.812     0.295     0.244     0.313     0.865    -0.054    -0.035     0.304     0.060     0.228     0.276     0.490     0.557     0.137     0.277     0.650     0.520     0.188     0.378     0.278     0.034     0.300     0.277     0.231    -0.054     0.650     1.177     0.649     0.976     0.733     0.661     0.661     1.035     0.890     1.101     0.802     0.661     0.542     0.790     0.800     1.099     0.865     0.241     0.950     0.577     1.105     0.816     0.801     0.235     0.241     1.105     0.556     0.505     0.794     0.452     0.340     0.187     0.628     0.521     0.685     0.660     0.223     0.721     0.546     0.526     0.522     0.757     0.889     0.585     0.599     0.611     0.565     0.570     0.175     0.187     0.794     0.700     0.367     0.523     0.684     0.725     0.342     1.287     0.444     0.678     0.902     0.449     0.403     0.747     0.549     0.841     0.597     1.406     1.216     0.038     0.444     0.667     0.638     0.338     0.038     1.287     0.828     0.986     1.286     1.032     0.711     1.312     1.597     0.408     0.397     0.313     0.982     0.660     0.854     0.755     0.558     0.765     1.096     1.259     0.833     0.409     0.852     0.831     0.348     0.313     1.312     0.585     0.560     0.216     0.102     0.863    -0.111    -0.162     0.282    -0.532     0.192     0.271     0.281     0.192    -0.069     0.575     0.554     0.566     0.314    -0.077     0.925     0.168     0.169     0.356    -0.580     0.718     0.998     1.034     0.259     0.209     1.276     0.293     0.286     0.270    -0.055     0.600    -2.079    -2.054     0.221    -2.444    -1.814    -0.122    -0.094     0.256    -0.762     0.246     0.860     0.871     0.179     0.486     1.066    -0.707    -0.756     0.283    -1.461    -0.276     0.544     0.517     0.299     0.027     0.999     0.264     0.208     0.238    -0.075     0.729     0.628     0.643     0.260     0.082     1.004    -0.122    -0.137     0.236    -0.593     0.233     0.232     0.254     0.244    -0.243     0.539    -0.061    -0.061     0.261    -0.415     0.245     0.199     0.205     0.289    -0.380     0.567     0.522     0.590     0.198     0.126     0.739     0.047     0.152     0.342    -0.582     0.565
    -1.093    -0.304    -0.161    -1.816    -1.963    -1.676     1.093     1.543     1.386    -1.676     0.724     0.626     0.068     1.177     1.275     0.555     0.870     1.080     0.866    -1.188     0.135     0.349     0.525    -0.144     0.020    -0.231    -0.276     0.389     0.230     0.000     0.047     0.092     0.354     0.137     0.073    -0.743     0.223     0.149     0.062    -0.063     0.066     0.083     0.279    -0.743     0.389     0.294     0.508     0.333     0.429     0.401     0.505     0.627     0.469     0.532    -0.124     0.512     0.304     0.557     0.231     0.179     0.187     0.509     0.627     0.171    -0.116     0.357     0.415     0.218    -0.124     0.627     0.178     0.675     0.211     0.416     0.128     0.204     0.343     0.722     0.575     0.380     0.379     0.600     1.015     0.677     0.201     0.197     0.568     0.045     0.113     0.259     0.394     0.361     0.256     0.045     0.722     0.755     0.026     0.357     0.329     0.340     0.619    -0.386     0.666     0.553     0.458     0.439     0.962     0.412     1.086    -0.045     0.490    -0.375     0.829    -0.211     0.318     0.381     0.425     0.410    -0.386     0.962    -1.004    -1.216    -0.599    -0.581    -0.649    -1.578    -0.832    -0.323    -0.378    -0.677    -0.732    -0.815    -0.423    -0.735    -0.597    -0.659    -0.653    -0.723    -0.724    -1.280    -0.759    -0.700     0.307    -1.578    -0.378    -1.143    -1.154     0.280    -1.612    -0.792    -0.692    -0.718     0.225    -1.102    -0.278    -0.596    -0.557     0.337    -1.365    -0.110    -2.158    -2.196     0.423    -2.917    -1.413    -1.201    -1.228     0.323    -1.687    -0.793    -1.773    -1.791     0.275    -2.153    -1.393     0.759     0.745     0.238     0.392     1.122     1.112     1.198     0.319     0.396     1.465     1.124     1.044     0.351     0.643     1.744    -1.272    -1.323     0.178    -1.575    -0.900     0.560     0.584     0.404    -0.122     1.042     0.103     0.081     0.338    -0.411     0.723    -0.428    -0.357     0.278    -0.929    -0.051     0.832     0.877     0.345     0.075     1.422     1.599     1.563     0.163     1.337     1.952     0.493     0.467     0.342     0.028     0.928     0.450     0.463     0.265     0.030     0.942     0.507     0.521     0.350    -0.131     0.912     0.679     0.653     0.197     0.416     1.033    -0.510    -0.591     0.311    -0.893     0.057
    -0.093     0.696    -0.161         *    -0.963     1.324     1.093     1.543     0.386         *         *         *     0.068         *         *         *         *         *         *    -1.188    -0.159    -0.207     1.214     0.131     0.611     0.679     1.635    -0.830     1.317     0.244     0.034     0.522     0.549     0.519    -0.453     0.482     0.736     1.250     0.341     0.810     0.471     0.521     0.618    -0.830     1.317    -0.398     0.405     0.493     0.721     0.132     0.105     0.676    -0.632     0.535     0.247     0.034     0.164     0.685     0.231     0.338     0.498     0.554    -0.023     0.783     0.279     0.291     0.309     0.365    -0.632     0.721    -0.224     0.564     0.161     0.612    -0.084     0.634     1.070     0.332    -0.042     0.229     0.261    -0.075    -0.095     0.325     0.265     0.080     0.083     0.170     0.159     0.285     0.236     0.199     0.307    -0.224     0.634    -0.025     0.496     0.396    -1.168     0.173     0.145    -0.472     0.006    -1.345    -0.350     1.249     1.053     0.495    -0.045     0.729    -0.287    -0.372    -0.120     0.139     0.117     0.041     0.061     0.635    -1.345     1.053    -1.369    -0.577    -0.748    -0.787    -0.494    -0.201    -0.165    -1.069    -0.224    -1.486    -0.670    -2.088    -0.918    -0.164    -0.453    -0.576    -0.175    -0.686    -0.014    -0.852    -0.686    -0.623     0.520    -2.088    -0.164    -0.546    -0.549     0.611    -1.682     0.335     0.400     0.308     0.392    -0.110     1.082    -0.431    -0.385     0.301    -1.254    -0.124    -0.178    -0.167     0.638    -1.383     0.869    -0.263    -0.375     0.528    -1.014     0.504     0.880     0.833     0.656    -0.449     1.805     0.750     0.692     0.368     0.268     1.518     1.294     1.312     0.353     0.407     1.666     0.348     0.314     0.493    -0.617     1.197    -0.080    -0.234     0.758    -1.721     0.922    -0.152    -0.046     0.703    -1.544     0.758    -0.115    -0.011     0.859    -2.136     0.902    -0.228    -0.206     0.449    -1.402     0.288    -0.359    -0.550     1.313    -2.919     1.226    -0.130    -0.021     1.052    -2.290     1.136    -0.164    -0.296     0.775    -1.747     0.861     0.077     0.032     0.481    -0.721     0.794    -0.059    -0.118     0.576    -1.141     0.894     0.005     0.257     1.033    -1.430     2.049    -0.490    -0.529     0.465    -1.021     0.330
    -0.093     0.696    -0.161     0.184     0.037     0.324     1.093     0.543     0.386     1.324     1.724     1.626     1.068     0.177     1.275     0.555     0.870     1.080    -0.134    -0.188     0.703     0.598     0.882     0.391     0.793     0.855     1.195     0.490     0.879     0.939     0.195     0.632     0.718     0.764     0.565     0.374     0.670     0.694     0.870     1.189     0.720     0.710     0.251     0.195     1.189     0.698     0.767     1.138     1.241     0.286     0.711     0.929     0.677     0.735     1.008     0.935     1.326     0.615     0.958     0.839     0.789     1.046     0.511     0.612     0.137     0.798     0.778     0.294     0.137     1.241     0.368     0.433     0.562     0.166     0.321     0.356     0.529     0.467     0.641     0.402     0.918     0.716     0.642     0.560     0.763     0.731     0.784     0.541     0.451     0.342     0.535     0.535     0.188     0.166     0.784     0.107     0.276     0.757     0.115     0.107     0.708    -0.173     0.526     0.259     0.573     0.258     0.053     0.702     0.464    -0.042     0.374     0.018    -0.373     0.165     0.205     0.254     0.231     0.301    -0.373     0.708     0.205     0.666     0.113     0.033     0.562    -0.311    -0.400    -0.006     0.673     0.668     0.685     1.090     0.438     0.834     0.678     0.885     0.346     0.820    -0.279     0.447     0.407     0.505     0.430    -0.400     0.885    -0.802    -0.806     0.234    -1.214    -0.436    -0.102    -0.183     0.267    -0.635     0.256    -0.682    -0.657     0.190    -1.035    -0.388    -0.040     0.041     0.330    -0.698     0.459    -0.348    -0.431     0.445    -0.973     0.388    -0.404    -0.357     0.253    -0.961     0.037     0.298     0.290     0.256    -0.136     0.741    -0.023    -0.031     0.223    -0.369     0.323     0.160     0.199     0.263    -0.440     0.455     1.095     1.078     0.237     0.652     1.512     0.641     0.576     0.388    -0.073     1.284     0.560     0.603     0.410    -0.360     1.104     0.318     0.288     0.261    -0.323     0.640    -0.062    -0.053     0.265    -0.485     0.295     1.110     1.117     0.213     0.766     1.467    -0.233    -0.283     0.281    -0.691     0.178    -0.025    -0.032     0.337    -0.652     0.581     0.233     0.232     0.290    -0.338     0.684    -0.241    -0.217     0.202    -0.616     0.009    -0.538    -0.620     0.415    -1.295     0.147
    -0.093    -0.304    -0.161    -0.816    -0.963    -0.676    -0.907     0.543    -0.614    -0.676    -0.276    -0.374    -0.932    -0.823    -0.725    -0.445    -0.130     0.080    -1.134    -0.188    -0.431    -0.235    -0.321    -0.538    -0.305    -0.343    -0.058     0.016    -0.599    -0.194    -0.410    -0.163    -0.424    -0.221    -0.297     0.066     0.001    -0.409    -0.205     0.026    -0.252    -0.266     0.192    -0.599     0.026    -0.194     0.050    -0.092    -0.031    -0.431    -0.510    -0.432    -0.096    -0.324     0.402     0.474    -0.650    -0.399    -0.244    -0.585     0.008    -0.368    -0.416    -0.166    -0.500    -0.225    -0.284     0.302    -0.650     0.402    -0.449    -0.426    -0.578    -0.383    -0.108    -0.455     0.054    -0.477    -0.135    -0.062    -0.353    -0.297     0.030    -0.358    -0.375    -0.310    -0.350    -0.225    -0.130    -0.734    -0.306    -0.351     0.201    -0.734     0.030     0.029    -0.632    -0.970    -0.770     0.233    -0.622    -0.351    -0.799    -0.764    -0.569    -0.632    -0.951    -0.345    -0.708    -0.754    -1.340    -0.586    -0.482    -1.267    -0.591    -0.644    -0.632     0.369    -1.340     0.029    -0.539    -0.762    -0.910    -0.753    -1.187    -0.126     0.175    -0.332    -0.365    -0.763     0.038    -0.792    -1.093    -0.384    -1.277    -0.853    -0.619    -0.686    -0.813    -0.192    -0.612    -0.720     0.394    -1.277     0.038     0.172     0.104     0.246    -0.226     0.526    -0.058     0.026     0.336    -0.820     0.308     0.139     0.184     0.234    -0.364     0.379    -0.113    -0.077     0.349    -1.015     0.362    -0.390    -0.404     0.413    -1.127     0.139    -0.420    -0.433     0.217    -0.815    -0.114    -0.651    -0.607     0.324    -1.344    -0.233     0.860     0.894     0.244     0.432     1.237    -0.095    -0.040     0.294    -0.681     0.264    -0.332    -0.300     0.205    -0.798    -0.115     0.098     0.096     0.250    -0.273     0.387    -0.082     0.007     0.408    -0.998     0.310    -0.493    -0.495     0.298    -0.960    -0.116    -0.279    -0.262     0.322    -1.069     0.300    -0.420    -0.420     0.244    -0.974    -0.051    -0.169    -0.118     0.245    -0.556     0.112     0.114     0.139     0.336    -0.656     0.590     0.541     0.538     0.343    -0.123     0.986    -0.786    -0.735     0.240    -1.318    -0.502     0.403     0.454     0.353    -0.263     0.863
    -0.093     0.696    -2.161    -1.816    -0.963     1.324     1.093    -2.457     0.386    -0.676     1.724    -0.374    -1.932    -1.823    -0.725    -1.445     0.870    -0.920    -0.134    -1.188     0.308     0.071     0.560     0.385     1.009     0.688     0.771     0.219     0.609     0.285     0.276     0.785     0.684     0.369     0.498     0.028     0.178     0.466     0.319     0.730     0.462     0.426     0.263     0.028     0.785     0.176     0.617     0.257     0.913     0.572     0.276     0.293     0.073     0.131     0.316     0.769     0.199     0.284     0.557     0.155     0.147     0.683     0.190    -0.277     0.437     0.338     0.280     0.278    -0.277     0.769    -0.829    -0.778    -1.116    -0.902    -0.917    -0.995    -0.994    -1.340    -0.940    -0.788    -0.660    -0.855    -1.128    -0.982    -0.875    -0.417    -0.747    -1.376    -1.142    -1.080    -0.943    -0.928     0.223    -1.376    -0.660    -0.700    -0.799    -0.847    -0.420    -0.141    -0.189     0.371    -0.756    -1.142    -1.052    -1.402    -0.907    -0.692    -0.412    -0.797    -0.462    -1.083    -0.917    -0.686     0.054    -0.649    -0.728     0.432    -1.402     0.054    -0.818    -0.558    -1.150    -1.161    -0.600    -0.217    -1.010    -1.730    -0.370    -1.091    -1.036    -0.649    -0.139    -0.509    -0.688    -0.574    -0.927    -1.769    -0.045     0.189    -0.743    -0.669     0.512    -1.769    -0.045    -0.535    -0.516     0.289    -1.202    -0.189     0.309     0.400     0.313    -0.247     0.588    -1.240    -1.230     0.231    -1.831    -0.851    -1.143    -1.053     0.423    -2.019    -0.781    -0.209    -0.341     0.503    -1.139     0.786     0.825     0.849     0.298     0.174     1.186     0.732     0.820     0.279     0.157     0.978    -1.393    -1.352     0.283    -2.040    -0.975     0.882     0.979     0.389    -0.061     1.316    -0.251    -0.287     0.270    -0.725     0.260     1.046     1.090     0.403     0.361     1.609    -0.839    -0.819     0.337    -1.449    -0.497    -0.608    -0.639     0.326    -1.323    -0.105    -1.272    -1.220     0.347    -2.100    -0.856    -0.347    -0.341     0.265    -0.869     0.087    -1.918    -1.864     0.290    -2.575    -1.586     0.472     0.542     0.345    -0.201     0.880     0.532     0.504     0.328    -0.133     0.961     0.196     0.187     0.211    -0.333     0.386    -0.479    -0.511     0.457    -1.353     0.339
    -0.093    -2.304    -1.161     2.184    -2.963    -0.676     0.093     0.543    -0.614    -1.676    -1.276    -2.374    -1.932    -0.823    -1.725     1.555    -2.130     0.080    -1.134    -0.188    -0.402    -0.500    -0.356    -0.301    -0.491    -0.252    -0.750     0.121     0.051    -0.084    -0.378    -0.138     0.169    -0.014    -0.138    -0.188    -0.530    -0.728    -0.062     0.006    -0.248    -0.220     0.266    -0.750     0.121    -1.216    -1.692    -1.584    -1.280    -1.179    -1.172    -1.325    -1.183    -1.235    -1.040    -1.778    -1.389    -1.515    -1.561    -1.919    -1.468    -1.787    -1.915    -1.428    -1.027    -1.435    -1.408     0.278    -1.919    -1.040    -0.396    -0.269    -0.483    -0.408    -0.551    -0.344    -0.118    -0.969    -0.230    -0.551    -0.468    -0.644    -0.557    -0.670    -0.616    -0.420    -0.788    -0.840    -0.234    -0.613    -0.508    -0.517     0.217    -0.969    -0.230     0.770     0.767     0.023     0.526     0.521     0.186     0.297     0.553     0.001    -0.198     0.904     0.833     1.096     0.977     1.466     0.843     0.376     0.539     0.502     1.159     0.607     0.546     0.422    -0.198     1.159    -1.921    -1.417    -1.895    -2.409    -1.641    -2.460    -1.694    -1.761    -1.554    -1.961    -1.024    -2.076    -1.361    -1.081    -2.740    -1.383    -2.349    -2.037    -1.054    -2.393    -1.810    -1.828     0.503    -2.740    -1.054     0.162     0.131     0.253    -0.189     0.456    -0.896    -0.905     0.264    -1.322    -0.529    -0.663    -0.666     0.240    -1.107    -0.242     1.498     1.526     0.446     0.587     2.244    -1.118    -1.102     0.474    -1.927    -0.383    -0.415    -0.481     0.307    -0.874     0.040     1.542     1.513     0.285     1.221     2.109     1.132     1.137     0.241     0.767     1.467    -1.104    -1.049     0.335    -1.846    -0.611    -0.755    -0.773     0.284    -1.255    -0.355    -0.933    -1.080     0.392    -1.517    -0.256    -0.461    -0.431     0.372    -0.891     0.125    -1.216    -1.178     0.293    -1.898    -0.875    -1.285    -1.293     0.377    -2.027    -0.734    -0.808    -0.773     0.281    -1.274    -0.430     1.807     1.828     0.289     1.335     2.212    -0.504    -0.558     0.267    -0.864    -0.102     0.815     0.819     0.321     0.164     1.299    -1.418    -1.448     0.243    -1.826    -1.082     1.418     1.527     0.423     0.593     1.976
     0.907    -0.304     0.839    -0.816     0.037    -0.676     0.093     0.543     1.386     0.324     1.724    -0.374    -0.932     1.177    -0.725     0.555    -0.130     1.080     1.866    -1.188     0.454     0.830     0.679     1.016     0.616     0.831     0.674     0.598     0.588     0.965     0.675     0.767     0.986     1.029     0.692     0.656     0.678     0.660     0.976     0.390     0.738     0.679     0.183     0.390     1.016    -0.464     0.087    -0.259    -0.278    -0.304    -0.106    -0.063    -0.130    -0.459    -0.396    -0.641    -0.327    -0.285    -0.078    -0.376    -0.090    -0.020    -0.245    -0.027    -0.321    -0.239    -0.269     0.183    -0.641    -0.020    -0.406     0.204     0.380    -0.175     0.446    -0.033    -0.022    -0.369     0.089    -0.100    -0.151    -0.113     0.258     0.058    -0.110     0.155     0.042    -0.133     0.109    -0.013     0.006    -0.017     0.219    -0.406     0.380     0.384     0.671     1.299     0.411     0.288     0.083    -0.362     0.459     0.004     0.736     0.817     0.704    -0.190     0.653    -0.296     0.519    -0.001     0.415     0.286     0.848     0.386     0.413     0.423    -0.362     0.848    -0.093    -0.744    -0.308    -1.259    -0.729    -0.349    -0.130    -0.694    -0.422    -0.227    -0.391    -0.174    -0.826    -0.696    -0.528     0.020    -0.053    -0.481    -0.338     0.553    -0.393    -0.370     0.384    -1.259     0.020     0.177     0.162     0.236    -0.140     0.692    -0.073    -0.086     0.208    -0.418     0.299     0.818     0.827     0.252     0.298     1.184    -1.198    -1.258     0.427    -2.095    -0.486     0.403     0.422     0.396    -0.312     0.814    -1.412    -1.374     0.179    -1.738    -1.140     0.337     0.307     0.223    -0.125     0.666     0.542     0.557     0.246     0.048     0.893     1.064     1.000     0.332     0.457     1.572     0.479     0.473     0.196     0.039     0.754     0.609     0.586     0.299     0.043     0.998    -0.092     0.004     0.279    -0.561     0.335    -0.925    -0.908     0.288    -1.525    -0.557     0.823     0.777     0.355     0.061     1.406    -0.503    -0.515     0.178    -0.927    -0.260    -0.257    -0.200     0.228    -0.695     0.037     0.143     0.198     0.240    -0.306     0.435     1.050     1.043     0.328     0.303     1.581     1.684     1.671     0.178     1.417     1.918    -0.800    -0.785     0.363    -1.676    -0.378
    -1.093     0.696     0.839    -0.816    -1.963     0.324     0.093     1.543     1.386     0.324     0.724     0.626     1.068     1.177     0.275    -1.445     0.870     1.080    -1.134     0.812    -0.345     0.079    -0.091    -0.475     0.589     0.096    -0.523    -0.296    -0.200    -0.428    -0.112    -0.345    -0.162     0.156    -0.699    -0.318    -0.012     0.217    -0.125    -0.016    -0.150    -0.144     0.297    -0.699     0.217     0.422     0.794     0.562     0.410     0.387     0.092     0.421     0.542     0.767     0.366     1.128     0.459     0.801     0.363     0.304     0.067     0.469     0.350     0.711     0.550     0.498     0.440     0.250     0.067     0.801     0.634     0.571     0.512     0.630     0.514     0.569     0.557     0.896     0.611     0.532     0.747     0.843     0.054     0.524     0.676     0.320     0.986     0.669     0.693     0.615     0.608     0.613     0.198     0.054     0.896     0.554     0.369     0.737    -0.152     0.154     0.705     0.283     0.251     0.800     0.777    -0.117     0.675     0.225     0.108     0.351     0.291     0.524     0.665     0.566     0.170     0.397     0.360     0.288    -0.152     0.777    -1.026    -0.249    -0.518    -0.528    -0.186    -0.384     0.503    -0.425    -0.701    -0.542    -0.168    -0.123     0.110    -0.293    -0.023    -0.311    -0.268    -0.193    -0.110    -0.302    -0.287    -0.280     0.314    -1.026     0.110    -0.907    -0.929     0.317    -1.563    -0.423     0.177     0.243     0.272    -0.466     0.487     0.184     0.183     0.213    -0.185     0.488    -1.179    -1.138     0.292    -1.622    -0.803    -1.651    -1.629     0.325    -2.462    -1.099     0.442     0.456     0.301    -0.344     0.863    -0.430    -0.434     0.264    -1.080     0.026     0.884     0.885     0.246     0.300     1.217     1.048     1.041     0.240     0.570     1.447     0.493     0.498     0.180     0.124     0.726     0.907     0.883     0.384    -0.079     1.395    -0.021    -0.016     0.343    -0.689     0.555     0.210     0.215     0.259    -0.142     0.697     0.876     0.941     0.269     0.494     1.207     0.418     0.401     0.145     0.067     0.643    -1.214    -1.221     0.317    -1.950    -0.851     0.327     0.303     0.267    -0.268     0.716     0.143     0.172     0.292    -0.491     0.558    -1.325    -1.335     0.146    -1.629    -1.106     1.058     1.032     0.312     0.336     1.401
     0.907     0.696    -1.161     0.184     1.037     1.324     1.093    -1.457    -0.614     0.324     0.724     1.626    -0.932    -1.823     0.275     1.555    -0.130    -0.920    -1.134    -3.188     1.085     0.915     0.768     0.795     0.861     0.784     0.623     0.801     0.238     0.760     0.657     0.797     0.745     0.772     1.443     0.784     0.491     0.552     0.622     0.553     0.752     0.770     0.240     0.238     1.085     0.468     0.547     0.154     0.670     0.766     0.370     0.451     0.147     0.743    -0.124     0.892     0.917     0.109     0.138     0.626     0.578     0.139     0.540     0.667     0.546     0.467     0.543     0.289    -0.124     0.892    -0.650    -0.618    -0.373    -0.256    -0.344    -0.640    -0.940    -0.234    -0.505    -0.672    -0.539    -0.831    -0.675    -0.155    -0.531    -0.738    -0.425    -0.597    -0.728    -0.571    -0.551    -0.584     0.204    -0.940    -0.234    -0.195    -0.915    -0.811    -0.728    -0.169    -1.052    -0.593    -1.308    -0.138    -0.660    -1.054    -0.637    -1.377    -0.702    -0.735    -0.708    -1.122    -0.415    -1.106    -0.339    -0.738    -0.718     0.365    -1.377    -0.169    -0.124     0.128     0.035    -0.303    -0.205    -1.076    -0.493    -0.050    -0.437    -1.021    -0.486     0.051    -0.399    -0.915    -0.488    -0.341    -0.828    -0.338    -0.662    -0.343    -0.415    -0.371     0.348    -1.076     0.051     0.170     0.184     0.286    -0.616     0.512     0.211     0.189     0.318    -0.335     0.585    -0.615    -0.617     0.225    -1.038    -0.250     0.885     0.882     0.349     0.171     1.378     1.439     1.429     0.346     0.827     2.063     0.545     0.554     0.260    -0.185     0.834     0.622     0.525     0.318     0.150     1.113    -0.886    -0.824     0.286    -1.436    -0.405    -0.023     0.006     0.318    -0.579     0.415     0.559     0.538     0.190     0.242     0.862    -0.396    -0.377     0.331    -1.248    -0.042     1.019     1.001     0.389     0.238     1.519    -0.129    -0.032     0.301    -0.760     0.193    -1.223    -1.229     0.309    -1.778    -0.768     0.457     0.418     0.205     0.103     0.823     0.741     0.713     0.281     0.102     1.059    -0.567    -0.593     0.294    -1.035    -0.204    -0.082    -0.037     0.282    -0.506     0.395    -0.782    -0.752     0.225    -1.282    -0.481    -2.780    -2.845     0.332    -3.204    -2.262
    -0.093     0.696    -1.161     0.184     0.037     0.324     1.093    -1.457     1.386     1.324     0.724     0.626     0.068    -0.823     0.275     0.555     0.870     0.080    -0.134    -0.188     0.469     0.076     0.422     0.454     0.661     0.377     0.046     0.278     0.565     0.528     0.759     0.320     0.502     0.458    -0.134     0.755     0.442     0.050     0.492     0.343     0.393     0.448     0.236    -0.134     0.755     0.554     0.261     0.424     0.445     0.642     0.348     0.327     0.792     0.490     0.433     0.221     0.698     0.516     0.904     1.095     0.460     0.473     0.905     0.754     0.411     0.558     0.482     0.234     0.221     0.905     0.021    -0.213    -0.305    -0.036    -0.261    -0.287    -0.061     0.240     0.092    -0.260    -0.063     0.051    -0.219     0.197     0.344    -0.320    -0.355     0.010     0.294     0.026    -0.055    -0.049     0.217    -0.355     0.294     0.920     0.019     0.253     0.075     0.435    -0.092     0.128     0.107     0.434     1.184    -0.350     0.023     0.371     0.755     0.529     0.639     0.292     0.226    -0.441     0.354     0.293     0.272     0.397    -0.441     0.920     0.421    -0.121     0.140     0.448     0.264    -0.150     0.029    -0.022     0.337     0.035     1.023    -0.193    -0.062     0.255     0.331     0.649     0.290    -0.300     0.062    -0.373     0.153     0.101     0.336    -0.373     0.649    -0.466    -0.468     0.271    -0.923    -0.013     0.142     0.210     0.274    -0.400     0.489    -1.104    -1.069     0.261    -1.551    -0.750    -0.147    -0.142     0.404    -1.072     0.596    -0.126    -0.076     0.347    -0.891     0.277    -0.096    -0.142     0.288    -0.532     0.308     0.508     0.569     0.284    -0.088     0.788    -1.386    -1.433     0.281    -1.928    -0.924     1.183     1.251     0.289     0.673     1.683     1.216     1.231     0.195     0.754     1.451     0.139     0.064     0.324    -0.295     0.616    -0.116     0.000     0.302    -0.799     0.280     0.135     0.115     0.307    -0.411     0.593    -1.079    -1.059     0.324    -1.683    -0.583     0.215     0.225     0.179    -0.146     0.505     0.091     0.049     0.284    -0.343     0.595     0.264     0.255     0.265    -0.289     0.593     0.155     0.166     0.319    -0.386     0.559    -0.282    -0.315     0.230    -0.694     0.105    -0.283    -0.270     0.254    -0.910     0.053
     1.907     0.696     0.839    -1.816     1.037     1.324    -1.907    -0.457    -0.614    -1.676    -0.276     0.626    -2.932    -1.823     0.275    -1.445    -2.130    -0.920    -0.134    -1.188     0.038    -0.321    -0.273     0.512    -0.327    -0.204    -0.015    -0.419    -0.869    -0.137    -0.710    -0.761    -0.147    -0.371     0.114    -0.196    -0.214     0.018    -0.274    -0.249    -0.240    -0.231     0.313    -0.869     0.114    -0.200    -0.113    -0.607    -0.384    -0.259    -0.564    -0.450    -0.681    -0.987    -0.487    -0.590    -0.375    -0.117    -0.328    -0.633    -0.689    -0.736    -0.520    -0.388    -0.711    -0.491    -0.503     0.225    -0.987    -0.117    -0.773    -0.812    -1.116    -0.675    -0.703    -1.120    -1.164    -0.892    -0.776    -0.518    -0.734    -0.951    -1.146    -1.064    -0.961    -1.104    -0.574    -0.748    -0.779    -1.023    -0.882    -0.852     0.199    -1.164    -0.574    -1.754    -1.459    -1.263    -0.911    -1.042    -1.747    -1.069    -1.596    -0.710    -0.884    -0.653    -0.602    -1.155    -0.963    -1.017    -1.503    -2.102    -1.310    -0.558    -1.539    -1.192    -1.112     0.429    -2.102    -0.602     0.390     0.121    -0.008     0.406    -0.025    -0.066    -0.175     0.357     0.559    -0.380     0.235    -0.144    -0.254     0.688     0.894     0.003     0.799     0.078    -0.380    -0.321     0.139     0.041     0.389    -0.380     0.799     2.135     2.183     0.355     1.108     2.674     1.114     1.150     0.250     0.575     1.396     1.704     1.734     0.221     1.282     1.985    -0.613    -0.678     0.443    -1.382    -0.015     0.872     0.965     0.392     0.161     1.335     1.503     1.489     0.311     0.774     1.995    -1.340    -1.388     0.234    -1.690    -0.987     0.511     0.482     0.231     0.106     0.805     0.288     0.279     0.335    -0.280     0.832    -1.711    -1.656     0.185    -2.026    -1.488     0.122     0.088     0.465    -0.851     0.798     1.236     1.215     0.271     0.689     1.590    -1.690    -1.716     0.251    -2.140    -1.372    -0.869    -0.903     0.317    -1.502    -0.432     0.225     0.285     0.227    -0.398     0.493    -1.132    -1.109     0.333    -1.916    -0.722    -1.538    -1.546     0.262    -2.010    -1.250     0.409     0.367     0.283    -0.164     0.872     0.463     0.404     0.220     0.124     0.837    -1.286    -1.261     0.359    -2.008    -0.789
     0.907    -1.304    -0.161    -1.816     1.037    -1.676     0.093    -1.457    -0.614    -0.676     0.724    -2.374     1.068    -1.823     1.275     1.555    -0.130     1.080    -1.134    -0.188     0.231     0.664     0.514    -0.373     0.691     0.593     0.218     0.671     0.481     0.334     0.449     0.370     0.570     0.816     0.807     0.364     0.183     0.335     0.307     0.738     0.448     0.465     0.276    -0.373     0.807    -0.708    -0.190    -0.747    -0.878    -0.846    -1.028    -1.102    -0.374    -1.150    -0.454    -0.434    -0.718    -0.976    -0.260    -0.405    -0.597    -0.746    -0.646    -0.588    -0.588    -0.672    -0.677     0.272    -1.150    -0.260     0.368     0.481     0.571     0.358     0.383     0.509     0.326     0.516     0.473     0.459     0.644     0.405    -0.019     0.656     0.474     0.407     0.539     0.222     0.809     0.508     0.454     0.474     0.171    -0.019     0.656    -0.859    -1.004    -0.571    -1.249    -1.870    -1.383    -1.681    -1.545    -1.667    -0.860    -0.805    -1.211    -0.957    -1.109    -0.882    -1.072    -1.427    -0.942    -1.388    -1.116    -1.180    -1.112     0.341    -1.870    -0.805     0.757     1.086    -0.424     0.531     0.527     0.585     0.176     0.325     0.196     1.351     0.637     0.510     0.921    -0.789     0.703     0.351     0.812     1.288     0.338     0.657     0.527     0.558     0.508    -0.789     1.288     0.460     0.412     0.289     0.100     0.742    -0.644    -0.635     0.255    -1.053    -0.283    -0.606    -0.620     0.177    -0.926    -0.342    -0.650    -0.678     0.331    -1.155    -0.149     0.503     0.444     0.507    -0.362     1.520    -2.103    -2.103     0.336    -2.663    -1.782     0.743     0.740     0.252     0.301     1.131    -1.909    -1.903     0.212    -2.276    -1.610     0.324     0.262     0.313    -0.187     0.797    -0.939    -0.993     0.280    -1.420    -0.425     0.048     0.014     0.388    -0.471     0.512    -1.421    -1.435     0.377    -2.138    -0.765     0.380     0.386     0.242    -0.061     0.666    -0.870    -0.933     0.303    -1.383    -0.385     0.979     0.982     0.259     0.532     1.534     1.026     0.994     0.306     0.636     1.453     0.621     0.566     0.316     0.114     1.217     0.310     0.318     0.278    -0.273     0.667    -0.530    -0.593     0.215    -0.905    -0.205    -0.683    -0.642     0.445    -1.519    -0.084
    -1.093    -1.304    -1.161    -1.816    -1.963    -1.676     1.093    -1.457     1.386    -0.676    -1.276     1.626    -1.932     1.177    -1.725     0.555     0.870     0.080     1.866     0.812    -0.264    -0.557    -0.359    -0.445    -0.923    -0.454    -0.231    -0.393    -0.803    -0.556    -0.598    -0.633    -0.312    -0.304    -0.979    -0.476    -0.530    -1.017    -0.617    -0.740    -0.559    -0.543     0.234    -1.017    -0.264     0.363     0.700     0.092     0.481     0.127     0.518     0.354     0.684     0.565     0.092     0.407     0.473     0.543     0.439     0.353     0.484     0.466     0.281     0.681     0.495     0.430     0.469     0.179     0.092     0.684    -0.728    -0.530    -0.505    -0.784    -0.684    -0.440    -1.040    -0.501    -0.773    -0.569    -0.593    -0.566    -0.774    -0.903    -0.625    -0.547    -0.575    -0.647    -0.622    -0.626    -0.652    -0.623     0.147    -1.040    -0.501    -0.076     0.153     0.834     0.827     0.747     0.146     0.613     0.210     0.416    -0.287     0.286    -0.399    -0.038     0.715     0.186    -0.305     0.323     0.434     0.182    -0.152     0.241     0.198     0.379    -0.399     0.827    -0.336    -0.528    -0.062    -0.119    -0.516    -1.009    -0.256    -1.012    -0.787    -0.302    -1.384    -0.420    -0.423    -0.580    -0.453    -0.594     0.205    -1.226    -0.976    -1.956    -0.637    -0.522     0.507    -1.956    -0.062    -0.505    -0.500     0.274    -0.844    -0.055    -1.724    -1.760     0.227    -2.157    -1.308    -0.542    -0.511     0.150    -0.826    -0.354    -1.998    -1.951     0.405    -2.636    -1.392    -1.325    -1.497     0.518    -2.265    -0.517    -1.121    -1.100     0.309    -1.544    -0.695     0.689     0.710     0.218     0.362     1.010    -0.746    -0.775     0.196    -1.086    -0.365     1.206     1.162     0.325     0.714     1.766    -0.365    -0.338     0.286    -0.953    -0.092    -0.439    -0.493     0.344    -0.911     0.086     0.988     0.999     0.248     0.479     1.345    -0.972    -0.953     0.204    -1.293    -0.614     0.920     0.993     0.301     0.367     1.297    -1.406    -1.472     0.286    -1.862    -1.008     1.145     1.101     0.256     0.750     1.652     0.332     0.335     0.212    -0.040     0.694     1.065     1.042     0.202     0.787     1.332     1.700     1.670     0.215     1.415     2.072     1.380     1.253     0.507     0.493     2.046
    -0.093     0.696    -0.161     1.184    -0.963    -0.676     0.093     0.543     0.386    -0.676     0.724    -0.374     1.068     0.177    -0.725    -1.445    -0.130     1.080    -0.134    -1.188     0.094     0.162    -0.008    -0.374     0.077    -0.248    -0.295    -0.251    -0.090     0.462     0.002    -0.515    -0.116     0.145    -0.614    -0.579     0.094    -0.140    -0.304    -0.078    -0.129    -0.103     0.274    -0.614     0.162     0.098    -0.166     0.278     0.209     0.639    -0.383    -0.337     0.431     0.016     0.038    -0.258    -0.118    -0.065     0.053    -0.013    -0.126    -0.099    -0.064     0.121    -0.128     0.006    -0.039     0.247    -0.383     0.431     0.637     0.701     0.773     0.270     0.457     0.604     0.722     0.575     0.408     0.393     0.525     0.785    -0.017     0.644     0.097     0.727     0.370     0.384     0.775     0.901     0.537     0.589     0.240    -0.017     0.785    -0.010     0.196     0.881     0.240     0.622     0.856     0.746     0.931     0.348     1.020     1.135     0.425     0.721    -0.142     1.355     0.278     1.107     0.347     0.706    -0.056     0.585     0.664     0.429    -0.142     1.135    -0.156    -0.522    -0.509    -0.947    -1.125    -0.751    -0.999    -0.176    -1.103    -1.333    -0.937    -0.785    -0.914    -0.805    -1.682    -0.411    -0.722    -1.022    -1.279    -1.892    -0.904    -0.926     0.443    -1.892    -0.176     0.031     0.037     0.284    -0.585     0.455     0.637     0.708     0.246     0.098     0.940    -0.724    -0.784     0.262    -1.072    -0.326     0.576     0.563     0.418    -0.287     1.182    -0.065    -0.038     0.472    -0.813     0.845    -0.539    -0.585     0.313    -1.346    -0.077     0.104     0.097     0.276    -0.541     0.527    -0.051    -0.116     0.298    -0.475     0.477    -0.075    -0.111     0.369    -0.789     0.443    -0.198    -0.216     0.177    -0.450     0.012     0.873     0.822     0.429    -0.006     1.657    -0.353    -0.330     0.330    -1.124     0.130     0.283     0.204     0.361    -0.269     0.838    -0.252    -0.312     0.373    -0.919     0.182    -0.296    -0.306     0.267    -0.705     0.175    -1.279    -1.343     0.320    -1.834    -0.780    -0.161    -0.087     0.265    -0.710     0.167     0.282     0.245     0.373    -0.281     0.948    -0.396    -0.338     0.219    -0.788    -0.122    -0.367    -0.341     0.364    -1.016     0.151
    -0.093    -1.304    -0.161     0.184    -0.963    -0.676    -0.907     1.543     0.386    -0.676    -0.276    -0.374    -0.932     0.177    -0.725    -0.445    -1.130    -0.920    -0.134    -1.188    -0.618     0.116    -0.231    -0.081    -0.016    -0.030    -0.113    -0.462    -0.225    -0.062    -0.579    -0.268    -0.194    -0.296    -0.306    -0.417    -0.033    -0.542    -0.113    -0.615    -0.254    -0.228     0.221    -0.618    -0.016    -0.646    -0.419    -0.455    -0.699    -0.217    -0.566    -0.465    -0.597    -0.622    -0.698    -0.971    -0.121    -0.231    -0.751    -1.084    -1.038    -0.674    -0.517    -0.318    -0.788    -0.594    -0.609     0.264    -1.084    -0.217    -0.591    -0.447    -0.454    -0.389    -0.116    -0.490    -0.874    -0.552    -0.600    -0.481    -0.704    -0.571    -0.409    -0.184    -0.591    -0.402    -0.604    -0.599    -0.402    -0.442    -0.495    -0.486     0.167    -0.874    -0.184     0.730     0.160    -0.348     0.481     0.662     0.014    -0.049     1.048     0.200    -0.240    -0.449     0.446     0.453     0.087     0.418     0.245     0.275     0.715     0.220     0.314     0.269     0.260     0.376    -0.449     0.730     0.094    -0.905    -0.625    -1.455    -0.589    -1.642     0.099    -0.705    -0.388    -0.844    -0.541    -0.970    -0.513    -1.053    -1.061    -1.206    -0.173    -0.325     0.031    -0.830    -0.680    -0.665     0.487    -1.642     0.094     0.157     0.171     0.207    -0.197     0.451    -0.727    -0.719     0.288    -1.356    -0.274     0.367     0.347     0.194     0.038     0.676    -0.040    -0.051     0.398    -0.818     0.619    -0.238    -0.247     0.510    -1.201     0.551    -0.415    -0.427     0.212    -0.717    -0.022    -0.260    -0.318     0.256    -0.685     0.101     2.093     2.143     0.197     1.741     2.342     0.187     0.201     0.328    -0.470     0.677    -0.304    -0.261     0.272    -0.870     0.014     0.103     0.077     0.343    -0.491     0.617     0.458     0.435     0.336    -0.186     0.982    -0.250    -0.252     0.227    -0.782     0.107     0.015     0.046     0.292    -0.547     0.486    -0.359    -0.349     0.269    -0.877    -0.046    -0.168    -0.198     0.284    -0.663     0.272    -0.466    -0.469     0.263    -0.915    -0.114    -0.136    -0.167     0.276    -0.742     0.201    -0.230    -0.222     0.210    -0.790     0.090    -0.579    -0.559     0.430    -1.385     0.045
    -0.093    -1.304    -0.161     1.184    -1.963    -1.676    -1.907     1.543     1.386    -0.676    -0.276    -0.374     1.068     0.177    -0.725    -1.445     0.870     1.080    -1.134    -0.188    -0.204    -0.327    -0.330    -0.470    -0.474    -0.460    -0.887    -0.281    -0.476    -0.477    -0.663    -0.240    -0.501    -0.514    -0.993    -0.551    -0.506    -1.036    -0.386    -0.767    -0.527    -0.476     0.234    -1.036    -0.240    -0.175    -0.379    -0.056     0.597    -0.099    -0.070    -0.418    -0.219     0.199    -0.487     0.256    -0.219     0.324    -0.235    -1.050    -0.040    -0.472    -0.419    -0.302    -0.492    -0.188    -0.219     0.359    -1.050     0.324     0.424     0.535     0.499     0.739     0.671     0.942     0.492     0.662     0.830     0.451     0.891     0.788     1.012     0.644     0.869     0.469     0.539     0.530     0.437     0.921     0.667     0.653     0.193     0.424     0.942     1.275     0.366     1.071     0.536     0.990     0.398     0.652     0.500     0.994     0.866     0.688     0.823     0.409     1.192     1.337     0.474     0.752     0.982     0.468     0.997     0.789     0.788     0.308     0.366     1.275    -0.950    -0.818    -1.421    -0.585    -1.323    -0.532    -1.241    -0.728    -1.505    -1.533    -1.052    -1.215    -1.515    -0.586    -0.953    -0.403    -1.452    -0.632    -1.463    -0.947    -1.043    -1.002     0.380    -1.533    -0.532     0.415     0.352     0.275     0.030     0.937    -1.109    -1.093     0.355    -1.928    -0.711    -0.868    -0.820     0.200    -1.232    -0.675     0.366     0.389     0.334    -0.160     0.737    -0.872    -0.895     0.378    -1.548    -0.383    -1.162    -1.244     0.262    -1.522    -0.657    -1.730    -1.705     0.363    -2.548    -1.309     0.804     0.840     0.227     0.467     1.163     0.723     0.730     0.252     0.170     1.032    -0.177    -0.108     0.255    -0.537     0.111     0.467     0.396     0.303     0.039     1.004    -0.113    -0.080     0.477    -1.084     0.385     0.130     0.118     0.287    -0.330     0.518    -0.445    -0.449     0.292    -0.980    -0.058    -0.196    -0.222     0.255    -0.549     0.272    -0.839    -0.877     0.252    -1.200    -0.468     1.054     1.097     0.413     0.260     1.498     0.054     0.044     0.297    -0.416     0.424    -1.482    -1.507     0.168    -1.792    -1.242     0.765     0.752     0.389    -0.102     1.253
    -2.093     0.696     0.839     1.184     0.037    -2.676     0.093    -1.457     0.386     0.324    -2.276     1.626     1.068     2.177     0.275    -2.445    -0.130    -1.920    -1.134    -2.188    -2.132    -1.295    -1.456    -1.521    -1.885    -1.593    -1.745    -1.887    -1.863    -1.557    -1.660    -1.960    -1.610    -1.598    -1.767    -2.114    -1.631    -1.405    -1.554    -1.554    -1.689    -1.621     0.226    -2.132    -1.405     0.006     0.258     0.313     0.225     0.170     0.133     0.553     0.035     0.536     0.366     0.153     0.011     0.603     0.608     0.504     0.361     0.491     0.797     0.210     0.317     0.333     0.315     0.223     0.006     0.608    -0.478    -0.051    -0.264    -0.449    -0.077    -0.791     0.064    -0.493    -0.274    -0.474    -0.238    -0.578    -0.102     0.194    -0.373    -0.204    -0.322    -0.208    -0.493    -0.467    -0.304    -0.298     0.236    -0.791     0.064     1.712     0.778     0.444     0.455     0.569     0.298     1.050     0.968     0.857     0.495     1.354     0.853     1.046     0.624     0.580     0.848     1.205     0.991     0.828     0.502     0.823     0.838     0.348     0.298     1.354    -0.211    -1.050    -0.287    -0.568    -1.056    -0.589    -0.387    -1.000    -0.221    -1.192    -0.313    -0.716    -1.227    -0.366    -0.905    -0.867    -0.630    -0.757    -0.150    -0.069    -0.628    -0.610     0.367    -1.227    -0.150    -0.386    -0.391     0.214    -0.739    -0.010     0.338     0.354     0.237    -0.186     0.654     1.145     1.162     0.256     0.673     1.489     0.358     0.299     0.401    -0.579     0.810     0.624     0.636     0.374    -0.045     1.197    -0.945    -1.001     0.253    -1.341    -0.526    -0.283    -0.244     0.246    -0.792     0.080    -1.096    -1.106     0.294    -1.593    -0.744    -0.255    -0.238     0.262    -0.786     0.084     0.650     0.647     0.228     0.333     1.055     0.170     0.236     0.305    -0.268     0.563     1.173     1.210     0.355     0.404     1.649     1.504     1.552     0.298     0.858     1.811     1.499     1.557     0.295     0.888     1.828     0.578     0.546     0.173     0.330     0.841    -0.612    -0.606     0.230    -1.097    -0.313    -0.555    -0.583     0.292    -1.030    -0.135    -1.462    -1.494     0.344    -2.126    -1.044    -1.512    -1.531     0.191    -1.911    -1.278    -1.620    -1.561     0.340    -2.232    -1.154
    -0.093    -0.304    -1.161    -1.816     1.037     0.324     0.093    -0.457    -1.614     1.324     1.724    -0.374    -0.932    -1.823     1.275     0.555    -1.130    -1.920    -2.134     0.812     1.236     0.785     0.789     0.966     0.372     0.764     0.628     0.887     0.948     0.559     1.000     0.375     0.720     0.754     0.917     0.720     0.785     0.595     0.724     1.342     0.793     0.774     0.242     0.372     1.236    -0.255    -0.366    -0.417    -0.154    -0.580    -0.346    -0.434     0.167    -0.068    -0.423    -0.363    -0.401    -0.413    -0.089    -0.187    -0.217    -0.352    -0.127    -0.079    -0.286    -0.270    -0.316     0.175    -0.580    -0.068    -0.559    -0.740    -0.886    -0.759    -0.840    -0.790    -0.608    -0.924    -0.454    -0.812    -0.619    -0.946    -1.060    -0.795    -0.870    -0.814    -0.491    -0.562    -0.706    -0.587    -0.741    -0.775     0.164    -1.060    -0.491    -1.740    -1.602    -2.013    -1.966    -1.806    -1.213    -1.388    -1.637    -1.799    -1.884    -2.052    -1.668    -1.321    -2.220    -1.879    -1.252    -1.236    -2.486    -1.477    -1.574    -1.711    -1.704     0.344    -2.486    -1.236     0.651    -0.018     0.967     0.899     0.867     1.203     0.709     1.172     1.062     0.476     0.783     0.867     1.327     0.196     0.707     0.552     1.157     0.942     1.035     1.013     0.828     0.883     0.337    -0.018     1.203    -0.878    -0.905     0.267    -1.448    -0.477    -0.062    -0.007     0.180    -0.521     0.155    -0.389    -0.401     0.180    -0.642    -0.004    -0.103    -0.079     0.373    -0.614     0.340     0.229     0.203     0.375    -0.432     0.878    -0.410    -0.381     0.297    -1.079    -0.026     0.354     0.381     0.178     0.014     0.558     0.316     0.353     0.200    -0.118     0.570    -0.249    -0.258     0.364    -0.879     0.285     0.909     0.907     0.182     0.634     1.200     0.559     0.557     0.372    -0.231     1.102    -0.029    -0.019     0.248    -0.575     0.316     0.105     0.155     0.201    -0.288     0.361    -0.425    -0.504     0.296    -0.923    -0.063     0.856     0.859     0.178     0.566     1.098    -0.322    -0.357     0.311    -0.870     0.269    -0.851    -0.893     0.233    -1.235    -0.563    -0.779    -0.742     0.234    -1.244    -0.480    -1.278    -1.300     0.177    -1.606    -1.083     0.062     0.010     0.300    -0.429     0.542
     0.907    -0.304    -1.161     0.184     0.037     0.324    -1.907    -1.457     0.386     0.324     0.724     0.626     0.068    -0.823     0.275     0.555     0.870    -0.920    -0.134    -0.188     1.025     0.237     0.367    -0.012     0.804     0.168     0.445     0.315     0.569     0.280     0.344     0.885     0.197     0.516     0.829     0.473     0.075     0.458     0.844     0.357     0.459     0.406     0.288    -0.012     0.885     0.437     0.405     0.306    -0.534     0.363     0.259     0.160    -0.342    -0.315     0.307    -0.173     0.327     0.410    -0.574     0.285     0.791    -0.042    -0.255    -0.041     0.564     0.117     0.272     0.379    -0.574     0.564    -0.289    -0.300    -0.446    -0.358    -0.713    -0.089    -0.112    -0.334    -0.116    -0.556    -0.190    -0.214    -0.465    -0.005    -0.036    -0.646    -0.291    -0.164    -0.287    -0.259    -0.294    -0.288     0.194    -0.713    -0.036     0.075    -0.364     0.406    -0.800    -0.677    -0.080    -0.402    -0.188     0.068     0.253    -0.319     0.320    -0.156     0.221    -0.384    -0.794     0.052    -0.182    -0.577     0.096    -0.172    -0.169     0.364    -0.800     0.320     0.475    -0.082     0.028     0.233     0.260     0.491     0.061    -0.219    -0.432     0.282     0.657     0.281    -0.236     0.096    -0.330     0.065     0.719     0.180     1.250     0.427     0.210     0.206     0.398    -0.432     0.719     0.439     0.404     0.315    -0.126     0.872    -0.412    -0.557     0.401    -1.081     0.144    -0.896    -0.900     0.192    -1.227    -0.678     0.314     0.311     0.381    -0.197     0.949    -0.221    -0.195     0.392    -1.230     0.308    -0.180    -0.083     0.315    -0.833     0.188    -2.017    -2.166     0.378    -2.543    -1.463    -1.147    -1.180     0.206    -1.535    -0.762     0.524     0.497     0.274     0.071     0.893     0.218     0.197     0.215    -0.230     0.558     0.078     0.224     0.445    -0.666     0.698     0.463     0.232     0.513    -0.170     1.228     0.485     0.437     0.256     0.076     1.019    -0.676    -0.657     0.327    -1.178    -0.234     0.173     0.194     0.198    -0.314     0.390     0.060     0.095     0.326    -0.561     0.487     0.675     0.584     0.402    -0.080     1.376    -0.473    -0.535     0.308    -0.928    -0.016    -0.022    -0.053     0.219    -0.375     0.295    -0.389    -0.339     0.368    -1.319     0.216
    -0.093    -0.304    -2.161     1.184    -1.963     0.324     1.093    -2.457    -0.614    -0.676    -1.276    -1.374    -0.932    -0.823    -1.725     0.555    -0.130    -1.920    -0.134    -2.188    -0.111     0.361    -0.382    -0.462    -0.170    -0.541    -0.265    -0.455    -0.507    -0.219    -0.126    -0.379    -0.551    -0.567     0.170     0.029    -0.313    -0.081    -0.348    -0.154    -0.254    -0.289     0.250    -0.567     0.170    -0.154    -0.568    -0.841    -0.502     0.070    -0.399    -0.674    -0.109    -0.490    -0.574    -0.162    -0.353    -0.018    -0.486    -0.453    -0.423    -0.384    -0.416    -0.138    -0.511    -0.379    -0.419     0.229    -0.841    -0.018    -1.051    -0.797    -1.062    -0.842    -0.518    -1.278    -0.864    -1.035    -0.667    -0.725    -1.040    -1.000    -0.937    -1.027    -1.039    -1.266    -0.849    -1.118    -0.605    -0.697    -0.921    -0.968     0.209    -1.278    -0.605    -0.017     0.342    -0.036    -0.079     0.080     0.119     0.813    -0.091    -0.100    -0.083    -0.157     0.177    -0.100     0.715     0.064     1.224     0.456    -0.018    -0.619     0.712     0.170     0.024     0.425    -0.619     0.813    -1.181    -1.651    -1.413    -2.072    -1.384    -1.852    -2.173    -1.976    -1.219    -1.479    -1.518    -1.748    -2.082    -1.905    -1.253    -1.775    -1.452    -1.555    -1.907    -1.939    -1.677    -1.700     0.308    -2.173    -1.219     0.160     0.188     0.281    -0.438     0.508     0.075     0.084     0.231    -0.307     0.433    -1.228    -1.203     0.266    -1.571    -0.823     0.978     1.069     0.432    -0.069     1.377    -0.256    -0.246     0.312    -0.886     0.198     0.570     0.574     0.232     0.108     0.858     1.465     1.507     0.278     0.987     1.766    -1.452    -1.422     0.226    -1.833    -1.209    -0.735    -0.609     0.364    -1.380    -0.410     0.214     0.209     0.173    -0.108     0.385    -0.875    -0.873     0.396    -1.856    -0.354    -0.843    -0.774     0.342    -1.414    -0.418     0.347     0.327     0.289    -0.090     0.818    -0.929    -0.851     0.343    -1.662    -0.618    -0.890    -0.868     0.156    -1.148    -0.670     0.823     0.821     0.268     0.371     1.247     0.278     0.329     0.268    -0.313     0.596    -0.502    -0.465     0.291    -1.134    -0.190    -0.231    -0.181     0.236    -0.766     0.005    -0.637    -0.638     0.232    -1.059    -0.432
    -0.093    -1.304    -1.161     1.184     1.037    -1.676    -0.907    -0.457    -0.614     1.324    -0.276    -1.374     0.068     1.177     1.275     0.555    -1.130    -1.920     0.866     0.812    -0.176    -0.444    -0.270    -0.767    -0.273    -0.209    -0.118     0.019    -0.174    -0.294    -0.815    -0.081    -0.130    -0.132    -0.302     0.433    -0.130    -0.420     0.104    -0.060    -0.212    -0.175     0.274    -0.815     0.104    -0.617    -1.245    -0.605    -0.817    -0.960    -0.719    -0.509    -0.712    -0.977    -0.760    -0.847    -0.739    -0.771    -0.623    -0.750    -1.212    -0.630    -1.062    -0.634    -0.443    -0.781    -0.744     0.216    -1.245    -0.509    -0.889    -0.478    -0.467    -0.419    -0.419    -0.392    -0.372    -0.737    -1.053    -0.473    -0.743    -0.678    -0.385    -0.598    -0.558    -0.603    -0.463    -0.759    -0.628    -0.347    -0.573    -0.518     0.190    -1.053    -0.372     0.362     0.625     0.908     0.694     0.523     0.657     1.436    -0.404     1.013     0.556    -0.010     1.026     0.478    -0.331     0.259     0.428     1.026     0.648     0.325     0.623     0.542     0.590     0.449    -0.404     1.026     0.258     0.474     0.654     0.478     0.316    -0.295     0.447     0.050    -0.001     0.765     0.495     1.066     0.169     0.429     0.356     0.057     0.990     1.087    -0.364     0.975     0.420     0.438     0.420    -0.364     1.066     0.113     0.077     0.277    -0.549     0.550    -0.516    -0.589     0.244    -0.886    -0.115    -0.573    -0.640     0.234    -0.909    -0.280     0.676     0.684     0.443    -0.175     1.330     0.623     0.725     0.407    -0.065     1.178    -1.469    -1.504     0.269    -1.915    -0.943    -0.105    -0.113     0.264    -0.534     0.350     0.189     0.151     0.236    -0.141     0.579    -1.026    -1.059     0.356    -1.628    -0.281     1.086     1.099     0.236     0.697     1.351     0.053    -0.003     0.377    -0.811     0.588    -0.302    -0.233     0.276    -0.785     0.055     0.885     0.864     0.278     0.547     1.308     0.736     0.682     0.366     0.036     1.376     1.030     1.084     0.209     0.651     1.317     0.799     0.788     0.263     0.166     1.196    -0.236    -0.234     0.237    -0.707     0.048    -1.046    -1.117     0.281    -1.379    -0.717     0.607     0.588     0.232     0.087     0.852     0.446     0.512     0.393    -0.228     0.911
     0.907    -0.304     0.839    -0.816     0.037     0.324    -1.907    -1.457    -0.614    -1.676     0.724     0.626     0.068     1.177    -1.725     0.555    -0.130     1.080     1.866     0.812     0.091     0.476     0.701     0.383     0.161     0.378     0.542     0.153     0.418     0.525     0.611     0.373     0.716     0.235     0.216     0.283     0.573     0.288     0.551     0.706     0.419     0.400     0.195     0.091     0.706    -0.521    -0.188    -0.245    -0.172    -0.165    -0.170    -0.425    -0.142    -0.345    -0.017    -0.099     0.082    -0.480    -0.015    -0.550    -0.143    -0.178    -0.021    -0.076     0.022    -0.192    -0.168     0.184    -0.550     0.022     0.137     0.272     0.301     0.057     0.163    -0.053     0.182     0.262     0.354     0.198     0.143     0.542    -0.169     0.022     0.207    -0.001     0.353     0.538     0.233     0.631     0.219     0.203     0.202    -0.169     0.542    -0.512     0.142    -0.521    -0.313    -0.664    -0.963     0.243    -0.224     0.954     0.370    -0.771     0.353     0.724    -0.089    -0.658     0.316    -0.695    -0.628    -0.593    -0.386    -0.196    -0.350     0.541    -0.963     0.724    -0.016    -0.404     0.260     0.103    -0.044     0.069     0.017    -0.093     0.133     0.419     0.876    -0.278    -0.558     0.687    -0.044    -0.031     0.436    -0.120     0.158     0.026     0.080     0.022     0.339    -0.558     0.687     0.468     0.445     0.193     0.155     0.650    -0.176    -0.198     0.229    -0.523     0.167     0.629     0.607     0.226     0.135     1.045    -0.611    -0.496     0.507    -1.600    -0.156    -0.063    -0.017     0.310    -0.812     0.352    -0.080    -0.079     0.173    -0.356     0.185    -1.738    -1.777     0.215    -2.058    -1.354    -1.750    -1.703     0.221    -2.212    -1.492    -0.454    -0.361     0.477    -1.500     0.185    -1.720    -1.725     0.235    -2.309    -1.392     0.111     0.074     0.345    -0.490     0.713     0.880     0.839     0.270     0.406     1.302    -0.221    -0.223     0.302    -0.688     0.226     1.334     1.442     0.486     0.303     1.914    -1.755    -1.774     0.163    -2.024    -1.452     0.079     0.081     0.207    -0.227     0.385     0.059    -0.001     0.234    -0.300     0.485     0.707     0.772     0.347    -0.050     1.185     1.941     2.040     0.274     1.403     2.255     0.731     0.742     0.327     0.010     1.174
    -0.093    -0.304    -0.161    -0.816     0.037    -0.676     0.093     0.543    -0.614     1.324    -0.276    -0.374    -0.932    -0.823     0.275    -0.445    -0.130    -0.920    -0.134    -2.188     0.012    -0.149    -0.232    -0.341    -0.748    -0.171     0.217    -0.005    -0.537    -0.186    -0.229    -0.329    -0.807    -0.286     0.526    -0.603    -0.375    -0.438    -0.111     0.080    -0.236    -0.230     0.318    -0.807     0.217    -0.086    -0.641    -0.334     0.098     0.272    -0.232     0.363    -0.471     0.133    -0.536    -0.050    -0.220    -0.307    -0.367    -0.038    -0.344    -0.427    -0.080    -0.136     0.227    -0.159    -0.178     0.279    -0.641     0.272    -0.553    -0.640    -0.182    -0.554    -0.451    -0.623    -0.293    -0.550    -0.207    -0.629    -0.408    -0.318    -0.587    -0.327    -0.315    -0.515    -0.506    -0.697    -0.445     0.039    -0.438    -0.478     0.187    -0.697    -0.182    -0.442    -0.271    -1.025    -1.145    -0.592    -0.176    -1.106     0.328    -0.381    -0.197    -0.076    -0.784    -0.442    -0.563     0.355    -0.305    -1.373    -0.739    -0.841     0.063    -0.486    -0.442     0.476    -1.373     0.328    -0.032    -1.237    -0.876    -0.083    -0.348     0.069     0.110    -0.435    -0.060    -0.690    -0.039    -0.173     0.326    -0.804    -0.371    -0.536    -0.935    -0.277     0.280    -0.270    -0.319    -0.274     0.422    -1.237     0.280     0.102     0.101     0.347    -0.680     0.568    -0.124    -0.128     0.294    -0.585     0.357     0.290     0.352     0.223    -0.243     0.547    -0.317    -0.453     0.494    -1.153     0.420     0.332     0.334     0.437    -0.423     0.962    -0.443    -0.444     0.307    -1.297    -0.002     0.216     0.232     0.309    -0.357     0.647     0.980     1.034     0.231     0.351     1.221    -0.209    -0.211     0.354    -0.856     0.315     1.442     1.396     0.285     1.048     1.908     0.099     0.046     0.431    -0.657     0.839    -0.170    -0.091     0.388    -0.891     0.376    -0.283    -0.258     0.255    -0.960     0.055    -0.455    -0.482     0.410    -1.107     0.135     0.412     0.381     0.195     0.092     0.636    -0.180    -0.144     0.291    -0.794     0.251     0.030     0.064     0.342    -0.705     0.535    -0.218    -0.093     0.291    -0.886     0.091     0.084     0.100     0.207    -0.376     0.349    -1.885    -1.979     0.407    -2.394    -1.278
     0.907    -0.304    -0.161     0.184    -1.963     0.324     0.093    -1.457    -0.614    -0.676     0.724    -0.374     0.068    -1.823     0.275    -1.445    -0.130     0.080    -1.134    -1.188     0.360    -0.100     0.299     0.140    -0.164     0.122    -0.167    -0.366    -0.296    -0.003    -0.129     0.250    -0.016    -0.235    -0.631    -0.141     0.120    -0.244    -0.146     0.416    -0.047    -0.115     0.263    -0.631     0.360    -0.004     0.004    -0.451    -0.355    -0.507     0.161    -0.359    -0.498    -0.027    -0.357     0.121    -0.198    -0.073    -0.279    -0.553    -0.909     0.063    -0.328     0.082    -0.210    -0.234    -0.244     0.277    -0.909     0.121    -0.154    -0.090     0.004    -0.269    -0.230    -0.215    -0.101     0.015     0.216     0.058    -0.118     0.105    -0.099     0.128     0.174     0.098     0.241     0.376     0.300     0.062     0.025     0.036     0.183    -0.269     0.300    -0.670    -0.526     0.097    -0.541    -0.633     0.433    -0.316    -1.118    -0.468     0.064     0.113    -0.281    -0.298    -1.023     0.370     0.855    -0.187     0.173    -0.104    -0.886    -0.247    -0.290     0.509    -1.118     0.433    -1.168    -1.777    -1.171    -1.409    -0.591    -0.607    -0.822    -1.538    -1.977    -0.700    -0.531    -1.349    -1.166    -0.635    -1.511    -0.415    -1.224    -1.309    -1.296    -1.457    -1.133    -1.198     0.442    -1.977    -0.531     0.938     0.979     0.247     0.449     1.295    -0.051    -0.084     0.285    -0.469     0.379    -0.194    -0.171     0.210    -0.517     0.111     0.394     0.417     0.523    -0.714     1.209    -0.784    -0.666     0.452    -1.544    -0.184     0.369     0.386     0.287    -0.163     0.655     0.280     0.279     0.250    -0.082     0.590    -1.491    -1.487     0.212    -1.994    -1.155    -0.393    -0.394     0.414    -1.200     0.291    -0.119    -0.125     0.260    -0.490     0.294     0.780     0.883     0.332     0.175     1.159    -0.093    -0.199     0.340    -0.623     0.417     0.045     0.013     0.296    -0.646     0.505    -1.628    -1.616     0.422    -2.480    -0.953     0.838     0.815     0.211     0.509     1.146    -1.333    -1.281     0.311    -1.964    -0.887     0.111     0.063     0.316    -0.349     0.624     0.045     0.082     0.259    -0.374     0.403    -1.006    -0.991     0.209    -1.351    -0.696    -0.130    -0.028     0.401    -0.716     0.556
    -0.093    -0.304    -0.161    -0.816    -0.963     0.324     0.093     0.543    -0.614     1.324     0.724     0.626     0.068    -0.823     0.275    -0.445    -0.130     1.080    -1.134    -0.188     0.275     0.325     0.531    -0.020     0.046     0.163     0.046     0.116     0.020     0.032     0.236     0.386     0.513    -0.062     0.050     0.240     0.314     0.170     0.001    -0.017     0.168     0.139     0.178    -0.062     0.513    -0.282    -0.024     0.061     0.269    -0.072    -0.144     0.015     0.302    -0.300     0.198    -0.161     0.104     0.281     0.069     0.710    -0.097     0.140    -0.287    -0.016     0.236     0.050     0.038     0.245    -0.300     0.302     0.361     0.658     0.493     0.626     0.078     0.053     0.537     0.315     0.237     0.614     0.392     0.171     0.688     0.753     0.596     0.287     0.375     0.177     0.434     0.280     0.406     0.383     0.209     0.053     0.688    -0.922    -0.701    -0.190    -0.557    -0.816    -0.642    -0.203    -0.534    -0.525    -0.820    -0.532    -1.148    -0.988    -0.693    -0.648    -0.983    -0.517     0.014    -1.272    -0.020    -0.635    -0.645     0.349    -1.272    -0.020    -0.390     0.085    -0.435    -0.508     0.620     0.034    -0.597     0.740    -0.412    -0.197     0.547    -0.136     0.105    -0.570    -0.265    -0.399     0.259     0.407    -0.619    -0.170    -0.095    -0.183     0.426    -0.619     0.620    -0.271    -0.228     0.210    -0.817    -0.038    -0.345    -0.314     0.263    -1.055     0.003    -0.554    -0.525     0.224    -0.874    -0.217    -0.173    -0.174     0.356    -0.882     0.391    -0.863    -0.796     0.458    -1.750    -0.297     0.124     0.124     0.184    -0.224     0.399     0.060     0.068     0.270    -0.645     0.522     0.096     0.077     0.226    -0.279     0.565    -0.089    -0.074     0.294    -0.600     0.335     1.346     1.415     0.222     0.945     1.620     0.453     0.458     0.310    -0.229     0.817     0.581     0.644     0.326    -0.288     0.953    -0.519    -0.494     0.332    -0.974    -0.070    -0.347    -0.342     0.271    -0.897     0.027     0.351     0.409     0.239    -0.157     0.595    -0.619    -0.615     0.220    -1.055    -0.328    -0.207    -0.247     0.293    -0.883     0.173     0.488     0.533     0.284    -0.041     0.973    -0.792    -0.824     0.208    -1.285    -0.454    -0.109    -0.023     0.385    -0.868     0.308
    -0.093     0.696     0.839     0.184    -0.963    -2.676     0.093    -0.457     0.386    -0.676    -0.276     1.626     1.068     2.177     0.275    -2.445     0.870    -0.920     0.866    -0.188    -0.909    -0.922    -0.691    -0.862    -0.706    -0.996    -1.039    -0.895    -0.945    -0.669    -0.503    -1.167    -1.209    -0.832    -0.584    -1.005    -0.504    -1.323    -0.795    -0.737    -0.865    -0.878     0.224    -1.323    -0.504     0.612     0.554     0.321     1.228     0.463     0.557     0.706     0.545     0.618     1.065     1.070     0.485     0.402     0.665     0.665     0.511     0.075     0.506     1.000     0.637     0.634     0.585     0.275     0.075     1.070     0.085     0.180    -0.358     0.242     0.038     0.120    -0.257    -0.008    -0.178     0.104     0.405     0.115     0.153    -0.328    -0.372     0.179     0.001     0.133    -0.280    -0.288    -0.016     0.062     0.230    -0.372     0.242     0.214     0.498     1.040     0.633    -0.233     1.499     0.750     0.910     0.184    -0.019     0.635     0.371     0.309    -0.015    -0.168     0.460     0.554     0.310     0.105     0.054     0.404     0.341     0.431    -0.233     1.040    -0.529    -0.510     0.074     0.134    -1.046    -0.726     0.257    -0.329     0.231    -0.817    -0.436    -0.302    -0.814    -0.713    -0.395    -0.030    -0.639     0.046    -0.843    -0.601    -0.399    -0.473     0.396    -1.046     0.231     0.739     0.763     0.256     0.302     1.082     0.038     0.081     0.284    -0.675     0.352     0.820     0.792     0.252     0.415     1.259    -0.185    -0.082     0.494    -1.555     0.400    -0.566    -0.534     0.408    -1.175    -0.144    -1.793    -1.840     0.250    -2.107    -1.366    -0.529    -0.514     0.291    -1.057    -0.134    -0.446    -0.537     0.263    -0.937    -0.044     0.073     0.181     0.371    -0.836     0.510    -0.435    -0.381     0.216    -0.919    -0.195     1.002     1.002     0.292     0.529     1.459     0.789     0.883     0.379     0.064     1.118     1.100     0.964     0.336     0.522     1.533     1.872     1.881     0.352     0.985     2.289     0.462     0.442     0.197     0.126     0.743    -1.445    -1.402     0.275    -1.924    -0.995     0.166     0.189     0.285    -0.332     0.445    -0.887    -0.979     0.315    -1.416    -0.425     0.625     0.613     0.223     0.037     0.857     0.197     0.315     0.330    -0.387     0.535
     0.907     0.696    -1.161    -1.816     1.037    -0.676    -2.907     1.543     2.386     1.324    -0.276    -2.374     1.068     2.177     1.275    -0.445    -2.130     1.080     1.866     0.812     0.232    -0.321    -0.326    -0.441    -0.581    -0.380    -0.210    -0.303    -0.343    -0.397    -0.071    -0.288    -0.032    -0.018     0.012    -0.350    -0.005     0.024    -0.287    -0.131    -0.211    -0.288     0.202    -0.581     0.024    -0.806    -0.866    -1.206    -1.367    -1.072    -1.415    -1.281    -1.281    -1.440    -1.260    -1.433    -0.963    -0.942    -1.138    -1.367    -1.307    -0.815    -1.490    -1.216    -1.222    -1.194    -1.241     0.216    -1.490    -0.815     0.827     0.324     0.171     0.463     0.650     0.429     0.720     0.308     0.647     0.347     0.343     0.703     0.296     0.805     0.523     0.363     0.468     0.474     0.649     0.831     0.517     0.471     0.199     0.171     0.827    -0.148     0.023     0.478     0.403     0.462     0.897     0.437     0.869    -0.297    -0.049     0.296     0.877     0.434     0.417     0.552     1.419     0.563     0.235     0.349     0.377     0.430     0.426     0.394    -0.297     0.897     0.953     0.517     0.492     1.192     0.489     0.613     0.715     0.989     0.553     1.727     0.780     0.763     0.816     1.072     0.173     0.645     0.677     1.665     0.588     0.857     0.814     0.739     0.380     0.173     1.665     1.108     1.184     0.228     0.653     1.375     1.847     1.892     0.253     1.282     2.183    -1.692    -1.663     0.273    -2.144    -1.253    -2.257    -2.219     0.410    -3.277    -1.711     0.216     0.276     0.378    -0.782     0.626    -0.466    -0.390     0.202    -0.867    -0.210    -1.643    -1.635     0.254    -2.056    -1.343     0.925     0.945     0.239     0.578     1.249     2.088     2.076     0.282     1.548     2.612     0.874     0.898     0.228     0.312     1.154     0.005     0.188     0.300    -0.707     0.321    -0.753    -0.676     0.267    -1.352    -0.481     0.307     0.361     0.283    -0.178     0.612     1.806     1.809     0.358     1.014     2.339     0.855     0.939     0.255     0.196     1.055    -0.189    -0.142     0.222    -0.620     0.027    -0.779    -0.723     0.253    -1.230    -0.415     0.287     0.306     0.305    -0.190     0.666     1.664     1.637     0.209     1.295     1.981     0.092     0.181     0.335    -0.712     0.507
     0.907     0.696     1.839     0.184     0.037     0.324     1.093     1.543    -0.614     1.324     0.724     1.626     1.068    -0.823     0.275     1.555     0.870     1.080    -1.134     0.812     0.334     0.783     0.661     0.567     0.729     0.944     0.788     0.489     0.484     0.590     0.704     0.537     0.957     0.749     0.626     1.254     0.552     0.488     0.511     0.924     0.684     0.643     0.216     0.334     0.957     0.821     0.489     0.525     0.499     0.721     0.951     0.818     0.420     1.062     0.895     0.547     1.008     0.751     0.578     0.618     0.808     1.026     0.474     0.729     0.354     0.705     0.725     0.216     0.354     1.026     0.765     0.778     1.141     0.700     0.857     0.812     0.396     0.643     0.335     0.616     1.010     0.605     0.808     0.955     0.412     0.854     0.521     0.550     0.712     0.660     0.707     0.706     0.208     0.335     1.010    -0.301    -0.592    -0.750    -0.797    -0.200     0.040    -0.004    -0.674    -0.159     0.621     0.097    -0.641    -0.426     0.212    -1.009    -0.603    -0.273     0.135    -0.624    -0.186    -0.307    -0.287     0.411    -1.009     0.212    -0.127     0.562     0.398     0.177     0.165     0.042     0.488     0.406     0.117     0.877     0.904    -0.355     0.437     0.001     0.060     0.281     0.416    -0.379     0.773     0.516     0.288     0.339     0.361    -0.379     0.877     0.211     0.199     0.206    -0.258     0.466    -0.020    -0.006     0.191    -0.357     0.259     1.139     1.124     0.217     0.701     1.418     0.475     0.499     0.408    -0.561     1.030    -0.259    -0.298     0.409    -0.946     0.414    -0.406    -0.370     0.179    -0.874    -0.219     0.414     0.460     0.254    -0.127     0.729     0.813     0.792     0.256     0.295     1.153    -0.383    -0.336     0.362    -1.076     0.154     1.161     1.124     0.208     0.848     1.509    -0.258    -0.211     0.305    -0.833     0.065     0.668     0.711     0.282     0.111     1.039     0.082     0.059     0.292    -0.493     0.471    -0.566    -0.529     0.342    -1.106    -0.171     0.172     0.198     0.216    -0.294     0.498     0.765     0.808     0.220     0.267     0.955     0.086     0.053     0.282    -0.364     0.440    -0.001    -0.059     0.320    -0.530     0.494    -0.991    -0.922     0.241    -1.349    -0.663     0.504     0.479     0.356    -0.180     0.988
     0.907     0.696    -0.161     1.184     0.037    -0.676     1.093     0.543    -1.614    -1.676    -1.276     0.626    -2.932     2.177     0.275    -2.445     0.870     0.080     0.866    -0.188    -0.921    -1.116    -0.907    -0.684    -1.019    -0.982    -0.808    -0.999    -0.709    -0.965    -0.738    -1.073    -0.905    -1.046    -0.803    -0.575    -0.835    -0.861    -0.958    -0.566    -0.873    -0.906     0.158    -1.116    -0.575     0.694     0.122     0.799     0.300     0.171     0.512    -0.084     0.025     0.669     0.493     0.287     0.450     0.724     0.312     0.190     0.148     0.347     0.261     0.292     0.672     0.369     0.306     0.249    -0.084     0.724    -0.822    -0.870    -0.972    -1.250    -0.788    -0.950    -0.618    -1.354    -0.678    -0.676    -1.263    -0.739    -0.748    -0.812    -1.041    -0.530    -0.767    -0.791    -0.520    -0.757    -0.847    -0.789     0.232    -1.354    -0.530     0.958     0.991     0.549     0.604     0.875     1.069    -0.047     0.702     0.970     0.742     0.298     0.510     1.126     0.521     0.005     0.952     0.122     0.399     0.925     0.167     0.622     0.653     0.368    -0.047     1.069    -0.582    -0.042    -0.415     0.297     0.403    -0.646    -0.045    -0.159     0.121    -0.474    -0.670    -0.213     0.428    -0.159     0.056    -0.221    -1.368    -1.055     0.244    -0.262    -0.238    -0.186     0.469    -1.368     0.403     1.717     1.703     0.183     1.325     1.974     0.349     0.372     0.265    -0.085     0.761     0.683     0.612     0.307     0.076     1.315     0.571     0.542     0.385    -0.075     1.115     0.261     0.184     0.440    -0.446     0.917     0.222     0.215     0.186    -0.049     0.474     0.677     0.763     0.290     0.111     0.955     1.516     1.449     0.303     0.995     1.974    -2.073    -2.067     0.295    -2.557    -1.587    -1.500    -1.528     0.239    -1.794    -1.142     0.021     0.047     0.292    -0.462     0.424     0.137     0.208     0.360    -0.450     0.587    -1.708    -1.725     0.348    -2.244    -1.073     1.624     1.563     0.336     1.079     2.191     0.400     0.338     0.238     0.019     0.739    -1.436    -1.369     0.261    -1.955    -1.108     0.383     0.430     0.305    -0.160     0.762     1.349     1.305     0.331     0.832     1.948     0.540     0.493     0.215     0.130     0.895    -0.006    -0.070     0.396    -0.641     0.646
    -0.093    -0.304     0.839    -1.816     0.037     0.324    -1.907     0.543     1.386    -1.676    -0.276    -0.374     1.068    -1.823    -0.725     0.555    -0.130     0.080    -1.134    -0.188     0.402     0.044    -0.343     0.217     0.082     0.153     0.159    -0.087    -0.035    -0.043     0.021     0.000     0.236    -0.034     0.257    -0.229     0.042     0.202    -0.028    -0.123     0.045     0.031     0.176    -0.343     0.257     0.383    -0.380    -0.499     0.226    -0.692    -0.296    -1.053    -0.281    -0.429    -0.281    -0.266    -0.025     0.165    -0.220    -0.354    -0.454    -0.355    -0.083    -0.758    -0.312    -0.298    -0.304     0.333    -1.053     0.226     0.521     0.264     0.237     0.263     0.157     0.279     0.725     0.600     0.549     0.279     0.583     0.165     0.149     0.387     0.317     0.230     0.422     0.384     0.525     0.398     0.372     0.350     0.166     0.149     0.600    -0.593    -1.204    -1.409    -0.621    -0.415    -1.273    -1.361    -0.899    -0.534    -0.246    -1.053    -1.053    -0.426     0.011    -0.323    -0.922    -0.841     0.243    -0.139    -0.253    -0.666    -0.607     0.477    -1.409     0.011     0.044    -0.435    -0.216    -0.614     0.180    -0.040    -0.461    -0.328    -0.375    -0.410    -0.510     0.724     0.386     0.494    -0.063    -0.122    -0.633    -0.023    -0.813    -0.879    -0.205    -0.272     0.427    -0.879     0.494    -0.113    -0.121     0.231    -0.493     0.274    -0.022    -0.017     0.322    -0.618     0.347     0.468     0.429     0.207     0.135     0.753    -1.143    -1.205     0.529    -2.160    -0.410     0.245     0.347     0.452    -0.802     0.827     0.276     0.281     0.182    -0.060     0.565    -1.596    -1.609     0.331    -2.290    -1.049     0.144     0.147     0.187    -0.343     0.390     1.876     1.761     0.396     1.023     2.410    -1.579    -1.516     0.231    -1.997    -1.275    -0.332    -0.318     0.257    -0.778     0.121     0.048     0.078     0.449    -0.786     0.769     0.524     0.530     0.220     0.218     0.900    -1.273    -1.332     0.427    -2.101    -0.739    -0.645    -0.645     0.246    -1.077    -0.313     0.505     0.523     0.184     0.213     0.723     0.203     0.245     0.359    -0.553     0.556    -0.459    -0.417     0.235    -1.019    -0.142    -0.804    -0.757     0.237    -1.156    -0.439     0.020     0.134     0.393    -0.749     0.538
    -0.093     0.696     1.839    -1.816     1.037     0.324    -0.907     1.543     0.386     1.324     0.724    -1.374     1.068     0.177    -0.725    -0.445     0.870     1.080    -2.134     0.812    -0.069     0.438     0.479     0.109     0.393    -0.002    -0.395     0.282     0.238    -0.161     0.153     0.139     0.274     0.274     0.637     0.085     0.247     0.079     0.199     0.311     0.186     0.218     0.233    -0.395     0.479    -0.238    -0.354    -0.242    -0.180     0.238    -0.216    -0.063     0.298     0.205    -0.453     0.084     0.214    -0.122     0.038    -0.060    -0.281     0.506    -0.378     0.300    -0.073    -0.039    -0.068     0.265    -0.453     0.300     0.484     0.687     0.549     0.716     0.687     0.605     0.670     0.712     0.822     0.315     0.721     0.284     0.907     0.709     0.828     0.202     0.678     0.287     0.739     0.621     0.611     0.683     0.198     0.202     0.828    -0.442    -0.700    -0.992    -1.163    -0.523    -0.941    -0.382     0.038    -0.211    -1.082    -0.777    -0.350    -0.713    -0.369    -0.882    -0.674    -0.522    -1.114    -0.534    -0.877    -0.660    -0.687     0.324    -1.163    -0.211     0.705     0.590     0.712     0.207     1.411     0.046     0.374     0.961     0.980     1.712     0.760     0.644     0.857     1.421     0.972     0.812     0.987     0.478     0.782     0.690     0.805     0.771     0.399     0.046     1.421    -0.300    -0.283     0.272    -0.781    -0.016     0.766     0.845     0.275     0.299     1.121     1.240     1.204     0.212     0.776     1.579    -1.109    -1.106     0.339    -1.827    -0.615     0.269     0.326     0.382    -0.627     0.720     0.102     0.102     0.268    -0.485     0.381    -0.863    -0.849     0.305    -1.409    -0.372     0.844     0.779     0.247     0.481     1.278     0.885     0.842     0.259     0.343     1.220     0.863     0.866     0.215     0.400     1.223     0.469     0.414     0.311    -0.058     0.985    -1.271    -1.164     0.363    -2.002    -0.829     0.203     0.098     0.260    -0.108     0.618     0.698     0.747     0.291     0.021     1.097    -1.103    -1.126     0.249    -1.727    -0.738    -0.659    -0.678     0.283    -1.164    -0.178     0.949     0.974     0.266     0.416     1.272     0.118     0.029     0.315    -0.241     0.790    -1.799    -1.762     0.140    -2.126    -1.605     0.091     0.138     0.372    -0.689     0.585
    -0.093     0.696     0.839     0.184     0.037     0.324     0.093     1.543    -1.614     1.324     1.724     0.626     1.068     0.177     1.275     0.555    -1.130     1.080    -1.134     0.812     0.415     0.842     1.069     0.686     0.296     0.858     0.349     0.842     0.926     0.789     0.210     0.709     0.856     0.855     0.841     0.790     0.780     0.638     0.714     0.959     0.721     0.790     0.231     0.210     0.959     0.162     0.177     0.326    -0.169    -0.100    -0.220    -0.429     0.414    -0.036     0.162    -0.321    -0.185     0.133    -0.036     0.141    -0.296    -0.119    -0.060    -0.257    -0.311    -0.051    -0.080     0.232    -0.429     0.326     0.452     0.798     0.963     0.771     0.806     0.720     0.771     0.912     0.980     0.729     0.410     0.335     0.682     0.713     1.113     0.517     0.592     0.788     0.621     0.629     0.715     0.724     0.197     0.335     0.980    -1.018    -0.505    -1.082    -0.413    -0.303    -0.193    -0.387    -0.544    -0.370    -0.059    -0.608    -0.777    -0.401    -0.421    -0.851     0.248    -1.467    -0.581    -0.669    -0.740    -0.557    -0.524     0.379    -1.467    -0.059     0.071     0.376     0.738    -0.360     0.049     0.425     0.369     0.667     0.954     0.687     0.526     1.142    -0.566     0.536     0.507     0.632     0.536    -0.204     0.349    -0.097     0.367     0.466     0.434    -0.566     0.954    -0.834    -0.890     0.289    -1.248    -0.330     0.722     0.731     0.275     0.261     1.012     0.131     0.122     0.223    -0.181     0.526     0.713     0.654     0.408    -0.105     1.300    -0.290    -0.398     0.437    -1.041     0.423    -0.385    -0.403     0.244    -0.848    -0.059     0.156     0.226     0.258    -0.386     0.513     0.727     0.735     0.216     0.285     1.078    -1.148    -1.218     0.363    -1.887    -0.566     1.152     1.111     0.238     0.819     1.586     0.622     0.530     0.364     0.018     1.260     0.683     0.719     0.263     0.192     1.055     0.060     0.008     0.280    -0.475     0.495     0.598     0.580     0.261     0.117     0.871     1.117     1.097     0.256     0.651     1.474    -0.251    -0.304     0.275    -0.631     0.202    -1.049    -1.017     0.329    -1.758    -0.673     0.001    -0.033     0.285    -0.453     0.408    -0.859    -0.904     0.190    -1.161    -0.577     0.496     0.409     0.418    -0.194     1.197
     1.907    -1.304     1.839    -0.816     1.037     1.324    -0.907    -0.457     1.386    -2.676     1.724    -0.374     1.068     1.177    -0.725     0.555    -1.130     0.080    -1.134     0.812     1.304     0.788     1.080     0.667     1.130     1.237     1.222     0.966     0.655     1.084     0.922     0.878     1.165     0.954     1.455     1.149     0.681     0.873     1.120     0.390     0.986     1.023     0.260     0.390     1.304     0.071    -0.557    -0.922    -0.631    -1.348    -0.349    -0.279    -0.650     0.106    -0.044    -0.297    -0.565    -0.257    -0.450    -0.752    -0.883    -0.614    -0.120    -0.630    -0.748    -0.496    -0.561     0.360    -1.348     0.071     0.303     0.419     0.109     0.111     0.176    -0.043     0.233     0.181     0.652     0.660     0.754     0.240     0.596     0.297     0.628     0.405     0.225     0.410     0.264     0.370     0.350     0.300     0.215    -0.043     0.660     0.953     0.784     0.286     0.157     0.414     0.364     0.065     0.014    -0.351    -0.232    -0.632     0.987    -0.158     0.430    -0.113    -0.147    -0.468     0.011    -0.292     0.399     0.124     0.040     0.453    -0.632     0.953     0.606     0.279     0.075     1.123     0.291     0.059     0.971     1.042     0.776     0.471     0.532     0.566     0.442     0.595     0.010    -0.087    -0.095     0.525    -0.054     0.378     0.425     0.457     0.372    -0.095     1.042     0.921     0.916     0.288     0.389     1.413    -0.792    -0.747     0.354    -1.344    -0.285     1.481     1.505     0.216     1.070     1.768    -0.911    -0.749     0.479    -1.911    -0.353     0.634     0.564     0.384    -0.144     1.152     0.332     0.299     0.301    -0.295     0.758    -0.387    -0.340     0.349    -0.908     0.017    -0.838    -0.788     0.256    -1.330    -0.512     1.281     1.306     0.354     0.529     1.768    -2.857    -2.882     0.213    -3.132    -2.515     0.288     0.221     0.369    -0.308     0.820     0.326     0.417     0.494    -0.619     0.987     0.604     0.635     0.272     0.066     0.989     1.052     1.127     0.359     0.361     1.559    -0.923    -0.906     0.213    -1.365    -0.658    -0.500    -0.513     0.254    -0.893    -0.043    -0.597    -0.575     0.381    -1.288    -0.212    -0.454    -0.442     0.323    -1.002    -0.077    -1.201    -1.130     0.254    -1.590    -0.885     0.401     0.424     0.339    -0.257     0.801
     1.907    -0.304    -1.161    -1.816     1.037     1.324     1.093    -2.457    -1.614    -0.676     1.724    -0.374    -1.932    -1.823    -0.725     1.555     0.870    -2.920    -2.134     0.812     1.384     1.363     1.393     1.186     1.580     1.157     0.719     0.853     1.484     1.314     1.749     0.954     1.032     1.241     1.654     1.222     1.258     1.401     1.145     1.351     1.272     1.286     0.257     0.719     1.654     0.250     0.309     0.276     0.497     0.794     0.207     0.325     0.280     0.735     0.410     0.514     0.114     0.311     0.277     0.060     0.254    -0.111     0.558     0.534     0.094     0.334     0.295     0.223    -0.111     0.735    -1.070    -1.351    -1.454    -1.301    -1.254    -1.221    -1.169    -1.205    -1.330    -1.488    -1.341    -1.438    -1.174    -0.959    -1.571    -1.479    -1.544    -1.123    -1.416    -1.272    -1.308    -1.316     0.164    -1.571    -1.070    -1.649    -2.440    -1.627    -1.559    -1.312    -1.372    -1.248    -1.497    -1.350    -2.010    -1.427    -2.179    -1.100    -1.407    -1.714    -1.560    -1.643    -2.205    -1.528    -1.147    -1.599    -1.544     0.359    -2.440    -1.147     0.516     0.707     1.047     1.332     0.828     0.651     0.914     0.965     0.226     0.988     1.353     0.830     0.375     0.710     0.939     0.224     0.929     0.832     1.210     0.792     0.818     0.831     0.315     0.224     1.332     0.593     0.554     0.252     0.218     1.082    -0.611    -0.626     0.265    -1.108    -0.201     0.135     0.172     0.214    -0.246     0.416    -0.195    -0.247     0.384    -0.662     0.546     0.215     0.208     0.310    -0.319     0.691     0.056     0.119     0.316    -0.480     0.526     0.738     0.722     0.257     0.105     1.123    -1.044    -1.085     0.209    -1.460    -0.693    -0.349    -0.416     0.331    -0.713     0.289    -1.068    -1.155     0.242    -1.412    -0.590    -0.159    -0.173     0.367    -0.904     0.333    -0.799    -0.771     0.296    -1.390    -0.351    -0.049    -0.018     0.263    -0.637     0.260    -0.507    -0.573     0.303    -0.849     0.110    -1.125    -1.132     0.129    -1.359    -0.943     0.153     0.112     0.257    -0.323     0.490     0.526     0.517     0.327    -0.089     0.886    -0.892    -0.838     0.345    -1.539    -0.450    -1.336    -1.362     0.167    -1.531    -1.020     0.078     0.061     0.282    -0.478     0.581
     0.907     0.696    -2.161     1.184     1.037     1.324     1.093    -1.457     1.386     0.324     0.724    -1.374     0.068     2.177     1.275    -0.445    -1.130    -2.920     1.866     0.812     0.360     0.283     0.067     0.153    -0.154     0.393     0.284     0.337     0.517     0.178     0.496     0.312     0.282     0.388     0.945     0.671     0.093     0.096     0.249     0.137     0.304     0.283     0.238    -0.154     0.671    -0.517     0.270    -0.462    -0.394    -0.334    -0.316    -0.475    -0.412    -0.325    -0.588    -0.151    -0.260    -0.219     0.037    -0.101     0.060     0.152     0.023    -0.196    -0.720    -0.246    -0.288     0.260    -0.720     0.152    -0.706    -0.785    -1.271    -0.840    -0.776    -1.080    -0.735    -0.878    -0.817    -0.826    -0.752    -1.106    -1.098    -0.889    -0.993    -1.127    -0.927    -0.631    -0.678    -0.968    -0.894    -0.859     0.173    -1.271    -0.678     1.709     1.374     1.102     1.582     0.964     0.614     1.250     1.704     2.033     0.740     1.440     1.351     0.510     0.819     0.977     1.016     1.297     1.316     1.102     1.063     1.198     1.176     0.387     0.510     1.709     0.324     0.361     0.544     1.060     0.375     0.218     1.088     1.974     0.954     0.776     0.932     0.403     0.891     1.251     0.396     0.816     1.012     1.345     0.824     1.371     0.846     0.857     0.443     0.218     1.371     0.584     0.555     0.219     0.044     0.882     0.944     0.980     0.285     0.457     1.387    -1.252    -1.235     0.199    -1.639    -0.930    -0.015    -0.032     0.383    -0.910     0.620     0.203     0.162     0.435    -0.795     0.845     1.026     1.085     0.276     0.258     1.343     1.337     1.351     0.275     0.787     1.657    -0.433    -0.468     0.212    -0.775    -0.133     0.446     0.501     0.312    -0.155     0.968    -0.086    -0.128     0.289    -0.764     0.381     0.258     0.221     0.333    -0.575     0.665    -1.014    -1.000     0.371    -1.786    -0.569     1.302     1.309     0.211     0.997     1.669     1.222     1.210     0.329     0.509     1.721     0.845     0.822     0.244     0.171     1.137    -0.760    -0.789     0.242    -1.282    -0.375    -0.856    -0.793     0.348    -1.458    -0.353    -1.553    -1.568     0.248    -1.945    -1.238     1.338     1.309     0.193     1.022     1.579     0.069     0.025     0.375    -0.918     0.642
    -0.093    -2.304    -2.161     1.184     1.037     1.324    -1.907     0.543    -0.614     1.324     0.724    -2.374    -1.932     1.177     1.275     0.555    -2.130    -1.920    -0.134    -0.188     0.289     0.280     0.183     0.490     0.297     0.472     0.204     0.835     0.449     0.910     0.389     0.650     0.356     0.245     0.884     0.431     0.312     0.430     0.393     0.464     0.448     0.411     0.215     0.183     0.884    -1.337    -1.826    -1.185    -1.150    -1.374    -1.417    -1.007    -1.485    -1.877    -1.513    -1.495    -1.151    -1.328    -1.657    -1.408    -1.569    -1.665    -1.853    -1.500    -1.540    -1.467    -1.490     0.239    -1.877    -1.150    -1.079    -0.839    -0.969    -1.215    -1.262    -0.774    -1.123    -1.610    -0.883    -1.294    -1.058    -1.280    -0.857    -1.284    -1.208    -0.843    -1.234    -1.099    -1.113    -1.308    -1.117    -1.118     0.210    -1.610    -0.839     0.719     0.493    -0.043     0.864     0.917    -0.494     0.367     0.046    -0.113     0.660     0.076     0.779     0.969     0.871     0.173     0.231     0.456     0.863     0.305     1.277     0.471     0.474     0.448    -0.494     0.969     0.938     1.157    -0.515     0.793    -0.117     0.461     0.801     0.337     0.000     0.237     0.546     0.436     0.529     0.573    -0.368     0.420     0.398     0.800    -0.208     0.210     0.371     0.428     0.440    -0.515     0.938    -0.535    -0.523     0.271    -1.083    -0.263    -0.794    -0.845     0.197    -1.091    -0.493    -1.044    -1.043     0.219    -1.427    -0.789     0.725     0.689     0.477    -0.071     1.506     0.673     0.575     0.459    -0.068     1.447     0.800     0.865     0.234     0.296     1.072    -0.420    -0.425     0.229    -0.767    -0.017     1.763     1.739     0.249     1.405     2.131    -1.028    -1.061     0.354    -1.448    -0.538     1.105     1.068     0.220     0.750     1.441     0.077     0.188     0.297    -0.586     0.342    -0.484    -0.478     0.333    -1.250    -0.001    -0.376    -0.372     0.337    -0.888     0.078     0.827     0.863     0.387     0.100     1.363     1.084     1.002     0.269     0.589     1.453     0.087     0.103     0.215    -0.457     0.319    -0.475    -0.410     0.274    -1.207    -0.144    -0.210    -0.213     0.355    -0.933     0.369    -0.376    -0.359     0.244    -0.883    -0.128    -0.475    -0.539     0.402    -1.288     0.209
     0.907     0.696     1.839     2.184     1.037     1.324     1.093     1.543     1.386    -1.676    -1.276     1.626     1.068     2.177     0.275    -1.445     0.870     1.080     1.866     0.812    -0.028    -0.340    -0.895     0.028    -0.049    -0.676    -0.078    -0.857     0.042    -0.249    -0.428    -0.633    -0.351    -0.737    -0.316    -0.566    -0.744    -0.245    -0.699    -0.613    -0.422    -0.389     0.306    -0.895     0.028     0.709     0.788     0.920     1.178     1.053     0.822     1.031     0.990     0.797     0.683     0.939     0.493     0.576     0.465     0.819     1.082     1.130     0.648     0.076     0.866     0.803     0.821     0.267     0.076     1.130     0.655     0.531     0.759     0.798     0.343     0.474     0.771     0.269     0.484     0.354     0.576     0.815     0.998     0.388     0.639     0.787     0.449     0.637     0.600     0.543     0.594     0.588     0.189     0.269     0.815     0.926     1.089     1.253     1.266     1.883     1.337     2.486     0.942     1.194     1.372     1.943     1.083     1.604     1.504     1.761     2.231     2.738     2.224     1.462     0.740     1.552     1.417     0.550     0.740     2.486     0.882     0.386     0.101    -0.039     0.998     0.692     0.398     0.566     0.487     0.919     0.923    -0.054     0.608     0.596     0.573     0.866     0.711     1.162     0.427     0.305     0.575     0.584     0.336    -0.054     0.998     1.287     1.303     0.305     0.839     1.728    -0.147    -0.174     0.282    -0.592     0.182     1.216     1.230     0.205     0.825     1.466     0.606     0.745     0.548    -0.502     1.295     0.482     0.445     0.353    -0.250     1.042     1.730     1.742     0.305     1.103     2.111     0.271     0.251     0.300    -0.195     0.536     0.904     0.888     0.216     0.526     1.174     0.157     0.242     0.431    -0.718     0.685    -1.978    -1.956     0.176    -2.358    -1.702    -0.580    -0.581     0.493    -1.320     0.125     0.523     0.443     0.349     0.048     0.796     0.235     0.206     0.251    -0.111     0.613     0.927     1.038     0.422     0.164     1.510     0.004    -0.031     0.201    -0.428     0.278    -0.941    -1.032     0.380    -1.495    -0.385    -0.027    -0.111     0.292    -0.500     0.388     0.160     0.158     0.276    -0.345     0.700     1.143     1.128     0.310     0.665     1.610     0.308     0.262     0.352    -0.395     0.933
     0.907     0.696     1.839     1.184     1.037     1.324     1.093     1.543     2.386    -0.676     1.724     0.626     1.068     2.177    -0.725     1.555     0.870     1.080     0.866     0.812     1.239     1.065     1.397     0.816     1.300     1.103     1.060     1.123     0.992     0.713     0.839     1.052     1.523     0.835     1.256     0.637     1.072     1.049     0.995     0.979     1.052     1.056     0.222     0.637     1.397     0.731     0.899     0.626     0.658     0.851     0.670     0.720     0.617     0.759     0.318     0.358     1.047     0.510     0.565     0.196     0.897     0.880     0.403     0.438     0.884     0.651     0.664     0.228     0.196     0.899     0.667     0.600     1.205     0.812     0.494     0.730     0.502     0.830     0.238     0.513     0.866     1.002     0.869     0.877     0.507     0.771     0.715     0.612     0.725     0.810     0.717     0.727     0.213     0.238     1.002     1.209     1.749     1.814     1.855     1.351     1.586     1.327     1.315     1.693     2.048     1.176     0.597     1.268     1.513     1.245     1.355     2.227     1.069     1.137     1.969     1.475     1.353     0.392     0.597     2.048     0.306     0.872     0.501     0.831     0.901     1.209     0.848     1.149     0.963     0.462     0.896     0.437     0.211     0.362     1.320     0.476     0.997    -0.202     0.454     0.483     0.674     0.666     0.383    -0.202     1.209    -0.139    -0.143     0.223    -0.613     0.131     0.057     0.025     0.239    -0.474     0.435     1.097     1.088     0.214     0.750     1.372    -0.269    -0.216     0.400    -1.018     0.139     0.373     0.391     0.410    -0.354     0.872     0.248     0.315     0.248    -0.213     0.522     0.452     0.442     0.177     0.169     0.700     0.712     0.661     0.277     0.164     1.133     1.184     1.212     0.322     0.466     1.522    -1.055    -1.082     0.198    -1.341    -0.718     0.142     0.059     0.365    -0.482     0.713    -0.287    -0.350     0.322    -0.979     0.150     0.056     0.080     0.300    -0.600     0.440     0.969     0.986     0.299     0.384     1.236    -1.080    -1.129     0.167    -1.318    -0.802     0.355     0.338     0.289    -0.512     0.584     0.104     0.088     0.250    -0.292     0.534    -0.048    -0.067     0.316    -0.613     0.554     0.171     0.117     0.201    -0.133     0.477     0.194     0.266     0.370    -0.476     0.599
     0.907     0.696    -0.161    -0.816    -0.963     1.324     1.093     0.543     0.386     1.324     1.724    -0.374     1.068     1.177     0.275     1.555     0.870    -0.920    -0.134    -0.188     1.237     1.191     1.408     1.457     0.867     0.940     1.092     0.855     1.171     1.076     0.839     1.085     0.869     0.991     1.282     1.149     0.916     1.040     0.955     1.543     1.098     1.081     0.208     0.839     1.457     0.465     0.275     0.786     0.462     0.280     0.181     0.197     0.354     0.650     0.391    -0.061     0.472     0.208     0.256     0.707     0.533     0.612     0.388     0.350     0.525     0.402     0.390     0.204    -0.061     0.707     0.406    -0.135     0.325    -0.140     0.161     0.130     0.086    -0.489     0.256    -0.042    -0.124     0.210    -0.104    -0.330    -0.425     0.060    -0.327    -0.076     0.260     0.228    -0.004     0.009     0.258    -0.489     0.325    -0.396    -0.490    -0.137    -0.371     0.597    -0.492     0.409     0.383     0.798    -0.507     0.117     0.235    -0.692     0.098    -0.309    -0.713     0.768    -0.064    -0.104    -0.456    -0.066    -0.120     0.473    -0.713     0.768    -0.813     0.199    -0.229    -0.575    -0.328    -0.187     0.009    -0.408    -0.595    -0.378    -0.643    -0.339     0.366     0.283     0.150    -0.228    -0.254     0.131    -0.004    -0.406    -0.212    -0.241     0.328    -0.813     0.283    -0.181    -0.144     0.213    -0.659     0.074     0.255     0.266     0.188    -0.040     0.479    -0.159    -0.168     0.235    -0.557     0.183    -0.750    -0.672     0.464    -1.662    -0.155    -0.757    -0.708     0.296    -1.216    -0.336     0.232     0.278     0.304    -0.342     0.556     0.653     0.647     0.225     0.358     0.996     0.532     0.503     0.317     0.095     1.110     0.489     0.564     0.302    -0.018     0.936     1.406     1.402     0.187     0.998     1.667     0.115     0.122     0.278    -0.529     0.460    -0.910    -0.960     0.277    -1.520    -0.500     1.069     1.059     0.372     0.374     1.608     1.242     1.284     0.373     0.391     1.661     0.384     0.348     0.189     0.124     0.664     0.350     0.386     0.239    -0.130     0.699     0.411     0.463     0.229    -0.007     0.603    -0.930    -0.916     0.394    -1.537    -0.325    -0.087    -0.061     0.244    -0.487     0.260    -0.001     0.020     0.332    -0.612     0.535
    -2.093     0.696     0.839    -0.816     0.037    -1.676     1.093    -1.457     1.386     0.324    -2.276     1.626     0.068     1.177     0.275    -2.445     0.870     0.080    -1.134    -0.188    -1.826    -1.862    -1.516    -1.465    -1.637    -1.635    -1.884    -1.476    -1.525    -1.310    -1.485    -1.952    -1.936    -1.404    -1.857    -1.685    -1.047    -1.668    -1.615    -2.063    -1.642    -1.636     0.250    -2.063    -1.310     1.007     1.100     0.727     0.512     0.593     0.574     0.839     0.919     0.614     0.922     0.890     0.512     0.839     0.946     0.382     0.702     0.856     0.575     0.640     0.330     0.724     0.715     0.213     0.330     1.007    -0.040    -0.290    -0.518    -0.056    -0.347     0.023    -0.318     0.399    -0.020     0.070     0.057     0.052     0.218    -0.249    -0.065    -0.314     0.239     0.037     0.172     0.126    -0.041     0.001     0.233    -0.518     0.239     0.147     0.257    -0.282    -0.516     0.090     0.110     0.462     0.421     0.658    -0.275     0.671     0.452     0.149    -0.063     0.871    -0.198     0.135    -0.189     0.249    -0.148     0.150     0.141     0.364    -0.516     0.671     0.316     0.858    -0.428     0.667     0.174    -0.586    -0.002     0.125     0.735     0.701     0.577     0.584    -0.041     0.001     0.094     0.356     0.637    -0.191     0.165    -0.241     0.225     0.170     0.411    -0.586     0.735    -0.440    -0.411     0.307    -1.176    -0.044    -0.065    -0.045     0.228    -0.608     0.229     0.866     0.971     0.266     0.296     1.209    -0.921    -0.889     0.340    -1.513    -0.479    -0.185    -0.207     0.414    -1.007     0.468    -0.012    -0.096     0.320    -0.844     0.405     0.357     0.440     0.250    -0.020     0.713    -1.414    -1.493     0.342    -1.979    -0.885     1.276     1.242     0.307     0.700     1.650     0.186     0.159     0.233    -0.209     0.520     0.133     0.184     0.324    -0.525     0.563     0.686     0.692     0.294     0.201     1.216     0.090     0.037     0.332    -0.401     0.635     1.006     0.968     0.267     0.543     1.375     0.160     0.147     0.194    -0.118     0.410    -0.608    -0.571     0.266    -1.158    -0.160     0.034     0.048     0.274    -0.388     0.429     0.115     0.041     0.380    -0.526     0.586    -1.176    -1.141     0.212    -1.533    -0.835    -0.404    -0.313     0.387    -1.189     0.154
     1.907     0.696    -2.161    -1.816     1.037     1.324    -2.907    -2.457    -1.614    -2.676     1.724     1.626    -2.932    -1.823     1.275     1.555     0.870     1.080    -2.134     0.812     0.996     1.036     1.211     0.887     0.992     1.163     1.024     0.861     1.229     2.006     0.529     1.276     1.120     0.969     1.514     0.876     1.057     1.245     1.092     1.192     1.114     1.075     0.291     0.529     1.514     0.830     0.807     0.006    -0.002    -0.060     0.669     0.401     0.911     0.313     0.219     0.187     0.975     0.591     0.502     0.320     0.593     0.160     0.397     0.356     0.472     0.432     0.399     0.305    -0.060     0.911    -0.588    -0.681    -0.936    -0.669    -0.713    -1.013    -0.609    -0.943    -0.689    -0.723    -0.649    -0.614    -0.467    -0.862    -0.596    -0.615    -0.283    -0.535    -0.640    -0.546    -0.669    -0.644     0.171    -1.013    -0.467    -1.077    -1.613    -1.029    -1.996    -2.249    -2.053    -1.107    -1.529    -1.289    -0.321    -1.783    -1.636    -1.695    -1.852    -0.879    -0.684    -1.270    -1.410    -1.655    -1.414    -1.427    -1.471     0.482    -2.249    -0.684     1.465     0.712     1.026     0.822     0.477     0.705    -0.700     0.225     0.754    -0.099     0.696     0.321     0.167    -0.109     1.003     0.619     0.830     0.741     0.580     0.895     0.556     0.701     0.483    -0.700     1.026     0.799     0.827     0.283     0.048     1.092     0.272     0.376     0.338    -0.374     0.694    -1.514    -1.526     0.198    -1.979    -1.202    -0.357    -0.342     0.444    -1.497     0.174     0.490     0.371     0.571    -0.613     1.304     0.153     0.178     0.279    -0.682     0.406    -3.328    -3.288     0.320    -3.903    -2.826    -1.728    -1.747     0.230    -2.347    -1.427    -0.484    -0.437     0.385    -1.275     0.053    -2.907    -2.960     0.241    -3.453    -2.566     0.034    -0.031     0.435    -1.264     0.574     1.003     1.030     0.437    -0.083     1.634    -1.936    -1.876     0.232    -2.616    -1.667    -0.668    -0.623     0.383    -1.492    -0.103     1.000     0.958     0.241     0.708     1.471     0.322     0.311     0.337    -0.591     0.819     0.348     0.433     0.355    -0.249     0.885     2.062     2.084     0.232     1.607     2.393    -1.424    -1.404     0.271    -2.011    -1.112     0.288     0.171     0.470    -0.381     0.956
    -0.093     0.696     0.839     2.184     1.037    -2.676     1.093    -0.457    -0.614     1.324     0.724     1.626    -0.932     1.177     0.275    -2.445     0.870    -0.920     1.866    -0.188    -0.505    -0.704    -0.583    -0.740    -0.491    -0.621    -0.731    -0.331    -0.730    -0.557    -0.439    -0.534    -0.145    -0.181    -0.951    -0.804    -0.392    -0.440    -0.331    -0.399    -0.531    -0.520     0.208    -0.951    -0.181     0.482     0.487     1.003     0.717     0.791     0.497     0.508     0.383     0.701     1.078     0.524     0.628     0.723     0.520     0.375     0.424     0.586     0.631     0.428     0.563     0.602     0.544     0.190     0.375     1.003    -0.673    -0.607    -0.846    -0.585    -0.607    -0.778    -0.759    -0.657    -0.816    -0.429    -0.613    -0.566    -0.623    -0.330    -0.524    -0.547    -0.752    -0.781    -0.639    -0.731    -0.643    -0.631     0.130    -0.846    -0.429     0.529     1.084     0.799     0.845     1.242     1.490     1.006     0.629     0.938     1.272     1.301     1.171     0.860     0.732     0.923     1.251     0.709     0.264     0.193     0.570     0.890     0.892     0.349     0.193     1.301    -0.226     0.011     0.282     0.600     0.694     0.251     0.598     0.270     0.379     0.340     1.272     0.076     0.148     1.202     0.745     0.808     0.520     0.728    -0.055    -0.067     0.429     0.359     0.408    -0.226     1.202     0.366     0.360     0.251    -0.101     0.757     0.083     0.106     0.193    -0.359     0.348     1.446     1.454     0.132     1.173     1.641     1.289     1.325     0.360     0.565     1.940     0.607     0.709     0.406    -0.272     1.073    -2.121    -2.144     0.247    -2.656    -1.725     0.492     0.496     0.189     0.039     0.710     0.230     0.247     0.189    -0.259     0.444    -1.280    -1.302     0.247    -1.709    -0.863     1.063     1.101     0.242     0.458     1.299     1.487     1.510     0.269     0.855     1.819     0.805     0.831     0.276     0.207     1.123    -0.017     0.007     0.169    -0.455     0.174     0.461     0.480     0.323    -0.239     0.842     0.058     0.018     0.267    -0.620     0.458    -1.837    -1.840     0.262    -2.302    -1.406     0.169     0.203     0.242    -0.366     0.500     0.079     0.034     0.248    -0.417     0.447     1.443     1.423     0.195     1.072     1.726    -0.570    -0.526     0.344    -1.315    -0.171
    -0.093     0.696     0.839    -0.816     0.037    -0.676    -1.907     0.543    -0.614     0.324    -0.276     1.626     0.068    -0.823     0.275    -0.445     0.870     0.080    -1.134    -0.188    -0.015    -0.031    -0.215    -0.801    -0.620     0.183    -0.130    -0.193    -0.662    -0.228    -0.552    -0.587    -0.475    -0.228    -0.325    -0.941    -0.322    -0.857    -0.140     0.088    -0.353    -0.275     0.320    -0.941     0.088     0.313     0.567     0.639     0.352     0.053     0.626     0.839     0.099     0.506     0.003     0.315     0.253     0.241     0.206     0.366     0.227     0.300     0.800     0.662     0.891     0.413     0.334     0.263     0.003     0.839     0.169    -0.394     0.687     0.127     0.335    -0.029     0.383     0.008    -0.178    -0.085    -0.122    -0.321    -0.279    -0.275     0.302     0.280     0.218     0.143    -0.079     0.185     0.054     0.068     0.277    -0.394     0.383    -1.247    -0.941    -0.107    -0.573    -0.815    -0.417    -0.978    -0.727    -0.182    -1.268    -0.886    -0.418    -0.762    -0.800    -0.433    -0.649    -0.834    -0.961    -0.405    -1.052    -0.723    -0.781     0.323    -1.268    -0.182    -0.408    -0.671     0.178    -0.208    -0.209     0.303     0.564    -0.325     0.235     0.889     0.136     0.942     0.740    -0.143    -0.124     0.611     0.466     0.551    -0.193     0.123     0.173     0.157     0.455    -0.671     0.889     0.261     0.230     0.321    -0.234     0.746     0.297     0.303     0.284    -0.238     0.717     0.786     0.825     0.292     0.165     1.218    -0.101    -0.129     0.373    -0.794     0.419    -0.159    -0.143     0.434    -0.997     0.394    -0.295    -0.349     0.315    -0.753     0.064    -2.286    -2.273     0.274    -2.810    -1.981     0.484     0.470     0.295    -0.087     0.983    -0.025    -0.017     0.235    -0.533     0.232     0.234     0.201     0.221    -0.214     0.571     0.222     0.203     0.429    -0.542     0.907     1.071     1.219     0.322     0.559     1.442     0.024     0.041     0.405    -0.823     0.568    -0.246    -0.149     0.253    -0.649     0.063     0.183     0.262     0.258    -0.224     0.452    -0.063    -0.074     0.321    -0.591     0.495     0.409     0.459     0.301    -0.132     0.852    -0.002    -0.006     0.381    -0.875     0.527    -0.771    -0.738     0.170    -1.120    -0.564    -0.357    -0.314     0.409    -0.988     0.207
     0.907     0.696     1.839     0.184     0.037     0.324     1.093    -0.457    -0.614     0.324     0.724    -0.374     1.068     1.177     0.275     0.555    -1.130     1.080     0.866    -0.188     0.601     0.171     0.574     0.359     0.308     0.784     0.465     0.703     0.186     0.486     0.289     0.464     0.914     0.353     0.230     0.849     0.613    -0.064     0.340     0.431     0.453     0.448     0.246    -0.064     0.849    -0.276    -0.065    -0.613     0.083    -0.487    -0.771    -0.149    -0.249    -0.458    -0.059    -0.151     0.034    -0.356    -0.528    -0.053    -0.488    -0.118    -0.419     0.291    -0.055    -0.244    -0.200     0.266    -0.771     0.083     0.583     0.705     0.784     1.017     0.650     0.666     0.493     0.772     0.576     0.593     0.383     0.728     0.393     0.525     0.781     0.386     0.721     0.903     0.657     0.511     0.641     0.654     0.169     0.383     0.903    -0.631    -0.295     0.637    -0.136    -0.395    -0.482    -0.285     0.551    -0.418     0.558    -0.203     0.262    -0.091     0.116     0.146     0.633    -0.015     0.081    -0.156     0.688     0.028    -0.053     0.411    -0.631     0.637     0.148    -0.125    -0.266     0.093    -0.286    -1.175     0.678     0.896     0.642    -0.108     0.077    -0.134    -0.357     0.073     0.255     0.119     0.803    -0.086     0.164    -0.065     0.067     0.075     0.464    -1.175     0.803     0.407     0.418     0.279    -0.024     0.698     0.923     0.956     0.234     0.462     1.249     1.169     1.163     0.152     0.833     1.422     0.134     0.156     0.387    -0.609     0.678    -0.048    -0.079     0.438    -0.794     0.377    -0.150    -0.140     0.251    -0.628     0.209     1.336     1.354     0.285     0.767     1.789    -1.124    -1.098     0.188    -1.523    -0.890    -0.657    -0.582     0.334    -1.236    -0.271     0.307     0.299     0.270    -0.182     0.673     0.017     0.072     0.378    -0.635     0.398    -0.057    -0.077     0.370    -0.833     0.415     0.181     0.147     0.250    -0.389     0.584     1.140     1.187     0.357     0.585     1.624     0.249     0.236     0.234    -0.099     0.514     0.052     0.062     0.313    -0.658     0.425    -0.799    -0.841     0.274    -1.224    -0.430     0.087     0.064     0.263    -0.504     0.531     0.858     0.911     0.233     0.390     1.145    -0.276    -0.273     0.421    -1.017     0.225
    -2.093    -1.304    -0.161     1.184    -1.963    -1.676     0.093    -0.457     0.386    -0.676    -0.276    -1.374     0.068     0.177    -0.725    -0.445    -1.130    -0.920    -1.134    -2.188    -0.518    -0.394    -0.465    -0.623    -0.849    -0.315    -0.991    -0.650    -0.724    -0.305    -0.781    -0.545    -0.229    -0.329    -0.546    -0.943    -0.073    -0.703    -0.305    -0.513    -0.540    -0.532     0.246    -0.991    -0.229    -0.489    -0.436    -0.611    -0.639    -0.953    -0.903    -0.796    -0.780    -0.643    -0.430    -0.903    -0.867    -1.036    -1.163    -0.580    -0.871    -0.629    -0.874    -0.913    -0.474    -0.749    -0.788     0.211    -1.163    -0.436    -0.208    -0.284    -0.488    -0.394    -0.439    -0.043    -0.465    -0.001    -0.467    -0.270    -0.390    -0.286    -0.439    -0.259    -0.158     0.034    -0.338     0.141    -0.552    -0.277    -0.279    -0.285     0.191    -0.552     0.034     0.561     1.185    -0.045     0.529     0.678     0.424     0.632     0.703    -0.187     0.547     0.650     0.011     0.709     1.054     0.812     0.460     0.704    -0.353     0.742     1.012     0.541     0.641     0.404    -0.353     1.054    -1.222    -1.201    -1.589    -2.102    -1.691    -2.107    -1.650    -1.965    -1.807    -1.749    -1.735    -1.899    -0.838    -1.467    -1.436    -2.117    -1.871    -2.395    -1.667    -2.310    -1.741    -1.742     0.387    -2.395    -1.201    -1.525    -1.521     0.280    -2.015    -1.160    -0.543    -0.518     0.210    -1.064    -0.283     0.094     0.113     0.175    -0.314     0.303     0.620     0.530     0.391    -0.026     1.294    -0.204    -0.212     0.411    -1.033     0.312    -1.161    -1.147     0.309    -1.681    -0.710     0.896     0.914     0.206     0.592     1.193    -0.166    -0.103     0.264    -0.680     0.185    -0.032    -0.085     0.353    -0.711     0.488     0.221     0.280     0.211    -0.189     0.509     0.490     0.493     0.320    -0.117     0.911    -0.365    -0.268     0.338    -1.041     0.159     0.466     0.488     0.255    -0.078     0.777    -0.237    -0.321     0.301    -0.742     0.336     0.135     0.166     0.196    -0.419     0.365     0.131     0.098     0.257    -0.276     0.572    -0.299    -0.308     0.269    -0.713     0.207    -0.446    -0.421     0.296    -1.137    -0.088    -1.394    -1.411     0.212    -1.721    -1.033    -0.655    -0.639     0.377    -1.615    -0.046
     0.907     0.696     0.839     1.184    -0.963    -1.676     0.093     0.543    -0.614     0.324    -2.276    -1.374     0.068    -0.823     0.275    -1.445    -0.130     1.080     1.866     0.812    -1.340    -1.415    -1.637    -0.967    -0.854    -1.362    -1.309    -1.087    -1.503    -1.563    -1.034    -0.766    -1.343    -1.234    -1.421    -1.980    -1.316    -1.714    -1.349    -1.113    -1.315    -1.341     0.294    -1.980    -0.854    -0.528    -0.467    -0.722    -0.481    -0.510    -0.203    -0.063    -0.131    -0.187    -0.428    -0.165    -0.453    -0.304    -0.171    -0.114     0.094    -0.707    -0.726    -0.166    -0.773    -0.360    -0.366     0.254    -0.773    -0.063    -0.244    -0.052     0.014     0.232     0.255     0.375     0.109     0.647     0.233     0.231     0.827     0.429     0.497     0.249     0.337     0.578     0.117     0.293     0.414     0.319     0.293     0.274     0.245    -0.244     0.647     0.945     0.649    -0.403     0.277     0.538     0.635     0.056     0.964     0.501     0.801    -0.321     0.236    -0.102     0.750     0.107     0.097    -0.592     0.035    -0.653     0.535     0.253     0.256     0.493    -0.653     0.945    -0.426    -0.904    -0.507    -0.522    -0.259    -0.187    -0.310    -0.919    -0.208     0.074     0.355    -0.219    -0.386    -0.474    -0.075    -0.278    -0.773    -0.202    -0.530    -0.444    -0.360    -0.348     0.306    -0.919     0.074     2.188     2.181     0.312     1.611     2.723     1.067     1.095     0.271     0.587     1.515     0.539     0.545     0.232     0.084     0.905     0.923     0.804     0.480     0.275     1.730    -0.607    -0.625     0.343    -1.521    -0.062    -0.377    -0.346     0.292    -0.853    -0.002     0.481     0.488     0.282     0.083     0.960     0.251     0.256     0.309    -0.389     0.794    -0.793    -0.716     0.445    -1.450    -0.118     0.504     0.522     0.170     0.169     0.721    -0.368    -0.249     0.473    -1.180     0.173    -0.870    -0.874     0.351    -1.385    -0.210    -0.395    -0.428     0.324    -1.119    -0.050    -0.993    -0.984     0.364    -1.563    -0.389     0.432     0.442     0.175    -0.029     0.631     0.032     0.054     0.325    -0.696     0.463     0.254     0.247     0.288    -0.170     0.697     0.609     0.578     0.344    -0.207     1.118     1.701     1.673     0.257     1.265     2.038     1.144     1.083     0.325     0.394     1.608
    -1.093     0.696     0.839     1.184    -0.963    -0.676     0.093     1.543    -1.614    -0.676    -1.276    -0.374     0.068    -0.823    -0.725    -0.445    -0.130     0.080    -0.134    -1.188    -0.770    -0.746    -0.851    -0.955    -1.036    -0.483    -0.852    -0.749    -0.977    -0.566    -0.993    -0.817    -0.790    -0.487    -0.592    -1.254    -0.767    -0.363    -0.561    -0.557    -0.758    -0.768     0.222    -1.254    -0.483    -0.268    -0.259     0.003    -0.203    -0.122    -0.185    -0.238    -0.147    -0.638    -0.055     0.026    -0.423     0.060     0.341    -0.084    -0.178    -0.297     0.172    -0.006     0.042    -0.123    -0.134     0.214    -0.638     0.172     0.218     0.353     0.059     0.067     0.080     0.846     0.163     0.492     0.217     0.089    -0.024     0.289     0.300     0.192     0.468     0.462    -0.014     0.101     0.231     0.281     0.244     0.217     0.208    -0.024     0.492    -0.688    -0.458    -0.711     0.044     0.142    -0.493     0.314    -0.429    -0.378     0.392    -0.503    -0.280    -0.297    -0.417     0.300    -0.463    -0.238    -0.018    -0.088     0.246    -0.201    -0.289     0.344    -0.711     0.314    -1.090    -1.069    -0.921    -1.170    -0.252    -0.764    -1.926    -1.587    -1.064    -1.558    -1.003    -1.305    -1.255    -1.793    -0.332    -0.825    -1.153    -0.232    -1.116    -1.088    -1.075    -1.089     0.457    -1.926    -0.252    -0.320    -0.280     0.263    -0.764     0.003     0.831     0.822     0.218     0.337     1.146     0.556     0.598     0.228    -0.067     0.848     1.363     1.404     0.325     0.626     1.790     0.108     0.101     0.481    -0.754     0.929     0.079     0.077     0.269    -0.512     0.401     0.218     0.220     0.222    -0.091     0.640     1.279     1.357     0.256     0.541     1.530    -1.461    -1.409     0.286    -1.912    -1.084    -0.144    -0.105     0.242    -0.733     0.204    -0.157    -0.202     0.298    -0.742     0.234    -0.162    -0.153     0.332    -0.781     0.362    -0.251    -0.159     0.297    -1.113     0.056    -0.651    -0.581     0.283    -1.092    -0.270    -0.211    -0.177     0.260    -0.696     0.160     0.379     0.401     0.229    -0.063     0.710    -0.007     0.032     0.249    -0.608     0.343    -0.280    -0.256     0.326    -0.982     0.105    -0.034    -0.071     0.182    -0.306     0.216    -0.197    -0.173     0.435    -1.125     0.396
     0.907     0.696     1.839    -0.816     0.037     0.324     1.093     1.543     0.386     0.324     1.724    -0.374    -2.932     0.177     0.275    -0.445     0.870     1.080    -2.134    -0.188     0.620     0.513     0.789     0.187     1.015     0.359     0.692     0.661     0.761     1.021     0.704     0.921     0.454     0.630     0.259     0.865     0.735     0.423     0.853     0.906     0.668     0.698     0.240     0.187     1.015     0.109     0.109     0.353     0.285     0.371     0.307     0.164     0.112    -0.106     0.266     0.172     0.395     0.748     0.057     0.454     0.469     0.715    -0.032     0.606     0.112     0.283     0.276     0.234    -0.106     0.715    -0.313    -0.566    -0.082    -0.440    -0.274    -0.396    -0.641    -0.231    -0.810    -0.590    -0.633    -0.586    -0.006    -0.855    -0.616    -0.242    -0.655    -0.490    -0.543    -0.087    -0.453    -0.517     0.241    -0.855    -0.082    -0.807     0.699    -0.038     0.345    -0.108    -0.764    -0.485    -0.549     0.038     0.156     0.229    -0.644     0.226    -0.063    -0.358    -0.061     0.112     0.190    -0.147    -0.694    -0.136    -0.062     0.414    -0.807     0.345    -0.636     0.187    -0.516    -0.007     0.718    -0.131    -0.589    -0.022     0.226     0.773    -0.598     0.543     0.336     0.352     1.419     0.717     0.339     0.061    -0.247    -0.298     0.131     0.124     0.542    -0.636     0.773     0.255     0.232     0.263    -0.175     0.700     0.434     0.484     0.270    -0.096     0.747     2.258     2.315     0.278     1.819     2.553    -0.683    -0.794     0.433    -1.591     0.012    -0.122    -0.179     0.519    -1.274     0.615    -0.329    -0.342     0.273    -0.862     0.102     0.849     0.920     0.248     0.304     1.172     2.001     2.019     0.270     1.500     2.326     0.495     0.391     0.317    -0.133     1.045     0.258     0.246     0.325    -0.425     0.701     0.728     0.620     0.360     0.144     1.303    -0.737    -0.750     0.320    -1.361    -0.331    -2.249    -2.176     0.318    -2.901    -1.859     0.251     0.227     0.337    -0.316     0.749     0.201     0.219     0.264    -0.368     0.576    -1.141    -1.194     0.304    -1.543    -0.649     0.533     0.535     0.272     0.037     0.898     1.740     1.791     0.399     1.069     2.392    -2.069    -2.058     0.202    -2.393    -1.759    -0.264    -0.225     0.497    -1.455     0.397
     0.907    -0.304    -1.161    -0.816    -0.963    -1.676     0.093    -1.457    -0.614    -0.676    -0.276     0.626     0.068     1.177    -0.725     0.555    -1.130    -0.920    -1.134    -2.188     0.081     0.258     0.206    -0.430    -0.406    -0.204    -0.028     0.099    -0.079     0.070    -0.473    -0.289    -0.040     0.173     0.307     0.608     0.205    -0.873     0.070     0.003    -0.037     0.037     0.334    -0.873     0.307    -0.239    -0.372     0.003    -0.051    -0.401    -0.301    -0.007    -0.204    -0.197    -0.249    -0.586    -0.191    -0.547    -0.251    -0.265    -0.047    -0.178    -0.296    -0.321     0.196    -0.225    -0.244     0.185    -0.586     0.003    -0.564    -0.311    -0.389    -0.551    -0.311    -0.600    -0.150    -0.589    -0.553    -0.152    -0.628    -0.323    -0.261    -0.659    -0.483    -0.319    -0.494    -0.195    -0.057    -0.379    -0.398    -0.384     0.180    -0.659    -0.150    -0.373    -1.122    -0.350    -0.288    -0.629    -0.444     0.081    -0.479     0.033    -0.550    -0.125    -0.023    -0.202    -0.120    -1.053    -0.410    -0.181    -0.259     0.111    -0.087    -0.323    -0.273     0.333    -1.122     0.081    -1.598    -1.432    -1.404    -0.901    -1.086    -1.292    -0.873    -1.458    -0.507    -0.392    -0.260    -0.998    -1.608    -0.909    -1.606    -1.610    -0.712    -0.942    -0.989    -0.910    -1.074    -0.993     0.417    -1.610    -0.392     0.934     0.923     0.353    -0.024     1.338    -0.083    -0.086     0.233    -0.460     0.315    -0.775    -0.749     0.162    -1.156    -0.564    -0.494    -0.536     0.323    -0.934     0.084     0.122     0.098     0.413    -0.651     0.683    -1.609    -1.647     0.334    -2.260    -1.151     0.396     0.402     0.230     0.055     0.826    -1.005    -1.047     0.242    -1.511    -0.663    -0.316    -0.347     0.290    -0.770     0.321    -0.114    -0.130     0.205    -0.536     0.119    -0.204    -0.307     0.447    -0.928     0.403     0.925     0.940     0.247     0.438     1.352     0.653     0.709     0.265     0.126     0.966     1.418     1.359     0.306     0.909     1.894    -0.196    -0.180     0.227    -0.781     0.098     0.562     0.493     0.334     0.080     0.916    -0.915    -0.952     0.179    -1.252    -0.602    -0.371    -0.436     0.264    -0.679     0.063    -0.953    -1.002     0.204    -1.315    -0.564    -1.211    -1.298     0.389    -1.894    -0.658
     1.907     0.696     1.839    -0.816    -0.963     1.324     1.093     0.543     2.386    -0.676     1.724     1.626     0.068    -1.823     0.275    -0.445     0.870     1.080     0.866    -1.188     1.250     0.610     0.887     0.798     0.768     0.532     1.041     0.737     0.722     0.206     1.235     0.569     1.245     1.027     0.820     0.639     0.552     0.679     0.462     0.758     0.777     0.748     0.275     0.206     1.245     1.190     1.003     0.714     0.815     0.600     0.651     0.798     0.886     0.847     0.551     0.588     0.711     0.574     0.453     0.832     1.009     0.519     1.162     0.573     0.593     0.754     0.712     0.213     0.453     1.162     0.646     0.349     0.263     0.423     0.324     0.718     0.661     0.719     0.497     0.623     0.206     0.553     0.836     0.885     0.485     0.564     0.473     0.396     0.579     0.393     0.530     0.525     0.184     0.206     0.836    -0.067    -0.238    -0.051     0.228    -0.149    -0.110    -0.150     0.146     0.658    -0.998     0.638     0.262    -0.067    -0.214     0.729     0.322     0.288     0.284    -0.028     0.467     0.097     0.059     0.396    -0.998     0.658    -1.114    -0.989    -0.721    -0.360    -0.269    -0.953    -0.982     0.144     0.245    -1.009    -0.580    -1.014     0.038    -0.093    -0.603    -0.555     0.046    -0.577    -0.763    -1.019    -0.556    -0.592     0.443    -1.114     0.144     1.148     1.209     0.311     0.549     1.476    -0.030    -0.020     0.224    -0.593     0.270     1.257     1.276     0.177     0.878     1.516    -0.943    -0.909     0.369    -1.596    -0.570    -0.438    -0.385     0.429    -1.241     0.056     0.527     0.531     0.329    -0.147     1.063     0.359     0.444     0.245    -0.150     0.667    -0.053    -0.099     0.211    -0.392     0.230     2.281     2.291     0.321     1.798     2.647    -0.394    -0.403     0.235    -0.775    -0.062     0.566     0.653     0.384    -0.194     0.934     0.598     0.617     0.303    -0.019     1.048    -0.688    -0.749     0.295    -1.162    -0.256    -1.850    -1.813     0.294    -2.437    -1.527     0.545     0.617     0.268     0.068     0.902    -1.263    -1.156     0.338    -2.016    -0.808     0.077     0.142     0.239    -0.374     0.351     0.281     0.267     0.280    -0.224     0.785     0.854     0.852     0.202     0.506     1.151    -0.695    -0.677     0.458    -1.626    -0.186
     0.907     0.696    -0.161     1.184     1.037     1.324     0.093     0.543     0.386    -0.676     1.724     0.626     1.068     0.177     0.275     1.555     0.870     1.080    -0.134     0.812     1.543     1.236     1.085     1.459     1.093     1.201     1.190     1.347     0.933     0.973     0.449     0.900     1.150     1.085     1.544     0.786     0.781     1.333     1.196     0.822     1.105     1.121     0.278     0.449     1.543     0.705     0.321     0.446     0.316     0.317    -0.005     0.242     1.042     0.813     0.726     0.561     0.562     0.590     0.407     0.432     0.829     0.615     0.337     0.435     0.456     0.507     0.451     0.240    -0.005     0.829     0.443     0.318     0.774     0.380     0.532     0.338     0.705     0.517     0.436     0.715     0.971     0.722     0.079     0.823     0.529     0.825     0.579     0.444     0.601     0.663     0.570     0.556     0.212     0.079     0.825     0.127     0.820     0.392     0.853     0.746     0.133     0.214     0.047     1.001     0.191     0.490     0.658    -0.066    -0.526     0.416     0.586     1.025     0.666     1.011     0.424     0.460     0.457     0.408    -0.526     1.011     1.425    -0.079     0.444     1.295     0.322     0.107     0.803     0.363     0.335     0.564     1.118     0.347     0.676     0.083     0.653     1.039     0.133     0.612     0.257     0.748     0.562     0.504     0.415    -0.079     1.295    -0.224    -0.221     0.320    -0.786     0.104     0.175     0.146     0.277    -0.404     0.548    -0.722    -0.701     0.259    -1.204    -0.440     0.732     0.652     0.418     0.142     1.321     0.476     0.499     0.424    -0.352     1.104     0.174     0.176     0.309    -0.297     0.590    -0.402    -0.365     0.235    -0.972    -0.098    -0.043    -0.046     0.254    -0.564     0.300     0.052     0.058     0.352    -0.428     0.504    -0.979    -1.012     0.256    -1.393    -0.605     0.085    -0.013     0.403    -0.533     0.586    -0.051    -0.034     0.331    -0.851     0.299     0.234     0.258     0.263    -0.282     0.520    -0.135    -0.096     0.332    -0.739     0.246     0.015     0.058     0.229    -0.436     0.243     0.333     0.283     0.296    -0.089     0.757     0.294     0.346     0.271    -0.271     0.642     0.164     0.158     0.352    -0.389     0.666    -0.310    -0.322     0.206    -0.623     0.088     0.322     0.344     0.399    -0.432     0.798
     1.907     0.696    -2.161    -1.816     0.037     1.324     0.093    -2.457    -1.614     0.324    -0.276    -2.374    -0.932     0.177    -0.725     0.555    -0.130    -2.920    -0.134     0.812     0.919     0.184     0.036     0.773     0.434    -0.006     0.168    -0.155     0.403     0.474     0.784     0.273     0.271     0.432     0.481     0.321     0.172     0.378    -0.132     0.617     0.341     0.349     0.293    -0.155     0.784    -0.574    -0.112    -0.559    -0.300    -0.117    -0.788    -0.656    -0.043    -0.376    -0.139     0.052    -0.395    -0.403    -0.638    -0.171    -0.884    -0.302    -0.863    -0.429    -0.402    -0.405    -0.398     0.273    -0.884    -0.043    -1.556    -1.385    -0.590    -0.970    -1.069    -1.125    -1.372    -1.205    -1.321    -1.251    -0.901    -0.904    -1.821    -1.019    -1.294    -1.519    -0.784    -1.427    -0.944    -0.817    -1.164    -1.165     0.306    -1.821    -0.784    -1.314    -1.668    -0.862    -1.794    -0.808    -1.654    -0.664    -0.970    -1.289    -1.046    -1.011    -0.986    -0.505    -1.244    -1.596    -0.109    -1.797    -0.843    -0.543    -0.791    -1.075    -0.999     0.465    -1.797    -0.505     0.672     0.931     0.184     0.357    -0.117     0.336    -0.021     0.039     0.399     0.878     0.734     0.152     1.111     0.548     0.189     0.583     0.677     0.045     0.678     0.149     0.426     0.378     0.349    -0.117     0.931     1.553     1.516     0.260     0.959     1.984     1.097     1.083     0.319     0.570     1.640    -0.962    -0.911     0.348    -1.488    -0.612    -0.738    -0.825     0.453    -1.825    -0.118    -0.412    -0.438     0.328    -1.034    -0.036     0.959     0.940     0.308     0.243     1.378     0.505     0.538     0.313    -0.061     1.009    -1.181    -1.206     0.357    -1.752    -0.779    -0.744    -0.827     0.385    -1.544    -0.146     0.088     0.114     0.238    -0.366     0.417    -0.780    -0.788     0.416    -1.565    -0.097    -1.796    -1.775     0.389    -2.432    -1.179     0.712     0.644     0.407    -0.098     1.313     1.025     0.977     0.347     0.480     1.509    -0.904    -0.902     0.156    -1.288    -0.737     0.195     0.207     0.316    -0.359     0.623     0.330     0.332     0.295    -0.130     0.817    -1.090    -1.152     0.453    -2.009    -0.537     0.377     0.368     0.260    -0.268     0.776     0.440     0.423     0.316    -0.064     0.941
     0.907     0.696    -0.161     0.184     0.037     0.324     0.093    -1.457     0.386     0.324     0.724    -0.374     0.068    -0.823    -0.725    -0.445    -0.130     0.080    -0.134    -0.188     0.437     0.409     0.267     0.360     0.194     0.012     0.640     0.192     0.477     0.162     0.006     0.361     0.633     0.174     0.487     0.255     0.245     0.706     0.274     0.388     0.334     0.317     0.194     0.006     0.640     0.055     0.024    -0.064     0.299    -0.149    -0.087    -0.092    -0.329     0.358     0.146    -0.067    -0.185    -0.007    -0.314     0.291     0.144    -0.148     0.547    -0.082    -0.295     0.002    -0.065     0.235    -0.329     0.358     0.030    -0.110    -0.086     0.176    -0.041    -0.132     0.163    -0.020    -0.006     0.140     0.411    -0.134    -0.107    -0.258     0.028     0.084     0.317     0.015    -0.076     0.002     0.020    -0.002     0.160    -0.258     0.317     0.042    -0.513     0.068     0.428    -0.545     0.704    -0.262    -0.192    -0.451    -0.102    -0.005    -0.141     0.126    -0.099    -0.013     0.665     0.069     0.017     0.285     0.026     0.005     0.006     0.336    -0.545     0.665    -0.347     0.133    -0.318     0.184    -0.399    -0.289     0.773    -0.476     0.497    -0.113    -0.776     0.418    -0.375     0.230    -0.309     1.076     0.507    -0.016    -0.341     0.129     0.009    -0.064     0.471    -0.776     0.773     0.564     0.610     0.195     0.186     0.790     0.686     0.699     0.274     0.117     1.014    -0.180    -0.149     0.163    -0.622    -0.057     0.183     0.219     0.329    -0.502     0.686     0.008     0.097     0.478    -1.091     0.503    -0.058    -0.074     0.212    -0.449     0.223     0.082     0.104     0.250    -0.448     0.403    -1.444    -1.414     0.174    -1.876    -1.248     0.369     0.381     0.265    -0.248     0.713     0.302     0.292     0.240    -0.155     0.652     0.230     0.260     0.266    -0.426     0.665    -0.378    -0.368     0.315    -1.068     0.098     0.047     0.114     0.266    -0.600     0.273    -0.789    -0.776     0.311    -1.449    -0.335    -0.695    -0.684     0.234    -1.279    -0.364    -0.751    -0.740     0.186    -1.073    -0.454    -0.115    -0.093     0.274    -0.696     0.270     0.046     0.103     0.237    -0.613     0.255    -0.117    -0.078     0.177    -0.535     0.049    -0.211    -0.097     0.403    -1.126     0.151
     0.907    -1.304     0.839    -1.816     1.037     1.324     0.093     1.543    -0.614     1.324     0.724    -1.374     1.068    -0.823     1.275     1.555     0.870     1.080    -1.134     0.812     0.658     0.815     1.116     0.976     1.166     0.562     0.902     0.453     0.967     1.065     0.917     0.973     0.839     0.762     0.485     0.850     0.897     1.038     0.738     0.707     0.844     0.874     0.200     0.453     1.116    -0.448    -0.766    -0.236     0.023     0.204     0.164    -0.334    -0.305    -0.250    -0.125    -0.041    -0.729    -0.168    -0.008    -0.016    -1.063    -0.316     0.048     0.055     0.056    -0.213    -0.146     0.332    -1.063     0.164     0.479     0.849     0.783     0.512     0.735     0.727     0.692     0.317     0.752     0.829     0.795     0.332     0.758     0.566     0.703     0.665     0.742     0.817     0.666     0.383     0.655     0.715     0.166     0.317     0.829    -1.797    -0.335    -1.212    -1.475    -1.441    -1.138    -1.097    -1.433    -1.049    -1.014    -1.838    -1.023    -0.941    -0.704    -0.939    -1.658    -1.578    -0.707    -1.000    -1.061    -1.172    -1.079     0.385    -1.838    -0.704     1.109     1.556     0.658     0.767     1.638     1.394     1.123     0.916     0.876     1.097     0.167    -0.202     1.121     0.417     0.798     0.480     0.834     1.651     0.488     0.937     0.891     0.896     0.481    -0.202     1.638     0.080     0.068     0.183    -0.211     0.349    -1.068    -1.133     0.309    -1.442    -0.520     0.190     0.161     0.227    -0.151     0.580    -0.628    -0.671     0.427    -1.666    -0.004     0.121     0.100     0.453    -0.540     0.823     0.484     0.507     0.208     0.106     0.810     0.306     0.229     0.327    -0.137     0.858     0.863     0.864     0.239     0.455     1.212     0.273     0.287     0.287    -0.322     0.651     0.866     0.876     0.247     0.432     1.234    -0.492    -0.535     0.294    -1.000     0.007    -1.087    -1.195     0.452    -1.765    -0.212     0.137     0.096     0.251    -0.259     0.563     0.145     0.164     0.295    -0.385     0.559     0.821     0.854     0.248     0.304     1.203     0.600     0.592     0.209     0.255     0.908     1.103     1.020     0.378     0.545     1.802     0.126     0.030     0.264    -0.192     0.687    -0.559    -0.589     0.214    -0.906    -0.266     0.078     0.044     0.430    -0.705     0.831
     1.907     0.696    -0.161     2.184     0.037    -0.676     1.093    -0.457    -0.614    -0.676     1.724    -0.374     0.068     2.177     0.275     1.555     0.870     1.080    -0.134    -0.188     0.922     1.211     1.067     0.635     0.992     1.185     1.040     0.916     0.890     0.871     1.038     1.132     1.208     0.701     0.845     0.997     0.808     0.600     0.863     0.567     0.924     0.919     0.195     0.567     1.208     0.272     0.638     0.391    -0.174     0.349     0.593     0.475     0.239     0.651     0.328     0.496     0.431     0.203     0.397     0.365     0.247     0.223     0.137    -0.094     0.237     0.320     0.338     0.213    -0.174     0.638     0.226     0.749     0.297     0.192    -0.100     0.340     0.507     0.237     0.020     0.461    -0.068     0.482     0.049    -0.194     0.304     0.226     0.344    -0.155     0.028     0.158     0.205     0.226     0.244    -0.194     0.507     0.581     1.041     0.485     2.115     0.752     1.158     0.880     0.855     0.920     1.119     0.467     1.917     1.396     0.744     0.917     0.592     1.101     0.917     1.389     0.903     1.012     0.917     0.431     0.467     1.917    -0.527     0.229    -0.915    -0.234    -0.117    -0.444     0.149    -0.037    -0.850    -0.460     0.210    -0.067    -0.315    -0.364    -0.181     0.451    -0.423     0.578    -0.155    -0.286    -0.188    -0.208     0.385    -0.915     0.451     0.957     0.951     0.192     0.654     1.232     0.355     0.342     0.195     0.051     0.595    -0.395    -0.372     0.256    -0.908    -0.069     1.169     1.286     0.418     0.090     1.575     0.266     0.322     0.389    -0.511     0.849    -1.615    -1.636     0.209    -1.915    -1.248     0.742     0.775     0.253     0.254     1.046    -0.674    -0.665     0.304    -1.300    -0.258    -1.449    -1.386     0.351    -2.183    -0.952    -0.617    -0.593     0.227    -1.083    -0.290     0.370     0.444     0.330    -0.260     0.851    -0.806    -0.805     0.271    -1.278    -0.277    -0.242    -0.324     0.329    -0.944     0.278     1.351     1.399     0.359     0.543     1.754     0.358     0.322     0.190    -0.026     0.612     0.488     0.470     0.269     0.037     0.918     0.456     0.420     0.253     0.032     0.952     0.758     0.728     0.330     0.079     1.209    -0.604    -0.587     0.202    -0.994    -0.365    -0.031    -0.020     0.358    -0.682     0.680
     0.907     0.696     0.839    -1.816     1.037     1.324    -0.907    -1.457    -0.614     0.324     1.724     0.626     1.068     0.177     1.275     1.555     0.870     1.080    -2.134     0.812     1.354     1.020     1.191     1.074     1.148     1.002     0.915     0.903     0.921     1.244     1.375     0.994     0.950     0.906     1.396     0.914     1.159     0.991     1.083     0.839     1.069     1.011     0.170     0.839     1.375     0.765     0.847     0.250     0.280    -0.204     0.506     0.395     0.211     0.663     0.061     1.233     0.306     0.406     0.509     1.007     0.235     0.333     0.140    -0.297     0.109     0.388     0.320     0.378    -0.297     1.007     0.361     0.606     0.493     0.569     0.764     0.506     0.626     0.704     0.308     0.424     0.449     0.558     0.671     0.528     0.625     0.129     0.508     0.538     0.280     0.267     0.496     0.518     0.162     0.129     0.704    -1.328    -0.121    -1.184    -0.861    -1.521    -1.536    -1.569    -1.293    -1.389    -0.886    -0.904    -1.191    -0.922    -0.707    -0.979    -0.907    -0.288    -1.090    -0.963    -1.203    -1.042    -1.034     0.379    -1.569    -0.288     1.215     1.275     0.613     1.225     1.443     1.385     1.722     1.313     0.565     1.440     1.607     0.622     1.226     0.936     1.803     1.166     1.679     1.320     0.891     0.486     1.197     1.251     0.396     0.486     1.722    -0.162    -0.145     0.175    -0.541     0.051     0.308     0.416     0.388    -0.581     0.753     0.359     0.310     0.198     0.095     0.756    -0.772    -0.726     0.402    -1.668    -0.204    -0.184    -0.278     0.404    -0.901     0.429     0.240     0.252     0.167    -0.153     0.442    -1.303    -1.257     0.390    -2.254    -0.790    -2.004    -1.999     0.190    -2.326    -1.752     0.204     0.233     0.313    -0.535     0.544    -0.294    -0.322     0.220    -0.677     0.021     0.130     0.147     0.249    -0.337     0.448     0.125     0.132     0.459    -0.812     0.878     0.380     0.384     0.222    -0.100     0.726     0.986     0.956     0.340     0.216     1.430     0.646     0.576     0.256     0.334     1.044     0.373     0.384     0.153     0.102     0.531     0.416     0.463     0.414    -0.310     1.043     0.301     0.211     0.217    -0.045     0.697    -1.639    -1.660     0.198    -2.065    -1.336    -0.259    -0.262     0.356    -0.916     0.319
    -0.093    -2.304    -0.161     1.184     0.037    -0.676    -1.907     0.543     0.386    -0.676    -1.276    -1.374     0.068     1.177     0.275    -0.445    -0.130    -0.920    -0.134     0.812    -1.202    -0.605    -0.744    -0.724    -0.325    -0.774    -0.170    -0.676    -1.101    -0.745    -0.697    -1.057    -0.895    -0.875    -0.346    -0.687    -0.748    -0.476    -0.520    -0.506    -0.693    -0.710     0.261    -1.202    -0.325    -0.760    -0.740    -1.123    -0.935    -1.080    -0.968    -0.678    -0.639    -0.804    -0.772    -1.141    -0.810    -0.835    -0.938    -0.887    -1.120    -0.933    -0.933    -0.643    -0.905    -0.882    -0.896     0.155    -1.141    -0.643    -0.314     0.016    -0.070    -0.262    -0.188    -0.496    -0.274    -0.209    -0.253    -0.322    -0.162     0.064    -0.242     0.210    -0.219    -0.192    -0.280    -0.217    -0.210    -0.567    -0.209    -0.218     0.174    -0.567     0.064     0.244     0.812     0.225     0.539     0.223     1.330     1.001     0.943     0.781     1.193     0.706     0.913     0.563     0.920     0.530     0.379     1.081     0.867     0.374     0.431     0.703     0.744     0.332     0.223     1.193    -0.184    -0.423     0.633    -0.231    -0.620    -0.247    -0.141     0.317    -0.011    -0.013     0.501     0.323    -0.400    -0.234     0.229     0.362    -0.075     0.621    -0.737     0.034    -0.015    -0.044     0.392    -0.737     0.621     0.598     0.624     0.258     0.130     1.006    -1.395    -1.446     0.191    -1.664    -1.079     0.069     0.053     0.199    -0.202     0.464     0.476     0.479     0.329    -0.206     0.870     0.043     0.083     0.408    -0.643     0.650    -0.002    -0.004     0.255    -0.402     0.468    -1.027    -1.096     0.170    -1.203    -0.784     0.821     0.857     0.216     0.341     1.113    -0.192    -0.254     0.263    -0.598     0.221    -0.674    -0.675     0.197    -1.017    -0.411    -0.259    -0.265     0.388    -1.004     0.334    -0.187    -0.177     0.211    -0.572     0.119     0.369     0.391     0.247    -0.153     0.660     0.588     0.524     0.269     0.220     1.002     0.271     0.311     0.256    -0.237     0.613     0.326     0.325     0.331    -0.356     0.786     0.900     0.895     0.217     0.550     1.183    -0.568    -0.603     0.283    -1.196    -0.145    -0.438    -0.432     0.213    -0.842    -0.102     0.833     0.906     0.339     0.134     1.293
    -0.093    -0.304    -0.161     1.184     1.037     0.324     0.093     0.543    -1.614    -0.676    -0.276    -0.374     0.068    -1.823    -0.725    -0.445    -0.130    -0.920    -0.134     0.812     0.302    -0.253    -0.187    -0.356    -0.397     0.118     0.591    -0.253     0.001    -0.028     0.199    -0.559     0.189    -0.085     0.237     0.237    -0.485    -0.146    -0.162     0.280    -0.038    -0.057     0.303    -0.559     0.302    -0.411     0.080    -0.197    -0.174    -0.338    -0.133     0.075     0.261    -0.116     0.509    -0.651    -0.143    -0.153    -0.751    -0.169    -0.275     0.017    -0.102     0.097    -0.093    -0.133    -0.138     0.284    -0.751     0.261    -0.060     0.095     0.077    -0.295    -0.606    -0.245    -0.003     0.090     0.071     0.010    -0.514    -0.027    -0.125    -0.283    -0.142    -0.195    -0.205    -0.099    -0.192    -0.360    -0.150    -0.134     0.196    -0.606     0.090    -0.057    -0.185    -1.424    -0.636    -0.236     0.186    -0.649    -0.178    -0.451    -0.991    -0.701    -0.433    -1.418    -0.733    -0.847    -0.280    -0.731     0.053    -0.950    -1.188    -0.592    -0.643     0.462    -1.424     0.053    -0.160     0.490    -0.240     1.193     0.642     0.332     0.398     0.461    -0.208     0.195     0.886     1.831     0.297     0.521     0.636     0.527     0.534    -0.006     0.924     0.322     0.479     0.476     0.490    -0.240     1.193    -0.062    -0.020     0.284    -0.686     0.375    -0.175    -0.140     0.282    -0.831     0.271     0.022     0.040     0.229    -0.317     0.403     1.747     1.729     0.454     1.115     2.576     0.547     0.566     0.480    -0.569     1.139     0.361     0.449     0.331    -0.485     0.736     0.193     0.174     0.284    -0.310     0.686     0.717     0.694     0.237     0.341     1.129    -1.121    -1.202     0.363    -1.630    -0.473    -0.928    -0.932     0.287    -1.643    -0.467    -0.190    -0.237     0.356    -0.786     0.365    -0.204    -0.215     0.403    -1.186     0.304     0.276     0.224     0.291    -0.160     0.940    -1.327    -1.343     0.411    -2.033    -0.738    -0.943    -0.958     0.298    -1.638    -0.448    -0.392    -0.377     0.343    -1.115     0.116     0.020     0.024     0.315    -0.687     0.496    -0.681    -0.718     0.283    -1.161    -0.191     0.131     0.120     0.256    -0.244     0.488     0.345     0.436     0.423    -0.841     0.900
    -0.093     0.696     1.839     2.184     1.037    -2.676     1.093    -0.457     0.386     1.324     0.724    -1.374    -0.932    -0.823     1.275         *    -1.130    -0.920    -0.134     0.812     0.028    -0.430     0.080    -0.638    -0.503    -0.339    -0.028    -0.096    -0.060    -0.472    -0.143     0.040    -0.435     0.063    -0.656    -0.473    -0.160     0.204     0.033    -0.144    -0.206    -0.144     0.262    -0.656     0.080    -0.378    -0.222    -0.203    -0.152    -0.484    -0.554     0.002    -0.144    -0.345    -0.107    -0.511    -0.536    -0.595    -0.330    -0.186    -0.300    -0.442    -0.361    -0.076     0.281    -0.282    -0.315     0.218    -0.595     0.002    -0.252    -0.474    -0.440    -0.246    -0.285    -0.547    -0.153    -0.533    -0.195    -0.262    -0.108    -0.625    -0.773    -0.556    -0.499    -0.397    -0.370    -0.641    -0.264    -0.556    -0.409    -0.418     0.183    -0.773    -0.153     0.866     1.110     0.874     0.656     0.503    -0.314     0.932     1.477     1.113     0.468     0.714     0.370     0.652     1.116     1.003     1.217     0.770     1.637     0.391     0.537     0.805     0.818     0.436    -0.314     1.477     0.356     0.384     0.599    -0.074     0.265     0.714    -0.021     0.528     0.231     0.592     0.709     0.296     0.684     0.858     0.378     0.497     0.483     0.915     1.115     0.494     0.500     0.496     0.294    -0.074     0.915     0.121     0.056     0.265    -0.226     0.548     0.980     0.962     0.215     0.550     1.251     2.225     2.254     0.178     1.832     2.420     1.369     1.395     0.411     0.673     1.920     0.531     0.469     0.314    -0.011     1.075    -2.415    -2.476     0.267    -2.817    -1.947     1.371     1.388     0.254     0.856     1.658    -0.041    -0.017     0.170    -0.390     0.209    -0.198    -0.205     0.357    -0.904     0.190     1.068     1.098     0.169     0.659     1.364     1.015     0.912     0.338     0.507     1.529    -0.966    -0.942     0.267    -1.588    -0.584    -0.358    -0.372     0.247    -0.795    -0.006    -1.449    -1.491     0.352    -2.069    -1.082     1.079     1.098     0.181     0.663     1.303    -0.666    -0.514     0.755    -2.214     0.351    -0.808    -0.811     0.229    -1.316    -0.518    -0.330    -0.310     0.241    -0.830    -0.002    -0.495    -0.422     0.208    -0.875    -0.272     0.358     0.394     0.272    -0.243     0.690
     0.907     0.696    -2.161     1.184     1.037    -2.676     1.093    -0.457    -1.614     1.324    -1.276     0.626    -0.932    -1.823     1.275    -2.445     0.870     1.080    -0.134     0.812    -0.784    -1.237    -1.142    -1.054    -1.069    -1.006    -0.994    -1.228    -1.304    -1.112    -1.057    -0.693    -1.072    -1.154    -0.820    -1.371    -1.373    -0.924    -0.960    -0.944    -1.065    -1.063     0.185    -1.373    -0.784     1.027     0.810     0.871     0.573     0.603     0.491     0.450     0.792     1.010     0.776     0.378     0.418     0.332     1.028     0.426     0.751     0.325     0.373     0.936     0.576     0.647     0.589     0.247     0.325     1.027    -0.092    -0.082     0.170     0.382    -0.210    -0.309     0.238     0.279     0.103    -0.022    -0.063    -0.029     0.121    -0.069    -0.320    -0.218     0.080    -0.060     0.054     0.089     0.002    -0.026     0.188    -0.320     0.279    -0.793    -0.218    -0.242    -0.446    -0.479    -0.965    -0.026    -0.425    -0.026    -0.588    -0.297    -0.059    -0.131    -0.048    -0.185    -0.636     0.190    -0.347    -0.518     0.351    -0.294    -0.269     0.323    -0.965     0.190     0.602     0.470    -0.086     0.307    -0.194     0.373     0.544     1.022     0.926     0.823     0.496     0.915     0.503     1.319     0.775     1.052     0.498     0.792     0.460     0.765     0.618     0.573     0.367    -0.194     1.052     1.917     1.883     0.207     1.542     2.293     0.047     0.073     0.258    -0.347     0.366    -2.147    -2.145     0.210    -2.502    -1.796     1.467     1.480     0.326     0.828     2.024     0.421     0.449     0.372    -0.266     1.145    -1.517    -1.508     0.181    -1.901    -1.277     0.442     0.348     0.245     0.092     0.788    -0.469    -0.481     0.231    -0.931    -0.166    -1.375    -1.387     0.255    -1.946    -1.047     0.966     0.980     0.221     0.573     1.304     0.294     0.278     0.354    -0.222     0.724    -0.268    -0.234     0.304    -0.843     0.155    -0.943    -0.960     0.276    -1.472    -0.531    -1.558    -1.552     0.292    -2.218    -1.267     0.952     0.931     0.177     0.691     1.179    -1.233    -1.184     0.232    -1.751    -0.954     0.119     0.130     0.311    -0.530     0.550     1.039     1.091     0.286     0.444     1.413     0.011     0.043     0.205    -0.344     0.217     0.268     0.285     0.346    -0.373     0.922
    -1.093    -0.304     0.839     1.184     1.037     0.324     0.093    -0.457    -0.614    -1.676     0.724    -1.374     0.068    -0.823     0.275     0.555    -0.130     0.080    -1.134    -0.188     0.190     0.226     0.618     0.086    -0.022     0.119    -0.090     0.439     0.221    -0.085    -0.032     0.282     0.241     0.537     0.409    -0.302     0.313     0.778     0.454     1.149     0.277     0.233     0.335    -0.302     0.778    -0.023    -0.645    -0.516    -0.421    -0.741    -0.185    -0.644     0.023    -0.083    -0.780    -0.239    -0.074    -0.553    -0.544    -0.123    -0.516    -0.236     0.025    -0.569    -0.195    -0.352    -0.330     0.268    -0.780     0.023     0.190     0.289     0.002     0.400    -0.042     0.126     0.096     0.288     0.093    -0.050     0.286     0.027    -0.206     0.296    -0.193     0.111     0.070    -0.034     0.308     0.083     0.107     0.095     0.169    -0.206     0.308    -0.751     0.814    -0.774    -0.968     0.342     0.485    -0.320     0.455    -0.043     0.176    -0.381     0.013     0.166    -0.613     0.710     0.627    -0.199    -0.655    -0.718     0.237    -0.070    -0.015     0.555    -0.968     0.710     0.290     0.709     0.578    -0.537     0.175     0.679     0.163     0.713     0.101    -0.211    -0.112    -0.040     0.368    -0.473    -0.762    -0.448    -0.358     0.730     0.171     0.186     0.096     0.167     0.458    -0.762     0.713    -1.341    -1.297     0.304    -2.175    -0.973     0.002     0.006     0.240    -0.324     0.333     0.702     0.713     0.207     0.265     0.989     1.267     1.172     0.552     0.269     1.904     0.952     0.954     0.463     0.318     1.709     0.043     0.108     0.334    -0.847     0.372     0.441     0.380     0.302    -0.032     0.903    -0.548    -0.589     0.188    -0.840    -0.270    -0.601    -0.572     0.438    -1.361     0.001    -1.693    -1.736     0.238    -2.156    -1.400     0.290     0.299     0.492    -0.958     0.834    -0.927    -1.033     0.373    -1.457    -0.362    -0.079    -0.070     0.229    -0.450     0.249    -0.806    -0.793     0.473    -1.559    -0.084     0.221     0.217     0.256    -0.250     0.629     0.190     0.290     0.390    -0.817     0.612     0.259     0.251     0.303    -0.264     0.653    -0.092    -0.046     0.282    -0.576     0.277    -1.089    -1.091     0.276    -1.647    -0.750    -0.249    -0.240     0.410    -0.827     0.259
    -2.093     0.696     1.839     1.184    -2.963    -2.676     1.093     1.543     2.386    -2.676    -2.276    -2.374     1.068     1.177    -2.725    -2.445     0.870     1.080     0.866    -3.188    -1.451    -1.710    -1.533    -2.069    -2.248    -1.698    -1.914    -1.579    -1.959    -1.621    -1.640    -2.173    -2.121    -1.553    -2.019    -1.390    -1.523    -1.817    -1.369    -1.998    -1.769    -1.704     0.274    -2.248    -1.390    -0.428    -0.407    -0.198     0.251    -0.204    -0.421    -0.432    -0.123    -0.077    -0.031    -0.009    -0.389    -0.284     0.075     0.283    -0.134     0.133     0.137    -0.705    -0.322    -0.164    -0.166     0.263    -0.705     0.251     0.820     0.781     0.671     0.679     0.542     0.849     0.748     0.636     0.373     0.574     0.845     0.772     0.445     0.289     0.861     0.726     0.888     0.541     0.589     0.484     0.656     0.675     0.172     0.289     0.861     1.806     1.956     1.936     2.196     2.209     1.966     1.506     1.663     1.213     2.167     1.531     0.976     1.390     1.704     1.037     2.068     1.189     1.037     2.304     1.968     1.691     1.755     0.433     0.976     2.209    -2.711    -2.921    -2.045    -2.208    -2.155    -2.024    -2.593    -2.961    -2.227    -2.993    -2.750    -2.694    -2.495    -2.169    -2.894    -1.934    -2.446    -2.718    -2.285    -2.628    -2.493    -2.544     0.340    -2.993    -2.024    -0.340    -0.423     0.285    -0.789     0.109     0.843     0.858     0.270     0.421     1.127     1.174     1.118     0.197     0.898     1.518    -0.456    -0.597     0.469    -1.062     0.239    -0.475    -0.396     0.343    -1.068    -0.062    -0.854    -0.877     0.327    -1.397    -0.431     1.278     1.253     0.252     0.859     1.595     0.819     0.744     0.200     0.515     1.188     1.029     0.932     0.378     0.420     1.633    -1.384    -1.387     0.223    -1.763    -1.033     0.261     0.226     0.318    -0.460     0.728    -2.114    -2.165     0.389    -2.742    -1.581     0.131     0.100     0.272    -0.220     0.630    -0.185    -0.157     0.357    -0.770     0.393    -1.469    -1.485     0.188    -1.736    -1.207    -0.477    -0.525     0.306    -1.056    -0.052     0.992     1.036     0.306     0.380     1.347     0.084     0.031     0.236    -0.246     0.417     0.019    -0.034     0.192    -0.235     0.308    -0.937    -0.913     0.340    -1.407    -0.341
     0.907    -2.304    -2.161    -0.816     1.037     1.324     1.093    -1.457     1.386     1.324     1.724    -2.374     0.068     1.177     1.275     1.555     0.870     1.080     0.866     0.812     1.468     1.133     0.865     1.469     1.395     1.190     0.866     1.159     1.035     1.034     1.079     1.503     0.873     1.268     0.895     0.820     0.994     1.115     0.744     1.418     1.116     1.097     0.239     0.744     1.469    -0.459    -0.272    -0.209    -0.340    -0.441    -0.496    -0.436    -0.612    -0.528    -0.482     0.135    -0.023    -0.404    -0.355    -0.872    -0.436    -0.088    -0.572    -0.528     0.061    -0.368    -0.436     0.244    -0.872     0.061    -0.065     0.198     0.254     0.101     0.159     0.242     0.103    -0.152     0.020     0.190     0.409     0.068     0.193     0.135    -0.051     0.010    -0.059     0.288     0.323    -0.038     0.116     0.119     0.149    -0.152     0.323     0.427     0.298    -0.193     0.754     0.093     0.114    -0.566     0.612    -0.196    -0.002     0.086     0.418     0.728     0.611     0.208    -0.153     0.673     0.173     0.420     0.742     0.262     0.253     0.371    -0.566     0.742     1.104     0.581     0.260     1.419     0.443     1.105     0.307     0.071     1.105     1.415     1.417     1.662     0.921     1.328     0.689     0.729     0.480     1.266     0.621     1.298     0.911     1.013     0.463     0.071     1.419    -0.203    -0.228     0.265    -0.667     0.248    -1.877    -1.845     0.264    -2.347    -1.549    -2.313    -2.293     0.167    -2.636    -2.075    -1.044    -1.020     0.411    -1.605    -0.546     0.043     0.076     0.497    -0.681     0.739     0.205     0.233     0.312    -0.408     0.637     1.465     1.495     0.233     0.855     1.749    -1.564    -1.565     0.212    -1.995    -1.227     1.145     1.212     0.314     0.687     1.493     0.864     0.803     0.232     0.559     1.212     0.048     0.080     0.345    -0.611     0.627    -1.868    -1.783     0.353    -2.707    -1.471    -0.128    -0.136     0.238    -0.617     0.196     0.965     1.015     0.359     0.323     1.411     0.866     0.880     0.238     0.442     1.190     0.344     0.369     0.257    -0.160     0.710     1.270     1.308     0.270     0.731     1.572     0.867     0.833     0.236     0.491     1.218     0.682     0.666     0.192     0.412     0.933     0.028    -0.048     0.388    -0.512     0.674
    -0.093    -1.304     0.839     1.184     0.037     1.324     1.093     1.543     0.386     0.324     0.724     0.626    -0.932    -0.823     0.275     1.555     0.870     1.080     0.866     0.812     0.570     0.459     0.672     0.004     0.674     0.805     0.637     0.415     0.979     0.528     0.690     0.550     0.420     0.799     1.009     0.507     0.507     0.542     0.521     0.558     0.592     0.554     0.216     0.004     0.979     0.351     0.405     0.314     0.394    -0.100     0.058    -0.190     0.063     0.056     0.612     0.334     0.393     0.284     0.197     0.644     0.071     0.371     0.260     0.296     0.315     0.256     0.305     0.212    -0.190     0.612     0.017     0.006     0.288    -0.115    -0.150     0.360     0.151     0.555     0.169     0.257     0.002     0.122     0.178     0.193    -0.279     0.069     0.250     0.095     0.308    -0.210     0.113     0.136     0.204    -0.279     0.360     0.829     0.175     0.129     0.428     0.229    -0.150     0.101    -0.010     0.476     0.240     0.612     0.849    -0.463     0.366     0.586     0.579     0.501     0.193     0.024     1.453     0.357     0.303     0.414    -0.463     0.849     0.275     0.859    -0.159     0.204     0.441    -0.458    -0.499     0.105     0.192     0.118    -0.100     1.008     0.388     0.486     0.559     0.116     0.322     0.651    -0.036     0.170     0.232     0.198     0.385    -0.499     0.859    -0.685    -0.640     0.219    -1.222    -0.442    -1.517    -1.558     0.214    -1.890    -1.147     0.716     0.732     0.198     0.416     0.952     0.786     0.806     0.397    -0.250     1.291    -0.228    -0.188     0.388    -1.040     0.477     0.710     0.700     0.219     0.312     0.936     0.838     0.847     0.248     0.306     1.261     1.422     1.417     0.195     1.056     1.728     0.075     0.138     0.319    -0.733     0.479     0.209     0.253     0.223    -0.213     0.489    -0.151    -0.124     0.316    -0.735     0.236     0.290     0.238     0.290    -0.186     0.678    -1.051    -1.100     0.280    -1.558    -0.582    -1.109    -1.065     0.352    -2.024    -0.776     0.189     0.217     0.244    -0.305     0.544     0.866     0.894     0.254     0.312     1.093     0.545     0.498     0.258     0.094     0.870     0.888     0.872     0.298     0.347     1.324     0.739     0.789     0.194     0.207     0.912     0.630     0.652     0.408    -0.137     1.233
    -2.093    -0.304    -0.161     1.184    -2.963     0.324    -0.907    -0.457     0.386    -0.676    -1.276    -0.374     0.068     1.177    -0.725    -0.445    -1.130     0.080    -0.134    -2.188    -0.564    -1.017    -0.622    -0.808    -0.396    -0.626    -0.941    -0.864    -0.515    -0.860    -0.460    -0.730    -0.461    -0.702    -1.227    -1.537    -0.614    -0.116    -0.783    -0.336    -0.709    -0.664     0.321    -1.537    -0.336    -0.391    -0.567    -0.425    -0.692    -0.532    -0.479    -0.488    -0.282    -0.768    -0.618    -0.677    -0.649    -0.364    -0.471    -1.044    -0.610    -0.803     0.107    -0.352    -0.453    -0.528    -0.510     0.234    -1.044    -0.282     0.197     0.238     0.284     0.278     0.150     0.564    -0.256    -0.217     0.114     0.165     0.121     0.038    -0.093     0.477    -0.001    -0.288     0.216    -0.265     0.149    -0.051     0.091     0.135     0.236    -0.288     0.477     0.660     0.537     1.438     1.308     1.095     0.933     0.802     0.724     0.550     1.245     1.206     1.198     0.319     0.626     0.804     0.306     1.837     1.133     0.120    -0.129     0.836     0.803     0.483    -0.129     1.438    -1.917    -1.661    -1.295    -2.215    -1.592    -2.082    -2.343    -2.215    -1.824    -1.783    -2.033    -1.618    -1.595    -2.773    -0.755    -1.701    -1.961    -1.388    -2.673    -2.349    -1.889    -1.871     0.477    -2.773    -1.295    -1.437    -1.501     0.358    -2.000    -0.866     0.227     0.169     0.260    -0.354     0.618    -0.231    -0.200     0.227    -0.798     0.054     0.312     0.308     0.441    -0.554     0.958    -1.039    -1.048     0.453    -1.978    -0.361     0.957     0.909     0.343     0.346     1.345    -0.370    -0.345     0.237    -1.037    -0.109    -0.565    -0.592     0.256    -1.050    -0.173    -0.227    -0.184     0.424    -1.077     0.326     0.293     0.328     0.268    -0.308     0.599    -0.269    -0.283     0.440    -1.114     0.454     0.340     0.356     0.273    -0.417     0.761    -0.068    -0.117     0.345    -0.758     0.501     0.515     0.511     0.421    -0.275     1.139     0.206     0.229     0.286    -0.545     0.632     0.322     0.377     0.343    -0.356     0.756    -0.529    -0.550     0.263    -1.289    -0.215    -0.105    -0.167     0.337    -0.750     0.454    -0.563    -0.625     0.266    -0.992    -0.125    -0.496    -0.553     0.438    -1.447     0.211
     0.907    -0.304    -1.161     0.184     1.037     1.324    -0.907    -1.457    -0.614    -0.676    -0.276    -0.374    -0.932     0.177    -0.725    -0.445    -1.130    -0.920    -0.134     0.812    -0.290    -0.162    -0.129     0.043     0.237    -0.146    -0.128    -0.068     0.316     0.170     0.135     0.191     0.049     0.026     0.653     0.022     0.099     0.355    -0.136     0.003     0.062     0.034     0.220    -0.290     0.355    -0.419    -0.287    -0.486    -0.992    -0.379    -0.301    -0.646    -0.960    -0.228    -0.289     0.104    -0.749    -0.334    -0.653    -0.121    -0.695    -0.536    -0.435    -0.280    -0.458    -0.457    -0.427     0.269    -0.992    -0.121    -0.590    -0.320    -0.653    -0.632    -0.699    -0.516    -0.401    -1.027    -0.460    -0.578    -0.420    -0.474    -0.474    -0.484    -0.522    -0.549    -0.747    -0.495    -0.312    -0.585    -0.547    -0.519     0.160    -1.027    -0.320     0.511     0.089    -0.172     0.310    -0.329     0.508    -0.404     0.236     0.434    -0.396    -0.257     0.603    -0.234     0.612     0.115    -0.329    -0.441    -0.073    -0.395    -0.547    -0.008    -0.123     0.395    -0.547     0.603     1.078     0.671     0.145    -0.201     0.584     0.609     0.139     0.590     0.811     0.179     0.411     0.258     0.196     0.966     0.148     1.112     0.120    -0.312     0.911     0.351     0.438     0.381     0.406    -0.312     1.078     0.790     0.803     0.249     0.234     1.175     0.165     0.148     0.263    -0.279     0.620    -0.612    -0.577     0.218    -0.991    -0.360     0.186     0.333     0.421    -0.552     0.709     0.577     0.565     0.395    -0.082     1.122     1.204     1.183     0.261     0.733     1.588    -0.440    -0.431     0.255    -0.840     0.029    -0.804    -0.799     0.158    -1.050    -0.553    -0.604    -0.571     0.327    -1.234    -0.150    -0.901    -0.918     0.237    -1.400    -0.481    -0.340    -0.319     0.341    -1.148     0.040     0.247     0.131     0.395    -0.573     0.898    -0.144    -0.188     0.235    -0.476     0.265     0.162     0.238     0.315    -0.414     0.546    -0.919    -0.949     0.229    -1.330    -0.574    -0.570    -0.543     0.249    -1.066    -0.217    -0.637    -0.672     0.345    -1.266    -0.015    -0.084    -0.125     0.275    -0.543     0.325    -0.162    -0.160     0.254    -0.619     0.196     0.403     0.397     0.411    -0.313     1.045
     0.907    -0.304     1.839    -0.816    -2.963     0.324    -0.907    -0.457     0.386    -0.676    -0.276     1.626     1.068     2.177    -2.725    -2.445    -1.130    -0.920    -0.134    -0.188    -0.703    -0.690    -0.396    -0.576    -0.536    -0.358    -0.257    -0.614    -0.396    -0.568    -0.480    -0.392    -0.744    -0.620    -0.672    -0.462    -0.625    -0.859    -0.526    -0.775    -0.563    -0.572     0.156    -0.859    -0.358    -0.148    -0.308    -0.121    -0.241    -0.033     0.358    -0.433    -0.328     0.008     0.177     0.442    -0.137     0.081    -0.326    -0.452    -0.286     0.088    -0.320     0.092    -0.089    -0.099    -0.129     0.250    -0.452     0.358     0.320     0.185     0.263     0.146    -0.039     0.130     0.117    -0.059    -0.033     0.299     0.398    -0.135     0.183     0.089     0.258     0.240    -0.250     0.139     0.283     0.149     0.134     0.148     0.165    -0.250     0.320    -0.093     0.319     0.276     0.227     0.214     0.083     0.164     0.337     0.706     0.225     0.945    -0.289     0.197     0.049     0.060    -0.734     0.532     0.170    -0.513     0.766     0.182     0.206     0.400    -0.734     0.766    -1.180    -1.066    -1.257    -0.667    -0.361    -1.730    -1.263    -1.571    -1.116    -1.500    -1.614    -0.850    -1.116    -1.048    -1.510    -1.245    -0.827    -1.912    -1.854    -1.394    -1.254    -1.251     0.398    -1.912    -0.667     1.469     1.473     0.201     1.095     1.820    -0.213    -0.213     0.241    -0.885     0.100     1.689     1.649     0.179     1.424     2.008    -1.012    -1.016     0.393    -1.793    -0.360    -1.707    -1.688     0.388    -2.585    -1.088     0.903     0.899     0.185     0.556     1.158    -0.818    -0.874     0.262    -1.291    -0.466    -0.601    -0.632     0.189    -0.853    -0.282     0.253     0.264     0.348    -0.527     0.772    -0.018    -0.052     0.199    -0.433     0.223     0.562     0.536     0.316    -0.039     1.096     1.719     1.778     0.323     0.968     2.073     0.902     0.887     0.243     0.537     1.220     1.976     1.987     0.349     1.136     2.643    -2.078    -2.066     0.228    -2.560    -1.807    -1.790    -1.741     0.208    -2.232    -1.472    -1.039    -1.019     0.270    -1.642    -0.709    -1.108    -1.123     0.262    -1.575    -0.702    -0.208    -0.225     0.230    -0.588     0.194     0.886     0.934     0.364     0.010     1.304
    -0.093     0.696     0.839    -1.816     1.037     1.324     1.093     0.543     1.386    -0.676    -1.276    -0.374    -2.932     2.177     1.275     0.555    -0.130    -0.920     1.866     0.812    -0.324    -0.302    -0.501     0.023     0.057    -0.428     0.144    -0.098    -0.436     0.053    -0.065    -0.233    -0.590    -0.360     0.635     0.110    -0.304    -0.143    -0.368     0.083    -0.152    -0.188     0.290    -0.590     0.144     0.188    -0.196    -0.371     0.250     0.223     0.005    -0.172    -0.264     0.376     0.232     0.695     0.029     0.112    -0.124     0.081     0.566    -0.011    -0.224     0.005    -0.258     0.057     0.017     0.282    -0.371     0.566    -1.242    -0.762    -1.005    -1.047    -1.257    -1.196    -1.173    -1.183    -0.860    -1.022    -0.886    -1.077    -0.950    -1.047    -1.174    -0.745    -1.011    -0.829    -0.720    -1.280    -1.023    -1.035     0.178    -1.280    -0.745    -0.641     0.378    -0.003    -0.300     0.022     0.400     0.386     0.502     0.605     0.649    -0.035     0.793     0.813     0.288     0.413     0.753     0.267     0.823     0.839    -0.285     0.333     0.393     0.424    -0.641     0.823     1.262     0.915     1.465     1.243     1.549     1.179     0.354     0.641     0.941     1.013     1.641     0.693     0.805     0.669     0.911     0.501     0.156     0.591     1.502     0.483     0.926     0.913     0.425     0.156     1.549     0.048     0.028     0.317    -0.664     0.506     0.668     0.667     0.286     0.041     1.028     1.837     1.883     0.186     1.492     2.073    -2.094    -2.182     0.443    -2.646    -1.260     0.051     0.047     0.417    -0.650     0.533     1.477     1.423     0.278     0.768     1.870     1.065     1.121     0.315     0.374     1.467     1.707     1.704     0.198     1.385     1.967     1.096     0.994     0.338     0.657     1.706    -1.143    -1.107     0.223    -1.566    -0.847    -1.014    -0.983     0.430    -1.986    -0.423    -0.433    -0.435     0.396    -1.315     0.115    -1.460    -1.414     0.273    -1.907    -0.996     1.858     1.868     0.327     1.315     2.364     0.821     0.836     0.208     0.389     1.119     0.739     0.816     0.312    -0.047     1.110    -0.146    -0.070     0.317    -0.835     0.231     0.674     0.667     0.277     0.152     1.123     1.682     1.624     0.219     1.408     2.000    -0.014     0.014     0.353    -0.594     0.485
    -0.093    -0.304    -1.161    -1.816     1.037    -0.676    -0.907     1.543    -1.614     1.324    -0.276     0.626     1.068    -1.823     1.275     0.555    -1.130    -0.920    -2.134     0.812    -0.122     0.216    -0.158    -0.277     0.156    -0.174    -0.064    -0.170    -0.314     0.182    -0.401     0.035    -0.002     0.080    -0.684     0.290     0.143    -0.052     0.051    -0.086    -0.068    -0.058     0.234    -0.684     0.216    -0.216    -0.458    -0.173    -0.515    -0.256     0.001     0.109    -0.115    -0.593    -0.127    -0.145    -0.407     0.177    -0.306    -0.627    -0.267     0.116    -0.047     0.004    -0.449    -0.215    -0.195     0.239    -0.627     0.116     0.068     0.285    -0.117    -0.416     0.347     0.199    -0.057     0.065    -0.029     0.105     0.150     0.196     0.697     0.289     0.509     0.563    -0.130     0.413    -0.013     0.285     0.170     0.173     0.266    -0.416     0.563    -1.967    -1.968    -1.358    -2.196    -1.576    -0.965    -1.926    -1.560    -1.985    -1.903    -1.481    -1.007    -1.745    -1.755    -1.045    -2.320    -2.149    -1.378    -1.680    -1.967    -1.697    -1.750     0.396    -2.320    -1.007     0.744     1.129     0.898     0.721     1.201     0.153     1.393     0.496     0.855     0.444     0.760     1.520     0.172     1.046     0.593     0.827     0.060     1.167     0.830     0.722     0.786     0.793     0.396     0.060     1.393    -0.040    -0.107     0.282    -0.441     0.379    -0.072    -0.093     0.245    -0.420     0.355    -1.334    -1.299     0.303    -1.828    -0.971    -0.150    -0.054     0.412    -0.894     0.339     0.253     0.219     0.410    -0.474     0.857    -0.614    -0.633     0.260    -0.987    -0.227    -0.648    -0.676     0.268    -1.057    -0.249     1.366     1.440     0.276     0.843     1.741    -0.291    -0.263     0.293    -0.925     0.042     0.943     0.947     0.200     0.610     1.292    -0.162    -0.194     0.320    -0.680     0.415     0.919     0.868     0.344     0.278     1.407     0.815     0.830     0.355     0.231     1.273    -0.462    -0.348     0.329    -1.180    -0.135     0.850     0.873     0.234     0.417     1.259     0.646     0.643     0.255     0.260     1.132    -0.873    -0.814     0.279    -1.446    -0.509    -1.140    -1.198     0.373    -1.830    -0.622    -1.316    -1.324     0.204    -1.687    -0.984     0.127     0.155     0.349    -0.517     0.625
     0.907    -0.304     1.839    -0.816    -1.963     0.324     0.093     1.543    -0.614    -0.676    -1.276     0.626     1.068     1.177    -1.725    -0.445    -0.130     1.080     0.866    -1.188    -0.385    -0.803    -0.812    -0.824    -0.336    -0.531    -0.173    -0.591    -0.368    -1.070    -0.287    -0.477    -0.613    -0.654    -0.452    -0.599    -0.538    -0.418    -0.533    -0.293    -0.538    -0.532     0.219    -1.070    -0.287     0.255     0.341    -0.135    -0.501    -0.104     0.072    -0.324     0.110    -0.112    -0.102    -0.471     0.250     0.512    -0.081    -0.309    -0.275    -0.162    -0.254     0.177     0.088    -0.051    -0.103     0.272    -0.501     0.341     0.878     0.478     0.523     0.690     0.267     0.596     0.692     0.455     0.425     0.719     0.423     1.253     0.882     0.746     0.645     0.614     0.747     0.495     0.590     0.781     0.645     0.629     0.215     0.267     0.882     0.174    -1.382     0.228     0.111    -0.736    -0.310     0.410    -0.098    -0.312    -0.618    -0.071    -0.215    -0.132    -0.068    -0.311    -0.357    -0.265    -0.398     0.176    -0.651    -0.241    -0.240     0.405    -1.382     0.228    -0.722    -1.270    -0.950    -1.036    -1.434    -0.695    -1.798    -1.189    -1.130    -1.633    -0.495    -1.669    -1.240    -1.894    -0.302    -1.606    -1.589    -0.798    -0.529    -0.881    -1.143    -1.160     0.468    -1.894    -0.495     1.431     1.420     0.247     0.897     1.634    -0.274    -0.215     0.285    -0.823     0.090     1.152     1.163     0.211     0.653     1.480    -0.571    -0.623     0.431    -1.385     0.000    -0.783    -0.796     0.431    -1.526    -0.100     0.870     0.862     0.227     0.485     1.165     0.136     0.182     0.263    -0.332     0.429     0.830     0.836     0.249     0.108     1.138    -0.375    -0.379     0.374    -1.085     0.098    -0.065    -0.060     0.239    -0.400     0.270    -0.492    -0.517     0.350    -1.069     0.175     0.617     0.724     0.402    -0.199     1.131     0.164     0.181     0.319    -0.671     0.541     1.321     1.314     0.318     0.710     1.767    -1.161    -1.167     0.289    -1.632    -0.781     0.179     0.165     0.263    -0.237     0.628    -0.049    -0.051     0.329    -0.652     0.482     0.093     0.137     0.332    -0.904     0.486     1.004     0.968     0.196     0.652     1.399    -0.157    -0.062     0.441    -0.877     0.401
    -1.093    -0.304    -2.161     2.184    -0.963     0.324     0.093     0.543    -0.614     0.324     1.724    -0.374    -0.932     0.177     0.275     0.555     0.870     0.080     0.866     0.812     0.549     1.060     0.377     0.408    -0.139     0.547     0.724     0.581     0.405     0.500     0.533     0.384     0.563     0.808     0.328     0.466     0.893     0.466     0.934     0.776     0.558     0.540     0.263    -0.139     0.934     0.470    -0.032    -0.686    -0.034    -0.403     0.103     0.493     0.311     0.020     0.105     0.280    -0.020     0.037     0.311     0.017    -0.102     0.437    -0.143     0.272     0.135     0.079     0.070     0.289    -0.686     0.470     0.008    -0.210    -0.424    -0.262    -0.683    -0.219    -0.304    -0.256    -0.712    -0.287    -0.119    -0.258    -0.220    -0.698    -0.373     0.022    -0.123    -0.501    -0.272    -0.052    -0.297    -0.260     0.216    -0.712     0.008     0.520     0.876     0.353     0.927     1.624     1.216     0.632     0.423    -0.329     0.563     0.867     0.263     1.397     0.449     1.087     0.978     0.626     1.079     0.933     0.824     0.765     0.846     0.438    -0.329     1.397    -0.573     0.591     0.451    -0.647    -0.118    -0.040     0.047    -0.613    -0.155    -0.080    -0.674    -0.777     0.074    -0.149    -0.293    -0.598     0.281    -0.456     0.580     0.020    -0.157    -0.134     0.422    -0.777     0.580    -1.614    -1.584     0.240    -2.091    -1.224    -0.389    -0.368     0.308    -0.928     0.145    -1.852    -1.880     0.238    -2.213    -1.427     1.400     1.260     0.463     0.529     1.819    -0.761    -0.818     0.428    -1.584    -0.200    -0.232    -0.204     0.259    -0.732     0.022    -0.003    -0.019     0.300    -0.532     0.467     0.885     0.783     0.264     0.448     1.332    -1.204    -1.281     0.328    -1.754    -0.800     0.422     0.417     0.231    -0.012     0.731     0.852     0.892     0.392     0.117     1.214    -0.459    -0.508     0.370    -1.053     0.261    -0.501    -0.567     0.274    -0.886     0.010    -0.408    -0.381     0.395    -1.196     0.033     0.334     0.351     0.188    -0.056     0.562    -0.108    -0.071     0.298    -0.623     0.292     0.752     0.748     0.314     0.092     1.319     0.549     0.450     0.346     0.075     1.236     0.490     0.484     0.247     0.003     0.905     0.932     0.977     0.390     0.194     1.426
    -0.093    -0.304    -1.161    -0.816    -1.963     1.324     0.093     0.543     0.386     0.324    -1.276    -1.374     1.068    -0.823     0.275    -0.445    -0.130     0.080     0.866    -0.188    -0.644    -0.518    -0.538    -0.228    -0.446    -0.658    -0.113    -0.301    -0.721    -0.859    -0.365    -0.291    -0.537    -0.745    -0.470     0.153    -0.449    -0.318    -0.340    -0.254    -0.432    -0.448     0.237    -0.859    -0.113    -0.561    -0.128    -0.367    -0.256    -0.638    -0.309    -0.591    -0.356    -0.358    -0.332    -0.146    -0.600    -0.690    -0.334    -0.961    -0.508    -0.727    -0.677    -0.365     0.018    -0.444    -0.366     0.237    -0.961    -0.128     0.083     0.184     0.520     0.155     0.172     0.774     0.220     0.170     0.301     0.079     0.300     0.327     0.293     0.301     0.197     0.098     0.077    -0.034     0.308     0.431     0.248     0.208     0.181    -0.034     0.520    -0.246    -0.071    -0.188    -0.715    -0.546     0.132     0.044    -0.318    -0.853     0.469    -0.219    -0.674    -0.389    -0.644    -0.374    -0.130    -0.242     0.259    -0.551    -0.151    -0.270    -0.244     0.340    -0.853     0.259     0.206    -0.477    -1.194    -0.575    -0.962    -0.289    -0.063    -0.576    -0.892    -0.424    -0.956    -0.753    -0.954    -1.356    -0.897    -1.272    -1.244    -0.839    -1.227    -0.474    -0.761    -0.865     0.423    -1.356    -0.063     0.285     0.331     0.271    -0.403     0.707     0.112     0.116     0.261    -0.346     0.447    -1.401    -1.373     0.204    -1.980    -1.088    -0.576    -0.569     0.337    -1.383    -0.103    -1.208    -1.185     0.414    -2.140    -0.706     1.700     1.679     0.252     1.126     2.067     0.511     0.552     0.239     0.056     0.916     0.257     0.295     0.249    -0.419     0.615     0.576     0.551     0.252     0.093     0.916     0.673     0.673     0.260     0.246     1.036    -0.631    -0.572     0.367    -1.474    -0.128    -0.765    -0.816     0.347    -1.505    -0.339     0.665     0.703     0.283    -0.153     0.914    -0.605    -0.612     0.287    -1.254    -0.159     0.647     0.669     0.168     0.284     0.873     0.086     0.073     0.291    -0.630     0.390     0.400     0.392     0.285    -0.082     0.778    -0.296    -0.274     0.263    -1.050     0.070     0.992     1.040     0.211     0.528     1.227     0.540     0.610     0.362    -0.367     1.033
    -0.093    -1.304     0.839     0.184     0.037     1.324     1.093    -1.457     2.386    -0.676     0.724    -2.374     1.068    -1.823     0.275    -0.445    -1.130     1.080     1.866     0.812    -0.037     0.334     0.329    -0.018     0.423     0.276     0.037     0.302     0.303     0.413     0.295     0.075     0.181     0.390     0.173     0.317     0.373     0.631     0.046     0.051     0.245     0.299     0.175    -0.037     0.423    -1.247    -0.408    -0.878    -0.945    -0.598    -0.947    -0.408    -0.524    -0.963    -1.057    -0.488    -0.474    -0.875    -0.678    -0.360    -0.805    -1.178    -0.776    -0.798    -0.466    -0.744    -0.787     0.269    -1.247    -0.408     0.793     0.636     0.683     0.405     0.591     0.904     0.657     0.341     0.433     0.690     0.774     0.782     0.970     0.832     0.761     0.631     0.421     0.454     0.503     0.612     0.644     0.646     0.176     0.341     0.904     1.061     1.011     0.587     0.793     0.921     0.259     0.004     0.201     0.575     1.382     0.825     0.550    -0.067     0.451     0.426     0.858     0.585     0.245     0.866     0.221     0.588     0.580     0.378    -0.067     1.061     0.689    -0.595    -0.346    -0.264     0.683    -0.189     0.295    -0.579    -0.386     0.405    -0.241    -0.413    -0.388     0.530     0.436    -0.051    -0.146    -0.322     0.035    -0.188    -0.052    -0.189     0.411    -0.595     0.683    -0.311    -0.352     0.203    -0.670     0.015    -0.527    -0.548     0.309    -1.073    -0.016     0.189     0.157     0.199    -0.124     0.448    -0.431    -0.400     0.380    -1.222     0.143     0.092     0.206     0.423    -0.569     0.587     1.052     1.052     0.174     0.689     1.295     1.801     1.886     0.291     1.265     2.143    -2.161    -2.192     0.202    -2.491    -1.797     1.902     1.868     0.291     1.409     2.325    -0.612    -0.552     0.230    -0.999    -0.305     0.360     0.338     0.290    -0.225     0.782    -1.326    -1.326     0.379    -1.955    -0.808     0.177     0.116     0.221    -0.144     0.561    -2.236    -2.302     0.335    -2.974    -1.749     0.293     0.346     0.200    -0.077     0.568    -0.687    -0.740     0.211    -1.020    -0.279    -0.297    -0.258     0.281    -0.754     0.097     0.098     0.042     0.282    -0.380     0.477     1.579     1.550     0.176     1.248     1.827     0.845     0.886     0.366     0.208     1.322
    -1.093    -0.304    -0.161     1.184     0.037     0.324     0.093    -0.457    -0.614     0.324    -0.276    -1.374     0.068    -0.823     0.275     0.555    -0.130     0.080    -1.134    -2.188     0.083    -0.013     0.082    -0.473     0.126     0.245    -0.336     0.111     0.254    -0.375    -0.328    -0.360     0.035    -0.199    -0.050    -0.271    -0.338     0.171    -0.104     0.325    -0.071    -0.032     0.247    -0.473     0.254    -0.802     0.143    -0.588    -0.250     0.110    -0.238     0.192    -0.372    -0.555    -0.442    -0.401    -0.292    -0.537    -0.027    -0.138    -0.394    -0.384    -0.566    -0.730    -0.823    -0.355    -0.389     0.298    -0.823     0.143     0.050    -0.138     0.064    -0.130    -0.268    -0.160     0.141    -0.176     0.294    -0.109    -0.057    -0.050    -0.143     0.340    -0.097    -0.154     0.044    -0.002     0.052     0.116    -0.019    -0.054     0.158    -0.268     0.294    -0.405     0.333    -0.254     0.869     0.100     0.442     0.379    -0.514     0.693     0.283    -0.282     0.328     0.283     0.354     0.293     0.505    -0.009    -0.562    -0.218    -0.276     0.117     0.283     0.408    -0.562     0.693    -0.720    -0.500    -0.711    -1.339    -0.455    -0.188    -0.505    -0.803    -0.241    -0.755    -0.931    -0.763    -0.630    -0.362    -0.911    -0.391    -1.033    -0.462    -0.168     0.047    -0.591    -0.567     0.334    -1.339    -0.168    -1.045    -1.046     0.282    -1.527    -0.631     0.034     0.070     0.293    -0.484     0.413    -0.154    -0.106     0.190    -0.564     0.095     1.055     0.994     0.430     0.169     1.593     0.596     0.635     0.381    -0.112     1.047     0.395     0.456     0.245    -0.008     0.698     0.431     0.507     0.312    -0.166     0.894    -0.441    -0.414     0.204    -0.890    -0.162    -0.663    -0.747     0.304    -1.096    -0.232     0.633     0.662     0.195     0.297     0.899    -0.195    -0.185     0.320    -0.766     0.162    -0.891    -0.871     0.395    -1.558    -0.312     0.084     0.103     0.238    -0.410     0.423    -0.907    -0.912     0.339    -1.552    -0.411     0.549     0.578     0.167     0.236     0.771     0.611     0.628     0.270     0.173     0.958     0.296     0.336     0.331    -0.288     0.730     0.120     0.135     0.248    -0.359     0.528    -1.182    -1.178     0.239    -1.586    -0.817    -1.609    -1.623     0.319    -2.259    -1.128
     1.907    -0.304    -0.161     0.184     0.037     0.324    -1.907     1.543     0.386     1.324     1.724     0.626     0.068    -0.823     0.275     0.555    -0.130    -0.920    -1.134    -0.188     0.609     0.846     0.615     0.621     1.014     0.966     0.931     0.702     0.785     0.870     1.378     0.316     0.829     0.729     1.077     1.229     0.648     0.956     0.734     0.841     0.835     0.835     0.238     0.316     1.229    -0.032     0.415     0.122    -0.447    -0.105    -0.089    -0.439    -0.003     0.026     0.351     0.637    -0.046    -0.044     0.035    -0.148    -0.667    -0.159    -0.556     0.230    -0.069    -0.049    -0.045     0.320    -0.667     0.415    -0.220    -0.056    -0.054    -0.258    -0.246    -0.088    -0.412     0.165     0.025    -0.379    -0.166    -0.374    -0.166    -0.212    -0.673    -0.167    -0.200    -0.364    -0.310    -0.075    -0.211    -0.206     0.182    -0.673     0.025    -0.042    -0.963     0.186     0.445     0.530    -0.740     0.466    -0.710     0.191     0.007    -0.451     0.162     0.277    -0.810    -0.202    -0.822    -0.240    -0.474    -0.433    -1.360    -0.249    -0.221     0.538    -1.360     0.466     0.687    -0.125     0.145     0.615    -0.467    -0.820     0.140    -0.103     0.934     1.088    -0.185     0.044     0.355    -0.176     0.473     0.358    -0.221     0.652     0.033     0.042     0.173     0.092     0.475    -0.820     0.934     1.042     1.058     0.257     0.457     1.380    -0.270    -0.231     0.317    -1.017     0.219     0.019    -0.011     0.241    -0.551     0.360     0.407     0.387     0.608    -0.499     1.330    -0.149    -0.083     0.464    -1.083     0.289    -0.519    -0.540     0.295    -0.991    -0.215    -1.833    -1.843     0.346    -2.544    -1.299     1.830     1.857     0.215     1.395     2.141     0.581     0.596     0.412    -0.087     1.199     1.211     1.269     0.295     0.629     1.568     0.493     0.497     0.341    -0.398     1.006     0.700     0.659     0.372    -0.072     1.300     0.388     0.376     0.199     0.001     0.729    -0.635    -0.605     0.454    -1.274     0.106     0.193     0.261     0.252    -0.339     0.501    -0.375    -0.367     0.253    -0.955    -0.029    -0.130    -0.127     0.314    -0.826     0.346    -0.605    -0.622     0.295    -1.253    -0.158    -1.013    -1.038     0.320    -1.550    -0.534    -0.327    -0.260     0.402    -1.049     0.189
     0.907    -0.304    -0.161    -1.816     1.037     1.324     0.093     1.543     0.386    -2.676     0.724     0.626     1.068     1.177     0.275     1.555     0.870     1.080    -2.134    -1.188     0.762     0.429     1.100     1.132     0.851     0.698     0.791     0.629     1.179     0.763     0.713     0.870     0.651     0.802     0.843     0.093     0.809     0.854     0.949     0.558     0.774     0.796     0.244     0.093     1.132     0.113     0.403     0.704     0.738     0.653     0.776     0.281     0.452     0.601     0.649     0.046     0.528     0.276     0.248     0.242     0.080     0.058     0.166     0.399     0.365     0.389     0.382     0.240     0.046     0.738     0.670     0.443     0.680     0.542     0.605     0.727     0.564     0.751     0.541     0.469     0.487     0.582     0.235     0.683     0.441     0.879     0.544     0.749     0.443     0.611     0.582     0.573     0.145     0.235     0.751    -0.934    -0.461    -0.358    -1.156    -0.527    -0.560    -0.637    -0.004    -0.301    -0.362    -0.065    -0.663    -0.295    -0.571    -0.239    -1.008    -0.682    -0.495    -0.898    -0.422    -0.532    -0.511     0.302    -1.156    -0.065     0.394     0.117     0.307     0.303     0.453     0.356     0.278    -0.346     0.403    -0.099     0.521    -0.452    -0.122     0.590     0.269     0.071     0.399     0.384     0.510    -0.061     0.214     0.305     0.293    -0.452     0.521     0.116     0.121     0.249    -0.316     0.576    -0.672    -0.621     0.268    -1.114    -0.339    -0.711    -0.697     0.183    -1.081    -0.471    -1.244    -1.245     0.294    -1.732    -0.799     0.753     0.703     0.297     0.372     1.177     0.549     0.539     0.284     0.098     0.965    -0.309    -0.296     0.265    -0.666     0.069     0.852     0.828     0.166     0.551     1.127     0.815     0.839     0.262     0.380     1.197    -2.767    -2.768     0.179    -3.011    -2.466    -0.446    -0.437     0.376    -1.061    -0.047     0.098     0.171     0.353    -0.490     0.626     0.225     0.219     0.232    -0.169     0.490     1.596     1.612     0.223     1.159     1.991     0.188     0.169     0.201    -0.101     0.542     0.681     0.694     0.259     0.309     0.916     0.445     0.507     0.294     0.005     0.868     0.197     0.128     0.261    -0.370     0.542    -1.898    -1.919     0.159    -2.235    -1.660    -1.371    -1.389     0.255    -1.827    -0.833
    -0.093     0.696     0.839     0.184     0.037     1.324     1.093     1.543     0.386     1.324    -1.276    -0.374     1.068     0.177     1.275     1.555     0.870     1.080    -1.134     0.812    -0.129     0.238    -0.217     0.544     0.157     0.058    -0.014    -0.402     0.201     0.072     0.035     0.141    -0.336    -0.077     0.344    -0.325    -0.008    -0.210    -0.029     0.252     0.015     0.013     0.243    -0.402     0.344     0.160     0.479     0.276     0.303     0.084     0.313    -0.080     0.219     0.067     0.125    -0.005     0.871     0.257     0.118     0.549     0.390     0.773     0.585     0.399     0.324     0.310     0.290     0.248    -0.080     0.773     0.879     0.618     0.536     0.616     0.692     0.964     0.475     0.613     0.684     0.842     0.451     0.964     0.640     0.552     0.711     0.756     0.719     0.552     0.428     0.453     0.657     0.629     0.163     0.428     0.964     0.171     0.195    -0.316     0.204     0.085    -0.442     0.217     0.130     0.602    -0.456     0.154    -0.717     0.704     0.188    -0.220     0.736    -0.319    -0.138    -0.043     0.538     0.064     0.142     0.400    -0.717     0.704     0.053     0.541    -0.589     0.304     0.391     0.446     0.559     0.036     0.480     0.114     0.798    -0.121     0.295     0.466     1.092     0.083     0.186     0.881     0.127     0.451     0.330     0.348     0.374    -0.589     0.881    -0.135    -0.069     0.251    -0.591     0.147     0.379     0.382     0.266    -0.201     0.714     0.166     0.101     0.200    -0.121     0.461     0.117     0.069     0.453    -0.606     0.667    -0.288    -0.390     0.385    -0.942     0.283     1.306     1.310     0.260     0.769     1.668     0.750     0.752     0.262     0.167     1.045     0.788     0.796     0.199     0.433     1.100     0.337     0.349     0.361    -0.278     0.806     1.136     1.089     0.229     0.682     1.503    -1.281    -1.258     0.330    -1.915    -0.765    -0.759    -0.700     0.355    -1.782    -0.379     0.142     0.144     0.230    -0.246     0.493     0.156     0.153     0.310    -0.439     0.683     1.132     1.118     0.201     0.675     1.498     1.525     1.506     0.286     0.963     1.886     0.548     0.548     0.260     0.003     0.926     0.056     0.032     0.283    -0.472     0.416    -1.153    -1.109     0.215    -1.492    -0.853     0.516     0.503     0.358    -0.216     0.902
     0.907     0.696     0.839     1.184    -0.963     0.324     1.093     0.543     2.386     1.324     0.724     1.626     0.068    -0.823    -0.725     1.555     0.870     0.080     0.866    -1.188     0.646     0.734     0.655     1.064     0.866     0.528     0.588     0.487     0.159     0.558     0.567     0.512     0.995     0.952     0.444     0.078     0.541     0.127     0.562     0.355     0.571     0.560     0.270     0.078     0.995     0.884     0.543     0.597     0.621     0.603     0.750     0.847     0.845     1.090     1.119     1.147     0.705     0.689     0.647     0.841     0.212     0.535     0.690     0.751     0.633     0.737     0.697     0.221     0.212     1.119     0.071     0.163     0.371    -0.124     0.133     0.225    -0.036     0.485     0.082     0.083    -0.017     0.262    -0.011     0.122    -0.133    -0.290     0.178     0.069     0.022    -0.005     0.082     0.076     0.176    -0.290     0.371     1.212     0.503     0.544     1.157     0.780     0.931     0.567     1.365     0.620     1.749     0.822     0.943     1.172     0.873     0.738     1.063     1.149     0.831     0.586     0.624     0.912     0.852     0.321     0.503     1.365    -0.456    -0.747    -0.416    -0.327    -0.654    -0.975    -0.913    -0.315    -0.203    -0.543    -1.142    -0.493    -0.022    -0.137    -0.329    -0.342    -0.315    -0.307    -0.551    -0.471    -0.483    -0.436     0.285    -1.142    -0.137     0.304     0.337     0.261    -0.161     0.635    -0.083    -0.115     0.229    -0.547     0.272     0.733     0.703     0.195     0.410     1.064     0.237     0.294     0.362    -0.570     0.718    -0.446    -0.555     0.291    -0.885     0.150    -0.268    -0.239     0.281    -0.898     0.079     0.367     0.369     0.226    -0.059     0.629     0.418     0.381     0.203    -0.004     0.745     1.662     1.652     0.208     1.248     1.920     1.531     1.523     0.193     1.223     1.867    -0.116    -0.159     0.402    -0.854     0.569     0.627     0.627     0.267     0.134     0.935    -0.051    -0.029     0.227    -0.533     0.284    -1.555    -1.503     0.274    -2.168    -1.239    -0.445    -0.465     0.227    -0.783    -0.104     0.930     0.927     0.328     0.267     1.465     0.068     0.114     0.238    -0.336     0.279    -0.041    -0.061     0.257    -0.519     0.247     0.383     0.376     0.207    -0.140     0.637    -0.713    -0.736     0.296    -1.278    -0.239
    -1.093    -0.304     0.839     0.184     1.037    -0.676     1.093     0.543    -1.614     0.324     0.724     0.626     1.068     0.177     0.275     0.555     0.870     1.080    -0.134     0.812     0.126     0.467     0.317     0.268     0.071     0.353    -0.090     0.294     0.030    -0.002     0.087     0.335     0.002     0.513     0.377     0.024     0.308     0.227     0.290     0.046     0.202     0.247     0.174    -0.090     0.467     0.680     0.106     0.008     0.450     0.418     0.315     0.934     0.537     0.712     0.458     0.651     0.526     0.305     0.867     0.265     0.263     0.796     0.568     0.335     0.400     0.480     0.454     0.245     0.008     0.867     0.633     0.500     0.406     0.721     0.329     0.490     0.698     1.063     0.362     0.540     0.590     0.176     0.880     0.693     0.459     0.620     0.807     1.001     0.538     0.460     0.598     0.565     0.223     0.176     1.001    -0.533    -0.023    -0.913    -0.809    -1.401     0.125    -0.464    -0.255    -0.573    -0.805     0.137    -0.502     0.562    -0.515    -0.475    -0.757    -0.786    -0.533    -0.518    -0.533    -0.479    -0.526     0.431    -1.401     0.137     0.524     0.220     1.304     0.566     0.866     0.799     0.338     0.567     0.647     0.342     0.976     0.330     0.189     1.469     0.683     1.055     1.190     1.025     0.392     0.891     0.719     0.665     0.372     0.189     1.304    -1.294    -1.318     0.222    -1.703    -1.013    -0.779    -0.763     0.218    -1.211    -0.462     0.228     0.216     0.216    -0.135     0.494     0.696     0.736     0.449    -0.525     1.114     0.330     0.399     0.378    -0.342     0.827    -0.894    -0.885     0.177    -1.159    -0.652     0.587     0.539     0.237     0.184     0.944    -0.141    -0.130     0.285    -0.605     0.283    -1.236    -1.207     0.381    -2.093    -0.635    -0.023     0.038     0.215    -0.432     0.240     0.390     0.378     0.232    -0.064     0.690     0.014     0.032     0.327    -0.677     0.525     0.239     0.241     0.284    -0.353     0.599     0.519     0.546     0.306    -0.211     0.819    -0.050    -0.036     0.165    -0.407     0.172     0.289     0.256     0.188    -0.121     0.502     0.344     0.388     0.282    -0.164     0.790     0.155     0.211     0.352    -0.600     0.543     0.083     0.102     0.223    -0.451     0.344     0.158     0.141     0.334    -0.451     0.619
    -1.093    -0.304    -2.161     1.184     0.037    -0.676     0.093    -2.457     1.386     0.324    -1.276    -2.374     0.068     1.177    -0.725    -0.445    -0.130    -2.920     0.866    -0.188    -0.759    -0.648    -0.731    -1.074    -0.269    -0.700    -0.906    -0.763    -0.334    -0.339    -0.779    -0.874    -0.736    -0.330    -0.764    -0.873    -0.531    -0.570    -0.548    -0.582    -0.655    -0.715     0.217    -1.074    -0.330    -0.857    -0.687    -0.868    -0.419    -0.761    -0.502    -0.766    -0.461    -0.883    -0.668    -0.566    -0.829    -0.367    -0.672    -0.776    -0.376    -0.715    -0.571    -0.868    -0.475    -0.654    -0.679     0.175    -0.883    -0.376    -0.950    -1.151    -0.901    -0.897    -0.904    -0.591    -0.745    -1.007    -1.085    -0.880    -0.947    -0.809    -1.273    -1.020    -1.176    -0.762    -0.826    -0.944    -0.947    -0.867    -0.934    -0.924     0.158    -1.273    -0.745     1.162     1.209     0.866     0.132     1.349     1.211     1.845     1.290     1.081     1.285     0.397     1.346     0.921     0.474     1.485     1.044     0.466     1.638     1.878     1.230     1.115     1.210     0.467     0.132     1.845    -0.396    -0.451    -0.431    -0.971    -0.220     0.319     0.003    -0.958    -0.091    -0.553    -0.493     0.054     0.382    -0.113    -0.281     0.172     0.161     0.315    -0.088    -0.362    -0.200    -0.167     0.387    -0.971     0.319    -0.441    -0.436     0.245    -0.861    -0.115     0.363     0.438     0.229    -0.122     0.641    -1.204    -1.241     0.206    -1.594    -0.806     0.093     0.024     0.487    -0.767     0.824     0.210     0.150     0.393    -0.366     0.908     0.028     0.097     0.287    -0.543     0.396     0.754     0.764     0.210     0.416     1.037    -1.403    -1.446     0.192    -1.694    -1.052     0.510     0.525     0.401    -0.261     1.108     0.440     0.473     0.199     0.090     0.742    -0.337    -0.238     0.302    -0.974    -0.034    -1.474    -1.450     0.230    -1.859    -1.164     1.343     1.394     0.252     0.852     1.663     0.311     0.252     0.371    -0.337     0.975    -0.647    -0.664     0.262    -1.098    -0.323     0.264     0.296     0.232    -0.258     0.560     0.592     0.631     0.205     0.219     0.822    -1.474    -1.461     0.220    -2.084    -1.189     0.344     0.324     0.246    -0.143     0.725    -0.003    -0.044     0.340    -0.540     0.527
    -0.093     0.696     0.839     1.184     1.037     1.324     1.093    -1.457     1.386     1.324     0.724    -0.374     1.068     2.177    -0.725     0.555     0.870     0.080    -0.134     0.812    -0.208     0.265     0.337     0.893     0.432     0.332     0.825     0.250     0.258     0.402     0.382     0.517     0.508     0.462     0.192     0.715     0.174     0.596     0.439     0.715     0.424     0.417     0.253    -0.208     0.825     0.242     0.468     0.085     0.054     0.459     0.224     0.632     0.346     0.255     0.392     0.134    -0.136     0.466     0.372     0.651     0.429     0.462     0.149     0.463    -0.036     0.306     0.359     0.214    -0.136     0.632     0.558     0.255     0.413     0.249     0.179     0.201     0.007     0.056     0.366     0.218    -0.048    -0.006     0.275     0.197    -0.143     0.259     0.136     0.051     0.589     0.318     0.207     0.210     0.190    -0.143     0.558     0.677     1.448     1.203     1.420     0.497     1.171     0.793     0.488     0.768     1.259     1.000     0.886     0.867     0.358     1.324     0.071     1.047     1.257     1.135     1.596     0.963     1.024     0.401     0.071     1.448     1.067     0.594     1.012     0.157     0.787     0.548     0.200     0.390     0.742     0.895     0.053     0.551     0.982     0.646     1.262     0.458     0.549     0.727     0.524     0.834     0.649     0.620     0.314     0.053     1.067    -0.526    -0.542     0.273    -1.055    -0.236     0.375     0.413     0.250    -0.059     0.734     0.630     0.605     0.215     0.162     0.885     0.189     0.078     0.371    -0.291     0.817     0.374     0.411     0.280    -0.192     0.817     0.869     0.878     0.325     0.212     1.212     0.776     0.764     0.230     0.383     1.131    -1.672    -1.724     0.212    -1.951    -1.372     0.590     0.566     0.331     0.080     1.120     0.975     0.968     0.184     0.705     1.285     0.114     0.155     0.288    -0.337     0.415    -0.791    -0.897     0.285    -1.177    -0.389     0.790     0.753     0.366     0.002     1.301     1.419     1.334     0.327     0.843     1.912    -1.020    -1.050     0.184    -1.269    -0.625     0.073     0.043     0.329    -0.413     0.445     0.540     0.531     0.281     0.115     0.946    -0.212    -0.157     0.283    -0.887     0.052    -0.595    -0.617     0.179    -0.847    -0.338     0.224     0.249     0.290    -0.272     0.608
    -0.093    -0.304    -2.161    -0.816     0.037     1.324    -1.907    -2.457    -0.614    -2.676    -2.276     1.626     1.068     2.177    -2.725    -1.445    -0.130    -1.920    -1.134     0.812    -1.021    -1.216    -1.119    -0.393    -0.269    -1.253    -0.302    -0.924    -0.993    -0.942    -1.040    -0.837    -1.396    -1.138    -0.926    -1.115    -0.882    -0.998    -1.094    -1.124    -0.949    -1.010     0.302    -1.396    -0.302    -0.025     0.080    -0.009     0.305    -0.156     0.307     0.374     0.218     0.077    -0.104     0.133     0.265     0.143     0.212     0.132    -0.276    -0.389     0.199     0.041    -0.484     0.052     0.106     0.234    -0.484     0.307    -0.263    -0.416    -0.209    -0.657    -0.595    -0.454    -0.428    -0.255    -0.524    -0.217    -0.603    -0.430    -0.333    -0.090    -0.555    -0.460    -0.484    -0.108    -0.466    -0.564    -0.406    -0.442     0.166    -0.657    -0.108    -0.958    -0.082    -0.209    -0.283     0.325    -0.715     0.356     0.357    -0.708     0.049    -0.280     0.405    -0.004     0.061    -0.153     0.238    -0.386    -0.096     0.253    -0.619    -0.122    -0.089     0.401    -0.958     0.357     0.199    -0.441    -0.444     0.115    -0.579    -0.030     0.721    -0.533    -0.202     0.357     0.808    -0.509    -0.367     0.264    -0.556     0.146    -0.400     0.086    -0.210     0.137    -0.072    -0.116     0.418    -0.579     0.721     0.874     0.938     0.310     0.114     1.226    -0.374    -0.388     0.230    -0.786     0.025    -1.759    -1.744     0.189    -2.117    -1.474    -0.701    -0.718     0.417    -1.286    -0.109     0.143     0.180     0.429    -0.797     0.634     2.267     2.333     0.291     1.639     2.603    -1.932    -2.004     0.233    -2.271    -1.573    -1.969    -1.965     0.184    -2.272    -1.717    -0.573    -0.558     0.357    -1.142    -0.062    -2.636    -2.615     0.232    -3.153    -2.352    -0.844    -0.755     0.542    -2.006    -0.213     1.542     1.493     0.337     1.059     2.108     1.599     1.687     0.231     1.075     1.856     2.243     2.237     0.354     1.634     2.858    -2.680    -2.657     0.231    -3.073    -2.420    -0.366    -0.319     0.404    -1.283     0.177    -0.198    -0.198     0.285    -0.636     0.311    -1.321    -1.279     0.282    -1.768    -0.901    -1.030    -1.046     0.246    -1.442    -0.707     0.899     0.913     0.351     0.150     1.281
    -0.093     0.696     1.839     2.184     0.037     1.324     1.093     1.543     0.386    -0.676    -0.276    -0.374     0.068     1.177    -1.725     0.555    -0.130     1.080     0.866    -0.188     0.110     0.337     0.362     0.220     0.040    -0.110    -0.127     0.105    -0.040     0.009    -0.305     0.401    -0.094     0.063    -0.306    -0.365     0.005    -0.115     0.142     0.339     0.034     0.025     0.226    -0.365     0.362    -0.019    -0.397     0.374    -0.205    -0.024    -0.138    -0.083     0.122     0.485     0.434     0.240     0.257    -0.056    -0.246     0.226    -0.126     0.384     0.106     0.260     0.274     0.093     0.114     0.250    -0.397     0.434     0.490     0.117     0.282     0.580     0.362     0.169     0.453     0.573     0.589     0.312     0.599     0.261     0.421     0.356     0.814     0.554     0.585     0.668     0.298     0.646     0.457     0.472     0.183     0.117     0.668     1.091     1.551     0.514     2.064     1.045     1.374     0.775     1.063     0.900     0.889     1.113     0.558     1.170     1.473     0.829     1.653     1.077     1.461     0.814     0.679     1.105     1.070     0.394     0.514     1.653    -1.080     0.194    -0.216    -0.089    -0.595    -0.405     0.116     0.426    -0.765    -0.210    -1.197     0.035    -0.295    -0.279    -0.368     0.004    -0.019    -0.311    -0.669    -0.361    -0.304    -0.287     0.408    -1.197     0.194    -0.108    -0.146     0.225    -0.523     0.247     0.571     0.618     0.301     0.096     0.959     1.382     1.367     0.236     0.963     1.783     1.090     1.164     0.437     0.090     1.647     0.309     0.256     0.414    -0.377     1.143     1.284     1.293     0.248     0.934     1.752     0.989     0.962     0.289     0.498     1.394     1.036     1.048     0.211     0.554     1.357    -0.461    -0.442     0.307    -1.162    -0.046    -0.513    -0.507     0.216    -0.897    -0.167    -0.331    -0.353     0.322    -0.880     0.136    -0.491    -0.513     0.314    -1.093    -0.029    -0.517    -0.480     0.273    -0.961    -0.025     0.298     0.384     0.290    -0.343     0.642    -1.575    -1.630     0.238    -1.917    -1.062     0.516     0.553     0.268    -0.006     0.940    -0.247    -0.242     0.279    -0.734     0.087     0.424     0.421     0.257     0.012     0.776     0.334     0.336     0.202    -0.180     0.587     0.093     0.018     0.405    -0.586     0.899
    -0.093    -0.304     0.839    -0.816     0.037     0.324     1.093     1.543    -0.614     0.324    -0.276     0.626     1.068    -0.823     1.275     1.555    -0.130     0.080    -0.134    -0.188     0.162     0.276    -0.122     0.718    -0.009     0.275    -0.203     0.494     0.208     0.219     0.342     0.038     0.065    -0.020     0.027     0.208     0.294     0.325     0.433     0.280     0.201     0.214     0.218    -0.203     0.494     0.079     0.830     0.226     0.242     0.286     0.018     0.020    -0.162     0.319     0.193     0.071    -0.135    -0.179    -0.053     0.259     0.173    -0.117     0.188    -0.252     0.263     0.113     0.126     0.244    -0.252     0.319     0.200     0.321     0.336     0.297     0.618     0.336     0.081     0.057     0.828     0.343     0.663     0.405     0.602     0.402     0.410     0.215     0.554     0.467     0.303     0.628     0.403     0.372     0.199     0.057     0.663    -1.615    -0.092    -0.615    -0.439    -1.622    -0.802    -0.597    -0.773     0.441    -0.253    -0.439    -0.669    -1.242    -0.578    -0.930    -0.565    -0.986    -0.210    -0.914    -0.394    -0.665    -0.606     0.489    -1.622    -0.092     0.140    -0.260     0.134    -0.262     0.298    -0.510    -0.364     0.557    -0.336     0.032     0.316    -0.550    -0.065     0.180     0.558    -0.154     0.115     0.167     0.089    -0.291    -0.010     0.060     0.323    -0.550     0.557    -0.301    -0.320     0.231    -0.785     0.014    -0.385    -0.409     0.252    -1.115    -0.031     0.435     0.472     0.206    -0.004     0.716    -0.146    -0.190     0.483    -1.086     0.751     0.088     0.078     0.323    -0.553     0.580     0.145     0.132     0.238    -0.439     0.450     0.956     0.988     0.289     0.127     1.336     1.116     1.151     0.271     0.601     1.431    -0.097    -0.110     0.404    -1.038     0.605     0.298     0.256     0.195    -0.123     0.602    -0.590    -0.628     0.311    -1.140    -0.137     0.448     0.444     0.333    -0.472     0.850     0.491     0.478     0.310     0.035     0.959    -0.260    -0.329     0.359    -1.075     0.279     1.276     1.273     0.181     0.971     1.557     1.331     1.344     0.243     0.807     1.655    -0.232    -0.251     0.257    -0.871     0.114    -0.540    -0.510     0.330    -1.389    -0.120     0.201     0.150     0.261    -0.273     0.777    -0.139    -0.123     0.314    -0.846     0.389
     1.907    -0.304    -0.161     0.184     0.037     1.324     0.093    -0.457    -0.614    -0.676     1.724    -0.374     0.068     0.177    -0.725     1.555     0.870     0.080     0.866    -0.188     1.217     1.527     1.276     1.231     1.168     0.766     1.242     1.177     1.073     1.318     1.210     0.607     1.342     0.852     1.186     1.764     1.021     0.950     1.323     0.727     1.149     1.198     0.274     0.607     1.527     0.150    -0.208     0.459    -0.304     0.004     0.230     0.108     0.028    -0.006     0.259     0.543    -0.111     0.234    -0.023     1.030     0.209    -0.016     0.243     0.496     0.165     0.174     0.157     0.298    -0.304     0.543    -0.054     0.120    -0.105    -0.225    -0.337    -0.049     0.180    -0.035    -0.078     0.068     0.086    -0.240     0.205    -0.314     0.507    -0.244    -0.083    -0.047     0.145    -0.056    -0.028    -0.052     0.202    -0.337     0.205     0.139    -0.110    -1.185     0.446    -0.156    -0.149     0.333     0.214    -0.328    -0.365     0.429    -0.333    -0.063     0.282    -0.237    -0.259     0.602     0.108     0.049     0.455    -0.006    -0.007     0.408    -1.185     0.455     0.094    -0.178    -0.677     0.146    -0.140     0.571    -0.261     0.042    -0.246    -0.637     0.265    -0.767     0.152    -0.387    -0.288    -0.416    -0.209    -0.258     0.556     0.324    -0.116    -0.194     0.380    -0.767     0.556     0.735     0.708     0.321     0.081     1.309    -0.479    -0.503     0.296    -1.250     0.033    -0.118    -0.093     0.228    -0.652     0.175     0.244     0.253     0.403    -0.358     0.894     0.152     0.157     0.389    -0.544     0.699     0.162     0.149     0.300    -0.478     0.612    -0.110    -0.060     0.350    -1.085     0.371    -0.406    -0.392     0.241    -1.050    -0.062    -0.583    -0.588     0.322    -1.094    -0.132    -0.636    -0.626     0.199    -1.008    -0.262     0.035     0.017     0.360    -0.502     0.597    -0.632    -0.645     0.439    -1.787    -0.212     0.098     0.106     0.317    -0.608     0.606     0.165     0.142     0.322    -0.209     0.517    -0.654    -0.680     0.246    -1.132    -0.300     0.297     0.322     0.326    -0.334     0.762     0.689     0.723     0.355    -0.267     1.025     0.123     0.175     0.320    -0.637     0.568     0.863     0.882     0.232     0.546     1.112    -0.098    -0.066     0.420    -0.908     0.586
    -0.093    -0.304    -2.161     1.184    -0.963     0.324     0.093     1.543     0.386    -0.676    -1.276    -0.374    -1.932     0.177    -0.725    -1.445    -0.130     1.080     0.866    -1.188    -0.661    -0.751    -0.854    -0.594    -0.625    -0.590    -0.338    -0.919    -0.295    -0.880     0.049    -0.840    -0.932    -0.871    -0.664    -0.997    -1.038    -0.445    -0.778    -0.240    -0.663    -0.707     0.286    -1.038    -0.240    -0.464    -0.044    -0.257     0.005    -0.353     0.254    -0.159    -0.454    -0.523    -0.379    -0.318    -0.141     0.409     0.047    -0.316    -0.521    -0.411     0.018    -0.346    -0.075    -0.201    -0.287     0.258    -0.523     0.254    -0.314    -0.237    -0.282    -0.341    -0.308    -0.719    -0.128    -0.400    -0.253    -0.238    -0.236    -0.286     0.087    -0.499     0.194    -0.155    -0.345    -0.497    -0.340    -0.094    -0.270    -0.284     0.199    -0.719     0.087     0.595     1.218     0.927     1.026     1.319     0.380     0.601     1.566     0.619     0.477     1.155     0.871     0.258     1.391     0.425     0.772     1.276     0.726     0.980     0.135     0.836     0.822     0.403     0.135     1.391    -0.853    -1.299    -1.258    -0.397     0.379    -1.394    -1.116    -0.389    -0.059    -0.723    -1.102    -0.280    -1.450    -0.133    -0.269    -0.104    -0.683    -0.590    -0.396    -0.898    -0.651    -0.636     0.512    -1.450    -0.059     0.535     0.561     0.300    -0.181     0.869    -0.091    -0.050     0.296    -0.841     0.257    -1.878    -1.831     0.221    -2.419    -1.628     0.335     0.375     0.445    -0.569     0.952    -0.280    -0.336     0.519    -1.480     0.393     0.979     1.059     0.291     0.166     1.290     0.288     0.339     0.245    -0.176     0.599     1.847     1.882     0.233     1.303     2.119    -0.270    -0.232     0.341    -0.887     0.164    -0.303    -0.367     0.261    -0.944     0.065    -0.271    -0.327     0.458    -1.265     0.318    -0.088    -0.027     0.362    -0.916     0.357    -1.536    -1.492     0.312    -2.406    -1.179    -0.510    -0.433     0.374    -1.116    -0.104    -0.394    -0.398     0.284    -1.059     0.002    -0.672    -0.642     0.338    -1.418    -0.168     0.110     0.163     0.315    -0.640     0.452     1.465     1.481     0.275     0.910     1.883     0.475     0.477     0.238     0.021     0.807    -0.609    -0.678     0.484    -1.552     0.101
    -0.093     0.696     1.839    -0.816     1.037     1.324     1.093     1.543     0.386     0.324     1.724     1.626     1.068    -0.823     0.275    -0.445     0.870    -1.920     0.866     0.812     0.500     0.641     0.611     0.539     0.144     0.871     0.357     0.648     0.340     0.579     0.898     0.541     0.364     0.939     0.248     0.758     0.611     1.077     0.603     0.738     0.600     0.607     0.239     0.144     0.939     0.834     1.097     0.504     0.962     0.749     0.483     0.684     0.625     1.017     1.016     1.072     1.042     0.618     1.078     1.021     0.752     0.751     0.861     1.029     0.901     0.855     0.881     0.198     0.483     1.078    -0.208     0.049     0.072     0.135    -0.138    -0.158    -0.372    -0.250    -0.153    -0.528    -0.257    -0.144     0.329    -0.202     0.362    -0.317    -0.180    -0.286     0.242    -0.406    -0.120    -0.169     0.244    -0.528     0.329    -0.487     0.154    -0.155    -0.295    -0.068     0.051    -0.343     0.073    -0.407    -0.101    -0.831     0.106    -0.221    -0.507     0.577     0.223    -0.265    -0.006    -1.138    -0.970    -0.231    -0.188     0.418    -1.138     0.223     0.741     0.877     0.862     0.616     1.571     1.239     1.135     0.988     1.628     0.511     0.375     0.662     1.108     0.413     1.009     1.227     0.383     0.418     0.751     1.211     0.886     0.869     0.381     0.375     1.571    -0.720    -0.719     0.215    -1.133    -0.420    -0.192    -0.207     0.246    -0.527     0.146     1.937     1.980     0.254     1.325     2.245    -0.532    -0.509     0.425    -1.276     0.216     0.158     0.101     0.388    -0.618     0.640     0.687     0.699     0.227     0.215     1.093     0.237     0.146     0.241    -0.063     0.583     1.642     1.703     0.263     1.028     1.929     0.604     0.565     0.369     0.065     1.162    -0.119    -0.126     0.219    -0.541     0.159     0.812     0.819     0.388     0.112     1.307     0.447     0.436     0.276     0.066     0.840     1.237     1.299     0.341     0.495     1.639    -0.668    -0.710     0.358    -1.229     0.021    -0.151    -0.151     0.211    -0.658     0.110    -1.096    -1.125     0.291    -1.754    -0.640    -0.129    -0.128     0.251    -0.458     0.270    -1.687    -1.615     0.398    -2.431    -1.192     0.936     0.935     0.212     0.551     1.370     0.074     0.150     0.351    -0.734     0.456
     1.907    -1.304    -1.161     1.184    -1.963     1.324     1.093     1.543     0.386    -1.676    -1.276     0.626     0.068     1.177    -1.725     1.555     0.870     1.080     0.866    -0.188     0.192     0.376    -0.022     0.734     0.460     0.300    -0.168     0.061     0.124    -0.058     0.190     0.967     0.141     0.271     0.510     0.550     0.104    -0.378    -0.048    -0.133     0.209     0.166     0.325    -0.378     0.734     0.147    -0.144     0.114     0.349     0.118     0.562     0.376     0.393     0.085     0.152    -0.073     0.305    -0.236     0.224    -0.115     0.328     0.246    -0.098     0.217     0.374     0.166     0.184     0.213    -0.236     0.393     0.490     0.130     0.168     0.124     0.318     0.158     0.513     0.577     0.118     0.127     0.309     0.163    -0.010     0.012     0.610    -0.066     0.150     0.199     0.380     0.095     0.228     0.160     0.195    -0.066     0.577    -0.128     0.492     0.477     1.737     0.473     1.140     1.323     1.582     0.344     1.132     1.117     1.217     1.038     0.453     1.164     0.799     1.374     0.629     0.537     1.705     0.930     1.077     0.506    -0.128     1.705    -1.355    -1.003    -0.461    -0.146    -0.550    -0.728    -0.967    -0.693    -0.805    -0.881    -1.576    -0.610    -0.807    -1.041    -1.976    -0.842    -1.549    -0.817    -0.678    -1.401    -0.944    -0.830     0.436    -1.976    -0.461     1.644     1.658     0.305     1.006     2.016    -1.424    -1.425     0.237    -1.896    -1.060    -1.369    -1.351     0.216    -1.881    -1.105     0.221     0.088     0.522    -0.662     0.814    -0.987    -1.062     0.396    -1.641    -0.478     1.134     1.158     0.375     0.262     1.566     0.908     0.891     0.248     0.534     1.377     1.247     1.289     0.233     0.811     1.541    -0.369    -0.389     0.383    -1.077     0.155    -1.165    -1.180     0.238    -1.574    -0.838    -1.542    -1.474     0.425    -2.658    -1.042     0.389     0.411     0.279    -0.222     0.840    -0.246    -0.221     0.258    -0.725     0.142     0.419     0.397     0.396    -0.263     0.801    -1.241    -1.234     0.219    -1.886    -0.985     1.322     1.367     0.361     0.456     1.716     0.698     0.670     0.235     0.296     1.017     0.669     0.703     0.278     0.080     0.997     0.414     0.425     0.281    -0.019     0.786     0.652     0.554     0.359    -0.044     1.252
    -0.093    -0.304    -1.161     1.184    -0.963     0.324     1.093    -1.457     0.386    -1.676    -0.276     0.626     1.068     2.177     0.275    -0.445    -0.130     1.080     0.866    -1.188    -0.034    -0.232    -0.524    -0.234    -0.586    -0.407     0.118    -0.087    -0.105    -0.385    -0.436    -0.755     0.104    -0.403    -0.003     0.277    -0.207    -0.155    -0.161    -0.274    -0.225    -0.219     0.256    -0.755     0.118     0.147     0.276     0.209    -0.130    -0.291    -0.138    -0.224     0.252     0.074     0.046    -0.252    -0.284     0.306     0.257     0.450     0.095     0.635     0.165    -0.042     0.065     0.081     0.084     0.252    -0.291     0.450     0.430     0.630     0.291     0.139     0.508     0.619     0.336     0.389     0.350     0.571     0.606     0.317     0.361     0.578     0.211     0.220     0.267     0.584     0.522     0.340     0.413     0.375     0.153     0.139     0.619     0.816    -0.086     0.983     1.117     0.843     0.693     1.714     0.899     0.465     1.178     0.610     1.495     0.957     1.326     1.453     0.415     1.248     1.306     1.711     1.966     1.056     1.050     0.501    -0.086     1.714    -0.522    -1.034    -0.393    -1.018    -1.087    -0.779    -0.538    -0.222    -0.705    -1.212    -0.366    -1.351    -0.685    -0.808    -0.919    -0.524    -1.212    -0.248    -0.804    -0.700    -0.756    -0.742     0.329    -1.351    -0.248     0.123     0.110     0.225    -0.263     0.434    -0.391    -0.344     0.249    -0.945    -0.057    -1.578    -1.574     0.162    -1.978    -1.310     0.068     0.050     0.508    -0.906     0.615    -0.198    -0.266     0.352    -0.743     0.310     0.558     0.537     0.283    -0.058     1.043     0.963     1.039     0.282     0.288     1.305    -1.873    -1.825     0.205    -2.221    -1.564    -0.436    -0.463     0.395    -1.090     0.044    -1.277    -1.296     0.168    -1.516    -1.126     0.056     0.061     0.344    -0.559     0.549     0.498     0.535     0.327    -0.173     0.954     0.476     0.479     0.257    -0.058     0.819     1.360     1.320     0.411     0.517     1.947     0.580     0.543     0.193     0.206     0.889    -0.182    -0.132     0.282    -0.707     0.159    -0.183    -0.235     0.297    -0.766     0.216     0.431     0.473     0.268     0.032     0.782     0.312     0.295     0.277    -0.182     0.813    -0.508    -0.636     0.317    -0.982    -0.003
    -0.093     0.696    -0.161     0.184    -0.963    -0.676    -0.907     0.543    -0.614     0.324     1.724     0.626     0.068    -0.823     0.275    -0.445     0.870     0.080     1.866     0.812     0.161     0.891     0.374     0.806     0.336     0.510    -0.184     0.466     0.507     0.695     0.702     0.743     0.539     0.633     0.140     0.311     0.505     0.431     0.466     0.237     0.464     0.486     0.256    -0.184     0.806     0.139     0.495     0.709     0.413     0.080     0.316     0.498     0.595     0.254     0.615     0.298     0.274     0.437     0.607     0.511     0.388     0.718     0.373     0.261     0.786     0.438     0.425     0.195     0.080     0.718     0.090     0.240     0.251    -0.229     0.158    -0.300     0.065     0.235     0.052     0.002     0.022    -0.232     0.220     0.253     0.047    -0.395    -0.066    -0.157     0.005     0.491     0.038     0.049     0.221    -0.395     0.253     0.195     0.211     0.031     0.291     0.229    -0.434    -0.320    -0.418     0.063     0.383     0.434    -0.131    -0.206     0.106    -0.175    -0.761    -0.170    -0.047    -0.546     0.430    -0.042    -0.008     0.339    -0.761     0.430    -0.335    -0.439    -0.295    -0.039    -0.096    -0.294     0.006     0.125    -0.329    -0.156    -0.365    -0.201    -0.379    -0.149    -0.238     0.233     0.571    -0.130    -0.178     0.229    -0.123    -0.167     0.253    -0.439     0.233    -0.553    -0.564     0.272    -1.008    -0.132     0.259     0.233     0.240    -0.255     0.642    -0.231    -0.272     0.235    -0.700     0.194     0.225     0.181     0.354    -0.311     0.682    -0.831    -0.783     0.258    -1.481    -0.482    -1.133    -1.192     0.279    -1.670    -0.725    -1.352    -1.407     0.226    -1.695    -1.041     0.515     0.467     0.247    -0.009     0.929    -0.595    -0.622     0.321    -1.090    -0.099     0.404     0.428     0.172    -0.086     0.576     1.057     1.014     0.373     0.258     1.529     0.020     0.092     0.261    -0.340     0.298     0.009    -0.053     0.336    -0.595     0.502    -0.775    -0.749     0.287    -1.181    -0.363     0.344     0.383     0.154     0.100     0.552    -0.934    -0.939     0.303    -1.375    -0.582     0.371     0.377     0.189     0.111     0.648    -0.017    -0.059     0.324    -0.635     0.394     1.873     1.913     0.172     1.578     2.092     0.896     0.951     0.231     0.347     1.126
     0.907    -0.304     1.839    -1.816     1.037    -0.676    -2.907     1.543    -1.614     1.324     1.724    -0.374     1.068    -0.823     1.275    -0.445    -2.130     1.080     1.866     0.812     0.276     0.435     0.196     0.646     0.689     0.230     0.439     0.483     0.618     0.476     0.364     0.094     0.249     0.514     0.425     0.265     0.452     0.583     0.671     0.438     0.427     0.438     0.168     0.094     0.671    -0.626    -0.543    -1.040    -0.593    -0.963    -0.664    -0.728    -1.032    -1.024    -0.832    -1.045    -0.977    -0.434    -0.828    -0.603    -0.920    -0.812    -0.226    -0.599    -1.335    -0.791    -0.820     0.260    -1.335    -0.434     0.917     0.710     0.683     0.657     0.795     1.022     0.353     0.879     0.353     0.736     0.807     0.536     0.892     0.322     1.437     0.393     0.670     0.583     1.053     0.437     0.712     0.696     0.281     0.322     1.053    -1.644    -1.527    -0.956    -1.958    -0.429    -1.045    -1.231    -1.653    -1.050    -0.682    -1.406    -1.163    -0.541    -0.708    -1.084    -0.752    -1.301    -1.392    -0.584    -0.967    -1.104    -1.067     0.416    -1.958    -0.541     0.251     0.527     0.771     0.751     1.034     0.612     1.213     0.787     0.981     1.516     1.212     1.019     1.023     0.612     0.664     0.814     0.644     0.975     0.990     0.961     0.868     0.887     0.284     0.251     1.213     0.459     0.442     0.209     0.068     0.852     0.457     0.482     0.293    -0.183     0.742     1.137     1.106     0.298     0.345     1.478    -0.674    -0.669     0.438    -1.415    -0.115     0.150     0.174     0.259    -0.451     0.421    -1.094    -1.103     0.188    -1.526    -0.859    -2.050    -2.074     0.295    -2.563    -1.725     0.753     0.763     0.345    -0.073     1.215    -0.754    -0.789     0.330    -1.328    -0.317     0.873     0.911     0.173     0.483     1.083     1.065     1.006     0.286     0.548     1.477     0.679     0.626     0.333    -0.160     1.198     0.076     0.124     0.362    -0.658     0.534     0.046     0.040     0.311    -0.392     0.722     0.792     0.822     0.201     0.381     1.052    -0.884    -0.902     0.206    -1.272    -0.551    -1.206    -1.224     0.292    -1.922    -0.821    -0.022    -0.102     0.434    -0.937     0.663     2.399     2.391     0.220     1.929     2.729     0.033     0.045     0.290    -0.556     0.379
    -2.093    -0.304    -0.161    -0.816     1.037    -1.676     1.093     1.543    -1.614    -0.676    -1.276    -1.374    -2.932    -1.823    -0.725    -0.445    -1.130     1.080    -1.134     0.812    -0.944    -0.623    -0.617    -1.182    -0.869    -0.644    -0.322    -0.958    -0.718    -0.982    -1.033    -0.653    -0.637    -0.782    -0.783    -0.383    -0.592    -0.871    -0.911    -0.427    -0.747    -0.750     0.226    -1.182    -0.383    -0.580    -0.793    -0.788    -0.579    -0.819    -0.770    -0.267    -0.511    -0.720    -0.521    -0.443    -0.620    -0.762    -0.737    -0.644    -0.102    -0.833    -0.627    -0.560    -1.044    -0.636    -0.636     0.210    -1.044    -0.267    -0.792    -0.575    -0.363    -0.724    -0.550    -0.656    -0.442    -0.247    -0.318    -0.397    -0.553    -0.216    -0.410    -0.281    -0.241    -0.554    -0.329    -0.416    -0.459    -0.398    -0.446    -0.413     0.162    -0.792    -0.241    -1.041    -1.208    -0.250    -0.703    -1.654    -0.793    -0.717    -0.915    -0.881    -1.218    -0.818    -1.454    -0.559    -0.438    -1.164    -1.198    -1.146    -0.978    -0.495    -1.407    -0.952    -0.946     0.365    -1.654    -0.438     0.300    -0.777    -0.157     0.024     0.515     0.046     1.430    -0.096     0.983     0.291     0.412    -0.262     0.372     0.681     0.321     0.372     0.272     0.428     0.299     0.328     0.289     0.311     0.456    -0.777     0.983    -1.322    -1.319     0.280    -1.840    -0.909     0.338     0.357     0.256    -0.328     0.650     0.286     0.297     0.171    -0.038     0.558     0.124     0.189     0.369    -0.462     0.655     0.754     0.722     0.477    -0.437     1.570    -0.899    -0.879     0.271    -1.423    -0.520     1.728     1.747     0.227     1.178     2.024     1.986     1.992     0.239     1.583     2.379    -0.829    -0.836     0.279    -1.237    -0.445    -0.824    -0.866     0.283    -1.364    -0.436    -0.193    -0.195     0.315    -0.817     0.213    -0.535    -0.483     0.326    -1.243    -0.070    -2.280    -2.285     0.265    -2.738    -1.835    -1.065    -1.081     0.287    -1.505    -0.691    -0.855    -0.859     0.249    -1.356    -0.542     0.377     0.335     0.235    -0.131     0.683    -0.374    -0.363     0.294    -1.081     0.001     1.758     1.751     0.236     1.313     2.095    -0.703    -0.672     0.181    -0.979    -0.458     0.528     0.503     0.383    -0.298     1.135
    -2.093    -0.304    -1.161    -0.816     0.037     0.324     0.093     1.543     0.386     1.324    -1.276    -1.374    -1.932    -0.823     0.275     0.555    -1.130    -0.920     0.866    -0.188    -0.372    -0.259    -0.646    -0.887    -0.336    -0.294    -0.406    -0.179    -0.613    -0.396    -0.474    -0.730    -0.064    -0.291    -0.870    -1.281    -0.738    -0.405    -0.319    -0.310    -0.493    -0.401     0.292    -1.281    -0.179    -0.445    -0.392    -1.129    -0.539    -1.017    -0.525    -0.198    -0.375    -0.496    -0.501    -0.606    -0.556    -0.648    -1.077    -0.832    -1.184    -0.559    -0.435    -0.439    -0.731    -0.634    -0.548     0.275    -1.184    -0.375    -0.755    -0.708    -0.878    -0.653    -0.911    -1.122    -0.679    -0.461    -0.708    -0.654    -0.912    -0.777    -0.573    -0.704    -0.778    -0.767    -0.825    -0.435    -0.652    -0.751    -0.735    -0.730     0.156    -1.122    -0.461    -0.260    -0.043    -0.292    -0.783    -0.182    -0.310    -0.554    -0.167    -0.302     0.029     0.302    -0.250     0.022     0.322    -0.364     0.017    -0.743     0.235     0.269     0.018    -0.152    -0.174     0.319    -0.783     0.302     0.512     0.369     0.873     0.885     0.040     0.572     0.993     0.361    -0.310     0.063    -0.039     0.893    -0.121    -0.374    -0.188     0.080     0.564     0.000     0.226    -0.018     0.269     0.153     0.423    -0.374     0.893    -1.556    -1.646     0.318    -1.992    -1.125     0.302     0.237     0.317    -0.214     0.874    -0.392    -0.407     0.161    -0.679    -0.200    -0.637    -0.580     0.338    -1.194    -0.164    -0.193    -0.053     0.417    -0.916     0.351     0.821     0.744     0.329     0.425     1.365     0.729     0.658     0.287     0.283     1.178     2.353     2.375     0.237     1.746     2.584     0.514     0.493     0.243     0.072     0.905     1.173     1.162     0.237     0.747     1.518    -0.605    -0.769     0.401    -1.087    -0.122    -0.546    -0.712     0.358    -1.037     0.131    -0.847    -0.884     0.253    -1.265    -0.328    -0.713    -0.704     0.308    -1.180    -0.347     0.169     0.187     0.232    -0.281     0.420     1.070     1.022     0.305     0.568     1.461    -0.414    -0.481     0.314    -0.951     0.115     0.145     0.184     0.243    -0.366     0.496     0.925     0.918     0.159     0.637     1.193    -0.393    -0.347     0.368    -0.987     0.153
    -0.093     0.696     1.839     0.184     0.037    -0.676     1.093     0.543    -1.614     0.324    -0.276     0.626     1.068     0.177    -0.725     0.555    -0.130     1.080    -1.134     0.812    -0.743     0.300     0.012    -0.018    -0.085    -0.008    -0.279     0.195    -0.185     0.234    -0.059     0.374    -0.020    -0.082     0.055     0.505    -0.029     0.141     0.172    -0.350     0.007    -0.013     0.275    -0.743     0.374     0.097    -0.070    -0.323     0.400    -0.079     0.100     0.614     0.273     0.521     0.364     0.143    -0.036     0.550     0.201     0.206     0.474     0.380     0.478     0.421     0.081     0.240     0.240     0.250    -0.323     0.550     0.938     0.833     0.751     0.662     0.458     0.438     1.242     0.586     0.684     0.806     0.719     0.822     0.344     0.700     0.448     0.479     0.801     0.728     0.911     0.503     0.693     0.709     0.214     0.344     0.938    -0.430    -0.387    -0.510    -0.679    -0.557    -0.343    -0.249    -0.100    -0.826    -0.207    -0.661    -0.274    -0.684    -0.335    -1.000    -0.087    -0.937    -0.431     0.057    -0.385    -0.451    -0.408     0.283    -1.000    -0.087     0.041    -0.208     0.230    -0.151     0.141     0.883    -0.131     0.041     0.454    -0.203    -0.397     0.387     0.945     0.407    -0.048     0.237    -0.663    -0.332    -0.149    -0.203     0.064    -0.003     0.407    -0.663     0.883    -0.080    -0.114     0.296    -0.467     0.464     0.448     0.395     0.259     0.150     0.793     1.118     1.095     0.226     0.557     1.424     0.613     0.577     0.315     0.095     1.146    -0.004     0.113     0.382    -0.802     0.477    -0.672    -0.717     0.296    -1.139    -0.247     0.855     0.789     0.275     0.341     1.272    -0.202    -0.207     0.232    -0.661     0.083    -1.227    -1.261     0.279    -1.728    -0.738     0.238     0.242     0.258    -0.295     0.572    -0.301    -0.308     0.390    -0.886     0.275     0.303     0.307     0.324    -0.266     0.693     0.087     0.057     0.296    -0.444     0.456     0.582     0.533     0.245     0.138     0.897    -0.722    -0.695     0.240    -1.206    -0.384     0.555     0.535     0.278    -0.020     1.057    -0.400    -0.416     0.265    -0.888    -0.091     0.005    -0.004     0.358    -0.788     0.523    -0.926    -0.935     0.160    -1.239    -0.711     0.709     0.746     0.337     0.085     1.131
    -2.093     0.696     0.839     1.184     0.037     1.324     1.093    -0.457     0.386     0.324     1.724     1.626     1.068     1.177     0.275     0.555     0.870     0.080     0.866     0.812     0.406     0.717     0.852     0.743     0.915     0.682     0.659     1.034     0.676     0.161     0.179     0.510     1.078     0.713     0.681     0.462     0.685     0.444     0.674     0.644     0.646     0.678     0.239     0.161     1.034     1.345     0.932     0.805     0.716     1.055     0.567     1.097     0.575     0.686     0.651     1.355     0.852     0.859     0.877     0.425     0.170     0.555     0.698     0.706     1.057     0.799     0.760     0.292     0.170     1.345     0.303     0.564     0.539     0.429     0.241     0.202     0.379     0.227     0.479     0.231     0.468     0.160     0.465     0.749     0.280     0.206     0.216     0.380     0.308     0.675     0.375     0.343     0.167     0.160     0.675     0.922     1.274     0.553     0.722     0.136     0.655     0.519     1.088     0.804     1.141     1.018     0.692     0.349     1.150     0.719     1.199     0.962     0.455     0.656     1.621     0.832     0.763     0.357     0.136     1.274     0.570     0.761     0.665    -0.041     1.224     0.412     0.460     0.034     0.210     0.481     0.733    -0.196     0.842     0.493     0.369     0.562     0.898     0.440    -0.185     0.732     0.473     0.487     0.368    -0.196     0.898    -2.730    -2.782     0.258    -3.077    -2.275    -0.141    -0.108     0.304    -0.694     0.404     0.489     0.547     0.147     0.086     0.631     0.336     0.405     0.348    -0.449     0.767    -0.412    -0.484     0.411    -1.292     0.223     0.680     0.727     0.269     0.055     1.104     0.272     0.270     0.323    -0.324     0.750    -0.863    -0.813     0.148    -1.162    -0.672    -0.239    -0.249     0.284    -0.932     0.178     0.039     0.029     0.172    -0.231     0.296     0.731     0.745     0.371    -0.046     1.235     0.520     0.568     0.380    -0.278     1.091     0.582     0.665     0.259     0.037     0.943     0.577     0.585     0.294    -0.031     1.031     0.033    -0.012     0.196    -0.343     0.358    -0.176    -0.177     0.274    -0.751     0.242    -0.046    -0.136     0.304    -0.500     0.501    -0.542    -0.543     0.241    -1.126    -0.257     0.454     0.479     0.111     0.227     0.569     0.380     0.409     0.361    -0.293     0.974
     0.907    -1.304     0.839     0.184     0.037     1.324    -0.907     0.543     0.386    -0.676     1.724    -0.374     0.068    -0.823     0.275     1.555     0.870     0.080    -0.134     0.812     0.803     1.457     1.204     0.808     1.022     0.964     1.021     1.137     1.271     1.451     1.093     1.015     0.988     0.870     1.525     0.393     0.915     1.072     1.129     1.015     1.058     1.021     0.257     0.393     1.457    -0.512     0.218    -0.167     0.083     0.034     0.430     0.028     0.019    -0.412    -0.089     0.061     0.015    -0.068     0.068    -0.354    -0.274     0.091    -0.132     0.122     0.146    -0.035     0.024     0.225    -0.512     0.218     0.102     0.210     0.170    -0.141     0.204     0.113     0.146     0.118    -0.145     0.138    -0.436    -0.253    -0.133    -0.453     0.359    -0.337     0.133     0.038    -0.124     0.268    -0.001     0.107     0.236    -0.453     0.268     0.987     0.237     0.241    -0.041     0.037     0.220     0.008     0.286     0.037     0.457    -0.252     0.335     1.005    -0.380     0.080    -0.063    -0.243     0.137    -0.263     0.124     0.148     0.102     0.363    -0.380     0.987     0.280    -0.298     0.359     0.467     0.212     0.050     0.577    -0.065    -0.086     0.524     0.080    -0.217     0.787     0.199     1.076    -0.499     0.204     0.684    -0.060     0.713     0.249     0.208     0.402    -0.499     0.787    -0.136    -0.109     0.259    -0.675     0.327    -1.247    -1.246     0.273    -1.590    -0.885     0.825     0.722     0.250     0.511     1.247     0.027     0.106     0.376    -0.890     0.424    -0.211    -0.167     0.396    -1.055     0.379     0.251     0.251     0.293    -0.326     0.604    -0.862    -0.850     0.220    -1.310    -0.501     0.495     0.384     0.290     0.131     0.925     0.300     0.327     0.276    -0.346     0.694    -0.772    -0.768     0.266    -1.296    -0.361     0.145     0.204     0.384    -0.412     0.813    -0.346    -0.345     0.259    -0.954     0.132     0.074     0.021     0.358    -0.481     0.648    -0.941    -0.879     0.324    -1.739    -0.510     0.160     0.193     0.199    -0.261     0.415     0.386     0.425     0.286    -0.111     0.712     0.902     0.899     0.265     0.374     1.354     0.076    -0.025     0.335    -0.346     0.643    -0.198    -0.182     0.212    -0.717     0.055     0.616     0.602     0.385    -0.258     1.139
     0.907     0.696     0.839    -1.816     1.037     1.324     1.093     1.543    -0.614     0.324     0.724     0.626     0.068    -1.823     1.275     0.555     0.870     1.080    -1.134     0.812     0.610     0.626     0.592     0.317     1.239     0.493     0.629     0.389     0.869     1.231     0.659     0.203     0.583     0.549     0.588     1.170     0.426     0.208     0.344     0.669     0.620     0.590     0.304     0.203     1.231     0.318     0.212     0.319     0.353     0.650     0.550     0.942     0.888     0.647     0.270     0.372     0.709     0.611     0.043     0.589     0.720     0.820     0.310     0.465     0.513     0.515     0.532     0.239     0.043     0.888     0.094     0.408     0.173     0.524     0.275     0.356     0.541     0.367     0.530     0.293     0.431     0.063     0.825     0.941     0.346     0.240     0.472     0.427     0.405     0.440     0.408     0.407     0.212     0.063     0.825    -1.303    -1.126    -1.086    -2.259    -1.488    -1.535    -1.657    -0.240    -1.436    -2.117    -1.419    -1.528    -0.536    -0.524    -1.293    -1.076    -1.726    -1.331    -1.495    -0.562    -1.287    -1.375     0.517    -2.259    -0.524     0.738     1.403     0.827     0.911     1.221     1.071     1.307     1.419     0.681     1.284     0.546     0.676     0.396     0.895     1.321     1.378     0.325     0.504     0.827     1.067     0.940     0.903     0.353     0.325     1.403     0.298     0.378     0.349    -0.423     0.871     0.204     0.206     0.272    -0.316     0.568     0.418     0.420     0.252    -0.219     0.720    -0.517    -0.458     0.549    -1.649     0.475     0.076     0.185     0.413    -0.512     0.655     0.700     0.735     0.352    -0.069     1.060     0.573     0.540     0.271     0.026     1.013     1.105     1.172     0.285     0.575     1.564     0.382     0.424     0.399    -0.456     0.891    -0.187    -0.159     0.205    -0.546     0.109    -0.178    -0.110     0.418    -1.032     0.376    -0.065    -0.035     0.314    -0.603     0.413    -0.498    -0.488     0.288    -1.271    -0.110    -0.781    -0.721     0.395    -1.647    -0.259     0.758     0.790     0.212     0.306     1.012    -0.171    -0.171     0.323    -0.862     0.295     0.305     0.308     0.315    -0.311     0.691     0.475     0.434     0.316    -0.392     0.980    -0.532    -0.548     0.266    -1.113    -0.121    -0.014     0.006     0.299    -0.700     0.380
     0.907     0.696    -1.161     1.184     0.037     0.324     0.093    -1.457    -0.614     0.324     0.724     0.626     0.068     1.177     0.275     0.555    -0.130     0.080     0.866    -0.188     0.280     0.298     0.406     0.187     0.196     0.172     0.946     0.603     0.585     0.145    -0.282     0.662     0.227     0.404     0.679    -0.206     0.325     0.425     0.537     0.459     0.352     0.365     0.290    -0.282     0.679     0.223    -0.031     0.307     0.193    -0.165    -0.057     0.463     0.315     0.150    -0.220     0.062     0.275     0.228     0.058     0.203     0.363     0.309     0.116     0.773     0.341     0.195     0.213     0.225    -0.220     0.463     0.074     0.117     0.097     0.047    -0.033     0.040    -0.034     0.398    -0.256    -0.019    -0.293    -0.042    -0.133    -0.100     0.280    -0.012     0.095     0.141     0.002     0.028     0.020     0.015     0.158    -0.293     0.280     0.784     0.426    -0.093     0.580     0.099     0.249     0.517     0.327     0.442     0.473     0.578     0.668    -0.420     1.150     1.503     0.989    -0.046     0.311     0.988     0.111     0.482     0.458     0.457    -0.420     1.150     0.064    -1.061     0.039     0.266    -0.011    -0.570     0.356     0.180    -0.004     0.016     0.366    -0.383    -0.680     0.549     0.417     0.117    -0.465    -0.370    -0.100    -0.057    -0.067     0.006     0.410    -1.061     0.417     0.515     0.491     0.301    -0.038     1.185     0.459     0.399     0.247    -0.166     0.814    -1.167    -1.147     0.238    -1.681    -0.869     0.674     0.684     0.456    -0.291     1.303     0.100     0.097     0.387    -0.596     0.710    -0.019     0.000     0.301    -0.722     0.512    -0.086    -0.096     0.245    -0.872     0.227    -1.460    -1.498     0.187    -1.872    -1.142    -1.011    -1.060     0.367    -1.726    -0.506     0.343     0.353     0.214    -0.082     0.674     0.195     0.192     0.412    -0.556     0.952     0.337     0.305     0.285    -0.410     0.710     0.003    -0.019     0.216    -0.452     0.274     0.765     0.762     0.380     0.050     1.145     0.290     0.218     0.261    -0.077     0.673     0.189     0.244     0.316    -0.283     0.814    -0.336    -0.306     0.291    -1.152     0.096     0.003     0.003     0.230    -0.510     0.255     0.642     0.647     0.236     0.157     1.032    -0.148    -0.214     0.327    -0.625     0.288
     0.907     0.696    -2.161     1.184     0.037     1.324     1.093    -1.457    -0.614     0.324     1.724     0.626     0.068    -0.823     0.275     0.555     0.870    -0.920     0.866     0.812     0.902     0.771     0.849     1.177     1.558     0.992     0.458     0.929     0.978     0.658     1.021     0.348     0.550     0.744     1.010     0.635     0.867     0.796     0.702     0.804     0.838     0.826     0.264     0.348     1.177     0.306     0.498     0.833     0.565     0.596     0.457     0.847     0.441     0.929     0.384     0.427     0.783     0.410     0.337     0.870     0.739     0.835     0.832     0.601     0.743     0.622     0.598     0.205     0.306     0.870    -0.279    -0.293    -0.197    -0.270     0.007    -0.383    -0.569    -0.585    -0.398    -0.597    -0.312    -0.194    -0.627    -0.170    -0.234    -0.164    -0.226    -0.357    -0.377     0.014    -0.311    -0.286     0.183    -0.627     0.007    -0.172    -0.175     0.590     0.233     0.621     0.929     0.134     0.287     0.338    -0.334     1.081    -0.326    -0.373    -0.112    -0.413     0.728     0.177     0.058     0.757     0.014     0.202     0.155     0.456    -0.413     0.929     0.610     0.469     0.497     0.427     0.572     0.955     0.207     0.987    -0.165    -0.260     0.548    -0.177     0.222     0.182     0.384     0.384     0.266    -0.242    -1.170     0.886     0.279     0.384     0.503    -1.170     0.955     0.059     0.023     0.264    -0.630     0.484     0.104     0.156     0.194    -0.216     0.372    -1.809    -1.806     0.213    -2.189    -1.481     0.962     1.063     0.456     0.127     1.480    -0.246    -0.360     0.470    -0.931     0.381     0.422     0.480     0.304    -0.412     0.763     0.464     0.495     0.239     0.115     0.783    -1.130    -1.095     0.172    -1.597    -0.933    -0.757    -0.727     0.371    -1.527    -0.202     0.205     0.160     0.278    -0.187     0.523     0.481     0.429     0.381    -0.424     1.075    -0.199    -0.163     0.298    -0.693     0.189     0.445     0.431     0.283    -0.106     0.870    -0.990    -0.909     0.355    -1.734    -0.518     0.092     0.084     0.252    -0.376     0.393    -0.388    -0.370     0.318    -1.165     0.180     0.176     0.178     0.211    -0.267     0.500    -0.429    -0.444     0.245    -0.959    -0.073     0.779     0.776     0.237     0.323     1.079     0.546     0.458     0.441    -0.199     1.243
    -1.093     0.696     0.839     0.184     1.037    -0.676     0.093     1.543    -0.614     0.324    -1.276     0.626     1.068    -1.823     0.275    -1.445    -0.130     1.080     0.866    -0.188    -0.888    -0.733    -0.841    -1.052    -0.263    -0.894    -0.962    -0.719    -1.102    -1.034    -0.901    -1.278    -0.553    -1.039    -1.182    -0.368    -1.136    -1.077    -0.674    -1.358    -0.903    -0.932     0.285    -1.358    -0.368     0.200     0.100     0.265     0.046     0.090     0.107     0.275     0.330    -0.131     0.036     0.023     0.212     0.129    -0.065    -0.056     0.767     0.290     0.487     0.235    -0.084     0.163     0.118     0.212    -0.131     0.487     0.443     0.790     0.467     0.587     0.884     0.796     0.655     0.564     0.622     0.678     0.462     1.026     0.693     0.856     0.956     0.317     1.088     0.528     0.742     0.386     0.677     0.666     0.215     0.317     1.026    -0.190    -0.281    -0.495    -1.063    -0.776    -0.396    -0.904    -0.614    -0.526    -0.808    -0.385     0.131    -1.243    -0.622     0.288     0.086    -0.116    -0.238     0.120    -0.334    -0.418    -0.390     0.414    -1.243     0.131     0.025     0.359     0.041    -0.167     0.066     0.257    -0.007     0.045     0.119    -0.450     0.153     1.232    -0.046     0.278     0.344     0.994    -0.061     0.136     0.370     0.562     0.213     0.127     0.380    -0.450     0.994    -0.204    -0.194     0.331    -0.870     0.255     0.578     0.553     0.255    -0.038     0.926     0.147     0.202     0.234    -0.341     0.423     0.579     0.535     0.368    -0.058     1.094     0.814     0.908     0.444    -0.411     1.297     0.211     0.262     0.312    -0.462     0.694    -0.071    -0.050     0.247    -0.797     0.253     0.828     0.868     0.264     0.387     1.265    -0.221    -0.211     0.365    -0.747     0.410     0.201     0.232     0.238    -0.402     0.503     0.108     0.204     0.420    -0.899     0.723     0.419     0.436     0.296    -0.133     0.781     0.079     0.138     0.297    -0.405     0.484    -1.472    -1.422     0.321    -1.955    -1.166     0.144     0.161     0.220    -0.341     0.392    -0.447    -0.385     0.362    -1.208     0.045    -0.273    -0.240     0.273    -0.932     0.184     0.045     0.127     0.357    -0.629     0.492     1.058     1.029     0.249     0.636     1.435    -0.330    -0.248     0.383    -1.309     0.038
     0.907    -0.304    -2.161    -1.816     0.037    -1.676    -0.907    -0.457    -0.614    -0.676     1.724     0.626    -1.932     1.177    -0.725    -0.445     0.870    -1.920    -0.134    -0.188     0.262     0.266     0.736     0.245     0.331     0.608    -0.010     0.497     0.541     0.173     0.787     0.509     0.754     0.706     0.109     0.193     0.531     0.190     0.443     0.116     0.399     0.387     0.243    -0.010     0.754     0.433    -0.053     0.388    -0.143     0.108     0.488     0.524     0.546     0.232     0.111     0.012     0.101     0.208     0.178    -0.134     0.097     0.681    -0.090    -0.406     0.681     0.198     0.144     0.297    -0.406     0.681    -1.377    -1.529    -1.462    -1.270    -1.158    -0.985    -1.103    -0.910    -1.295    -1.007    -1.289    -1.250    -0.961    -1.548    -1.239    -1.340    -1.172    -0.900    -1.429    -0.890    -1.206    -1.244     0.212    -1.548    -0.900    -0.588    -0.573     0.005    -1.101    -0.755    -0.307    -0.094    -0.490    -0.388    -1.337    -0.040    -0.816    -0.830    -1.113    -0.290    -0.541    -1.031    -0.842    -0.292    -0.548    -0.599    -0.561     0.377    -1.337    -0.040     0.081    -0.253     0.300    -0.231     0.347     0.304     0.247     0.208    -0.380    -0.805     0.043    -0.058    -0.112     0.089     0.309     0.017     0.275    -0.047     0.309     0.076     0.036     0.078     0.290    -0.805     0.309     0.555     0.574     0.276     0.114     0.948    -0.497    -0.470     0.352    -1.060    -0.080    -0.942    -0.940     0.244    -1.356    -0.555    -1.192    -1.268     0.410    -1.834    -0.605     0.025    -0.069     0.267    -0.344     0.409    -2.053    -2.061     0.193    -2.446    -1.828    -1.107    -1.085     0.289    -1.586    -0.695     0.913     0.914     0.227     0.615     1.197    -0.150    -0.186     0.285    -0.671     0.280    -0.711    -0.712     0.163    -1.005    -0.512     1.107     1.190     0.416     0.449     1.578     0.339     0.356     0.379    -0.211     0.766    -0.264    -0.275     0.367    -0.902     0.309     1.649     1.584     0.329     1.089     2.133    -0.724    -0.758     0.182    -1.022    -0.335    -0.891    -0.916     0.252    -1.347    -0.579     0.623     0.635     0.342     0.003     1.179    -0.083    -0.038     0.345    -0.676     0.325     0.155     0.165     0.210    -0.251     0.444    -0.217    -0.251     0.241    -0.580     0.086
     0.907     0.696     0.839    -1.816    -0.963    -0.676     0.093     1.543    -0.614     0.324     1.724    -0.374     0.068    -1.823     1.275     0.555     0.870     1.080     1.866     0.812     0.637     0.735     0.822     0.322     0.162     0.668     0.751     0.904     0.697     1.109     0.653     0.704     0.751     0.590     0.362     0.580     0.875     0.568     0.919     0.348     0.658     0.682     0.229     0.162     0.919     0.235     0.146     0.345     0.383     0.002    -0.017    -0.265     0.319     0.058     0.200    -0.086     0.379     0.601     0.335     0.573    -0.033    -0.425     0.351     0.190     0.195     0.174     0.197     0.260    -0.425     0.573     0.348     0.205     0.449     0.323     0.257     0.289     0.200     0.484     0.469     0.643     0.103     0.368     0.493     0.429     0.583     0.059     0.195     0.311     0.500     0.445     0.358     0.358     0.157     0.059     0.583    -0.811    -1.342    -0.951     0.026    -1.206    -1.551    -1.100    -0.583    -0.036    -0.511    -1.634    -1.310    -0.626    -1.108    -1.119    -1.303    -1.953    -0.327    -1.626    -0.803    -0.994    -1.104     0.536    -1.953    -0.036    -0.028     0.033     0.892    -0.621     0.071     0.697     0.214    -0.310    -0.457    -0.413    -0.680     0.365     0.288     0.394     0.388    -0.055    -0.738     0.197     0.937     0.251     0.071     0.134     0.492    -0.738     0.892     0.223     0.203     0.215    -0.209     0.636     0.497     0.456     0.270    -0.030     0.971     0.461     0.427     0.176     0.132     0.756    -0.809    -0.732     0.520    -1.732    -0.195    -1.004    -1.053     0.511    -1.933    -0.207    -1.351    -1.393     0.220    -1.714    -0.957    -0.049    -0.089     0.271    -0.409     0.386     1.134     1.134     0.222     0.694     1.398     0.173     0.207     0.412    -0.628     0.676     0.301     0.320     0.272    -0.334     0.640     0.697     0.635     0.356    -0.059     1.232    -0.632    -0.664     0.343    -1.130     0.053    -0.432    -0.429     0.215    -0.860    -0.192    -0.995    -0.965     0.416    -1.754    -0.464     1.175     1.162     0.260     0.655     1.522    -0.233    -0.248     0.290    -0.806     0.215     0.647     0.623     0.336     0.070     1.201     0.504     0.554     0.211     0.020     0.830     2.342     2.398     0.294     1.744     2.779     0.727     0.680     0.467    -0.169     1.456
     0.907     0.696     1.839     0.184     1.037     1.324     1.093    -1.457     1.386     0.324    -1.276     0.626     1.068     1.177    -1.725     1.555     0.870     1.080    -1.134     0.812     0.469     0.042    -0.234     0.255     1.042    -0.017    -0.017    -0.121     0.028    -0.001     0.370    -0.055     0.188    -0.128     0.103     0.380    -0.222     0.565    -0.390     0.536     0.140     0.035     0.341    -0.390     0.565     0.318     0.748     0.101     0.829     0.584     0.427     0.503     0.813     0.103     0.519     0.749     0.029     0.271     0.303     0.806     0.715     0.260     0.545     0.436     0.496     0.478     0.499     0.251     0.029     0.813     0.872     0.582     0.835     0.573     0.643     0.729     0.708     0.417     0.452     0.531     0.585     0.306     0.732     0.641     0.298     0.606     0.405     0.513     0.416     0.540     0.569     0.578     0.159     0.298     0.835     0.267     0.597     0.246     0.474     0.704     1.166     0.071     0.554     0.037     0.686     0.466     0.276     0.609     0.136    -0.060    -0.343     0.474     0.307     0.701     0.640     0.400     0.470     0.338    -0.343     0.704     0.779     1.127    -0.745     0.491     1.376     0.515     0.238     1.048     0.379     0.419     0.358     0.659     0.625     0.299     0.263     0.165     0.265    -0.040     0.815    -0.081     0.448     0.399     0.469    -0.745     1.127     0.753     0.895     0.391    -0.119     1.181     0.191     0.158     0.265    -0.196     0.606     1.253     1.244     0.196     0.829     1.573    -0.214    -0.222     0.331    -0.940     0.280     0.561     0.569     0.499    -0.530     1.139     1.172     1.235     0.389     0.139     1.750     0.616     0.552     0.268     0.221     1.003    -2.103    -2.131     0.189    -2.454    -1.768     1.044     0.982     0.289     0.474     1.543     0.080     0.134     0.282    -0.361     0.474    -1.457    -1.331     0.495    -2.619    -1.003    -0.014    -0.059     0.312    -0.510     0.513     0.272     0.243     0.256    -0.169     0.664     0.835     0.825     0.267     0.134     1.271    -1.909    -1.913     0.253    -2.408    -1.470     1.415     1.441     0.380     0.703     1.946     0.337     0.272     0.316    -0.207     0.797     0.196     0.154     0.216    -0.264     0.503    -1.308    -1.329     0.137    -1.545    -1.158     0.363     0.371     0.419    -0.469     0.922
    -0.093    -0.304    -1.161     0.184     0.037    -0.676    -0.907    -1.457     0.386    -0.676    -0.276    -0.374     0.068    -0.823    -0.725    -1.445    -1.130    -1.920     0.866    -2.188    -0.365    -0.492    -0.318     0.252    -0.919    -0.043    -0.400    -0.690    -0.678    -0.456    -0.145    -0.436    -0.257    -0.678    -0.334    -0.850    -0.311    -0.822    -0.369    -0.528    -0.442    -0.418     0.285    -0.919    -0.043    -0.053    -0.858    -0.152    -0.361    -0.103    -0.328    -0.371    -0.365    -0.408    -0.386    -0.363    -0.474    -0.493    -0.459    -0.653    -0.355    -0.459    -0.547    -0.451    -0.021    -0.383    -0.379     0.197    -0.858    -0.053    -0.717    -0.372    -0.476    -0.350    -0.262    -0.376    -0.506    -0.797    -0.470    -0.521    -0.668    -0.527    -0.379    -0.485    -0.924    -0.288    -0.520    -0.656    -0.380    -0.867    -0.527    -0.495     0.189    -0.924    -0.288    -0.372    -0.025     0.643    -0.129    -0.289    -0.390    -0.053     0.328     0.577    -0.325    -0.176     0.201    -0.478     0.037    -0.359     0.193     0.312    -0.281    -0.495    -0.165    -0.062    -0.147     0.340    -0.495     0.577    -0.550    -1.300    -1.291    -0.165    -0.848    -1.442    -0.332    -0.581    -0.472    -0.301    -0.641    -0.301    -0.801    -0.781    -1.403    -0.872    -1.219    -0.734    -0.727    -1.081    -0.792    -0.758     0.391    -1.442    -0.301     0.373     0.414     0.270    -0.212     0.717     0.081     0.086     0.193    -0.282     0.367    -0.645    -0.676     0.176    -0.959    -0.349     0.284     0.328     0.344    -0.379     0.684     0.834     0.852     0.402     0.098     1.338    -0.254    -0.222     0.282    -1.051     0.136    -0.484    -0.475     0.221    -0.837    -0.115    -0.834    -0.850     0.197    -1.143    -0.514     0.437     0.557     0.262    -0.081     0.741    -0.288    -0.364     0.261    -0.689     0.097     0.370     0.379     0.387    -0.597     0.854     0.088     0.120     0.315    -0.458     0.520     0.783     0.721     0.275     0.293     1.249    -0.754    -0.684     0.303    -1.472    -0.409    -0.350    -0.334     0.246    -0.825     0.112    -0.942    -0.974     0.292    -1.773    -0.543    -0.719    -0.756     0.242    -1.114    -0.410    -1.102    -1.171     0.318    -1.617    -0.653     0.894     0.923     0.169     0.556     1.132    -1.464    -1.552     0.367    -2.046    -0.886
    -0.093    -1.304    -1.161     0.184    -1.963    -0.676    -0.907    -0.457     0.386    -0.676    -1.276    -0.374    -0.932    -0.823     0.275    -0.445    -1.130    -0.920     0.866    -0.188    -0.649    -0.466    -0.872    -0.352    -1.064    -0.740    -0.919    -0.563    -0.847    -0.633    -1.089    -0.546    -0.485    -0.536    -0.671    -0.495    -0.569    -0.923    -0.501    -0.697    -0.681    -0.641     0.208    -1.089    -0.466    -0.322    -1.199    -0.547    -1.077    -0.690    -0.463    -0.516    -0.559    -0.473    -0.904    -0.463    -0.604    -0.341    -0.733    -1.074    -0.569    -0.379    -0.981    -0.488    -0.445    -0.641    -0.553     0.265    -1.199    -0.341    -0.529    -0.187    -0.759    -0.848    -0.344    -0.208    -0.450    -0.861    -0.347    -0.585    -0.508    -0.764    -0.765    -0.649    -0.662    -0.646    -0.557    -0.414    -0.599    -0.418    -0.555    -0.571     0.197    -0.861    -0.208     0.035     0.308     0.325    -0.220     0.343     0.475     0.310     0.263     0.446     0.550     0.125     0.002     0.443     0.162     0.151     0.355     0.553     0.200    -0.024    -0.183     0.231     0.285     0.225    -0.220     0.550    -0.519    -1.310    -0.975    -0.967    -1.348    -1.091    -1.294    -0.915    -0.664    -0.331    -0.876    -1.147    -0.534    -1.044    -0.816    -1.124    -1.659    -1.119    -0.893    -0.633    -0.963    -0.971     0.323    -1.659    -0.519     0.596     0.533     0.187     0.342     0.891    -0.657    -0.676     0.267    -1.189    -0.314    -0.641    -0.593     0.210    -1.056    -0.320    -0.031    -0.065     0.250    -0.420     0.378    -1.002    -0.930     0.308    -1.582    -0.546     0.021    -0.028     0.232    -0.377     0.382    -0.241    -0.300     0.308    -0.610     0.342     0.150     0.214     0.232    -0.276     0.378     0.185     0.163     0.216    -0.158     0.514    -0.191    -0.199     0.166    -0.505    -0.003    -0.314    -0.401     0.319    -0.904     0.120     0.445     0.368     0.349    -0.035     0.898    -0.143    -0.117     0.279    -0.662     0.236    -0.977    -1.027     0.227    -1.339    -0.611     0.769     0.772     0.151     0.376     1.016     0.347     0.266     0.251    -0.003     0.760    -0.380    -0.470     0.293    -0.803     0.094    -0.083    -0.049     0.260    -0.621     0.319     0.722     0.696     0.129     0.547     0.962     0.676     0.677     0.314    -0.010     1.140
     0.907     0.696    -2.161     1.184     1.037     1.324     0.093    -2.457     0.386     0.324     1.724    -2.374    -0.932     1.177     0.275     1.555     0.870    -1.920     0.866     0.812     0.755     0.990     1.266     1.204     0.742     1.161     0.938     1.109     1.192     0.955     0.965     0.694     0.498     1.018     1.364     1.498     1.158     1.075     1.110     0.767     1.023     1.047     0.244     0.498     1.364    -0.481    -0.277     0.073    -0.001    -0.072    -0.474    -0.216    -0.254    -0.139     0.076    -0.163    -0.300    -0.262     0.001    -0.094    -0.204     0.151     0.117     0.272    -0.502    -0.138    -0.151     0.218    -0.502     0.151    -1.212    -0.912    -1.043    -0.820    -0.881    -0.957    -1.134    -1.151    -1.285    -0.917    -0.960    -0.887    -1.631    -1.013    -1.225    -0.923    -1.206    -0.774    -0.894    -0.964    -1.039    -0.962     0.202    -1.631    -0.820     1.384     0.599     1.176     0.648     1.249     0.838     0.917     1.013     0.559     1.034     0.799     1.662     0.767     0.862     1.189     0.574     0.692     0.603     0.630     0.618     0.891     0.819     0.309     0.559     1.384     0.541     0.534     0.479     0.390     0.669     0.817     0.359     0.803     0.875     0.433     0.356     1.104     0.686     0.941     1.635     0.561     0.174     0.849     0.209     1.705     0.706     0.615     0.412     0.174     1.635    -0.123    -0.208     0.287    -0.713     0.272     0.808     0.810     0.248     0.295     1.150    -1.124    -1.173     0.260    -1.487    -0.764     0.296     0.216     0.292    -0.268     0.614     0.321     0.373     0.422    -0.622     0.827     0.244     0.183     0.261    -0.204     0.672     0.206     0.177     0.230    -0.115     0.599    -1.274    -1.376     0.260    -1.494    -0.788    -0.315    -0.301     0.279    -0.908     0.016    -0.027    -0.027     0.203    -0.427     0.278     0.216     0.201     0.323    -0.261     0.699    -2.168    -2.250     0.356    -2.786    -1.580     0.502     0.449     0.254     0.153     0.917     0.467     0.512     0.276    -0.187     0.750    -0.084    -0.051     0.210    -0.552     0.170     0.382     0.319     0.275    -0.060     0.817     1.004     0.992     0.284     0.453     1.540    -0.350    -0.455     0.270    -0.727     0.001     0.468     0.504     0.157     0.003     0.632     0.183     0.234     0.366    -0.812     0.626
     0.907    -0.304    -1.161    -0.816     1.037     0.324    -2.907    -1.457     0.386    -0.676     1.724     1.626    -1.932    -0.823     1.275     1.555     0.870     1.080    -0.134     0.812     0.455     1.182     1.057     0.851     1.383     1.051     1.142     0.770     1.120     1.137     0.755     1.350     0.960     1.152     1.329     1.501     1.133     1.168     0.755     0.869     1.056     1.126     0.255     0.455     1.383     0.427     0.527     0.436    -0.047    -0.090     0.400     0.263     0.363     0.206     0.077     0.629     0.779     0.178     0.504     0.055    -0.264     0.410     0.416     0.474     0.061     0.290     0.381     0.263    -0.264     0.629    -0.352    -0.226    -0.039    -0.013    -0.549    -0.517    -0.320    -0.053    -0.051    -0.530    -0.348    -0.234    -0.241    -0.122    -0.365    -0.536     0.081    -0.123    -0.644    -0.330    -0.276    -0.280     0.209    -0.644    -0.013     0.317    -0.260    -0.395    -0.780    -0.719    -0.953    -0.638    -0.118     0.314     0.046    -0.099    -0.249    -0.569    -0.175    -0.154    -0.511    -0.157     0.026    -0.162     0.097    -0.257    -0.168     0.350    -0.953     0.314     1.596    -0.152     0.098     0.214     0.826     0.434     0.761     1.061     0.211     1.133     0.406     1.116     0.387     0.565     0.269     0.634     0.392     1.359     0.857     0.256     0.621     0.500     0.457    -0.152     1.359    -0.112    -0.139     0.252    -0.477     0.154    -0.603    -0.628     0.240    -0.975    -0.264    -0.858    -0.875     0.245    -1.234    -0.473    -0.551    -0.562     0.366    -1.215    -0.027     0.373     0.457     0.463    -0.477     0.908    -0.757    -0.775     0.282    -1.132    -0.358    -3.158    -3.169     0.254    -3.525    -2.794    -1.125    -1.165     0.286    -1.475    -0.649     0.611     0.568     0.284    -0.025     0.973    -0.988    -0.937     0.268    -1.530    -0.626     0.167     0.037     0.362    -0.377     0.754     1.224     1.150     0.385     0.356     1.826    -1.525    -1.491     0.287    -2.060    -1.128    -0.578    -0.612     0.305    -1.131    -0.052     0.972     1.017     0.225     0.499     1.244     0.368     0.282     0.271    -0.065     0.831     0.530     0.379     0.359    -0.022     1.079     1.499     1.518     0.288     0.952     1.919     0.029    -0.040     0.193    -0.236     0.353     0.227     0.266     0.437    -0.679     0.785
     1.907     0.696    -1.161    -0.816     1.037     1.324     1.093    -0.457    -0.614     1.324     1.724     1.626    -0.932    -0.823     1.275     1.555     0.870     1.080     1.866     0.812     1.402     1.061     1.502     0.888     1.081     0.723     1.634     1.316     1.313     1.241     1.468     0.975     1.021     0.929     1.518     1.299     1.061     1.326     0.917     1.367     1.202     1.270     0.250     0.723     1.518     0.739     0.601     1.050     1.011     0.652     0.720     0.801     0.905     1.037     0.996     0.787     0.443     0.878     0.504     0.901     1.114     0.917     0.658     1.076     0.768     0.828     0.839     0.193     0.443     1.076    -0.349     0.215     0.104     0.097     0.016     0.141    -0.032     0.030    -0.208     0.043     0.310     0.027    -0.153    -0.177     0.031    -0.057     0.108    -0.158     0.027     0.191     0.010     0.029     0.160    -0.349     0.215    -0.469    -1.019    -1.347    -0.823    -0.487    -0.855    -0.884     0.059    -0.800    -0.059    -0.846    -0.854    -0.708    -0.522    -0.665    -0.283    -1.058    -0.203    -0.883    -0.290    -0.650    -0.754     0.360    -1.347    -0.059     0.885     0.857     1.009     1.389     0.943     1.259     1.704     0.926     0.817     1.062     0.685     1.130    -0.078     0.715     0.590     1.073     1.288    -0.183     0.912     1.003     0.899     0.935     0.436    -0.183     1.389     0.667     0.664     0.254     0.292     1.021    -0.115    -0.149     0.230    -0.466     0.223    -1.165    -1.158     0.174    -1.438    -0.835    -0.174    -0.070     0.374    -0.936     0.183     0.098     0.066     0.410    -0.651     0.965     0.130     0.082     0.308    -0.392     0.548     0.285     0.256     0.188     0.007     0.574    -0.424    -0.467     0.195    -0.703    -0.033    -0.104    -0.096     0.313    -0.835     0.258     0.871     0.850     0.258     0.475     1.404    -0.028    -0.033     0.346    -0.539     0.535     0.553     0.462     0.223     0.281     0.966    -0.962    -0.952     0.243    -1.390    -0.615    -0.319    -0.251     0.345    -0.912     0.148     0.798     0.815     0.224     0.350     1.235     0.220     0.125     0.280    -0.108     0.635    -0.041    -0.068     0.252    -0.417     0.291     1.066     1.126     0.236     0.651     1.374     2.136     2.176     0.224     1.688     2.363     0.035    -0.039     0.371    -0.685     0.818
    -1.093     0.696     0.839    -0.816     1.037    -0.676     1.093     1.543    -0.614     0.324     0.724     1.626     0.068    -0.823    -0.725    -0.445    -0.130     0.080    -0.134     0.812    -0.052    -0.070     0.329     0.354     0.560    -0.071     0.121    -0.037     0.194     0.389    -0.254     0.150    -0.146     0.225    -0.349     0.326     0.110    -0.136     0.001     0.342     0.099     0.115     0.241    -0.349     0.389     0.642     0.472     0.843     0.840     0.679     0.696     0.406     0.743     0.478     0.493     0.591     0.336     0.602     0.637     0.520     0.277     0.780     0.810     0.321     0.874     0.602     0.620     0.184     0.277     0.843     0.161     0.022     0.245     0.336     0.206     0.352     0.491     0.318     0.280     0.077     0.183     0.189     0.854     0.233     0.312     0.215     0.326     0.390     0.022     0.330     0.277     0.262     0.181     0.022     0.491    -0.850    -0.369    -0.051    -1.679    -0.433    -0.683    -0.176    -0.271    -0.986    -0.714    -0.855     0.013    -0.487    -1.072    -0.673    -0.930    -0.063    -0.496    -0.851    -0.740    -0.618    -0.678     0.412    -1.679    -0.051     0.203     0.501     1.123     0.739     0.451     0.496     0.465     0.750     0.975     0.390     1.154     0.532     0.124     0.948     0.146     0.032     0.509     0.472     0.777     1.526     0.616     0.505     0.385     0.032     1.154    -1.183    -1.169     0.271    -1.721    -0.859     0.128     0.110     0.213    -0.210     0.388     0.522     0.542     0.196     0.124     0.737    -0.168    -0.143     0.425    -0.848     0.245     0.398     0.439     0.334    -0.266     0.853    -0.813    -0.868     0.273    -1.308    -0.383     0.485     0.480     0.203     0.150     0.840     1.228     1.258     0.228     0.470     1.474    -0.113    -0.132     0.351    -0.647     0.314     0.005    -0.037     0.199    -0.319     0.324     0.594     0.667     0.394    -0.139     1.159     0.872     0.906     0.250     0.413     1.252    -0.299    -0.286     0.212    -0.910     0.071    -0.335    -0.331     0.326    -0.873     0.095    -1.006    -0.998     0.172    -1.365    -0.776    -0.533    -0.528     0.261    -0.951    -0.162    -0.804    -0.813     0.220    -1.124    -0.435    -0.326    -0.338     0.280    -1.113     0.018     0.141     0.152     0.215    -0.298     0.442     0.266     0.383     0.367    -0.465     0.699
     0.907     0.696     1.839     2.184    -0.963     1.324     1.093     1.543    -0.614     0.324    -0.276     0.626     1.068     2.177    -0.725     0.555     0.870     1.080    -0.134     0.812     0.065     0.336     0.248     0.071     0.292     0.191    -0.012     0.089     0.502    -0.103     0.175     0.280     0.064    -0.273     0.133     0.075     0.107     0.950    -0.069     0.067     0.159     0.098     0.251    -0.273     0.502     0.456     0.653     0.082     0.245     0.517     0.477    -0.083     0.492    -0.013     0.415     0.672     0.014     0.573     0.490     0.601     0.351     1.136     0.203     0.728     0.313     0.416     0.466     0.292    -0.083     0.728     0.651     0.739     0.801     0.633     0.683     0.629     0.476     0.879     0.275     0.685     0.656     0.702     1.131     1.160     0.623     0.515     0.441     0.755     0.569     0.855     0.693     0.670     0.210     0.275     1.131     0.693     0.317     0.425     1.371     0.631     0.426     0.604     0.722     1.143     0.692     1.025     1.727     0.950     1.157     0.680    -0.128     1.453     1.609     1.206     0.481     0.859     0.707     0.474    -0.128     1.609    -0.399    -0.305    -0.357    -0.158    -0.431    -0.376    -1.313    -0.911    -0.302     0.387    -0.544    -0.653    -0.293    -0.054     0.249    -0.178     0.424     0.579     0.006    -0.717    -0.267    -0.304     0.461    -1.313     0.424     0.743     0.818     0.259    -0.018     1.056     0.276     0.212     0.337    -0.595     0.703     1.145     1.149     0.225     0.620     1.452     1.294     1.391     0.420     0.567     1.839    -0.711    -0.706     0.441    -1.383    -0.019     1.120     1.143     0.292     0.198     1.404     0.670     0.695     0.313     0.049     1.087     0.745     0.730     0.219     0.323     1.088    -1.300    -1.257     0.369    -1.947    -0.847     0.398     0.421     0.250    -0.118     0.769    -0.501    -0.425     0.370    -1.643    -0.121     0.081     0.022     0.371    -0.829     0.611     0.099     0.079     0.277    -0.502     0.527     1.499     1.535     0.386     0.618     2.103    -0.541    -0.508     0.232    -0.980    -0.130     0.354     0.432     0.312    -0.590     0.624     0.423     0.366     0.296    -0.244     0.854     0.012     0.045     0.287    -0.676     0.299    -0.531    -0.502     0.193    -0.914    -0.266     1.053     1.058     0.379     0.295     1.674
    -0.093     0.696    -2.161     1.184     1.037     0.324     1.093    -2.457     1.386     0.324    -1.276     0.626     1.068     0.177     0.275    -1.445    -0.130    -0.920     0.866     0.812    -0.110    -0.938    -0.868    -0.388    -0.700    -0.396    -0.132    -1.027    -0.569    -0.335    -0.135    -0.220    -0.630    -0.549     0.165    -0.905    -0.717    -0.641    -0.655    -0.869    -0.531    -0.600     0.327    -1.027    -0.110     0.141     0.404     0.484     0.100     0.106     0.450     0.568     0.323     0.586     0.036     0.416     0.523     0.189     0.494     0.288     0.183     0.289     0.578     0.239     0.406     0.340     0.364     0.175     0.036     0.578    -0.085     0.072    -0.282    -0.011     0.016    -0.273    -0.039     0.083     0.127     0.004     0.220    -0.101     0.244    -0.544     0.168    -0.156    -0.203    -0.222     0.148     0.008    -0.041    -0.004     0.197    -0.544     0.220     0.758     1.736     0.437     0.786     0.172     0.934     1.219     0.544    -0.166     0.371     1.430     0.393     1.062     0.893     1.068     1.218     0.612     1.684     0.382     0.343     0.794     0.772     0.506    -0.166     1.684    -0.006     0.491     1.081     0.827     0.634     0.620     0.242     0.293     0.341     0.281     0.249     0.349     0.389     0.756     1.453     1.307     0.558     1.149     0.727     0.284     0.601     0.524     0.394    -0.006     1.307     0.410     0.421     0.335    -0.206     0.810     0.332     0.313     0.223     0.049     0.722    -2.126    -2.123     0.190    -2.481    -1.898     0.361     0.389     0.526    -0.543     0.991     0.438     0.541     0.388    -0.416     0.936     0.852     0.885     0.363     0.038     1.383     0.766     0.771     0.209     0.444     1.047    -2.410    -2.426     0.216    -2.753    -2.095     0.732     0.829     0.404    -0.065     1.262    -0.042    -0.038     0.220    -0.460     0.160    -0.461    -0.361     0.541    -1.570     0.464     0.176     0.187     0.292    -0.327     0.573     1.136     1.135     0.262     0.772     1.456    -0.455    -0.440     0.421    -1.226     0.119    -0.067    -0.025     0.231    -0.563     0.202    -0.771    -0.692     0.372    -1.622    -0.289    -0.479    -0.493     0.255    -0.925    -0.167    -0.877    -0.955     0.320    -1.374    -0.528     0.492     0.517     0.250     0.034     0.787     0.269     0.351     0.363    -0.439     0.692
     0.907    -0.304    -1.161     1.184     1.037     0.324     1.093    -1.457    -0.614     0.324     0.724     0.626    -0.932     1.177     0.275     1.555     0.870    -0.920    -0.134     0.812     0.757     0.481     0.509     0.749     0.935     0.742     0.846     0.592     0.935     0.570     0.379     0.617     0.788     0.589     0.652     0.409     0.567     0.673     0.878     0.595     0.663     0.635     0.163     0.379     0.935    -0.146     0.464     0.483     0.105     0.335     0.322     0.135     0.084     0.520     0.181     0.207     0.662     0.353     0.312     0.628     0.440     0.549     0.349     0.392     0.387     0.338     0.351     0.200    -0.146     0.628    -0.378    -0.541    -0.573    -0.344    -0.752    -0.814    -0.459    -0.611    -0.457    -0.571    -0.511    -0.832    -0.561    -0.207    -0.339    -0.906    -0.706    -0.682    -0.594    -0.597    -0.572    -0.572     0.179    -0.906    -0.339     0.659     0.298     0.804     0.692     0.549     0.244     0.186     0.711    -0.184     0.134     0.267     0.035     0.015     0.585     0.046     0.673     0.324    -0.124     1.058     0.707     0.384     0.311     0.345    -0.184     0.804     0.536     0.616    -0.063     0.498     1.545     0.261     1.044     1.261     0.643     0.269    -0.331     0.124     0.629     0.706     1.287     0.585     1.354     0.340     0.774     0.751     0.642     0.623     0.483    -0.331     1.354     0.239     0.227     0.160    -0.052     0.536    -0.633    -0.617     0.230    -1.123    -0.405    -0.574    -0.533     0.171    -0.917    -0.388     0.805     0.859     0.358     0.120     1.278     0.372     0.354     0.459    -0.363     1.073    -0.343    -0.414     0.203    -0.646    -0.046     0.726     0.743     0.216     0.373     0.988    -0.799    -0.837     0.204    -1.139    -0.518    -0.912    -0.912     0.295    -1.505    -0.449     0.005     0.034     0.306    -0.569     0.385    -0.261    -0.264     0.263    -0.790     0.167     0.170     0.117     0.314    -0.447     0.592    -0.077    -0.113     0.244    -0.504     0.283     0.878     0.814     0.289     0.398     1.366    -0.019    -0.024     0.232    -0.599     0.233     0.824     0.815     0.201     0.398     1.112     0.502     0.482     0.202     0.079     0.786    -0.047    -0.113     0.301    -0.605     0.405    -0.345    -0.350     0.234    -0.699     0.006     0.236     0.205     0.468    -0.568     0.873
    -0.093    -0.304    -0.161    -0.816     1.037    -0.676     0.093    -1.457     2.386     1.324    -0.276     1.626    -0.932    -0.823     1.275     1.555    -0.130    -1.920     1.866     0.812     0.074     0.333     0.166    -0.332    -0.478     0.021     0.246     0.056     0.291     0.016    -0.035    -0.013     0.121     0.470     0.054     0.111     0.227     0.287     0.308     0.305     0.111     0.116     0.224    -0.478     0.333     0.257     0.021     0.254    -0.049    -0.323     0.339     0.303    -0.252     0.511     0.340     0.135     0.063     0.278     0.442    -0.027     0.095    -0.107     0.291     0.013     0.140     0.136     0.137     0.222    -0.323     0.442    -0.753    -1.106    -0.720    -0.856    -0.797    -0.758    -0.703    -1.071    -1.032    -0.457    -1.042    -0.731    -1.120    -0.679    -0.792    -0.881    -0.679    -1.026    -0.720    -0.873    -0.840    -0.795     0.177    -1.120    -0.679     0.198     0.053     0.837     0.819     0.785     0.714     0.517    -0.362     0.087     0.232     0.406     0.027     0.104     0.982     0.338    -0.045     0.918     0.247     0.434     0.674     0.398     0.372     0.372    -0.362     0.918     1.291     0.726     1.140     0.785     0.852     1.226     1.516     0.856     1.331     0.940     0.878     1.219     0.684     0.863     1.960     0.867     1.024     1.827     1.017     1.309     1.115     1.020     0.350     0.684     1.827    -0.208    -0.224     0.274    -0.640     0.277    -0.463    -0.429     0.250    -0.977    -0.064     0.627     0.570     0.188     0.397     0.959    -1.221    -1.166     0.380    -1.835    -0.633    -0.093    -0.047     0.349    -0.940     0.271    -0.808    -0.839     0.247    -1.211    -0.275    -0.049    -0.107     0.237    -0.448     0.351    -0.519    -0.583     0.257    -0.962    -0.133     2.065     2.142     0.353     1.435     2.489     0.743     0.774     0.192     0.307     0.995    -0.439    -0.468     0.336    -1.001     0.103     1.394     1.323     0.312     0.764     1.985     0.248     0.203     0.223    -0.170     0.650    -1.141    -1.084     0.345    -1.801    -0.752     0.759     0.779     0.226     0.297     1.006     1.408     1.363     0.295     0.905     2.016    -0.280    -0.289     0.274    -0.713     0.192    -0.649    -0.676     0.242    -1.065    -0.323     1.633     1.673     0.207     1.286     1.964    -0.189    -0.156     0.363    -0.948     0.230
     0.907     0.696    -0.161     1.184     0.037    -0.676    -0.907     0.543     1.386     1.324     0.724    -1.374    -0.932     0.177     0.275    -0.445    -2.130    -0.920     1.866    -0.188    -0.104     0.132     0.002    -0.533    -0.382    -0.068    -0.245     0.131    -0.331     0.089    -0.226     0.475     0.124     0.119     0.225     0.415    -0.018     0.551     0.035    -0.185     0.010     0.018     0.283    -0.533     0.475    -0.801    -0.312    -0.690    -0.642    -0.100    -1.079    -0.389    -1.146    -1.236    -0.811    -0.577    -0.978    -0.929    -0.828    -0.950    -0.972    -0.996    -0.724    -1.144    -0.938    -0.812    -0.878     0.295    -1.236    -0.312    -0.707    -0.329    -0.458    -0.636    -0.412    -1.094     0.146    -0.619    -0.580    -0.641    -0.743    -0.504    -0.430    -0.413    -0.298    -0.148    -0.422    -0.299    -0.422    -0.645    -0.483    -0.444     0.253    -1.094    -0.148     1.401     1.620     0.645     1.341     1.551     0.760     1.532     1.224     1.180     0.928     0.286     0.435     0.941     1.611     0.056     1.162     1.208     1.167     0.751     1.310     1.055     1.174     0.448     0.056     1.611    -0.554    -0.090     0.383     0.009    -0.812     0.237     0.016    -0.318    -0.622    -0.110    -0.147     0.039    -0.212    -0.385     0.457     0.108     0.084     0.254    -0.818     0.279    -0.110    -0.040     0.376    -0.818     0.383     0.882     0.811     0.278     0.385     1.230     1.466     1.543     0.315     0.830     1.870     0.345     0.367     0.293    -0.366     0.805     0.095     0.036     0.452    -0.570     0.808     0.131     0.081     0.349    -0.354     0.690    -0.643    -0.613     0.324    -1.339    -0.258    -0.085    -0.055     0.293    -0.791     0.273     1.080     1.100     0.337     0.166     1.346     0.556     0.542     0.377     0.047     1.176     1.383     1.380     0.214     1.007     1.738     0.714     0.762     0.388    -0.049     1.218    -0.256    -0.192     0.397    -1.191     0.237    -0.248    -0.269     0.337    -1.072     0.102    -0.678    -0.755     0.309    -1.079    -0.073     0.322     0.311     0.243    -0.181     0.666    -0.484    -0.491     0.322    -1.178    -0.038    -1.204    -1.190     0.392    -2.015    -0.740    -0.195    -0.229     0.379    -1.132     0.239     1.358     1.274     0.248     0.934     1.684    -0.084    -0.185     0.339    -0.597     0.363
     0.907    -1.304     0.839     1.184     1.037    -0.676    -0.907    -1.457    -0.614    -0.676    -0.276    -0.374     0.068    -0.823    -0.725     1.555    -0.130    -0.920    -2.134     0.812     0.649     0.532     0.266     0.003     0.100     0.404     0.344     0.172     0.462     0.079     0.005     0.084     0.029     0.183     0.655     0.105     0.267     0.064     0.618     0.580     0.280     0.225     0.232     0.003     0.649    -0.439    -0.273    -0.084    -0.682    -0.431    -0.041    -0.181    -0.292    -0.239    -0.258    -0.069    -0.362    -0.663    -0.340    -0.506    -0.120    -0.673    -0.206    -0.661    -0.628    -0.357    -0.316     0.218    -0.682    -0.069    -0.085     0.008    -0.492    -0.286    -0.325     0.035    -0.198     0.104    -0.169    -0.192    -0.356    -0.117    -0.573    -0.253    -0.051    -0.047    -0.466    -0.425    -0.269    -0.405    -0.228    -0.225     0.190    -0.573     0.035    -0.430    -0.341    -0.652    -0.123    -0.170    -0.869    -0.865     0.572     0.198    -0.066    -0.590     0.499    -0.287    -0.475    -0.412     0.207     0.234    -0.102     0.058    -0.883    -0.225    -0.228     0.435    -0.883     0.499    -0.375    -0.124     0.419     0.262     0.724     0.831     0.966     0.997     0.756     0.489     0.099    -0.226     0.259     0.094    -0.748     0.196     0.259     0.155    -0.096     0.640     0.279     0.259     0.461    -0.748     0.966     0.622     0.654     0.259     0.121     0.927    -0.950    -1.000     0.248    -1.316    -0.602     1.066     1.056     0.222     0.662     1.415     1.386     1.368     0.440     0.476     1.997     0.762     0.817     0.476     0.051     1.411    -0.917    -0.904     0.271    -1.404    -0.578    -0.524    -0.597     0.251    -1.020    -0.138    -1.175    -1.141     0.241    -1.645    -0.800    -0.433    -0.430     0.314    -1.007     0.034    -0.799    -0.810     0.229    -1.232    -0.481    -0.701    -0.635     0.344    -1.430    -0.288     0.120     0.103     0.323    -0.413     0.657     0.328     0.279     0.284    -0.094     0.786    -0.622    -0.625     0.357    -1.264    -0.161    -0.827    -0.894     0.240    -1.220    -0.478     1.215     1.209     0.268     0.739     1.530     0.293     0.279     0.317    -0.191     0.711    -0.602    -0.572     0.325    -1.295    -0.155    -1.990    -1.953     0.212    -2.444    -1.703     0.540     0.513     0.431    -0.151     1.172
    -1.093     0.696     0.839     0.184     1.037    -0.676     0.093     1.543     0.386     1.324    -1.276    -0.374    -0.932    -0.823     1.275    -0.445    -0.130     0.080     0.866     0.812    -0.689    -0.855    -0.553    -0.653    -0.472    -0.574    -0.651    -0.481    -0.641    -0.671    -0.460    -1.103    -0.162    -0.700    -0.738    -0.531    -0.872    -0.859    -0.418    -0.518    -0.630    -0.646     0.203    -1.103    -0.418    -0.464     0.091    -0.291     0.086     0.129    -0.351     0.284     0.175     0.350     0.094    -0.453    -0.106     0.160     0.018     0.067     0.245    -0.166     0.234     0.374    -0.015     0.023     0.089     0.253    -0.464     0.350    -0.130    -0.116    -0.262     0.022    -0.412    -0.535     0.109    -0.570    -0.172    -0.286    -0.627    -0.290    -0.011    -0.168     0.273    -0.270    -0.202    -0.108     0.022     0.034    -0.185    -0.170     0.232    -0.627     0.109    -0.231     0.620     0.003     0.292     0.734    -0.096     0.144     1.172     0.569     1.054    -0.049    -0.189    -0.027     0.737    -0.057     0.761    -0.271    -0.223    -0.023     0.174     0.255     0.073     0.454    -0.271     1.054     0.465     0.831     1.354     0.515     1.025     0.209     1.205     1.260     1.234     0.258     0.822     0.533     1.815     0.461     0.490     1.106     0.075     0.300     0.595     0.878     0.771     0.708     0.457     0.075     1.354    -0.455    -0.455     0.184    -0.808    -0.197     0.628     0.527     0.276     0.219     1.090     1.011     1.031     0.278     0.537     1.529    -0.076     0.082     0.463    -1.017     0.368     0.255     0.307     0.450    -0.706     0.866    -0.071    -0.067     0.222    -0.514     0.173     0.090     0.050     0.268    -0.385     0.589     1.742     1.752     0.251     1.230     2.214     0.213     0.325     0.355    -0.654     0.607     0.899     0.855     0.229     0.512     1.237    -0.376    -0.391     0.328    -1.025     0.074    -0.403    -0.452     0.344    -0.928     0.254    -0.642    -0.634     0.281    -1.062    -0.163    -0.994    -0.860     0.363    -1.821    -0.583     0.887     0.944     0.239     0.454     1.177     0.261     0.228     0.243    -0.228     0.632    -0.160    -0.192     0.312    -0.623     0.380     0.391     0.354     0.358    -0.271     0.982     0.717     0.748     0.237     0.276     1.006     0.141     0.193     0.408    -0.758     0.629
    -1.093    -0.304     1.839     0.184     1.037     0.324     0.093     1.543    -1.614    -2.676    -1.276    -0.374     1.068    -0.823    -1.725    -1.445    -0.130     0.080    -0.134    -0.188    -0.881    -0.568    -0.516    -1.073    -0.230    -1.182    -0.666    -0.832    -0.814    -0.787    -1.388    -0.529    -0.648    -0.611    -0.725    -0.901    -0.713    -0.859    -0.957    -0.824    -0.785    -0.800     0.255    -1.388    -0.516    -0.039    -0.102    -0.254    -0.120     0.024    -0.013    -0.475    -0.027    -0.605    -0.004    -0.745    -0.191    -0.407    -0.397    -0.171    -0.253    -0.177    -0.411    -0.061    -0.225    -0.233    -0.184     0.213    -0.745    -0.004     0.357     0.632     0.279     0.674     0.416     0.532     0.375     0.819     0.219     0.503     0.805     0.367     0.345     0.536     0.777     0.108     0.340     0.163     0.663     0.459     0.469     0.437     0.210     0.108     0.805    -1.184    -1.106    -0.512    -0.728     0.359    -0.158    -1.238    -0.382    -1.208    -0.334    -1.291    -0.607    -0.161    -0.125    -1.307    -1.208    -0.296    -0.982    -0.466    -1.230    -0.708    -0.668     0.503    -1.307    -0.125    -0.571    -0.164     0.464    -0.125     0.533     0.381    -0.116    -0.567    -1.008    -0.030    -0.070    -0.105     0.096    -0.176    -0.144    -0.097    -0.555    -0.327     0.182    -0.131    -0.126    -0.120     0.370    -1.008     0.464    -0.292    -0.337     0.278    -0.863     0.170    -0.089    -0.098     0.235    -0.431     0.288     1.356     1.348     0.240     1.016     1.709     0.900     0.893     0.464    -0.058     1.453     1.107     1.101     0.332     0.577     1.535     1.113     1.105     0.316     0.529     1.462     0.350     0.306     0.228    -0.028     0.696     1.026     1.012     0.253     0.605     1.426    -1.049    -1.051     0.410    -1.936    -0.491    -2.569    -2.564     0.206    -2.917    -2.327    -0.157    -0.226     0.390    -0.999     0.562    -0.107    -0.156     0.299    -0.470     0.267     0.405     0.373     0.311    -0.093     0.863    -0.263    -0.316     0.362    -1.013     0.186    -1.665    -1.655     0.197    -2.089    -1.436    -0.547    -0.591     0.291    -1.176    -0.115     0.106     0.115     0.173    -0.218     0.305    -0.684    -0.717     0.332    -1.208    -0.066     0.188     0.196     0.250    -0.302     0.519    -0.073    -0.022     0.345    -0.624     0.412
    -2.093     0.696    -1.161     0.184     1.037    -0.676     0.093     1.543    -1.614     0.324    -2.276    -1.374     1.068    -0.823     0.275    -1.445    -0.130     1.080     0.866    -0.188    -1.143    -1.608    -0.974    -1.451    -1.161    -1.226    -1.285    -1.191    -0.959    -1.164    -1.074    -0.783    -1.412    -1.214    -1.110    -1.277    -1.059    -1.308    -1.369    -1.564    -1.217    -1.203     0.204    -1.608    -0.959    -0.449     0.029     0.160     0.143    -0.513    -0.389    -0.099    -0.211     0.070    -0.446     0.188    -0.284    -0.412    -0.135     0.067    -0.079     0.066    -0.375    -0.433    -0.042    -0.157    -0.117     0.238    -0.513     0.160     0.452     0.921     0.660     1.058     0.572     0.529     0.557     0.493     1.147     0.462     0.852     0.687     1.166     0.892     0.938     1.146     0.854     0.693     0.432     0.733     0.762     0.713     0.247     0.432     1.147    -0.583     0.000    -1.014    -0.160     0.019    -0.751    -1.010    -1.134    -0.793    -0.842    -0.789    -0.363    -0.819    -0.623    -0.377    -0.578    -0.374    -0.057    -1.022    -0.865    -0.607    -0.687     0.360    -1.134     0.000     0.365    -0.399     0.053     0.424    -0.064     0.529     1.063    -0.195    -0.107     0.356     0.071     0.798    -0.719     0.364     0.124    -0.044    -0.306     0.592     0.343     0.372     0.181     0.233     0.424    -0.719     0.798    -0.862    -0.880     0.183    -1.247    -0.585     0.829     0.766     0.266     0.479     1.189    -1.822    -1.842     0.268    -2.283    -1.459     0.774     0.839     0.376     0.165     1.228     0.843     0.771     0.451     0.151     1.521     0.545     0.532     0.239     0.139     0.903     0.242     0.229     0.253    -0.159     0.658     0.665     0.642     0.273     0.197     1.055    -1.086    -1.051     0.290    -1.686    -0.694     0.219     0.178     0.234    -0.192     0.632    -0.478    -0.534     0.310    -0.967     0.064    -1.114    -1.133     0.378    -1.732    -0.583    -0.028    -0.050     0.359    -0.641     0.432    -0.301    -0.239     0.313    -0.979     0.141     0.181     0.203     0.225    -0.218     0.434    -0.060    -0.050     0.250    -0.624     0.254     0.070     0.090     0.270    -0.378     0.412    -0.059    -0.014     0.331    -0.831     0.359     1.159     1.178     0.208     0.734     1.504    -0.310    -0.298     0.365    -1.113     0.164
    -0.093    -0.304    -1.161     1.184     1.037    -0.676    -0.907    -1.457     2.386    -1.676    -1.276    -0.374     1.068     2.177    -1.725     0.555    -1.130    -1.920     1.866     0.812    -0.363    -0.441    -0.456    -0.367    -0.435    -0.771    -0.285    -0.063    -0.257    -0.073    -1.062    -0.121    -0.136    -0.627    -0.891     0.124    -0.643     0.050    -0.122    -0.194    -0.357    -0.324     0.316    -1.062     0.050    -0.659    -0.756    -0.644    -0.293    -0.339    -0.500    -1.171    -0.419    -0.931    -0.242    -0.268    -0.596    -0.273    -0.513    -0.433    -0.086    -0.249    -0.740    -0.874    -0.180    -0.508    -0.467     0.285    -1.171    -0.180    -0.092    -0.599    -0.772    -0.484    -0.035    -0.442    -0.707    -0.512    -0.427    -0.586    -0.323    -0.149    -0.190    -0.416    -0.425    -0.134    -0.540    -0.311    -0.371    -0.628    -0.407    -0.426     0.208    -0.772    -0.092     1.876     1.302     1.253     1.889     1.793     1.170     1.386     0.907     1.727     1.298     1.541     1.963     0.969     1.137     2.124     2.005     0.788     2.128     1.772     0.951     1.499     1.463     0.435     0.788     2.124     0.549     0.406     0.177     0.686    -0.525    -0.115     0.694     0.135     0.083     0.084    -0.148    -0.235     0.757    -0.100     0.233     0.629     0.332    -0.633     0.058     0.457     0.176     0.156     0.396    -0.633     0.694     0.287     0.254     0.330    -0.278     0.847     0.178     0.101     0.279    -0.197     0.543    -0.738    -0.736     0.241    -1.081    -0.419    -0.320    -0.388     0.416    -1.005     0.247     0.840     0.773     0.375     0.282     1.536    -0.296    -0.338     0.369    -0.761     0.247    -0.417    -0.470     0.292    -0.850    -0.028    -1.012    -1.040     0.257    -1.485    -0.584     1.132     1.109     0.363     0.551     1.682    -1.756    -1.732     0.232    -2.258    -1.463    -0.704    -0.802     0.428    -1.333    -0.026     0.262     0.212     0.395    -0.381     0.846     1.603     1.634     0.306     0.991     1.919     1.009     1.015     0.332     0.327     1.383    -1.809    -1.789     0.249    -2.320    -1.502     0.915     0.876     0.368     0.330     1.581    -0.535    -0.545     0.319    -1.166     0.002    -1.294    -1.244     0.310    -1.870    -0.866     1.127     1.155     0.243     0.611     1.427     0.637     0.666     0.372    -0.089     1.187
     0.907    -0.304     0.839    -0.816     0.037     0.324    -0.907     0.543    -0.614    -0.676     0.724    -0.374     0.068     0.177     0.275    -0.445    -0.130     0.080    -0.134    -0.188    -0.140    -0.279     0.221     0.108     0.148     0.202     0.575     0.256     0.032     0.132    -0.061     0.417     0.532     0.234     0.207    -0.207     0.396     0.022     0.266     0.489     0.177     0.205     0.238    -0.279     0.532    -0.299    -0.716    -0.834    -0.324    -0.205    -0.437    -0.175    -0.167    -0.355    -0.385    -0.202     0.120    -0.199    -0.747    -0.398    -0.560    -0.340    -0.434     0.249     0.051    -0.318    -0.332     0.275    -0.834     0.120    -0.094    -0.169    -0.071     0.172    -0.101     0.047     0.533    -0.099    -0.055    -0.075     0.315     0.254    -0.233    -0.008     0.011    -0.031    -0.150    -0.128     0.067    -0.083     0.005    -0.063     0.186    -0.233     0.315    -0.221     0.143     0.047    -0.599    -0.979    -0.929    -0.956    -0.635    -0.611    -0.819    -0.217    -0.359     0.113    -1.033    -0.815    -0.673     0.179    -0.856    -0.593    -0.853    -0.533    -0.623     0.407    -1.033     0.143    -0.046    -0.520    -0.108     0.041    -0.666     0.292     0.652     0.147     0.070    -0.039    -0.539     0.591    -0.100     0.894     0.411     0.297    -0.101     0.167    -0.096    -0.661     0.034     0.001     0.425    -0.666     0.652     0.725     0.731     0.258     0.215     1.135    -0.026    -0.057     0.307    -0.572     0.485     0.835     0.878     0.209     0.132     1.022    -0.242    -0.131     0.388    -0.947     0.129     0.006    -0.009     0.388    -0.843     0.585     0.129     0.170     0.248    -0.348     0.438    -0.575    -0.619     0.322    -1.149    -0.034     0.536     0.572     0.210     0.031     0.729    -0.219    -0.136     0.328    -0.792     0.142    -0.674    -0.696     0.214    -0.997    -0.301     0.452     0.425     0.339    -0.217     1.034     0.042     0.019     0.367    -0.723     0.623     0.056     0.126     0.258    -0.674     0.291     0.620     0.739     0.327     0.051     1.003     0.245     0.226     0.256    -0.256     0.617    -0.624    -0.614     0.273    -1.119    -0.230     0.268     0.266     0.341    -0.455     0.865     0.098     0.184     0.278    -0.622     0.349     0.113     0.202     0.264    -0.354     0.430    -0.253    -0.266     0.431    -1.066     0.429
    -0.093     0.696    -1.161    -1.816     0.037     1.324    -2.907    -1.457    -0.614    -0.676    -1.276     0.626     0.068     0.177    -0.725     0.555    -0.130    -0.920    -1.134     0.812     0.009    -0.112    -0.188    -0.131    -0.311    -0.336    -0.195    -0.004    -0.015    -0.155    -0.524     0.101     0.188    -0.359     0.209     0.060     0.031    -0.225    -0.350    -0.189    -0.125    -0.143     0.196    -0.524     0.188     0.195     0.121    -0.129    -0.164    -0.111     0.068     0.167     0.213    -0.237     0.025    -0.122     0.133     0.082    -0.143    -0.284    -0.285     0.399    -0.152    -0.361     0.199    -0.019    -0.043     0.206    -0.361     0.213    -0.403    -0.585    -0.749    -0.396    -0.273     0.061    -0.081    -0.366    -0.440    -0.220    -0.286    -0.209    -0.892    -0.293    -0.593    -0.497    -0.164    -0.341    -0.516    -0.365    -0.380    -0.365     0.222    -0.892    -0.081    -0.723    -0.516    -0.384    -1.435    -1.747    -1.600    -0.790    -0.772    -0.680    -0.749    -0.066    -1.052    -0.834    -0.930    -0.726    -0.707    -0.206    -0.622    -1.038    -0.994    -0.829    -0.760     0.418    -1.747    -0.206     0.020     0.087     1.165     0.911    -0.284    -0.231     0.875     0.696    -0.003     0.826    -0.036     0.968     0.166     0.608     0.386    -0.426     0.515    -0.004     0.408     0.510     0.358     0.397     0.462    -0.426     0.968     0.034     0.013     0.196    -0.226     0.416     0.672     0.662     0.232     0.225     1.003    -0.805    -0.802     0.196    -1.129    -0.535    -0.950    -1.019     0.440    -1.648    -0.159    -0.281    -0.387     0.498    -1.062     0.506     1.450     1.491     0.243     1.040     1.765    -2.849    -2.861     0.238    -3.340    -2.556    -1.010    -0.986     0.257    -1.656    -0.631     0.059     0.027     0.381    -0.586     0.702    -0.852    -0.866     0.284    -1.312    -0.459    -1.108    -1.161     0.274    -1.513    -0.676     0.633     0.650     0.297     0.146     1.058     0.584     0.622     0.290     0.137     0.915     0.833     0.741     0.326     0.314     1.466    -0.908    -0.948     0.246    -1.267    -0.547     0.723     0.715     0.216     0.394     1.036    -0.067    -0.120     0.238    -0.606     0.234    -0.344    -0.313     0.308    -0.985     0.045    -0.750    -0.713     0.214    -1.181    -0.403     0.474     0.432     0.452    -0.371     1.062
    -0.093    -0.304    -2.161     0.184    -1.963     0.324     1.093    -1.457     0.386    -1.676     0.724    -2.374    -0.932     1.177     0.275    -0.445     0.870    -0.920    -0.134    -2.188     0.284    -0.050     0.249     0.159     0.616     0.129     0.238     0.284     0.132    -0.254     0.022     0.108     0.435     0.246     0.352    -0.121     0.318     0.005     0.036    -0.069     0.156     0.146     0.206    -0.254     0.435     0.079    -0.426    -0.324    -0.137     0.069    -0.660    -0.373    -0.525    -0.089    -0.624    -0.052    -0.164    -0.096    -0.016    -0.287     0.699    -0.653    -0.485    -0.679    -0.321    -0.253    -0.304     0.334    -0.679     0.079    -0.386    -0.604    -0.710    -0.875    -0.589    -0.918    -0.937    -0.868    -0.667    -0.885    -0.613    -0.548    -0.516    -0.508    -0.663    -0.557    -1.010    -0.679    -0.687    -0.726    -0.697    -0.673     0.168    -1.010    -0.508     0.789     0.480     0.318     0.431     0.645     0.914     0.991     0.446     0.262     0.768     0.378     1.381     0.436     0.244     0.604     0.054     0.271     0.475     0.726     0.815     0.571     0.477     0.313     0.054     0.991    -1.639    -1.403    -1.595    -2.020    -1.847    -1.404    -1.673    -1.986    -1.413    -1.335    -1.952    -1.117    -1.538    -1.322    -1.964    -1.960    -1.688    -1.573    -1.323    -2.276    -1.651    -1.617     0.305    -2.276    -1.322    -0.271    -0.236     0.209    -0.629     0.068    -0.040    -0.048     0.334    -0.972     0.453    -1.467    -1.445     0.191    -1.808    -1.143    -0.390    -0.334     0.337    -1.152     0.025    -0.313    -0.418     0.359    -0.761     0.197     0.185     0.211     0.232    -0.245     0.566     1.291     1.285     0.311     0.473     1.746    -0.650    -0.680     0.179    -0.883    -0.345    -0.075    -0.096     0.248    -0.675     0.307    -0.802    -0.763     0.241    -1.176    -0.431     0.491     0.553     0.284    -0.125     0.934    -1.985    -2.003     0.437    -3.146    -1.412     0.030    -0.015     0.276    -0.466     0.428     0.719     0.748     0.277     0.077     1.066     1.069     1.110     0.195     0.725     1.375    -0.623    -0.630     0.200    -1.017    -0.333     1.160     1.203     0.348     0.184     1.661     0.120     0.034     0.305    -0.526     0.557    -0.410    -0.413     0.184    -0.741    -0.210    -0.708    -0.727     0.288    -1.346    -0.362
    -0.093    -3.304     0.839     0.184    -1.963    -0.676    -1.907     0.543     0.386    -0.676    -1.276    -2.374     1.068     0.177    -0.725    -0.445    -2.130     1.080    -0.134    -1.188    -0.791    -1.013    -0.597    -1.056    -0.562    -0.440    -0.913    -0.654    -0.437    -0.665    -0.982    -0.710    -0.476    -0.882    -0.767    -0.164    -0.590    -0.951    -0.558    -0.656    -0.693    -0.661     0.229    -1.056    -0.437    -1.837    -1.682    -1.666    -1.655    -1.253    -1.263    -1.387    -1.405    -1.635    -1.373    -1.880    -1.433    -1.434    -1.330    -1.922    -1.810    -1.742    -2.182    -1.468    -1.347    -1.585    -1.551     0.254    -2.182    -1.263     0.735     0.521     0.726     0.467     0.682     1.031     0.423     0.808     0.395     0.563     0.636     0.501     0.877     0.920     0.665     0.797     0.550     0.615     0.496     0.608     0.651     0.625     0.172     0.395     0.920     0.034    -0.303     0.284     1.133     0.191     0.043    -0.849     0.173     0.511     0.324    -0.137     0.294     0.595     0.236     0.133     0.303     0.436    -0.204     0.906    -0.080     0.201     0.214     0.428    -0.849     0.906    -1.678    -1.640    -1.206    -1.721    -1.860    -1.306    -1.719    -1.498    -1.095    -1.622    -1.306    -1.457    -0.944    -1.316    -1.715    -1.058    -1.568    -1.378    -1.851    -1.616    -1.478    -1.533     0.267    -1.860    -1.058     0.594     0.584     0.217     0.181     0.910    -1.688    -1.724     0.254    -2.054    -1.436     0.185     0.219     0.222    -0.211     0.448    -0.002    -0.010     0.427    -0.967     0.478    -0.473    -0.494     0.315    -0.989     0.024     0.024     0.044     0.217    -0.433     0.319    -0.270    -0.320     0.281    -0.649     0.245    -0.198    -0.165     0.172    -0.567     0.007     0.194     0.222     0.363    -0.585     0.617     0.093     0.121     0.152    -0.161     0.247    -0.259    -0.240     0.313    -1.004     0.142    -0.259    -0.292     0.333    -0.775     0.194     0.112     0.115     0.236    -0.304     0.381     0.019     0.046     0.374    -0.670     0.503     0.011    -0.013     0.151    -0.279     0.268     0.342     0.402     0.288    -0.365     0.665    -0.355    -0.313     0.210    -0.730    -0.089     0.073     0.064     0.248    -0.575     0.437    -0.248    -0.241     0.215    -0.593     0.030     0.100     0.155     0.263    -0.326     0.450
    -0.093    -0.304     0.839     0.184    -0.963    -1.676     0.093     0.543     0.386     0.324     0.724     0.626     1.068    -0.823     0.275    -0.445    -0.130     0.080    -0.134    -1.188     0.026    -0.188     0.355    -0.171    -0.157     0.275    -0.514     0.023    -0.101    -0.361    -0.019    -0.413     0.278    -0.119    -0.622    -0.915     0.013    -0.361     0.179     0.094    -0.135    -0.110     0.324    -0.915     0.278     0.137     0.010     0.131    -0.181     0.172     0.139     0.143    -0.263    -0.135    -0.216     0.109     0.070     0.002    -0.231    -0.004     0.053     0.034     0.015     0.680    -0.129     0.027     0.025     0.207    -0.263     0.172     0.477    -0.077     0.746     0.409     0.184     0.803     0.556     0.431     0.815     0.163     0.360     0.607     0.710     0.329     0.748     0.407     0.289     0.140     0.138     0.404     0.432     0.408     0.252    -0.077     0.803    -0.039    -0.308     0.426     0.060     0.328    -0.109     0.553     0.552     0.053    -0.852     0.003     0.341     0.420     0.024     0.236     0.065    -0.032     0.207    -0.409    -0.780     0.037     0.057     0.390    -0.852     0.552    -0.363    -1.401    -0.716    -0.791    -0.257    -1.404    -0.971    -1.471    -0.074    -0.610    -0.552    -0.759    -1.806    -0.894    -0.658    -1.159     0.172    -0.422    -0.503    -0.767    -0.770    -0.737     0.495    -1.806    -0.074     0.047    -0.045     0.350    -0.439     0.632    -0.340    -0.323     0.232    -1.026    -0.027     0.419     0.351     0.275    -0.045     0.767     0.163     0.189     0.407    -0.387     0.999    -0.137    -0.178     0.488    -0.993     0.608    -1.498    -1.487     0.280    -1.915    -1.017     0.024     0.017     0.234    -0.625     0.313     0.035     0.035     0.284    -0.464     0.463     0.305     0.286     0.307    -0.191     0.860     0.725     0.718     0.290     0.182     1.150     0.875     0.827     0.437     0.134     1.505     0.589     0.602     0.295    -0.360     0.976     0.456     0.504     0.384    -0.162     0.866    -0.870    -0.891     0.301    -1.300    -0.362     0.652     0.617     0.240     0.276     1.022    -0.314    -0.308     0.324    -0.887     0.115    -0.160    -0.167     0.234    -0.741     0.187    -0.583    -0.586     0.328    -1.074    -0.167    -0.141    -0.138     0.244    -0.503     0.289    -0.498    -0.563     0.442    -1.253     0.221
    -0.093     0.696     1.839    -1.816     1.037     1.324     1.093     1.543    -1.614    -0.676     1.724     0.626     0.068    -1.823     0.275     1.555     0.870     1.080    -2.134     0.812     1.417     1.034     1.308     1.284     0.500     1.018     0.898     1.161     0.934     0.802     0.843     0.898     1.304     0.941     1.030     0.701     1.073     1.273     1.255     0.859     1.027     1.024     0.235     0.500     1.308     0.564     0.481     0.766     0.309     0.991     0.430     0.513     0.040     0.656     0.399     0.648     0.813     0.517     0.713     0.764     0.917     0.776     0.465     0.533     0.357     0.583     0.548     0.227     0.040     0.917     0.805     0.707     0.488     0.706     0.704     0.300     0.116     0.477     0.281     0.300     0.412     0.756     0.146     0.499     0.810     0.305     0.628     0.436     0.320     0.467     0.483     0.472     0.215     0.116     0.805    -1.604    -2.131    -1.946    -2.573    -1.385    -1.226    -1.656    -1.694    -1.805    -1.835    -1.346    -1.731    -2.070    -1.730    -1.338    -1.864    -2.704    -1.622    -1.481    -1.730    -1.773    -1.730     0.380    -2.704    -1.338     0.529     0.610     0.652     0.480     0.735     0.159     1.284     1.470     1.113    -0.265     0.234     1.056     1.371     0.438     0.734     0.898     1.051     0.648     1.282     0.731     0.761     0.732     0.442    -0.265     1.371    -1.107    -1.112     0.264    -1.470    -0.766     0.071     0.043     0.197    -0.305     0.317     1.331     1.307     0.231     0.843     1.652    -0.035    -0.110     0.379    -0.579     0.780     0.251     0.303     0.462    -0.544     1.028     0.243     0.297     0.262    -0.355     0.544     0.492     0.511     0.229     0.124     0.763     1.023     1.014     0.256     0.649     1.390    -0.193    -0.222     0.268    -0.660     0.272    -1.080    -1.087     0.198    -1.390    -0.754     0.192     0.144     0.390    -0.320     0.680    -0.105    -0.090     0.309    -0.574     0.218    -0.626    -0.560     0.304    -1.188    -0.197    -0.379    -0.401     0.325    -0.809     0.185    -0.096    -0.121     0.255    -0.487     0.317     0.418     0.350     0.311    -0.129     0.811     0.229     0.216     0.243    -0.292     0.532     0.356     0.321     0.327    -0.097     0.805    -1.334    -1.323     0.192    -1.610    -1.090     0.143     0.160     0.382    -0.352     0.599
     0.907    -0.304    -2.161    -0.816     0.037     1.324     1.093    -2.457    -1.614    -0.676     1.724    -1.374    -1.932     0.177     1.275     1.555    -0.130    -2.920    -1.134    -0.188     1.332     0.730     0.995     1.365     1.150     0.976     1.210     1.059     1.257     0.950     1.144     0.858     1.239     1.243     1.078     0.656     1.125     0.593     1.037     0.930     1.046     1.068     0.215     0.593     1.332    -0.266    -0.563    -0.180     0.118    -0.431    -0.401    -0.095    -0.553     0.037    -0.415     0.168    -0.267    -0.787    -0.040    -0.285     0.121    -0.195    -0.392    -0.040    -0.396    -0.243    -0.267     0.257    -0.787     0.121    -1.526    -1.756    -1.318    -1.660    -1.192    -1.754    -1.304    -1.595    -1.072    -1.457    -1.567    -1.474    -1.716    -1.474    -1.466    -1.609    -1.679    -1.383    -1.400    -1.469    -1.494    -1.474     0.183    -1.756    -1.192    -0.121    -0.504    -0.516    -0.305    -1.409    -0.711    -1.292    -0.763    -0.359     0.999    -0.221    -0.862    -0.823    -0.357    -0.753    -0.372    -0.966    -0.366    -0.788    -0.450    -0.547    -0.510     0.498    -1.409    -0.121     0.411     0.280    -0.025     0.253    -0.733     0.188     0.172     0.975     0.838    -0.289    -0.214     0.205    -0.461     1.124    -0.129     0.009    -0.290     0.105     0.159     0.587     0.158     0.166     0.470    -0.733     0.975    -0.140    -0.138     0.237    -0.530     0.221    -0.081    -0.073     0.243    -0.516     0.268    -0.663    -0.622     0.192    -0.997    -0.421    -0.197    -0.241     0.527    -1.719     0.592    -0.157    -0.150     0.463    -1.242     0.400     0.248     0.228     0.261    -0.273     0.647     1.341     1.320     0.274     0.888     1.726    -0.766    -0.773     0.192    -1.114    -0.485    -1.155    -1.118     0.396    -2.333    -0.699    -0.744    -0.733     0.247    -1.220    -0.457     0.194     0.073     0.376    -0.383     0.890    -0.993    -1.088     0.346    -1.544    -0.498     0.144     0.176     0.253    -0.372     0.512     0.619     0.649     0.410    -0.528     1.180     1.147     1.166     0.263     0.632     1.481     0.401     0.381     0.241     0.019     0.861     0.153     0.100     0.333    -0.363     0.672    -0.626    -0.577     0.284    -1.309    -0.295    -0.889    -0.880     0.249    -1.578    -0.537    -0.298    -0.306     0.431    -1.252     0.166
    -0.093    -1.304    -1.161    -0.816     0.037    -1.676    -0.907    -0.457     0.386    -1.676     0.724    -0.374    -0.932     0.177    -1.725    -1.445    -1.130    -0.920    -0.134    -2.188    -0.468    -0.100     0.046     0.216    -0.499     0.095    -0.366    -0.161     0.100    -0.586    -0.335    -0.559    -0.113    -0.013    -0.248    -0.183    -0.164    -0.633    -0.185    -0.158    -0.216    -0.174     0.245    -0.633     0.100    -0.501    -0.955    -0.777    -0.730    -0.967    -0.387    -1.216    -0.425    -0.328    -0.623    -0.966    -0.504    -0.342    -0.479    -0.175    -0.875    -0.384    -0.598    -0.639    -0.548    -0.621    -0.573     0.269    -1.216    -0.328    -0.602    -0.407    -0.738    -0.547    -0.727    -0.298    -0.409    -0.441    -0.520    -0.665    -0.574    -0.286    -0.254    -0.619    -0.729    -0.549    -0.849    -0.509    -0.652    -0.802    -0.559    -0.561     0.171    -0.849    -0.286    -0.349    -0.327    -0.679    -0.583    -0.081    -0.198    -0.224    -0.813    -0.103     0.467    -0.702     0.023    -0.089    -0.510     0.173    -0.364     0.664     0.382    -0.140     0.326    -0.156    -0.169     0.408    -0.813     0.467    -1.016    -0.998    -0.571    -1.594    -0.450    -1.269    -0.499    -0.941    -1.149    -0.740    -0.609    -0.619    -0.692    -1.139    -0.893    -1.721    -1.451    -0.905    -1.636    -0.212    -0.955    -0.923     0.423    -1.721    -0.450     0.128     0.187     0.251    -0.344     0.368    -0.646    -0.682     0.257    -1.024    -0.254    -0.592    -0.576     0.210    -1.016    -0.356    -0.670    -0.683     0.407    -1.415    -0.117     1.006     1.018     0.417     0.317     1.764    -1.466    -1.447     0.304    -2.037    -1.046    -0.258    -0.272     0.239    -0.805     0.083     0.138     0.129     0.156    -0.112     0.331     0.507     0.525     0.328    -0.024     0.925    -1.213    -1.213     0.302    -1.653    -0.783     1.059     0.948     0.354     0.546     1.560     0.482     0.539     0.332    -0.208     0.936    -0.115    -0.088     0.263    -0.558     0.250     0.288     0.259     0.368    -0.379     0.807    -1.229    -1.230     0.214    -1.554    -0.923    -1.209    -1.266     0.279    -1.639    -0.747    -0.434    -0.409     0.293    -0.884    -0.049    -0.066    -0.026     0.305    -0.643     0.256    -0.068    -0.014     0.195    -0.432     0.190    -1.310    -1.382     0.419    -1.842    -0.522
[truncated: 20,608,009 more chars]
