# Supplementary material for: Modeling Measurement as a Sequential Process: Autoregressive Confirmatory Factor Analysis (AR-CFA)
Source: Front Psychol. 2019 Sep 20;10:2108. doi: 10.3389/fpsyg.2019.02108 (PMC6763968; doi:10.3389/fpsyg.2019.02108)
Supplement: Supplementary file 2 [file Data_Sheet_1.ZIP › Mplus files and data for AR-CFA paper/AR-CFA Bayes files/PV20.11.dat]

    -1.093     -0.304      0.839      1.184     -1.963      0.324     -0.907     -1.457     -0.614     -1.676     -2.276     -1.374      1.068      1.177     -1.725      0.555     -0.130      0.080      1.866     -2.188     -0.784     -0.590      0.537      0.857     -1.656     -0.103      0.338      0.220      0.366     -0.353      1.128     -0.340     -2.082     -1.200     -0.797     -1.144     -0.683      0.306      0.475     -1.036      1.411      0.296     -0.630      1.510     -0.917
    -2.093      0.696      0.839      2.184     -1.963     -2.676     -1.907     -1.457      1.386     -0.676     -2.276      0.626      1.068      2.177     -0.725     -1.445     -0.130      1.080      1.866     -0.188     -1.457     -0.401      0.893      1.826     -1.541     -0.684      1.007     -0.135      0.501     -0.402     -1.106     -1.552     -2.581     -0.189      0.278     -0.119      1.015     -0.173      0.455      0.110      0.097      0.201     -0.344      1.004      1.145
    -1.093      0.696     -0.161      1.184      1.037     -1.676      1.093     -0.457     -0.614      1.324     -1.276      1.626      1.068     -1.823      1.275     -1.445      0.870     -0.920     -1.134      0.812     -1.273      0.486      0.260      0.227      0.883      0.267     -0.031     -0.296      0.771      0.206     -0.315      0.726     -0.719     -0.793      0.900      0.528      1.023      0.785     -1.890      0.647     -0.217      0.405     -1.453     -1.063      0.193
    -2.093     -1.304     -0.161      0.184     -0.963     -0.676     -0.907     -0.457     -1.614     -0.676     -0.276     -0.374     -0.932      0.177     -0.725     -0.445     -1.130     -0.920     -0.134     -1.188     -0.398     -0.832     -0.227     -0.337     -1.583     -1.798     -0.500      0.105      0.405      0.445     -0.255     -0.050     -0.106     -1.253      0.134      0.221      0.792     -0.694      0.258      0.026      0.163     -0.334     -0.649      0.003     -0.005
    -0.093      0.696     -0.161     -1.816      1.037     -0.676      0.093      0.543     -0.614      0.324      0.724      0.626      0.068     -1.823      1.275      0.555     -0.130      1.080     -0.134      0.812      0.144      0.308      0.218     -1.318      0.511     -0.208      0.275     -0.257     -0.263      0.574     -0.759     -0.178      0.494      0.462      0.069      0.508      0.485     -0.314     -0.688      1.070      0.350     -0.407      0.745      0.635      0.437
     0.907      0.696      1.839      0.184     -0.963     -1.676      1.093      0.543     -1.614     -2.676      1.724      1.626      0.068      1.177     -2.725     -2.445     -0.130      0.080     -1.134     -1.188      0.227      0.372      0.432      0.104     -1.084      0.621      0.333      1.429      0.065     -0.005     -1.802      0.753     -0.004     -1.541     -2.145      1.364      1.096     -0.652      1.035     -2.120     -2.654     -0.645     -0.769     -1.436     -0.135
     1.907      0.696      1.839      0.184      1.037      1.324      1.093      1.543      0.386      0.324      1.724      0.626      1.068      0.177     -0.725      0.555          *      1.080     -0.134     -0.188      0.918      0.304      0.630      0.494      0.465      0.958      0.396      1.314     -0.275      0.652      0.254      0.793      0.834     -0.083      0.025      0.297      0.141      0.044     -0.422     -0.877     -0.500     -0.959      0.107     -0.329     -0.623
    -0.093     -0.304      0.839      2.184      0.037     -2.676     -0.907      1.543      0.386     -0.676     -0.276     -0.374      1.068      1.177     -0.725      1.555     -1.130      1.080     -0.134      0.812     -0.212     -0.490      0.609      1.346     -0.168      0.111     -0.086      0.182      0.686      0.104     -2.334     -0.421      0.922     -0.713     -0.577      0.193      0.162      0.213      0.006     -0.524      1.920     -0.548      0.147     -0.852      0.927
     1.907     -2.304     -2.161      1.184      1.037     -2.676      0.093     -2.457      1.386      0.324      1.724     -1.374     -2.932      1.177      0.275      1.555     -0.130     -2.920      1.866      0.812      0.258     -0.664     -1.803      1.380      0.596      1.582     -1.615     -0.318     -0.250      0.460     -3.022      0.654     -0.609      0.306     -0.087      1.356     -0.522     -0.377     -0.188      0.006      1.359      0.504     -0.191      1.388      0.243
     0.907      0.696     -1.161      2.184      1.037      1.324      1.093     -0.457      1.386      0.324      1.724     -0.374     -0.932      0.177      0.275     -0.445     -0.130     -0.920     -1.134      0.812      0.640      0.208     -0.164      0.915      0.297      0.363      0.468     -0.968      1.257      0.837      0.890      0.934     -0.432      0.599      0.173      0.904     -0.648     -0.716     -0.620      0.162     -1.140     -0.392     -0.623     -1.611      0.544
    -2.093      0.696      0.839      1.184      1.037     -1.676      1.093     -1.457     -1.614      0.324      1.724     -0.374      1.068      1.177      0.275     -2.445      0.870      1.080      0.866     -0.188     -0.149      0.023      0.776     -0.311      0.102     -2.077      0.610     -0.149      1.371      0.925     -1.489      0.968     -2.422     -1.357      0.195      1.850     -0.331     -0.052      1.505      0.366     -2.184      0.742     -0.230      0.976     -0.455
    -1.093     -0.304     -0.161     -1.816      0.037     -1.676     -1.907     -0.457     -0.614      1.324     -0.276     -0.374     -1.932      0.177      1.275      0.555     -0.130      0.080     -1.134      0.812     -0.746     -0.298     -0.509     -0.479      1.146     -0.391     -0.081      0.467     -1.410     -1.262     -0.992     -1.485      0.179     -0.194      0.836      0.727      0.094     -1.068      0.589      0.724      1.289      0.226      0.812     -0.942      0.015
    -1.093     -1.304     -1.161      0.184      1.037      0.324     -1.907     -0.457      1.386      1.324     -0.276     -2.374      0.068     -1.823      0.275      0.555     -0.130     -0.920      0.866      0.812      0.283     -0.682     -0.387      0.793      0.913     -1.354     -0.570     -0.700     -0.589      0.325     -0.049     -1.187     -0.027      0.820      0.792     -0.649     -1.673      0.706     -2.492     -0.042      0.131      0.705     -0.223      0.269      0.040
    -1.093      0.696      1.839      0.184      0.037     -0.676      1.093      0.543      0.386      0.324     -0.276      0.626      0.068     -0.823      0.275     -0.445     -0.130      0.080      1.866      0.812     -0.384      0.079     -0.043      0.093      0.027     -0.590      0.516      1.782     -0.069     -0.073     -0.349      0.886      0.595      0.169      0.417      0.048      0.580      0.176     -0.913      0.357      0.078     -0.185      0.204      1.812      0.886
    -0.093     -0.304     -1.161      0.184     -0.963     -1.676      0.093      1.543      0.386      1.324     -1.276      0.626     -0.932     -0.823      1.275      0.555     -0.130      1.080      1.866      0.812     -0.766     -0.201      0.277      0.880     -0.104      0.655     -0.165     -1.550     -0.665     -0.739     -0.745      0.344      1.131     -0.327      1.522     -0.032      0.757     -1.394     -1.618      1.322      1.264      0.078      0.676      1.364      0.792
    -1.093      0.696      0.839      1.184      1.037      0.324      1.093      0.543      1.386      1.324     -1.276      0.626      1.068      1.177     -1.725      0.555     -0.130      0.080      0.866     -3.188     -0.187      0.060      0.638      1.492     -0.239     -0.815      0.565      0.255     -0.423      1.345      0.594      1.063     -0.165      0.242      1.256     -0.956      0.413      0.413     -0.081     -1.441      0.679     -0.211     -1.092      0.342     -2.952
    -2.093      0.696     -0.161      0.184      0.037     -2.676      0.093      1.543      1.386     -0.676     -2.276      0.626     -0.932      0.177     -0.725     -2.445     -1.130     -0.920     -1.134     -0.188     -1.569      0.574     -0.078     -0.075     -0.495     -0.452      0.198     -0.151      0.229      0.289     -0.916     -0.405      1.753      1.380     -0.426     -0.091     -0.006     -0.794      0.397     -0.488     -0.820     -1.816     -0.808     -0.949      0.278
    -1.093      0.696     -2.161      1.184      1.037      0.324     -1.907     -2.457      1.386     -0.676      1.724      0.626      1.068      2.177     -0.725      0.555      0.870      1.080     -2.134      0.812      0.642      0.200      0.236      1.275      0.581     -1.627      0.543     -2.316     -0.220      0.332     -0.237     -2.087     -2.737      0.400     -1.034      0.684      0.559      0.588      1.096     -0.974     -0.056      0.958      0.573     -2.770      0.170
    -2.093      0.696      1.839      1.184      1.037     -2.676      0.093      1.543      0.386     -0.676     -2.276      0.626      1.068     -1.823     -0.725     -2.445     -0.130      1.080     -1.134      0.812     -1.648     -0.002      0.957     -0.032     -0.476     -0.406      0.577      0.958      1.347      1.329     -1.020      0.188      0.581      0.321     -0.477      0.126      0.696     -0.399     -1.886     -0.480     -0.556     -0.198     -0.485     -1.070      1.142
    -0.093     -1.304     -1.161     -1.816      1.037      0.324      0.093     -1.457     -0.614      0.324     -0.276     -1.374     -0.932     -1.823     -0.725      0.555     -0.130     -0.920     -1.134      0.812      0.459     -0.267     -0.589     -0.991     -0.039     -0.476     -0.915     -0.589     -0.674      1.008     -0.047      0.298     -0.811      0.182      0.181     -0.815     -0.950     -0.074     -1.124     -0.708     -0.079     -0.035     -0.141     -0.761      0.728
    -2.093     -1.304     -0.161     -0.816      0.037     -2.676      0.093      0.543      0.386     -0.676     -2.276     -1.374      1.068     -0.823      0.275     -1.445     -0.130      0.080      0.866     -0.188     -1.478     -0.241      0.420     -0.541      0.300     -0.616     -0.944     -0.621     -0.243     -0.313     -1.135      0.323      0.136      0.569     -0.876     -0.083     -1.191      0.468     -0.282     -0.004     -0.022      0.101     -0.566      1.129     -0.443
    -1.093     -0.304     -0.161      1.184      1.037      0.324      0.093      0.543      1.386      0.324     -0.276      0.626      0.068      0.177      0.275     -0.445     -0.130      0.080     -0.134      0.812      0.092     -0.121      0.251      0.615      0.122     -1.193     -0.239     -0.414      0.664      0.844      0.430     -0.019      0.235      0.923      0.225     -0.495      0.762     -0.199     -0.289      0.349     -0.730     -0.084     -0.196     -0.403      0.623
     1.907      0.696     -0.161      0.184      1.037      1.324      1.093      0.543     -0.614     -2.676      0.724      1.626      1.068     -1.823      1.275      1.555      0.870      1.080     -2.134      0.812      1.098      0.603      0.622     -0.021      0.426      0.749      0.053     -0.942      0.232      0.519      0.205      0.502      0.000     -0.687     -2.750     -0.884      0.958      0.086     -1.740      1.184      0.447      0.268      0.196     -2.129      0.419
    -2.093      0.696     -2.161     -0.816      1.037     -1.676      1.093     -2.457     -0.614      1.324     -1.276      0.626     -1.932     -0.823      1.275     -1.445      0.870     -1.920     -0.134      0.812     -1.414      0.174     -1.005      0.147      0.899     -0.614      0.373     -1.243     -0.929      0.200     -0.282      0.952     -1.359     -0.669      1.052      0.811      0.359     -0.499     -0.821      0.824     -0.101      0.621     -0.315     -0.185      0.153
    -0.093      0.696     -1.161      1.184      0.037     -0.676      1.093     -1.457     -0.614      0.324      0.724      0.626      0.068      0.177      0.275     -1.445     -0.130     -0.920     -1.134     -1.188     -0.540      0.265     -0.314      0.484     -0.457      0.595      0.385     -0.836      0.616      0.528     -0.271      0.793     -1.275     -0.862      0.393      1.584      0.158      0.663     -0.087      0.351     -0.810     -0.388     -0.516     -1.446     -0.621
    -2.093      0.696      1.839      1.184      1.037     -1.676      1.093      1.543      1.386      1.324     -2.276      1.626      1.068      2.177      1.275     -2.445     -0.130      1.080     -0.134      0.812     -1.689      0.578      0.475      1.465      0.570     -0.406      0.113      1.326     -0.188      0.255      0.181      0.272      1.125      0.325      0.908      0.160      1.075      0.243      0.828      1.087     -0.606     -0.653      0.273     -0.814      0.271
    -1.093     -0.304      1.839     -1.816      1.037      1.324      1.093     -0.457      0.386     -2.676     -1.276     -2.374      1.068      0.177     -1.725      0.555      0.870      1.080      1.866      0.812     -0.091     -0.613      0.451     -0.401      0.297     -1.018      0.299      1.495     -1.343      0.710      1.238      1.678     -1.113      0.499     -2.877     -1.078     -1.606      0.275      0.403     -1.938      0.569      1.541      0.221      2.255      0.403
    -0.093      0.696      1.839      0.184      1.037      0.324     -0.907     -0.457      0.386      1.324      1.724      1.626     -0.932      0.177      1.275      0.555     -1.130     -0.920     -0.134     -1.188      0.744      0.174      0.002     -0.090      0.781     -0.971      0.560      1.853      0.212      0.259     -0.514     -1.123     -0.402      0.449      0.750      0.562      1.406     -0.902      0.095      0.921     -0.401     -1.356     -0.849     -0.206     -1.607
     1.907     -1.304      1.839      2.184      1.037      0.324     -0.907      0.543      2.386      1.324      1.724     -1.374     -2.932      1.177      0.275      1.555      0.870     -1.920     -0.134      0.812      0.788     -0.228     -1.216      1.297      0.514      1.172     -0.974      2.993      1.072      0.696     -0.488     -0.599      2.001      1.196      1.038      0.475     -1.102     -1.285      0.158      0.113      0.556      0.874     -0.106     -0.494      0.365
    -0.093      0.696      0.839      1.184      1.037      1.324      0.093     -0.457     -0.614      1.324     -0.276      1.626      0.068      1.177      1.275     -0.445      0.870      0.080     -0.134      0.812     -0.197      0.696      0.075      0.124      1.108     -0.066      0.176      0.767      1.140     -0.134      1.483     -0.753     -0.358     -0.691      0.809     -0.068      0.805     -0.066      1.165      0.658     -0.375      0.276     -0.037     -0.037     -0.085
     1.907     -3.304      0.839      0.184     -1.963      1.324     -2.907      0.543      1.386     -2.676      1.724     -2.374      1.068      1.177     -1.725      0.555     -2.130      1.080      1.866     -2.188      0.815     -1.757      0.786      0.381     -2.004      1.023     -1.601      0.067     -0.041     -0.070      0.482     -1.172     -0.194      1.072     -1.594      0.538     -0.274      0.045      0.749     -0.847     -0.400     -0.471     -0.026      1.797     -0.513
     1.907     -0.304      1.839      2.184     -0.963      0.324      0.093      1.543      1.386     -2.676      1.724     -0.374      1.068      1.177     -1.725      1.555      0.870      1.080      0.866     -1.188      1.383      0.363      0.645      1.015     -1.397      0.502     -0.653      1.119      1.191      0.277     -1.019     -0.179      0.709      0.480     -2.104     -0.323     -0.796      0.271      0.046     -0.873      0.062      0.246      0.166      0.338     -0.009
    -2.093      0.696      0.839      1.184      0.037      0.324      1.093     -1.457      2.386      0.324     -1.276      0.626      1.068      1.177      0.275     -1.445      0.870      1.080     -1.134     -0.188     -0.646      0.584      0.225      1.255      0.568     -1.349      0.165      0.724     -0.022     -0.429      0.755      0.630     -1.839      1.374     -0.062     -0.390      0.022      0.688     -0.010      0.049     -0.775      0.329      0.671     -1.655     -0.466
    -0.093      0.696     -2.161      1.184      1.037     -0.676      0.093      1.543      2.386     -0.676     -0.276     -0.374      1.068      1.177      1.275      0.555     -0.130      0.080      1.866      0.812     -0.032      0.136      0.236      1.695     -0.176      0.005      0.503     -2.314     -0.470      1.109     -0.642     -0.081      1.283      0.922     -0.450     -0.265     -0.693      0.506     -0.307      1.255      0.592     -0.327     -0.396      1.217      0.911
    -2.093     -1.304      1.839      2.184      1.037     -2.676     -1.907      1.543     -0.614      1.324     -2.276     -1.374      1.068      2.177      1.275     -2.445     -0.130      1.080     -0.134      0.812     -2.087     -0.776      0.383      1.157      1.431      0.067     -0.485      1.487      0.995     -0.408     -0.521     -1.305      1.013     -1.307      0.706      0.746     -0.425      0.453      1.240      0.548     -0.286      0.638      0.133     -0.718     -0.413
     0.907      0.696      0.839      1.184      1.037      1.324      1.093     -1.457      0.386      1.324     -0.276      1.626      1.068      1.177      0.275      0.555      0.870      1.080      0.866      0.812      0.490      0.661      0.223      0.449      0.982      0.481      0.170      0.502      0.747     -0.004      0.885      0.465     -1.814      0.131      0.840     -0.814      0.809      0.729      0.845     -0.188     -0.007      0.072      0.567      0.739     -0.084
    -1.093     -0.304     -0.161     -1.816     -1.963     -1.676      1.093      1.543      1.386     -1.676      0.724      0.626      0.068      1.177      1.275      0.555      0.870      1.080      0.866     -1.188      0.047      0.512      0.379      0.439     -0.732     -1.018     -0.829     -0.630     -2.209     -1.356     -1.673      0.663      1.234      0.986     -1.310      0.773     -0.238     -0.354      0.815      1.602      0.561      0.461      0.460      0.544     -0.555
    -0.093      0.696     -0.161          *     -0.963      1.324      1.093      1.543      0.386          *          *          *      0.068          *          *          *          *          *          *     -1.188      0.034      0.034      0.261      1.249     -0.670     -0.293      0.653     -0.226     -0.816     -0.416      1.412      0.869      1.225     -0.617      0.507     -1.163     -1.485     -0.380      0.964     -1.331      1.023      0.646     -0.306     -1.381     -0.758
    -0.093      0.696     -0.161      0.184      0.037      0.324      1.093      0.543      0.386      1.324      1.724      1.626      1.068      0.177      1.275      0.555      0.870      1.080     -0.134     -0.188      0.195      0.935      0.918      0.258      0.685     -0.199     -0.178     -1.035     -0.004     -0.744      0.037      0.177     -0.369      0.196      0.991      1.239      0.621     -0.323     -0.057      0.894      0.393     -0.036     -0.338     -0.237     -0.885
    -0.093     -0.304     -0.161     -0.816     -0.963     -0.676     -0.907      0.543     -0.614     -0.676     -0.276     -0.374     -0.932     -0.823     -0.725     -0.445     -0.130      0.080     -1.134     -0.188     -0.410      0.474     -0.353     -0.632      0.038      0.572     -0.760      0.187     -0.064     -0.986     -0.342     -1.344      0.927      0.005     -0.549      0.287     -0.971     -0.437     -0.310     -0.741     -0.002     -0.572      0.572     -0.502     -0.173
    -0.093      0.696     -2.161     -1.816     -0.963      1.324      1.093     -2.457      0.386     -0.676      1.724     -0.374     -1.932     -1.823     -0.725     -1.445      0.870     -0.920     -0.134     -1.188      0.276      0.769     -0.660     -1.402     -1.036     -0.202     -0.218     -1.620     -0.323      0.059      0.974      0.286     -1.827      1.513     -0.212      1.169     -1.305     -0.860     -0.742     -0.255     -1.630     -0.039     -0.033      0.692     -0.214
    -0.093     -2.304     -1.161      2.184     -2.963     -0.676      0.093      0.543     -0.614     -1.676     -1.276     -2.374     -1.932     -0.823     -1.725      1.555     -2.130      0.080     -1.134     -0.188     -0.378     -1.778     -0.468      0.904     -1.024      0.415     -0.510     -0.882      1.141     -1.927     -0.166      2.008      1.048     -1.332     -1.221     -0.855     -0.370     -1.240     -1.754     -1.176      2.035     -0.291      0.781     -1.551      0.593
     0.907     -0.304      0.839     -0.816      0.037     -0.676      0.093      0.543      1.386      0.324      1.724     -0.374     -0.932      1.177     -0.725      0.555     -0.130      1.080      1.866     -1.188      0.675     -0.641     -0.151      0.817     -0.391      0.175      0.363      0.971     -1.595      0.300     -1.345      0.753      0.688      0.747      0.239      0.735      0.254     -0.781      0.540     -0.444     -0.159      0.435      1.133      1.430     -0.889
    -1.093      0.696      0.839     -0.816     -1.963      0.324      0.093      1.543      1.386      0.324      0.724      0.626      1.068      1.177      0.275     -1.445      0.870      1.080     -1.134      0.812     -0.112      1.128      0.747     -0.117     -0.168     -0.844     -0.466     -0.005     -0.803     -1.670      0.440     -1.080      0.821      1.298      0.404      0.751     -0.689     -0.101      1.413      0.547     -1.175     -0.268      0.038     -1.106      0.859
     0.907      0.696     -1.161      0.184      1.037      1.324      1.093     -1.457     -0.614      0.324      0.724      1.626     -0.932     -1.823      0.275      1.555     -0.130     -0.920     -1.134     -3.188      0.657      0.892     -0.539     -1.054     -0.486      0.122     -0.335     -0.673      1.186      1.509      0.751      0.220     -0.831      0.155      0.765     -0.264      0.760     -0.061     -0.768      0.671      0.633     -1.035     -0.158     -0.639     -2.698
    -0.093      0.696     -1.161      0.184      0.037      0.324      1.093     -1.457      1.386      1.324      0.724      0.626      0.068     -0.823      0.275      0.555      0.870      0.080     -0.134     -0.188      0.759      0.221     -0.063     -0.350      1.023     -0.923      0.560     -1.109      0.600     -0.891     -0.341      0.788     -1.452      1.683      0.754     -0.295      0.335      0.115     -0.583     -0.146     -0.308      0.754      0.204      0.105     -0.910
     1.907      0.696      0.839     -1.816      1.037      1.324     -1.907     -0.457     -0.614     -1.676     -0.276      0.626     -2.932     -1.823      0.275     -1.445     -2.130     -0.920     -0.134     -1.188     -0.710     -0.590     -0.734     -0.653      0.235      2.597      1.177      1.646     -1.158      0.532      1.995     -1.383      0.227     -0.280     -1.870      0.738      1.214     -1.879     -1.126      0.276     -0.722     -1.545      0.333      0.341     -1.269
     0.907     -1.304     -0.161     -1.816      1.037     -1.676      0.093     -1.457     -0.614     -0.676      0.724     -2.374      1.068     -1.823      1.275      1.555     -0.130      1.080     -1.134     -0.188      0.449     -0.434      0.644     -0.805      0.637      0.356     -0.911     -0.714     -0.959      0.301     -2.049      0.671     -2.172      0.136     -0.969      0.186     -1.635      0.162     -1.200      0.924      0.939      0.319      0.114     -0.689     -0.911
    -1.093     -1.304     -1.161     -1.816     -1.963     -1.676      1.093     -1.457      1.386     -0.676     -1.276      1.626     -1.932      1.177     -1.725      0.555      0.870      0.080      1.866      0.812     -0.598      0.407     -0.593      0.286     -1.384     -0.385     -1.641     -0.727     -2.121     -0.517     -0.880      0.721     -0.842      1.135     -0.092     -0.419      1.175     -0.961      0.799     -1.008      1.011      0.501      1.040      1.647      2.046
    -0.093      0.696     -0.161      1.184     -0.963     -0.676      0.093      0.543      0.386     -0.676      0.724     -0.374      1.068      0.177     -0.725     -1.445     -0.130      1.080     -0.134     -1.188      0.002     -0.258      0.525      1.135     -0.937     -0.140      0.764     -0.853      0.030      0.038     -0.681      0.576      0.101     -0.534     -0.201      0.557     -0.069      0.400     -0.919     -0.284     -1.331      0.105      0.302     -0.671     -0.457
    -0.093     -1.304     -0.161      0.184     -0.963     -0.676     -0.907      1.543      0.386     -0.676     -0.276     -0.374     -0.932      0.177     -0.725     -0.445     -1.130     -0.920     -0.134     -1.188     -0.579     -0.971     -0.704     -0.449     -0.541      0.441     -0.465      0.600      0.657     -0.491     -0.022      0.083      2.342      0.721     -0.253      0.426      0.845      0.107      0.486     -0.472      0.272     -0.163      0.109      0.147     -0.786
    -0.093     -1.304     -0.161      1.184     -1.963     -1.676     -1.907      1.543      1.386     -0.676     -0.276     -0.374      1.068      0.177     -0.725     -1.445      0.870      1.080     -1.134     -0.188     -0.663      0.256      0.891      0.688     -1.052      0.431     -1.540     -1.106      0.684     -0.890     -1.177     -2.165      0.467      0.821     -0.066      0.716     -0.725     -0.330     -0.445     -0.156     -0.704      0.424     -0.397     -1.679      0.689
    -2.093      0.696      0.839      1.184      0.037     -2.676      0.093     -1.457      0.386      0.324     -2.276      1.626      1.068      2.177      0.275     -2.445     -0.130     -1.920     -1.134     -2.188     -1.660      0.153     -0.238      1.354     -0.313     -0.396      0.482      1.180     -0.263      0.552     -0.852     -0.050     -1.278     -0.752      0.411      0.209      1.431      1.594      0.942      0.369     -0.521     -0.225     -1.625     -1.701     -1.983
    -0.093     -0.304     -1.161     -1.816      1.037      0.324      0.093     -0.457     -1.614      1.324      1.724     -0.374     -0.932     -1.823      1.275      0.555     -1.130     -1.920     -2.134      0.812      1.000     -0.363     -0.619     -2.052      0.783     -0.971      0.024     -0.446      0.340      0.495     -0.660      0.495      0.046      0.040      0.949      0.381      0.008      0.011     -0.331      0.870     -0.475     -0.721     -1.026     -1.083     -0.074
     0.907     -0.304     -1.161      0.184      0.037      0.324     -1.907     -1.457      0.386      0.324      0.724      0.626      0.068     -0.823      0.275      0.555      0.870     -0.920     -0.134     -0.188      0.344     -0.173     -0.190     -0.319      0.657      0.476      0.061     -0.932      0.331     -0.779     -0.051     -1.835     -0.994      0.873      0.025      0.315      0.993      0.241     -0.500     -0.039      0.142      0.964     -0.617     -0.046     -0.810
    -0.093     -0.304     -2.161      1.184     -1.963      0.324      1.093     -2.457     -0.614     -0.676     -1.276     -1.374     -0.932     -0.823     -1.725      0.555     -0.130     -1.920     -0.134     -2.188     -0.126     -0.162     -1.040     -0.157     -1.518      0.045     -0.044     -1.168      1.266     -0.453      0.457      0.987     -1.222     -0.592      0.193     -0.873     -1.264      0.707     -0.626     -1.041      0.629     -0.091     -0.255     -0.069     -0.758
    -0.093     -1.304     -1.161      1.184      1.037     -1.676     -0.907     -0.457     -0.614      1.324     -0.276     -1.374      0.068      1.177      1.275      0.555     -1.130     -1.920      0.866      0.812     -0.815     -0.847     -0.743     -0.010      0.495      0.675     -0.372     -0.280      1.258      0.479     -0.943     -0.112      0.263     -0.636      1.037      0.955     -0.146      1.221      1.169      0.871      1.268     -0.224     -0.773      0.852      0.307
     0.907     -0.304      0.839     -0.816      0.037      0.324     -1.907     -1.457     -0.614     -1.676      0.724      0.626      0.068      1.177     -1.725      0.555     -0.130      1.080      1.866      0.812      0.611     -0.099      0.143     -0.771      0.876      0.265     -0.262      0.592     -0.237     -0.812     -0.356     -1.850     -1.693     -0.073     -2.309     -0.293      0.856     -0.145      1.935     -1.936     -0.086     -0.147      0.669      2.255      0.010
    -0.093     -0.304     -0.161     -0.816      0.037     -0.676      0.093      0.543     -0.614      1.324     -0.276     -0.374     -0.932     -0.823      0.275     -0.445     -0.130     -0.920     -0.134     -2.188     -0.229     -0.050     -0.408     -0.076     -0.039      0.081     -0.280      0.170     -0.667     -0.103     -0.399      0.223      0.979     -0.425      1.281      0.041     -0.486     -0.253     -0.838      0.312     -0.057     -0.153     -0.303      0.004     -2.238
     0.907     -0.304     -0.161      0.184     -1.963      0.324      0.093     -1.457     -0.614     -0.676      0.724     -0.374      0.068     -1.823      0.275     -1.445     -0.130      0.080     -1.134     -1.188     -0.129      0.121     -0.118      0.113     -0.531      0.991     -0.454     -0.080      0.171     -1.504      0.396     -0.082     -1.316     -0.681     -0.308      0.982     -0.623      0.159     -1.830      0.530     -1.381     -0.288      0.170     -1.258     -0.671
    -0.093     -0.304     -0.161     -0.816     -0.963      0.324      0.093      0.543     -0.614      1.324      0.724      0.626      0.068     -0.823      0.275     -0.445     -0.130      1.080     -1.134     -0.188      0.236     -0.161      0.392     -0.532      0.547     -0.260     -0.232     -0.633     -0.114     -1.588      0.009      0.262      0.147     -0.155      0.945      0.419      0.847     -0.486     -0.227      0.144     -0.925      0.173      0.545     -0.709     -0.523
    -0.093      0.696      0.839      0.184     -0.963     -2.676      0.093     -0.457      0.386     -0.676     -0.276      1.626      1.068      2.177      0.275     -2.445      0.870     -0.920      0.866     -0.188     -0.503      1.070      0.405      0.635     -0.436      0.475     -0.321      0.415     -0.523     -0.558     -2.009     -1.057     -0.937     -0.040     -0.405      0.529      0.155      0.522      1.716      0.575     -1.924     -0.130     -1.416      0.463      0.421
     0.907      0.696     -1.161     -1.816      1.037     -0.676     -2.907      1.543      2.386      1.324     -0.276     -2.374      1.068      2.177      1.275     -0.445     -2.130      1.080      1.866      0.812     -0.071     -1.433      0.343      0.296      0.780      0.956      1.885     -1.244     -2.110      0.281     -0.522     -1.371      1.023      2.094      0.900     -0.293     -0.676      0.590      1.965      0.809     -0.395     -0.722      0.596      1.716      0.202
     0.907      0.696      1.839      0.184      0.037      0.324      1.093      1.543     -0.614      1.324      0.724      1.626      1.068     -0.823      0.275      1.555      0.870      1.080     -1.134      0.812      0.704      0.547      1.010      0.097      0.904      0.042      0.140      0.944     -0.024     -0.944     -0.426      0.729      0.458     -0.674      0.884     -0.453      0.911     -0.356     -0.937     -0.294      0.539      0.398     -0.530     -1.285     -0.180
     0.907      0.696     -0.161      1.184      0.037     -0.676      1.093      0.543     -1.614     -1.676     -1.276      0.626     -2.932      2.177      0.275     -2.445      0.870      0.080      0.866     -0.188     -0.738      0.287     -1.263      0.298     -0.670      1.681      0.632      1.392      0.990      0.725      0.131      0.688      1.960     -1.920     -1.212     -0.185      0.141     -1.054      1.930      0.739     -1.757      0.525      1.905      0.923      0.352
    -0.093     -0.304      0.839     -1.816      0.037      0.324     -1.907      0.543      1.386     -1.676     -0.276     -0.374      1.068     -1.823     -0.725      0.555     -0.130      0.080     -1.134     -0.188      0.021     -0.266      0.583     -1.053     -0.510      0.005     -0.170      0.225     -0.676      0.518      0.313     -1.765      0.060      2.410     -1.178     -0.277     -0.188      0.240     -0.936     -0.448      0.723      0.084     -0.786     -0.748      0.388
    -0.093      0.696      1.839     -1.816      1.037      0.324     -0.907      1.543      0.386      1.324      0.724     -1.374      1.068      0.177     -0.725     -0.445      0.870      1.080     -2.134      0.812      0.153      0.084      0.721     -0.777      0.760     -0.171      0.776      1.073     -0.841      0.434      0.139     -0.951      0.809      0.983      1.005      0.544     -1.364      0.001      0.798     -1.028     -0.487      0.871      0.016     -1.747      0.219
    -0.093      0.696      0.839      0.184      0.037      0.324      0.093      1.543     -1.614      1.324      1.724      0.626      1.068      0.177      1.275      0.555     -1.130      1.080     -1.134      0.812      0.210     -0.321      0.410     -0.608      0.526     -0.249      0.945      0.610      0.737     -0.515     -0.059      0.425      0.823     -1.151      1.048      1.261      0.800      0.495      0.455      0.854      0.202     -0.731      0.324     -0.733      0.523
     1.907     -1.304      1.839     -0.816      1.037      1.324     -0.907     -0.457      1.386     -2.676      1.724     -0.374      1.068      1.177     -0.725      0.555     -1.130      0.080     -1.134      0.812      0.922     -0.297      0.754     -0.632      0.532      1.127     -1.101      1.131     -0.094      0.436      0.429     -0.654     -1.291      1.861     -2.936      0.286     -0.109      0.066      1.559     -1.060     -0.461     -0.778     -1.002     -0.733      0.461
     1.907     -0.304     -1.161     -1.816      1.037      1.324      1.093     -2.457     -1.614     -0.676      1.724     -0.374     -1.932     -1.823     -0.725      1.555      0.870     -2.920     -2.134      0.812      1.749      0.514     -1.341     -1.427      1.353      0.278     -0.709      0.230     -0.418     -0.319     -0.480      0.651     -1.146     -0.639     -1.377     -0.904     -1.035      0.067     -0.560     -1.250     -0.323      0.350     -0.820     -1.358     -0.478
     0.907      0.696     -2.161      1.184      1.037      1.324      1.093     -1.457      1.386      0.324      0.724     -1.374      0.068      2.177      1.275     -0.445     -1.130     -2.920      1.866      0.812      0.496     -0.151     -0.752      1.440      0.932      0.303      0.799     -1.306     -0.207      0.082      0.818      1.362     -0.545      0.145     -0.116      0.078     -1.257      1.053      1.041      0.764     -0.922     -0.970     -1.807      1.334      0.018
    -0.093     -2.304     -2.161      1.184      1.037      1.324     -1.907      0.543     -0.614      1.324      0.724     -2.374     -1.932      1.177      1.275      0.555     -2.130     -1.920     -0.134     -0.188      0.389     -1.495     -1.058      0.076      0.546     -0.641     -0.800     -1.247      0.981      0.641      0.760     -0.280      1.678     -0.728      1.144      0.087     -0.718     -0.358      1.169      0.969      0.246     -0.583     -0.299     -0.177     -0.702
     0.907      0.696      1.839      2.184      1.037      1.324      1.093      1.543      1.386     -1.676     -1.276      1.626      1.068      2.177      0.275     -1.445      0.870      1.080      1.866      0.812     -0.428      0.939      0.576      1.943      0.923      1.148     -0.369      1.197      0.289      0.235      1.689      0.204      0.990     -0.010     -2.092     -0.778      0.456      0.196      0.625     -0.060     -1.095     -0.012      0.162      0.880     -0.127
     0.907      0.696      1.839      1.184      1.037      1.324      1.093      1.543      2.386     -0.676      1.724      0.626      1.068      2.177     -0.725      1.555      0.870      1.080      0.866      0.812      0.839      0.358      0.866      1.176      0.896      0.095      0.203      0.939     -0.092      0.289      0.436      0.664      0.536      1.516     -0.941      0.666      0.014     -0.245      1.156     -1.048      0.566      0.534     -0.285      0.273     -0.035
     0.907      0.696     -0.161     -0.816     -0.963      1.324      1.093      0.543      0.386      1.324      1.724     -0.374      1.068      1.177      0.275      1.555      0.870     -0.920     -0.134     -0.188      0.839     -0.061     -0.124      0.117     -0.643      0.074      0.766     -0.165     -0.968     -0.412      0.349      1.314      0.476      0.183      1.527      0.561     -0.323      1.184      0.899      0.595      0.821      0.980     -0.744     -0.108      0.408
    -2.093      0.696      0.839     -0.816      0.037     -1.676      1.093     -1.457      1.386      0.324     -2.276      1.626      0.068      1.177      0.275     -2.445      0.870      0.080     -1.134     -0.188     -1.485      0.890      0.057      0.671      0.577     -0.606     -0.186      0.843     -1.332     -0.465     -0.139     -0.020     -1.548      0.922      0.070     -0.055      0.587     -0.086      0.758      0.024     -0.807     -0.174      0.047     -1.533     -0.672
     1.907      0.696     -2.161     -1.816      1.037      1.324     -2.907     -2.457     -1.614     -2.676      1.724      1.626     -2.932     -1.823      1.275      1.555      0.870      1.080     -2.134      0.812      0.529      0.187     -0.649     -1.783      0.696      1.416      0.483     -1.664     -0.129      0.107      0.741     -3.170     -1.748     -0.265     -2.893      0.797      1.330     -1.825     -0.374      0.798      0.888      0.571      1.935     -1.123      0.273
    -0.093      0.696      0.839      2.184      1.037     -2.676      1.093     -0.457     -0.614      1.324      0.724      1.626     -0.932      1.177      0.275     -2.445      0.870     -0.920      1.866     -0.188     -0.439      0.524     -0.613      1.301      1.272      0.140      0.176      1.521      0.834     -0.265     -2.049      0.429      0.228     -1.709      0.458      1.448      0.960      0.066      0.027     -0.620     -1.928      0.200      0.023      1.201     -1.315
    -0.093      0.696      0.839     -0.816      0.037     -0.676     -1.907      0.543     -0.614      0.324     -0.276      1.626      0.068     -0.823      0.275     -0.445      0.870      0.080     -1.134     -0.188     -0.552      0.315     -0.122     -0.886      0.136      0.290      0.501      1.027      0.192     -0.130      0.064     -2.258      0.728      0.056      0.182      0.371      1.222      0.406     -0.097      0.313      0.047      0.551      0.228     -0.636     -0.360
     0.907      0.696      1.839      0.184      0.037      0.324      1.093     -0.457     -0.614      0.324      0.724     -0.374      1.068      1.177      0.275      0.555     -1.130      1.080      0.866     -0.188      0.289     -0.151      0.383     -0.203      0.077      0.670      0.890      1.184      0.329     -0.129      0.209      1.335     -1.002     -0.504      0.124      0.390     -0.096      0.464      1.282      0.272      0.399     -0.822      0.614      1.024     -0.287
    -2.093     -1.304     -0.161      1.184     -1.963     -1.676      0.093     -0.457      0.386     -0.676     -0.276     -1.374      0.068      0.177     -0.725     -0.445     -1.130     -0.920     -1.134     -2.188     -0.781     -0.903     -0.390      0.650     -1.735     -1.392     -0.377      0.158      0.545     -0.254     -0.871      1.115     -0.011     -0.111      0.146      0.895     -0.233      0.623     -0.323      0.124      0.109     -0.363     -0.295     -1.481     -0.687
     0.907      0.696      0.839      1.184     -0.963     -1.676      0.093      0.543     -0.614      0.324     -2.276     -1.374      0.068     -0.823      0.275     -1.445     -0.130      1.080      1.866      0.812     -1.034     -0.165      0.827     -0.321      0.355      1.731      0.779      0.084      1.634     -1.521     -0.650      0.424     -0.389     -0.344      0.247     -0.753     -1.242     -1.119     -0.582     -0.029     -0.314      0.171     -0.207      2.232      0.394
    -1.093      0.696      0.839      1.184     -0.963     -0.676      0.093      1.543     -1.614     -0.676     -1.276     -0.374      0.068     -0.823     -0.725     -0.445     -0.130      0.080     -0.134     -1.188     -0.993      0.026     -0.024     -0.503     -1.003     -0.140      0.626      0.864      1.789     -0.029      0.401      0.189      1.478     -1.302     -0.224      0.234     -0.466      0.038     -0.160     -0.180      0.608     -0.172      0.105      0.163     -0.295
     0.907      0.696      1.839     -0.816      0.037      0.324      1.093      1.543      0.386      0.324      1.724     -0.374     -2.932      0.177      0.275     -0.445      0.870      1.080     -2.134     -0.188      0.704      0.172     -0.633      0.229     -0.598     -0.072      0.628      2.382     -1.024      0.407     -0.403      1.092      2.279      0.131      0.684      0.628     -0.674     -1.986      0.002      0.390     -1.162      0.763      1.869     -2.206      0.397
     0.907     -0.304     -1.161     -0.816     -0.963     -1.676      0.093     -1.457     -0.614     -0.676     -0.276      0.626      0.068      1.177     -0.725      0.555     -1.130     -0.920     -1.134     -2.188     -0.473     -0.586     -0.628     -0.125     -0.260      1.241      0.315     -0.578     -0.535     -0.651     -1.164      0.968     -0.941     -0.372     -0.406      0.378      1.352      0.936      1.277     -0.781      0.916     -0.595     -0.089     -0.993     -1.894
     1.907      0.696      1.839     -0.816     -0.963      1.324      1.093      0.543      2.386     -0.676      1.724      1.626      0.068     -1.823      0.275     -0.445      0.870      1.080      0.866     -1.188      1.235      0.588      0.206      0.638     -0.580      0.758      0.205      1.516     -1.339     -0.532      0.121      0.474      0.190      1.798     -0.445      0.138      1.068     -0.256     -2.148      0.780     -1.724      0.242      0.865      0.776     -0.834
     0.907      0.696     -0.161      1.184      1.037      1.324      0.093      0.543      0.386     -0.676      1.724      0.626      1.068      0.177      0.275      1.555      0.870      1.080     -0.134      0.812      0.449      0.561      0.971      0.490      1.118      0.369      0.153     -1.069      0.660     -0.087      0.956     -0.387     -0.564      0.021     -1.365      1.016     -0.009     -0.282     -0.224     -0.388      1.021      0.326     -0.389     -0.259     -0.220
     1.907      0.696     -2.161     -1.816      0.037      1.324      0.093     -2.457     -1.614      0.324     -0.276     -2.374     -0.932      0.177     -0.725      0.555     -0.130     -2.920     -0.134      0.812      0.784      0.052     -0.901     -1.011      0.734      1.209      0.570     -1.125     -0.583     -0.612      0.648     -0.061     -1.512     -0.841     -0.120     -1.525     -2.432      0.266      1.242     -0.975     -0.348     -0.027     -1.455      0.438      0.050
     0.907      0.696     -0.161      0.184      0.037      0.324      0.093     -1.457      0.386      0.324      0.724     -0.374      0.068     -0.823     -0.725     -0.445     -0.130      0.080     -0.134     -0.188      0.006     -0.067      0.411     -0.005     -0.776      0.853      0.955     -0.427      0.219      0.561      0.197      0.157     -1.876      0.377      0.657      0.665     -0.320     -0.600     -0.551     -0.364     -0.454      0.022     -0.613     -0.028      0.535
     0.907     -1.304      0.839     -1.816      1.037      1.324      0.093      1.543     -0.614      1.324      0.724     -1.374      1.068     -0.823      1.275      1.555      0.870      1.080     -1.134      0.812      0.917     -0.041      0.795     -1.838      0.167     -0.211     -1.234      0.167     -0.095      0.823      0.403      0.043      0.916      0.883      1.234     -0.499     -1.343     -0.126      0.703      1.203      0.534      0.858     -0.145     -0.183      0.831
     1.907      0.696     -0.161      2.184      0.037     -0.676      1.093     -0.457     -0.614     -0.676      1.724     -0.374      0.068      2.177      0.275      1.555      0.870      1.080     -0.134     -0.188      1.038      0.496     -0.068      0.467      0.210      0.938      0.130     -0.069      1.575     -0.174     -1.654      0.504     -0.258     -0.952     -0.673      0.194     -0.949      0.078      1.754      0.145      0.590      0.199      1.075     -0.395     -0.364
     0.907      0.696      0.839     -1.816      1.037      1.324     -0.907     -1.457     -0.614      0.324      1.724      0.626      1.068      0.177      1.275      1.555      0.870      1.080     -2.134      0.812      1.375      1.233      0.449     -0.904      1.607     -0.541     -0.581      0.558     -0.752     -0.532      0.095     -2.254     -1.799      0.122     -0.362     -0.337     -0.812      0.424      0.751      0.361      0.268     -0.310      0.259     -1.776     -0.663
    -0.093     -2.304     -0.161      1.184      0.037     -0.676     -1.907      0.543      0.386     -0.676     -1.276     -1.374      0.068      1.177      0.275     -0.445     -0.130     -0.920     -0.134      0.812     -0.697     -1.141     -0.162      0.706      0.501      0.569     -1.252      0.109      0.588     -0.643      0.054     -0.656      0.810     -0.259     -0.858     -0.187     -0.121      0.253      0.363     -0.237      0.382      1.022     -0.717     -0.435      0.357
    -0.093     -0.304     -0.161      1.184      1.037      0.324      0.093      0.543     -1.614     -0.676     -0.276     -0.374      0.068     -1.823     -0.725     -0.445     -0.130     -0.920     -0.134      0.812      0.199     -0.651     -0.514     -0.701      0.886     -0.356      0.271      0.403      1.832     -0.132      0.167      0.686      1.129     -0.873     -1.216     -0.508      0.287      0.940     -1.321     -1.109     -0.611      0.496     -0.191      0.200     -0.001
    -0.093      0.696      1.839      2.184      1.037     -2.676      1.093     -0.457      0.386      1.324      0.724     -1.374     -0.932     -0.823      1.275          *     -1.130     -0.920     -0.134      0.812     -0.143     -0.511     -0.108      0.714      0.709      0.055      1.204      1.922      1.437      0.203     -2.636      1.636     -0.390     -0.191      0.874      1.038     -0.899     -0.795     -1.526      0.988     -0.809     -0.814     -0.830     -0.361      0.190
     0.907      0.696     -2.161      1.184      1.037     -2.676      1.093     -0.457     -1.614      1.324     -1.276      0.626     -0.932     -1.823      1.275     -2.445      0.870      1.080     -0.134      0.812     -1.057      0.378     -0.063     -0.297      0.496      1.842      0.278     -2.113      1.449      0.649     -1.471      0.664     -0.311     -1.433      1.027      0.269     -0.067     -0.766     -1.695      0.946     -1.401      0.388      1.048     -0.051      0.523
    -1.093     -0.304      0.839      1.184      1.037      0.324      0.093     -0.457     -0.614     -1.676      0.724     -1.374      0.068     -0.823      0.275      0.555     -0.130      0.080     -1.134     -0.188     -0.032     -0.239      0.286     -0.381     -0.112     -1.129     -0.279      0.652      1.553      1.070      0.372      0.211     -0.840     -0.253     -1.654      0.697     -1.211     -0.412     -0.453      0.249      0.458      0.174     -0.434     -0.805      0.019
    -2.093      0.696      1.839      1.184     -2.963     -2.676      1.093      1.543      2.386     -2.676     -2.276     -2.374      1.068      1.177     -2.725     -2.445      0.870      1.080      0.866     -3.188     -1.640     -0.009      0.845      1.531     -2.750     -0.517      0.616      0.988     -0.176     -0.332     -0.831      1.310      0.553      1.244     -1.297     -0.055     -2.472     -0.220     -0.067     -1.416     -0.678      0.738     -0.076      0.003     -0.749
     0.907     -2.304     -2.161     -0.816      1.037      1.324      1.093     -1.457      1.386      1.324      1.724     -2.374      0.068      1.177      1.275      1.555      0.870      1.080      0.866      0.812      1.079      0.135      0.409      0.086      1.417     -0.269     -2.347     -2.569     -0.909     -0.479      0.023      0.855     -1.917      1.201      0.642      0.093     -2.707     -0.617      1.035      0.526      0.514      0.888      0.602      0.682     -0.338
    -0.093     -1.304      0.839      1.184      0.037      1.324      1.093      1.543      0.386      0.324      0.724      0.626     -0.932     -0.823      0.275      1.555      0.870      1.080      0.866      0.812      0.690      0.334      0.002      0.612     -0.100     -0.770     -1.333      0.744      0.532      0.120      0.591      0.605      1.626     -0.047      0.269     -0.509      0.142     -0.987     -1.273      0.288      0.850      0.358      1.064      0.786      0.893
    -2.093     -0.304     -0.161      1.184     -2.963      0.324     -0.907     -0.457      0.386     -0.676     -1.276     -0.374      0.068      1.177     -0.725     -0.445     -1.130      0.080     -0.134     -2.188     -0.460     -0.677      0.121      1.206     -2.033     -1.753      0.618     -0.293     -0.112     -0.840      0.647     -0.265     -0.571     -0.535      0.220     -0.719      0.516     -0.113      0.145      0.305      0.034     -0.429     -0.189     -0.698     -0.542
     0.907     -0.304     -1.161      0.184      1.037      1.324     -0.907     -1.457     -0.614     -0.676     -0.276     -0.374     -0.932      0.177     -0.725     -0.445     -1.130     -0.920     -0.134      0.812      0.135      0.104     -0.420     -0.257      0.411      0.743     -0.279     -0.717      0.346      0.454      1.145     -0.840     -0.911     -0.150     -0.836     -0.541     -0.573     -0.387      0.284     -0.972     -0.657     -1.266     -0.270      0.029      0.342
     0.907     -0.304      1.839     -0.816     -2.963      0.324     -0.907     -0.457      0.386     -0.676     -0.276      1.626      1.068      2.177     -2.725     -2.445     -1.130     -0.920     -0.134     -0.188     -0.480      0.442      0.398      0.945     -1.614      1.337     -0.885      1.598     -1.654     -1.319      0.781     -1.291     -0.764     -0.527      0.121      0.367      1.066      0.537      1.136     -1.869     -1.861     -1.459     -1.575     -0.588      1.161
    -0.093      0.696      0.839     -1.816      1.037      1.324      1.093      0.543      1.386     -0.676     -1.276     -0.374     -2.932      2.177      1.275      0.555     -0.130     -0.920      1.866      0.812     -0.065      0.695     -0.886     -0.035      1.641     -0.107      0.041      1.510     -1.876     -0.650      1.366      0.374      1.409      1.347     -1.566     -0.952     -1.315     -1.596      2.179      0.497      0.548     -0.822      0.371      1.902     -0.594
    -0.093     -0.304     -1.161     -1.816      1.037     -0.676     -0.907      1.543     -1.614      1.324     -0.276      0.626      1.068     -1.823      1.275      0.555     -1.130     -0.920     -2.134      0.812     -0.401     -0.145      0.150     -1.481      0.760      0.285     -0.300     -1.154     -0.443      0.158     -0.227     -0.667      1.593     -0.409      0.963      0.415      0.808      0.879     -0.680      0.968      1.132     -0.970     -1.167     -1.436      0.242
     0.907     -0.304      1.839     -0.816     -1.963      0.324      0.093      1.543     -0.614     -0.676     -1.276      0.626      1.068      1.177     -1.725     -0.445     -0.130      1.080      0.866     -1.188     -0.287     -0.471      0.423     -0.071     -0.495      1.287      0.111      1.480     -0.614     -1.394      0.658      0.751      1.113     -0.542     -0.400     -0.863      1.131      0.468      1.290     -1.538     -0.104      0.482      0.302      0.946     -0.877
    -1.093     -0.304     -2.161      2.184     -0.963      0.324      0.093      0.543     -0.614      0.324      1.724     -0.374     -0.932      0.177      0.275      0.555      0.870      0.080      0.866      0.812      0.533      0.280     -0.119      0.867     -0.674     -1.548     -0.635     -2.006      1.260     -0.331     -0.169     -0.171      0.749     -1.309      0.574      0.995     -0.639     -0.734     -0.565      0.635     -0.105      0.740      0.222      0.476      1.295
    -0.093     -0.304     -1.161     -0.816     -1.963      1.324      0.093      0.543      0.386      0.324     -1.276     -1.374      1.068     -0.823      0.275     -0.445     -0.130      0.080      0.866     -0.188     -0.365     -0.146      0.300     -0.219     -0.956      0.114     -0.346     -1.377     -0.572     -0.896      1.615      0.056      0.141      0.530      0.806     -0.686     -1.269      0.488     -0.626      0.886     -0.162     -0.025     -0.278      0.971      0.609
    -0.093     -1.304      0.839      0.184      0.037      1.324      1.093     -1.457      2.386     -0.676      0.724     -2.374      1.068     -1.823      0.275     -0.445     -1.130      1.080      1.866      0.812      0.295     -0.488      0.774      0.825     -0.241     -0.344     -0.827      0.064     -0.820      0.309      0.983      1.508     -2.258      1.692     -0.714      0.290     -1.727     -0.123     -2.609      0.297     -0.842     -0.587     -0.182      1.527      0.938
    -1.093     -0.304     -0.161      1.184      0.037      0.324      0.093     -0.457     -0.614      0.324     -0.276     -1.374      0.068     -0.823      0.275      0.555     -0.130      0.080     -1.134     -2.188     -0.328     -0.401     -0.057     -0.282     -0.931     -0.910      0.042     -0.041      1.494      0.946      0.686      0.573     -0.407     -0.349      0.869      0.154     -0.959      0.123     -0.542      0.684      0.903      0.243      0.062     -0.817     -1.314
     1.907     -0.304     -0.161      0.184      0.037      0.324     -1.907      1.543      0.386      1.324      1.724      0.626      0.068     -0.823      0.275      0.555     -0.130     -0.920     -1.134     -0.188      1.378      0.637     -0.166     -0.451     -0.185      0.457     -1.017     -0.122      0.371      0.256     -0.991     -2.544      1.905      0.646      1.461     -0.398     -0.072      0.331     -0.408      0.359     -0.955     -0.826     -0.725     -0.845     -0.062
     0.907     -0.304     -0.161     -1.816      1.037      1.324      0.093      1.543      0.386     -2.676      0.724      0.626      1.068      1.177      0.275      1.555      0.870      1.080     -2.134     -1.188      0.713      0.046      0.487     -0.065      0.521      0.189     -0.209     -0.650     -1.653      0.372      0.766      0.167      0.946      0.380     -2.820     -0.438      0.484      0.300      1.283     -0.041      0.800      0.818      0.093     -1.942     -1.564
    -0.093      0.696      0.839      0.184      0.037      1.324      1.093      1.543      0.386      1.324     -1.276     -0.374      1.068      0.177      1.275      1.555      0.870      1.080     -1.134      0.812      0.035     -0.005      0.451      0.154      0.798     -0.214      0.714      0.116      0.044     -0.619      1.307      1.045      1.084      0.493      0.936     -1.252     -0.552      0.493      0.217      0.973      1.478      0.926      0.416     -1.232      0.208
     0.907      0.696      0.839      1.184     -0.963      0.324      1.093      0.543      2.386      1.324      0.724      1.626      0.068     -0.823     -0.725      1.555      0.870      0.080      0.866     -1.188      0.567      1.147     -0.017      0.822     -1.142      0.410     -0.547      0.825      0.281      0.193     -0.215     -0.059      0.404      1.792      1.969     -0.235      0.134      0.098     -1.494      0.082      0.704     -0.216      0.247      0.539     -0.146
    -1.093     -0.304      0.839      0.184      1.037     -0.676      1.093      0.543     -1.614      0.324      0.724      0.626      1.068      0.177      0.275      0.555      0.870      1.080     -0.134      0.812      0.087      0.651      0.590      0.137      0.976     -1.153     -0.871      0.298      0.251     -0.027     -0.699      0.476     -0.208     -1.671      0.030      0.477     -0.177      0.238      0.025     -0.081      0.387      0.077     -0.024     -0.250      0.069
    -1.093     -0.304     -2.161      1.184      0.037     -0.676      0.093     -2.457      1.386      0.324     -1.276     -2.374      0.068      1.177     -0.725     -0.445     -0.130     -2.920      0.866     -0.188     -0.779     -0.566     -0.947      0.397     -0.493     -0.325      0.520     -1.180      0.824      0.398      0.026      0.628     -1.336      0.943      0.546     -0.257     -1.696      1.558      0.692     -0.369      0.389      0.427     -1.484      0.682      0.053
    -0.093      0.696      0.839      1.184      1.037      1.324      1.093     -1.457      1.386      1.324      0.724     -0.374      1.068      2.177     -0.725      0.555      0.870      0.080     -0.134      0.812      0.382      0.134     -0.048      1.000      0.053     -0.511      0.585      1.006     -0.070      0.820      0.953      0.924     -1.413      0.536      1.297      0.125     -0.813      1.486      1.389     -0.789     -0.226      0.695      0.052     -0.644      0.723
    -0.093     -0.304     -2.161     -0.816      0.037      1.324     -1.907     -2.457     -0.614     -2.676     -2.276      1.626      1.068      2.177     -2.725     -1.445     -0.130     -1.920     -1.134      0.812     -1.040      0.133     -0.603     -0.280      0.808      0.929     -0.479     -1.550     -0.301     -0.797      2.333     -1.948     -1.776     -0.483     -3.153     -0.997      1.501      1.836      2.454     -3.073     -0.434     -0.281     -1.005     -0.898      0.233
    -0.093      0.696      1.839      2.184      0.037      1.324      1.093      1.543      0.386     -0.676     -0.276     -0.374      0.068      1.177     -1.725      0.555     -0.130      1.080      0.866     -0.188     -0.305      0.240      0.599      1.113     -1.197      0.037      0.385      1.333      1.050      1.230      1.538      0.805      1.006     -0.509     -0.059      0.136     -0.596     -0.802      0.324     -1.056      0.940     -0.165      0.319      0.335      1.118
    -0.093     -0.304      0.839     -0.816      0.037      0.324      1.093      1.543     -0.614      0.324     -0.276      0.626      1.068     -0.823      1.275      1.555     -0.130      0.080     -0.134     -0.188      0.342      0.071      0.663     -0.439      0.316     -0.480     -0.412      0.199     -0.380     -0.279      0.030      1.006      0.838     -0.201      0.175     -0.857      0.567      0.056     -0.470      1.079      1.019     -0.078     -1.032      0.119     -0.452
     1.907     -0.304     -0.161      0.184      0.037      1.324      0.093     -0.457     -0.614     -0.676      1.724     -0.374      0.068      0.177     -0.725      1.555      0.870      0.080      0.866     -0.188      1.210      0.543      0.086      0.429      0.265      0.481     -0.682     -0.312     -0.153     -0.382      0.175     -0.656     -0.464     -0.984     -0.734      0.011     -1.087     -0.156     -0.148     -0.761      0.298      0.147     -0.032      0.611     -0.425
    -0.093     -0.304     -2.161      1.184     -0.963      0.324      0.093      1.543      0.386     -0.676     -1.276     -0.374     -1.932      0.177     -0.725     -1.445     -0.130      1.080      0.866     -1.188      0.049     -0.318     -0.236      1.155     -1.102     -0.181      0.072     -2.058      0.062      0.174      0.166      0.319      1.649     -0.406      0.065     -1.265     -0.020     -1.621     -0.674     -0.150     -1.418      0.102      1.333      0.307     -0.302
    -0.093      0.696      1.839     -0.816      1.037      1.324      1.093      1.543      0.386      0.324      1.724      1.626      1.068     -0.823      0.275     -0.445      0.870     -1.920      0.866      0.812      0.898      1.072     -0.257     -0.831      0.375     -1.066     -0.492      2.191      0.174      0.542      0.401      0.067      1.836      1.114      0.096      0.458      0.215      1.477     -0.117      0.023     -1.329     -0.246     -1.527      1.378      0.426
     1.907     -1.304     -1.161      1.184     -1.963      1.324      1.093      1.543      0.386     -1.676     -1.276      0.626      0.068      1.177     -1.725      1.555      0.870      1.080      0.866     -0.188      0.190     -0.073      0.309      1.117     -1.576      1.599     -1.132     -1.357     -0.065     -0.478      0.945      1.150      1.207     -0.540     -0.850     -1.549      0.607     -0.363      0.201     -0.985      1.254      1.017      0.624      0.463      1.139
    -0.093     -0.304     -1.161      1.184     -0.963      0.324      1.093     -1.457      0.386     -1.676     -0.276      0.626      1.068      2.177      0.275     -0.445     -0.130      1.080      0.866     -1.188     -0.436     -0.252      0.606      0.610     -0.366      0.328     -0.239     -1.712      0.615     -0.520      0.736      1.305     -2.009     -0.059     -1.472      0.295      0.942      0.134      1.725      0.454      0.049      0.204      0.039      0.526     -0.746
    -0.093      0.696     -0.161      0.184     -0.963     -0.676     -0.907      0.543     -0.614      0.324      1.724      0.626      0.068     -0.823      0.275     -0.445      0.870      0.080      1.866      0.812      0.702      0.298      0.022      0.434     -0.365     -0.705      0.367     -0.279     -0.263     -0.482     -1.284     -1.140      0.410     -0.914      0.501      0.709      0.118     -0.050     -1.179      0.464     -1.109      0.470     -0.194      1.585      0.919
     0.907     -0.304      1.839     -1.816      1.037     -0.676     -2.907      1.543     -1.614      1.324      1.724     -0.374      1.068     -0.823      1.275     -0.445     -2.130      1.080      1.866      0.812      0.364     -1.045      0.807     -1.406      1.212      0.487      0.663      1.118     -0.615     -0.278     -0.886     -1.837      0.619     -0.531      0.618      1.203      0.618      0.036      0.208      0.594     -0.846     -1.134     -0.214      2.774     -0.090
    -2.093     -0.304     -0.161     -0.816      1.037     -1.676      1.093      1.543     -1.614     -0.676     -1.276     -1.374     -2.932     -1.823     -0.725     -0.445     -1.130      1.080     -1.134      0.812     -1.033     -0.443     -0.553     -0.818      0.412     -1.146      0.191      0.384      0.053      0.624     -0.520      1.385      2.028     -0.774     -0.906      0.213     -0.946     -2.194     -1.125     -0.925      0.683     -0.778      1.792     -0.709      0.374
    -2.093     -0.304     -1.161     -0.816      0.037      0.324      0.093      1.543      0.386      1.324     -1.276     -1.374     -1.932     -0.823      0.275      0.555     -1.130     -0.920      0.866     -0.188     -0.474     -0.606     -0.912      0.302     -0.039     -1.465      0.256     -0.200     -1.194      0.012      0.914      0.722      2.584      0.091      1.391     -0.595     -0.716     -0.653     -1.108      0.376      1.071     -0.482      0.374      0.846     -0.289
    -0.093      0.696      1.839      0.184      0.037     -0.676      1.093      0.543     -1.614      0.324     -0.276      0.626      1.068      0.177     -0.725      0.555     -0.130      1.080     -1.134      0.812     -0.059      0.143      0.719     -0.661     -0.397     -0.128      0.480      1.112      0.801      0.477     -0.795      0.913     -0.058     -0.983      0.572     -0.302      0.455      0.098      0.705     -0.363      0.522     -0.409      0.122     -0.776      1.131
    -2.093      0.696      0.839      1.184      0.037      1.324      1.093     -0.457      0.386      0.324      1.724      1.626      1.068      1.177      0.275      0.555      0.870      0.080      0.866      0.812      0.179      1.355      0.468      1.018      0.733     -2.275     -0.694      0.367      0.133     -0.676      1.155     -0.324     -0.922     -0.411     -0.017      1.235      0.034      0.426      0.214     -0.166      0.366     -0.336     -0.676      0.344     -0.007
     0.907     -1.304      0.839      0.184      0.037      1.324     -0.907      0.543      0.386     -0.676      1.724     -0.374      0.068     -0.823      0.275      1.555      0.870      0.080     -0.134      0.812      1.093      0.061     -0.436     -0.252      0.080     -0.210     -1.450      1.152      0.424     -0.017      0.271     -0.925      0.990      0.694     -0.512      0.177     -0.451      0.645     -0.510      0.258      0.451      0.875      0.797      0.050      0.593
     0.907      0.696      0.839     -1.816      1.037      1.324      1.093      1.543     -0.614      0.324      0.724      0.626      0.068     -1.823      1.275      0.555      0.870      1.080     -1.134      0.812      0.659      0.372      0.431     -1.419      0.546      0.428      0.568      0.360     -0.416      0.428      0.604      0.648      1.204      0.629      0.043     -0.417      0.063     -0.629     -0.594      0.910     -0.167      0.512      0.294     -0.209      0.318
     0.907      0.696     -1.161      1.184      0.037      0.324      0.093     -1.457     -0.614      0.324      0.724      0.626      0.068      1.177      0.275      0.555     -0.130      0.080      0.866     -0.188     -0.282      0.062     -0.293      0.578      0.366      1.185      0.812     -0.562      0.654     -0.294      0.600     -0.019     -1.036     -1.149     -0.082      1.079      0.592      0.343      0.695      0.109      0.905     -0.349      0.457      0.574     -0.625
     0.907      0.696     -2.161      1.184      0.037      1.324      1.093     -1.457     -0.614      0.324      1.724      0.626      0.068     -0.823      0.275      0.555      0.870     -0.920      0.866      0.812      1.021      0.427     -0.312      1.081      0.548     -0.084      0.319     -1.844      0.143     -0.589      0.245      0.631     -1.202     -1.527      0.009      0.265     -0.014      0.641     -1.734     -0.045     -0.656      0.305     -0.299      0.512      0.324
    -1.093      0.696      0.839      0.184      1.037     -0.676      0.093      1.543     -0.614      0.324     -1.276      0.626      1.068     -1.823      0.275     -1.445     -0.130      1.080      0.866     -0.188     -0.901      0.023      0.462     -0.385      0.153     -0.374      0.865      0.302      0.463      0.915      0.155      0.098      0.910     -0.164      0.230      0.201      0.675      0.484     -1.525      0.105     -0.605      0.024      0.361      0.945     -0.237
     0.907     -0.304     -2.161     -1.816      0.037     -1.676     -0.907     -0.457     -0.614     -0.676      1.724      0.626     -1.932      1.177     -0.725     -0.445      0.870     -1.920     -0.134     -0.188      0.787      0.012     -1.289     -0.040      0.043      0.114     -0.327     -0.941     -1.705      0.042     -2.446     -0.997      0.978     -0.671     -0.633      0.517      0.593     -0.024      1.089     -0.741     -1.250      0.733     -0.146     -0.112     -0.336
     0.907      0.696      0.839     -1.816     -0.963     -0.676      0.093      1.543     -0.614      0.324      1.724     -0.374      0.068     -1.823      1.275      0.555      0.870      1.080      1.866      0.812      0.653     -0.086      0.103     -1.634     -0.680      0.303      0.638      0.756     -0.195     -0.209     -1.197      0.386      1.398      0.676      0.640      0.772     -0.242     -0.224     -0.464      1.361     -0.256      1.008      0.894      2.575      1.456
     0.907      0.696      1.839      0.184      1.037      1.324      1.093     -1.457      1.386      0.324     -1.276      0.626      1.068      1.177     -1.725      1.555      0.870      1.080     -1.134      0.812      0.370      0.749      0.585      0.466      0.358      0.522     -0.109      1.229     -0.332      0.633      0.890      0.312     -2.158      1.166      0.142     -1.923     -0.209      0.088      0.777     -1.829      1.111      0.195      0.107     -1.415      0.519
    -0.093     -0.304     -1.161      0.184      0.037     -0.676     -0.907     -1.457      0.386     -0.676     -0.276     -0.374      0.068     -0.823     -0.725     -1.445     -1.130     -1.920      0.866     -2.188     -0.145     -0.363     -0.668     -0.176     -0.641      0.018      0.012     -0.600      0.418      0.774     -0.450     -0.513     -0.661      0.388     -0.502      0.046     -0.145      1.041     -0.599     -0.321     -1.125     -0.902     -0.906      0.998     -1.472
    -0.093     -1.304     -1.161      0.184     -1.963     -0.676     -0.907     -0.457      0.386     -0.676     -1.276     -0.374     -0.932     -0.823      0.275     -0.445     -1.130     -0.920      0.866     -0.188     -1.089     -0.463     -0.508      0.125     -0.876      1.071     -0.756     -0.509      0.151     -0.961      0.405     -0.368      0.161      0.235     -0.299      0.320      0.174     -0.304     -0.923      0.724      0.838     -0.404     -0.049      0.768      0.546
     0.907      0.696     -2.161      1.184      1.037      1.324      0.093     -2.457      0.386      0.324      1.724     -2.374     -0.932      1.177      0.275      1.555      0.870     -1.920      0.866      0.812      0.965     -0.163     -0.960      0.799      0.356      0.005      0.842     -1.220      0.206      0.824      0.215      0.173     -1.379     -0.280     -0.018      0.193     -2.050      0.327      0.474      0.031      0.502      0.884     -0.490      0.550      0.458
     0.907     -0.304     -1.161     -0.816      1.037      0.324     -2.907     -1.457      0.386     -0.676      1.724      1.626     -1.932     -0.823      1.275      1.555      0.870      1.080     -0.134      0.812      0.755      0.629     -0.348     -0.099      0.406      0.154     -0.975     -0.839     -0.654      0.579     -0.595     -3.384     -1.138      0.428     -0.811      0.504      0.822     -1.465     -0.805      1.201      0.686      0.269      1.502     -0.231      0.308
     1.907      0.696     -1.161     -0.816      1.037      1.324      1.093     -0.457     -0.614      1.324      1.724      1.626     -0.932     -0.823      1.275      1.555      0.870      1.080      1.866      0.812      1.468      0.787      0.310     -0.846      0.685      0.403     -0.163     -1.438      0.071      0.216     -0.290      0.408     -0.612     -0.052      0.951     -0.408      0.741     -1.390     -0.125      0.823     -0.073     -0.065      0.651      2.324      0.281
    -1.093      0.696      0.839     -0.816      1.037     -0.676      1.093      1.543     -0.614      0.324      0.724      1.626      0.068     -0.823     -0.725     -0.445     -0.130      0.080     -0.134      0.812     -0.254      0.591      0.183     -0.855      1.154     -0.884      0.210      0.547      0.037     -0.118     -0.534      0.554      1.298      0.119     -0.235      1.159      0.937     -0.194     -0.244     -1.242     -0.172     -0.779     -0.003      0.442     -0.334
     0.907      0.696      1.839      2.184     -0.963      1.324      1.093      1.543     -0.614      0.324     -0.276      0.626      1.068      2.177     -0.725      0.555      0.870      1.080     -0.134      0.812      0.175      0.672      0.656      1.025     -0.544      0.867      0.023      1.152      1.145     -0.459      1.109      0.428      0.898     -1.274      0.578     -0.541     -0.084      0.101      1.376     -0.505      0.320      0.359      0.058     -0.503      1.052
    -0.093      0.696     -2.161      1.184      1.037      0.324      1.093     -2.457      1.386      0.324     -1.276      0.626      1.068      0.177      0.275     -1.445     -0.130     -0.920      0.866      0.812     -0.135      0.416      0.220      1.430      0.249      0.082      0.197     -2.481     -0.303      0.666      0.407      0.790     -2.731      0.239      0.066     -1.244      0.151      0.772     -1.226      0.057     -1.225     -0.496     -1.374      0.155      0.646
     0.907     -0.304     -1.161      1.184      1.037      0.324      1.093     -1.457     -0.614      0.324      0.724      0.626     -0.932      1.177      0.275      1.555      0.870     -0.920     -0.134      0.812      0.379      0.207     -0.511      0.267     -0.331      0.516     -0.493     -0.684      0.936      1.257     -0.046      0.801     -0.936     -0.853      0.413      0.167      0.331     -0.174      0.815      0.369      1.112      0.646     -0.174     -0.138      1.353
    -0.093     -0.304     -0.161     -0.816      1.037     -0.676      0.093     -1.457      2.386      1.324     -0.276      1.626     -0.932     -0.823      1.275      1.555     -0.130     -1.920      1.866      0.812     -0.035      0.135     -1.042      0.406      0.878      0.045     -0.609      0.959     -1.308      0.271     -0.512      0.074     -0.287      2.111      0.804     -0.349      1.418      0.650     -1.024      0.865      1.604     -0.253     -0.421      1.709      0.035
     0.907      0.696     -0.161      1.184      0.037     -0.676     -0.907      0.543      1.386      1.324      0.724     -1.374     -0.932      0.177      0.275     -0.445     -2.130     -0.920      1.866     -0.188     -0.226     -0.577     -0.743      0.286     -0.147      1.093      0.934      0.634      0.808      0.153     -0.403     -0.176      1.268      1.176      1.484      0.936     -0.717      0.044      0.067      0.506     -0.255     -1.619      0.239      1.614     -0.134
     0.907     -1.304      0.839      1.184      1.037     -0.676     -0.907     -1.457     -0.614     -0.676     -0.276     -0.374      0.068     -0.823     -0.725      1.555     -0.130     -0.920     -2.134      0.812      0.005     -0.069     -0.356     -0.590      0.099      1.017     -1.288      1.235      1.893      0.947     -0.608     -0.932     -1.090     -0.357     -0.699     -0.438     -0.202      0.255     -0.298     -0.638      1.527     -0.191     -0.537     -1.801      0.794
    -1.093      0.696      0.839      0.184      1.037     -0.676      0.093      1.543      0.386      1.324     -1.276     -0.374     -0.932     -0.823      1.275     -0.445     -0.130      0.080      0.866      0.812     -0.460     -0.453     -0.627     -0.049      0.822     -0.696      1.161      1.529      0.226      0.085     -0.431      0.486      1.956      0.489      0.848     -0.670      0.151     -0.144     -0.797      0.763     -0.013      0.380      1.077      0.724      0.008
    -1.093     -0.304      1.839      0.184      1.037      0.324      0.093      1.543     -1.614     -2.676     -1.276     -0.374      1.068     -0.823     -1.725     -1.445     -0.130      0.080     -0.134     -0.188     -1.388     -0.745      0.805     -1.291     -0.070      0.375      0.400      1.146      1.109      1.130      1.974      0.767      0.765     -0.491     -2.552      0.713      0.674     -0.042      0.100     -1.652     -0.115      0.490     -1.208      0.519     -0.173
    -2.093      0.696     -1.161      0.184      1.037     -0.676      0.093      1.543     -1.614      0.324     -2.276     -1.374      1.068     -0.823      0.275     -1.445     -0.130      1.080      0.866     -0.188     -1.074      0.188      0.852     -0.789      0.071     -0.968      0.557     -1.828      1.029      0.815      0.282     -0.159      0.573     -0.950      0.204     -0.697     -1.732     -0.067     -0.178      0.332     -0.244     -0.309     -0.020      1.238     -0.128
    -0.093     -0.304     -1.161      1.184      1.037     -0.676     -0.907     -1.457      2.386     -1.676     -1.276     -0.374      1.068      2.177     -1.725      0.555     -1.130     -1.920      1.866      0.812     -1.062     -0.268     -0.323      1.541     -0.148      1.114      0.034     -0.828     -0.414      1.258      0.570     -0.594     -1.138      0.933     -1.343      0.218     -0.181      1.451      0.871     -1.632      1.703     -0.705     -1.327      1.034      0.882
     0.907     -0.304      0.839     -0.816      0.037      0.324     -0.907      0.543     -0.614     -0.676      0.724     -0.374      0.068      0.177      0.275     -0.445     -0.130      0.080     -0.134     -0.188     -0.061     -0.202      0.315     -0.217     -0.539      1.063     -0.239      0.621     -0.492      0.484      0.362     -0.623      0.132     -0.532     -0.395      0.813     -0.235     -0.343      0.273      0.577     -0.474      0.240     -0.517     -0.046      0.429
    -0.093      0.696     -1.161     -1.816      0.037      1.324     -2.907     -1.457     -0.614     -0.676     -1.276      0.626      0.068      0.177     -0.725      0.555     -0.130     -0.920     -1.134      0.812     -0.524     -0.122     -0.286     -0.066     -0.036      0.431      0.780     -0.799     -1.648      0.125      1.749     -2.812     -1.211     -0.586     -0.710     -0.512      0.784      0.320      0.314     -0.832      1.246     -0.180     -0.460     -1.086      0.842
    -0.093     -0.304     -2.161      0.184     -1.963      0.324      1.093     -1.457      0.386     -1.676      0.724     -2.374     -0.932      1.177      0.275     -0.445      0.870     -0.920     -0.134     -2.188      0.022     -0.052     -0.613      0.378     -1.952     -0.186     -0.237     -1.440     -0.223      0.015      0.270      1.123     -0.701     -0.104     -0.860      0.716     -2.286     -0.014      0.981      1.026     -0.487      0.902      0.046     -0.316     -0.496
    -0.093     -3.304      0.839      0.184     -1.963     -0.676     -1.907      0.543      0.386     -0.676     -1.276     -2.374      1.068      0.177     -0.725     -0.445     -2.130      1.080     -0.134     -1.188     -0.982     -1.880      0.636     -0.137     -1.306      0.736     -1.455      0.168      0.201     -0.772      0.244     -0.185     -0.089      0.274     -0.150      0.100     -0.084      0.102      0.035     -0.030      0.665     -0.341      0.085      0.030     -0.026
    -0.093     -0.304      0.839      0.184     -0.963     -1.676      0.093      0.543      0.386      0.324      0.724      0.626      1.068     -0.823      0.275     -0.445     -0.130      0.080     -0.134     -1.188     -0.019      0.109      0.360      0.003     -0.552     -0.248     -0.406      0.169      0.142     -0.382     -1.631     -0.090      0.045      0.453      0.579      0.798      0.443      0.498     -0.843      0.636     -0.283     -0.395     -0.514     -0.083     -0.825
    -0.093      0.696      1.839     -1.816      1.037      1.324      1.093      1.543     -1.614     -0.676      1.724      0.626      0.068     -1.823      0.275      1.555      0.870      1.080     -2.134      0.812      0.843      0.648      0.412     -1.346      0.234     -0.766     -0.014      1.243     -0.579      0.787      0.358      0.400      1.066     -0.238     -0.770      0.418     -0.061     -0.517     -0.805      0.317      0.644      0.053      0.395     -1.610      0.599
     0.907     -0.304     -2.161     -0.816      0.037      1.324      1.093     -2.457     -1.614     -0.676      1.724     -1.374     -1.932      0.177      1.275      1.555     -0.130     -2.920     -1.134     -0.188      1.144      0.168     -1.567     -0.221     -0.214     -0.261     -0.365     -0.660     -0.613      0.238      0.025      1.037     -0.834     -1.475     -0.621      0.003     -1.420      0.247      0.178      1.369      0.343     -0.302     -0.570     -1.110      0.027
    -0.093     -1.304     -1.161     -0.816      0.037     -1.676     -0.907     -0.457      0.386     -1.676      0.724     -0.374     -0.932      0.177     -1.725     -1.445     -1.130     -0.920     -0.134     -2.188     -0.335     -0.966     -0.574     -0.702     -0.609      0.214     -0.316     -0.804     -0.117      0.586     -1.269      0.030      0.199      0.989     -1.591      1.395      0.849     -0.368      0.807     -1.364     -1.280     -0.078     -0.150      0.337     -1.556
     1.907     -0.304     -0.161      0.184      0.037      1.324     -0.907      1.543      1.386      1.324      0.724     -2.374     -0.932      1.177      1.275      1.555      0.870      1.080     -0.134      0.812      1.001     -0.868     -0.205      0.215      1.037      0.955      0.475     -0.071     -0.086     -0.940      0.145     -0.091      1.597      1.192      0.792     -0.785     -1.454     -0.620      1.003      0.713      0.357      1.917      1.300     -0.136     -0.087
    -2.093     -2.304     -2.161      2.184      1.037     -1.676     -1.907     -0.457      0.386     -2.676     -1.276     -2.374     -0.932      2.177     -2.725     -0.445     -1.130     -0.920     -1.134      0.812     -1.097     -1.479     -0.946      1.292      0.657     -1.036     -0.881     -1.164      0.956      0.470     -0.683     -0.385      0.619     -0.644     -3.027      0.376     -0.527      0.278      1.057     -3.006      0.673      0.354      0.499     -1.706      0.293
     0.907      0.696      0.839     -1.816      1.037      0.324      0.093      0.543      0.386      1.324      1.724     -0.374     -1.932     -0.823      0.275      0.555     -0.130      1.080     -0.134      0.812      0.495     -0.510     -0.548     -1.067      0.599      0.561      1.205      1.281     -0.695      0.150     -0.148      0.527      1.146      1.187      1.023      1.160      0.163     -1.134      0.036     -0.121      0.094      0.366      1.794      0.384      0.127
    -0.093      0.696     -2.161      1.184      1.037      1.324      1.093     -2.457     -0.614      1.324     -2.276      1.626     -2.932      0.177     -0.725     -0.445     -0.130     -2.920      0.866      0.812     -0.840     -0.282     -1.664      0.180      1.102      0.753      0.971     -0.341      1.019      0.023      2.207      1.410     -0.720     -0.656      0.688     -1.099      1.903     -0.335      0.059     -1.257      0.449      0.154     -0.430      0.890     -0.218
    -0.093     -0.304     -2.161      2.184      0.037      1.324      1.093      1.543      0.386     -0.676     -0.276      0.626      0.068      2.177     -0.725     -0.445      0.870     -0.920      0.866     -1.188      0.209      0.229     -0.478      0.969     -0.859     -0.399     -0.606     -1.662      0.983      0.717      1.086      0.761      2.197     -0.338     -0.356     -0.609      0.541      0.784      1.444     -0.363     -0.549      0.660     -0.238      0.372     -0.575
     0.907     -0.304      0.839     -1.816      1.037      1.324      0.093      0.543     -0.614      1.324      1.724      0.626      1.068     -1.823      1.275      1.555      0.870      1.080     -1.134      0.812      1.237      0.534      0.743     -0.857      1.176     -0.193     -0.907      0.429     -0.938     -0.036      0.120     -0.375     -0.338      0.152      0.859      0.021      0.034      0.010     -1.153      0.845      0.230      0.292      0.001     -0.616     -0.141
    -2.093     -1.304      0.839     -0.816     -1.963     -1.676      1.093      0.543     -1.614     -2.676     -1.276      1.626     -1.932     -0.823     -0.725     -1.445     -0.130      0.080     -0.134     -1.188     -1.046     -0.286     -0.417     -0.726     -1.861     -1.042     -1.071      1.404      0.146      0.007     -0.676      1.455      1.009     -0.938     -1.846      0.294      1.822     -1.388     -0.106      0.095     -0.226      0.196      0.737      0.128      0.368
    -1.093      0.696      1.839      1.184      0.037     -1.676      1.093      1.543      0.386      0.324     -1.276      0.626      1.068      0.177      0.275     -2.445      0.870      1.080     -0.134      0.812     -1.246      0.339      0.317      0.390      0.931      0.057      0.434      1.334      0.567     -0.963     -0.474      0.572      1.098     -0.013     -0.250      0.488      0.326      0.556     -0.029     -0.077     -1.023      0.496      0.572     -0.385     -0.057
    -0.093     -0.304     -0.161      0.184      0.037     -0.676      0.093      0.543     -0.614     -0.676      0.724     -0.374      0.068      0.177     -0.725      0.555     -0.130      1.080     -0.134      0.812      0.603      0.285      0.319     -0.125     -0.212     -0.687     -0.495     -0.500      0.542      0.204     -1.114     -0.300      0.297     -0.441     -0.619     -0.166     -0.625     -0.541      0.168     -0.705     -0.111     -0.533      0.494     -0.008      0.918
    -1.093     -1.304      0.839     -0.816     -0.963      1.324      1.093     -1.457      1.386     -2.676     -0.276      0.626      1.068      1.177     -0.725      0.555     -1.130      1.080     -1.134     -1.188      0.183     -0.025      0.651      0.223      0.072     -1.398     -1.267      0.091     -0.967     -1.026      1.237      1.251     -2.106      1.334     -2.642     -0.516      0.362      0.089      1.155     -0.773      0.293     -1.166      0.023     -1.164     -1.163
     0.907      0.696      1.839     -1.816      1.037      1.324     -2.907     -1.457     -1.614      0.324      1.724     -0.374      0.068     -1.823      1.275      1.555      0.870      0.080     -0.134      0.812      1.262      0.114     -0.142     -1.461      1.183     -0.307      0.611      1.941     -0.484     -0.126      0.136     -2.811     -1.312     -0.524     -0.261     -0.168     -0.489      0.299     -0.477      0.508      0.203      0.825      0.357      0.663     -0.127
    -0.093     -0.304     -0.161     -0.816      0.037     -2.676     -1.907     -0.457     -0.614     -1.676     -1.276     -1.374      0.068     -0.823      0.275     -0.445     -1.130     -0.920     -0.134     -0.188     -0.894     -0.962     -0.417     -0.672     -0.560      0.736      0.662      0.222     -0.314      0.667     -1.647     -0.960     -0.025     -0.070     -1.320     -0.005     -0.254      0.739     -0.203      0.609      0.525     -0.084     -0.367      0.349      0.182
    -1.093      0.696     -0.161     -0.816     -1.963      0.324     -1.907      0.543      1.386     -0.676     -0.276      1.626      0.068      1.177     -0.725     -0.445     -1.130      0.080      0.866     -2.188     -0.142     -0.114     -0.327      0.117     -2.254     -1.003      0.838      0.071     -0.875      0.187      0.570     -1.706      0.984      1.461      0.611     -0.161      1.738      0.487      1.152      0.413     -0.274     -1.060      0.522      0.891     -0.289
    -2.093      0.696      0.839     -0.816      1.037     -0.676      1.093      0.543      1.386     -0.676     -2.276     -2.374      1.068      2.177     -0.725     -0.445      0.870      1.080     -1.134      0.812     -0.715      0.417      0.779      0.640      0.156     -1.477      0.245      0.151     -1.388      0.766      0.099      0.600     -0.343      0.786     -0.880     -1.081     -2.909     -0.012      1.597     -0.735      0.128      0.400     -0.107     -1.448      0.612
    -1.093     -0.304     -2.161      2.184     -0.963     -1.676     -1.907     -1.457      2.386      0.324     -1.276     -0.374      0.068      2.177      0.275      0.555     -2.130     -0.920      1.866     -0.188     -0.718     -1.154     -0.544      2.881     -1.103     -0.369      0.863     -1.796     -0.704      0.154     -0.976     -0.813     -0.786      0.036      0.901     -0.356      1.030      0.742     -0.387      0.868      1.237     -0.895     -0.144      0.490      0.820
    -2.093      0.696      0.839      1.184      1.037     -2.676      0.093      1.543      1.386      1.324     -0.276      0.626      0.068     -0.823      1.275     -2.445      0.870      1.080      0.866      0.812     -1.453      0.752      0.201      1.402      0.594     -0.658     -0.025      0.748     -0.165      0.557     -1.086     -0.780      1.184      0.210      0.928      1.724     -0.326     -0.335     -1.776      0.901     -1.115      0.117      0.863      0.096      0.459
     0.907     -0.304      0.839      1.184     -2.963      1.324      1.093     -2.457     -1.614     -2.676      1.724      1.626     -2.932      0.177     -0.725      0.555      0.870     -1.920     -0.134     -2.188      0.515      0.444     -1.455      0.225     -2.346      0.339     -0.668      2.237      0.958     -0.608      0.950      0.710     -0.836     -1.749     -1.524      1.102      0.892     -0.659      0.108      0.393     -0.011      0.310      0.216     -0.315     -0.408
     1.907      0.696     -2.161      1.184      1.037      1.324      1.093     -1.457      1.386      1.324      1.724      0.626     -1.932     -0.823      1.275      1.555      0.870      0.080     -0.134      0.812      1.802      1.058     -0.341      0.238      0.554      0.009     -0.453     -1.802      0.835      0.491     -0.570      0.016     -1.211      1.049      1.033     -0.927     -0.642     -1.502     -1.117      0.972     -0.520     -0.275      0.470     -0.253      0.355
     0.907     -0.304     -1.161      0.184     -0.963      1.324      0.093     -2.457      0.386      0.324      0.724      0.626      0.068      1.177      1.275      0.555     -1.130     -1.920      0.866     -1.188      0.667     -0.210     -0.565      0.607      0.008      0.331     -0.142     -0.750     -0.290     -0.896      0.575      0.181     -1.974     -0.133      0.239     -0.152      0.854      0.910      0.649      1.335     -0.161     -0.818     -1.021      0.529     -1.085
    -0.093     -0.304     -1.161      0.184     -0.963      0.324     -0.907     -1.457     -0.614      0.324     -0.276     -0.374     -0.932      0.177      0.275     -0.445     -1.130     -1.920      0.866     -2.188     -0.069     -0.248     -0.579      0.094     -0.776     -0.165     -0.149     -0.484      0.153     -0.176      0.504     -0.740     -0.786     -0.604      0.562     -0.200     -0.188     -0.093      0.007      0.714     -0.491     -0.878     -1.032      0.822     -1.400
     0.907      0.696      0.839      0.184      0.037      1.324      0.093     -0.457      0.386     -0.676      0.724     -0.374      1.068      0.177     -0.725      0.555     -0.130      1.080     -0.134      0.812      0.755      0.134      0.456      0.399      0.135      0.072      0.568      0.564     -0.047      0.006      0.418     -0.134     -0.850      0.066     -0.771     -0.390     -0.553      0.264     -0.116     -0.480     -0.224     -0.345      0.283     -0.288      0.842
    -2.093      0.696     -2.161      2.184      0.037     -1.676      0.093      0.543     -1.614      0.324     -2.276      0.626      0.068      1.177      0.275     -1.445     -2.130      0.080     -1.134     -0.188     -1.030      0.170      0.314      0.814      0.755     -1.037      0.698     -2.243      1.405     -0.740     -0.494      0.077      0.178     -2.441     -0.021     -0.778      0.470     -0.339      0.378     -0.203     -0.225     -2.241     -0.402     -1.625     -0.894
     0.907     -0.304     -1.161      2.184     -1.963      0.324     -1.907     -0.457      2.386      0.324     -0.276     -0.374     -2.932      0.177     -0.725     -1.445     -1.130      1.080      1.866     -1.188     -0.633     -0.637     -0.494      2.132     -1.962      1.360      0.376     -0.506      0.207      0.033      0.878     -1.229      0.025      0.490      1.193      0.412      0.388     -2.128     -1.626      0.201     -0.568     -0.352      1.847      0.720      0.817
    -0.093     -0.304      0.839     -0.816     -0.963      0.324      1.093      1.543      0.386     -0.676     -0.276     -0.374      0.068      0.177     -0.725      0.555      0.870      1.080      1.866     -0.188     -0.129      0.615      0.465      0.232     -0.681      0.151     -0.773      0.377     -0.902     -0.357      0.556      0.567      0.952      0.082     -0.355     -0.098     -1.239     -0.560     -0.269     -0.527      0.618      0.260      0.423      1.664      0.237
    -1.093     -0.304     -2.161      0.184      0.037      1.324      1.093      1.543      0.386      1.324     -0.276      0.626      0.068     -0.823      1.275     -0.445      0.870      1.080      1.866      0.812      0.192      0.571      0.379      0.312      0.422     -1.219     -0.859     -2.493     -0.013     -0.429      1.163      0.246      1.278      0.232      1.184     -0.511     -0.151     -0.526     -1.050      1.313     -0.790      0.206      0.393      1.690      0.592
     0.907      0.696      0.839     -0.816      0.037      0.324      0.093      0.543     -0.614      1.324      1.724      0.626      0.068     -0.823      1.275      1.555      0.870      0.080      1.866     -0.188      1.055      0.666      0.072     -0.370     -0.199     -0.036      0.005      0.719     -0.413      0.058     -0.656     -0.478      0.407     -0.372      1.290      0.352     -0.247     -0.206     -0.425      1.192      0.432      0.057      0.149      2.091     -0.149
    -0.093      0.696     -0.161      0.184      0.037     -0.676      0.093      0.543     -1.614      0.324      1.724      1.626      1.068      0.177      0.275     -0.445     -0.130      1.080     -0.134     -1.188      0.564      0.735      0.603     -0.186      0.551     -0.494     -0.037     -0.881      0.318     -0.633     -1.211     -0.609     -0.281     -1.559      0.067      0.753      0.795      0.166      0.338      0.022     -1.092     -1.082      0.172     -0.069     -1.715
     1.907      0.696     -0.161     -0.816      0.037      0.324     -1.907     -0.457     -0.614      0.324      0.724     -0.374     -0.932     -0.823      0.275      0.555     -2.130     -0.920     -1.134     -0.188      0.810     -0.645     -0.720     -0.890     -0.229      1.232      1.264      0.605     -0.103      0.322     -0.536     -1.500      0.102      0.106      0.428     -0.407      0.507      0.062     -0.195      0.402     -0.065     -1.564      0.215     -0.495     -0.052
     0.907      0.696      1.839     -1.816     -0.963      0.324      1.093      1.543      0.386     -0.676      0.724      1.626      0.068     -1.823     -0.725      0.555      0.870      1.080      0.866     -1.188      0.350      0.149      0.705     -0.246     -0.180      0.432      0.335      1.215     -1.448     -0.867     -0.030      0.954      0.961      0.576     -0.591      0.047      1.504     -0.845     -1.647     -0.744      0.051      0.528      0.033      0.999     -1.034
    -1.093     -1.304      0.839     -1.816      1.037     -2.676      0.093      1.543     -1.614      1.324     -1.276     -1.374      0.068     -1.823      1.275     -0.445      0.870      1.080     -0.134      0.812     -0.634      0.237      0.316     -1.269      0.794     -0.451     -1.494      0.337     -0.659      0.235     -1.854     -0.189      0.919     -0.544      0.892     -0.500     -1.468     -0.589     -0.683      0.997      0.054      0.641      0.488      0.554      0.142
    -1.093     -0.304      0.839      1.184      0.037     -1.676      0.093      1.543      2.386     -0.676     -0.276     -0.374      1.068      1.177     -0.725     -0.445     -0.130      0.080      0.866      0.812     -0.608     -0.169      0.074      0.516     -0.022     -0.481     -0.071      0.904      0.594      0.017     -0.985      0.110      1.455      1.911     -0.656      0.405      0.003      1.012      0.886     -0.587      0.175     -0.173      0.177      0.724      0.823
    -2.093      0.696     -1.161     -1.816      1.037      1.324      1.093      1.543     -1.614      1.324      1.724      0.626      1.068      1.177      1.275      1.555      0.870      1.080     -2.134      0.812      0.902      0.002      0.445     -0.804      0.972     -2.713      0.842     -1.655     -0.967      0.165      0.473      1.082      0.915     -0.903      0.896      0.374      0.556      0.407      1.828      0.791      0.524      0.921      0.410     -1.671     -0.123
     0.907     -0.304      0.839     -1.816      0.037      0.324      0.093      1.543     -1.614     -2.676     -0.276     -0.374      0.068     -1.823      1.275     -0.445     -2.130      0.080     -1.134      0.812     -0.477     -1.266      0.326     -2.271      0.107      1.318      0.931      0.492      0.506     -0.214      0.868      1.295      1.057     -0.171     -2.751      0.367      0.999     -0.454     -0.025      1.219     -0.016     -0.871     -0.272     -0.015      0.763
    -0.093      0.696     -0.161      0.184     -0.963     -0.676      1.093      0.543     -0.614     -0.676     -0.276      0.626      1.068      1.177     -0.725      0.555     -1.130      0.080      1.866      0.812      0.138      0.714      0.028     -0.431     -0.554     -0.247      0.031     -0.005      0.548     -0.438     -0.565      0.334      0.496     -0.139     -0.358     -0.351     -0.298      0.908      1.426     -0.448      0.365     -1.846     -0.021      2.153      1.169
    -1.093     -0.304     -1.161     -0.816      0.037     -0.676     -0.907     -0.457      1.386     -0.676      0.724      0.626      0.068      0.177     -0.725      0.555     -1.130      0.080     -1.134     -2.188     -0.018     -0.002      0.092     -0.108     -0.974     -1.145     -0.343     -1.203     -0.551      0.896     -0.755     -0.857     -0.661      1.166     -0.195      0.870      0.716     -0.198      0.235     -0.275      0.508     -1.013     -0.141     -1.056     -1.261
    -0.093     -0.304     -1.161      2.184      0.037      1.324      0.093      0.543      1.386      0.324      0.724      0.626      0.068      2.177      0.275     -0.445     -0.130     -1.920     -2.134     -0.188      0.465      0.352     -0.667      1.929      0.386     -0.356     -0.873     -0.622      0.235     -0.319      0.768     -0.155      1.314     -0.116      0.127      0.178      0.125      0.982      0.366      0.102     -0.815     -0.440     -0.966     -3.144     -0.544
    -0.093     -3.304      0.839      2.184     -2.963     -0.676     -0.907      1.543      1.386      1.324     -0.276     -2.374      1.068     -1.823      1.275     -0.445     -1.130      1.080     -1.134     -1.188     -0.323     -1.597      0.856      1.192     -1.795      0.172     -1.572      0.022      0.979     -1.035     -0.150      0.647      0.496      0.224      2.197      0.135     -0.453     -0.226     -2.855      2.146     -0.034      0.524     -0.224     -1.710      0.416
    -2.093     -1.304     -1.161     -1.816      1.037     -2.676     -0.907     -2.457     -1.614     -0.676     -2.276     -0.374      1.068      2.177      1.275     -1.445     -2.130      0.080     -1.134      0.812     -1.857     -0.818     -0.199     -0.312      0.690     -0.157     -0.508     -0.948     -1.411      0.322     -0.952     -0.005     -2.246     -1.262     -1.015      0.499      0.566      1.507      2.527      0.887      0.244     -1.152      0.303     -0.912      0.129
     0.907      0.696      0.839     -1.816      0.037      0.324     -2.907     -1.457     -0.614     -0.676      0.724      0.626      1.068     -0.823      0.275      1.555      0.870     -0.920      1.866     -0.188      0.674      0.368     -0.075     -0.480      0.593      0.148      0.448      1.089     -1.233     -0.480     -0.290     -3.358     -1.177     -0.213     -0.960     -0.359     -0.065      1.284     -0.381     -0.043      0.813      0.473     -0.792      2.117     -0.779
    -0.093     -0.304     -1.161      0.184     -0.963      0.324     -0.907      0.543     -0.614     -0.676     -1.276     -0.374     -0.932      0.177     -0.725      0.555     -0.130      0.080     -0.134     -0.188     -0.468     -0.309     -0.485      0.046     -0.188      0.325      0.098     -0.573      0.017     -0.744      0.768     -0.468      1.006     -0.626     -0.429     -0.717     -0.167      0.032      0.177     -0.553      1.061      0.126      0.816     -0.126     -0.132
     0.907     -0.304     -1.161     -1.816      1.037      0.324      0.093      0.543      0.386      0.324      0.724     -0.374      0.068     -1.823      0.275      1.555      0.870      1.080      1.866      0.812      0.632     -0.010      0.576     -0.678      0.721      0.174     -0.281     -1.717     -1.189      0.200     -0.319      0.136     -0.118      0.795     -0.102     -0.383     -0.593     -0.675     -1.234      0.035      0.785      0.758      0.069      2.298      0.156
    -2.093     -0.304     -0.161      2.184      1.037     -0.676     -0.907     -1.457      2.386     -0.676     -2.276     -0.374      0.068      2.177     -0.725     -2.445     -1.130     -0.920     -2.134     -0.188     -1.858     -0.226     -0.448      1.262      0.155     -0.363      0.025      0.241      1.008      0.861      1.158     -0.626     -0.859      1.439     -0.679      0.487     -0.110      0.757      1.123     -0.966     -0.308     -0.732     -0.283     -2.470     -0.245
    -2.093      0.696     -0.161     -0.816     -2.963      0.324     -2.907     -1.457     -0.614     -0.676     -0.276      0.626      1.068      0.177     -0.725     -2.445      0.870      1.080     -2.134     -2.188     -1.087     -0.073      0.541      0.383     -2.156     -1.009      0.845     -0.630     -1.305     -0.683      1.295     -2.732     -2.074     -0.975      0.655      1.323      0.756      0.504     -0.283      0.322     -1.339      0.845      0.074     -2.300     -0.226
     0.907      0.696      1.839      0.184      0.037      0.324      1.093      0.543      0.386      1.324      0.724      0.626      0.068      0.177      1.275      0.555      0.870      0.080     -1.134     -0.188      0.489      0.430      0.171      0.281      0.330      0.491      0.270      1.778     -0.093     -0.382     -0.038      0.657      0.247      0.116      1.115      0.039      0.154     -0.228     -0.009      0.961     -0.093      0.451     -0.260     -1.200     -0.363
     1.907      0.696      1.839      0.184      0.037      1.324     -0.907      0.543      0.386     -0.676     -0.276      1.626      1.068      1.177      0.275      1.555     -1.130      1.080      0.866      0.812      0.246     -0.090      0.887      0.497     -0.293      1.455      0.804      0.956     -0.246      0.348      1.058     -0.792     -0.530      0.136     -0.548     -0.695      1.706     -0.055      0.787      0.421      1.205     -1.115     -0.297      0.501      1.040
    -2.093     -0.304      0.839     -1.816      0.037     -0.676     -0.907      1.543     -1.614      1.324     -0.276     -2.374      1.068     -0.823      1.275     -0.445      0.870      1.080      1.866      0.812     -0.214     -0.328      0.288     -0.835      0.113     -1.816     -0.016      0.659     -0.881     -0.043     -0.370     -0.662      1.286     -0.842      1.246     -0.071     -1.777      0.553     -0.129      1.193     -0.303      1.267      0.686      2.465      0.767
    -2.093     -0.304     -0.161      2.184      0.037     -2.676     -1.907     -1.457      0.386      0.324     -1.276     -1.374      0.068      1.177      0.275     -2.445     -0.130     -0.920      0.866     -0.188     -1.276     -0.699     -0.325      0.888     -0.913     -0.660      0.399      0.172      1.132      1.166     -1.390     -1.093     -0.919     -0.322      0.510      0.445     -0.608      0.454      0.438      0.719     -1.031      0.726     -0.338      0.422      0.676
     1.907      0.696     -1.161      0.184      1.037      1.324      1.093     -0.457     -0.614          *     -0.276      0.626     -0.932      0.177          *      0.555      0.870     -0.920      0.866     -0.188      1.007      0.449     -0.753      0.188      0.382      1.059      0.127     -0.374      0.096      0.573      0.368      0.598      0.290     -0.700     -0.668     -1.681      0.229      0.037     -0.083      0.211     -0.413      0.362     -0.034      0.771     -0.554
    -0.093     -0.304      0.839      1.184     -0.963      0.324      1.093     -1.457      1.386     -0.676     -0.276      0.626      1.068      2.177     -0.725      0.555     -0.130     -0.920      0.866     -0.188     -0.051     -0.020     -0.044      1.543     -0.602      0.195     -0.258      0.876     -0.324     -0.473      0.379      1.025     -1.555      0.126     -0.212     -0.030      0.717      1.115      0.728     -0.136      0.632     -0.132     -0.809     -0.040      0.287
     0.907      0.696     -1.161      1.184     -0.963      0.324      0.093     -1.457      1.386      0.324      1.724      1.626     -0.932      1.177     -0.725      0.555     -0.130     -0.920     -0.134     -0.188      0.568      0.624     -0.470      0.860     -0.180      0.651      0.312     -0.646      0.350     -0.853     -0.138     -0.622     -1.007      0.768      0.482      0.883      0.995     -0.331      0.492     -0.578     -0.006     -0.918     -0.306     -0.285     -0.189
    -2.093     -1.304     -0.161     -1.816      0.037     -1.676     -0.907      0.543      1.386      0.324     -2.276     -0.374      1.068      0.177     -0.725     -1.445     -2.130      1.080      1.866      0.812     -1.291     -1.103      0.837     -0.013     -0.062     -0.640     -0.139     -0.969     -1.758      0.269     -0.145      0.170     -0.400      1.433      0.345     -0.461      0.912     -0.212      0.017     -0.651     -0.081     -1.147     -0.092      1.864      0.866
     0.907      0.696     -1.161     -1.816      1.037      0.324      0.093     -1.457     -1.614      1.324      0.724     -0.374      1.068     -0.823      0.275      0.555      0.870      0.080     -1.134     -0.188      0.594      0.240      0.420     -0.965      0.656      0.280      0.569     -1.729     -0.725      0.403     -0.376     -0.078     -1.911     -0.703      0.928     -0.029     -0.619      0.390      0.007      0.062     -0.171      0.574     -0.610     -0.643     -0.695
     0.907      0.696     -1.161     -1.816      0.037      1.324      0.093      0.543     -0.614      0.324      1.724      0.626      1.068     -0.823      0.275      1.555      0.870      1.080     -1.134      0.812      1.064      0.480      0.825     -0.507      0.105     -0.156      0.216     -1.953     -1.364     -0.152      0.249     -0.444     -0.407     -0.208      0.289      0.088      0.155     -0.147     -0.418      0.243      0.243      0.390     -0.098     -0.857      0.668
    -0.093      0.696      0.839      0.184      0.037      1.324      1.093      1.543      1.386      0.324      0.724      1.626      1.068      0.177     -0.725     -0.445     -0.130     -0.920      0.866     -0.188      0.617      0.220      0.433      1.235      0.843     -0.743      0.487      0.460     -1.187     -0.743      0.491      0.716      0.918      0.198     -0.111     -0.248      1.203      0.310     -1.023     -1.081     -0.956     -0.286     -1.503      0.014     -0.899
    -1.093      0.696      1.839     -1.816     -0.963      1.324      1.093      1.543     -0.614      1.324     -1.276      0.626     -1.932     -1.823      0.275     -2.445      0.870      1.080      0.866     -0.188     -0.543      0.802      0.089     -0.418      0.005     -0.520     -0.134      1.622     -1.539     -1.000      1.869      0.254      1.403     -0.274      1.327     -0.395     -0.321     -2.146     -1.553      0.376     -1.880      0.048      0.723      0.917     -0.212
    -2.093     -3.304     -1.161     -1.816      1.037     -1.676      1.093      1.543     -1.614     -0.676     -0.276      1.626      1.068      0.177      0.275      1.555      0.870      1.080     -0.134      0.812     -0.316     -0.439      0.505     -1.320      0.649     -1.857     -2.666     -1.651     -0.608      0.460     -1.407      1.433      1.122     -0.624     -0.979     -0.015      2.195      0.206      1.034      0.005      1.796      1.179      0.283      0.458      0.423
    -1.093      0.696     -0.161      1.184     -0.963     -2.676     -0.907      0.543     -1.614      1.324     -0.276     -1.374      0.068     -0.823     -0.725     -0.445     -0.130      1.080      0.866     -1.188     -0.471      0.019      0.243     -0.040     -0.226     -0.592      0.630     -0.449      1.088     -0.808     -2.102     -0.935      0.257     -1.661      1.360      0.332     -1.423     -0.453     -0.806     -0.679      0.039     -0.099      0.687      0.932     -0.881
     0.907      0.696     -0.161     -1.816      1.037      0.324     -0.907      0.543     -1.614      1.324     -0.276     -1.374      0.068     -0.823      1.275      0.555      0.870      0.080     -1.134      0.812      0.595      0.017     -0.068     -0.542      0.446      0.241      0.722      0.013     -1.304      0.549     -0.304     -0.758      0.720     -1.223      1.162     -1.056     -1.440      0.169     -0.402      1.099     -0.223      0.928      0.305     -0.750      0.290
     1.907      0.696      0.839     -1.816      1.037      0.324     -2.907      0.543     -0.614      1.324      1.724      0.626      0.068     -0.823      1.275      0.555      0.870      1.080     -2.134      0.812      0.739     -0.253      0.192     -1.007      0.961      1.063      1.105      0.499     -0.850      0.114     -0.248     -2.536      0.299      0.193      0.805      0.597      0.913     -0.407     -0.010      0.664     -0.290      0.896      0.621     -1.632      0.020
    -0.093      0.696      1.839      0.184      0.037      0.324      0.093      0.543      1.386      0.324      0.724      0.626      1.068      1.177     -0.725      0.555     -0.130      0.080     -0.134      0.812      0.380      0.171      0.393      0.843      0.528     -0.285      0.418      1.436     -0.681     -0.514      0.032     -0.065     -0.003      0.782      0.184      0.293      0.354      0.583      0.375     -1.086      0.210     -0.347     -0.487     -0.542      0.417
    -1.093     -1.304     -1.161     -1.816     -1.963      0.324      1.093      1.543      1.386      1.324     -0.276     -2.374     -2.932     -1.823      1.275     -1.445     -0.130      1.080      0.866     -0.188     -0.575     -0.683     -0.656      0.553     -1.304     -0.644     -0.511     -0.408     -2.321     -0.711      0.715      1.853      2.198      1.168      2.027      0.504     -1.450     -1.893     -2.285      2.051     -0.840      0.762      1.902      0.587      0.999
     0.907     -0.304      1.839      0.184      0.037      1.324      0.093     -0.457      1.386     -0.676     -0.276      0.626      0.068      0.177     -0.725      1.555      0.870      0.080      0.866      0.812      0.588      0.170      0.328      0.921     -0.434      0.297     -0.486      1.433     -0.550      0.489      0.534     -0.132     -0.853      0.708     -0.539     -1.247      0.263     -0.441     -0.508     -0.544      0.881      0.748     -0.378      0.239      1.116
     0.907      0.696     -1.161      0.184      1.037      1.324      1.093     -2.457     -0.614      1.324      1.724      1.626     -0.932      0.177      1.275      1.555      0.870     -1.920     -0.134      0.812      1.248      0.885     -0.821      0.802      0.932     -0.485     -0.166     -0.307     -0.543      0.053      0.115      0.177     -1.684     -1.121      0.737     -0.131      0.646      0.255     -0.585      0.755      0.274     -0.073     -0.581     -0.578     -0.087
    -0.093      0.696     -0.161     -1.816      0.037      1.324      0.093     -0.457      1.386      1.324     -1.276     -1.374      1.068      0.177      0.275      1.555      0.870     -0.920     -2.134      0.812      0.087      0.087     -0.011     -0.180      0.508     -0.176      0.437     -0.193     -1.588     -0.418      1.335      0.000     -0.478      1.744      1.069     -1.471     -1.417      1.065      0.232      0.183      1.468      0.836     -0.707     -2.001      0.202
     0.907      0.696      0.839      1.184      0.037      0.324      0.093      0.543      1.386      0.324     -1.276      0.626      0.068      1.177      0.275      0.555     -0.130      0.080      0.866     -0.188     -0.240      0.357      0.072      1.568      0.154      1.185      0.319      0.722     -0.412     -0.032      0.567     -0.294      0.481      0.090      0.254     -0.822      0.298     -0.036     -0.012      0.244      0.764     -0.521      0.030      0.119     -0.352
    -1.093     -2.304     -1.161      0.184     -0.963      1.324     -0.907     -0.457      1.386      0.324     -0.276     -0.374     -1.932      2.177     -0.725      0.555     -1.130     -0.920      0.866     -1.188     -0.357     -1.100     -1.070      0.735     -0.030     -0.684     -1.323     -0.043     -0.504     -0.939      1.611      0.125      0.558      0.827      0.324      0.152      0.942     -0.521      1.588     -0.821      0.808      0.206      0.445      0.281     -1.095
     0.907     -0.304     -1.161     -0.816      1.037      0.324     -0.907      0.543      1.386      0.324     -0.276     -0.374      0.068     -1.823      0.275      1.555     -1.130      0.080      0.866      0.812      0.118     -0.614      0.473     -0.550      0.167      0.724      0.296     -1.515     -0.178      0.703      0.263     -0.319      0.170      2.005      0.296     -0.348      0.502     -0.611     -1.354      0.204      1.497     -0.446     -0.667      1.145      0.631
    -2.093      0.696      0.839      1.184      0.037     -2.676      0.093     -1.457     -1.614      1.324     -1.276      0.626      1.068      1.177     -0.725     -0.445     -1.130      0.080     -1.134     -0.188     -1.068     -0.290      0.385     -0.207     -0.041     -1.054      0.921      0.608      1.286      0.222     -1.661      0.403     -1.741     -1.306      1.236      0.240      1.084      0.491      1.235     -0.710      0.582     -0.873     -0.550     -0.915      0.002
    -0.093     -0.304     -1.161     -1.816      0.037      1.324      1.093     -2.457     -1.614      0.324      0.724      0.626      1.068     -1.823      1.275      1.555      0.870     -0.920     -2.134      0.812      0.507      0.267      0.006     -1.774      0.149     -0.741     -0.580     -1.246     -0.111     -0.194      0.838      0.824     -2.638     -0.170      0.221      0.050      0.254      0.918     -0.223      1.061      0.947      0.762     -0.883     -1.188      0.576
    -0.093      0.696     -0.161      1.184      1.037     -1.676      0.093      1.543     -0.614      0.324      0.724      0.626      1.068      1.177     -1.725     -1.445     -1.130     -1.920     -1.134      0.812      0.007      0.474     -0.034     -0.105     -0.123     -0.095      0.319     -0.123      1.219      1.103     -1.682     -0.423      1.506     -0.483      0.329      0.675      0.089      1.182      1.296     -1.580     -1.499     -1.665     -1.825     -1.250      0.993
    -0.093     -0.304     -1.161     -1.816      1.037     -2.676     -0.907      1.543     -0.614      1.324     -0.276      0.626     -0.932     -0.823     -0.725     -1.445     -1.130      0.080     -1.134      0.812     -0.657      0.068     -0.211     -0.891      0.992      0.622     -0.410     -0.992     -0.957      0.123     -2.074     -0.983      1.840      0.158      0.696      0.696      0.672     -0.712     -0.157     -1.269     -0.854     -1.190      0.323     -0.682     -0.156
    -1.093     -0.304      0.839     -1.816     -2.963      0.324      0.093      1.543     -1.614     -0.676      0.724     -0.374      1.068     -0.823      0.275      0.555      0.870      1.080      0.866      0.812      0.164     -0.025      0.704     -1.138     -0.591     -1.200     -0.121      0.207     -0.484     -2.364      0.191      0.242      0.655     -0.775     -0.420      0.431     -0.433      0.101      0.128      0.580      0.387      0.873      0.032      1.442      1.283
     1.907      0.696     -0.161     -1.816      0.037      1.324      1.093      1.543     -1.614     -0.676      1.724     -0.374      1.068      0.177     -0.725      1.555     -1.130     -0.920     -0.134      0.812      0.602     -0.090      0.071     -0.889      0.151      1.376      0.712     -0.375     -0.813     -0.009      0.575      1.148      1.475     -1.003     -0.865      0.890     -0.291      1.000      1.037     -0.625      0.768     -1.035     -1.087      0.447      0.743
    -0.093      0.696     -2.161     -0.816      0.037      1.324      1.093     -2.457     -1.614      1.324     -2.276      0.626     -1.932     -1.823      1.275      0.555      0.870      1.080      0.866      0.812     -0.509      0.269     -0.493     -1.221      0.287      0.348      0.315     -1.634      0.263     -0.080      1.812      0.693     -1.654     -0.699      1.294     -1.450      0.062     -1.285     -0.852      0.949      1.119      0.586      1.692      1.540      0.403
    -0.093      0.696      1.839     -0.816     -0.963      0.324      1.093      1.543     -0.614      0.324      0.724      0.626      1.068     -1.823      0.275      0.555      0.870      1.080     -0.134     -1.188      0.241      0.538      0.777     -0.889     -0.617     -0.388      0.112      1.188      0.040     -0.439      0.124      0.382      0.453      0.180      0.564      0.251      0.062     -0.352     -1.112      0.682      0.249      0.300     -0.077      0.223     -0.694
     0.907      0.696      1.839      1.184     -1.963      1.324      1.093      0.543      1.386     -1.676     -1.276      0.626      1.068      1.177     -1.725      0.555      0.870      0.080      0.866     -2.188     -0.427     -0.092      0.247      1.023     -2.071      1.344      0.863      1.686      0.249      0.071      1.736      1.286      0.236      0.650     -0.612     -0.670      0.702      0.599      0.376     -0.786      1.122      0.974     -0.229      0.486     -0.323
     1.907      0.696      1.839     -0.816      0.037      1.324     -0.907      1.543      0.386     -0.676     -0.276     -0.374      0.068     -1.823      0.275     -0.445     -0.130      1.080     -0.134      0.812     -0.043     -0.059      0.373     -0.249      0.178      1.915      0.756      1.458     -0.488     -0.242      1.233     -0.744      1.041      0.405     -0.857     -0.104     -0.362     -0.475     -1.538      0.171     -0.330      0.020      0.651      0.094      0.606
     0.907     -0.304     -0.161     -0.816      0.037      1.324      0.093      0.543     -0.614     -0.676      0.724      0.626     -0.932     -1.823     -0.725      1.555     -0.130      0.080      1.866     -0.188      0.459     -0.500     -0.344     -0.674     -0.359      0.339      0.205      0.108     -0.096      0.218      0.772      0.587      0.824     -0.112     -0.577      0.108      1.297     -0.443     -1.074     -0.609      1.020      0.336      0.289      2.095     -0.001
    -2.093     -0.304      0.839      1.184     -0.963     -1.676     -1.907     -2.457      1.386     -1.676     -2.276     -0.374     -1.932      1.177     -1.725     -2.445     -0.130     -0.920      0.866     -1.188     -1.721     -0.814     -1.190      1.316     -0.830     -0.331      0.554      2.028     -0.106     -0.043     -0.024     -1.058     -1.155      0.437     -1.315      0.212      0.530     -0.131      0.147     -1.313     -0.658      0.682      0.799      0.298     -0.593
    -0.093      0.696     -1.161      0.184     -0.963      1.324     -0.907      0.543     -1.614     -0.676     -1.276     -1.374     -0.932      1.177      1.275     -0.445     -0.130      0.080     -1.134     -2.188     -0.592     -0.176     -0.090      0.058     -0.518      0.545      0.939     -1.089      0.273     -0.427      1.812     -0.618      0.511     -1.523     -0.441     -0.420     -1.116     -0.665      1.172      1.698      0.143      0.014      0.329     -1.077     -1.713
     1.907     -1.304      0.839     -1.816      1.037      1.324     -1.907     -0.457     -1.614      0.324      1.724     -2.374     -0.932     -1.823      1.275      1.555      0.870      0.080     -2.134      0.812      1.221     -0.631     -0.570     -2.010      1.253      0.738     -0.625      1.272      0.215     -0.255      0.314     -1.255      0.294      0.062     -0.481      0.032     -1.568     -0.154      0.058      0.721      0.220      1.525      0.711     -0.914     -0.230
    -0.093      0.696     -1.161     -0.816      1.037      0.324      1.093     -0.457     -0.614      1.324      1.724      1.626      1.068      1.177      0.275      0.555      0.870      1.080     -1.134      0.812      0.879      0.994      0.376      0.076      1.243     -0.846     -0.399     -1.415     -0.851     -0.324     -0.639      0.000     -1.021     -0.728      0.711      0.401      0.387      0.621      0.983     -0.378     -0.479     -0.053      0.553     -1.121     -0.352
     1.907      0.696      1.839     -1.816      1.037      1.324      1.093      1.543      0.386     -0.676      1.724      0.626     -0.932     -0.823     -0.725      1.555      0.870      1.080      1.866      0.812      1.062      0.111      0.127     -0.521      0.629      0.850      0.340      1.655     -1.247      0.300      0.261      1.123      1.494      0.633     -0.932      0.209      0.579     -1.098     -0.302     -1.224      0.393      0.574      0.745      2.084      0.222
     1.907     -0.304      0.839     -1.816      1.037      1.324      1.093      0.543     -1.614          *      0.724     -2.374      1.068     -1.823          *      1.555      0.870      1.080     -2.134      0.812      0.775      0.123      0.770     -2.061      1.420      1.183     -0.516      0.169      0.252     -0.324      0.554      0.992     -0.160     -0.038      0.827     -0.512     -2.578     -0.047     -0.130     -0.283      0.813      0.919     -0.251     -1.119     -0.362
    -1.093     -0.304     -0.161     -0.816     -0.963      0.324     -0.907      0.543      0.386     -1.676     -0.276     -1.374      0.068      1.177     -0.725     -1.445     -0.130     -0.920      0.866     -2.188     -0.674     -0.694     -0.321      0.717     -0.223     -0.539      0.265      0.237     -1.500     -0.636      1.008     -0.131      0.862     -0.442     -1.602      0.707     -0.526      0.517      0.632     -0.426     -0.570      0.378     -0.616      0.571     -2.102
    -0.093      0.696      1.839     -0.816     -1.963     -1.676      1.093      1.543     -1.614     -1.676      1.724      1.626      1.068      0.177     -2.725      0.555      0.870      1.080     -1.134     -2.188     -0.120      0.933      0.875     -0.412     -1.204     -0.026     -0.233      1.158     -0.355     -0.651     -1.384      0.158      0.461     -1.317     -0.929      1.931      0.621     -0.145      0.474     -2.034      0.656     -0.259     -0.221     -1.020     -1.123
    -2.093      0.696     -2.161     -0.816      0.037     -0.676      0.093     -1.457      0.386      0.324     -1.276      1.626      0.068     -0.823      0.275      0.555      0.870      0.080     -0.134     -0.188     -0.635     -0.146     -0.405      0.056     -0.438     -1.385      0.897     -1.748     -0.968      0.469     -0.065      0.108     -1.075      0.315      0.490     -0.352      1.830      0.756     -0.946      0.309      1.177      1.099      0.503     -0.054     -0.054
     1.907      0.696      1.839     -1.816      1.037      1.324      1.093      1.543     -1.614     -2.676      1.724      1.626      1.068     -1.823      1.275     -2.445     -3.130      0.080     -2.134      0.812      0.154     -0.044      0.811     -1.158      0.822      1.967      0.703      0.898     -0.667      0.377      1.170      1.180      0.731     -0.792     -3.154      1.616      1.517     -0.080     -0.953      0.822     -2.509     -3.055     -1.289     -1.430      0.139
    -0.093     -2.304      0.839      0.184      0.037     -0.676      0.093     -2.457      1.386     -0.676     -1.276     -1.374     -0.932     -0.823      0.275     -0.445     -0.130      1.080      0.866     -0.188     -0.948     -1.122     -0.263      0.680     -0.453      0.960     -1.234      1.139     -0.662      0.488      0.140      0.931     -2.174      0.820     -0.520      0.011     -0.226     -0.379     -1.320      0.576      0.549      0.996      1.355      0.581      0.108
     0.907      0.696     -2.161      1.184     -0.963      0.324      0.093     -0.457     -0.614     -0.676      1.724     -0.374      0.068      0.177     -0.725      1.555     -0.130     -0.920      1.866     -0.188      1.468      0.439     -0.437      0.400     -0.760     -0.527      0.313     -1.714      0.795     -0.190     -0.939     -0.382      0.192     -0.853     -0.383     -0.399     -0.858      0.740     -0.234     -0.255      0.001     -0.395     -0.130      1.628      0.430
    -0.093      0.696     -0.161      0.184      0.037     -0.676      0.093      0.543      1.386      0.324     -1.276     -0.374     -0.932     -0.823      0.275     -1.445     -0.130      0.080      0.866      0.812     -0.383     -0.098     -0.523     -0.250      0.643      0.235      0.799      0.408      0.399     -0.602     -0.293      0.193      1.173      1.488      0.022     -0.671     -0.276     -0.059     -0.468     -0.078     -0.952     -0.144      0.845      1.122      0.293
    -0.093     -2.304      0.839      2.184     -2.963      0.324     -0.907      1.543      1.386     -2.676     -2.276     -0.374      1.068      2.177     -2.725     -0.445      0.870      1.080      0.866     -3.188     -0.580      0.027      0.560      1.779     -3.401      0.474     -2.214      0.316      0.324      0.370      0.936     -0.782      0.714     -0.004     -0.874     -1.538     -0.505      0.410      0.567     -1.000      0.208      0.692      0.121     -0.050     -0.261
    -0.093      0.696     -1.161     -1.816      0.037      1.324      0.093     -2.457      0.386      0.324      1.724     -2.374      1.068     -1.823     -1.725     -0.445      0.870      1.080     -2.134     -0.188      0.692     -0.195      0.382     -1.406      0.337     -0.931      0.611     -1.630     -0.348     -0.390      0.535      0.257     -2.666      1.405      0.274      0.694     -2.235      0.579     -0.674     -1.770     -1.040      1.069      0.513     -1.351     -0.447
    -1.093     -0.304     -1.161      1.184      1.037      0.324      0.093     -0.457      1.386      1.324      0.724      0.626      0.068     -0.823      0.275      0.555     -0.130      0.080      0.866      0.812     -0.258      0.107      0.374      0.990      0.579     -0.816     -0.410     -1.540      0.244      0.624      0.649     -0.120     -0.781      0.687      0.869      1.010      0.617     -0.644     -1.540     -0.131      0.705     -0.281     -0.380      0.307      0.248
    -0.093      0.696     -0.161      1.184     -0.963     -1.676     -0.907      0.543     -0.614      0.324      0.724     -0.374      0.068     -1.823      0.275     -0.445     -0.130      0.080     -0.134     -0.188     -0.012      0.195      0.094      0.392     -0.947     -0.070      0.479     -0.087      0.732      0.003     -1.548     -1.177      0.372     -0.909      0.828      0.801     -0.692     -0.182     -2.086      0.882     -0.335     -0.306     -0.123     -0.312      0.575
    -1.093     -0.304      0.839     -0.816      0.037      0.324     -0.907     -1.457     -1.614      1.324     -0.276      0.626      0.068     -1.823      1.275      0.555      0.870      0.080     -1.134      0.812      0.095      0.275      0.084     -1.660      0.463     -1.205     -0.441      0.674      0.967     -0.440      0.278     -1.080     -1.444     -0.304      0.978     -0.340      0.105     -0.032     -0.445      0.999      0.526      0.670     -0.165     -0.384      0.367
    -0.093      0.696     -1.161      1.184     -0.963      0.324      1.093      1.543      0.386      1.324     -1.276     -1.374      0.068     -0.823      1.275      1.555     -0.130      1.080      1.866      0.812     -0.034      0.022      0.416      0.407     -0.120      0.042      0.821     -1.626      0.832     -0.890      0.395      1.088      1.044     -0.144      1.432     -1.286     -1.429     -0.531     -1.144      1.452      1.525     -0.243      0.544      1.616      0.869
     0.907      0.696      0.839      0.184      1.037     -1.676     -1.907      1.543     -0.614     -0.676     -1.276      1.626      1.068      1.177     -0.725      0.555     -2.130      0.080     -1.134     -0.188     -0.063     -0.325      0.441     -0.415     -0.097      0.924      0.938      0.486      0.611      1.096     -1.491     -1.693      0.923     -0.224     -0.510     -1.020      1.939      0.456      1.460     -0.785      0.578     -1.975     -0.664     -0.907     -0.014
     0.907     -1.304     -1.161      1.184      0.037     -0.676      0.093     -1.457      1.386      0.324     -0.276     -2.374      0.068      2.177     -0.725     -0.445     -1.130     -1.920     -1.134     -0.188      0.067     -0.549     -0.430      0.929      0.217      0.896     -0.845     -0.738      0.281     -0.129     -0.786      0.619     -0.945      0.613      0.302     -0.483     -1.624      0.691      1.296     -1.011     -0.362     -0.636     -1.141     -1.526     -0.292
    -0.093      0.696      1.839     -0.816      0.037      0.324      1.093      1.543     -1.614      1.324      0.724     -0.374      1.068     -1.823      1.275     -0.445      0.870      1.080      1.866      0.812     -0.005     -0.302      0.876     -0.127     -0.244     -0.029      0.988      0.979     -0.775      0.246      0.467      1.283      0.700     -1.521      1.352      0.580      0.079     -0.333     -1.672      1.495     -0.445      0.997     -0.145      1.904      1.033
    -1.093     -0.304      1.839      1.184      1.037     -0.676      0.093     -2.457      1.386      0.324     -2.276          *      1.068      0.177      0.275     -0.445     -0.130      0.080      0.866     -0.188     -0.964     -0.412      0.366      1.274      0.875     -0.009     -0.010      1.437      0.050      0.277      0.374      0.524     -2.841      0.332     -0.097     -0.918     -0.716      0.508     -0.985     -0.135      0.545      0.289     -0.463      0.113     -0.976
    -1.093      0.696     -0.161     -1.816      1.037     -0.676      0.093     -0.457     -0.614     -1.676     -0.276      0.626      0.068     -1.823     -1.725     -0.445     -0.130     -1.920     -1.134      0.812     -0.733      0.184     -0.442     -1.594      1.172     -0.493      0.403      0.176     -0.010     -0.392      0.018     -0.231     -0.023      0.671     -2.112      0.806      0.347      0.720     -0.406     -2.223      0.602     -0.208     -1.191     -0.177      0.024
    -0.093      0.696      0.839     -1.816      1.037     -1.676      1.093      1.543     -1.614      1.324     -0.276     -0.374      0.068     -1.823      1.275     -0.445      0.870      1.080      1.866      0.812     -0.284      0.546      0.573     -1.557      1.170      0.191      0.125      0.486     -0.432     -0.142     -1.269      0.458      0.798     -0.453      0.624      0.081     -0.877     -0.836     -0.314      0.733     -0.193      0.364      0.240      2.714     -0.240
     1.907      0.696      0.839     -1.816      0.037      1.324      0.093      1.543     -0.614     -0.676      0.724     -1.374      0.068     -1.823     -0.725      0.555      0.870      0.080     -1.134     -0.188      0.721     -0.111     -0.269     -1.415     -0.008      1.202      0.767      1.160     -0.282     -0.119      0.413      0.168      1.637      0.510     -0.611     -0.126     -1.250      0.447     -0.609     -0.777     -0.268      0.885      0.507     -0.372     -0.263
    -1.093     -0.304     -0.161     -1.816     -0.963     -1.676     -0.907      1.543     -1.614      0.324      0.724     -1.374     -0.932     -1.823      0.275     -0.445      0.870      1.080      0.866      0.812     -0.261     -0.167      0.150     -1.183     -0.013     -0.897     -0.130     -0.203     -0.653     -0.989     -1.171     -0.766      1.300     -0.523      0.420      1.173     -1.000     -1.089     -0.948      0.307     -0.080      0.899      0.786      1.668      0.832
     0.907     -0.304      1.839      0.184      0.037      1.324     -0.907      0.543      0.386     -0.676     -0.276     -0.374      1.068      1.177     -0.725     -1.445     -1.130      0.080     -0.134     -0.188     -0.341     -0.045      0.289      0.510      0.022      1.155     -0.327      1.485     -0.340     -0.201      1.569     -0.967      0.207      0.130     -0.565      0.098     -0.275      0.506      0.742     -0.820     -1.125     -1.006     -0.383     -0.331     -0.201
     0.907     -2.304     -0.161     -0.816     -1.963      0.324      1.093     -2.457      0.386     -0.676     -0.276      1.626      1.068      1.177     -1.725     -1.445     -3.130     -2.920      0.866     -0.188     -0.441     -0.043     -0.513      0.109     -1.006      1.395     -2.113      0.361     -0.866     -1.010      0.735      1.291     -1.963      0.462     -0.202      0.386      1.651      1.736      1.188     -1.257     -0.778     -2.914     -2.118      0.908      0.675
     0.907      0.696      1.839     -1.816      0.037      1.324      1.093      0.543     -0.614     -0.676     -1.276     -0.374      0.068      1.177     -0.725      1.555      0.870      1.080     -1.134      0.812      0.614      0.932      0.769     -1.270     -0.141      0.155     -0.224      1.019     -0.545      0.010      0.614     -0.039     -0.318      0.364     -0.700     -2.186     -1.542     -1.010      2.377     -0.583      0.817     -0.171     -0.058     -0.472      1.073
     1.907      0.696     -2.161      2.184      1.037      1.324      1.093     -2.457     -0.614     -0.676      1.724      1.626     -2.932      2.177     -0.725      1.555      0.870     -1.920      0.866      0.812      1.706      0.968     -1.278      0.576      1.574      0.216     -0.345     -0.787      1.537     -0.630     -0.376      0.063     -1.009     -0.857     -1.467     -0.670      0.392     -0.971      1.628     -1.530     -0.194     -0.231      0.083      0.766     -0.424
     0.907      0.696     -0.161      0.184     -0.963      1.324      0.093     -0.457     -0.614      1.324      0.724     -0.374      0.068      1.177      1.275      1.555      0.870      1.080     -0.134      0.812      0.319     -0.118     -0.037      0.007     -0.298      0.609      0.870     -0.141      0.118     -0.934      1.162      0.323     -0.422     -0.757      1.560      0.207     -0.373      0.031      1.115      1.509      1.229      0.971      1.017     -0.169      1.075
     0.907     -1.304     -0.161     -0.816     -0.963     -0.676     -0.907     -0.457     -0.614     -0.676     -1.276     -1.374      0.068     -0.823     -0.725      0.555     -1.130      1.080      0.866     -1.188     -0.215     -0.513      0.422     -0.318     -0.659      1.262     -0.547     -0.684     -0.581     -0.450     -0.364     -0.423     -0.869     -0.362     -0.133     -1.076     -0.717     -0.573     -0.784     -0.530      0.765     -0.703      0.410      1.071     -0.651
     0.907      0.696      0.839      0.184      1.037      0.324     -1.907      0.543     -0.614      0.324      0.724     -0.374      0.068     -0.823     -0.725      1.555      0.870      1.080      0.866      0.812      0.658     -0.056      0.456      0.066      0.528      0.422      0.689      0.437      0.202      0.435     -0.428     -1.939      0.159     -0.693     -0.279     -0.293     -0.342     -0.568     -0.955     -0.963      0.765      0.990      0.258      0.717      0.405
    -0.093      0.696      1.839      0.184      1.037      1.324      1.093      1.543     -1.614     -0.676     -0.276      1.626      0.068     -0.823      0.275      0.555      0.870      1.080     -1.134      0.812      0.823      1.034      0.572     -0.373     -0.315     -0.909     -0.326      1.418      0.574      1.320      0.537     -0.128      0.794     -1.262     -0.541     -1.226      0.456     -0.865     -0.428      0.400     -0.382     -0.070      0.096     -1.007      1.013
     1.907     -0.304     -1.161      0.184     -0.963      1.324     -0.907     -0.457      1.386      1.324      1.724     -1.374      1.068     -1.823      1.275      1.555      0.870      1.080     -0.134      0.812      0.855     -0.682      0.656      0.012     -0.250      1.094      0.393     -1.808      0.176     -0.644      0.413     -0.352     -1.223      1.311      1.624      0.286     -0.646      0.173     -1.869      1.135      0.592      1.554      0.044     -0.224      0.842
    -0.093     -0.304      0.839      1.184      0.037      0.324      0.093      0.543      1.386      0.324      0.724      0.626      1.068      0.177      0.275      0.555     -0.130      0.080     -0.134     -0.188      0.379      0.124      0.614      0.338     -0.092     -0.367     -0.410      0.243      0.809      0.173     -0.032     -0.029     -0.193      1.184      0.412     -0.093      0.507      0.365     -0.198      0.216      0.143     -0.286     -0.827     -0.522     -0.050
     0.907      0.696      0.839      0.184      0.037     -1.676      0.093     -2.457      0.386      1.324     -0.276      0.626     -0.932      1.177     -0.725     -1.445     -1.130      1.080      0.866      0.812     -0.171      0.216      0.154      0.853      0.049      1.010      0.361      0.576     -0.603     -0.152     -1.567     -0.175     -2.570     -0.262      1.467     -0.092      0.380     -1.205      0.366     -0.629     -1.335     -1.246      0.775      0.622      0.788
     1.907      0.696      1.839     -0.816      1.037      1.324     -2.907     -0.457     -0.614      1.324      1.724      1.626      1.068      2.177      1.275     -2.445     -0.130     -0.920     -0.134      0.812      0.697      0.042      0.223      0.235      1.111      1.148      0.512      1.610     -1.014     -0.189      0.491     -2.993     -0.733     -0.841      0.720      0.681      1.524      0.786      1.964      0.772     -3.244     -0.315     -1.078     -0.081     -0.065
     0.907     -0.304      1.839      1.184      1.037      0.324      0.093      1.543      1.386      0.324      1.724      0.626      1.068     -0.823      0.275      0.555     -0.130      1.080      1.866      0.812      0.976      0.295      0.605      0.907      1.143      0.006     -0.456      1.188      0.127     -0.222     -0.507     -0.176      0.855      0.604     -0.286      0.181      0.484      0.191     -1.445     -0.289     -0.524     -0.239      0.196      1.182     -0.239
    -2.093      0.696     -1.161     -0.816     -0.963     -1.676      0.093      0.543     -0.614      1.324      0.724     -0.374     -0.932     -1.823      1.275     -0.445     -0.130     -0.920     -1.134     -0.188     -0.218      0.359     -0.428     -0.205      0.000     -1.954      0.475     -0.592     -0.706     -1.223     -1.404     -0.169      1.036     -0.365      1.345      1.076     -0.994     -0.200     -1.608      1.243     -0.446     -0.654     -0.387     -0.945     -0.161
    -0.093      0.696      0.839      0.184      0.037     -0.676      0.093      0.543     -0.614      1.324     -0.276      0.626      0.068     -0.823      0.275     -1.445     -0.130      0.080      0.866      0.812     -0.591      0.591      0.120     -0.282      0.703      0.310      0.042      0.819      0.502     -0.630     -0.165     -0.418      0.488     -0.416      1.051      0.566     -0.121     -0.215     -0.540     -0.172     -0.656     -0.785      0.025      0.968      0.281
     1.907      0.696     -1.161     -1.816      1.037      1.324      1.093      0.543     -1.614     -2.676      0.724     -2.374      0.068     -0.823     -2.725     -0.445     -0.130      0.080     -2.134      0.812      0.320     -0.203      0.246     -2.327      0.914      1.669      1.010     -1.431      0.416      0.027      1.035      1.328      0.209      0.035     -3.014      0.176     -2.210     -0.110      1.291     -3.125     -0.995     -0.040     -0.447     -0.792     -0.006
     0.907      0.696     -0.161     -1.816      1.037      1.324     -0.907      1.543      0.386      1.324      1.724     -2.374     -0.932     -1.823      1.275      1.555      0.870      1.080     -2.134      0.812      1.144     -0.327      0.160     -0.790      0.772     -0.148      0.976     -0.315     -1.028      0.125      0.231     -0.437      1.186      0.915      0.819     -0.016     -2.040     -1.120     -1.113      0.841      0.357      1.165      0.762     -1.694      0.108
     0.907      0.696      1.839      2.184      0.037      1.324      1.093      0.543      0.386      0.324      0.724      1.626      1.068      1.177      0.275      0.555     -0.130      0.080     -0.134     -1.188      0.181      0.763      0.201      0.965     -0.083      0.897     -0.058      1.638      1.246      0.051      1.027      0.389      0.238     -0.414      0.305      0.419      0.676      0.673      0.396      0.271      0.314     -0.966     -0.324     -0.578     -0.981
    -0.093      0.696      0.839     -0.816      1.037      0.324      1.093      0.543      0.386      0.324      0.724      0.626      0.068      0.177     -0.725     -0.445     -0.130      0.080     -1.134      0.812      0.387      0.532     -0.053     -0.595      0.933     -0.405      0.146      0.970     -0.226      0.092      0.116      0.499      0.573      0.896     -0.081      0.127      0.012     -0.004      0.668     -1.165     -0.851     -0.690      0.168     -0.810     -0.062
     0.907     -0.304      0.839      0.184     -2.963     -1.676      0.093     -1.457      1.386     -0.676     -2.276     -1.374      0.068     -0.823     -0.725     -1.445     -2.130      0.080      0.866     -1.188     -1.080     -1.042      0.114      0.419     -2.243      1.931      0.689      0.801     -0.499     -0.751     -0.529      1.103     -1.616      1.047      0.556     -0.523     -0.100     -0.126     -1.158      0.366     -0.272     -1.050     -0.210      0.638      0.802
     0.907      0.696      1.839     -0.816      1.037      1.324     -0.907      0.543     -0.614      1.324     -2.276     -0.374      0.068     -1.823      0.275      1.555     -0.130     -0.920     -2.134      0.812     -0.197      0.258     -0.258     -1.297      1.322      1.315      0.489      2.111      0.365     -0.352      1.309     -1.235      0.925      0.469      0.626     -2.139     -0.626      0.431     -0.681     -0.325      1.734     -0.330     -0.590     -1.397     -0.333
    -0.093      0.696     -1.161     -1.816     -1.963      0.324      1.093      0.543     -1.614     -0.676      1.724      1.626      0.068     -1.823     -0.725      0.555      0.870     -0.920      0.866     -0.188      0.232      0.296     -0.195     -1.045     -1.413     -0.348      0.370     -0.998     -0.743     -0.498     -0.040      0.845      0.841     -0.896     -0.078      1.391      1.358      0.369     -0.958     -0.025      0.250      0.807     -0.830      1.442      1.133
    -0.093     -0.304      1.839      1.184     -0.963     -0.676      0.093      1.543      0.386     -0.676     -1.276     -0.374      0.068      1.177     -0.725     -0.445     -1.130      0.080     -0.134     -1.188     -0.657     -0.958     -0.056      0.858     -1.382      0.449      0.674      1.925      0.386      0.201      0.075      1.190      1.568     -0.291     -0.072     -0.387      0.658      0.295      0.273     -0.062      0.306     -0.055     -0.099     -0.594      0.280
    -2.093     -2.304     -0.161     -0.816      0.037      0.324      0.093      1.543      1.386      0.324     -2.276      1.626     -0.932      0.177      1.275      0.555     -0.130      0.080      0.866     -2.188     -0.342     -0.267      0.033      0.789      0.514     -1.753     -1.914     -0.123     -1.657     -0.571      0.676      0.510      1.460      0.697      0.232     -1.722      2.025     -1.166     -0.342      1.005      0.907     -0.055      0.094      0.484     -2.488
     0.907     -2.304     -0.161      2.184      1.037      0.324     -2.907      0.543      0.386      1.324     -1.276     -0.374      0.068      2.177      1.275     -0.445     -1.130     -0.920     -0.134      0.812     -0.667     -0.898     -0.082      1.429      0.567      1.548     -1.439     -0.151      0.731      0.474      0.912     -2.091      0.730     -0.864      1.108     -0.338      0.683      0.148      0.817      1.034      0.093     -0.206     -0.703     -0.686      0.176
     0.907      0.696      0.839     -1.816      1.037      0.324      0.093      0.543     -1.614      1.324      1.724     -0.374      0.068     -1.823      1.275      0.555      0.870      0.080     -2.134      0.812      0.763      0.264      0.074     -1.458      0.847      0.122      0.421      0.721     -0.511      0.396     -0.506     -0.271      0.413     -0.557      0.876      0.580     -0.544     -0.093     -0.631      0.923     -0.229      0.541     -0.137     -1.407      0.202
    -2.093     -0.304     -0.161      0.184      0.037      1.324      1.093      1.543      2.386     -0.676     -0.276     -2.374      1.068      0.177      0.275      0.555      0.870      0.080     -0.134     -0.188     -0.535     -0.275      0.220      1.140      0.015     -1.446     -0.042     -0.390     -1.012     -0.005      1.914      1.426      1.454      1.451     -0.735      0.484     -1.854      0.752     -0.800      0.243      1.345      1.209     -0.352     -0.663     -0.122
     0.907      0.696      0.839      1.184      1.037      1.324      1.093      0.543     -0.614      0.324      0.724      0.626     -0.932     -0.823      0.275      0.555     -0.130      1.080      0.866      0.812      0.334      0.413      0.293      0.041      0.922      0.481      0.223      0.524      1.053      0.179      0.889      0.678      0.183     -0.624     -0.292      0.429      0.199     -1.476     -0.661      0.034      0.150     -0.613      0.664      0.810      0.058
     1.907     -1.304      1.839      2.184      1.037      1.324      0.093      1.543      1.386     -1.676      1.724     -2.374      1.068      1.177      1.275      1.555     -1.130      1.080      0.866      0.812      1.360     -0.703      0.841      0.906      0.278      0.478     -0.381      1.154      1.158      0.770      0.166      0.779      0.497      0.469     -1.795     -0.175     -1.622      0.218      0.503      0.983      0.042     -0.394     -0.223      0.187      0.519
     0.907      0.696     -2.161      0.184      1.037     -0.676      0.093      0.543      0.386      0.324     -0.276     -1.374     -0.932     -0.823     -0.725      0.555     -0.130      0.080      0.866     -1.188      0.034     -0.551     -0.350      0.064      0.360      0.752      1.275     -1.809      0.205      0.824     -0.607      0.585      0.686      0.395      0.033     -0.363     -0.673     -0.364     -0.826     -0.772      0.600      0.461      0.467      0.906     -1.654
    -0.093     -3.304     -0.161     -1.816      0.037     -0.676      1.093      1.543      1.386      1.324     -0.276      1.626      1.068     -1.823      1.275      1.555      0.870      1.080      1.866     -0.188     -0.087     -0.341      0.724     -0.225     -0.111     -0.212     -2.910     -0.893     -1.536      0.082     -0.588      1.346      0.650      1.599      1.289     -0.224      1.907      0.005     -1.659      1.319      1.672      1.217     -0.005      2.016     -0.097
     0.907     -0.304      0.839      0.184      1.037      1.324      1.093     -0.457      0.386      0.324      0.724      0.626      0.068     -1.823     -0.725      0.555      0.870      0.080      0.866      0.812      0.449      0.390      0.200     -0.418      0.858      0.461     -0.664      0.618      0.719      0.102      0.988      0.637     -0.628      0.778     -0.078      0.090     -0.025     -0.369     -1.524     -0.997      0.074      0.428     -0.300      1.034      0.145
    -1.093     -0.304     -0.161      0.184     -1.963      0.324     -1.907     -0.457      1.386     -0.676      0.724      0.626      1.068      1.177     -1.725      0.555     -2.130      0.080     -1.134     -3.188      0.100     -0.622      0.260      0.129     -1.157     -1.138      0.345     -0.372      0.100     -0.887      0.137     -1.213     -0.852      1.302     -0.113      0.603      1.327      0.756      0.984     -1.216      0.475     -1.478     -0.379     -1.209     -2.168
    -0.093     -0.304     -1.161     -0.816     -2.963     -1.676     -1.907      0.543     -0.614     -1.676      0.724     -0.374     -0.932     -0.823     -1.725      1.555      0.870      0.080      1.866     -0.188      0.319      0.081     -0.172     -0.762     -1.662     -0.421     -0.499     -1.106     -0.217     -1.506     -2.049     -1.957      0.772     -0.071     -0.772      0.187     -0.446     -0.604     -0.069     -0.730      1.109      0.724      0.296      2.254      1.076
     0.907     -1.304     -0.161      0.184     -0.963      0.324      0.093     -0.457     -0.614     -0.676     -1.276      0.626     -1.932      0.177     -1.725     -0.445     -3.130     -0.920      0.866     -0.188     -0.801     -1.002     -0.853     -0.573     -0.642      1.615     -0.280      0.635      0.607     -0.156      0.983      1.003      0.629     -0.027     -0.335     -0.188      1.818     -0.631      0.556     -1.366      0.403     -1.977      0.214      1.221      0.233
     1.907      0.696      0.839      1.184     -0.963      1.324     -0.907      1.543      0.386     -0.676      0.724      0.626      0.068      1.177     -0.725      1.555      0.870      1.080     -0.134      0.812      0.472      0.289      0.624      0.632     -0.492      1.335      0.341      0.272      0.595     -0.397      0.870     -1.298      0.959     -0.074     -0.391      0.048      0.434     -0.970      0.636     -0.626      0.993      0.568     -0.003     -0.454      1.392
    -0.093     -0.304      0.839     -0.816     -0.963     -0.676      0.093     -0.457      0.386      0.324      0.724     -0.374      1.068     -0.823      0.275      0.555     -0.130      0.080      1.866     -1.188      0.259     -0.175      0.275     -0.477     -0.822     -0.249     -0.022      0.567     -0.251     -0.108     -0.917      0.109     -0.703      0.744      0.733      0.393     -0.191      0.570     -0.222      0.858      0.299      0.007     -0.425      2.028     -0.486
     0.907     -0.304     -1.161      0.184     -1.963      0.324      1.093     -0.457     -0.614     -0.676      0.724      0.626      0.068      0.177      0.275      0.555      0.870      0.080     -0.134     -1.188     -0.015      0.435     -0.316     -0.214     -0.870      0.868     -0.646     -0.727      0.478     -1.204      0.527      0.780     -0.083     -0.484     -0.014      0.878     -0.034      0.384      0.231      0.600      0.565      0.463      0.491     -0.247     -0.417
     0.907     -0.304     -0.161     -0.816      0.037      0.324      0.093     -1.457      0.386     -1.676      0.724     -0.374      0.068     -0.823     -0.725      0.555     -0.130      0.080     -0.134     -0.188      0.217     -0.521      0.122      0.245     -0.289      0.734      0.114     -0.348     -0.764      0.381      0.122      0.643     -1.543      0.131     -1.407      0.265      0.284     -0.304     -0.866     -0.605      0.322      0.343     -0.177     -0.185      0.088
    -2.093     -0.304     -1.161      1.184     -0.963     -1.676     -0.907     -0.457      0.386     -0.676     -2.276     -0.374      1.068      1.177     -0.725     -0.445     -1.130      0.080     -1.134     -1.188     -1.376     -0.430      0.328      1.321     -1.532     -0.778      0.233     -1.384     -0.112      0.612     -0.155     -0.292     -0.711     -0.670     -0.043     -0.244      0.039      0.746      0.102     -0.064      0.946     -0.814     -0.532     -1.775      0.200
    -2.093      0.696      1.839      1.184      1.037     -2.676     -2.907      1.543     -1.614     -2.676     -2.276     -2.374      1.068      2.177      1.275      1.555      0.870     -2.920     -2.134     -3.188     -1.006     -0.579     -0.181     -0.259     -0.855     -1.024      1.014      1.993      1.490      1.903     -1.563     -2.366      1.659     -1.433     -2.068     -0.716     -1.616      1.296      2.284      1.490      2.642      1.548     -2.762     -1.877     -2.559
     1.907      0.696     -1.161      2.184      1.037      1.324      1.093      0.543      1.386      1.324      1.724      1.626      0.068      2.177      1.275      1.555      0.870     -1.920      0.866      0.812      0.972      0.970     -0.197      1.632      0.346      0.949     -0.438     -0.820      0.482      0.622      0.506      0.103      0.661      0.061      1.233      0.336      0.282      0.249      0.739      1.046      0.547     -0.175     -1.658      0.061      0.413
    -1.093      0.696     -2.161      2.184     -0.963     -1.676     -1.907      0.543      1.386      0.324      0.724      0.626      1.068      2.177     -0.725      1.555      0.870     -1.920     -2.134     -0.188      0.248     -0.158     -0.488      1.037     -0.122     -1.217      0.959     -1.611      1.298     -1.028     -2.051     -1.799      1.007      0.289      0.452      0.393      0.742      1.560      1.133     -0.727      1.182      0.969     -1.359     -2.611     -0.250
    -1.093     -0.304     -0.161     -1.816      1.037      0.324     -1.907      1.543     -1.614      1.324     -1.276     -2.374     -0.932      1.177      0.275     -1.445     -1.130      1.080     -1.134      0.812     -0.619     -1.267      0.061     -0.858      0.710     -0.466      0.939     -0.120     -1.049      0.493      1.013     -0.513      1.651     -1.002      0.891     -0.293     -0.930     -1.126      2.065     -0.052     -0.692      0.277      0.908     -0.629      0.254
    -0.093      0.696     -0.161     -1.816      1.037     -0.676     -0.907     -2.457     -0.614     -2.676     -0.276      1.626      1.068     -0.823     -0.725     -0.445     -1.130          *      0.866      0.812     -0.356     -0.032     -0.201     -0.397     -0.139      0.156      0.732      0.140     -1.389      1.178     -0.308     -0.882     -2.280     -0.167     -2.663      0.242      1.692      1.221     -0.229     -0.494     -0.097     -1.208     -1.341      1.191      0.988
     1.907      0.696     -1.161      1.184      0.037      0.324      0.093      0.543      0.386     -0.676      0.724      1.626      1.068      0.177     -0.725     -1.445      0.870     -0.920      0.866     -0.188     -0.032      0.665      0.155      0.497     -0.223      1.807     -0.146     -1.238      0.739      0.292      0.488     -0.620      0.416      0.017     -0.712      0.848      0.828      0.829     -0.301     -0.517     -1.594      0.174     -1.081      0.632      0.057
    -2.093     -0.304     -0.161      1.184      1.037      1.324     -2.907     -1.457     -1.614      1.324      0.724     -0.374     -0.932     -0.823      1.275     -0.445      0.870      0.080     -1.134      0.812      0.004     -0.034      0.142     -0.425      1.189     -2.130     -0.192     -0.233      1.592     -0.159      1.220     -2.914     -1.683     -1.247      0.642      0.839     -0.367     -1.068     -0.481      0.868     -0.354      0.925     -0.415     -0.877     -0.135
     0.907     -1.304     -2.161     -1.816      1.037     -0.676     -1.907     -0.457     -1.614     -0.676      0.724      0.626      0.068      0.177      0.275      0.555      0.870      1.080     -1.134      0.812      0.725     -0.053      0.285     -1.436      0.299      0.097     -1.108     -2.373     -0.346      0.903     -1.436     -1.797     -0.844     -0.454     -0.720     -0.458      0.611     -0.400      1.493      0.189     -0.367      0.929      0.754     -0.376      0.627
     1.907      0.696      1.839     -0.816      1.037      1.324      1.093      1.543     -1.614      1.324      0.724     -0.374      1.068     -1.823      1.275      0.555      0.870      1.080     -1.134      0.812      0.580      0.213      0.469     -1.516      0.514      1.229      0.364      1.403      0.602      0.597      0.701      0.903      1.126     -0.250      1.009     -0.103     -0.752      0.473     -0.555      1.071      0.125      0.647      0.555     -0.537      0.248
    -0.093      0.696      1.839      1.184      1.037      1.324     -0.907      1.543      0.386     -0.676     -1.276     -0.374      1.068      2.177     -0.725     -1.445     -0.130      1.080     -1.134      0.812     -0.892      0.441      0.632      0.700      0.322      0.833      0.097      1.176      0.473      0.777      2.167     -1.263      0.982     -0.125     -0.900     -0.088     -1.045     -0.002      1.636     -0.670     -0.700     -0.541      0.138     -1.431      0.607
    -0.093      0.696     -1.161      0.184      0.037      1.324      1.093      0.543      0.386     -0.676     -2.276      1.626      0.068     -1.823     -0.725     -0.445     -0.130      1.080     -0.134      0.812     -0.862      0.571      0.292      0.167     -0.642      0.902      0.136     -1.459     -0.165      0.558      2.121      0.559      0.000      0.304     -0.405     -1.058      0.948     -0.440     -2.060     -0.359      0.466     -0.574      0.543     -0.266      1.422
     1.907      0.696     -0.161      0.184      1.037      1.324      1.093     -2.457      2.386      1.324      1.724     -1.374     -0.932      1.177     -0.725      1.555      0.870     -1.920     -0.134      0.812      1.373      0.097     -0.827      0.988      1.730      0.600      0.464      0.644     -0.902     -0.515     -0.109      0.765     -1.530      1.571      0.361     -0.284     -1.317      0.296      0.411     -1.548      0.007      0.834     -0.652     -0.662     -0.792
    -0.093     -0.304     -2.161      2.184      1.037      0.324     -1.907      1.543      2.386      0.324     -0.276      0.626      1.068      2.177      0.275     -0.445     -0.130     -1.920     -2.134     -0.188     -0.321     -0.199     -0.133      1.357      0.015      0.332      0.044     -2.007      0.884      0.835      0.729     -1.668      1.518      1.397      0.379      0.201      1.051      1.207      0.866      0.237      0.001     -0.057     -1.705     -2.843     -0.183
    -1.093      0.696     -2.161      0.184      1.037     -1.676      1.093      0.543      0.386      0.324     -2.276      0.626     -0.932      1.177      0.275     -1.445      0.870      0.080     -1.134      0.812     -1.309      0.675     -0.348     -0.236      0.553      0.247     -0.129     -1.717      0.495      0.411     -0.370      0.316      0.912      0.357     -0.166     -0.349     -0.074     -0.507      1.317     -0.001     -0.104      0.145      0.467     -1.053      0.326
     0.907      0.696     -1.161     -1.816     -0.963      1.324      1.093      1.543     -1.614      1.324      0.724      1.626      1.068     -1.823      1.275      0.555      0.870      1.080     -2.134      0.812      0.623      0.600      0.312     -1.840      0.245      0.345     -0.042     -1.640     -0.021     -1.207      0.522      0.483      1.044     -0.053      1.368     -0.369      1.017      0.542     -0.148      1.026     -0.191      0.214      0.571     -1.142      0.629
    -2.093     -1.304     -0.161      0.184      0.037     -2.676     -0.907     -0.457     -1.614     -0.676     -2.276     -2.374     -1.932      0.177     -0.725     -2.445     -1.130      1.080     -1.134     -0.188     -1.991     -1.209     -0.285     -0.327      0.284     -0.262     -0.158      0.194      0.574     -0.195     -0.737      0.141      0.017     -1.208     -0.850      0.540     -0.938     -1.556      0.541     -0.874     -0.196      0.002      1.437     -1.012     -0.579
    -0.093      0.696     -0.161     -0.816      1.037     -0.676      1.093      1.543      0.386     -0.676     -0.276      1.626      1.068     -0.823     -0.725     -0.445      0.870      0.080     -0.134      0.812      0.029      1.081      0.454     -0.934      0.104      0.039     -0.375     -0.518      0.111      1.020     -0.620      0.070      1.240      1.210     -0.856     -0.259      0.117      0.500     -0.102     -0.877     -0.452     -0.249     -0.802      0.201      0.750
    -0.093     -1.304     -0.161      0.184     -0.963     -0.676     -0.907     -0.457      0.386     -0.676     -0.276     -0.374     -0.932      0.177     -0.725     -0.445     -1.130     -0.920     -0.134     -1.188     -0.001     -1.050     -0.679      0.488     -0.574     -0.037     -0.242      0.377     -0.256     -0.452     -0.551      0.147      0.372      0.098     -0.449     -0.374      0.898      0.242     -0.374     -0.429     -0.428     -0.165      0.023     -0.444     -0.713
    -1.093     -0.304     -1.161     -0.816      0.037      0.324      0.093      0.543     -0.614     -1.676     -1.276     -1.374      0.068     -1.823      0.275     -0.445      0.870      1.080     -1.134      0.812     -0.569     -0.370      0.230     -0.261      0.428     -0.622      0.122     -1.416     -0.481     -0.313      0.956      0.461      0.366     -0.429     -1.813     -0.439     -1.003     -0.390     -1.672     -0.081      0.107      1.218      0.756     -0.976      0.541
    -0.093     -0.304      0.839      0.184      0.037      0.324      0.093      0.543     -0.614     -0.676     -0.276      0.626      1.068     -0.823     -0.725     -1.445     -0.130      0.080     -0.134     -0.188     -0.300      0.404      0.153      0.340      0.073      0.184     -0.704      0.761     -0.166     -0.184      0.715     -0.373      0.376     -0.928     -0.738      0.221      0.195      0.896     -1.174     -0.812     -1.124     -0.564     -0.201     -0.144     -0.153
    -0.093      0.696     -1.161      0.184      1.037      0.324      1.093     -0.457      0.386      0.324      0.724      1.626      0.068      1.177      0.275      0.555      0.870     -1.920      0.866      0.812     -0.170      0.481     -0.435      0.386      1.165      0.103      0.217     -0.662     -0.150     -0.177      0.549      0.652     -0.165      0.089     -0.230      0.981      0.862      0.728      0.892     -0.307      0.647      0.209     -1.244      0.855     -0.137
    -1.093      0.696      0.839     -1.816      0.037      0.324      1.093      1.543      0.386     -0.676      0.724      0.626      1.068     -1.823      0.275      1.555      0.870      1.080      1.866      0.812      0.743      0.335      0.497     -1.255      0.141     -1.952      0.136      0.321     -0.669     -0.098     -0.397      0.904      0.935      1.562     -0.862     -0.493      0.268      0.278     -0.872      0.140      0.777      0.637      0.456      2.489      0.600
    -1.093     -0.304      0.839     -0.816     -0.963     -0.676      0.093      0.543      0.386     -0.676     -0.276     -0.374      0.068     -0.823      0.275      0.555      0.870      1.080     -0.134     -0.188     -0.166     -0.131     -0.082     -0.551     -0.218     -1.023     -0.127      0.930     -0.327     -0.605     -0.405      0.238      0.591      0.698     -0.360      0.089     -0.165      0.277     -0.271      0.255      0.786      1.011      1.116      0.293     -0.059
     0.907     -0.304     -1.161      0.184      1.037      0.324     -1.907     -1.457      0.386      0.324      1.724      0.626      0.068     -0.823      0.275      0.555     -0.130     -0.920     -1.134      0.812      0.800     -0.506     -0.152     -0.250      0.585      0.090      0.333     -0.916      0.594      0.462     -0.432     -1.512     -1.189      0.601     -0.051      0.608      1.345      0.289     -0.604      0.048     -0.352      0.371     -0.791     -1.006      0.312
     0.907      0.696     -1.161      0.184      0.037      0.324      1.093     -1.457      0.386      1.324      0.724      0.626      1.068      1.177      0.275      1.555      0.870      1.080     -0.134      0.812      0.423      0.782      0.386     -0.337      0.718      0.486     -0.076     -1.499      0.563     -0.716     -0.252      0.320     -1.968      0.687      0.977      0.104     -0.180      0.509      1.419     -0.125      1.123      0.078      0.580     -0.041      0.231
    -2.093      0.696     -0.161      0.184     -0.963      0.324      1.093     -1.457      0.386      0.324     -2.276     -0.374     -0.932      0.177     -0.725     -1.445      0.870     -0.920      0.866      0.812     -1.052      0.008     -0.772      0.811     -0.290     -0.908      0.665      0.239     -0.504     -0.653      1.498      0.922     -0.407     -0.263      0.367     -0.711     -0.382      0.359     -0.722     -0.739     -0.233      0.778      0.129      0.542      1.145
    -0.093     -0.304     -0.161      0.184      0.037     -1.676      0.093     -0.457      0.386     -0.676     -0.276      0.626      0.068      0.177     -0.725     -0.445     -0.130      0.080     -0.134     -1.188     -0.223      0.163      0.032      0.202     -0.617      0.181     -0.465     -0.240      0.000      0.522     -1.349     -0.182     -0.399      0.174     -0.444      0.013      0.577      0.070     -0.083     -0.329     -0.441     -0.335      0.140     -0.060     -0.473
    -2.093      0.696      0.839      1.184      1.037      1.324      1.093      0.543      1.386      1.324     -2.276      1.626      0.068      1.177      0.275     -1.445      0.870      1.080      0.866      0.812     -0.922      1.085      0.346      0.971      0.352     -1.184     -0.409      0.520      0.347      0.515      2.210     -0.016      0.261      0.514      0.973     -0.819      0.369     -0.342      0.246      0.215     -0.388     -0.251      0.610      0.340      0.526
    -0.093      0.696      0.839     -0.816     -0.963      0.324      0.093      0.543     -0.614      1.324     -0.276     -0.374      0.068     -0.823      1.275     -0.445     -0.130      1.080     -2.134     -0.188     -0.402      0.625      0.343     -0.792      0.083      0.215      0.272      0.508     -0.043     -0.999      0.926     -0.609      0.225     -0.235      1.329      0.292     -1.005     -0.406     -0.075      1.140     -0.085     -0.687      0.513     -1.511     -0.270
    -1.093     -3.304     -2.161      2.184      1.037     -1.676     -1.907     -2.457     -0.614     -1.676      0.724      1.626     -2.932      2.177      1.275      0.555     -0.130     -1.920      1.866      0.812     -0.312     -0.726     -1.514      1.362      0.451     -0.918     -2.675     -0.782      0.918      0.446     -1.046     -1.112     -0.773     -1.331     -2.067      1.263      2.475     -0.587      0.862      1.137      1.020      0.708      0.346      1.127      0.365
     1.907     -1.304      0.839     -1.816      1.037      1.324      0.093     -0.457     -1.614      0.324      1.724     -1.374     -0.932     -1.823     -0.725      0.555      0.870      1.080     -1.134      0.812      0.838     -0.210     -0.223     -1.589      0.688      1.067     -1.076      1.280     -0.137      0.536      0.478      0.374     -0.204     -0.394     -0.049      0.659     -1.084     -0.676     -0.376     -1.015     -0.424      1.008      1.248     -0.312      0.340
    -2.093      0.696      1.839     -0.816      1.037     -1.676      1.093      0.543     -1.614      1.324     -0.276     -0.374      1.068     -1.823      1.275     -0.445     -2.130      1.080      1.866      0.812     -0.612     -0.492      0.616     -0.633      0.832     -1.693      1.104      1.089     -0.090      0.156     -1.053      1.686     -0.080     -1.025      0.831      0.729      0.460      0.228     -1.238      0.888      0.373     -1.647     -0.008      2.522      0.170
     0.907      0.696      0.839     -0.816      1.037      1.324      1.093     -1.457     -0.614      0.324      1.724      0.626      0.068      1.177      1.275      0.555      0.870      0.080     -1.134      0.812      1.367      0.520      0.172      0.263      0.691     -0.573      0.131      0.541     -0.907      0.195     -0.073      0.630     -1.640     -0.594      0.013     -0.314     -0.061     -0.112      0.922      0.991     -0.884      0.261     -0.069     -1.105      0.259
    -0.093      0.696      0.839      2.184      0.037      1.324      1.093      0.543     -0.614      1.324      1.724      0.626      1.068     -0.823      0.275     -0.445      0.870      0.080      0.866     -0.188      0.389      0.777      0.351     -0.149     -0.333     -0.647     -0.017      0.495      2.266      0.462      1.012      0.122      0.092     -0.554      1.546      1.194     -0.300      0.588     -0.675      0.367     -0.924      0.007     -0.500      0.841      0.195
     1.907     -1.304     -0.161      0.184      1.037      1.324     -0.907     -0.457     -1.614      1.324      1.724     -1.374      1.068      2.177      1.275      1.555      0.870      1.080     -1.134      0.812      1.221     -0.294      0.153      0.500      1.692      0.695     -1.063     -0.096     -0.217     -0.740      0.051     -0.590     -0.561     -2.046      0.364     -0.153     -0.834      0.852      1.632      0.418      0.117      1.144      0.717     -1.300     -0.656
    -2.093     -1.304     -2.161      0.184     -1.963     -2.676     -0.907     -0.457      2.386     -0.676     -0.276     -0.374     -1.932      2.177     -0.725     -2.445     -2.130     -0.920      1.866     -2.188     -1.096     -1.561     -0.679      1.642     -1.615     -0.806      0.238     -1.403     -1.339     -0.233     -1.514      0.755      0.202      1.075      0.070      1.125      1.602     -0.789      0.767      0.093     -1.427     -0.324      0.134      0.960     -0.911
    -1.093     -0.304      0.839     -1.816      1.037      0.324      1.093      0.543      1.386     -0.676      0.724      1.626      0.068     -1.823     -2.725      0.555      0.870      1.080      1.866      0.812      0.566      0.534      0.286     -0.252      0.271     -1.667     -0.852      0.736     -1.460      0.969     -0.329      0.530      0.227      1.716     -0.921     -0.053      0.928     -0.220     -1.594     -2.843      0.094      0.183      0.755      2.002      0.576
    -0.093      0.696      1.839     -1.816      1.037      1.324      0.093      1.543     -0.614     -0.676      0.724     -0.374      1.068     -1.823      0.275      0.555      0.870      1.080      1.866      0.812      0.587      0.357      0.561     -0.851      0.269     -0.546      0.439      1.317     -1.002      0.857      0.648     -0.301      0.966      0.164     -0.693     -0.218     -0.757      0.436     -1.204      0.085     -0.077      0.284      0.018      2.308      0.559
     0.907     -0.304     -0.161      1.184      0.037      0.324      1.093      1.543      0.386      1.324      0.724     -1.374      0.068      1.177      1.275      1.555      0.870      1.080      0.866      0.812      0.664      0.202      0.573      1.306      0.599      0.288     -0.472     -0.859     -0.030     -0.562     -0.379      0.681      0.795     -0.825      1.069     -0.133     -1.756     -0.781      0.034      1.070      0.806      0.787      0.208      0.170      0.396
     0.907     -0.304     -1.161     -1.816     -0.963      0.324     -0.907     -0.457      0.386     -0.676      0.724      0.626     -0.932     -1.823     -0.725     -0.445     -0.130      1.080      1.866      0.812      0.054      0.889     -0.003     -0.125      0.462      0.858     -1.228     -1.283     -1.576     -1.595      0.195     -1.804     -0.428      0.545     -1.019      0.497     -0.390     -0.857     -1.655     -0.832     -0.361     -1.043      1.108      1.778      0.367
     0.907      0.696     -1.161      0.184      1.037      0.324      1.093     -1.457     -0.614     -1.676      0.724      0.626     -0.932      1.177     -2.725     -0.445      0.870     -1.920      0.866      0.812      0.194      0.658     -0.955     -0.087     -0.222      0.546      0.018     -0.241      0.362      1.252      0.116      0.447     -0.342     -0.437     -1.456      0.396     -0.203      0.464      1.266     -2.555     -0.718      0.259     -0.681      0.939      1.124
    -2.093      0.696      1.839      1.184      0.037      0.324      1.093      0.543      1.386      1.324     -2.276      1.626      1.068      2.177      1.275     -0.445     -1.130      1.080     -0.134      0.812     -0.876      0.147      0.444      0.642      0.905     -1.339      0.582      1.566      0.446     -0.688      1.254      0.925      0.064      0.860      0.942     -0.865      1.449      0.463      1.586      0.945      0.595     -1.240      0.223     -0.455     -0.045
    -1.093     -1.304      0.839      0.184      0.037      0.324     -0.907      0.543     -0.614      0.324     -0.276     -0.374      0.068      0.177     -0.725     -0.445     -1.130     -0.920      0.866     -0.188     -0.625     -0.879     -0.165      1.048     -0.007     -0.601     -0.519      0.852     -0.750      0.141      1.078     -0.050      0.746     -1.238      0.325      0.460      0.589      0.350     -0.720     -0.731      0.239     -0.160     -0.578      0.436     -0.168
     1.907      0.696      1.839      0.184     -0.963     -0.676     -0.907     -0.457      1.386     -0.676     -0.276      1.626     -0.932     -0.823      0.275      1.555     -0.130     -2.920     -0.134     -1.188      0.251      0.225     -1.200      0.489     -0.666      1.591      0.538      2.875     -0.183     -0.247     -0.929     -1.150      0.882      1.080     -0.526     -0.474      1.273      0.718     -1.207      0.773      1.100     -0.118     -1.116     -0.257     -0.513
    -2.093     -1.304      0.839      0.184      0.037     -2.676     -1.907      0.543     -0.614     -0.676     -1.276     -1.374      0.068     -0.823     -0.725     -2.445     -1.130      0.080     -1.134     -0.188     -1.303     -0.988     -0.009     -0.026     -1.143     -0.768     -0.314      0.871      0.209      1.073     -1.285     -0.767      0.571     -0.592     -0.226      0.594     -0.230     -0.004     -0.942     -0.372     -0.925     -0.163     -0.024     -1.065      0.912
     0.907     -0.304      1.839      2.184      1.037      1.324     -0.907     -1.457      0.386      0.324     -2.276     -0.374      0.068      0.177     -0.725      0.555     -1.130      0.080      0.866      0.812     -0.668     -0.610      0.149      0.665      0.968      1.730      0.327      1.689      1.484      0.089      2.050     -0.452     -1.728     -0.224     -0.324     -1.168      0.502     -0.158     -0.324     -1.169      1.383     -0.476     -0.214      0.560     -0.059
    -1.093     -1.304      0.839      0.184      0.037      0.324      1.093      1.543     -0.614      0.324     -0.276      0.626      0.068     -0.823     -0.725      0.555      0.870      0.080      1.866      0.812      0.204      0.305     -0.413      0.190      1.061     -1.347     -1.454      1.185      0.039     -1.132      0.144      0.921      1.894     -0.660     -0.332     -0.700      0.270      0.566     -1.074     -1.259      0.093      0.482      0.672      1.683      0.040
     0.907      0.696     -2.161     -1.816      1.037      1.324      1.093     -1.457     -0.614      1.324      1.724      1.626     -0.932     -0.823      0.275      1.555      0.870     -1.920     -1.134     -3.188      1.307      0.808     -0.823     -0.575      0.466     -0.343     -0.138     -1.348     -1.181      0.448     -0.015      0.251     -0.423     -0.201      1.295     -0.217      0.670      0.302     -0.230      0.176      0.155      0.093     -0.757     -0.817     -3.684
    -2.093     -1.304     -0.161      0.184      1.037     -2.676     -1.907     -1.457      0.386      1.324     -0.276      0.626      0.068      1.177     -2.725     -0.445     -1.130     -2.920     -1.134     -1.188     -0.695     -0.759     -0.946      0.747     -0.211     -1.367     -0.414      0.736     -0.651      1.235     -1.980     -1.239     -0.369     -0.271      1.374      0.700      1.565      1.373      0.582     -2.551      0.226     -0.560     -1.344     -1.407     -0.971
     0.907      0.696      1.839      2.184     -1.963      1.324     -0.907     -1.457      2.386      1.324     -1.276      0.626      1.068      2.177     -0.725      0.555     -0.130     -0.920     -1.134     -2.188     -0.181      0.016     -0.080      1.698     -0.891      1.090      0.641      1.926      0.365     -1.018      1.532     -1.031     -1.193      1.113      1.605     -0.734      0.616      1.196      0.507     -0.294      0.781     -0.176     -0.913     -1.713     -1.512
    -0.093      0.696      1.839     -1.816     -0.963     -0.676     -0.907      1.543     -0.614      0.324     -0.276     -0.374     -0.932     -1.823      1.275     -0.445     -1.130      0.080      1.866      0.812     -0.169     -0.477      0.161     -1.091     -0.672      0.017      1.280      1.620     -0.734     -0.127     -0.496     -0.423      1.281      0.406      0.725     -0.067      0.108     -1.228     -1.017      1.527     -0.122     -0.681      0.046      2.299      1.313
     0.907     -0.304      0.839     -0.816      0.037     -0.676      0.093     -0.457     -0.614      0.324      0.724      0.626      0.068     -0.823      0.275     -0.445     -0.130      0.080      0.866     -0.188      0.028      0.181      0.167     -0.781     -0.510      0.895     -0.493      0.621     -0.100      0.675     -0.709     -0.174     -0.648     -0.040      0.491      0.708      0.260     -0.016     -0.010      0.763     -0.514     -0.240     -0.123      1.195      0.366
    -0.093      0.696     -0.161      1.184     -0.963     -1.676      1.093      1.543      0.386      0.324      0.724          *      1.068      0.177      1.275     -0.445      0.870      0.080      0.866     -0.188     -0.336      0.973      0.272     -0.393     -0.518      0.275     -0.267     -0.430      1.649     -0.310     -1.096     -0.021      1.301      0.673      0.488      1.006     -1.045      0.506      0.641      1.481     -0.179     -0.089     -0.497      1.078      0.229
     0.907     -0.304      0.839      0.184      1.037     -0.676     -0.907      0.543     -0.614     -0.676     -0.276     -1.374      0.068     -0.823      0.275      0.555     -0.130      0.080      0.866      0.812      0.182     -0.944      0.135     -0.053      1.016      0.570      0.644      0.805      0.287      0.076     -1.108      0.013      0.572     -0.524     -1.311     -0.507     -0.217     -0.178     -0.608      0.032      0.287      0.823     -0.242      0.876     -0.017
    -1.093     -1.304     -1.161      1.184     -0.963     -0.676     -0.907     -0.457      0.386     -0.676     -0.276     -0.374     -0.932      0.177      0.275      0.555     -0.130     -0.920     -0.134     -2.188     -0.287     -0.455     -0.508      0.816     -0.574     -0.627     -0.943     -0.668      0.282     -0.473     -0.342     -0.599      0.013     -0.451     -0.389      0.149      0.153     -0.314     -0.656      0.577      0.769      0.521     -0.098     -0.684     -1.680
    -2.093      0.696      0.839      0.184      1.037     -1.676      1.093     -1.457     -0.614      0.324      1.724      1.626      1.068      2.177      0.275     -2.445      0.870      1.080     -0.134      0.812     -0.246      0.990      0.500      0.144      1.336     -1.831     -0.357      0.248      0.051     -0.270     -1.386      0.042     -2.064     -0.783     -0.231      1.982      0.266      0.227      2.173     -0.396     -2.102     -0.120      0.197     -0.263     -0.252
    -2.093     -1.304     -2.161     -1.816      1.037     -0.676      0.093     -2.457     -1.614      1.324     -2.276     -2.374     -2.932     -1.823     -0.725     -0.445     -2.130     -2.920     -2.134      0.812     -1.277     -1.163     -1.992     -1.465      0.953     -0.841     -0.331     -0.134     -0.295      0.036      0.680      1.290     -0.232     -0.538      0.749     -0.452     -0.915      0.029     -0.577     -1.088      0.993     -0.812      0.190     -1.420      0.108
     0.907      0.696     -0.161      1.184      0.037     -0.676      0.093      0.543     -0.614     -0.676     -0.276      0.626     -0.932     -0.823     -0.725     -0.445     -0.130     -0.920     -0.134     -0.188     -0.284      0.453     -0.444     -0.389     -0.336      1.078      0.296      0.362      1.595      0.296     -0.278     -0.179      1.109     -0.132     -0.617      0.141      0.111     -0.322     -0.430     -0.468     -0.128     -0.658     -0.253      0.294      0.057
     0.907      0.696     -1.161      1.184     -0.963      0.324      1.093      1.543     -0.614      0.324      1.724      0.626      1.068     -0.823      1.275      1.555      0.870      1.080     -1.134     -0.188      1.417      0.849      0.657      0.408     -0.448     -0.623     -0.007     -1.816      0.741     -0.491     -1.192      0.181      0.868     -1.080      0.578     -0.390     -0.196      0.118     -1.176      1.344      0.000     -0.020      0.208     -1.349      0.102
    -0.093      0.696     -1.161      1.184      0.037      1.324      0.093     -2.457      0.386      1.324     -1.276     -0.374      1.068      1.177      0.275      0.555      0.870     -1.920     -1.134      0.812     -0.417      0.039     -0.713      0.822      0.934      0.376      0.720     -0.460      0.392     -0.848      1.864      0.196     -1.803     -0.263      0.783     -0.869     -0.386      2.041      0.423     -0.149      1.128      0.918     -1.093     -1.489     -0.181
     0.907      0.696     -0.161     -1.816      0.037      0.324      1.093     -1.457     -1.614      1.324      1.724     -0.374      0.068     -1.823      1.275      1.555      0.870      1.080     -2.134      0.812      0.804      0.534      0.367     -1.515      0.031      0.132     -0.018     -0.378     -0.330      0.024     -0.458      0.564     -1.873     -0.366      1.255      0.502     -1.019     -0.468     -0.596      1.091      0.668      0.213      0.514     -1.285      0.719
     1.907      0.696     -1.161      1.184      1.037      1.324      1.093     -0.457      1.386     -0.676      0.724     -0.374     -0.932      0.177     -0.725      1.555      0.870      0.080      0.866      0.812      1.000      0.258     -0.568      1.555      0.604      0.923      0.311     -0.428     -0.317      0.426      0.250      0.660      0.026      0.023     -0.936     -0.853     -0.659     -0.101     -1.080     -1.006      0.485      0.525      0.934     -0.034      0.269
     0.907     -0.304     -0.161      2.184      0.037     -1.676      0.093     -1.457      2.386      0.324     -1.276      0.626     -0.932      1.177      0.275      0.555     -0.130     -1.920      0.866      0.812     -0.529      0.187     -0.894      1.866      0.616      1.391     -0.302      0.872      0.198     -0.568     -1.126     -0.069     -0.418      0.868     -0.172     -0.492      0.328      0.238     -0.200      0.012      1.082     -0.335     -0.604     -0.068      0.207
     0.907     -0.304      0.839     -0.816      0.037      1.324      0.093      1.543     -1.614      0.324      0.724      0.626      0.068     -0.823      0.275      1.555      0.870      0.080     -1.134     -0.188      0.563      0.186      0.189     -0.975      0.152      0.175     -0.371      0.642      0.229     -0.198      0.821     -0.011      1.271     -0.965      0.145     -0.140      0.426     -0.025     -0.095      0.217      0.876      0.620     -0.295     -0.722     -0.137
     1.907      0.696      0.839     -1.816      1.037      1.324     -0.907      0.543      0.386      1.324      1.724      0.626      0.068     -0.823      1.275      1.555      0.870      1.080     -1.134      0.812      1.604      0.549      0.347     -0.997      0.984      0.401      0.065      0.542     -0.895     -0.072     -0.148     -1.578      0.088      1.158      0.900     -0.624     -0.030     -0.420     -0.040      0.768     -0.094      0.299      0.462     -0.568     -0.146
     0.907      0.696      1.839      2.184      1.037     -2.676      1.093      1.543     -1.614     -0.676      1.724      1.626      1.068      0.177     -0.725     -0.445     -1.130      1.080      1.866      0.812      0.024      0.047      0.872      0.194      0.128      0.789      0.806      0.985      1.864      0.814     -2.725      1.032      0.628     -1.713     -0.710      1.623      1.605     -0.323      0.009     -0.829     -0.327     -1.204     -0.232      1.569      0.671
     1.907      0.696     -0.161      1.184      0.037      1.324      1.093      0.543      0.386      0.324      0.724      0.626      0.068      0.177      0.275      1.555      0.870      1.080      0.866      0.812      0.759      0.366      0.154      1.452      0.109      1.052      0.298     -0.308     -0.108     -0.024      0.715      0.460      0.312     -0.813     -0.003     -0.462      0.082     -0.092     -1.086      0.338      0.721      0.490      0.723      0.164      0.764
    -0.093      0.696      0.839     -1.816     -2.963      0.324      0.093     -1.457     -0.614     -0.676      0.724     -0.374      0.068      0.177      0.275     -0.445      0.870      1.080     -0.134     -0.188     -0.117      0.565      0.265      0.049     -1.231      0.094      0.178      0.549     -1.790     -1.773      0.430     -0.337     -1.931     -0.688     -0.023      0.773     -1.046     -0.230      0.227      0.902     -0.198      0.391      0.731     -0.016      1.038
    -0.093      0.696      1.839     -0.816     -1.963      1.324     -0.907      1.543      2.386      1.324     -2.276     -0.374      1.068      0.177     -0.725     -0.445      0.870      1.080      1.866      0.812     -0.782      0.118      0.205      1.711     -0.221      0.794      0.597      1.632     -2.508     -1.895      2.140     -0.951      1.429      0.984      1.246     -1.185     -0.711      0.780     -1.064     -0.600      0.507      0.521      0.615      0.949      0.908
    -0.093     -0.304      1.839      0.184      1.037     -1.676     -0.907     -0.457     -0.614     -2.676     -1.276     -1.374      1.068     -0.823      0.275     -0.445     -1.130      1.080      1.866      0.812     -0.562     -0.531      0.597      0.336      0.029      0.620      0.038      1.196     -0.146      1.077     -1.102     -0.381     -1.062     -0.927     -2.514     -0.456     -0.591      0.225     -1.010      0.201      0.115     -0.518      0.238      1.804      0.694
    -0.093     -0.304     -1.161     -1.816      0.037      1.324      0.093      1.543      1.386      0.324      0.724     -0.374     -0.932     -0.823      0.275      0.555      0.870     -1.920     -1.134      0.812      0.031      0.124     -0.989     -0.240      0.510     -0.071     -0.334     -0.195     -1.736     -0.461      1.156     -0.115      2.701      1.558      0.063      0.621     -0.480      0.452     -0.585      0.050      0.466      0.734     -0.500     -1.017      0.323
     0.907      0.696     -0.161     -0.816      1.037      1.324     -1.907     -0.457     -1.614      1.324      1.724      0.626     -0.932     -0.823     -0.725      1.555      0.870      1.080      1.866      0.812      1.050     -0.117     -0.553     -1.199      0.928     -0.123      0.904      0.485      0.301      0.102      0.263     -1.876      0.075     -0.574      0.779      0.232      0.727     -0.367      0.319     -1.128      0.512      0.977      1.953      2.423      0.008
    -0.093      0.696     -1.161      2.184      1.037      0.324      0.093     -2.457      2.386      1.324      0.724     -0.374     -1.932      1.177      0.275      1.555     -0.130     -0.920      0.866      0.812      0.528     -0.041     -0.881      1.505      1.114     -0.482      0.713     -0.153      0.584     -0.035     -0.034     -0.001     -1.733      1.079      0.663     -0.122     -0.450     -0.668     -0.194     -0.382      0.920     -0.150      0.324      0.282     -0.179
     0.907      0.696      1.839      2.184      1.037      0.324     -2.907     -1.457     -0.614     -1.676      0.724      1.626      1.068      2.177      0.275      0.555     -0.130      0.080      1.866      0.812      0.220      0.298      0.400      0.510      0.925      0.579      0.310      1.509      1.766     -0.004      0.047     -3.259     -1.786     -1.054     -2.114      0.324      1.150      0.458      1.802     -0.094      0.334     -0.491     -0.579      1.520     -0.037
    -0.093      0.696      1.839     -0.816     -1.963     -0.676      0.093      1.543      0.386     -0.676      0.724      0.626      1.068     -0.823     -0.725      0.555     -0.130      1.080     -1.134     -2.188      0.238      0.076      0.239     -0.362     -1.103     -0.395      0.581      1.637     -0.336     -0.805     -0.800      0.140      1.382      0.736      0.013      0.347      0.561      0.692     -0.644     -0.172      0.565     -0.437      0.475     -1.006     -1.186
     0.907     -0.304     -0.161     -1.816      1.037      1.324      1.093      0.543     -1.614      0.324      1.724     -0.374      0.068     -1.823      0.275     -0.445      0.870      1.080      1.866      0.812      0.911      0.502      0.368     -1.279      0.867     -0.026     -0.875     -0.428     -0.577      0.265      0.368      0.526      0.300     -0.573     -0.155      0.388     -1.153     -0.470     -0.801      0.027     -1.413      0.391      0.463      2.400      0.003
    -1.093      0.696      0.839     -1.816      1.037     -1.676     -0.907      0.543     -1.614      1.324     -1.276      1.626      0.068     -0.823      1.275     -1.445     -1.130      0.080      0.866      0.812     -0.982     -0.809     -0.011     -0.735      0.844      0.010      1.429      0.800     -1.098      0.155     -0.631     -0.024      0.606     -1.063      0.929      0.086      2.445      0.029     -0.054      0.958     -0.329     -0.349      0.168      1.271      0.172
     0.907      0.696     -1.161      0.184      1.037     -0.676      0.093     -1.457     -0.614     -0.676      0.724      1.626     -0.932      0.177      0.275     -0.445     -0.130     -1.920     -1.134      0.812      0.004      0.614     -0.798     -0.091      0.468      0.920      0.038     -0.324      0.213      0.608     -0.871     -0.645     -0.715     -0.529     -0.984      0.729      0.749      0.202      0.214      0.091     -0.409     -0.747     -0.811     -1.130      0.401
     0.907     -0.304      0.839      2.184      1.037     -0.676     -1.907     -1.457     -0.614     -1.676      0.724      0.626      0.068      1.177     -1.725     -0.445     -1.130     -0.920     -0.134     -2.188      0.441     -0.294     -0.014      0.848     -0.523      0.618      0.049      0.893      1.183      1.511     -1.036     -1.720     -1.526     -1.257     -1.310      0.117      1.035      0.067      0.448     -1.390     -0.970     -0.735     -0.919     -0.499     -1.482
    -2.093     -0.304     -1.161     -0.816      0.037      1.324      1.093      0.543      0.386      0.324     -1.276     -2.374     -0.932     -0.823      0.275     -1.445     -0.130      1.080     -0.134     -0.188     -0.783     -0.629      0.422     -0.327      0.215     -1.234      0.299     -1.605     -0.553     -0.210      2.192      1.751     -0.038      0.511      0.498     -0.299     -1.564     -1.534     -0.337      0.133     -0.440      0.449      0.349     -0.003     -0.323
     0.907      0.696     -0.161      0.184     -0.963      0.324      0.093      0.543      0.386     -0.676     -1.276     -0.374      1.068      1.177     -0.725      0.555     -0.130      1.080     -1.134     -0.188     -0.149     -0.398      0.622      0.361     -0.472      0.901      0.960     -0.650     -0.279     -0.507      0.383      0.489     -0.082      0.137     -0.461     -1.181      0.157      0.267      0.983     -0.538      0.634      0.166      0.173     -1.259      0.116
     1.907     -0.304     -1.161      0.184      0.037      1.324     -1.907     -1.457      0.386      0.324      0.724     -2.374      0.068      1.177      1.275      1.555     -1.130      1.080     -1.134      0.812      0.986     -0.595      0.229      0.329     -0.245      0.982      0.302     -1.366     -0.210      0.466      0.115     -1.309     -1.743      0.025      0.563     -0.804     -1.656     -0.206      0.777      1.366      0.509     -0.516      0.621     -1.373      1.230
    -2.093     -0.304     -0.161      0.184     -0.963     -0.676      1.093      0.543      2.386     -0.676     -1.276      0.626     -0.932      0.177     -0.725      0.555     -0.130      0.080     -0.134     -0.188     -0.712     -0.160     -0.327      0.646      0.265     -1.491     -0.180      0.036     -0.554     -1.364      0.346      1.271      0.853      1.889     -0.852     -0.334      0.698     -0.482     -0.419     -0.970      1.308      0.128      0.348     -0.646     -0.426
     0.907     -0.304     -1.161     -1.816      0.037     -0.676      1.093     -2.457     -1.614      0.324      1.724     -1.374     -1.932     -1.823      0.275      0.555      0.870      1.080      1.866      0.812      0.571     -0.078     -0.247     -1.209     -0.249      0.253     -0.136     -0.751     -0.499      0.218     -1.181      1.152     -1.910     -0.616      0.530      1.040     -1.363     -1.619     -0.948      0.457     -0.123      0.938      1.452      2.452      0.928
     0.907      0.696     -2.161     -1.816      1.037     -1.676      1.093      1.543     -1.614      1.324     -2.276      0.626      1.068     -1.823      1.275      1.555      0.870      1.080     -1.134      0.812     -0.523      0.582      0.618     -0.942      1.220      1.552      0.152     -2.719     -0.705     -0.168     -1.252      0.542      1.043     -0.895      0.492     -1.542     -0.054      0.245     -1.037      0.463      1.987      0.401      0.020     -0.541     -0.223
    -1.093      0.696      1.839     -1.816      0.037     -1.676      0.093      1.543     -0.614      0.324     -1.276     -1.374      1.068     -1.823      1.275      0.555     -0.130      1.080     -2.134     -0.188     -0.818     -0.377      0.772     -1.913      0.664     -0.304      1.052      0.804     -0.001     -0.727     -0.798      0.251      0.612      0.983     -0.079     -0.023     -0.873     -0.112     -0.096      1.090      1.489      0.112     -0.097     -1.102     -0.679
     1.907      0.696      1.839     -0.816      1.037      0.324      0.093      1.543     -0.614      1.324      1.724     -0.374      1.068     -1.823      1.275      1.555      0.870      1.080      0.866      0.812      0.669      0.082      0.822     -0.311      0.590      1.335      0.798      1.011     -0.408      0.349     -0.219     -0.031      0.637     -0.309      1.004      0.815     -0.413     -0.092     -1.339      0.996      0.919      0.787     -0.193      0.968      0.405
    -0.093      0.696     -0.161     -0.816     -2.963     -1.676     -1.907      0.543     -1.614     -0.676      0.724      0.626      0.068      2.177     -1.725     -0.445     -0.130      0.080     -1.134     -3.188      0.156     -0.064     -0.201     -0.623     -1.794     -0.191      0.950     -0.016     -0.300     -1.240     -1.770     -1.914      0.650     -1.130      0.259      0.475      0.612      0.319      2.659     -0.828     -0.580      0.083      0.236     -0.672     -1.592
     0.907      0.696     -1.161     -1.816     -0.963      1.324      1.093     -2.457      1.386     -1.676      1.724      1.626     -1.932     -1.823     -1.725      1.555      0.870     -1.920      0.866     -1.188      1.262      0.685     -1.007     -0.102     -0.748     -0.533     -0.010     -0.124     -1.626     -0.157      0.244      0.282     -1.103      1.356     -1.204     -0.219      0.616     -0.410     -1.660     -1.343      0.233      0.080     -0.302      0.994     -0.418
    -0.093     -0.304     -0.161     -1.816      0.037     -0.676     -1.907      0.543     -1.614      0.324      1.724     -1.374     -0.932     -1.823      1.275      0.555     -1.130      0.080      1.866     -0.188      0.498     -0.417     -0.113     -0.888     -0.348     -0.541      0.168     -0.071     -0.940      0.389     -1.327     -1.427      0.677     -0.936      0.637      0.857     -0.873     -0.825     -0.992      1.612     -0.061     -0.744      0.117      2.310      0.102
     0.907     -1.304     -2.161      1.184      0.037      1.324     -0.907     -1.457      0.386      1.324      0.724     -2.374      1.068      1.177      1.275      1.555     -2.130      0.080     -2.134      0.812      1.302     -1.072      0.047      0.929     -0.127     -0.314     -0.340     -2.113      0.083      0.083     -0.143      0.195     -1.512     -0.586      1.625     -0.963     -1.018      1.095      0.442      1.470      0.508     -1.065     -0.002     -2.579      1.017
     1.907      0.696     -0.161     -0.816      1.037     -0.676     -0.907     -0.457     -1.614      0.324     -0.276      0.626      0.068      1.177      0.275     -1.445     -0.130      0.080     -1.134      0.812     -0.432      0.119      0.187     -0.178      0.536      2.468      0.556     -0.303     -0.862      0.226     -0.171     -0.996     -0.656     -1.454     -0.034      0.295      0.518     -0.147      1.296     -0.037     -0.841     -0.272     -0.093     -1.075      0.494
    -0.093      0.696     -1.161      0.184      0.037      0.324      0.093     -0.457     -1.614     -0.676     -0.276      0.626     -0.932     -0.823      0.275     -1.445      0.870     -1.920     -1.134     -0.188     -0.493      0.423     -0.714     -1.305     -0.537      0.626      0.318     -0.470      1.421      0.583      0.701     -0.258      0.186     -0.614     -0.358      0.255     -0.122      0.092      0.381      0.456     -0.813      0.421     -0.867     -0.407      0.312
    -1.093     -0.304     -0.161     -1.816      0.037     -0.676      0.093      1.543     -0.614      1.324      0.724      0.626     -0.932     -1.823      1.275     -0.445     -0.130          *     -1.134     -0.188     -0.079     -0.027      0.112     -1.442     -0.406     -1.082     -0.118     -0.280     -0.174      0.457     -0.636      0.067      1.414      0.558      1.607      0.842      0.743     -1.076     -0.379      1.439     -0.156     -0.208      0.631     -0.326      0.122
    -0.093      0.696     -2.161     -0.816     -0.963     -0.676      1.093     -1.457     -1.614      0.324      0.724      1.626     -1.932     -0.823      0.275      0.555      0.870     -0.920     -1.134     -0.188      0.361      0.551     -0.729     -0.709      0.243     -0.486      0.282     -1.348     -0.006     -1.136     -0.969      0.461     -0.750     -1.070      0.129      0.091      1.089     -0.901     -0.131      0.126      0.339      0.259      0.115     -0.792     -0.358
    -1.093      0.696     -0.161      0.184      0.037      0.324      1.093      0.543     -1.614      0.324     -1.276      0.626      1.068     -0.823      1.275      1.555      0.870      1.080      0.866      0.812     -0.454      0.963      0.458      0.553      0.689     -0.417     -0.277     -0.575     -0.246     -0.553      0.572      0.068     -0.161     -1.945     -0.125     -0.726     -0.424      0.381     -1.265      1.096      2.106     -0.177      0.306      0.684      0.362
    -1.093      0.696     -2.161      2.184     -0.963     -0.676      1.093     -2.457      0.386     -0.676     -1.276      0.626      0.068      1.177     -0.725     -1.445     -0.130     -0.920      1.866     -1.188     -0.677      0.285     -0.360      1.224     -0.219     -0.321      0.333     -1.737      0.620     -0.704     -0.030      0.900     -2.035     -0.595     -0.569     -0.314      0.413      0.556      0.118     -0.701     -0.400     -0.414     -0.449      1.098     -0.789
    -0.093     -3.304     -0.161      0.184      0.037     -1.676      0.093     -0.457      0.386      0.324     -1.276      0.626      0.068      1.177     -0.725     -2.445     -0.130     -0.920      0.866     -0.188     -0.961     -0.418      0.070      0.196      0.110      0.818     -2.914     -0.340     -0.141     -0.207     -0.611      0.558     -0.538      0.299      0.310      0.069      0.981     -0.081      0.845     -0.750     -1.511      0.389     -1.112      0.891     -0.182
    -1.093     -0.304     -2.161      1.184     -1.963     -2.676     -0.907      0.543     -0.614     -0.676     -2.276      0.626      0.068      1.177      0.275     -2.445     -0.130      1.080      0.866     -1.188     -1.883      0.059      0.307      1.390     -0.627      0.664     -0.435     -2.301     -0.320     -1.382     -0.588     -0.858      0.324     -1.840     -0.244      0.483      0.472     -0.623      0.058      0.578     -0.483     -0.269      0.460      0.109     -0.501
     0.907     -0.304     -0.161      0.184      0.037      0.324      0.093     -0.457      1.386      0.324      0.724      0.626     -0.932      1.177     -0.725      0.555     -0.130     -0.920     -0.134     -0.188      0.296      0.261     -0.820      0.308     -0.170      0.539     -0.632      0.736     -0.091      0.186     -0.070     -0.046      0.424      0.972      0.376      0.005      0.303      0.288      0.974     -0.597      0.305     -0.451      0.332     -0.312     -0.065
    -0.093     -2.304     -0.161      0.184      1.037      1.324     -2.907      1.543     -0.614      0.324     -1.276     -1.374     -1.932     -0.823     -1.725     -1.445     -1.130      0.080      0.866     -1.188     -0.291     -0.891     -0.613      0.100     -0.450     -0.081     -1.551      0.435      0.147      1.642      1.692     -1.984      2.025     -0.765      0.650     -0.790     -0.408     -1.031     -1.039     -1.544     -1.077     -0.095      0.688      0.818     -0.703
    -0.093      0.696     -1.161     -0.816      0.037      0.324      1.093      0.543     -0.614      0.324      0.724      0.626      0.068     -0.823      0.275      0.555      0.870      0.080      0.866      0.812      0.374      0.344      0.278     -0.353      0.799     -0.440      0.293     -1.337     -0.363     -0.652     -0.021      0.661      0.344     -0.331     -0.261      0.294      0.230     -0.357     -0.463     -0.175      0.082      0.708     -0.154      1.155      0.002
    -2.093     -2.304      0.839      2.184     -2.963      1.324      0.093      0.543      0.386     -1.676     -0.276     -0.374     -0.932     -0.823      0.275      1.555     -1.130      1.080      0.866     -0.188      0.523     -0.947      0.313      0.623     -1.700     -2.658     -1.351      0.543      1.424     -1.013      0.829      1.151      0.216     -0.120     -0.834     -0.960      0.720     -1.303     -1.505      1.088      0.862     -0.209      0.711      0.709      1.306
    -0.093     -2.304     -0.161     -0.816     -1.963      0.324      0.093      1.543      2.386      1.324     -2.276     -2.374     -0.932      0.177     -0.725     -0.445     -1.130     -0.920     -0.134     -0.188     -0.825     -1.565     -0.235      0.645     -0.841      0.699     -0.811      0.092     -1.562     -1.170      1.221      1.667      1.845      1.897      1.811     -1.137     -0.426     -0.659     -0.561     -0.113      0.472      0.593     -0.661     -0.345      0.654
    -1.093     -0.304      0.839      1.184      0.037     -1.676      0.093      0.543     -0.614     -1.676     -0.276     -1.374      0.068      0.177     -1.725          *     -0.130      1.080      0.866     -3.188      0.030     -0.318      0.527      0.014     -2.144     -1.100      0.020      0.304      1.254      2.284     -1.777      0.352     -0.080     -0.688     -0.698     -0.374     -0.786     -0.737      0.396     -0.801      0.657      0.262      0.154      0.993     -1.196
    -1.093     -0.304      0.839     -1.816      0.037      1.324      0.093      0.543     -0.614     -1.676     -1.276     -0.374      0.068     -0.823      1.275     -1.445     -0.130      0.080     -1.134      0.812     -0.807     -0.267     -0.097     -0.787     -0.469     -0.174     -0.121      1.001     -0.850      0.461      2.192      0.320      0.723      0.071     -1.570     -0.100     -0.157      0.141     -0.182      1.593     -0.444      0.174      0.093     -0.764      1.245
    -0.093      0.696     -0.161      0.184      0.037      0.324      0.093     -0.457     -0.614     -1.676     -0.276      0.626      0.068      0.177     -0.725     -0.445     -0.130      0.080     -0.134     -0.188     -0.189      0.490      0.176     -0.344     -0.828     -0.025      0.245     -0.471      0.554      0.767      0.527     -0.648     -0.532     -0.351     -1.323     -0.086      0.097     -0.030      0.571     -0.288     -0.263     -0.665     -0.204     -0.007      0.667
    -0.093     -0.304      0.839      2.184      1.037      1.324      1.093      0.543      0.386      1.324     -0.276      0.626     -0.932     -1.823      0.275      0.555      0.870     -0.920     -0.134     -0.188      0.190      0.312     -0.333      0.519      0.780     -0.437     -0.634      1.129      1.622      0.331      1.251      0.615      0.954     -0.016      0.897     -0.637      0.168     -0.421     -2.291     -0.032      0.529      0.462     -0.388     -0.444     -0.826
     0.907     -0.304     -0.161     -1.816      1.037      1.324      0.093      0.543     -0.614      0.324      1.724     -0.374      0.068     -0.823      0.275      0.555      0.870      1.080     -1.134      0.812      1.065      0.013      0.343     -0.599      1.142     -0.295     -0.474     -0.504     -1.221     -0.068      0.291      0.087      0.195     -0.040     -0.197      0.082     -0.314     -0.340     -0.312     -0.240     -0.593      0.853      0.670     -0.798      0.020
    -0.093      0.696     -0.161     -0.816      1.037      0.324      1.093      0.543     -1.614      1.324      0.724      0.626     -0.932      0.177      1.275     -0.445      0.870      0.080     -0.134     -3.188      0.032      0.982      0.000     -0.444     -0.774     -0.031     -0.234     -0.128     -0.286      1.762      0.243      0.000      0.504     -1.202      1.865      0.572     -0.698     -0.979      0.430      1.659     -0.599     -0.220      0.340     -0.030     -2.317
    -0.093      0.696     -1.161      1.184      0.037     -2.676      1.093     -2.457      1.386      1.324     -2.276      1.626     -0.932      1.177      0.275     -1.445      0.870      1.080     -0.134     -0.188     -0.936      1.026     -0.369      1.045     -0.052      0.886     -0.409     -0.617      0.026      0.207     -1.583     -0.041     -2.149      0.483      1.443     -0.921      0.529     -0.441      0.117      0.310     -0.426     -0.056      1.509     -0.688     -0.245
     0.907     -0.304     -0.161      0.184      0.037      1.324      1.093     -1.457     -0.614      1.324      0.724      0.626      0.068      1.177      1.275      1.555      0.870      0.080     -1.134      0.812      0.776      0.751      0.128     -0.184      0.002      0.194     -0.916     -0.460      0.351      0.014      0.536      0.370     -1.906     -0.230      1.302     -0.458     -0.214     -0.155      1.548      1.285      0.724      0.060     -0.199     -1.142      0.871
    -0.093      0.696      0.839      0.184      1.037     -0.676      1.093     -0.457     -0.614      1.324     -1.276      1.626      0.068      0.177      1.275     -1.445      0.870     -0.920      1.866      0.812     -1.128      0.830      0.064     -0.284      1.113      0.979     -0.131      0.832      0.495     -0.162      0.446      0.208     -0.599     -0.372      0.650      0.362      0.712      0.040      0.453      0.660     -0.186     -0.023     -1.081      2.004     -0.216
     1.907      0.696      0.839      2.184      1.037      1.324      0.093      0.543     -0.614      0.324      0.724      0.626      1.068      1.177     -1.725          *      0.870      1.080      0.866      0.812      0.947      0.414      0.821      0.721      1.057      0.967      0.444     -0.160      1.338      0.030      0.322     -0.238     -0.287     -1.156     -0.258     -0.732      0.028     -0.174      0.568     -2.212      1.553      0.358     -0.395      0.441     -0.184
    -1.093     -0.304     -2.161      1.184      1.037     -0.676      0.093      0.543     -0.614     -0.676     -1.276      0.626      0.068      0.177     -0.725     -1.445     -0.130     -1.920      0.866      0.812     -0.405      0.065     -0.472      0.679      0.024     -0.595     -0.325     -1.588      0.471      1.004     -0.159     -0.035      1.060     -1.157     -0.607     -0.661      0.738      0.875     -0.398     -0.691     -0.921     -0.331     -1.223      0.688      0.666
    -0.093      0.696     -0.161      2.184      1.037      1.324      1.093     -0.457      0.386      0.324     -0.276      0.626     -0.932      2.177     -0.725     -0.445     -0.130     -0.920     -0.134     -0.188      0.148      0.685     -0.480      2.026      0.571     -0.082      0.151      0.192      0.200      0.476      1.102      0.268      0.147     -1.296      0.174     -0.441     -0.067     -0.186      0.392     -1.003     -0.766     -0.826     -0.193     -1.222     -0.617
    -1.093      0.696     -0.161     -0.816      1.037      0.324      0.093     -1.457     -0.614     -0.676      0.724      0.626     -0.932     -1.823      1.275     -1.445     -0.130     -1.920     -2.134      0.812      0.292      0.670     -0.818     -0.614      1.662     -1.479     -0.111      0.707     -0.358     -0.695     -0.120     -0.519     -0.685      0.046     -1.561      0.343     -0.311      0.249     -1.316      0.406     -1.638     -0.901     -0.539     -1.863     -0.646
     0.907      0.696      1.839     -0.816      1.037      0.324      1.093     -2.457     -0.614      1.324      0.724     -0.374     -0.932     -0.823      1.275      1.555      0.870      0.080     -1.134      0.812      0.485      0.201     -0.107     -0.415      1.015      0.595      0.340      2.051     -0.293     -0.059     -0.151      0.913     -2.266     -0.211      0.749     -0.024     -0.596     -0.709     -0.507      0.604      1.127      0.764      0.190     -0.977     -0.202
    -2.093      0.696      0.839     -1.816      1.037     -2.676      1.093      1.543     -1.614      1.324     -2.276     -0.374      1.068     -1.823      1.275     -2.445      0.870      1.080     -0.134      0.812     -1.664     -0.428      0.452     -1.135      0.599     -0.314      1.037      0.245     -0.529      0.321     -1.040      1.519      1.086     -0.646      0.950      0.033     -0.031      0.513     -0.831      0.986     -0.555      1.118      0.428      0.417      0.358
    -2.093      0.696      0.839      1.184      0.037     -2.676      0.093     -2.457     -0.614      0.324     -1.276      1.626      0.068      1.177     -0.725     -0.445     -0.130      0.080      0.866     -0.188     -1.168      0.488     -0.153      0.616     -0.145     -1.140     -0.003      1.072      0.636      0.134     -1.608     -0.432     -2.191     -1.025      0.377      0.408      1.192      0.252      0.697     -0.756      0.960     -0.481      0.167      0.661     -0.080
    -2.093      0.696     -0.161     -0.816      1.037     -1.676      1.093     -1.457      0.386      1.324     -2.276      1.626     -0.932      0.177      1.275     -2.445     -0.130      0.080     -0.134      0.812     -1.209      0.399     -0.297      0.571      0.591     -0.893      0.341      0.120     -1.424      0.355     -0.307      0.692     -1.122      0.083      1.062     -0.636      1.246     -0.542     -0.183      0.929     -1.155     -0.546      0.367     -0.339      0.275
     0.907      0.696      0.839      1.184      1.037      0.324      1.093      1.543      0.386      1.324      0.724      0.626     -0.932     -1.823      1.275      0.555     -1.130     -1.920     -0.134      0.812     -0.022      0.248     -0.635      0.080      0.564      0.906      0.443      1.346      1.027      0.220      0.364      0.945      2.182      0.298      1.182      0.801      0.363      0.229     -1.860      1.035      0.502     -1.576     -1.022     -0.104      0.359
    -1.093     -1.304     -2.161     -0.816      1.037     -2.676     -1.907      1.543     -1.614      1.324     -2.276     -1.374      0.068      2.177      1.275     -0.445     -2.130      1.080     -2.134      0.812     -1.372     -1.117      0.302     -0.623      0.478      0.140     -0.230     -2.610     -0.305      0.581     -1.273     -0.887      1.320     -1.169      1.128     -0.229     -0.160     -0.545      2.525      1.074      1.037     -0.871      0.557     -1.775      0.321
    -0.093     -3.304     -1.161      0.184      0.037     -1.676      0.093     -0.457     -0.614      0.324     -0.276     -0.374      0.068      1.177      0.275      0.555      0.870      0.080     -0.134     -0.188     -0.498     -0.298     -0.086      0.416     -0.007      0.481     -2.968     -0.960     -0.236      0.085     -1.212      0.479     -0.226     -1.015      0.373      0.439     -0.036     -0.014      0.750      0.372      1.194      1.069      0.158     -0.336     -0.087
     0.907     -3.304      0.839      0.184     -1.963      0.324      0.093     -1.457      0.386     -1.676     -1.276     -2.374     -1.932     -0.823      1.275      1.555      0.870      0.080     -2.134     -2.188      0.125     -0.669     -0.691      0.064     -1.139      0.664     -2.515      1.404      0.095     -0.899      0.271      0.665     -0.852      0.293     -1.051     -1.439     -1.415     -1.004     -0.813      1.929      1.563      1.492      1.136     -2.008     -1.236
    -2.093      0.696     -2.161     -0.816     -0.963      0.324      0.093      0.543     -1.614     -0.676     -0.276     -0.374     -1.932      2.177      0.275     -0.445     -1.130      0.080      0.866     -1.188     -0.661     -0.901     -0.800      0.309      0.410     -1.363      1.590     -1.386     -1.117     -1.384      0.994      0.879      1.463     -1.887     -0.838      0.619      0.734     -0.844      1.818     -0.067      0.317     -0.195      1.075      0.772     -1.417
    -1.093      0.696     -2.161      0.184     -0.963      0.324      1.093      1.543      1.386      0.324      0.724     -2.374      1.068      1.177     -0.725      0.555      0.870      1.080      1.866      0.812      0.230     -0.437      0.270      1.042     -1.098     -1.421      1.081     -2.360     -0.768      0.107      0.092      1.416      1.354      0.611      1.037      0.314     -1.886      0.533      0.263     -0.345      0.334      1.393      0.558      1.293      1.809
    -0.093      0.696     -0.161      0.184     -0.963     -1.676      0.093      1.543      1.386      1.324     -1.276     -0.374      0.068      1.177      0.275      0.555      0.870      1.080      1.866     -1.188     -0.754      0.094      0.157      0.722     -0.866      0.798      0.592     -0.341     -0.264     -0.056     -0.939     -0.181      1.243      0.686      1.734     -0.212     -0.502     -0.009      0.470      0.572      1.305      0.753      0.709      1.510     -0.589
    -2.093     -0.304      0.839     -1.816     -0.963     -2.676     -1.907      1.543     -0.614      1.324     -2.276      0.626      1.068     -1.823      1.275     -2.445     -1.130      1.080      0.866      0.812     -1.417      0.229      0.764     -1.123     -0.261     -0.674     -0.443     -0.056     -0.673     -0.595     -1.212     -2.100      0.676      0.339      1.320     -0.243      0.298     -0.074     -1.028      1.292     -0.900     -1.402     -0.002      1.501      1.129
    -1.093      0.696      0.839     -1.816     -0.963      0.324      1.093     -1.457     -0.614     -0.676      0.724     -1.374     -2.932     -0.823     -0.725      0.555      0.870      1.080     -1.134     -0.188      0.224     -0.112     -0.581     -0.390      0.293     -1.263      0.844      1.346     -1.294     -1.300     -0.071      1.131     -0.808     -0.382     -0.780      0.316     -1.173     -1.958     -0.593     -0.837      0.254      0.976      2.022     -0.862     -0.471
    -1.093      0.696      0.839      1.184      1.037     -1.676      1.093      0.543      1.386      1.324     -0.276      0.626      0.068      1.177      0.275     -0.445     -0.130      0.080     -1.134     -0.188     -0.796      0.171     -0.148      0.859      0.790     -0.287      0.627      0.929      0.417      0.229     -0.960      1.028      0.546      0.670      0.841      0.706      0.447      0.241      0.389     -0.188      0.415     -0.228      0.218     -1.539     -0.779
    -1.093      0.696      0.839     -1.816      0.037      1.324      1.093      1.543     -0.614     -0.676      0.724     -1.374      1.068      0.177      0.275     -1.445     -0.130      1.080     -1.134     -0.188     -0.301     -0.031      0.902     -0.828     -0.347     -0.801      0.704      0.117     -0.953      0.423      1.650      1.119      0.569     -0.067     -0.570      1.140     -1.282     -0.212      0.829      0.400     -1.246     -0.192     -0.450     -0.628      0.165
     1.907      0.696     -1.161      2.184     -1.963      1.324      1.093      1.543      1.386     -0.676      0.724      1.626      0.068      2.177     -0.725     -0.445      0.870     -1.920     -2.134     -2.188      0.595      0.703     -0.328      0.946     -2.146      1.332      0.107     -0.687      1.083      0.151      0.828      0.387      1.700      0.540      0.194     -0.246      0.610      0.502      1.283      0.349     -0.999      0.214     -1.506     -2.782     -0.352
     0.907      0.696     -0.161      1.184      1.037      1.324      1.093     -1.457      1.386      1.324      0.724     -0.374      0.068      1.177      1.275      1.555      0.870     -0.920     -1.134      0.812      0.556      0.181     -0.328      1.135      0.982      0.513      0.475      0.134      0.086      0.060      0.838      0.984     -1.301      0.509      0.910     -0.197     -0.691      0.516      0.194      0.804      0.996      0.649     -0.452     -1.693     -0.164
    -0.093      0.696      1.839     -1.816      1.037      1.324      1.093      1.543     -1.614     -0.676      1.724      0.626      1.068     -1.823     -0.725     -0.445      0.870      1.080     -2.134      0.812      1.125      0.536      0.482     -2.228      0.019     -1.333      0.102      1.367      0.241      1.005      0.261      0.215      1.167      0.218     -0.704     -0.013     -0.071      0.387      0.043     -0.792     -1.547      0.452      0.332     -0.842      0.905
    -1.093     -0.304     -1.161      2.184      0.037     -1.676      0.093     -0.457      1.386     -0.676      0.724     -1.374     -0.932      1.177     -0.725      0.555     -2.130     -0.920     -0.134     -0.188     -0.571     -0.863     -0.457      1.059     -0.454     -0.687      0.405     -0.691      1.119      0.527     -1.006      0.864      0.163      0.687     -0.448      1.525     -0.184     -0.366      0.243     -0.462      1.263     -1.165     -0.216     -0.624      0.075
    -0.093      0.696      0.839     -0.816      0.037      1.324      1.093      1.543     -0.614      1.324      0.724      0.626      0.068      0.177      0.275     -0.445      0.870     -0.920     -0.134      0.812      0.731      0.689     -0.074     -1.079      0.233     -0.728     -0.100      0.796      0.127     -0.210      0.723      0.490      1.710      0.289      1.293     -0.324     -0.132      0.166      0.959      0.129     -1.289      0.098     -0.784      0.354      0.693
     0.907     -0.304     -1.161      1.184      1.037     -1.676      0.093     -2.457      2.386     -0.676     -2.276      0.626      0.068     -0.823      0.275      0.555     -0.130     -0.920      0.866     -0.188     -0.274      0.189     -0.274      1.848      0.731      1.063     -0.398     -0.765     -0.518      0.258     -1.300     -0.051     -2.093      0.875     -1.039     -1.969      0.431      0.464     -2.414     -0.091      0.855     -0.332     -0.560      0.052     -0.721
    -0.093      0.696     -0.161     -0.816      0.037      0.324      1.093     -0.457     -0.614      1.324      0.724      0.626     -0.932     -0.823      0.275     -0.445      0.870      1.080     -0.134     -0.188      0.202      0.710      0.128     -0.599      0.937     -0.282      0.106     -0.337     -0.215     -0.804      0.177      0.220     -0.712      0.017      0.774      0.375     -0.133     -1.214     -0.422     -0.172     -0.767      0.082      0.886      0.030     -0.956
     0.907     -0.304     -1.161     -1.816      1.037      0.324      0.093     -1.457     -0.614      0.324      0.724     -0.374      0.068     -1.823     -0.725      0.555     -0.130      1.080     -1.134      0.812      0.208     -0.515      0.067     -1.594      0.452      0.772      0.054     -1.240     -0.377      0.616      0.107      0.742     -1.543      0.672     -0.003      0.386      0.236     -0.102     -0.511     -1.085      0.270      0.332      0.957     -0.152      0.356
    -0.093     -0.304     -1.161      2.184      1.037      1.324      0.093     -1.457      0.386      0.324     -1.276     -1.374      0.068      2.177      0.275      0.555     -0.130     -0.920     -1.134      0.812     -0.073     -0.040     -0.565      0.346      0.684     -0.107     -0.371     -0.448      1.893      0.328      1.264      0.115     -0.821     -0.031      0.115     -1.024     -1.345      0.856      1.932     -0.217      0.589      0.136     -0.055     -1.330      0.198
    -2.093      0.696      1.839      1.184     -0.963      0.324      0.093      1.543      2.386      0.324     -2.276      0.626      0.068      0.177     -0.725      0.555     -0.130      1.080      0.866     -1.188     -0.594      0.049      0.338      1.660     -0.517     -1.593      0.619      1.624     -0.561     -0.473      1.139     -0.053      1.284      1.017      0.638     -1.499      0.647     -0.440     -1.247     -0.451      1.088     -0.347      0.557      0.139     -0.579
    -0.093      0.696      0.839     -0.816      0.037     -0.676      0.093      1.543     -1.614     -0.676     -1.276      1.626      0.068      0.177     -0.725      0.555     -0.130      1.080     -1.134      0.812     -0.195      0.029      0.269     -1.123     -0.068      0.167      0.649      0.447      0.263      0.033     -0.584      0.143      1.287     -0.860     -0.821     -0.914      1.452     -0.201      1.097     -0.667      0.778     -0.296      0.732     -0.364      0.712
     0.907     -0.304     -1.161      0.184      0.037     -0.676      0.093     -1.457      1.386     -0.676     -0.276      0.626     -0.932     -0.823     -0.725     -0.445     -0.130     -0.920     -1.134      0.812     -0.043     -0.095     -0.511      0.682      0.163      1.004     -0.188     -0.646     -0.409     -0.273     -0.438      0.149     -1.006      0.911     -0.784     -0.325      0.562     -0.108     -1.321     -0.728     -0.418      0.003     -0.315     -1.508      0.879
    -1.093     -0.304      1.839     -0.816      1.037     -1.676     -0.907      0.543     -0.614     -0.676     -0.276     -1.374      0.068      0.177      0.275     -0.445     -1.130      0.080      0.866      0.812     -1.057     -0.733      0.467     -0.447     -0.306     -0.041      0.409      1.341     -0.576      1.085     -0.668     -0.214     -0.048     -0.227     -0.537      1.045     -0.539     -0.443      0.429      0.492      0.827     -0.329     -0.435      1.116      0.942
    -0.093     -0.304      0.839     -1.816     -0.963      0.324      1.093      0.543     -1.614     -0.676      0.724      0.626      1.068     -0.823     -0.725     -1.445      0.870      1.080      1.866     -1.188     -0.308      0.703      0.812     -1.378     -0.754     -0.025     -1.037     -0.036     -0.308     -0.229      0.626      0.271     -0.377     -0.392     -0.235      1.004     -0.225     -0.121      0.193     -0.625     -1.039      0.146     -0.160      2.697     -0.394
    -1.093     -2.304     -1.161      0.184     -1.963      1.324      1.093      0.543     -0.614     -2.676      0.724      0.626      0.068      1.177      0.275      0.555      0.870     -1.920     -1.134     -1.188      0.501      0.276     -0.330      0.247     -0.977     -1.800     -2.629     -0.989     -0.131     -0.936      0.734      0.877      0.915     -0.895     -2.185      0.027      0.311      0.563      0.873      0.846     -0.009      0.710     -1.313     -1.252     -0.339
     1.907      0.696     -0.161     -1.816      1.037      1.324     -0.907      1.543     -0.614      1.324     -1.276     -0.374      1.068     -1.823      1.275     -1.445     -1.130     -0.920      1.866      0.812     -0.585     -0.255     -0.091     -1.126      1.151      2.402      1.041     -0.105     -0.813     -0.104      1.924     -0.658      1.574      0.174      0.694     -0.436     -0.165      1.218     -0.971      0.649     -0.765     -0.774     -0.713      2.440     -0.172
     0.907     -0.304     -0.161      0.184      1.037      0.324      0.093     -0.457      0.386      1.324      0.724     -0.374     -0.932      0.177      1.275     -0.445      0.870     -0.920      0.866      0.812      0.334     -0.011     -0.340      0.551      1.180      0.435     -0.042      0.145     -0.245     -0.204     -0.079     -0.032     -0.123     -0.152      0.662      0.073     -0.318     -0.361     -0.078      0.669     -0.696      0.855     -0.351      0.854     -0.111
    -2.093      0.696      0.839     -0.816     -1.963     -0.676      0.093     -0.457     -0.614      0.324     -1.276      1.626      1.068      0.177     -0.725     -2.445      0.870      1.080      0.866     -1.188     -1.389      1.076      0.739     -0.374     -0.929     -0.781     -0.453      0.215     -0.544     -1.029      0.792     -1.177     -1.099     -0.316      0.882      0.545      0.173      0.098      0.446     -0.173     -0.844     -0.261     -0.273      1.083     -0.337
    -1.093     -0.304     -0.161     -0.816     -0.963     -2.676      1.093      0.543     -1.614      0.324     -1.276     -1.374      0.068     -0.823      0.275     -1.445     -0.130      1.080     -0.134     -0.188     -1.134      0.038      0.343     -0.810     -0.445      0.090     -0.262     -0.659     -0.138     -0.488     -1.489      0.876      0.185     -0.922      0.712      0.419     -1.416     -0.370     -0.075      0.661     -0.205     -0.130      0.519      0.256      0.242
    -0.093     -2.304     -2.161      1.184     -0.963      0.324     -0.907     -1.457      1.386     -0.676      0.724     -2.374     -0.932      1.177      0.275      1.555     -1.130     -0.920      1.866     -0.188      0.015     -1.076     -0.568      0.982     -0.486     -0.088     -1.171     -1.610      0.335     -0.534      0.328      0.192     -0.884      0.487     -0.240      0.590     -1.175     -0.189      0.371      0.368      1.601      0.158     -0.089      1.391      0.175
     0.907      0.696      0.839     -1.816      0.037      1.324      1.093      0.543     -0.614      0.324      0.724      0.626      1.068      1.177     -0.725      0.555     -0.130      0.080      1.866     -2.188      0.464      0.385      0.070     -0.882     -0.451      0.251      0.257      0.852     -0.765      0.264      1.007      0.530      0.588      0.223      0.635      0.029      0.198      0.897      1.930     -0.571      0.213     -0.662      0.152      2.365     -1.720
    -0.093     -0.304     -0.161     -0.816      0.037      0.324      0.093      1.543     -0.614      0.324     -0.276     -1.374      0.068      2.177     -0.725      0.555     -0.130      0.080      1.866      0.812     -0.118     -0.731      0.196      0.840      0.280     -0.078      0.479     -0.412     -1.533     -0.422      0.468      0.844      1.446     -1.399      0.080     -0.296     -0.514     -0.172      1.633     -0.955      0.619      0.707     -0.162      1.569      0.583
    -2.093     -0.304     -2.161      2.184      0.037      0.324      1.093     -2.457     -0.614      1.324     -1.276     -0.374     -2.932     -0.823      0.275     -2.445     -2.130      0.080     -1.134      0.812     -0.817     -0.458     -1.181      0.798      0.504     -1.289      0.216     -1.071      1.223     -0.456      1.246      1.503     -1.197     -1.180      0.948     -0.055      0.248     -1.354     -1.249      0.130     -1.551     -1.572      1.750     -1.433      0.411
    -0.093     -0.304     -2.161      0.184      0.037      1.324      1.093      0.543      1.386     -0.676     -1.276     -0.374      1.068      2.177      0.275     -1.445      0.870      1.080     -2.134      0.812     -0.426      0.023      0.735      0.019     -0.523      0.418     -0.429     -2.903      0.122      0.558      1.704      1.020     -0.233      1.392     -0.383     -0.597     -0.431     -0.040      2.079      0.410     -0.928      0.822      0.136     -1.934      1.044
    -1.093     -2.304     -1.161      0.184     -0.963     -0.676     -0.907     -0.457      0.386     -0.676     -0.276     -0.374     -0.932      0.177     -0.725     -0.445     -1.130     -0.920     -0.134     -1.188     -0.627     -0.782     -0.617     -0.242     -1.568     -0.489     -1.470     -0.481      0.415      0.682     -0.050     -0.163      0.143      0.520      0.321      0.559      0.475      0.176      0.407      0.101      0.363     -0.119      0.179      0.143      0.311
    -0.093      0.696     -2.161      1.184      0.037      0.324     -0.907     -2.457     -0.614      0.324     -1.276     -0.374     -0.932      0.177      0.275     -1.445     -2.130      1.080      0.866     -0.188     -0.970     -0.178      0.300      0.767     -0.280      0.746      0.746     -2.387      0.664      0.370      1.294     -0.747     -2.733     -1.099      0.458      0.063     -0.081     -1.301     -0.391      0.524     -0.375     -1.998      0.563      0.552      0.016
     0.907     -0.304      1.839      1.184      0.037     -1.676      0.093      0.543     -0.614      0.324     -1.276      0.626      1.068     -0.823      0.275     -1.445     -0.130      0.080      0.866     -0.188     -1.072      0.091      0.529     -0.375     -0.045      1.846     -0.274      1.164      1.395      0.038     -0.482     -0.166      0.050     -0.375      0.399     -0.005      0.505      0.231     -0.386      0.254     -0.311     -0.334     -0.896      1.113      0.014
    -0.093      0.696     -2.161     -0.816      1.037     -0.676     -0.907     -1.457      0.386     -1.676     -0.276     -1.374      0.068      0.177      0.275     -0.445      0.870      1.080     -0.134      0.812     -0.294      0.144      0.752     -0.787      0.111      0.213      0.363     -2.874     -0.062      0.816     -0.515     -1.020     -2.192      1.061     -1.553     -0.091     -1.306     -0.986      0.805      0.173     -0.173      0.918     -0.046      0.189      0.652
    -0.093      0.696      0.839      2.184     -0.963     -1.676      1.093     -2.457      0.386     -0.676     -1.276      1.626      1.068      1.177     -0.725     -1.445      0.870      1.080      0.866      0.812     -1.277      1.036      0.488      1.101     -0.151      1.293     -0.414      0.387      1.140     -0.780     -0.460      0.090     -2.920     -0.457     -0.456      0.603      0.212      0.432      0.403     -0.639     -0.280     -0.134      0.193      0.246      1.010
    -2.093     -0.304     -0.161     -0.816      0.037     -1.676      0.093     -1.457      0.386     -0.676     -1.276     -0.374     -0.932      0.177     -0.725      0.555     -0.130      0.080     -1.134     -0.188     -0.665     -0.263     -0.397      0.234      0.164     -1.485     -0.008      0.037     -1.046     -0.131     -0.748      0.195     -1.050      0.219     -0.702     -0.382     -0.173     -0.369     -0.038     -0.842      1.099      0.260      0.585     -0.991     -0.029
    -0.093      0.696      0.839      1.184      1.037      1.324     -0.907      1.543      1.386     -0.676     -1.276     -1.374      1.068      0.177      0.275      1.555     -0.130      1.080     -1.134      0.812     -0.302      0.274      0.890      0.830      0.351      0.063      0.482     -0.084      0.432      0.479      1.625     -1.223      0.518      0.933     -0.925     -0.891     -1.756     -0.239     -0.647     -0.063      1.842     -0.540     -0.382     -1.397      0.505
     0.907      0.696     -0.161     -0.816      1.037      0.324      0.093      0.543      0.386      1.324     -0.276     -0.374     -0.932     -0.823      0.275     -0.445     -0.130      1.080     -2.134      0.812     -0.446      0.183      0.046      0.158      1.157      1.528      0.539     -0.108     -0.895     -0.018      0.959     -0.105      0.465      0.369      0.643      0.279     -0.695     -0.855     -1.090     -0.368      0.125     -0.462      1.048     -2.256     -0.308
    -0.093      0.696     -2.161      0.184     -0.963      0.324      1.093     -2.457      1.386      0.324     -1.276     -1.374     -0.932      0.177     -1.725      0.555      0.870     -1.920     -1.134      0.812      0.170      0.421     -0.891      0.661      0.517     -0.111      0.349     -1.359     -0.484     -1.327      0.140      0.704     -1.468      0.922      0.032     -1.462     -1.924      0.300     -0.487     -1.875      0.340      0.446     -0.617     -1.531      0.382
    -0.093     -0.304     -2.161     -0.816      1.037      1.324      0.093     -1.457      0.386      0.324     -0.276     -1.374     -1.932      1.177      0.275     -0.445     -0.130      0.080     -0.134      0.812     -0.130     -0.193     -0.546     -0.812      1.129     -0.125     -0.225     -1.742     -0.127     -0.138      1.325      0.279     -0.862      0.951     -0.332     -0.043     -1.066     -1.077      1.806     -0.486     -0.246      0.172      0.851      0.175     -0.110
     0.907     -0.304      0.839     -1.816      0.037      1.324      1.093      1.543     -0.614     -0.676      0.724     -0.374      1.068      0.177      0.275      1.555     -1.130      1.080     -0.134      0.812      0.212     -0.042      0.636     -0.157      0.138      0.592     -0.209      0.029     -1.614     -0.170      1.157      1.074      0.934     -0.493     -0.716      0.523     -0.292      0.088      0.298      0.176      1.367     -0.940      0.077      0.032      0.888
    -1.093      0.696     -2.161      2.184      0.037     -0.676      0.093     -1.457     -0.614      0.324     -0.276      1.626      1.068      1.177      0.275     -1.445     -0.130     -1.920      1.866     -0.188     -0.393     -0.044     -0.484      1.204     -0.941     -0.654      0.707     -1.509      0.942      0.999     -0.265      0.039     -0.790     -1.652      0.833      0.392      1.614      1.758      0.123      0.647     -0.872     -0.120     -1.291      1.144      0.640
     0.907      0.696     -0.161      0.184      1.037      1.324     -2.907     -0.457      0.386      1.324      1.724     -0.374      1.068      0.177      0.275     -0.445     -1.130     -2.920     -0.134      0.812      0.679     -0.522     -0.528     -0.415      0.333      0.064      1.122      0.257      0.454      0.720      0.679     -2.490      0.268      0.661      1.214      0.685      0.325      1.828      0.412      0.108     -1.148     -0.680     -2.217      0.081      0.564
    -0.093     -0.304      1.839      2.184      0.037     -1.676      0.093      1.543      0.386      0.324     -0.276     -2.374      1.068      0.177     -0.725     -0.445     -0.130      0.080      1.866     -0.188     -0.518     -0.387      0.511      0.789     -0.267      0.403     -0.008      1.290      1.426      0.133     -1.175      0.327      1.076     -0.253      0.629      0.507     -1.833      0.458     -0.517     -0.479      0.093      0.168     -0.816      1.489      0.127
    -1.093      0.696      0.839     -0.816     -0.963      0.324     -1.907      1.543      0.386     -0.676     -2.276     -2.374      0.068     -0.823      1.275     -1.445      0.870      1.080      0.866      0.812     -1.363     -0.443      0.377     -0.324      0.094      0.349      1.117      0.556     -0.501     -0.988      1.736     -1.353      1.078      0.505     -0.684     -0.477     -1.832     -0.467     -0.415      1.190      0.037      1.258      0.420      0.880      0.719
    -0.093     -0.304      0.839      0.184     -1.963     -1.676      0.093      0.543     -1.614     -0.676     -1.276      0.626      1.068      0.177     -0.725     -0.445     -0.130      0.080     -1.134     -2.188     -0.683      0.037      0.580     -0.058     -1.673      0.607     -0.354      0.087      0.171     -0.356     -0.807      0.037     -0.235     -1.400      0.222     -0.274      0.754      0.204      0.197      0.056      0.280     -0.136     -0.887     -1.014     -0.653
    -0.093      0.696     -1.161      1.184     -2.963      1.324      1.093     -2.457      0.386     -0.676      0.724      1.626     -2.932     -1.823     -0.725      0.555      0.870     -1.920      0.866     -3.188     -0.152      0.175     -1.376      0.800     -2.582      0.121      0.496      0.237      0.316     -0.411      1.418      0.894     -0.813     -0.165      0.560      0.957      1.138     -0.787     -2.595      0.460      0.621      0.514     -0.015      0.286     -1.010
     1.907      0.696     -1.161      1.184      0.037      1.324      0.093     -1.457      0.386     -1.676      0.724      0.626     -0.932      1.177     -1.725      1.555      0.870     -1.920      1.866      0.812      0.940      0.216     -0.498      0.798     -0.626      1.010      0.511     -0.653      0.312      0.517      0.398     -0.213     -0.866     -0.329     -1.396     -0.535      0.309     -0.215      0.615     -1.475      0.534      0.448     -0.940      1.561      1.477
    -0.093      0.696     -1.161      1.184      0.037      0.324      0.093      1.543     -1.614     -0.676     -1.276     -1.374      0.068      2.177     -0.725     -2.445     -0.130      1.080      0.866      0.812     -0.910     -0.552      0.192      0.380      0.610      0.918      1.204     -1.226      0.937     -0.538      1.282      0.494      1.329     -2.051     -0.955      0.038     -0.760     -0.309      1.761     -0.858     -1.438      0.415      0.754      0.659      0.273
     0.907     -2.304     -1.161      2.184      1.037      1.324      1.093      0.543      0.386      0.324     -1.276     -2.374      1.068     -0.823      1.275      1.555      0.870     -2.920     -0.134      0.812      0.082     -0.278     -0.552     -0.048      0.374      0.618     -2.131     -0.559      2.221      0.639      1.138      1.321      1.011      0.521      0.206     -1.425     -1.834      1.983     -0.692      1.151      1.551      1.151     -1.946     -0.157      0.559
     0.907     -0.304     -0.161      1.184      1.037      0.324     -0.907     -0.457      1.386     -0.676      0.724     -0.374     -0.932      2.177      0.275      0.555     -2.130      0.080      0.866      0.812      0.608     -0.804      0.019      1.712      0.408      0.231      0.513     -0.259     -0.390      0.745     -0.489      0.110     -0.429      0.077     -0.839     -0.197      0.451     -0.969      0.872      0.036     -0.221     -1.393      0.114      0.096      0.459
    -2.093      0.696     -1.161      0.184      1.037      0.324     -1.907     -1.457     -1.614      1.324     -2.276     -1.374      0.068     -1.823      1.275      0.555      0.870     -0.920     -0.134      0.812     -0.597     -0.228     -0.471     -0.559      0.513     -1.293      0.963     -0.864      0.725      0.407      0.968     -1.721     -0.874     -1.124      1.120     -1.385     -1.102      0.742     -1.266      0.970      1.267      1.007     -0.243      0.105      0.263
    -2.093      0.696     -1.161     -1.816      1.037     -0.676      1.093      1.543     -0.614      0.324     -2.276      0.626      1.068     -0.823     -0.725     -0.445     -2.130      1.080     -1.134      0.812     -0.879     -0.202      0.423     -0.644     -0.026     -1.215      0.907     -1.298     -1.221      1.178      0.105      1.327      1.183     -0.112      0.288     -1.266      0.891      0.300     -0.308     -0.579      0.441     -1.728      0.387     -0.816      0.640
    -0.093      0.696     -0.161      0.184      1.037     -0.676      1.093     -0.457     -0.614     -1.676      0.724      0.626      1.068     -0.823      0.275     -2.445      0.870      1.080     -0.134      0.812     -0.277      0.526      0.060      0.074      0.317      0.348      0.068     -0.343      0.130      0.632     -0.372      0.427     -0.655     -0.648     -1.847      0.965     -0.015      1.017     -0.860     -0.107     -2.124      0.330      0.971     -0.172      0.584
    -1.093     -0.304     -0.161     -0.816      0.037      0.324     -1.907     -1.457     -0.614     -0.676     -1.276     -1.374      0.068     -0.823      0.275     -0.445     -2.130      0.080     -0.134     -0.188     -0.659     -1.054      0.141     -0.632     -0.218     -0.593      0.650     -0.245     -0.226      0.248      0.914     -0.800     -1.595     -0.125     -0.509     -0.174     -0.072      0.049     -0.191      0.299      0.171     -1.061     -0.147      0.176      0.044
    -2.093      0.696      1.839      2.184     -2.963     -1.676      0.093     -1.457      2.386     -0.676     -2.276      0.626      1.068      2.177     -0.725     -2.445     -0.130     -1.920      1.866     -3.188     -1.349     -0.061     -0.163      1.910     -1.769     -0.817      0.777      2.138      0.227     -1.301     -0.134      0.225     -1.245      0.870      0.262     -0.383      0.809      1.206      0.613      0.058     -0.758      0.022     -1.599      0.918     -1.636
    -0.093     -0.304      0.839      1.184      1.037      0.324      0.093      0.543      1.386     -0.676     -0.276      0.626      1.068      2.177     -1.725      0.555     -0.130      1.080     -1.134      0.812      0.355      0.352      0.723      0.990      0.997     -0.469     -0.458      0.023      0.281     -0.074     -0.320     -0.322     -0.175      0.624     -1.211     -0.593      0.029      0.079      1.250     -2.186      0.224     -0.531     -0.146     -1.537     -0.093
     0.907      0.696     -0.161     -1.816      0.037     -0.676     -1.907     -0.457     -1.614      1.324      1.724     -0.374     -1.932     -1.823      1.275     -1.445      0.870      0.080      1.866     -0.188      0.570      0.356     -0.391     -1.313      0.237      0.308      0.336      0.133     -0.423     -0.139     -1.270     -2.078     -0.103     -0.489      1.107      0.836     -0.842     -1.299     -0.697      1.019     -1.868      0.468      0.690      2.574     -0.333
    -0.093      0.696      0.839     -0.816      1.037      0.324      0.093      1.543     -1.614      0.324      0.724     -1.374      0.068     -1.823      1.275      0.555     -0.130      1.080     -2.134      0.812      0.357     -0.126      0.355     -1.293      0.703     -0.486      0.597      0.553      0.458      0.422      0.019      0.276      1.176     -0.556      0.078      0.255     -1.286     -0.609     -0.678      0.958      0.137      0.005      0.424     -1.156      0.300
     0.907     -0.304     -1.161      0.184     -0.963     -0.676      0.093     -0.457     -0.614      0.324      0.724      0.626      1.068      1.177      1.275      0.555      0.870      0.080     -1.134      0.812      0.264      0.347      0.189     -0.182     -0.246      0.590     -0.446     -1.348      0.553     -0.800     -0.809     -0.506     -0.685     -0.383      0.342      0.358      0.174      0.692      1.500      1.493      0.382      0.490     -0.377     -0.921      0.776
     1.907      0.696      1.839      0.184      1.037      1.324      1.093      1.543     -0.614      1.324      1.724      0.626      1.068      0.177     -1.725      1.555      0.870      1.080     -0.134      0.812      1.059      0.376      0.423      0.681      1.053      0.867      0.256      1.526     -0.469     -0.023      0.187      0.743      1.079     -0.951      0.744     -0.041      0.274      0.369     -0.437     -2.229      0.407      0.575      0.323     -0.606     -0.180
    -0.093     -1.304     -0.161      0.184     -0.963     -0.676     -0.907     -0.457      0.386     -0.676     -0.276      0.626      1.068      0.177     -1.725     -0.445     -3.130     -0.920     -2.134     -2.188     -0.262     -1.146     -0.027      0.011     -1.899      0.154     -0.191      0.041      0.222      0.909     -0.554      0.142     -0.492      0.331      0.252     -0.059      1.720      1.130      0.171     -0.902     -0.211     -1.856     -0.870     -1.915     -0.490
     1.907     -0.304     -0.161      2.184      1.037      1.324      1.093      1.543     -0.614     -0.676      0.724      0.626      1.068      1.177     -0.725      0.555     -0.130      1.080      1.866      0.812      0.690      0.223      0.585      0.985      1.110      1.409     -0.629     -0.761      1.308     -0.094      0.705      0.769      0.932     -1.394     -1.204     -0.171      0.340      0.063      0.168     -1.363     -0.295     -0.389      0.388      1.343     -0.082
    -0.093     -0.304      0.839     -0.816     -0.963      0.324     -1.907      1.543      0.386     -0.676      0.724      0.626      0.068     -0.823     -0.725     -0.445     -0.130      0.080     -1.134     -1.188      0.338     -0.348     -0.074     -0.513     -0.114     -0.533      0.047      1.060     -0.179     -0.698     -0.046     -1.465      1.611      0.846     -0.656      0.202      1.034      0.125     -0.493     -0.605     -0.738      0.372      0.193     -0.940     -1.027
    -0.093     -0.304      0.839     -1.816     -2.963     -0.676          *      0.543      0.386     -0.676     -0.276     -0.374      1.068     -0.823     -0.725     -0.445     -1.130     -0.920     -0.134     -1.188     -0.614     -0.524     -0.058     -0.807     -1.741      0.332      0.059      0.925     -1.093     -1.215      0.169     -0.170      0.380      1.126      0.028      0.514      0.299      1.141     -0.331      0.214      0.366     -0.402     -0.881      0.317      0.388
     1.907      0.696      1.839      1.184      1.037      1.324      1.093     -0.457     -1.614      1.324      1.724      0.626     -0.932      0.177     -0.725     -0.445     -0.130     -1.920     -0.134     -1.188      0.313      0.045     -0.960     -0.104      0.132      1.488      0.555      2.817      1.293      0.988      0.964      0.980      0.581     -1.462      0.984      1.175      0.466      0.529      0.186     -0.624     -0.789     -0.216     -0.538     -0.047     -1.272
     0.907     -1.304      1.839      1.184      1.037      1.324      0.093      1.543      1.386      1.324      1.724      0.626      1.068      1.177      1.275      1.555     -1.130      1.080      0.866      0.812      0.545     -0.278      1.019      1.451      0.579      0.379     -1.030      0.864     -0.214      0.305      0.703      0.451      0.515      0.201      1.007      0.941      0.822     -0.502     -0.054      1.122      0.903     -0.928     -0.654      0.095      0.399
     0.907      0.696     -1.161     -1.816      1.037      1.324      1.093      1.543     -1.614      1.324      1.724      1.626      1.068     -1.823      1.275      0.555     -0.130      1.080     -2.134      0.812      0.958      0.904      0.857     -1.540      1.373     -0.116     -0.198     -2.083     -0.276     -0.357      0.368      0.165      0.631     -0.310      0.729      0.486      0.786     -0.402     -0.694      0.525     -0.404     -1.038     -0.196     -1.302     -0.413
    -0.093      0.696      0.839      2.184      0.037      1.324      1.093     -2.457      0.386      0.324      0.724      0.626      1.068      1.177     -0.725     -1.445      0.870     -1.920      0.866     -1.188     -0.036      0.515     -0.275      1.100     -0.361      0.155      0.298      1.231      1.170      0.517      1.418      0.411     -2.170     -0.500      0.284      0.713      0.053      1.394      0.267     -0.495     -1.583      0.269     -1.613      0.406     -0.715
    -2.093      0.696      1.839     -0.816      1.037      1.324      1.093      0.543      0.386      0.324      1.724      0.626      0.068     -0.823     -1.725      0.555      0.870     -0.920      1.866     -0.188      0.698      0.711     -0.105     -0.338      0.834     -2.787     -0.139      1.950     -0.485      0.343      0.626      0.312      0.758      0.685     -0.160      0.584     -0.417      0.280     -0.448     -2.030     -0.312      0.258     -0.747      1.978     -0.732
    -0.093      0.696     -0.161      0.184     -1.963      0.324      1.093      1.543      0.386     -0.676     -1.276     -0.374     -0.932     -1.823      0.275     -2.445      0.870      1.080     -1.134     -2.188     -0.964      0.443      0.170     -0.080     -1.923      0.749      0.245     -0.417      0.406      0.086      1.306      0.692      1.485      0.455      0.160      0.134     -0.906     -1.142     -1.598      1.172     -1.358      0.320      0.828     -1.117     -0.428
     0.907     -1.304     -0.161      1.184      0.037     -0.676     -1.907      0.543     -0.614     -0.676     -0.276     -0.374      1.068      0.177     -0.725     -0.445     -1.130      0.080     -2.134     -0.188     -0.404     -1.053      0.429     -0.170     -0.571      1.408     -0.291     -0.617      1.332      0.694     -0.209     -0.799      0.087     -0.430     -0.333      0.089      0.900      0.498      0.316     -0.516      0.049     -0.079     -0.680     -1.907      0.174
    -0.093      0.696      1.839      0.184     -0.963      1.324     -0.907     -2.457      0.386     -0.676      1.724     -0.374      1.068     -1.823      0.275     -0.445     -0.130      0.080      1.866     -2.188      0.899     -0.129      0.309      1.185     -1.095     -0.933      0.910      1.578     -0.910      0.121      0.379     -0.791     -2.767     -0.613     -0.120      0.528     -0.294      0.676     -2.743      0.894     -1.298      0.070     -0.536      1.296     -0.935
    -2.093      0.696      0.839     -0.816      0.037      1.324      1.093      0.543     -1.614      1.324     -2.276      1.626      0.068     -1.823      0.275     -2.445      0.870     -2.920     -0.134      0.812     -1.639      0.964     -0.720     -1.411      0.550     -0.341     -0.461      1.673      0.612     -0.473      3.002      0.134      1.152     -0.511      0.982     -0.087      0.323      1.008     -0.632     -0.080     -0.727     -0.280     -1.629      0.584      0.294
    -0.093      0.696     -1.161      1.184     -0.963     -0.676      0.093      0.543      0.386      0.324     -0.276      0.626      1.068      2.177      0.275      0.555     -0.130      0.080     -0.134     -1.188     -0.472      0.189      0.285      0.878     -0.726      0.491      0.380     -1.376      0.172     -0.318     -0.147     -0.073      0.299     -0.288      0.667      0.206      0.337      0.493      1.288      0.686      0.919     -0.612     -0.279     -0.560     -0.604
     0.907     -0.304     -2.161     -0.816     -0.963      0.324      0.093     -1.457     -1.614     -0.676      1.724      0.626     -0.932      1.177      0.275      1.555      0.870     -1.920     -1.134     -1.188      0.826     -0.068     -0.845     -1.115     -0.542      0.026     -0.325     -1.285      0.309     -0.453     -0.517      0.138     -0.452     -0.623     -0.367      0.554      0.730      0.359      2.130      0.552      0.650      0.668     -0.591     -0.618     -0.588
    -0.093      0.696      1.839      0.184     -0.963      0.324      1.093     -1.457      1.386      1.324     -1.276      0.626     -0.932     -0.823      1.275      0.555      0.870      1.080     -0.134      0.812     -0.305      0.090     -0.150      0.273      0.190      0.217      0.592      1.951      0.025     -1.209      0.679      0.998     -1.318      1.136      1.242     -0.775      0.462     -0.662     -1.147      1.162      0.641      0.712      1.348     -0.386      0.607
    -1.093     -0.304     -0.161     -1.816     -0.963      0.324     -0.907     -0.457     -0.614      0.324     -0.276      0.626     -0.932     -1.823      0.275     -1.445     -0.130      0.080     -0.134     -1.188     -0.833      0.070     -0.144     -1.549     -0.577     -0.283     -0.342      0.021     -0.206     -0.439      1.277     -0.819     -0.223      0.442      0.508      0.878      0.538     -0.816     -0.505      0.550     -0.480     -0.314      0.323      0.572     -0.626
    -0.093     -1.304      0.839      0.184     -0.963     -0.676     -0.907     -0.457      0.386     -0.676     -0.276     -0.374     -0.932      0.177     -0.725     -0.445     -1.130     -0.920     -0.134     -0.188     -0.770     -1.007     -0.279      0.389     -0.439      0.510     -0.419      1.054     -0.325     -0.618      0.095      0.164     -0.367      0.150     -0.522      0.740      0.869     -0.540     -0.260     -0.602      0.330     -0.204     -0.581     -0.299      0.162
     0.907     -0.304     -0.161     -0.816      0.037      0.324      0.093     -0.457      1.386     -0.676      0.724      0.626      0.068      0.177      0.275      0.555     -0.130     -0.920      1.866     -1.188      0.583      0.510     -0.027      0.019     -0.684      0.241     -0.932     -0.146     -0.851      0.637     -0.097     -0.472     -0.462      1.383     -0.426      0.076      0.099      0.025      0.114      0.554      0.176     -0.578     -0.815      1.990     -0.584
    -0.093     -0.304      0.839     -1.816     -0.963      1.324      1.093      0.543      0.386      0.324     -0.276     -0.374      1.068     -1.823      0.275      0.555     -0.130      1.080     -1.134     -0.188      0.045      0.071      0.501     -1.268     -0.189     -0.231     -0.410      0.311     -0.453     -0.599      1.252      1.049      0.051      1.320      0.427     -0.344     -0.343      0.200     -0.781      0.348      0.475     -0.249      0.312     -0.574      0.029
     1.907      0.696      0.839      1.184      1.037      1.324     -1.907      0.543      2.386     -0.676      1.724      0.626      0.068      0.177     -1.725      1.555     -2.130     -2.920     -2.134      0.812      1.206     -0.825     -0.425     -0.201      0.117      0.890      1.539      1.283      1.364      1.079     -0.028     -1.099      1.084      2.467     -0.611      0.154      1.661      0.604      0.359     -1.802      0.327     -1.285     -2.313     -1.900      0.720
    -1.133     -1.206     -0.936      0.424      0.185     -0.736      0.121      0.687     -0.493      0.419     -1.476     -0.280     -0.709      0.251     -0.549     -1.379     -0.178      1.245      0.886      0.021     -0.703     -0.294      0.035      0.156      0.327     -0.369     -1.044     -0.915      0.246     -0.180      0.068      0.327      0.579     -0.760      0.253     -0.684      0.037     -0.908      0.080     -0.705     -0.638      0.090      1.270      0.917     -0.361
     0.867      0.794      0.064      0.424      1.185      0.264      0.121      0.687     -1.493     -0.581      0.524      1.720      1.291     -1.749      0.451     -0.379     -0.178      1.245      0.886      1.021      0.255      0.637      0.937     -0.385      0.017      0.671      0.024     -0.978      0.746      0.977     -0.047     -0.613     -0.172     -1.068     -0.667      0.147      0.941     -0.094     -1.343      0.710     -0.578     -0.731     -0.354      1.111      0.982
    -1.133     -1.206     -1.936     -1.576     -0.815      0.264     -2.879     -0.313     -1.493      0.419     -0.476     -2.280     -0.709      0.251      1.451     -1.379     -2.178      1.245     -0.114     -0.979     -0.309     -1.491     -0.071     -1.268     -0.536     -0.890      0.215     -1.907     -0.199     -0.412      0.667     -1.302     -0.180     -0.452      0.872      0.068     -0.273     -0.670      1.280      1.595     -0.979     -0.719      1.080      0.472     -0.409
     0.867      0.794      0.064     -1.576      1.185      1.264      1.121     -1.313     -1.493      1.419      1.524      0.720     -0.709     -1.749      1.451      1.621      0.822      1.245     -2.114      1.021      1.128      0.649      0.287     -1.342     -0.039     -0.201      0.054     -0.259     -0.280      1.287      0.126      0.217     -1.521     -0.589      1.335     -0.197      0.004     -1.152     -0.633      1.461      0.357      0.317      0.780     -1.691      1.007
     0.867     -0.206     -0.936     -0.576      0.185      1.264      0.121     -1.313     -0.493      0.419      1.524      1.720      0.291      1.251      0.451      0.621      0.822     -0.755     -1.114      1.021      0.795      0.428     -0.074     -0.454     -0.468      0.093     -0.578     -0.833     -0.116      0.733      0.436     -0.397     -1.145      0.023      0.641      0.430      0.970      0.293      1.481      0.766     -0.361      0.214     -0.651     -1.040      1.513
    -0.133      0.794     -0.936      0.424      0.185      1.264      1.121     -2.313      1.507     -2.581     -0.476     -0.280      0.291      2.251     -2.549      0.621      0.822     -0.755      0.886     -0.979      0.151      0.377     -0.365      0.946     -0.523     -0.194      0.507     -0.649     -0.634      0.652      1.235      0.750     -2.076      0.744     -2.441     -0.801     -0.725      0.800      1.548     -2.213      0.443      0.520     -0.216      0.274     -0.512
    -1.133     -0.206      1.064      0.424      0.185     -0.736      0.121     -1.313      2.507     -1.581     -2.476     -1.280      0.291      1.251     -1.549     -2.379      0.822      0.245      0.886     -0.979     -1.473      0.478      0.131      1.013     -0.275      0.296     -0.781      0.979     -0.434      0.441      0.873     -0.319     -1.553      1.664     -1.294     -0.552     -1.624      0.142      0.378     -1.278     -0.775      0.117      0.128      0.308     -0.762
    -1.133     -0.206      0.064     -1.576     -1.815      1.264      0.121      1.687     -0.493     -0.581     -2.476     -1.280      0.291     -0.749     -0.549     -1.379     -0.178      0.245     -0.114     -0.979     -1.070     -0.942      0.197     -0.090     -1.352      0.001      0.697     -0.157     -1.532     -0.673      2.313      1.130      1.392     -0.390      0.082     -0.950     -0.140      0.032     -0.846      0.086     -0.262      0.721     -0.146     -0.095      0.352
     0.867     -0.206     -0.936      0.424     -0.815     -1.736      0.121      1.687     -1.493     -0.581      0.524     -0.280     -1.709     -1.749     -1.549     -0.379     -0.178      1.245     -1.114     -1.979      0.117     -0.274     -0.122     -0.517     -0.692      0.719      0.190     -0.858      1.113     -0.026     -2.061      0.351      2.072     -0.974     -0.291      0.331     -0.022     -1.694     -1.426     -1.256     -0.408     -0.035      1.573     -0.875     -1.296
    -2.133     -0.206     -0.936     -1.576     -0.815     -2.736      0.121      0.687     -1.493     -1.581     -2.476      0.720      1.291      1.251     -2.549     -2.379     -0.178      0.245     -0.114     -0.979     -1.321     -0.387      0.132     -0.707     -1.045     -0.807      0.240     -0.838     -0.840      0.248     -1.427      0.365      0.690     -0.880     -1.016     -0.556      1.169      1.078      1.842     -1.956     -0.970      0.126     -0.080      0.282     -0.164
     0.867      0.794     -0.936      0.424      1.185      1.264      0.121     -1.313     -0.493      0.419      1.524      0.720     -0.709     -0.749     -0.549      0.621      0.822      0.245     -1.114      1.021      0.594      1.033     -0.585     -0.198      1.296      0.212     -0.163     -0.357      0.566     -0.107      0.615     -0.839     -0.777     -0.503     -0.215      0.538     -0.462      0.158     -0.621     -1.034     -0.121     -0.309      1.010     -1.021     -0.166
     1.867     -0.206     -1.936      0.424      0.185      1.264      1.121      0.687     -0.493      0.419      1.524     -1.280     -2.709      1.251      0.451     -2.379      0.822      1.245      0.886      1.021      0.437     -0.355     -0.443      1.302      0.749      1.493      0.300     -1.350     -0.889     -0.460      1.045      1.331      1.199     -1.768      0.018      0.691     -0.765     -2.171      0.143      0.056     -2.774      1.127      1.737      0.214      0.265
     0.867     -0.206      0.064     -0.576      0.185      0.264      0.121      1.687      0.507      0.419      0.524     -0.280      1.291     -0.749      1.451      0.621      0.822      0.245      0.886      1.021      0.032     -0.021      0.686     -0.618      0.857      0.794     -0.222     -0.573     -0.127     -0.927      0.196      0.164      0.980      1.036      0.129      0.321     -0.301      0.298     -0.197      1.099      0.672      0.942     -0.758      1.151      0.334
     0.867     -0.206     -0.936      0.424      0.185      0.264      0.121     -0.313      0.507      1.419      0.524     -0.280     -2.709      1.251      0.451      0.621     -0.178     -1.755     -0.114      0.021      0.485     -0.164     -1.168      0.912      1.119      0.373     -0.001      0.202     -0.493     -1.006     -0.266      0.380      1.116     -0.272      0.871     -0.097     -0.008     -1.024      0.382     -0.019      0.026     -0.058      0.067     -0.519     -0.854
     0.867     -0.206      1.064      1.424     -0.815      1.264      0.121      0.687      1.507     -0.581      0.524     -0.280      0.291      1.251      0.451     -1.379     -0.178     -1.755      0.886      0.021      0.369      0.155     -0.739      1.771      0.191      0.389     -0.340      1.636     -0.338     -1.065      0.901      0.031      1.467      0.013     -0.651     -0.158     -0.445      1.128     -0.178      0.281     -1.750     -0.297     -0.695      0.093     -0.242
    -0.133     -0.206     -0.936     -1.576     -0.815      0.264      1.121      1.687     -1.493     -0.581      1.524     -1.280     -0.709     -1.749     -0.549     -0.379     -0.178      1.245     -1.114      0.021      0.418     -0.087     -0.123     -1.089     -0.728     -0.506      0.042     -0.629     -0.541     -0.121     -0.153      1.119      1.747     -0.585     -0.180      0.999     -1.044     -0.531     -0.867     -0.073     -0.830     -0.107      1.315     -0.570      0.539
     0.867     -0.206      1.064     -0.576      1.185      1.264      0.121      1.687     -0.493      1.419      1.524     -1.280      1.291      1.251      1.451      0.621     -0.178      1.245     -1.114      1.021      0.644      0.031      0.815     -0.130      1.039      0.219     -0.191      0.121     -0.438      0.047      0.556      0.212      0.874     -0.486      0.980      0.540     -1.250      0.156      1.415      0.999     -0.058     -0.177     -0.178     -0.991      0.130
     0.867      0.794     -1.936      1.424      1.185      1.264      0.121     -1.313      2.507      1.419      1.524      0.720      0.291      1.251      0.451      1.621      0.822      1.245      1.886      1.021      1.638      0.213      0.210      1.692      1.006     -0.734      0.670     -2.050     -0.300      0.220     -0.405     -0.162     -1.564      1.173      0.915     -0.907      0.643     -0.087     -0.090      0.012     -0.031      0.585      0.677      1.047      0.035
    -0.133          *      1.064      1.424     -1.815      0.264      1.121      1.687      2.507     -0.581      0.524      1.720      1.291      1.251     -1.549     -0.379      0.822      1.245     -1.114     -0.979     -0.094      0.675      0.810      1.022     -0.828      0.047      0.907      0.258      0.264     -0.959      0.282      0.513      0.762      1.637     -0.227      0.717      0.998      0.255      0.446     -1.191      0.048      0.037     -0.071     -1.583     -0.087
    -2.133      0.794      0.064      2.424      1.185     -1.736      0.121      1.687      2.507      0.419     -2.476      0.720      1.291      1.251      0.451     -2.379     -1.178      1.245      1.886      1.021     -2.250     -0.076      0.515      1.813     -0.296      0.049      0.955     -0.420      0.805      1.424      0.508      0.161      1.157      0.837      0.642      0.799      0.744      0.418     -0.330      0.647     -0.091     -1.041      0.294      0.916      1.337
    -0.133     -0.206      1.064     -1.576     -2.815      1.264      1.121      0.687      0.507     -0.581     -0.476      0.720      1.291     -1.749     -0.549      0.621      0.822      0.245     -2.114      1.021      0.043      0.154      0.391     -0.944     -0.303     -0.180     -0.290      0.737     -0.643     -2.414      1.142      0.911      0.200      1.245     -0.296     -0.510      0.658      0.748     -0.922     -0.435      0.705      0.622     -0.204     -1.550      1.134
    -0.133      0.794      0.064     -0.576      1.185      0.264      0.121      1.687     -1.493      1.419     -1.476     -1.280      0.291      1.251      1.451      0.621      0.822      1.245     -0.114      1.021     -0.163      0.432      0.586      0.000      1.808      0.038      0.382     -0.324     -0.590     -0.644      0.366     -0.206      1.076     -1.567      0.425     -1.287     -1.699     -0.637      1.293      0.611      0.877      0.285      0.298     -0.089     -0.426
     0.867      0.794      0.064     -0.576      0.185      0.264      1.121      0.687     -0.493      0.419      0.524      1.720      0.291      1.251      0.451      1.621      0.822      0.245     -2.114      1.021      0.609      0.652      0.158     -0.685      0.603      0.237      0.324      0.002      0.040     -0.555     -0.310      0.422      0.485      0.100      0.172     -0.353      0.795      0.153      1.834     -0.041      0.988      0.184     -0.077     -1.770      0.696
     0.867      0.794     -1.936     -0.576      1.185      1.264     -1.879     -0.313      0.507      0.419      1.524      0.720     -0.709     -0.749      1.451      0.621      0.822     -0.755     -1.114      1.021      0.847     -0.233     -0.568      0.598      1.617      0.086      0.940     -1.496     -1.062     -0.422      0.451     -1.719      0.369     -0.071     -0.351      0.117      0.940      0.090     -1.288      0.651     -0.340      1.080      0.068     -1.487     -0.390
    -2.133      0.794      1.064      1.424      0.185     -1.736      0.121      0.687      1.507      0.419     -2.476      0.720      1.291      2.251     -1.549     -1.379     -0.178      1.245      0.886      0.021     -1.271      0.364      0.591      1.500     -0.166     -0.806      0.424      0.399     -0.087      0.384     -0.405     -0.574     -0.092      0.247      0.643     -0.716      0.419      0.454      0.936     -1.527     -0.017     -0.645      0.288      0.257      0.041
     0.867     -0.206      0.064      2.424     -1.815      0.264     -1.879      0.687      0.507     -2.581     -1.476     -0.280     -1.709      0.251      0.451     -1.379     -1.178     -2.755     -1.114     -2.979     -0.557     -1.175     -1.288      1.110     -2.064      1.354      1.074      1.172      1.434      0.267      0.990     -0.654      2.178     -0.393     -1.444     -0.644      0.871      0.246     -0.778      1.363     -0.818     -0.045     -0.889     -1.618     -1.218
    -1.133      0.794     -0.936      0.424     -1.815     -0.736      0.121     -0.313      0.507      0.419      0.524     -0.280      0.291      2.251     -0.549     -1.379     -0.178     -1.755      0.886     -1.979     -0.387      0.609     -0.374      0.621      0.157     -0.689      0.064     -0.652     -0.399     -1.921     -0.292     -0.561      0.036      0.104      0.302      1.108     -1.041      0.923      1.603     -0.546     -0.973     -0.750     -1.141      0.567     -2.165
    -1.133     -0.206     -0.936      0.424     -0.815      0.264      0.121      1.687      1.507     -1.581     -2.476     -0.280      1.291     -0.749     -0.549     -0.379     -0.178      1.245     -2.114      0.021     -0.898     -0.102      0.463      0.182     -0.363     -0.246     -0.213     -1.386      0.146     -0.667      0.994      0.171      1.222      1.329     -1.209     -1.149     -0.152      0.767     -1.020     -0.224      0.459     -0.069      0.561     -2.046      0.334
     1.867     -3.206     -1.936      0.424     -0.815      1.264      1.121      1.687      0.507     -0.581     -2.476     -1.280     -1.709     -0.749     -0.549     -0.379     -0.178      0.245     -0.114     -0.979     -0.005     -1.071     -0.694     -0.148     -0.937      1.942     -2.213     -1.348      0.561      0.022      1.346      2.239      2.357      0.747     -0.171     -2.283      0.063     -0.830     -0.626     -0.136     -0.386      0.959      1.253      0.019     -0.185
     1.867     -0.206     -1.936      2.424      1.185      1.264      0.121     -1.313      0.507      1.419      1.524      0.720     -2.709      0.251      1.451      0.621      0.822     -2.755     -0.114      1.021      1.018     -0.003     -1.356      0.653      1.047      0.868     -0.141     -0.538      1.805      0.186      0.239      0.074      0.110      0.057      0.871     -0.001      0.798     -0.623     -0.416      0.874     -0.456      0.666     -0.663     -0.618      0.326
    -0.133      0.794     -0.936      0.424      0.185      0.264      1.121     -1.313      0.507      1.419     -0.476      1.720     -0.709      0.251      0.451     -0.379     -3.178     -0.755      0.886      0.021     -0.479     -0.561     -0.456      0.394     -0.181      0.128      1.309     -0.307      0.148      0.332      0.768      1.610     -0.710      0.275      1.365      0.178      2.247      0.103     -0.171      0.605      0.133     -2.618      0.083      0.746      0.211
     0.867     -0.206     -0.936      2.424      0.185      1.264      0.121      0.687      2.507      1.419      0.524     -1.280     -1.709     -0.749      1.451      1.621      0.822      0.245      0.886      0.021      0.869     -0.043     -0.377      1.615      0.371      0.190     -0.090     -0.432      0.563     -0.226      0.215      0.130      1.021      1.245      1.234     -0.895     -1.093     -1.159     -2.263      1.553      0.508      0.633      0.715      0.093     -0.433
     0.867     -0.206     -0.936     -0.576     -0.815      1.264     -2.879     -1.313     -0.493      0.419      0.524      0.720     -2.709     -0.749     -0.549      1.621      0.822     -0.755     -1.114      0.021      0.720      0.196     -1.085      0.095      0.140      0.064     -0.516      0.087     -0.668     -0.896      0.596     -3.017     -0.116     -0.545      0.394     -0.437      0.443     -1.118     -0.681     -0.398      0.982      0.626      0.823     -1.396     -0.170
     0.867     -0.206      2.064     -0.576      0.185      1.264      1.121      1.687     -0.493      1.419      1.524     -0.280      0.291     -0.749      1.451      1.621      0.822      1.245     -0.114      1.021      0.751     -0.112      0.164     -0.332      0.768      0.110     -0.057      1.669     -0.201     -0.648      0.418      1.350      1.398     -0.319      1.172      0.391     -0.205     -0.056     -0.242      1.199      0.642      0.864      1.038      0.371      0.497
    -2.133      0.794      1.064      1.424     -1.815     -0.736     -0.879      0.687      0.507     -0.581      0.524      0.720      1.291      0.251      1.451     -0.379      0.822      1.245     -0.114     -0.979     -0.319      0.274      0.730      0.839     -1.345     -1.842      0.548      0.370      0.710     -0.621     -0.371     -1.169     -0.151     -0.030      0.085      1.024      0.108      0.232     -0.584      2.008     -0.052      0.653      0.117     -0.506      0.291
    -2.133     -3.206     -0.936     -1.576      1.185     -0.736     -1.879      0.687     -0.493      0.419     -2.476     -2.280      0.291     -1.749      0.451     -1.379     -1.178      0.245     -1.114      0.021     -1.247     -1.432      0.211     -1.058      0.503     -0.949     -1.707     -1.088     -0.596      0.587      0.481     -0.460      0.338      0.218      0.086     -0.703     -0.531     -0.022     -0.860      0.029      0.001      0.315     -0.206     -0.592     -0.377
     0.867      0.794      1.064      0.424      1.185      1.264      1.121      0.687     -0.493      1.419      0.524      1.720      1.291      1.251      1.451      0.621      0.822      1.245     -0.114      1.021      0.196      0.581      0.675      0.050      0.957      0.695      0.143      0.376      0.292      0.347      1.033      0.375     -0.231     -0.513      0.970      0.244      0.901      0.176      1.115      0.993      0.305      0.142      0.241     -0.030      0.075
     1.867      0.794      0.064      1.424     -2.815     -1.736     -0.879      1.687     -0.493     -0.581      1.524     -0.280      0.291     -0.749     -0.549     -0.379     -3.178     -1.755      0.886     -0.979      0.385     -0.452     -0.104      0.442     -1.373      1.561      1.092      0.298      0.799     -1.420     -2.062     -0.323      1.930     -1.011      0.197      0.946      0.285      0.365     -1.150      0.148     -0.797     -2.735     -1.622      0.555      0.274
    -1.133     -0.206      0.064     -0.576      0.185     -0.736     -0.879     -0.313     -1.493      1.419      1.524     -2.280      0.291     -1.749      1.451     -1.379     -0.178      0.245     -0.114      1.021      0.025     -0.605     -0.025     -1.041      0.349     -1.186      0.386      0.077      0.413     -0.106     -0.659     -0.287     -0.336     -0.667      1.206      1.446     -1.483      0.051     -0.737      1.272     -1.414      0.453      0.146      0.425      0.670
     0.867     -2.206     -0.936      0.424      0.185      1.264      0.121     -1.313     -1.493      0.419      0.524      0.720     -0.709     -1.749     -0.549      0.621     -1.178     -0.755     -1.114     -0.979      0.626     -0.398     -0.502     -0.799      0.514      0.219     -1.740     -0.444      1.092     -0.229      0.665      0.460     -0.675     -0.871      0.149     -0.412      0.993      0.035     -1.026     -0.783      0.013     -0.779      0.008     -0.599     -1.335
     0.867      0.794      0.064      1.424      0.185      0.264      0.121     -0.313      0.507     -0.581     -0.476     -0.280      0.291      0.251     -0.549      0.621     -0.178      0.245      0.886      0.021     -0.167     -0.164      0.025      1.440     -0.417      1.197      0.969      0.039     -0.032      0.650      0.312      0.293     -0.238     -0.737     -0.309     -0.190     -0.100      0.310     -0.917     -0.380      0.653     -0.040      0.222      0.238      0.510
    -1.133     -0.206     -0.936     -0.576      0.185     -0.736      0.121     -1.313     -0.493      1.419     -1.476      0.720     -0.709     -1.749      0.451     -2.379     -2.178      0.245      0.886      0.021     -1.594     -0.411      0.032     -0.557     -0.482      0.331      0.119     -1.054      0.016      0.766      0.946      0.368     -1.316     -0.017      1.612      0.842      1.262     -0.773     -1.096      0.733     -0.554     -1.636      0.279      1.090      0.349
     0.867      0.794     -0.936      1.424      1.185      1.264      1.121     -1.313      1.507      0.419      0.524      0.720     -1.709      2.251      0.451      0.621      0.822     -2.755      1.886      1.021      0.466      0.987     -1.594      1.423      1.159      0.131     -0.231      0.819     -0.018     -0.023      0.800      0.153      0.315      0.291     -0.065     -0.108     -0.418      0.574      0.842     -0.286      0.084     -0.043     -0.365      1.123      0.004
     0.867     -0.206      1.064      1.424      0.185     -1.736     -1.879     -1.313     -1.493     -1.581      0.524      0.720      0.291      1.251     -1.549     -1.379     -2.178     -1.755     -1.114     -1.979     -0.664     -0.751     -0.507      0.488     -0.937      1.591      0.416      1.672      0.905      1.099     -0.974     -1.058     -0.876     -1.897     -0.986      1.545      1.731      0.855      1.023     -1.160     -0.575     -1.242     -0.979     -1.451     -1.087
     0.867     -1.206      1.064     -0.576      0.185      0.264      0.121     -1.313     -0.493      0.419     -0.476     -1.280      0.291     -0.749     -0.549      0.621     -1.178     -0.755     -1.114     -0.979      0.161     -1.178     -0.251     -0.236     -0.743      0.706     -0.216      1.351     -0.409      0.945      0.197      0.955     -1.030     -0.150      0.820     -0.554      0.169      0.583     -0.512     -0.199      0.482     -0.170     -0.306     -0.920     -0.418
    -0.133      0.794      0.064     -1.576     -0.815      1.264      1.121     -1.313     -0.493      0.419      1.524     -1.280      0.291     -1.749     -1.549      0.621      0.822      0.245     -1.114     -1.979      0.763      0.409      0.353     -1.153     -0.963     -0.784      0.188     -0.169     -0.469      0.092      0.560      0.761     -1.618      0.442      0.793      0.486     -1.614     -0.265     -0.819     -1.335     -0.185      0.499     -0.358     -0.398     -1.047
     0.867      0.794     -1.936     -1.576      0.185      1.264      1.121      1.687     -1.493      1.419      1.524     -1.280     -0.709     -1.749      1.451     -0.379      0.822      1.245     -2.114      1.021      0.516      0.177     -0.056     -2.048      0.466      0.389      0.445     -1.791      0.414     -0.227      0.878      0.990      1.782      0.015      1.043      0.627     -1.503     -0.654      0.055      1.170     -0.853      0.599      1.252     -1.073      0.771
     0.867      0.794      0.064     -0.576      0.185     -0.736      1.121     -2.313     -0.493      1.419      0.524      1.720      1.291      0.251      0.451     -0.379      0.822      1.245     -1.114      1.021      0.378      0.957      0.480      0.148      1.437      0.395     -0.334     -0.379     -0.713     -1.344     -1.130      0.180     -2.538     -0.575      0.615     -0.068      0.697      0.414      0.163     -0.230     -0.840     -0.111      0.490     -1.139     -0.221
     1.867     -0.206      2.064      0.424      0.185     -2.736     -0.879     -0.313      1.507      0.419     -1.476     -0.280      1.291      1.251      0.451     -0.379     -1.178     -1.755      1.886      1.021     -0.655     -0.611     -0.383      0.948      0.278      2.499      0.477      2.363     -0.457     -0.263     -2.091     -0.119      0.165      0.567      0.180     -0.512      0.249      1.716      0.293      0.425      0.410     -0.467     -1.203      1.501      0.726
    -0.133      0.794      1.064     -0.576      0.185      0.264      1.121      0.687      0.507      0.419      0.524      0.720      0.291      0.251      0.451      0.621      0.822          *      0.886     -0.979      0.798      0.618      0.179     -0.396      0.197     -0.975      0.225      0.909     -0.104      0.010     -0.544      0.419      0.492      0.653      0.409     -0.669     -0.038      0.094      0.420      0.451     -0.011      0.349     -0.364      1.068     -1.184
     0.867      0.794      2.064      0.424      1.185     -1.736      1.121      1.687     -0.493     -2.581     -0.476     -0.280      1.291      0.251      1.451     -0.379      0.822      1.245      0.886      1.021     -0.287      0.589      1.073      0.590      0.017      1.109      0.300      1.014      0.035      1.222     -1.398      0.615      0.546     -0.941     -2.580     -0.043     -0.900     -0.214     -0.311      1.345     -0.065      0.086     -0.552      0.633      1.103
     0.867      0.794      1.064     -0.576     -1.815      1.264      1.121     -0.313      0.507     -0.581      1.524      0.720      0.291      1.251     -0.549      1.621      0.822      1.245     -1.114      0.021      0.756      0.584      0.319     -0.299     -1.128      0.007      0.157      0.746     -0.411     -0.622      0.432      0.638     -0.729      0.829     -0.008      0.421      0.024     -0.049      1.304     -0.053      0.754      0.150      0.833     -0.881      1.067
     0.867     -0.206     -0.936      0.424      1.185      0.264     -0.879     -0.313      2.507     -0.581      1.524     -1.280     -0.709      0.251      0.451      1.621     -1.178     -0.755      0.886      1.021      1.272     -0.610     -0.822      0.440      1.133     -0.092      0.385     -0.113     -0.014      0.170     -1.058     -0.227      0.560      2.103     -1.102     -0.249     -0.464      0.321     -0.232     -0.027      0.149     -0.426      0.341      0.852     -0.074
    -0.133     -1.206     -0.936     -0.576      0.185      1.264      0.121      1.687      0.507      1.419      1.524     -0.280      0.291     -1.749      1.451      0.621     -3.178      1.245     -1.114     -0.979      0.720     -0.969      0.611     -0.900     -0.059     -0.897     -0.283     -1.529      0.225     -0.005      0.510      1.163      1.097      1.138      1.581      0.367      1.016     -0.699     -0.806      1.562     -0.054     -2.110      0.307     -0.816     -0.891
    -2.133     -0.206     -0.936      0.424      0.185     -1.736      0.121     -1.313      0.507     -1.581     -0.476      0.720      0.291      1.251     -1.549     -1.379     -0.178      0.245     -0.114      0.021     -0.484      0.347      0.317      0.292     -0.527     -1.697     -0.602     -1.251      0.154      0.805     -1.369     -0.338     -1.712      0.298     -1.245      0.112      0.296     -0.182      1.142     -1.315     -0.854     -0.388     -0.209     -0.258      0.543
    -0.133     -0.206      0.064      1.424     -0.815     -0.736      0.121     -1.313      0.507     -0.581      0.524      0.720      1.291      2.251     -0.549     -1.379     -0.178      0.245     -1.114      0.021     -0.254      0.153      0.302      0.576     -0.383      0.052     -0.476     -0.214      0.838     -0.402     -0.714     -0.071     -1.518      0.173     -0.389      0.876      0.681      0.767      1.749     -0.338     -1.129     -0.411     -0.418     -1.363      0.356
     0.867      0.794      0.064     -0.576      0.185     -0.736     -0.879      0.687     -1.493     -0.581      0.524      1.720      1.291      0.251      0.451      1.621     -2.178      0.245      0.886     -0.979      0.480     -0.396      0.478     -0.956     -0.269      0.382      1.295     -0.371      0.441      0.462     -1.256     -0.591      0.230     -0.647     -0.562     -0.185      2.181      0.631      1.237      0.552      1.004     -1.520     -0.525      1.324     -0.741
    -2.133     -0.206     -0.936     -1.576     -0.815     -2.736      0.121      1.687     -1.493      0.419     -0.476     -1.280      1.291     -1.749      0.451     -2.379     -2.178      1.245      0.886     -0.979     -0.764     -0.525      0.680     -1.203     -0.680     -1.431      0.341     -1.595     -0.364     -0.334     -1.917      0.455      1.114     -0.646      0.715      0.640     -0.495      0.172     -0.729      0.670     -1.571     -1.630      0.135      1.575     -0.327
     0.867     -2.206     -0.936     -1.576      0.185      0.264     -1.879      0.687     -0.493     -0.581      1.524     -2.280      0.291     -0.749     -0.549      0.621     -2.178      0.245     -1.114      0.021      0.668     -1.296     -0.036     -1.094      0.208      0.242     -0.812     -1.157     -0.330     -0.096     -0.248     -0.643      0.945      0.173     -0.675      0.464     -0.567      0.394      0.241     -0.715     -0.109     -0.655      0.248     -0.639     -0.139
    -0.133     -0.206     -0.936     -1.576      0.185      1.264      0.121      1.687     -0.493      1.419      1.524     -0.280      0.291     -0.749      0.451      1.621      0.822      1.245     -2.114      1.021      1.276      0.285      0.587     -0.724      1.132     -1.317     -0.467     -1.719     -0.899     -0.909     -0.084     -0.246      1.223      0.133      0.946     -0.270     -0.604     -0.504     -0.152     -0.088      0.196      0.587      0.413     -1.673      0.035
     0.867     -1.206      2.064     -0.576     -1.815      0.264     -1.879     -1.313      1.507     -0.581      1.524     -1.280      0.291      0.251     -1.549     -0.379     -0.178      0.245     -1.114     -1.979      0.776     -0.904      0.373      0.205     -1.457      0.022     -0.263      1.706     -0.883     -0.268     -0.513     -1.023     -1.765      1.447      0.132      0.541     -0.152     -0.249      0.049     -0.889     -1.219      0.625     -0.355     -1.210     -0.419
    -0.133     -1.206      1.064     -0.576      1.185     -0.736     -0.879      1.687     -1.493      1.419      1.524     -1.280      0.291     -1.749      0.451      0.621     -1.178      1.245     -1.114      0.021      0.648     -0.843      0.515     -0.211     -0.052     -0.862     -0.371      0.475     -0.335      1.036     -1.372      0.151      1.189     -1.195      1.397      0.595     -0.273     -0.548     -1.520      0.438     -0.097     -0.163      0.476     -0.871     -0.075
     0.867     -0.206      0.064     -1.576     -0.815      0.264     -0.879      0.687     -0.493      1.419      0.524     -2.280     -0.709     -1.749     -1.549     -0.379      0.822      0.245     -2.114     -1.979      0.043     -0.315      0.050     -0.772     -0.140      0.793      0.032     -0.104     -0.697     -0.780      0.331     -0.477      0.493      0.083      1.379      0.235     -1.732     -0.755     -1.208     -1.550     -0.398      1.135      0.101     -1.674     -1.830
    -0.133     -1.206      2.064      0.424      0.185      0.264      0.121     -0.313     -1.493      0.419     -2.476     -0.280      0.291      1.251      0.451      0.621     -0.178     -0.755     -1.114      0.021     -0.683     -0.066      0.053     -0.449      0.440      0.588     -1.063      2.044      0.827     -0.232      0.844      0.079     -0.302     -1.088      0.203     -1.404     -0.114      0.254      1.532      0.319      1.162      0.007     -0.842     -0.817     -0.270
    -0.133     -1.206      0.064      0.424     -0.815     -0.736     -0.879     -0.313      0.507     -0.581     -0.476     -0.280     -0.709      0.251     -0.549     -0.379     -1.178     -0.755     -0.114     -0.979     -0.439     -0.824     -0.467      0.592     -0.648      0.217     -0.348      0.523     -0.212     -0.276     -0.310     -0.106      0.260      0.196     -0.135      0.284      0.696      0.013     -0.428     -0.135     -0.064     -0.264     -0.010     -0.439     -0.296
     0.867     -0.206     -0.936     -0.576      1.185      0.264     -0.879      1.687      0.507     -0.581      0.524     -0.280      0.291      0.251     -1.549     -0.379     -0.178      0.245      0.886      0.021      0.289     -0.114     -0.024     -0.376      0.890      0.489     -0.019     -0.867     -0.225      0.501     -0.034     -0.851      1.571      0.795     -1.111      0.067     -0.128      0.306      0.443     -1.946     -0.637     -0.052      0.299      0.990     -0.721
     0.867      0.794      0.064     -1.576     -0.815      0.264      0.121      1.687     -0.493     -1.581      1.524     -1.280      0.291     -1.749     -1.549      1.621      0.822      1.245     -1.114     -0.979      0.669     -0.043      0.365     -1.459     -1.183      0.302      0.844     -0.338     -0.112      0.232     -0.478      0.254      1.323      0.670     -1.082      0.367     -1.190     -0.261     -0.571     -0.866      0.900      0.730      0.624     -0.367     -0.023
    -0.133      0.794      0.064     -0.576      0.185      0.264      0.121      1.687     -0.493      0.419      0.524     -0.280      0.291     -0.749      0.451     -0.379      0.822      0.245     -0.114      0.021      0.187     -0.250      0.293     -1.053     -0.192     -0.300      0.780     -0.220      0.620      0.411      0.160      0.372      1.149      0.400      0.501      0.225      0.032     -0.224      0.107      0.428     -0.466      1.006     -0.298      0.381      0.220
     1.867     -0.206      0.064     -1.576      1.185      1.264     -1.879     -0.313     -0.493      0.419      0.524      0.720     -0.709     -0.749      0.451      1.621      0.822      0.245     -0.114      1.021      1.096     -0.042     -0.234     -1.293      1.492      0.912     -0.204      0.378     -0.185     -0.349      0.294     -2.014     -0.080      0.648     -0.339     -1.133      0.781     -0.416      0.433     -0.195      0.442      0.752      0.572      0.518     -0.256
    -0.133      0.794      1.064      1.424     -2.815      1.264      1.121      1.687      0.507     -0.581      1.524     -0.280      1.291      1.251     -0.549     -1.379      0.822      1.245     -1.114     -2.979      0.496      0.480      0.597      1.095     -2.475     -0.608      0.243      0.494      0.283     -0.295      0.665      0.616      1.153     -0.477      0.778      0.596     -0.761      0.308      0.174      0.533     -2.079      0.440      0.390     -1.539     -0.604
    -1.133      0.794      0.064     -1.576      1.185      1.264      1.121      1.687     -0.493      1.419     -1.476      1.720     -0.709     -0.749      1.451      1.621      0.822      1.245     -0.114      1.021     -0.417      0.502      0.091     -1.095      1.158     -0.609      0.218      0.060     -0.451      0.132      1.570      0.684      1.542      0.171      0.802     -0.960      1.208     -0.997      0.096      0.651      2.075      0.400      1.173      0.555      0.042
    -0.133      0.794     -0.936     -0.576      1.185      1.264     -1.879      0.687     -1.493     -0.581      0.524      1.720     -0.709     -0.749      0.451      0.621      0.822     -0.755     -1.114      1.021      0.587      0.741     -0.478     -0.776      0.976     -0.523     -0.017     -0.497      0.178      0.009      0.759     -2.842      1.226     -0.661     -0.930     -0.377      0.880     -0.007      0.024     -0.073     -0.096      0.089     -0.085     -0.569      0.143
    -1.133      0.794      1.064     -1.576     -2.815      0.264     -2.879      1.687     -0.493     -2.581      0.524      0.720      1.291     -0.749      0.451      0.621      0.822      1.245      1.886     -2.979     -0.015      0.135      0.575     -0.673     -2.088     -1.125      0.730      0.428     -0.851     -0.727      0.378     -2.921      0.897      0.193     -1.614      0.356      0.636      0.459     -0.194      1.444      0.581      0.620      0.122      2.301     -1.030
    -1.133      0.794     -1.936     -0.576      0.185     -1.736      1.121     -1.313     -0.493     -0.581     -0.476     -1.280      0.291     -0.749     -0.549     -1.379      0.822     -1.755     -0.114      1.021     -0.275      0.318     -0.616      0.045      0.719     -0.893      0.579     -1.338     -0.598     -0.342     -1.432      0.858     -0.755     -0.572     -0.959     -0.015     -1.684      1.113     -0.792     -0.908     -0.835      0.543     -0.667     -0.246      0.383
    -2.133     -1.206      0.064      0.424     -0.815     -0.736     -0.879     -0.313      0.507     -0.581     -0.476     -0.280     -0.709      0.251     -0.549     -0.379     -1.178     -0.755     -0.114     -0.979     -0.422     -0.791     -0.164      0.242     -0.833     -1.706     -0.423      0.060      0.254     -0.159     -0.308      0.025     -0.265      0.492     -0.039     -0.074      0.557     -0.550      0.151     -0.095      0.193     -0.307     -0.445     -0.228     -0.314
    -0.133     -0.206     -0.936     -1.576     -0.815      0.264      0.121     -2.313     -1.493      0.419      0.524     -0.280     -0.709     -0.749      0.451      1.621      0.822      0.245      1.886      0.021      0.537     -0.345     -0.035     -1.582     -0.287     -0.616      0.128     -0.782      0.061     -0.649     -0.250      0.630     -2.230     -0.149      0.535     -0.214      0.258     -0.832      0.641      0.638      1.197      1.056      0.371      2.725      0.320
     0.867     -0.206      1.064      0.424      0.185      0.264      0.121      0.687     -0.493      0.419      0.524     -0.280     -0.709     -0.749      1.451      0.621     -0.178      0.245      0.886      1.021      0.108      0.071     -0.112      0.299      0.453      0.695     -0.203      1.080     -0.085     -0.202      0.128      0.283      0.954     -0.638      0.292      0.429     -0.393     -0.577     -1.070      1.182      0.520     -0.394      0.496      0.683      0.661
    -0.133     -0.206      0.064     -1.576      0.185      1.264      1.121     -0.313     -0.493      0.419      0.524     -1.280     -1.709     -0.749      0.451      0.621      0.822      1.245      0.886      1.021      0.130     -0.070     -0.082     -1.060      0.424     -0.414     -0.337      0.228     -0.534     -0.216      1.212      1.305     -0.365      0.392      0.032      0.265     -1.065     -1.782      0.248      0.299      0.376      0.870      1.369      1.446      0.661
    -2.133     -0.206      1.064     -1.576     -2.815      1.264      1.121      0.687      2.507     -1.581     -2.476     -2.280      1.291     -0.749      0.451     -2.379     -2.178     -1.755     -1.114      0.021     -1.144     -0.501     -0.088      0.240     -0.365     -0.840      0.172      1.033     -1.814     -2.607      2.517      1.600      0.895      2.218     -1.425     -0.952     -1.756      1.345     -0.897      0.622     -1.199     -1.630     -1.650     -1.049      0.383
    -0.133      0.794          *     -1.576      1.185      0.264      1.121     -1.313     -0.493      1.419      1.524      0.720      0.291     -1.749      1.451      1.621      0.822     -0.755     -2.114      1.021      1.019      0.486     -0.110     -1.175      0.848     -1.209      0.391      0.027     -0.434      0.445     -0.932      0.453     -1.035      0.391      1.053      0.106      0.027      0.361     -0.841      1.144      0.469      0.215     -0.676     -1.305      0.128
     0.867      0.794     -0.936      1.424     -0.815      0.264      0.121      0.687      2.507      1.419      0.524      0.720     -0.709     -0.749      1.451      0.621      0.822     -0.755      0.886      1.021      0.144      0.307     -0.554      1.307     -0.100      0.877      0.410     -0.446     -0.137     -0.865      0.098     -0.273      1.043      1.544      1.471      0.086      0.367      0.167     -1.691      1.358      0.361      0.388     -0.046      0.103      0.885
    -0.133      0.794     -0.936      0.424      0.185     -0.736      1.121      1.687     -1.493      1.419     -2.476      1.720     -0.709     -1.749      0.451     -0.379     -1.178     -0.755     -1.114      1.021     -0.186      0.255     -0.065     -0.829      0.107      0.059      0.542     -0.867      1.247      0.082     -0.671      0.728      1.675     -0.663      1.345     -2.107      1.389     -0.649     -1.030      0.510     -0.348     -1.526     -0.691     -0.686      0.896
     0.867     -0.206     -0.936      2.424      0.185      1.264      1.121     -1.313     -0.493      1.419     -0.476     -0.280     -1.709      1.251      0.451      0.621      0.822     -1.755      1.886     -1.979     -0.347     -0.032     -1.325      1.222     -0.772      1.127     -0.069      0.470      1.504      0.880      1.635      1.086     -0.182     -1.434      1.661     -0.072     -0.134      0.337      0.293      0.836      0.862      0.823      0.173      1.258     -1.248
     0.867     -0.206      0.064     -1.576      1.185      1.264      0.121     -0.313     -0.493      0.419     -1.476     -1.280      0.291     -0.749      0.451     -0.379      0.822      0.245     -1.114      1.021     -0.325     -0.132      0.224     -1.507      0.768      1.162     -0.101     -0.222      0.033      0.326      1.644      0.316     -0.654      0.799     -0.107     -0.949     -1.179      0.003      0.455      0.404      0.151      0.932     -0.030     -0.386      0.273
     0.867     -1.206      2.064      0.424      0.185      1.264     -0.879     -1.313     -0.493     -0.581      1.524     -0.280      0.291     -0.749     -0.549      0.621     -1.178      0.245     -0.114     -0.979      0.950     -0.365      0.548     -0.789      0.253     -0.042     -0.908      1.391      1.173     -0.127      0.302     -0.443     -1.863      0.287     -0.658     -0.005      0.157     -0.595      0.009     -0.722     -0.557     -0.700     -0.555      0.147     -1.247
    -0.133     -0.206     -0.936     -0.576     -0.815     -0.736      0.121     -0.313     -0.493      0.419      0.524      0.720      1.291     -0.749      0.451     -0.379     -0.178      1.245     -1.114     -0.979     -0.129      0.255      0.689     -0.118     -1.001      0.123     -0.303     -1.743     -0.631      0.181     -0.537     -0.215     -1.120     -0.337      0.991      0.795      0.412      0.153     -0.806      1.015     -0.180     -0.563      0.166     -1.101     -0.086
    -1.133      0.794     -0.936     -1.576     -0.815      0.264      1.121     -2.313      2.507     -1.581     -1.476      0.720      0.291      1.251     -1.549      0.621      0.822      0.245     -2.114      0.021     -0.621      0.591     -0.089      1.284      0.303     -0.513      0.113     -0.806     -2.832     -1.101      1.012      0.427     -2.154      1.427     -1.653     -0.601      0.010      0.460      0.325     -1.791      1.446      0.288      0.332     -2.866      0.021
     0.867      0.794     -0.936     -0.576      1.185      0.264     -2.879     -1.313      1.507     -0.581     -1.476      0.720      1.291     -0.749      0.451     -1.379      0.822     -1.755     -1.114      0.021     -0.449     -0.003     -0.066     -0.708     -0.082      1.350      0.725     -0.846      0.085      1.201      0.663     -2.846     -1.177      2.023     -0.585     -0.817      0.718      1.474     -0.271      0.471     -0.624      0.679     -1.493     -0.781      0.276
     0.867      0.794      0.064      2.424      0.185      1.264      0.121      0.687      1.507     -0.581     -0.476      0.720      1.291      1.251     -1.549      0.621      0.822     -0.755      0.886     -1.979      0.114      0.101      0.145      1.554      0.048      0.828      0.642     -0.055      0.986      0.158      1.252      0.055      0.443      0.123     -0.548     -0.623      0.690      1.012      0.004     -1.484      0.423      0.580     -0.933      0.307     -2.022
    -0.133      0.794     -0.936      1.424     -0.815     -0.736      0.121     -0.313     -0.493     -0.581     -1.476      0.720     -0.709      0.251     -0.549      0.621     -0.178     -0.755     -0.114     -0.979     -1.064     -0.070     -0.551      0.300     -0.501      0.874      0.621     -0.289      1.199     -0.371      0.463      0.229      0.303     -0.746     -0.246     -0.098      0.798      0.048     -0.041     -0.197      1.859     -0.148      0.035     -0.237     -0.442
    -0.133     -0.206     -0.936     -0.576     -1.815     -0.736      0.121      0.687     -1.493     -0.581      0.524      0.720      0.291     -1.749     -0.549     -0.379      0.822      0.245     -0.114     -1.979     -0.027      0.492      0.116     -0.896     -1.675      0.121     -0.838     -0.906      0.312     -0.210     -0.620     -0.510      0.643     -0.585      0.040      0.527      0.252      0.176     -1.188      0.259     -0.413      0.353      0.154      0.322     -0.471
     0.867     -0.206      0.064     -1.576     -1.815     -0.736     -0.879      1.687     -1.493     -0.581     -0.476     -0.280      1.291     -1.749      0.451      0.621     -0.178      1.245     -2.114     -1.979     -0.567     -0.241      1.028     -1.197     -1.492      1.434      0.134     -1.042     -0.463     -0.419     -0.099     -0.635      0.677     -0.614      0.098      0.158      0.069     -0.346     -0.910      1.328      1.096     -0.020     -0.340     -1.462     -0.774
     0.867     -0.206      0.064     -0.576      0.185      0.264     -0.879      1.687     -0.493      0.419          *     -0.280     -0.709      0.251     -0.549     -0.379      0.822      0.245     -0.114      0.021     -0.127      0.017     -0.270     -0.665      0.421      0.998     -0.246      0.390      0.163     -0.585      0.274     -0.910      1.936      0.040      0.177     -0.429     -0.498     -0.315      0.626     -0.754     -0.122      0.842      0.639      0.187     -0.275
     0.867      0.794     -0.936     -1.576      1.185      1.264      1.121     -2.313      1.507     -1.581     -1.476      1.720      0.291      1.251     -1.549      0.621      0.822      0.245     -1.114      1.021     -0.244      0.390      0.030      0.055      0.064      0.994      0.497     -0.995     -1.618      1.040      1.557      0.644     -2.337      1.400     -1.696     -0.982      1.270      0.195      1.231     -1.656      0.842      0.372      0.086     -1.225      0.993
    -0.133      0.794     -0.936     -0.576      0.185      1.264      1.121     -0.313      0.507      0.419      0.524      0.720     -0.709     -0.749      0.451      0.621      0.822     -0.755     -0.114      1.021      0.436      0.712     -0.392     -0.270      0.859     -0.550      0.092     -0.541     -0.320     -0.714      0.764      0.320      0.050      0.710      0.145     -0.002     -0.043     -0.059     -0.457      0.096      0.396      0.016     -0.032     -0.131      0.162
     0.867     -0.206      0.064     -0.576      0.185      1.264     -1.879      0.687     -0.493      0.419      0.524     -0.280     -1.709     -0.749      0.451     -0.379      0.822      1.245     -0.114      0.021     -0.098      0.068     -0.361     -0.806     -0.202      1.002     -0.302      0.461      0.222      0.502      1.307     -1.898      1.076      0.371      0.439      0.672     -0.444     -1.212     -0.153      0.598     -0.446      0.626      1.680      0.295      0.204
     0.867      0.794     -1.936     -1.576      1.185      1.264      1.121     -1.313     -0.493      1.419      1.524      1.720     -1.709      1.251      1.451      1.621      0.822      1.245     -0.114      1.021      1.042      1.301     -0.224     -0.630      0.975     -0.207     -0.539     -1.792     -0.870      0.211      0.100     -0.231     -0.904      0.242      0.911     -0.053      0.094     -1.399      1.980      0.940      0.484     -0.447      1.512      0.260      0.020
     0.867      0.794     -1.936      1.424     -0.815      1.264      0.121      0.687      1.507      0.419     -0.476     -1.280      1.291     -0.749     -1.549      0.621     -0.178      1.245     -1.114      0.021     -0.090     -0.309      0.689      1.297     -0.479      0.902      1.165     -2.738      0.028     -0.474      1.426      0.387      0.064      0.446      0.731     -0.527     -1.060      0.134     -1.857     -1.395      0.736      0.123      0.107     -1.621      0.218
    -0.133     -0.206     -0.936      0.424      1.185     -0.736     -0.879      0.687     -1.493      1.419     -0.476      0.720     -0.709      0.251      1.451     -0.379     -0.178     -0.755     -1.114      1.021     -0.364      0.044     -0.484     -0.701      1.584      0.229     -0.367     -0.374      1.201     -0.488     -0.401     -0.960      1.120     -0.833      0.550      0.262      0.609     -0.070      0.802      0.741     -0.124     -0.414     -0.055     -0.786     -0.383
    -0.133     -1.206      1.064      0.424      0.185     -0.736     -0.879      1.687     -0.493     -0.581     -0.476     -1.280      1.291      0.251     -0.549     -1.379     -0.178      1.245     -1.114      1.021     -0.604     -0.791      0.828     -0.256      0.144      0.426     -0.496      0.246      0.506      0.167     -0.195     -0.050      0.763     -0.422     -0.555      0.407     -0.342     -0.013      0.393     -0.481     -0.698      0.671      0.024     -1.104      0.911
    -1.133      0.794      1.064     -0.576      0.185     -1.736      1.121     -1.313     -1.493      0.419     -1.476      0.720      0.291     -0.749     -1.549     -2.379      0.822     -1.755     -0.114      1.021     -1.274      0.715     -0.312     -0.185      0.330      0.134      0.121      1.405     -0.318     -0.096     -0.373      0.346     -0.965     -1.437      0.447      0.417     -0.160      0.680     -0.584     -1.562     -0.822      0.118     -1.257     -0.162      0.735
    -0.133     -0.206     -1.936      2.424     -1.815     -1.736      0.121     -2.313      1.507      1.419     -0.476     -1.280     -0.709      1.251     -1.549     -0.379      0.822     -0.755      1.886     -1.979     -0.660      0.409     -0.763      2.708     -1.505      0.616     -0.637     -1.214     -0.009     -0.541     -0.990     -0.239     -1.591     -0.728      2.348      0.500     -1.747      0.346     -0.958     -0.663      0.291      0.445      0.377      0.359     -0.626
    -0.133     -0.206     -0.936      0.424     -0.815      1.264      0.121      0.687      0.507     -0.581      1.524     -0.280     -0.709      0.251     -0.549     -1.379      0.822      0.245     -0.114      0.021      0.459      0.509     -0.150     -0.217     -0.227     -0.675     -0.596     -0.958      0.728     -0.533      0.897     -0.427      0.831      0.538     -0.523      1.043     -0.869     -0.464      0.337     -0.437     -1.905      0.289      0.276     -0.121      0.079
    -0.133     -1.206      2.064      0.424     -1.815      1.264      0.121      1.687      1.507     -1.581      0.524     -1.280      0.291      1.251     -0.549      0.621     -0.178      1.245     -0.114      0.021      0.488     -0.261      0.508      0.859     -0.992     -0.581     -0.788      1.612     -0.273     -0.938      0.784      0.486      1.283      0.900     -0.892     -0.162     -1.064     -0.431      0.462     -0.134      0.192      0.095      0.430     -0.562      0.697
     0.867     -0.206     -0.936     -1.576     -0.815      1.264      0.121     -1.313     -0.493     -1.581      1.524     -1.280      1.291     -0.749      0.451      0.621     -0.178      1.245      0.886      0.021      0.950      0.117      0.846     -0.530     -0.593     -0.222     -0.443     -1.877     -1.012     -0.121      0.303     -0.087     -2.304      0.060     -1.195      0.226     -1.388      0.092     -0.416      0.739     -0.372     -0.369     -0.235      1.213      0.434
    -0.133      0.794      0.064      1.424      1.185     -2.736      0.121      0.687      0.507     -0.581     -2.476      0.720      1.291      0.251     -1.549     -1.379     -0.178     -0.755     -1.114      0.021     -1.113      0.095      0.108      0.279      0.900      0.994      0.814      0.040      1.123      0.383     -1.527      0.024      0.685      0.252     -1.166     -0.765      0.593      1.320      0.093     -1.996     -0.079     -0.283     -0.875     -1.286     -0.841
    -0.133     -0.206      1.064     -0.576      0.185      1.264      1.121     -1.313      0.507      0.419      1.524     -1.280      0.291     -0.749      1.451     -1.379      0.822     -0.755      0.886      1.021      0.016     -0.029     -0.126      0.158      0.573     -0.068     -0.086      1.293     -0.766     -0.432      1.326      1.015     -1.108      0.575      0.256      1.462     -1.229      0.349     -0.819      1.348     -1.159      0.754     -0.636      0.719      0.493
     1.867      0.794      0.064     -0.576      1.185      1.264      1.121     -1.313      1.507      1.419      1.524      0.720      0.291     -0.749      1.451      0.621      0.822     -0.755      0.886      1.021      0.813      0.978      0.091      0.641      1.212      1.031     -0.305      0.178     -1.264     -0.060      0.565      0.265     -1.531      1.232      0.708      0.191     -0.342     -0.005     -1.334      0.850     -0.145     -0.180     -0.842      0.426     -0.058
     0.867     -1.206      0.064     -0.576     -2.815      0.264      0.121      1.687      0.507     -2.581      1.524     -2.280      1.291     -0.749     -1.549      1.621     -0.178      1.245     -1.114     -2.979      0.862     -0.536      0.942     -0.504     -2.315     -0.173     -0.840     -0.922      0.110     -0.599     -0.591      0.504      0.736      0.712     -1.424      0.162     -1.696     -0.028     -0.275     -0.229      0.819      0.545     -0.232     -0.766     -0.724
     0.867      0.794      0.064     -1.576      0.185      1.264      0.121      0.687     -0.493      0.419      1.524     -0.280      0.291     -0.749      0.451      0.621     -0.178      0.245     -2.114      0.021      0.474     -0.312      0.231     -0.591     -0.092      0.403      1.077     -0.031     -1.018      0.274      0.992      0.307      0.458     -0.045      0.405      0.840      0.016      0.158     -0.105      0.470      0.004      0.243     -0.122     -1.724      0.102
    -0.133      0.794     -0.936      2.424      0.185     -1.736      1.121      0.687     -0.493      0.419      0.524     -0.280      0.291      1.251      0.451     -1.379      0.822     -1.755      1.886      1.021     -0.073      0.556     -0.526      0.283      0.629     -0.139      0.112     -0.480      2.061     -0.526     -1.699      0.632      1.347     -0.773      0.228      0.698     -0.965      1.114      0.961      0.253     -1.385      0.324     -0.896      1.768      0.441
     0.867      0.794      0.064     -1.576      1.185      1.264      1.121      0.687     -0.493     -0.581      1.524      1.720      0.291      0.251     -0.549      0.621      0.822      1.245      0.886      1.021      1.091      0.982      0.398     -0.327      0.650     -0.359     -0.039     -0.127     -1.314      0.631      0.373      0.112      0.158     -0.259     -0.997     -0.082      0.561     -0.238      0.620     -0.733     -0.505     -0.141      0.483      1.015      0.462
     0.867      0.794      0.064      1.424      1.185      1.264      1.121      1.687      0.507      1.419      1.524      1.720      1.291      1.251      0.451      1.621      0.822      1.245      1.886      1.021      1.071      1.113      0.748      0.560      1.565     -0.200     -0.123     -0.744      0.850     -0.513      0.020     -0.119      0.901     -0.056      0.649      0.009      0.457      0.210      0.785     -0.255      0.470     -0.454      0.045      1.614     -0.300
     0.867     -0.206      1.064      1.424      0.185     -0.736      1.121     -1.313     -0.493     -0.581      0.524      0.720      0.291      1.251     -0.549      0.621     -1.178     -0.755      0.886      0.021     -0.082      0.053     -0.195      0.869     -0.403      0.977     -0.314      1.222      0.694      0.418     -0.437      0.982     -1.194     -1.145     -0.374      0.621      0.583      0.519      0.679     -0.199      0.681     -1.119     -0.665      0.397      0.634
    -0.133     -0.206      1.064     -0.576      0.185      0.264      0.121      1.687     -0.493      0.419     -0.476      0.720      0.291     -0.749      0.451      0.621     -0.178      0.245     -1.114      0.021      0.217      0.413      0.362     -0.089     -0.012     -0.375     -0.653      0.625     -0.534      0.422      0.014     -0.338      1.332     -0.493      0.361     -0.855      0.350     -0.267     -0.694      0.444      0.371     -0.789     -0.247     -1.089     -0.090
         *     -0.206     -0.936     -1.576      0.185     -1.736     -0.879     -2.313     -0.493      0.419     -1.476      0.720      0.291     -0.749     -0.549     -1.379     -0.178     -1.755      0.886      1.021     -1.270     -0.158     -0.621      0.103      0.323      0.806      0.094     -0.403     -1.669     -0.150     -0.426     -0.716     -1.558     -0.424      0.192      0.465      0.867      1.248     -0.637     -0.568     -0.126      0.021     -0.854      0.951      0.701
     0.867     -0.206     -0.936      0.424      1.185      0.264      0.121     -1.313      0.507      1.419      1.524      1.720     -0.709      0.251      0.451     -0.379     -0.178      0.245     -0.114      1.021      0.594      0.252     -0.548      0.680      0.693      0.030     -0.418     -0.219     -0.278      0.387     -0.298     -0.104     -0.686     -0.151      1.000      0.550      1.466     -0.021     -0.289     -0.082     -1.030     -0.470      0.843     -0.431      0.333
    -1.133     -0.206     -0.936     -0.576      1.185      0.264      0.121     -1.313      1.507      0.419      0.524     -1.280      1.291      1.251      0.451     -0.379     -0.178      1.245      0.886      1.021      0.359     -0.353      0.714      0.520      0.693     -1.704      0.293     -1.612     -1.033      0.690     -0.194      0.494     -2.122      1.154      0.181     -0.094     -0.887      0.226      0.959      0.187     -0.785      0.246      0.042      0.706      0.349
    -0.133     -1.206      0.064      0.424     -0.815     -0.736     -1.879      0.687      0.507      1.419     -1.476      0.720     -0.709      0.251     -1.549     -0.379     -0.178     -0.755     -1.114      0.021     -0.590     -0.519     -0.285     -0.381     -1.130      0.491     -0.649      0.129      0.920      0.282     -0.085     -1.338      1.013      0.883      2.048     -0.671      1.294     -0.479      0.534     -1.033      0.182      0.400     -0.413     -0.858      0.973
    -0.133     -0.206      0.064     -0.576      0.185      1.264      1.121      0.687     -0.493      0.419      1.524     -0.280      0.291     -0.749      0.451      1.621      0.822      0.245     -0.114      0.021      1.159      0.133      0.084     -0.291      0.442     -1.258     -0.378      0.037     -0.297     -0.266      0.231      1.076      0.561     -0.162      0.104     -0.223     -0.286      0.194     -0.545      0.201      0.434      0.889      0.188      0.056     -0.385
     0.867      0.794     -1.936     -1.576     -1.815      1.264      1.121     -0.313     -1.493      1.419      1.524      1.720      1.291     -0.749      1.451     -0.379      0.822     -2.755      0.886     -2.979      0.264      0.131     -0.483     -0.219     -1.056      0.514      0.640     -1.357     -1.372     -0.835      0.990      1.015      0.250     -1.195      2.178      1.172      1.509      2.005     -0.405      1.987     -0.587      0.704     -2.157      1.010     -1.991
     0.867     -0.206      1.064     -1.576     -1.815      0.264      0.121      0.687     -0.493      0.419     -0.476     -1.280      0.291      1.251      0.451      0.621     -0.178      0.245      1.886      1.021      0.322     -0.378      0.280     -0.854     -0.934      0.349      0.092      0.764     -0.567     -1.060      0.046      0.492      0.119      0.217      0.983     -0.971     -0.741     -0.071      1.808      0.988      0.224      0.269     -0.238      2.414      1.568
    -0.133      0.794      0.064      0.424      0.185     -2.736     -0.879     -0.313      0.507     -0.581     -2.476     -0.280     -0.709      1.251     -0.549     -0.379     -1.178     -0.755     -0.114     -0.979     -1.646     -0.506     -0.424      0.398     -0.590      1.438      1.449      0.405     -0.068      0.672     -0.991     -0.409      0.229      0.185     -0.186     -0.185      0.412      0.084      0.982     -0.228      1.299     -0.685     -0.131     -0.368     -0.426
    -0.133     -2.206      0.064      2.424      0.185     -0.736      0.121     -0.313      1.507     -1.581      0.524     -1.280      0.291      1.251      0.451     -1.379     -1.178     -0.755     -0.114      0.021      0.108     -0.547     -0.222      1.220     -0.208     -0.375     -1.632      0.532      1.138      0.372     -0.973      0.577     -0.033      0.553     -1.570      0.312     -0.573      0.708      0.236      0.540     -1.338     -0.671     -0.440     -0.613      0.055
    -0.133      0.794      1.064      0.424      1.185     -0.736      0.121      1.687     -0.493      0.419      0.524     -0.280      0.291      2.251      1.451      0.621      0.822      0.245      0.886      1.021      0.099      0.459     -0.075      0.827      1.746     -0.207      0.397      1.253     -0.406     -0.633     -0.811     -0.378      1.603     -1.193     -0.470      0.474     -0.641      0.188      1.693      0.556      0.572      0.556      0.391      0.313     -0.553
    -0.133      0.794      1.064      0.424     -1.815     -0.736     -0.879      1.687      0.507     -0.581      0.524      0.720      1.291     -0.749      1.451     -0.379     -2.178      1.245     -0.114     -1.979     -0.163      0.021      1.076      0.373     -0.828      0.044      0.955     -0.028      0.037     -1.120     -0.624     -0.937      0.564      0.263     -0.319      0.787      0.719     -0.283     -1.092      1.798     -0.176     -2.085     -0.490     -0.302     -1.305
    -0.133     -2.206      1.064      0.424      1.185     -0.736     -1.879      0.687      0.507     -2.581      0.524     -0.280     -0.709      0.251     -0.549     -0.379     -1.178     -0.755     -0.114     -0.979     -0.223     -1.311     -0.585      0.083      0.158      0.038     -0.787      1.698      0.262      0.824     -0.617     -0.637      1.318      0.469     -2.592      0.826      1.148      0.131      0.319     -0.596     -0.094      0.195      0.275     -0.180     -1.095
     0.867     -0.206      0.064      0.424      0.185      0.264      0.121     -0.313      0.507      0.419      0.524     -0.280      0.291      0.251     -0.549      0.621      0.822      1.245      0.886      1.021      0.298      0.033      0.190      0.804      0.209      0.539     -0.289     -0.142     -0.369      0.001     -0.069      0.129     -0.291      0.049      0.184      0.015     -0.152      0.007     -0.387     -0.763      0.356      0.921      0.849      0.522      0.721
     0.867      0.794     -0.936     -1.576      0.185      1.264      1.121     -1.313     -1.493      0.419      1.524     -0.280      0.291     -1.749      0.451      0.621      0.822      0.245     -1.114      1.021      0.790      0.520     -0.092     -1.819      0.790      0.242      0.278     -0.883      0.433     -0.434      0.469      0.642     -1.347      0.001      0.157      0.207     -0.881      0.446     -0.074     -0.012     -0.153      0.113      0.273     -0.260      0.196
    -0.133     -0.206      0.064      0.424      0.185      0.264     -0.879     -0.313      0.507     -0.581     -0.476     -0.280     -0.709      0.251     -0.549     -0.379     -1.178     -0.755     -0.114     -0.979     -0.019     -0.685     -0.264      0.241     -0.204     -0.320      0.375      0.373      0.024      0.164      0.183     -0.360     -0.030      0.547     -0.545     -0.332      0.571     -0.448      0.177     -0.633     -0.465     -0.330     -0.308     -0.113     -0.722
    -1.133      0.794      1.064     -0.576      0.185      1.264      1.121     -2.313     -0.493      0.419      1.524      0.720     -1.709      1.251      0.451      0.621      0.822     -1.755     -0.114      1.021      0.558      0.602     -0.875     -0.220      0.077     -1.675      0.204      1.970     -0.341      0.037      0.849      0.439     -1.322     -0.316      0.257      0.620      0.125     -0.401      1.503      0.386      0.154      0.150     -0.468      0.129      1.084
    -1.133     -1.206     -0.936      0.424     -0.815     -0.736     -0.879     -0.313      0.507     -0.581     -0.476     -0.280     -0.709      0.251     -0.549     -0.379     -0.178      0.245     -0.114      0.021     -0.234     -0.177     -0.518     -0.097      0.137     -0.749     -1.145     -0.371      0.363     -1.072     -0.570     -0.698      0.074      0.521     -0.590     -0.188     -0.106      0.087      0.306     -0.726     -0.044      0.277      1.019     -0.173     -0.103
     0.867     -1.206      2.064      0.424     -0.815      0.264      0.121      1.687      0.507      0.419      0.524     -1.280      1.291      0.251     -1.549      0.621     -0.178      0.245     -1.114      0.021      0.192     -0.387      0.213     -0.116     -0.133      0.630     -0.721      2.035      0.620     -0.641      0.020      0.587      1.431      0.499      0.766      0.145     -0.919      1.041      0.281     -1.543      0.481      0.299     -0.043     -1.198      0.105
     0.867      0.794      0.064     -1.576      1.185      0.264      1.121     -0.313     -1.493      1.419      1.524      1.720      0.291     -1.749      1.451      0.621      0.822      1.245     -1.114      1.021      1.265      1.268      0.353     -1.210      1.561     -0.257     -0.404     -0.220     -0.274     -0.377     -1.013     -0.289     -0.602     -0.493      0.676     -0.343      0.249     -0.274     -0.924      0.808     -0.777     -0.684      0.522     -0.428     -0.311
     0.867     -0.206      0.064     -0.576     -0.815      0.264      0.121      0.687     -1.493      0.419      0.524     -2.280      0.291     -0.749      0.451     -1.379     -0.178      1.245     -1.114      0.021      0.211     -0.380      0.611     -1.168     -0.190      0.519      0.249     -0.571      0.660     -0.559      0.009      0.485     -0.025     -0.576      0.512      0.149     -1.858     -0.726      0.283      0.644     -1.646      0.162      0.308     -0.498      0.213
    -0.133      0.794     -1.936      1.424      1.185      0.264      0.121      1.687      0.507          *      0.524      0.720     -2.709     -1.749          *      0.621      0.822      0.245      0.886      1.021      0.187      0.640     -0.639      1.227      0.973     -0.343      0.156     -1.248      0.105      0.259      0.097     -0.507      2.493     -0.380      0.961      0.130     -0.180     -1.569     -2.734      1.342      0.446      0.259      1.168      0.360      0.218
    -0.133      0.794      0.064     -0.576      0.185      1.264      1.121     -1.313      1.507     -0.581      1.524      1.720     -0.709     -0.749     -0.549     -0.379     -0.178     -0.755      0.886      0.021      0.118      0.016     -0.604      0.625      0.295     -0.272      0.658      0.872     -1.153     -0.081      0.992      1.028     -0.644      0.928     -0.645      1.264      1.676      0.151     -1.284     -0.660     -0.585     -0.258      0.256      0.480     -0.326
    -0.133      0.794     -0.936      2.424      1.185     -0.736      1.121      0.687     -0.493      1.419      0.524      1.720     -0.709      2.251      1.451     -0.379     -0.178      1.245     -0.114      1.021      0.248      1.016      0.014      1.171      1.490     -0.548     -0.231     -1.068      1.135     -0.257     -0.903      0.201      0.612     -1.410      0.683      0.199      0.481     -0.757      1.313      0.544     -0.505     -1.308      1.204     -0.704     -0.246
    -0.133     -3.206      2.064      2.424     -1.815      1.264     -1.879      1.687      1.507     -2.581      0.524     -2.280      1.291      2.251     -2.549      0.621     -2.178      1.245      1.886     -1.979      0.575     -1.529      0.689      1.685     -2.948     -0.781     -1.749      1.260      0.775      1.075      0.805     -0.302      0.907      0.244     -1.072     -0.356     -0.518      0.500      0.644     -1.100      0.062     -0.602      0.146      1.056      0.591
    -1.133     -0.206      1.064     -1.576     -1.815      0.264      0.121      1.687     -0.493     -1.581     -1.476     -1.280      1.291     -0.749      0.451     -1.379     -1.178      1.245     -2.114     -0.979     -1.022     -0.256      0.495     -0.642     -1.295     -0.197      0.060      0.695     -0.991     -0.595      1.423      0.498      1.066      0.052     -0.823      0.093     -1.025      0.434     -0.260      1.075     -0.280     -0.797      0.464     -1.809      0.069
     0.867      0.794     -1.936      2.424      1.185      1.264      1.121     -1.313      0.507      1.419     -0.476      1.720      0.291      0.251      1.451      1.621      0.822     -1.755      0.886      1.021      0.790      1.075     -0.019      0.351      1.283     -0.031     -0.294     -1.891      1.959     -0.177      0.583     -0.084     -1.326      0.253      0.582     -1.749      0.312      0.200     -0.031      0.748      0.725     -0.301     -1.678      0.662     -0.162
    -1.133      0.794      2.064     -0.576      0.185      1.264      1.121      1.687      1.507      1.419      0.524      1.720      1.291      1.251      1.451     -1.379      0.822      1.245      0.886      1.021     -0.201      0.873      1.009      1.029      0.901     -0.981     -0.172      0.985     -1.600     -0.852      1.444      0.107      0.667      0.577      0.843      0.781      0.540     -0.221      0.408      0.907     -1.065     -0.145     -0.163      0.295      0.065
     1.867     -1.206      2.064      2.424      1.185     -0.736     -2.879     -0.313     -0.493      1.419     -2.476     -2.280      1.291      0.251     -2.549     -2.379      0.822      1.245      1.886      1.021     -1.565     -0.948      0.436      0.806      0.258      3.310     -0.350      1.540      1.602      0.881      0.797     -1.951     -0.743     -1.138      1.142     -0.260     -1.215      0.534     -0.453     -2.488     -0.888      1.789      0.496      1.568      0.765
     0.867      0.794      1.064      0.424      1.185      1.264      1.121      1.687      1.507     -0.581          *      1.720     -0.709      1.251      0.451      1.621      0.822      1.245     -1.114      1.021      1.395      0.649      0.020      0.468      1.166     -0.566      0.099      1.014      0.003      0.109     -0.189      0.543      1.666      1.244     -1.207     -0.706      1.050     -0.660      0.847     -0.141      0.290      0.246      1.239     -1.393      0.153
    -0.133     -0.206     -0.936     -1.576     -0.815      0.264     -1.879     -1.313     -0.493      1.419      1.524      0.720     -0.709     -1.749     -0.549      0.621     -0.178     -1.755     -1.114      0.021      0.570     -0.286     -0.540     -1.016     -0.850     -0.713     -0.125     -0.206     -0.513     -0.074     -0.341     -1.700     -0.682      0.182      1.527      0.641      1.172      0.200     -1.016     -0.033      0.124      0.136     -1.087     -0.424      0.738
     0.867      0.794     -0.936      0.424     -0.815     -2.736      1.121     -0.313      0.507      0.419      0.524      1.720      0.291      1.251      0.451      0.621      0.822     -0.755      0.886      0.021     -0.539      0.526     -0.168      0.690     -0.657      1.316      0.285     -0.864     -0.232     -0.391     -1.995      0.673     -0.238      0.000      0.902      1.133      0.964      0.395      0.651      0.864      1.057      0.123     -0.649      0.515      0.646
     0.867     -0.206     -1.936      1.424      1.185      0.264      0.121     -1.313      1.507      0.419      0.524     -1.280      0.291      1.251     -0.549     -1.379     -0.178     -1.755      0.886      1.021      0.160     -0.249     -0.327      0.716      0.486      0.771      0.059     -1.577      0.823      0.605      0.156      0.520     -1.070      0.881      0.253      0.303     -1.047      0.939      0.701     -0.741     -1.653      0.101     -1.173      0.513      0.635
     0.867      0.794     -1.936      0.424      1.185      1.264      0.121      0.687      0.507      1.419      1.524     -0.280     -1.709      2.251      1.451      1.621      0.822     -0.755     -1.114      1.021      1.305      0.567     -0.859      0.409      0.963     -0.578      0.193     -1.049      0.186      0.255      0.099     -0.466      1.766      0.112      0.919     -0.250     -1.030     -0.541      1.995      0.914      0.280      0.334      0.706     -1.354      0.232
     0.867      0.794      0.064     -1.576     -0.815     -1.736      0.121     -1.313     -0.493     -0.581      0.524     -0.280      0.291     -0.749     -0.549      0.621      0.822     -0.755     -1.114      0.021      0.238      0.498     -0.300     -0.743     -0.944      0.638      0.343      0.273     -0.804     -0.085     -2.078     -0.384     -0.909      0.211     -0.134      0.152     -0.972      0.562     -0.115     -0.127      0.221      0.351     -0.284     -0.757      0.900
    -1.133     -0.206      0.064      0.424     -0.815     -1.736      0.121     -2.313     -0.493      0.419     -2.476     -0.280     -0.709     -0.749     -0.549     -1.379     -1.178     -2.755     -0.114     -0.979     -1.522     -0.051     -1.053     -0.768     -0.679      0.644     -0.133      1.046      1.213     -0.225     -0.156      0.217     -1.352      0.083      0.853     -0.254     -0.237      1.025     -0.131     -0.305      0.320     -1.094     -1.166      0.376     -0.200
    -0.133      0.794      1.064      0.424      0.185      0.264      1.121     -1.313      0.507     -0.581      0.524      0.720      0.291      0.251      1.451      0.621      0.822     -0.755     -2.114      1.021      0.184      0.685      0.186      0.347      0.579     -0.279      0.029      0.856      0.094     -0.364      0.094      0.318     -1.436      0.109     -0.955      0.271     -0.087      0.071     -0.042      1.160      0.367      0.145     -1.023     -2.414      0.517
    -2.133     -0.206     -0.936      1.424     -1.815      0.264      0.121     -0.313      0.507     -1.581     -2.476     -0.280      0.291      1.251     -0.549     -1.379     -0.178      0.245      0.886      0.021     -1.592      0.065     -0.198      0.163     -1.663     -0.471     -0.350     -0.728      1.422     -0.063      1.830     -0.137     -0.059      0.489     -0.766     -0.208     -0.448      0.563      1.200      0.161      0.339     -0.371      0.526      0.905      1.548
     0.867     -3.206     -0.936      0.424      1.185     -0.736      0.121     -2.313      0.507     -0.581     -1.476      0.720     -0.709     -1.749     -2.549      0.621     -0.178     -0.755     -0.114     -1.979     -0.548     -0.437     -0.437     -0.174     -0.985      1.476     -2.871     -0.322      0.700      2.059     -0.293      0.525     -1.957      0.640     -0.127     -0.586      1.173     -0.014     -1.605     -2.071      1.356      0.477     -0.109      0.041     -1.099
    -1.133     -0.206     -1.936     -1.576      1.185     -0.736      1.121      0.687     -1.493      1.419      0.524      0.720      0.291     -1.749      0.451     -0.379      0.822      1.245     -0.114      0.021      0.319      0.201      0.477     -0.920      0.696     -1.556     -0.458     -2.343     -0.749      0.435     -1.089      0.890      0.188     -0.860      0.973      0.034      0.606     -0.536     -0.843      0.004     -0.551      0.434      0.617      0.441     -0.647
    -0.133      0.794      1.064      1.424     -0.815      1.264      1.121     -0.313      0.507     -0.581      0.524      0.720      0.291     -0.749     -0.549      0.621      0.822      0.245     -0.114      0.021      0.607      0.945     -0.025      0.286     -0.814     -0.651     -0.391      1.130      1.289     -0.254      0.702      0.106     -0.437      0.220     -0.116     -0.356     -0.200      0.289     -1.051     -0.260      0.003     -0.264      0.154     -0.259      0.681
    -0.133      0.794      1.064      1.424      1.185      0.264      1.121      1.687      0.507     -0.581     -1.476     -0.280      0.291      0.251      0.451     -0.379     -0.178      1.245     -1.114      1.021     -0.405      0.244      0.735      0.445      0.100      0.414      0.524      0.356      0.968      1.061      0.638      0.734      0.778      0.209     -0.628     -0.803     -0.605     -0.852     -0.134      0.469      0.173     -0.474      0.234     -1.313      0.953
    -1.133      0.794      1.064     -1.576     -2.815      1.264      1.121     -1.313      0.507     -0.581     -0.476      0.720     -0.709      0.251     -0.549      0.621      0.822     -0.755     -0.114     -1.979      0.001      0.042     -0.454     -0.348     -1.369     -1.172      0.853      1.554     -1.179     -1.557      1.193      1.180     -0.847      0.758     -0.004     -0.577      0.765      0.000      0.428      0.214      0.698      0.874     -0.244      0.207     -0.810
    -0.133     -0.206      1.064      0.424     -0.815      0.264      0.121      0.687      0.507     -1.581     -1.476      0.720      0.291      1.251      0.451     -1.379     -0.178      0.245     -0.114      0.021     -0.392     -0.409      0.117      0.550     -0.813      0.355      0.211      1.055     -0.126      0.015      0.804      0.456      0.557      0.122     -1.166     -1.034      1.185      0.248      0.637      0.697     -1.042      0.251      0.114     -0.352      0.695
     0.867     -0.206     -0.936      0.424     -0.815      0.264     -0.879     -0.313     -0.493     -0.581      0.524     -0.280      0.291      1.251     -2.549      1.621     -0.178      0.245     -1.114     -0.979      0.747     -0.502     -0.052      0.482     -1.172      0.130      0.169     -0.753      0.075      0.409     -0.394     -0.414     -0.231     -0.945      0.191     -0.664      0.397      0.281      0.719     -1.994      0.718      0.338      0.352     -1.160      0.120
     0.867      0.794      2.064     -0.576      1.185      1.264      1.121      0.687     -0.493      1.419      1.524      0.720      0.291      0.251      1.451      0.621      0.822     -0.755     -1.114      1.021      0.827      1.256     -0.236     -1.131      1.394      0.078     -0.493      2.402      0.563     -0.251      0.495     -0.327      1.227      0.319      0.729      0.237     -0.884      0.544      1.174      0.796     -0.342     -0.396     -0.414     -0.425     -0.110
    -0.133     -2.206     -1.936      1.424     -1.815     -0.736     -1.879      1.687      2.507      1.419      0.524     -1.280      1.291      1.251      0.451      0.621     -0.178     -1.755      1.886     -0.979      0.030     -0.812     -0.264      1.556     -1.030      0.039     -1.441     -1.714     -0.278     -0.790     -0.742     -1.036      1.779      1.196      2.114      0.324     -0.237      1.430     -0.126      0.889      0.627      0.616     -1.376      1.130     -0.091
     0.867     -0.206      0.064      0.424      1.185      0.264      0.121      0.687     -0.493     -0.581      1.524      0.720      0.291     -0.749     -0.549      0.621      0.822     -0.755     -1.114      1.021      0.739      0.234     -0.129      0.003      0.384      0.060     -0.380      0.245      0.447      0.808     -0.442      0.162      0.843     -0.351     -0.830      0.492      0.487      0.371     -0.823     -0.572     -0.341      0.522     -0.604     -1.004      0.607
    -1.133     -0.206     -1.936     -0.576     -0.815     -0.736      0.121     -2.313      0.507     -0.581      0.524     -0.280     -0.709     -0.749     -1.549      0.621     -0.178     -1.755     -1.114      0.021     -0.076     -0.404     -0.400     -0.143     -1.166     -1.112      0.365     -1.508     -0.643      0.164     -0.635      0.272     -1.902      0.633      0.078      0.598      0.060     -0.208     -0.751     -0.956      0.825      0.337     -1.100     -0.916      0.972
     0.867      0.794      0.064     -0.576      0.185      1.264      1.121     -1.313     -1.493      0.419      0.524      0.720      0.291     -0.749      0.451      0.621     -0.178     -0.755     -0.114      0.021     -0.041      0.527      0.018     -0.995      0.560      0.979      0.256      0.104      0.353     -0.253      1.136      0.567     -1.301     -0.533      0.168      0.616      0.030      0.064      0.180      0.300      0.638     -0.812     -0.890      0.261     -0.461
    -1.133      0.794      1.064     -0.576     -0.815      0.264      0.121     -1.313     -0.493      0.419      0.524      0.720      0.291      1.251      0.451     -1.379     -0.178      0.245     -0.114      0.021     -0.073      0.739      0.023      0.176     -0.596     -0.962      0.031      0.991     -0.616     -0.300      0.377     -0.637     -1.249     -0.647      0.615      0.567     -0.200      0.264      1.235      0.776     -1.204     -0.792      0.311     -0.249      0.330
    -1.133     -0.206      0.064     -1.576     -0.815      0.264     -0.879      0.687     -1.493     -0.581     -0.476     -0.280     -0.709     -1.749     -0.549     -0.379     -1.178     -0.755     -1.114     -0.979     -0.244     -0.802     -0.511     -1.371     -0.307     -0.873      0.444      0.613     -0.330     -0.430      0.490     -0.005      0.993     -0.352     -0.494      0.105      0.693     -0.038     -0.731     -0.401     -0.042     -0.312     -0.054     -0.435     -0.744
    -0.133      0.794     -0.936     -1.576     -0.815      0.264      1.121     -1.313      1.507     -1.581      1.524      0.720      1.291     -0.749     -1.549     -1.379      0.822     -0.755     -1.114      0.021      0.241      0.529     -0.068     -0.341     -0.110     -0.223      0.277     -0.965     -1.299     -0.672     -0.098      0.622     -1.283      1.763     -1.468      1.241      0.283      1.407     -0.472     -1.368     -1.636      0.211     -0.697     -0.740      0.003
    -0.133     -0.206     -0.936     -0.576      0.185     -0.736      0.121     -1.313     -0.493      1.419      0.524     -1.280      0.291      0.251      1.451      0.621     -0.178      0.245     -1.114      1.021      0.039     -0.385     -0.194     -0.556      0.563     -0.043      0.215     -0.591      0.076     -0.455     -0.658      0.359     -1.247     -0.103      1.093      0.758     -0.632      0.517      0.825      1.280      0.633      0.265      0.429     -0.737      0.556
     0.867     -0.206      0.064     -0.576     -0.815      1.264      1.121      0.687     -0.493     -1.581      1.524      0.720      1.291      0.251     -1.549     -0.379      0.822     -0.755     -1.114     -0.979      0.328      0.903     -0.008     -0.438     -0.938      0.621     -1.026      0.198      0.033      0.138      1.155      0.362      0.741     -0.211     -1.213      1.001     -0.216      1.422      0.571     -1.112     -0.595     -0.191     -1.013     -0.945     -0.090
    -1.133      0.794     -0.936     -0.576     -0.815     -0.736     -1.879      0.687     -0.493     -1.581     -1.476     -2.280     -0.709     -0.749     -0.549     -1.379     -0.178     -1.755      0.886     -0.979     -1.209     -0.975     -0.914     -0.327     -0.919      0.150      1.901     -0.019     -0.314      0.016      0.476     -0.941      1.740     -0.358     -1.006      0.234     -1.047      0.790     -0.438     -0.191     -0.294      0.914     -0.324      1.154     -0.321
    -1.133      0.794      1.064      0.424     -1.815     -0.736      1.121      0.687      0.507      1.419     -0.476      1.720      1.291      1.251     -0.549     -1.379     -0.178     -0.755     -0.114     -0.979     -0.672     -0.161      0.306      0.406     -0.320     -0.422      1.026      0.878      0.001     -1.429      0.002      1.373      0.440      0.210      1.293      0.498      1.868      0.823      0.812     -0.378     -0.776      0.001     -1.227     -0.396     -0.677
    -1.133     -1.206     -1.936     -0.576      1.185     -1.736     -0.879      0.687     -1.493      1.419     -1.476     -1.280     -2.709     -1.749      0.451     -1.379     -0.178      0.245     -2.114      1.021     -1.209     -1.114     -0.771     -1.233      0.787      0.181      0.011     -1.267      0.465      0.389     -0.645      0.313      1.342     -0.310      0.955      0.255     -0.061     -1.572     -0.839      0.125     -0.127      0.763      1.352     -1.415      0.214
    -0.133     -0.206      1.064     -0.576     -0.815     -0.736      0.121     -0.313      0.507          *      0.524     -0.280      0.291      0.251      0.451     -0.379     -0.178      0.245     -0.114      0.021     -0.055     -0.440      0.080     -0.062     -0.748      0.113      0.128      1.067     -0.284     -0.185     -0.767      0.571     -0.409      0.438     -0.455      0.628      0.362      0.130      0.401      0.775     -0.359      0.395      0.014     -0.054      0.596
     0.867      0.794     -0.936          *     -1.815      1.264      1.121      1.687     -1.493      1.419      0.524      0.720     -1.709      1.251      1.451      0.621      0.822      1.245     -1.114     -0.979      0.518      0.662     -0.065     -0.467     -0.885      0.206      0.273     -0.935      0.634     -0.829      0.790      0.300      1.770     -1.064      1.977     -0.247      0.118     -1.617      1.741      1.992      0.017      0.221      1.308     -0.871     -0.003
     0.867     -0.206      2.064     -0.576      1.185      1.264     -0.879     -1.313     -1.493      1.419      1.524      0.720      1.291     -1.749      1.451      1.621      0.822      0.245     -1.114      1.021      0.696      0.049      0.469     -1.546      0.493      0.064     -0.307      1.609      0.922      0.683      0.389     -0.917     -1.907     -0.123      1.070      0.557      0.534      0.609     -0.568      1.214      0.683      0.865     -0.473     -0.378      0.565
    -0.133     -0.206      1.064     -0.576      0.185      0.264      0.121      1.687     -0.493     -1.581     -1.476      0.720      1.291     -1.749      0.451     -1.379      0.822      1.245     -2.114     -1.979     -1.205     -0.084      0.625     -1.185     -0.748      1.132     -0.113      0.385      0.460      0.751      1.507      0.152      0.958      0.398     -1.119      0.303      0.836      0.402     -0.638      0.992     -0.208      0.928      0.049     -1.517     -1.343
    -0.133     -0.206     -0.936      0.424      0.185      1.264      1.121      1.687     -1.493      1.419      1.524      0.720      0.291      1.251      0.451      1.621      0.822      1.245      1.886      1.021      0.885      0.790      0.185      0.303      1.437     -1.090     -0.903     -1.192      0.177     -1.415      0.311      0.235      1.209     -1.763      0.662      0.091     -0.287     -0.124      0.744     -0.294      0.823     -0.002      1.100      1.617     -0.231
    -2.133     -0.206      1.064      0.424     -1.815     -1.736     -0.879     -1.313     -0.493      0.419      0.524      0.720     -0.709      1.251     -0.549     -2.379     -1.178      0.245      0.886      0.021     -0.373     -0.499     -0.185      0.873     -0.846     -1.866      0.211      1.140     -0.151     -0.923     -1.304     -0.405     -0.895     -1.297      0.835      1.095      1.255     -0.238      0.503     -0.028     -1.874     -0.611      0.700      0.444      0.720
    -1.133      0.794     -1.936      0.424      0.185      0.264      1.121     -0.313      0.507     -0.581     -1.476     -1.280     -0.709      0.251     -0.549      0.621      0.822     -0.755      0.886      0.021     -0.198      0.157     -0.443      1.359      0.459     -0.961      0.516     -1.388     -0.924     -0.353      0.402      0.847     -0.023     -0.459     -0.983     -1.162     -1.473     -0.110     -0.916     -0.776      0.988      0.563     -0.176      0.355     -0.356
    -1.133     -0.206     -0.936     -0.576      1.185     -1.736     -1.879     -1.313     -0.493      0.419     -1.476     -2.280      0.291     -0.749      0.451     -0.379     -2.178      1.245      0.886      1.021     -0.893     -1.361      0.213     -0.613      0.635     -0.318      1.258     -1.106      0.059      0.576     -0.786     -0.459     -1.404      0.061      0.077     -0.096     -0.576     -0.117     -0.085      0.214      0.517     -0.604      1.016      1.095      0.312
    -2.133      0.794      2.064      1.424     -1.815     -1.736      0.121      1.687      1.507     -0.581     -2.476      0.720      0.291      1.251     -0.549      1.621     -0.178      0.245      0.886     -0.979     -0.935      0.226      0.357      1.198     -1.125     -1.277      0.526      1.679      0.338     -0.548     -0.805     -0.195      1.300      0.728      0.052     -1.024      0.674     -0.341      0.174      0.190      2.511     -0.552     -0.378      0.363      0.026
     0.867      0.794     -0.936     -1.576      0.185      1.264      1.121     -1.313     -0.493      0.419      1.524     -0.280     -0.709     -1.749      0.451     -0.379      0.822      1.245     -0.114      1.021      0.890      0.407      0.172     -0.403      0.465      0.025      0.340     -1.095     -1.342     -0.362      0.198      0.634     -1.575      0.031      0.194      0.038     -0.785     -0.814     -1.574      0.161     -1.325      0.402      0.980      0.189      0.482
     0.867     -0.206      1.064      1.424      0.185     -1.736     -0.879     -0.313      1.507      0.419     -1.476     -1.280      0.291      1.251     -1.549     -0.379     -0.178      0.245      0.886      0.021     -0.291     -0.051      0.054      0.760      0.279      1.286     -0.240      0.941      0.514     -0.099     -1.517     -0.844     -0.399      0.808      0.279     -1.045     -1.264      0.066      0.591     -1.698     -0.064     -0.291      0.147      0.320     -0.157
     0.867     -0.206      1.064     -0.576     -0.815      1.264      0.121      1.687      1.507     -0.581     -1.476     -1.280      0.291      0.251      0.451      0.621      0.822      1.245      0.886      1.021     -0.688     -0.210      0.617      0.352      0.316      1.645     -0.034      0.427     -0.849     -1.160      1.931      0.262      1.002      1.181     -0.796     -0.448     -1.112     -0.548     -0.073      0.326      1.161      1.151      0.385      0.704      0.668
    -0.133     -0.206      1.064     -0.576     -1.815      0.264      0.121      0.687     -0.493      0.419      0.524     -0.280      0.291     -0.749      0.451     -0.379     -0.178      0.245     -0.114     -0.979      0.257      0.063      0.113     -0.044     -1.119     -0.424     -0.312      1.030     -0.550     -0.810      0.150      0.080      0.640     -0.446      0.948      0.201     -0.579      0.124     -0.617      1.040     -0.823     -0.224      0.111     -0.003      0.030
    -0.133      0.794      2.064      0.424      0.185      1.264      0.121     -1.313      2.507      0.419      0.524      0.720      1.291      2.251     -0.549      1.621     -0.178      1.245     -0.114     -1.979      0.755     -0.120      0.667      0.822     -0.008     -0.872      0.867      1.431     -0.222      0.194      0.456     -0.083     -1.981      1.718      0.438     -0.812      0.931      0.247      1.505     -0.440      0.717     -0.065      0.123     -0.612     -2.013
    -1.133     -2.206      0.064      0.424      0.185     -0.736     -1.879     -2.313     -1.493     -0.581      1.524     -1.280     -1.709     -0.749     -0.549      0.621     -2.178     -2.755      0.886     -1.979      0.377     -1.363     -1.274     -0.558     -0.093     -1.624     -0.928      1.348      0.866      0.265     -1.103     -0.408     -0.947     -0.996     -0.433      0.952      0.327      0.102     -0.344     -0.549      0.092     -0.673     -0.789      1.240     -1.784
     0.867     -0.206     -0.936      1.424      1.185      1.264     -1.879      0.687      0.507      0.419      0.524      0.720      0.291     -0.749      0.451     -0.379     -3.178     -1.755      0.886      0.021      0.733     -1.239     -0.383      0.000      0.282      0.151      0.975     -0.568      1.237      0.945      0.484     -0.503      1.074      0.333      0.232     -0.533      2.170      0.780     -0.679      0.427     -1.078     -1.692     -1.281      0.999     -0.239
     0.867      0.794      1.064     -0.576      1.185      0.264      1.121     -0.313      0.507      0.419     -0.476      0.720     -0.709      0.251      0.451      0.621      0.822      0.245     -0.114      1.021      0.196      0.177     -0.169     -0.190      1.191      0.628      0.709      1.032     -0.385     -0.018      0.185      0.908      0.008      0.679     -0.475     -0.714      0.459     -0.568      0.530     -0.130      0.316      0.541      0.478     -0.005      0.098
    -0.133     -0.206      1.064      0.424      0.185     -0.736     -1.879      0.687      1.507     -1.581      0.524     -1.280      1.291     -0.749     -1.549      0.621     -1.178      0.245     -0.114      0.021      0.203     -0.308      0.707      0.321      0.473     -0.403      0.027      0.268      0.188     -0.184     -0.883     -1.607     -0.244      1.304     -1.529      0.486     -0.963      0.219     -0.943     -1.676      0.430     -0.788     -0.781     -0.230     -0.523
    -0.133     -0.206      0.064     -0.576      1.185      0.264     -1.879      1.687     -0.493      0.419      1.524     -1.280      1.291      1.251      0.451      0.621     -1.178      0.245     -0.114      1.021      0.359     -0.564      0.722     -0.238      0.558     -0.498      0.333     -0.609     -0.216      0.607     -0.066     -1.210      0.945     -0.480      0.119      1.155     -0.523      0.138      1.565      0.309      0.315     -0.613     -0.803      0.002      0.444
     0.867      0.794      0.064      1.424      0.185      0.264      1.121     -0.313      1.507      0.419      1.524      1.720      0.291     -1.749      0.451     -0.379      0.822      0.245      0.886      0.021      0.326      0.890      0.250      0.585      0.138      0.706     -0.158     -0.243      0.899      0.050     -0.211      0.215     -0.627      0.977      0.287      0.965      0.677      0.106     -2.263      0.394     -0.698     -0.281     -0.375      0.505      0.042
     0.867     -1.206     -1.936     -1.576     -0.815     -0.736      0.121      0.687      0.507     -0.581      0.524     -0.280      0.291      1.251     -0.549      0.621     -1.178      0.245     -1.114     -2.979     -0.029     -0.781      0.136     -0.010     -1.136      0.757     -0.309     -2.087     -1.432      0.349     -0.859      0.857      0.516      0.601      0.059      0.689      0.755      0.014      1.371     -0.110      0.568     -0.475     -0.059     -1.046     -1.910
     0.867     -1.206     -0.936     -1.576     -0.815     -0.736     -1.879      0.687     -1.493     -0.581      0.524     -1.280      0.291     -0.749     -0.549      0.621     -1.178      0.245     -2.114      0.021     -0.221     -1.499     -0.137     -1.879     -0.938      1.056      0.198     -0.793      0.304      0.078     -0.575     -0.358      0.922     -0.096     -0.295      0.756      0.646      0.596      0.978     -0.021      0.745      0.367      0.429     -1.435      0.897
    -1.133      0.794      0.064     -1.576     -1.815      0.264      1.121      0.687     -0.493     -0.581      0.524     -0.280     -0.709      1.251     -1.549      0.621      0.822      1.245     -1.114     -0.979      0.126      0.237      0.259     -1.135     -1.068     -1.255      0.741     -0.260     -0.345     -0.709      0.206      0.821      0.365      0.436     -0.057      0.320     -0.570     -1.002      2.023     -1.044      0.379      0.431      0.733     -0.427     -0.030
     1.867      0.794      0.064     -1.576      0.185      1.264      1.121     -0.313     -1.493      1.419      1.524      0.720      0.291     -0.749      1.451      1.621      0.822     -1.755     -1.114      1.021      1.166      0.840     -0.151     -0.646      0.271      0.556      0.073      0.293     -0.782     -0.012      0.107      0.120     -0.176     -0.778      1.238     -0.261     -0.253      0.470     -0.207      1.256      0.358     -0.079     -1.509     -0.736      0.750
     0.867      0.794     -1.936      1.424      0.185      1.264      0.121      0.687     -0.493     -0.581      0.524      0.720      0.291      1.251      0.451      0.621      0.822      0.245      0.886      0.021      0.371      0.404      0.466      0.323     -0.602      0.669      0.455     -2.252      1.134      0.776      0.901     -0.360      0.195     -0.839     -0.237      0.160     -0.052     -0.438      0.734      0.910      0.112      0.510     -0.609      0.641      0.493
     0.867      0.794     -1.936      0.424      0.185     -1.736      1.121      0.687     -1.493     -0.581     -0.476      0.720      1.291      1.251     -0.549     -0.379      0.822      0.245     -0.114      0.021     -0.501      0.158      0.423      0.591      0.727      1.379      0.800     -2.241     -0.098     -0.699     -1.175      0.924      0.223     -1.873     -0.951      0.339      0.444      0.669      0.796     -0.874      0.059      0.749     -0.405     -0.457     -0.688
    -1.133      0.794     -1.936     -0.576      1.185      1.264     -2.879      0.687     -1.493      1.419      1.524      0.720     -2.709     -0.749      1.451      1.621      0.822      0.245     -1.114      1.021      0.884      0.221     -0.948     -0.455      0.659     -2.198      0.623     -0.983     -0.218      0.583      0.387     -3.192      1.584     -1.061      0.941      0.099      0.333     -1.300     -0.346      1.099      0.688      0.656      1.457     -0.796      0.572
     0.867      0.794      2.064     -1.576     -0.815      1.264      0.121      1.687      0.507     -2.581      1.524     -0.280      1.291      1.251      1.451      1.621     -0.178      1.245     -2.114     -0.979      0.976      0.329      0.621      0.597     -0.860      0.105      0.505      1.290     -2.173      0.041      0.378      0.165      1.317      0.037     -2.187     -0.001     -0.796      0.344      0.743      1.650      0.461     -0.666      0.143     -2.297     -0.227
    -0.133      0.794     -0.936     -1.576      1.185      0.264      0.121     -0.313     -1.493      0.419      1.524      0.720      1.291     -1.749     -0.549     -1.379     -1.178     -1.755     -0.114     -2.979     -0.063      0.230      0.054     -0.993      0.160     -0.328      0.370     -0.998     -0.539      1.038      0.501     -0.018     -0.435     -0.565      0.262      1.522      0.571      1.249     -0.716     -0.469     -1.307     -1.310     -1.683      0.233     -3.142
    -0.133     -0.206      1.064     -0.576      0.185      0.264     -1.879      1.687     -0.493     -0.581      0.524      0.720      0.291     -1.749      0.451     -0.379     -0.178      1.245     -0.114      0.021     -0.306      0.005      0.771     -0.949      0.764      0.247     -0.368      0.402      0.506     -0.734      0.586     -1.851      1.006      0.273     -1.130      0.702      0.618     -0.775     -0.743      0.168     -0.048     -0.166      0.127      0.281     -0.710
     0.867     -1.206     -0.936      1.424      0.185      0.264     -0.879     -1.313      0.507     -1.581     -1.476     -1.280      0.291      1.251     -1.549     -1.379     -2.178      0.245      1.886     -1.979     -0.519     -0.661     -0.137      0.716     -0.810      1.333     -0.601     -0.834      0.728      0.845      0.813     -0.013     -1.159     -0.265     -1.124     -0.652     -0.497      0.207      0.644     -1.153     -0.918     -1.458      0.361      1.465     -1.285
    -0.133      0.794      0.064      1.424     -0.815     -1.736      0.121      1.687      0.507      0.419     -0.476      0.720     -0.709      0.251      1.451     -0.379     -0.178      1.245     -0.114      0.021     -0.779      0.582      0.300      0.971     -0.694      0.697      0.259     -0.054      0.327      0.036     -1.109     -0.320      1.220     -0.257      0.846      0.692      0.006     -1.163     -0.598      1.602      0.456     -0.725      0.845     -0.532      0.624
    -0.133     -0.206      1.064     -0.576      1.185     -0.736      0.121     -0.313     -0.493      0.419     -1.476     -0.280     -0.709     -0.749      0.451     -0.379     -0.178      0.245     -0.114      0.021     -0.697     -0.100     -0.282     -0.665      0.538      0.713      0.015      1.445      0.092      0.659      0.078      0.282     -0.023      0.147      0.094     -0.452     -0.228     -0.431     -0.260     -0.027      0.408     -0.066      0.615      0.274     -0.398
    -0.133     -1.206      1.064      2.424      0.185     -1.736      0.121     -1.313      0.507     -0.581     -1.476     -1.280      1.291      1.251     -0.549     -0.379     -1.178      1.245      0.886     -0.979     -1.275     -0.868      0.298      0.954     -1.193      1.160     -0.316      0.707      1.356      1.553     -0.428      1.036     -1.901     -0.338      0.169      0.294     -0.098      0.884      0.518      0.092      0.958     -0.267      0.798      0.283      0.104
    -2.133     -2.206      0.064      0.424     -0.815      1.264      0.121     -1.313      0.507      0.419     -1.476     -1.280      0.291     -0.749     -1.549     -1.379     -0.178      0.245      0.886     -1.979     -0.493     -0.950     -0.095     -0.417     -0.983     -1.682     -1.259      0.011      0.916      0.051      1.809      1.061     -1.144      0.622      0.893     -0.855     -0.056      0.515     -0.333     -1.108     -0.839      0.770      0.158      0.949     -1.118
    -1.133     -2.206      2.064      1.424     -0.815      0.264     -1.879     -2.313     -0.493     -0.581     -1.476     -1.280      1.291     -0.749     -0.549     -1.379      0.822      1.245      1.886     -1.979     -0.892     -0.595      0.995      0.802     -1.174     -0.169     -1.617      1.091      0.606      0.284      1.151     -1.383     -3.249     -1.154     -0.066     -0.243     -0.513     -0.171     -1.415      0.101     -0.396      1.422     -0.306      1.570     -0.856
    -0.133      0.794     -1.936      2.424      1.185     -0.736      1.121     -2.313      2.507      1.419      1.524      1.720      1.291      2.251      1.451      0.621      0.822     -1.755      1.886      1.021      0.357      0.676     -0.332      1.834      0.596     -0.647      0.142     -1.622      0.562      0.594     -1.319      0.322     -1.943      0.992      1.211      0.804      0.977      1.834      0.734      1.204      0.260     -0.183     -1.188      0.913      0.362
     0.867     -0.206      1.064     -0.576      0.185      1.264      0.121     -1.313     -0.493      0.419     -0.476      0.720     -1.709      1.251      0.451     -1.379     -0.178      0.245      0.886     -1.979     -0.203      0.209     -0.749      0.681      0.263      1.051     -0.391      1.886     -1.286     -0.089      1.593      0.006     -0.647     -1.050      0.370     -0.401      0.498     -0.531      0.670      0.261     -1.060     -0.311      1.527      0.511     -2.153
    -2.133     -0.206     -1.936      0.424     -1.815     -2.736      0.121      0.687      1.507      0.419     -0.476     -1.280      0.291      1.251      0.451     -1.379     -0.178      0.245      0.886     -1.979     -1.203     -0.668     -0.205      0.166     -1.473     -0.883      0.542     -1.750      0.295     -0.382     -1.512      0.760      0.849      1.302      1.275      1.298     -0.508      0.632      1.038      1.341     -0.056      0.483      0.428      0.878     -0.750
     0.867      0.794      0.064      0.424      0.185      1.264     -0.879      0.687      0.507     -1.581     -1.476      0.720     -0.709      0.251      0.451      1.621      0.822      0.245     -0.114      0.021      0.386      0.433     -0.175      0.243      0.527      0.483      0.259      0.247      0.042     -0.466      1.003     -1.346      0.679      0.067     -1.882     -2.076      0.345     -0.322     -0.124      0.112      1.267      0.482      0.597     -0.199     -0.453
    -0.133     -1.206      0.064     -1.576     -0.815     -1.736     -0.879     -0.313     -1.493     -0.581      0.524      0.720      0.291     -0.749      0.451      0.621     -0.178      0.245     -2.114      0.021     -0.215     -0.440     -0.143     -1.428     -0.404      0.113     -0.654      0.154     -0.228     -0.393     -1.371     -0.313     -0.281     -0.126     -0.441      0.936      1.232      0.430      0.466      0.715      0.823      0.174      0.356     -1.497      0.367
    -0.133     -1.206      1.064     -1.576      0.185     -0.736     -0.879      0.687     -0.493     -0.581     -0.476     -1.280     -0.709     -0.749      0.451      0.621     -0.178      0.245     -1.114      1.021     -0.314     -0.385     -0.165     -1.123      0.842      0.156     -0.812      1.249     -0.381     -0.674     -0.364     -0.265      0.880      0.418     -0.781     -0.131     -0.794     -0.423      0.182      0.222      0.969      0.323      0.407     -0.558      0.361
     0.867     -0.206      1.064     -0.576     -0.815     -0.736      1.121      1.687     -0.493     -0.581     -0.476      0.720      1.291     -0.749     -0.549      0.621     -0.178      0.245     -1.114     -0.979      0.131      0.158      0.682     -0.718     -0.961      0.615     -0.330      0.461      0.002      0.158     -0.728      1.031      0.838     -0.099     -0.054     -0.521      0.538      0.233     -0.333     -0.019      0.693     -0.351     -0.693     -0.659     -0.124
    -1.133     -0.206      0.064      1.424      0.185      1.264      0.121      0.687      0.507      0.419      0.524     -0.280      0.291     -0.749      0.451      1.621      0.822      0.245     -0.114      0.021      0.565      0.036      0.082      0.586      0.464     -1.548     -0.070     -0.067      0.812     -0.358      0.621     -0.102      0.620      0.103      0.136     -0.284     -0.350     -0.049     -1.284      0.105      0.959      0.771      0.068     -0.315     -0.274
     0.867     -3.206      1.064     -1.576      1.185      0.264      1.121     -2.313     -1.493      1.419      1.524      0.720      1.291     -1.749      1.451      1.621      0.822     -0.755     -1.114     -0.979      1.015     -0.174      0.198     -1.166      0.963     -0.191     -3.188      0.807     -0.349      0.119     -0.733      1.431     -2.542     -0.521      0.979      0.160      0.986      0.910     -0.599      1.020      0.457      0.907     -1.225     -0.495     -1.806
     0.867      0.794     -0.936     -1.576     -0.815      1.264      1.121     -2.313     -0.493     -0.581      1.524     -0.280      0.291      1.251      0.451      0.621      0.822     -0.755     -1.114     -0.979      1.258      0.411      0.078      0.045      0.623     -0.347      0.317     -0.826     -1.364     -1.577     -0.056      0.615     -2.210     -0.578     -0.891     -0.244     -0.716      0.229      1.255      0.136     -0.798      0.379     -0.999     -1.060     -1.487
    -1.133     -3.206      1.064      0.424      1.185     -2.736      1.121     -1.313      2.507     -2.581     -1.476      1.720      0.291      1.251     -2.549     -2.379      0.822     -0.755      0.886      0.021     -1.308      0.415     -0.192      0.926     -0.145      0.040     -3.494      1.245     -0.509      1.329     -1.375      0.692     -1.169      1.756     -2.446      0.565      1.109      0.409      0.531     -2.591     -0.923      0.416     -0.495      0.433      0.161
     0.867      0.794      1.064      1.424      0.185      1.264      1.121      1.687     -1.493      1.419      0.524      1.720      1.291      2.251      1.451     -1.379     -0.178     -0.755      1.886      1.021      0.250      0.477      0.302      0.274      1.318      0.316      0.211      0.850      1.113     -1.089      0.940      0.500      1.403     -1.695      0.670      0.167      1.072      0.724      1.921      0.868     -1.568     -0.646     -1.416      1.599     -0.153
    -0.133     -1.206      0.064      0.424     -0.815     -0.736     -0.879     -0.313      0.507     -0.581     -0.476     -0.280     -0.709      0.251     -0.549     -0.379     -1.178     -0.755     -0.114     -0.979     -0.340     -0.360     -0.194      0.052     -0.868      0.362     -0.744      0.259      0.296      0.084     -0.312     -0.656     -0.179      0.545     -0.070     -0.040      0.154     -0.542      0.266     -0.133     -0.010     -0.524     -0.452     -0.221     -0.312
    -0.133     -0.206      1.064     -0.576      0.185      1.264      0.121     -1.313     -1.493      0.419      0.524     -0.280      0.291     -0.749     -1.549      0.621      0.822      0.245     -2.114      0.021      0.717      0.269      0.191     -0.541      0.214     -0.753     -0.250      0.732     -0.020      0.016      0.497     -0.095     -1.526     -0.983      0.271     -0.678     -0.570     -0.126     -0.378     -1.676     -0.108      0.521      0.022     -1.737     -0.144
     0.867      0.794     -1.936      2.424      1.185      0.264      1.121     -1.313     -1.493      1.419     -1.476      1.720     -1.709      1.251      0.451     -1.379     -0.178      0.245      0.886      1.021     -1.070      0.459     -0.441      1.117      0.826      1.998      0.368     -1.387      1.355      0.392      1.293      0.711     -0.724     -2.624      0.963      0.003      1.048     -1.054      0.252      0.109     -0.236     -0.634      0.897      0.252      0.349
     0.867     -0.206      0.064     -0.576      0.185      0.264     -1.879     -1.313     -0.493      1.419      0.524     -0.280     -0.709     -0.749      1.451     -0.379      0.822      0.245     -1.114      0.021      0.552     -0.135     -0.371      0.264      0.247      0.356     -0.041      0.315     -0.820     -0.014     -0.410     -1.790     -0.885     -0.739      1.336     -0.281     -0.225     -0.153     -0.942      1.314     -1.092      0.893      0.781     -1.197     -0.195
    -0.133     -0.206      1.064     -0.576      1.185      1.264      0.121      0.687      0.507      1.419     -0.476      0.720     -1.709      0.251      0.451      0.621      0.822      0.245     -0.114      1.021     -0.173      0.434     -0.541      0.156      1.570     -0.074     -0.621      1.527     -0.766     -0.466      1.364     -0.271      1.319      0.407      0.826     -0.154      0.179     -1.124      0.274     -0.265      0.699      0.450      1.048     -0.298     -0.154
    -0.133     -0.206      0.064     -1.576     -0.815     -0.736     -0.879     -0.313     -0.493     -0.581     -0.476     -0.280      0.291     -1.749     -0.549     -0.379     -1.178      0.245      1.886     -0.979     -0.448     -0.614     -0.296     -1.142     -0.718      0.248      0.364      0.305     -0.523     -0.015     -0.147     -0.288      0.120      0.377     -0.147      0.285      0.603      0.634     -0.970     -0.039      0.052     -0.479      0.513      2.425     -0.086
     0.867      0.794     -0.936     -1.576      0.185      1.264     -2.879     -1.313     -1.493      1.419      0.524      0.720      0.291     -1.749      1.451      1.621     -0.178      1.245     -2.114      1.021      0.499      0.283      0.318     -1.476      0.718      0.391      0.369     -1.321     -0.200     -0.522      0.870     -3.068     -1.617     -0.409      1.152     -0.149      0.328     -0.194     -0.319      1.098      1.040     -0.548      0.738     -1.202      0.602
    -1.133      0.794      1.064      1.424      0.185     -1.736      0.121     -1.313      0.507     -0.581      0.524     -1.280      0.291      1.251     -0.549     -1.379     -0.178      0.245      0.886      0.021     -0.036      0.062     -0.069      0.317      0.719     -1.256      0.710      1.027      0.961     -0.473     -1.803     -0.059     -1.291      0.240     -1.099      0.424     -1.256      0.367      0.911     -0.845     -1.275     -0.219      0.432      0.700     -0.683
    -2.133      0.794      0.064      0.424      0.185      0.264     -2.879     -1.313      2.507     -2.581     -0.476      0.720      1.291      0.251      0.451     -1.379     -2.178     -2.755     -0.114     -1.979     -0.591     -0.558     -0.380      0.528     -0.057     -1.508      1.262      0.344     -0.223      0.281      0.871     -2.141     -0.919      2.033     -2.720      0.243      1.153      1.790     -0.206      0.447     -0.736     -1.694     -2.297     -0.414     -1.926
     0.867     -0.206      0.064     -0.576     -0.815      1.264      1.121     -0.313      1.507     -0.581     -0.476     -2.280      0.291     -0.749     -0.549      1.621     -0.178     -0.755     -0.114      0.021      0.526     -0.070     -0.254     -0.198     -0.505      0.237     -0.260      0.398     -0.299     -0.253      0.763      0.980     -0.059      1.702     -0.353     -1.296     -2.141      0.649     -0.558     -0.238      0.984     -0.132     -0.359      0.158      0.545
    -0.133     -0.206      0.064      1.424      1.185     -1.736      0.121     -0.313      0.507      0.419     -0.476     -0.280     -0.709      1.251     -0.549     -1.379     -1.178     -0.755      1.886      1.021      0.166     -0.511     -0.711      0.489      1.215     -0.231      0.350      0.775      1.002      0.032     -2.002      0.660      0.425      0.030     -0.142     -0.788      0.219      0.428      0.834     -1.073     -1.489     -0.607      0.297      1.723      0.041
    -0.133      0.794      2.064     -0.576     -1.815      0.264      1.121      1.687      0.507      1.419      0.524     -0.280      0.291     -0.749      0.451     -0.379      0.822      1.245     -0.114     -0.979      0.408      0.699      0.669     -0.083     -0.913     -0.404     -0.116      1.343     -0.512     -0.975      0.157      0.376      0.792      0.453      1.857      0.019     -1.268     -0.451     -0.709      0.775     -0.823      0.061      0.196     -0.087     -0.139
     0.867      0.794     -0.936     -1.576      1.185     -0.736      0.121      0.687      1.507      1.419      1.524      0.720      0.291      0.251      1.451     -0.379     -1.178      1.245      0.886      1.021      0.693      0.074      0.377      0.347      1.081      0.106      0.688     -1.306     -1.814      0.063     -1.585      0.245      0.358      1.076      0.606      0.456      0.662     -0.101     -0.107      0.864     -0.828     -1.244      0.573      0.793      0.151
     1.867      0.794      1.064      1.424      1.185      1.264      0.121     -0.313     -0.493      1.419      1.524      0.720     -0.709     -0.749      0.451      1.621      0.822      0.245     -0.114      0.021      1.224      0.267     -0.134     -0.941      0.751      0.591      0.552      1.163      2.294      0.445     -0.039     -0.100     -0.187      0.304      0.921     -0.071      0.384     -0.634     -0.071     -0.054      0.387      0.582      0.493      0.380     -0.576
     1.867      0.794      2.064      0.424      1.185      1.264      1.121     -1.313     -1.493      1.419      1.524     -0.280      1.291      2.251      1.451      1.621      0.822     -0.755      0.886      1.021      1.514      0.776      0.372      0.425      1.518      0.314     -0.132      1.643      0.053     -0.383     -0.198      0.240     -1.826     -1.728      0.781     -0.753     -1.333      0.831      1.853      0.870      0.070     -0.148     -1.326      0.814     -0.107
    -2.133     -1.206     -1.936     -0.576     -1.815     -1.736     -0.879      0.687     -0.493     -1.581     -1.476     -0.280      0.291      0.251     -0.549     -0.379     -1.178      0.245     -0.114     -1.979     -1.069     -0.717      0.033      0.423     -1.455     -1.121     -0.569     -1.949     -0.921     -0.531     -0.622     -0.222      0.651     -0.967     -0.964      0.088      0.446      0.176     -0.214      0.072      0.846     -0.279      0.336     -0.245     -0.596
    -1.133      0.794      1.064     -1.576     -2.815      1.264     -0.879      0.687     -1.493     -0.581      0.524      0.720      0.291     -1.749      0.451     -0.379      0.822      1.245     -0.114      1.021     -0.169      0.734      0.362     -1.404      0.101     -0.984     -0.012      0.775     -0.084     -2.865      1.531     -1.638      0.437     -0.333     -0.749      0.613     -0.133     -0.221     -0.412      0.460     -0.124      0.041      0.675      0.669      0.902
     0.867     -0.206      0.064      2.424      1.185     -2.736     -0.879     -1.313     -1.493     -0.581     -2.476     -0.280      1.291      1.251     -1.549     -2.379     -1.178      1.245     -0.114      1.021     -1.695     -0.466      0.639      0.413     -0.244      2.610      0.176     -0.607      2.073      1.380     -0.858     -0.317     -2.015     -1.910     -0.433     -0.150      0.208      0.342      1.060     -1.480     -0.568     -0.674      0.204     -0.240      1.265
     0.867      0.794     -0.936      1.424      1.185      0.264      0.121     -0.313      0.507      1.419     -1.476     -0.280     -2.709      0.251      1.451      1.621     -0.178      0.245     -0.114      1.021     -0.203      0.456     -0.784      0.320      0.883      0.987      0.316     -0.214      1.006      0.193      0.514     -0.251      0.662      0.238      0.925     -1.183     -0.754     -1.549      0.154      0.955      1.794     -0.545      1.309     -0.422      0.395
     0.867      0.794     -0.936     -0.576      1.185      0.264     -2.879     -2.313     -1.493      1.419      0.524      1.720     -1.709      2.251      1.451     -1.379      0.822     -1.755      1.886      1.021      0.347     -0.388     -1.075      0.137      1.027      0.408      1.107      0.097     -0.779     -0.006      0.026     -2.594     -1.156     -1.449      0.833     -0.072      2.249      0.042      2.014      0.842     -1.649      0.948     -0.129      1.776      0.179
    -0.133     -0.206     -1.936      0.424      1.185      1.264      1.121     -1.313     -1.493      1.419      0.524     -1.280     -0.709     -1.749      1.451      1.621      0.822      1.245     -1.114      1.021      0.646     -0.115     -0.197     -0.316      1.246     -0.958     -0.316     -1.620      0.669     -0.062      0.612      1.319     -1.203     -1.229      0.769     -0.474     -1.425     -0.372     -1.706      0.852      0.946      0.893      1.549     -1.028     -0.320
    -1.133     -1.206     -1.936      1.424     -0.815     -2.736     -0.879     -2.313     -0.493     -0.581     -1.476     -0.280      0.291     -1.749     -1.549     -1.379     -1.178     -0.755      1.886     -0.979     -1.269     -0.886     -0.079     -0.181     -0.726      0.124     -0.373     -1.905      1.537     -0.042     -1.516     -0.035     -2.250     -0.441     -0.114      0.247      0.793      0.243     -1.595     -1.394     -0.124     -0.384     -0.752      1.791     -0.427
    -1.133     -2.206      1.064     -1.576      0.185     -1.736     -0.879     -2.313      0.507     -0.581     -0.476     -1.280      0.291      0.251     -0.549     -1.379     -1.178      0.245     -0.114      1.021     -0.830     -0.540      0.112      0.297      0.178     -0.533     -1.459      0.849     -1.841      0.074     -0.898     -0.504     -2.533      0.328     -0.690      0.666     -0.792      0.130     -0.212     -0.608     -0.472     -0.717      0.001     -0.275      0.880
    -0.133     -1.206      0.064      1.424     -0.815      0.264     -0.879     -1.313      0.507      0.419     -0.476      0.720     -0.709     -0.749     -0.549     -1.379     -3.178      1.245     -1.114      0.021     -0.617     -0.828     -0.033      0.508     -0.517      0.592     -0.364      0.117      0.798     -0.318      0.954      0.090     -1.284      0.320      0.699      0.247      1.673     -0.707     -1.153     -0.158     -0.720     -2.142      1.050     -1.315      0.486
    -0.133     -1.206      0.064     -0.576      0.185     -1.736     -0.879     -1.313      0.507     -2.581     -0.476     -1.280      0.291     -0.749     -1.549     -0.379     -2.178      1.245     -0.114     -0.979     -0.311     -0.511      0.520     -1.073     -0.672      0.044     -0.680     -0.484      0.482      0.832     -1.247     -0.282     -1.896      1.310     -2.331     -0.125     -0.776     -0.449      0.135     -1.199      0.068     -1.730      0.409      0.593     -0.499
    -2.133     -2.206     -0.936      1.424     -0.815     -1.736      1.121     -2.313      1.507     -0.581     -0.476      0.720     -0.709     -0.749     -1.549      0.621     -0.178     -0.755     -0.114      1.021     -0.506     -0.061     -1.093      0.959     -0.294     -1.497     -2.079      0.050      0.572     -0.451     -1.343      1.227     -0.834      0.674     -0.712      0.344      0.786      0.886     -1.584     -1.390      1.170     -0.278      0.754     -0.589      1.166
     0.867     -1.206      0.064      0.424     -0.815     -0.736      0.121     -0.313      0.507     -0.581     -0.476     -0.280     -0.709      0.251     -0.549     -0.379     -1.178     -0.755     -0.114     -0.979     -0.346     -0.346     -0.587      0.047     -1.113      1.477     -0.668      0.636      0.311      0.400     -0.395      0.477      0.228      0.404     -0.176      0.115      0.139      0.062      0.152     -0.109     -0.046     -0.835      0.036     -0.185     -0.041
    -0.133      0.794      0.064      0.424      0.185     -0.736      1.121     -0.313      0.507      0.419      0.524      0.720     -0.709     -0.749      0.451     -1.379      0.822     -0.755     -0.114      1.021     -0.286      1.018     -0.286      0.933      0.150      0.113     -0.083      0.322     -0.506      0.163     -0.422      0.097     -0.074     -0.229      0.348      0.794     -0.298     -0.260     -1.493      0.412     -1.120     -0.192     -0.329     -0.694      0.792
    -2.133     -0.206      0.064      1.424     -0.815      0.264      0.121      0.687      1.507      0.419     -1.476     -1.280     -1.709     -0.749      0.451      0.621      0.822      0.245      0.886      0.021     -0.275     -0.296      0.045      0.911     -0.493     -1.980      0.036      0.068      0.541     -0.287      0.690      0.551      0.702      0.983      0.719     -0.926     -1.006     -1.784     -1.637      0.587      0.969      1.289      0.322      0.304      0.508
     0.867      0.794     -0.936     -0.576      0.185      0.264      1.121     -0.313     -1.493      1.419     -0.476     -0.280      0.291     -0.749      0.451     -0.379      0.822     -1.755     -0.114      0.021      0.211      0.338     -0.524     -0.895     -0.518      0.726      0.329     -0.296      0.373      0.611      0.063      0.682      0.198     -0.849      1.770     -0.921     -0.809      1.100      0.045      0.793     -0.547      0.606     -0.932      0.274      0.390
     0.867      0.794      0.064      0.424      0.185      1.264      1.121     -1.313      0.507     -0.581      0.524      0.720     -0.709      0.251     -0.549     -0.379     -1.178     -0.755      0.886      1.021      0.270     -0.391     -0.484      0.586      0.344      0.754      1.066      0.576     -0.197     -0.162      1.025      1.532     -0.752     -0.114     -0.626      0.035      1.194     -0.052     -0.163     -0.734     -0.820     -0.906     -0.097      0.504      0.725
    -0.133     -0.206      1.064      0.424     -0.815      0.264     -1.879      0.687      0.507     -0.581      0.524     -0.280      0.291     -0.749     -0.549     -0.379     -0.178      0.245     -1.114     -0.979      0.212     -0.220      0.126      0.418     -1.213     -0.029      0.261      1.033     -0.095      0.503     -0.009     -1.579      0.456      0.219     -0.009      0.379     -0.050      0.066     -1.359      0.073     -0.436      0.046      0.040     -1.135      0.090
    -1.133      0.794     -0.936      1.424      1.185      0.264     -1.879     -1.313      1.507      1.419     -1.476      0.720      1.291      1.251      0.451     -1.379     -0.178      0.245      0.886      0.021     -0.953      0.286      0.466      1.172      0.170     -0.262      0.517     -1.497      0.327      1.041      1.351     -2.233     -1.852      0.525      1.351     -0.035      0.323      0.606      0.037      0.613     -0.165     -0.441     -0.509      0.348     -0.059
    -0.133     -0.206      0.064     -0.576      0.185      0.264      1.121     -0.313     -0.493     -0.581     -1.476     -0.280     -0.709     -0.749     -0.549     -0.379      0.822     -0.755     -1.114      0.021     -0.559      0.082     -0.510     -1.041      0.968      0.490     -0.295      0.670      0.420     -0.702      1.084      0.949      0.231      0.351     -1.105     -0.720     -0.213      0.143     -0.077     -0.934      0.107      0.695     -0.096     -0.625     -0.710
    -0.133      0.794      1.064      2.424      1.185      0.264     -1.879      1.687      2.507      1.419     -0.476     -0.280      0.291      2.251      1.451     -0.379     -1.178     -1.755      1.886      1.021     -0.168     -0.374     -0.149      1.903      0.905     -0.006      1.119      1.099      0.473      0.298      0.482     -1.572      1.823      0.886      1.013     -0.309      0.142      0.497      0.549      1.113     -0.144     -0.832     -1.466      0.957      0.179
     0.867     -0.206      0.064      0.424      0.185      1.264      0.121      0.687     -0.493     -0.581      0.524     -0.280      0.291     -0.749      0.451      0.621     -0.178      0.245     -1.114      0.021      0.654     -0.088      0.052     -0.410      0.241      0.098     -0.122     -0.079      0.833      0.002      0.734      0.173      0.389     -0.188     -0.653     -0.448     -0.039      0.146     -0.449      0.262     -0.286     -0.029     -0.005     -0.767     -0.248
     0.867      0.794     -0.936     -1.576      1.185      1.264      1.121      0.687     -0.493      1.419      1.524      1.720      0.291     -1.749      1.451      1.621      0.822      1.245     -1.114      1.021      0.849      0.538      0.373     -1.381      0.566      0.177      0.178     -1.250     -0.069      0.630      0.528      0.616      0.340      0.540      1.105      0.358      1.127     -0.122     -0.494      1.348      0.700      0.229      0.429     -0.325      0.629
    -1.133     -0.206      2.064      1.424     -0.815     -1.736      0.121      1.687      0.507      0.419      0.524     -0.280      1.291      0.251      0.451     -0.379     -0.178      1.245      1.886      0.021     -0.393     -0.203      0.914      0.794     -1.135     -0.752     -0.138      1.399      0.654      0.299     -1.326      0.454      0.711     -0.298      1.026      1.074      0.028     -0.154     -0.523      1.095      0.023     -0.065     -0.089      1.503      1.036
     0.867     -0.206      1.064      1.424      1.185      0.264     -1.879     -2.313     -1.493     -1.581      1.524      0.720      0.291      0.251      0.451     -0.379      0.822     -1.755     -1.114      1.021      0.460      0.648     -0.509     -0.089      0.507      0.453     -0.854      1.501      1.512      0.775     -0.098     -2.588     -1.804     -1.421     -1.744      0.825      0.043      1.095      0.414      0.182     -0.805      0.163     -0.872     -1.042      0.712
    -1.133      0.794     -0.936      1.424     -0.815      0.264      0.121     -1.313      0.507      0.419     -0.476     -1.280      0.291      2.251     -1.549      0.621     -0.178     -0.755     -0.114     -0.979     -0.111      0.384     -0.035      1.352     -0.677     -1.088      0.365     -0.787      0.201     -0.253      0.441     -0.327     -1.088     -0.600      0.721     -0.401     -1.613      0.398      1.289     -1.036      0.520     -0.562     -0.803     -0.788     -0.511
    -0.133      0.794     -0.936     -1.576     -0.815     -1.736      1.121     -1.313     -1.493     -0.581     -1.476      0.720      0.291     -0.749     -1.549     -0.379      0.822     -1.755     -0.114     -0.979     -0.770      0.457     -0.178     -2.009     -0.568      0.577      0.319     -0.760      0.343     -0.356     -0.899      0.510     -1.197      0.040     -0.301     -0.385      0.169      0.583      0.997     -1.295      0.516      0.478     -1.568      0.912     -0.284
     1.867      0.794      1.064     -1.576      1.185      1.264      1.121     -1.313     -1.493      1.419      1.524      0.720     -0.709     -1.749      1.451      1.621      0.822      1.245     -2.114      1.021      1.299      0.682     -0.123     -1.434      1.051      0.500      0.323      1.137     -0.257      0.135      0.090      0.410     -1.204     -0.389      0.887     -0.344     -0.143     -0.310     -0.588      0.915      0.233     -0.187      1.342     -1.386      0.215
     0.867     -0.206      1.064     -1.576     -0.815      1.264      0.121      1.687     -0.493      0.419      0.524     -0.280      0.291     -1.749      0.451     -0.379      0.822      1.245      1.886      1.021      0.348     -0.107      0.463     -0.154     -0.387      0.695     -0.103      0.553     -1.338     -0.641      0.942     -0.060      1.093     -0.355      0.827     -0.245     -0.039     -0.313     -1.587      0.695     -0.555      0.772      0.520      2.067      1.303
    -1.133      0.794      1.064      0.424      0.185     -0.736      1.121      1.687     -0.493     -1.581      0.524     -0.280      0.291      0.251     -0.549      0.621      0.822      0.245     -0.114      0.021      0.011      0.234      0.096      0.310     -0.859     -1.146      0.549      1.036      0.006      0.996     -0.791      0.779      1.545     -0.772     -1.145      0.627     -0.715      0.050      0.015     -0.044      0.717      0.521      0.099     -0.345      0.708
     1.867     -0.206      0.064      1.424      0.185      1.264      0.121      0.687     -0.493     -0.581      0.524     -1.280     -0.709     -0.749     -1.549      0.621     -0.178     -1.755     -1.114     -1.979      0.659     -0.326     -0.893     -0.293     -0.295      1.118      0.225      0.982      1.715      0.516      0.464      0.498      1.627     -0.353     -0.479     -0.363     -1.076      0.789     -0.546     -1.281      0.092     -0.016     -0.488     -1.012     -1.781
    -0.133     -0.206     -1.936      2.424      0.185     -0.736      0.121     -2.313      0.507     -0.581     -1.476     -0.280     -2.709     -0.749     -0.549      1.621      0.822     -2.755     -2.114      1.021     -0.008     -0.098     -1.566      1.158      0.649     -0.172     -0.002     -0.464      1.092     -0.594     -0.768      0.240     -0.733     -0.386     -0.857     -1.385     -0.274     -0.372     -1.744     -1.149      1.632      0.675     -0.588     -2.608      0.503
    -0.133     -0.206      1.064     -0.576      0.185     -0.736      0.121      0.687     -0.493     -0.581      0.524     -1.280     -0.709     -0.749      0.451     -0.379     -0.178      0.245      1.886      1.021     -0.015     -0.266     -0.219     -0.263     -0.046     -0.163      0.057      1.356     -0.220      0.353     -0.788      0.400      0.895     -0.353     -0.520      0.452     -0.838     -0.419     -0.405      0.572     -0.242     -0.070      0.464      1.930      1.181
    -1.133     -1.206      0.064      0.424      0.185     -0.736      0.121     -0.313     -1.493     -1.581     -0.476     -1.280      0.291     -0.749     -0.549      0.621     -0.178      0.245     -0.114      0.021      0.115     -0.276      0.253     -0.285     -0.064     -1.208     -0.770     -0.138      0.740      0.063     -0.922      0.472     -0.398     -1.322     -1.478     -0.640     -0.974     -0.224     -0.447     -0.369      0.445      0.136     -0.247     -0.025      0.052
    -2.133     -0.206      0.064     -0.576      0.185     -2.736     -1.879     -1.313      0.507      0.419     -1.476      0.720      0.291      0.251      0.451     -1.379     -2.178      0.245     -0.114      0.021     -1.642     -0.890      0.125      0.014      0.042     -0.501      0.685     -0.004     -0.369      0.026     -1.032     -0.975     -1.364      0.672      0.360      0.644      1.662     -0.024      0.271      0.460      0.442     -1.258      0.179     -0.129     -0.013
    -2.133     -0.206      0.064     -1.576     -0.815      0.264      0.121      1.687     -0.493      0.419     -0.476     -0.280      1.291      0.251     -0.549      0.621      0.822      1.245     -0.114      1.021     -0.116      0.034      0.691     -1.578      0.123     -1.834     -0.168     -0.620     -0.213     -1.061      0.367      0.045      0.944      0.734      0.283     -0.328     -0.316      0.317      1.496     -0.567      0.772      0.820      0.264      0.526      0.935
    -0.133     -0.206     -1.936     -0.576      1.185      0.264     -1.879     -2.313     -1.493     -2.581      1.524     -2.280     -0.709      0.251     -0.549     -0.379     -1.178     -1.755     -1.114      1.021      0.253     -0.523     -0.893     -1.013      0.824     -0.411      0.341     -0.947      0.486      0.351     -0.002     -1.435     -1.429     -0.617     -2.849      1.111     -1.645      0.583      1.109     -0.979     -0.589     -0.575     -0.505     -0.596      0.309
     0.867      0.794      1.064      0.424      1.185      1.264      1.121     -1.313     -0.493     -0.581      0.524      0.720     -0.709      1.251      0.451      0.621      0.822     -0.755      0.886      1.021      0.915      0.609     -0.379     -0.226      1.159     -0.156      0.234      1.072      0.765      0.001      0.478      0.386     -0.931     -0.055     -1.252     -0.803     -0.247     -0.132      1.290     -0.121     -0.392     -0.004     -0.246      1.166      0.069
     0.867      0.794      0.064     -1.576      0.185      0.264      0.121      0.687     -0.493      0.419      1.524      0.720      0.291     -0.749      0.451      0.621     -0.178      1.245     -0.114      1.021      0.750      0.101      0.426     -0.507      0.203      0.154      0.765     -0.294     -1.095     -0.158     -0.385      0.138      0.204     -0.286      0.375      0.403      0.620     -0.329     -0.366      0.394     -0.254     -0.334      0.528      0.265      0.886
    -2.133      0.794      1.064      1.424      1.185     -0.736      1.121      1.687      0.507     -0.581     -2.476     -1.280      1.291      2.251     -0.549     -0.379      0.822     -0.755      1.886      1.021     -1.105      0.417      0.307      1.010      0.379     -1.133      0.361      0.638      0.267      0.617      0.354      0.563      1.215     -0.141     -1.016     -0.981     -1.853      0.990      1.148     -0.649      0.730      0.467     -1.376      1.236      0.660
    -1.133      0.794     -1.936      1.424     -0.815     -0.736      0.121     -1.313      0.507     -1.581     -0.476     -0.280     -0.709      2.251     -1.549     -1.379      0.822     -0.755      0.886     -0.979     -0.585      0.256     -0.468      0.882     -0.995     -0.756      0.443     -1.439      0.465      0.246     -0.100     -0.339     -0.723     -0.123     -0.968      0.331     -0.675     -0.049      1.409     -1.081     -0.694      0.687     -0.184      0.314     -0.209
    -1.133     -0.206      0.064      1.424     -0.815     -0.736      0.121     -1.313      0.507      0.419     -0.476      0.720     -0.709     -0.749     -0.549     -1.379     -2.178     -2.755      0.886     -0.979     -0.499     -0.230     -0.885      0.458     -1.129     -0.663     -0.055      1.026      0.977      0.329     -0.245      0.379     -0.425      0.447      0.794      0.240      1.060      0.358     -1.118     -0.015     -0.785     -1.993     -1.426      0.691     -0.069
     0.867     -0.206     -0.936      1.424      1.185     -1.736      0.121     -1.313     -0.493     -0.581      0.524     -1.280     -1.709     -1.749     -1.549      0.621     -0.178      0.245     -0.114      0.021     -0.158     -0.462     -0.329      0.069     -0.288      0.993      0.227     -0.591      1.550      1.282     -1.428      0.539     -0.756     -0.530     -0.308      0.716     -0.714     -1.264     -1.686     -1.262      0.634      0.046      0.822     -0.184      0.444
     0.867     -0.206     -0.936      0.424      0.185     -0.736      0.121     -0.313     -0.493     -0.581      0.524     -0.280      0.291      0.251     -0.549      0.621      0.822     -0.755     -0.114      0.021      0.180     -0.055     -0.030     -0.351      0.994      0.660     -0.108     -0.840      0.843     -0.942     -0.822      0.166     -0.179     -0.136     -1.119     -0.087     -0.119      0.317      0.524     -1.147      0.387      0.870     -0.748      0.055     -0.924
     0.867      0.794      1.064      1.424      0.185      0.264      1.121      1.687      1.507      0.419      0.524     -0.280      0.291     -0.749      0.451      0.621     -1.178      0.245      0.886      0.021      0.430     -0.083      0.009      1.097      0.379      0.270      0.753      1.271      0.262     -0.454     -0.207      1.074      1.553      0.678      0.201     -0.177     -0.300      0.278     -1.657      0.227      0.356     -1.085     -0.076      0.358     -0.348
    -2.133      0.794      1.064      1.424      0.185      0.264      1.121      0.687     -0.493      0.419     -1.476      0.720      1.291     -0.749      0.451     -1.379     -0.178      1.245      0.886     -0.979     -0.808      0.733      0.897      0.371     -0.235     -1.315      0.046      0.295      1.102      0.518      0.964      0.410     -0.346     -0.722      0.573     -0.300     -0.103     -0.125     -0.949      0.688     -0.446     -0.895     -0.074      0.701     -0.803
    -0.133      0.794     -0.936     -1.576      1.185      0.264      1.121      1.687      0.507      0.419      0.524      0.720      0.291     -0.749      1.451      0.621      0.822      1.245     -0.114      1.021      0.669      0.533      0.405     -0.793      1.715     -0.803      0.140     -1.317     -0.858     -0.643     -0.469      0.545      1.296      1.195     -0.293     -0.599     -0.094     -0.401      0.064      0.499     -0.134      0.261      0.679      0.332     -0.510
    -0.133     -3.206     -1.936     -0.576      0.185      1.264     -1.879     -2.313      2.507     -1.581     -0.476     -2.280      1.291     -0.749     -0.549      0.621     -1.178     -0.755      0.886      0.021     -0.023     -1.600     -0.131      0.541     -0.322     -0.191     -1.587     -1.873     -1.349      0.280      1.265     -0.315     -2.314      2.000     -1.442     -0.376     -0.467      1.335     -1.274     -0.491      0.789      0.311     -0.618      0.568      0.062
     0.867      0.794      1.064     -1.576      1.185      1.264      1.121      1.687     -1.493      0.419      1.524      1.720      1.291     -1.749      1.451      1.621      0.822      1.245      0.886      1.021      1.459      0.649      0.651     -0.816      0.874     -0.706      0.156      0.339     -0.886      0.163     -0.125      0.296      1.115     -0.648     -0.128     -0.483      0.706      0.372     -1.203      1.112      0.064      0.182      0.178      1.387      0.295
     0.867     -0.206     -0.936     -1.576     -0.815      0.264     -0.879      0.687     -0.493     -0.581      1.524     -2.280     -0.709     -0.749     -0.549      0.621     -0.178      0.245     -1.114      0.021      0.389     -0.250     -0.086     -0.895      0.281      0.331      0.115     -0.698     -0.619     -1.133     -0.025     -0.583      0.649      0.104     -0.717      0.863     -2.071     -0.542      0.007     -0.744      0.068      0.122      0.262     -0.664     -0.339
     0.867     -0.206     -1.936     -1.576      1.185      1.264      1.121     -2.313     -0.493     -0.581      0.524     -0.280     -0.709     -0.749      0.451      0.621      0.822      0.245     -1.114      1.021      0.473      0.409     -0.140     -1.175      0.856      0.407     -0.684     -1.664     -0.357      0.374      0.866      0.657     -2.171      0.477     -1.073      0.012     -1.012     -0.622      0.390      0.206      0.028      0.498      0.470     -0.543      0.144
    -1.133      0.794     -1.936      1.424      1.185     -2.736      1.121     -0.313     -0.493     -0.581     -1.476      0.720     -0.709      0.251     -1.549     -1.379      0.822     -1.755      0.886      1.021     -1.140      0.825     -0.658      0.538      0.593      0.109     -0.218     -0.924      0.976      0.857     -1.735      0.375      0.273     -0.897     -0.904      0.249     -0.245      0.239     -0.304     -1.799     -0.174     -0.061     -0.808      0.622      0.532
    -1.133      0.794      0.064      0.424      0.185     -1.736     -0.879      0.687     -1.493      0.419     -1.476     -0.280     -0.709     -0.749      0.451     -2.379     -0.178     -0.755      1.886      0.021     -0.979     -0.185     -0.622      0.276     -0.465     -0.213      1.025      0.624      0.144      0.588     -0.769     -0.838      1.212     -1.780      0.722     -0.011      0.041      0.236     -1.042      0.804     -1.303      0.066      0.330      1.788      0.457
    -0.133     -0.206      1.064      0.424     -1.815      0.264      0.121      0.687      2.507      0.419      0.524     -1.280      0.291      0.251     -0.549     -0.379     -0.178      0.245     -0.114      0.021      0.174     -0.356      0.176      0.715     -0.815     -0.309      0.234      0.851     -0.383     -1.033      0.276      0.397      0.431      1.942      0.880      0.150     -0.968      0.079     -0.242     -0.048     -0.525      0.235      0.069     -0.549      0.600
     0.867      0.794     -1.936      0.424      0.185      0.264      1.121      1.687      0.507      0.419      0.524     -0.280     -1.709      2.251      0.451      0.621      0.822     -2.755      0.886      1.021      0.517      0.424     -0.834      1.225      1.159      0.325      0.416     -0.903     -0.801     -1.124     -0.326      0.531      2.721     -0.726     -0.004     -0.166     -0.849     -0.382      1.030     -0.039      0.120      0.299     -1.444      0.319      0.015
    -0.133      0.794     -1.936     -0.576      0.185      1.264      0.121     -2.313     -1.493     -1.581     -1.476      0.720     -2.709     -1.749      0.451     -0.379      0.822     -2.755     -0.114      1.021     -0.458      0.821     -2.082     -0.759      0.584      0.266     -0.168      0.114      0.033     -0.145      1.672     -0.530     -0.169     -0.665     -1.766     -0.834     -0.210      0.418     -1.370      0.044      0.087     -0.134      0.329      0.027      0.479
    -2.133     -0.206      1.064      1.424      1.185      0.264      0.121     -0.313      0.507     -0.581     -1.476     -0.280      0.291      2.251     -0.549     -2.379     -0.178     -0.755     -0.114     -0.979     -1.277     -0.264     -0.437      0.734      1.031     -0.778      0.013      1.687      0.764     -0.010      1.553      0.293      0.074     -0.063     -1.166      0.460      0.180      0.957      1.371     -0.946     -1.066      0.023     -0.064     -0.414     -1.621
     0.867     -0.206      2.064      1.424      1.185     -0.736      1.121      1.687      2.507      0.419      1.524      1.720     -2.709     -1.749      0.451      0.621      0.822      1.245      0.886      1.021      0.798      0.322     -0.397      1.101      0.681     -0.054     -0.508      2.420      0.522      0.438     -1.627      0.771      2.112      1.550     -0.129      0.514      1.249     -1.884     -2.727      0.208     -0.307      0.376      1.795      0.480      0.515
[truncated: 3,842,686 more chars]
