# Supplementary material for: Modeling Measurement as a Sequential Process: Autoregressive Confirmatory Factor Analysis (AR-CFA)
Source: Front Psychol. 2019 Sep 20;10:2108. doi: 10.3389/fpsyg.2019.02108 (PMC6763968; doi:10.3389/fpsyg.2019.02108)
Supplement: Supplementary file 2 [file Data_Sheet_1.ZIP › Mplus files and data for AR-CFA paper/AR-CFA Bayes files/PV20.3.dat]

    -1.093     -0.304      0.839      1.184     -1.963      0.324     -0.907     -1.457     -0.614     -1.676     -2.276     -1.374      1.068      1.177     -1.725      0.555     -0.130      0.080      1.866     -2.188     -0.935     -0.365      0.254      1.249     -1.477      0.074      0.073      0.616     -0.070     -0.631      1.281     -0.575     -1.767     -1.836     -1.026     -0.880     -0.804      0.790      0.133     -1.115      1.540      0.273     -0.216      1.184     -0.828
    -2.093      0.696      0.839      2.184     -1.963     -2.676     -1.907     -1.457      1.386     -0.676     -2.276      0.626      1.068      2.177     -0.725     -1.445     -0.130      1.080      1.866     -0.188     -1.393     -0.002      0.014      2.171     -0.924     -0.675      0.561      0.652     -0.016     -0.967     -1.117     -1.873     -1.578     -0.364     -0.223      0.009      0.536      1.042      0.295     -0.193      0.005     -0.088      0.985      0.774      0.596
    -1.093      0.696     -0.161      1.184      1.037     -1.676      1.093     -0.457     -0.614      1.324     -1.276      1.626      1.068     -1.823      1.275     -1.445      0.870     -0.920     -1.134      0.812     -0.809      1.321     -0.045      0.120      0.257     -0.413     -0.612     -0.143      1.233      0.878     -0.876     -0.100     -0.308     -0.572      1.148      0.128      0.034      0.979     -1.981      1.145     -0.358     -0.667     -0.756     -1.093      0.638
    -2.093     -1.304     -0.161      0.184     -0.963     -0.676     -0.907     -0.457     -1.614     -0.676     -0.276     -0.374     -0.932      0.177     -0.725     -0.445     -1.130     -0.920     -0.134     -1.188     -0.458     -0.202     -0.640     -0.484     -0.027     -1.408     -1.187      0.554      0.763     -0.799     -0.365     -0.774      0.064     -1.206     -0.743      0.345      0.005     -0.080      0.294     -0.779     -0.017     -0.922     -0.022     -0.010     -1.003
    -0.093      0.696     -0.161     -1.816      1.037     -0.676      0.093      0.543     -0.614      0.324      0.724      0.626      0.068     -1.823      1.275      0.555     -0.130      1.080     -0.134      0.812      0.041      0.370      0.137     -0.904      0.462     -0.049      0.167     -0.225     -1.157      0.396     -0.677     -0.304      0.392      0.051      0.080      0.592      0.122     -0.079     -1.068      1.171      0.540     -0.542      0.942      0.451      0.461
     0.907      0.696      1.839      0.184     -0.963     -1.676      1.093      0.543     -1.614     -2.676      1.724      1.626      0.068      1.177     -2.725     -2.445     -0.130      0.080     -1.134     -1.188      0.060      0.308     -0.020      0.004     -1.023      0.724      0.452      1.830      0.120      0.191     -1.620      0.611      0.477     -1.579     -2.308      1.612      1.101      0.046      1.019     -2.025     -2.512     -0.481      0.208     -1.223     -0.332
     1.907      0.696      1.839      0.184      1.037      1.324      1.093      1.543      0.386      0.324      1.724      0.626      1.068      0.177     -0.725      0.555          *      1.080     -0.134     -0.188      1.156      0.783      0.848      0.303      0.644      0.794     -0.092      0.951     -0.201      0.267      0.220      0.128      0.596      0.227      0.050     -0.125     -0.476     -0.119     -0.175     -1.176     -0.688     -0.056     -0.150     -0.338     -0.693
    -0.093     -0.304      0.839      2.184      0.037     -2.676     -0.907      1.543      0.386     -0.676     -0.276     -0.374      1.068      1.177     -0.725      1.555     -1.130      1.080     -0.134      0.812      0.007     -0.421      0.882      0.871      0.024     -0.089      0.181     -0.041      1.147      0.095     -2.681     -0.401      0.604     -0.319     -0.836     -0.156      0.232      0.102      0.398     -0.620      1.605     -0.646     -0.254     -0.484      0.699
     1.907     -2.304     -2.161      1.184      1.037     -2.676      0.093     -2.457      1.386      0.324      1.724     -1.374     -2.932      1.177      0.275      1.555     -0.130     -2.920      1.866      0.812      0.639     -0.558     -1.804      1.135      0.093      1.230     -1.749     -0.215      0.212      0.885     -3.372      0.555     -0.826      0.194      0.108      0.588     -0.592     -0.469      0.073      0.257      0.978      0.580     -0.459      1.241      0.740
     0.907      0.696     -1.161      2.184      1.037      1.324      1.093     -0.457      1.386      0.324      1.724     -0.374     -0.932      0.177      0.275     -0.445     -0.130     -0.920     -1.134      0.812      0.797      0.277     -0.615      1.207      0.125      0.201      0.446     -0.633      0.932      0.923      0.610      0.586      0.095      0.246      0.390      0.384     -0.985     -0.088     -1.091      0.383     -1.344     -0.602     -0.157     -1.554      0.561
    -2.093      0.696      0.839      1.184      1.037     -1.676      1.093     -1.457     -1.614      0.324      1.724     -0.374      1.068      1.177      0.275     -2.445      0.870      1.080      0.866     -0.188      0.010      0.398      0.613      0.170      0.621     -2.102      0.297      0.291      1.135      0.153     -1.623      0.724     -2.105     -1.702      0.022      1.596     -0.933      0.221      1.070     -0.035     -2.242      0.399      0.096      0.815     -0.833
    -1.093     -0.304     -0.161     -1.816      0.037     -1.676     -1.907     -0.457     -0.614      1.324     -0.276     -0.374     -1.932      0.177      1.275      0.555     -0.130      0.080     -1.134      0.812     -0.274     -0.455     -0.654     -1.361      0.908     -0.785      0.081      0.597     -0.461     -0.926     -1.324     -1.577      0.206      0.541      0.867      0.228      0.252     -0.853      1.202      0.674      1.004      0.302      1.173     -0.561      0.061
    -1.093     -1.304     -1.161      0.184      1.037      0.324     -1.907     -0.457      1.386      1.324     -0.276     -2.374      0.068     -1.823      0.275      0.555     -0.130     -0.920      0.866      0.812     -0.020     -0.454     -0.421      0.267      1.473     -0.923     -0.756     -0.753     -0.089     -0.493      0.391     -1.379      0.125      1.130      0.680     -0.284     -1.755      0.653     -2.019     -0.597      0.671      0.490     -0.467      0.757     -0.544
    -1.093      0.696      1.839      0.184      0.037     -0.676      1.093      0.543      0.386      0.324     -0.276      0.626      0.068     -0.823      0.275     -0.445     -0.130      0.080      1.866      0.812     -0.067      0.416      0.030      0.299      0.425     -0.990      0.239      1.697     -0.018     -0.427     -0.430      0.733      0.334      0.004      0.131      0.014      0.031      0.120     -1.028      0.170     -0.380     -0.600      0.033      1.773      0.231
    -0.093     -0.304     -1.161      0.184     -0.963     -1.676      0.093      1.543      0.386      1.324     -1.276      0.626     -0.932     -0.823      1.275      0.555     -0.130      1.080      1.866      0.812     -0.714      0.133      0.096      0.437      0.268      0.627     -0.356     -1.177     -0.276     -1.125     -0.738      0.087      1.359     -0.054      1.326     -0.202      0.305     -1.133     -1.232      1.168      1.335     -0.086      0.878      1.484      0.585
    -1.093      0.696      0.839      1.184      1.037      0.324      1.093      0.543      1.386      1.324     -1.276      0.626      1.068      1.177     -1.725      0.555     -0.130      0.080      0.866     -3.188     -0.248      0.628      0.196      1.210     -0.276     -0.816      0.104      0.486      0.038      1.242      0.639      0.341      0.284      0.307      1.410     -0.951     -0.305      1.013      0.092     -1.714      0.854     -0.794     -0.155      0.324     -2.833
    -2.093      0.696     -0.161      0.184      0.037     -2.676      0.093      1.543      1.386     -0.676     -2.276      0.626     -0.932      0.177     -0.725     -2.445     -1.130     -0.920     -1.134     -0.188     -1.683     -0.112     -0.292      0.398     -0.359     -0.267      0.841      0.299     -0.229      0.320     -1.067      0.255      1.677      1.077     -0.445      0.531      0.804     -0.385     -0.097     -0.451     -0.613     -0.915     -0.310     -1.384      0.165
    -1.093      0.696     -2.161      1.184      1.037      0.324     -1.907     -2.457      1.386     -0.676      1.724      0.626      1.068      2.177     -0.725      0.555      0.870      1.080     -2.134      0.812      0.883      0.461      0.302      0.916      0.401     -2.026      0.192     -2.643      0.368      0.794     -0.502     -2.291     -2.613      0.652     -0.641      0.296      0.090      0.594      1.462     -0.960     -0.357      0.270      0.601     -2.640      0.524
    -2.093      0.696      1.839      1.184      1.037     -2.676      0.093      1.543      0.386     -0.676     -2.276      0.626      1.068     -1.823     -0.725     -2.445     -0.130      1.080     -1.134      0.812     -1.429      0.206      0.494     -0.047      0.238     -0.669      0.377      1.289      1.251      0.892     -1.270     -0.188      0.928      0.371     -0.669      0.183      0.481      0.462     -1.974     -0.955     -0.810     -0.246      0.558     -1.013      0.573
    -0.093     -1.304     -1.161     -1.816      1.037      0.324      0.093     -1.457     -0.614      0.324     -0.276     -1.374     -0.932     -1.823     -0.725      0.555     -0.130     -0.920     -1.134      0.812      0.091     -0.212     -0.795     -1.690      0.885     -0.105     -0.981     -0.351      0.026      0.178      0.176      0.125     -0.633      0.905     -0.069     -0.476     -1.070      0.228     -0.477     -1.163      0.563      0.056      0.172     -0.328      0.081
    -2.093     -1.304     -0.161     -0.816      0.037     -2.676      0.093      0.543      0.386     -0.676     -2.276     -1.374      1.068     -0.823      0.275     -1.445     -0.130      0.080      0.866     -0.188     -0.982     -0.159      0.504     -1.732      0.031     -1.135     -1.064     -0.837      0.803      0.219     -1.636      0.274     -0.034      1.726     -0.682     -0.708     -1.036      0.328      0.548      0.405     -0.379     -0.116     -0.582      1.630     -0.384
    -1.093     -0.304     -0.161      1.184      1.037      0.324      0.093      0.543      1.386      0.324     -0.276      0.626      0.068      0.177      0.275     -0.445     -0.130      0.080     -0.134      0.812     -0.193      0.121      0.133      0.499      0.725     -0.862     -0.373     -0.099      0.823      0.438      0.638     -0.152      0.347      0.802     -0.157      0.120      0.417     -0.005     -0.236     -0.113     -0.146     -0.292     -0.154     -0.327      0.163
     1.907      0.696     -0.161      0.184      1.037      1.324      1.093      0.543     -0.614     -2.676      0.724      1.626      1.068     -1.823      1.275      1.555      0.870      1.080     -2.134      0.812      0.801      1.254      0.405     -0.695      0.846      0.918     -0.506     -0.630      0.905      0.237      0.517     -0.221      0.064     -0.020     -3.069     -0.487     -0.161      0.542     -1.185      1.033      0.906     -0.604      0.633     -1.660     -0.085
    -2.093      0.696     -2.161     -0.816      1.037     -1.676      1.093     -2.457     -0.614      1.324     -1.276      0.626     -1.932     -0.823      1.275     -1.445      0.870     -1.920     -0.134      0.812     -0.832      0.509     -1.485     -0.850      0.850     -1.144      0.149     -0.528     -0.178      0.284     -0.925      0.461     -0.828      0.000      0.905      0.164      0.005     -0.033     -0.112      0.793     -0.413      0.268      0.158      0.496     -0.137
    -0.093      0.696     -1.161      1.184      0.037     -0.676      1.093     -1.457     -0.614      0.324      0.724      0.626      0.068      0.177      0.275     -1.445     -0.130     -0.920     -1.134     -1.188      0.116      0.207      0.148     -0.378     -0.575     -0.299      0.522     -1.295      1.494      0.566     -0.900      0.851     -1.610     -0.280      0.588      0.686      0.268     -0.073      0.459      0.525     -1.697     -0.468     -1.263     -0.921     -0.707
    -2.093      0.696      1.839      1.184      1.037     -1.676      1.093      1.543      1.386      1.324     -2.276      1.626      1.068      2.177      1.275     -2.445     -0.130      1.080     -0.134      0.812     -1.690      0.442      0.675      0.309      1.214     -0.497      0.287      1.088      0.860     -0.150      0.123      0.664      0.989      1.017      0.593      0.360      0.977      0.097      1.761      0.777     -0.292     -0.572      0.255     -0.371     -0.293
    -1.093     -0.304      1.839     -1.816      1.037      1.324      1.093     -0.457      0.386     -2.676     -1.276     -2.374      1.068      0.177     -1.725      0.555      0.870      1.080      1.866      0.812     -0.053     -0.241      0.558     -0.533     -0.183     -0.983      0.007      1.378     -1.129      1.145      1.381      1.507     -0.924      0.798     -2.665     -0.970     -2.075      0.345      0.648     -1.621      0.647      0.911      0.207      2.129      0.948
    -0.093      0.696      1.839      0.184      1.037      0.324     -0.907     -0.457      0.386      1.324      1.724      1.626     -0.932      0.177      1.275      0.555     -1.130     -0.920     -0.134     -1.188      0.934      0.265     -0.458      0.399      0.496     -1.048      0.563      2.152     -0.222      0.530     -0.655     -1.183      0.078      0.079      0.995      0.273      1.269     -0.375     -0.261      0.992     -0.336     -1.477     -0.207     -0.258     -1.652
     1.907     -1.304      1.839      2.184      1.037      0.324     -0.907      0.543      2.386      1.324      1.724     -1.374     -2.932      1.177      0.275      1.555      0.870     -1.920     -0.134      0.812      0.906      0.168     -1.501      1.049      1.202      1.035     -1.348      3.321      1.050     -0.108     -0.376     -1.050      2.177      1.412      0.694      0.284     -1.574     -0.944      0.254     -0.249      0.397      0.727      0.002     -0.539     -0.441
    -0.093      0.696      0.839      1.184      1.037      1.324      0.093     -0.457     -0.614      1.324     -0.276      1.626      0.068      1.177      1.275     -0.445      0.870      0.080     -0.134      0.812     -0.055      0.654     -0.056      1.056      0.600      0.078      0.301      0.887      0.194      0.494      1.329     -0.571     -0.420     -1.514      1.082     -0.181      0.692      0.328      0.045      1.068     -0.331     -0.179      0.021     -0.579      0.133
     1.907     -3.304      0.839      0.184     -1.963      1.324     -2.907      0.543      1.386     -2.676      1.724     -2.374      1.068      1.177     -1.725      0.555     -2.130      1.080      1.866     -2.188      0.837     -1.295      0.739      0.545     -2.274      0.980     -2.040      0.074     -0.479      0.306      0.384     -1.637     -0.293      1.022     -1.377      0.366     -0.717      0.196      0.792     -0.551     -0.134     -0.719      0.010      1.611      0.132
     1.907     -0.304      1.839      2.184     -0.963      0.324      0.093      1.543      1.386     -2.676      1.724     -0.374      1.068      1.177     -1.725      1.555      0.870      1.080      0.866     -1.188      0.755     -0.048      0.662      1.413     -0.845      1.060     -0.376      1.238      0.807     -0.116     -0.313      0.172      0.886      0.292     -2.050      0.416     -0.457      0.067     -0.131     -1.235      0.727      1.120      0.081      0.178     -0.216
    -2.093      0.696      0.839      1.184      0.037      0.324      1.093     -1.457      2.386      0.324     -1.276      0.626      1.068      1.177      0.275     -1.445      0.870      1.080     -1.134     -0.188     -0.783      0.697      0.675      1.407      0.069     -1.237     -0.098      0.149     -0.103      0.046      0.955      0.371     -2.105      1.130      0.343      0.116     -0.434      0.137      0.085      0.146     -0.582      0.025      0.088     -1.838     -0.165
    -0.093      0.696     -2.161      1.184      1.037     -0.676      0.093      1.543      2.386     -0.676     -0.276     -0.374      1.068      1.177      1.275      0.555     -0.130      0.080      1.866      0.812      0.293      0.035      0.190      1.165      0.273     -0.457      0.797     -2.469      0.159      0.677     -0.874      0.024      1.248      1.373     -0.807     -0.811     -0.415      0.798      0.153      1.040      0.510     -0.157     -0.127      1.240      0.515
    -2.093     -1.304      1.839      2.184      1.037     -2.676     -1.907      1.543     -0.614      1.324     -2.276     -1.374      1.068      2.177      1.275     -2.445     -0.130      1.080     -0.134      0.812     -1.609     -0.456      0.823      1.267      0.139     -0.455     -0.949      0.938      0.833      1.049     -1.207     -1.278      0.834     -1.707      1.407      0.355     -0.671      0.054      1.104      1.052     -0.780      0.374      0.228     -0.775      0.784
     0.907      0.696      0.839      1.184      1.037      1.324      1.093     -1.457      0.386      1.324     -0.276      1.626      1.068      1.177      0.275      0.555      0.870      1.080      0.866      0.812      0.313      0.976      0.794      0.523      1.286      0.774     -0.255      0.055      0.641     -0.213      0.962      0.137     -2.282      0.026      0.580     -0.781      0.346     -0.007      0.687     -0.488      0.072     -0.232      0.028      0.699     -0.582
    -1.093     -0.304     -0.161     -1.816     -1.963     -1.676      1.093      1.543      1.386     -1.676      0.724      0.626      0.068      1.177      1.275      0.555      0.870      1.080      0.866     -1.188      0.525      0.333      0.211      0.357     -0.599     -1.612     -0.705     -0.409     -2.106     -1.477     -2.153      0.889      1.161      1.029     -1.343     -0.122      0.174     -0.137      0.920      1.549      0.054      0.613      0.627      0.792     -0.614
    -0.093      0.696     -0.161          *     -0.963      1.324      1.093      1.543      0.386          *          *          *      0.068          *          *          *          *          *          *     -1.188      1.214      0.493      0.161      0.396     -0.748     -1.345      0.164     -0.364     -0.069     -0.161      0.186      0.377      1.312      0.215      0.922     -0.414     -0.063     -0.125      0.004     -2.290      0.861     -0.027      0.402      0.548     -0.443
    -0.093      0.696     -0.161      0.184      0.037      0.324      1.093      0.543      0.386      1.324      1.724      1.626      1.068      0.177      1.275      0.555      0.870      1.080     -0.134     -0.188      0.882      1.138      0.562      0.757      0.113     -0.882     -0.266     -0.657     -0.508     -0.140     -0.512      0.147      0.080     -0.440      1.088      0.495      0.018      0.225     -0.358      1.143     -0.324     -0.338      0.169     -0.527     -0.331
    -0.093     -0.304     -0.161     -0.816     -0.963     -0.676     -0.907      0.543     -0.614     -0.676     -0.276     -0.374     -0.932     -0.823     -0.725     -0.445     -0.130      0.080     -1.134     -0.188     -0.321     -0.092     -0.578     -0.970     -0.910      0.371     -0.172      0.365      0.284     -0.045     -0.429     -0.911      1.237      0.135     -0.141      0.233     -0.393     -0.116     -0.116     -0.159     -0.012      0.130      0.986     -0.538      0.715
    -0.093      0.696     -2.161     -1.816     -0.963      1.324      1.093     -2.457      0.386     -0.676      1.724     -0.374     -1.932     -1.823     -0.725     -1.445      0.870     -0.920     -0.134     -1.188      0.560      0.257     -1.116     -0.847     -1.150     -0.627      0.588     -1.243     -0.838      0.228      0.874      0.966     -1.339      1.042     -0.122      0.883     -0.766     -0.358     -1.097     -0.009     -2.019      0.576      0.767      0.362     -0.136
    -0.093     -2.304     -1.161      2.184     -2.963     -0.676      0.093      0.543     -0.614     -1.676     -1.276     -2.374     -1.932     -0.823     -1.725      1.555     -2.130      0.080     -1.134     -0.188     -0.356     -1.584     -0.483      0.023     -1.895      0.132     -0.832     -0.603      2.077     -0.985     -0.336      1.631      1.074     -0.771     -0.668     -0.602     -0.075     -1.171     -0.734     -0.817      1.983     -0.395      0.787     -1.082      1.610
     0.907     -0.304      0.839     -0.816      0.037     -0.676      0.093      0.543      1.386      0.324      1.724     -0.374     -0.932      1.177     -0.725      0.555     -0.130      1.080      1.866     -1.188      0.679     -0.259      0.380      1.299     -0.308      0.426     -0.145      0.298     -2.095      0.502     -1.286      0.289      0.048      0.457      0.503      0.597      0.087     -1.318      0.061     -0.562     -0.201      0.099      0.552      1.417     -0.760
    -1.093      0.696      0.839     -0.816     -1.963      0.324      0.093      1.543      1.386      0.324      0.724      0.626      1.068      1.177      0.275     -1.445      0.870      1.080     -1.134      0.812     -0.091      0.562      0.512      0.737     -0.518     -0.926     -0.065      0.351     -1.517     -1.422      0.397     -0.615      1.145      0.772      0.529      0.836     -0.173      0.351      0.494      0.667     -1.233      0.315      0.238     -1.451      1.401
     0.907      0.696     -1.161      0.184      1.037      1.324      1.093     -1.457     -0.614      0.324      0.724      1.626     -0.932     -1.823      0.275      1.555     -0.130     -0.920     -1.134     -3.188      0.768      0.154     -0.373     -0.811      0.035     -0.002      0.478     -0.820      0.874      0.990      0.719      0.863     -1.191      0.056      0.307     -0.412      1.239     -0.507     -1.195      0.372      0.711     -0.204     -0.478     -1.001     -3.182
    -0.093      0.696     -1.161      0.184      0.037      0.324      1.093     -1.457      1.386      1.324      0.724      0.626      0.068     -0.823      0.275      0.555      0.870      0.080     -0.134     -0.188      0.422      0.424     -0.305      0.253      0.140     -0.364      0.344     -0.905     -0.131     -0.036     -0.060      0.591     -1.159      1.261      1.235      0.108      0.001      0.593     -1.093      0.505     -0.017      0.322      0.521     -0.305     -0.202
     1.907      0.696      0.839     -1.816      1.037      1.324     -1.907     -0.457     -0.614     -1.676     -0.276      0.626     -2.932     -1.823      0.275     -1.445     -2.130     -0.920     -0.134     -1.188     -0.273     -0.607     -1.116     -1.263     -0.008      2.267      1.284      1.969     -0.531      1.012      1.494     -1.099      0.734      0.351     -1.564      0.222      1.330     -1.429     -0.825      0.281     -1.128     -1.320      0.881      0.398     -1.123
     0.907     -1.304     -0.161     -1.816      1.037     -1.676      0.093     -1.457     -0.614     -0.676      0.724     -2.374      1.068     -1.823      1.275      1.555     -0.130      1.080     -1.134     -0.188      0.514     -0.747      0.571     -0.571     -0.424      0.291     -0.393     -0.585     -1.155      1.520     -2.148      0.783     -2.081     -0.187     -0.384     -0.069     -1.149      0.088     -1.383      1.543      0.803      0.780      0.100     -0.905     -0.084
    -1.093     -1.304     -1.161     -1.816     -1.963     -1.676      1.093     -1.457      1.386     -0.676     -1.276      1.626     -1.932      1.177     -1.725      0.555      0.870      0.080      1.866      0.812     -0.359      0.092     -0.505      0.834     -0.062     -0.808     -1.361     -0.696     -2.636     -1.901     -1.081      1.161     -0.888      0.802     -0.799     -0.655      1.345     -1.293      0.367     -1.862      1.016      0.699      0.823      1.430      0.945
    -0.093      0.696     -0.161      1.184     -0.963     -0.676      0.093      0.543      0.386     -0.676      0.724     -0.374      1.068      0.177     -0.725     -1.445     -0.130      1.080     -0.134     -1.188     -0.008      0.278      0.773      0.881     -0.509      0.019      0.312     -1.072      0.242     -0.664     -0.579     -0.341     -0.297     -0.629     -0.450      0.728     -0.656      0.014     -0.603     -0.263     -1.503     -0.463     -0.056     -0.549     -0.779
    -0.093     -1.304     -0.161      0.184     -0.963     -0.676     -0.907      1.543      0.386     -0.676     -0.276     -0.374     -0.932      0.177     -0.725     -0.445     -1.130     -0.920     -0.134     -1.188     -0.231     -0.455     -0.454     -0.348     -0.625      0.283     -0.995      0.315      0.619     -0.335     -0.485     -0.474      1.944      0.677     -0.367      0.131      0.400     -0.277      0.672     -0.475     -0.336     -0.656     -0.227     -0.014     -0.597
    -0.093     -1.304     -0.161      1.184     -1.963     -1.676     -1.907      1.543      1.386     -0.676     -0.276     -0.374      1.068      0.177     -0.725     -1.445      0.870      1.080     -1.134     -0.188     -0.330     -0.056      0.499      1.071     -1.421      0.215     -1.272     -0.509      0.059     -0.439     -1.350     -1.906      0.897      0.498     -0.066      0.253     -0.233      0.324     -0.801     -0.139     -1.191      0.897      0.424     -1.484      1.341
    -2.093      0.696      0.839      1.184      0.037     -2.676      0.093     -1.457      0.386      0.324     -2.276      1.626      1.068      2.177      0.275     -2.445     -0.130     -1.920     -1.134     -2.188     -1.456      0.313     -0.264      0.444     -0.287     -0.593      0.342      1.058      0.780      0.313     -1.175     -0.241     -1.194     -0.111      0.333      0.294      1.305      1.397      1.807      0.508     -0.798     -0.517     -1.655     -1.320     -1.776
    -0.093     -0.304     -1.161     -1.816      1.037      0.324      0.093     -0.457     -1.614      1.324      1.724     -0.374     -0.932     -1.823      1.275      0.555     -1.130     -1.920     -2.134      0.812      0.789     -0.417     -0.886     -2.013      0.967     -0.859      0.055     -0.238      0.317      0.077     -0.291      0.533      0.420      0.189      0.846      0.526      0.176      0.171     -0.069      0.733     -0.072     -0.701     -0.720     -1.187     -0.021
     0.907     -0.304     -1.161      0.184      0.037      0.324     -1.907     -1.457      0.386      0.324      0.724      0.626      0.068     -0.823      0.275      0.555      0.870     -0.920     -0.134     -0.188      0.367      0.306     -0.446      0.406      0.028      0.504     -0.690     -0.678     -0.197      0.042     -0.091     -2.301     -1.182      0.105      0.350      0.161      0.226      0.514     -1.015      0.219     -0.051      0.583     -0.217     -0.332     -0.206
    -0.093     -0.304     -2.161      1.184     -1.963      0.324      1.093     -2.457     -0.614     -0.676     -1.276     -1.374     -0.932     -0.823     -1.725      0.555     -0.130     -1.920     -0.134     -2.188     -0.382     -0.841     -1.062     -0.036     -1.413      0.278      0.530     -0.823      1.278     -0.462      0.755      2.049     -1.301     -0.457      0.022     -0.658     -0.262      0.637     -0.848     -1.018      0.894      0.766     -0.464     -0.179     -0.768
    -0.093     -1.304     -1.161      1.184      1.037     -1.676     -0.907     -0.457     -0.614      1.324     -0.276     -1.374      0.068      1.177      1.275      0.555     -1.130     -1.920      0.866      0.812     -0.270     -0.605     -0.467      0.908      0.654      0.252     -0.828     -0.693      0.397      0.261     -1.428     -0.397     -0.101     -1.450      1.050      0.204     -0.590      0.763      0.338      0.962      0.727     -0.248     -1.206      0.595      0.163
     0.907     -0.304      0.839     -0.816      0.037      0.324     -1.907     -1.457     -0.614     -1.676      0.724      0.626      0.068      1.177     -1.725      0.555     -0.130      1.080      1.866      0.812      0.701     -0.245      0.301     -0.521      0.260      0.229     -0.180      0.566     -0.156     -0.146     -0.130     -1.577     -1.890      0.097     -1.769     -0.490      0.968     -0.389      1.817     -1.832     -0.122      0.362      0.430      2.075      0.580
    -0.093     -0.304     -0.161     -0.816      0.037     -0.676      0.093      0.543     -0.614      1.324     -0.276     -0.374     -0.932     -0.823      0.275     -0.445     -0.130     -0.920     -0.134     -2.188     -0.232     -0.334     -0.182     -1.025     -0.876      0.008      0.224     -0.084      0.124      0.962     -0.521      0.404      0.673      0.315      1.801      0.021      0.070     -0.746      0.026      0.598     -0.299      0.085     -0.580      0.214     -1.278
     0.907     -0.304     -0.161      0.184     -1.963      0.324      0.093     -1.457     -0.614     -0.676      0.724     -0.374      0.068     -1.823      0.275     -1.445     -0.130      0.080     -1.134     -1.188      0.299     -0.451      0.004      0.097     -1.171      0.565      0.261     -0.053      0.029     -0.838      0.048      0.509     -1.480     -0.641     -0.244      0.458      0.183      0.082     -1.978      0.826     -1.660      0.358      0.070     -1.212      0.129
    -0.093     -0.304     -0.161     -0.816     -0.963      0.324      0.093      0.543     -0.614      1.324      0.724      0.626      0.068     -0.823      0.275     -0.445     -0.130      1.080     -1.134     -0.188      0.531      0.061      0.493     -0.190     -0.435     -0.817     -0.294     -0.741     -0.554     -0.597     -0.224      0.079      0.049     -0.496      1.481     -0.229      0.556     -0.726     -0.699      0.549     -0.910     -0.408      0.243     -0.900      0.174
    -0.093      0.696      0.839      0.184     -0.963     -2.676      0.093     -0.457      0.386     -0.676     -0.276      1.626      1.068      2.177      0.275     -2.445      0.870     -0.920      0.866     -0.188     -0.691      0.321     -0.358      1.040      0.074      0.404      0.278      1.259     -0.786     -0.937     -2.091     -0.229     -0.044     -0.696     -0.714      0.897      1.118      1.533      1.357      0.295     -1.782      0.430     -0.425      0.301     -0.240
     0.907      0.696     -1.161     -1.816      1.037     -0.676     -2.907      1.543      2.386      1.324     -0.276     -2.374      1.068      2.177      1.275     -0.445     -2.130      1.080      1.866      0.812     -0.326     -1.206      0.171      0.478      0.492      1.156      1.837     -1.253     -2.161      0.408     -0.393     -1.701      1.249      2.057      0.977      0.309     -0.629      0.865      1.675      1.042     -0.033     -0.724      0.775      1.601      0.382
     0.907      0.696      1.839      0.184      0.037      0.324      1.093      1.543     -0.614      1.324      0.724      1.626      1.068     -0.823      0.275      1.555      0.870      1.080     -1.134      0.812      0.661      0.525      1.141     -0.750      0.398      0.105      0.099      0.701      0.963     -0.346     -0.318      0.617      0.295     -0.155      0.971     -0.256      0.934     -0.493     -0.267      0.183      0.816      0.440     -0.486     -0.703      0.258
     0.907      0.696     -0.161      1.184      0.037     -0.676      1.093      0.543     -1.614     -1.676     -1.276      0.626     -2.932      2.177      0.275     -2.445      0.870      0.080      0.866     -0.188     -0.907      0.799     -0.972      0.549     -0.415      1.908     -0.085      0.606      0.681      0.447      0.242      0.111      1.638     -1.999     -1.479      0.286     -0.435     -1.529      1.720      0.520     -1.284     -0.160      1.397      0.661      0.121
    -0.093     -0.304      0.839     -1.816      0.037      0.324     -1.907      0.543      1.386     -1.676     -0.276     -0.374      1.068     -1.823     -0.725      0.555     -0.130      0.080     -1.134     -0.188     -0.343     -0.499      0.237     -1.409     -0.216      0.483      0.265      0.753     -0.289      0.386      0.670     -1.102      0.251      2.562     -1.656      0.270      0.447      0.659     -0.545     -0.712      0.854      0.418     -0.277     -0.370      0.140
    -0.093      0.696      1.839     -1.816      1.037      0.324     -0.907      1.543      0.386      1.324      0.724     -1.374      1.068      0.177     -0.725     -0.445      0.870      1.080     -2.134      0.812      0.479     -0.242      0.549     -0.992      0.712     -0.553      1.022      1.156     -0.745      0.438     -0.254     -0.678      1.000      1.074      0.851      0.120     -1.158      0.288      0.906     -1.145     -1.085      1.031      0.146     -1.773      0.068
    -0.093      0.696      0.839      0.184      0.037      0.324      0.093      1.543     -1.614      1.324      1.724      0.626      1.068      0.177      1.275      0.555     -1.130      1.080     -1.134      0.812      1.069      0.326      0.963     -1.082      0.738     -1.190      0.316     -0.121      1.271     -0.741     -0.745     -0.255      0.685     -0.566      0.928      0.018      0.192     -0.188      0.835      0.867     -0.460     -1.542     -0.397     -0.610      0.007
     1.907     -1.304      1.839     -0.816      1.037      1.324     -0.907     -0.457      1.386     -2.676      1.724     -0.374      1.068      1.177     -0.725      0.555     -1.130      0.080     -1.134      0.812      1.080     -0.922      0.109      0.286      0.075      0.968     -0.285      1.663     -0.997      0.921      0.165     -0.083     -0.512      1.168     -2.709     -0.028      0.987      0.989      0.933     -0.793     -0.475     -0.251     -0.077     -1.140      0.623
     1.907     -0.304     -1.161     -1.816      1.037      1.324      1.093     -2.457     -1.614     -0.676      1.724     -0.374     -1.932     -1.823     -0.725      1.555      0.870     -2.920     -2.134      0.812      1.393      0.276     -1.454     -1.627      1.047      0.542     -0.682      0.361     -0.075      0.039      0.120      0.731     -1.089     -0.183     -1.224     -0.555     -0.686     -0.020     -0.376     -1.187      0.019      0.638     -0.728     -1.289     -0.199
     0.907      0.696     -2.161      1.184      1.037      1.324      1.093     -1.457      1.386      0.324      0.724     -1.374      0.068      2.177      1.275     -0.445     -1.130     -2.920      1.866      0.812      0.067     -0.462     -1.271      1.102      0.544      0.882      1.054     -1.022      0.132      0.365      1.289      1.569     -0.086      0.359     -0.141      0.546     -0.669      1.694      1.213      0.914     -0.375     -0.503     -0.904      1.276      0.225
    -0.093     -2.304     -2.161      1.184      1.037      1.324     -1.907      0.543     -0.614      1.324      0.724     -2.374     -1.932      1.177      1.275      0.555     -2.130     -1.920     -0.134     -0.188      0.183     -1.185     -0.969     -0.043     -0.515     -0.010     -0.922     -1.136      1.316      1.577      1.095     -0.738      1.514     -0.652      1.588      0.564     -0.593     -0.794      1.363      1.452      0.319     -0.637     -0.437     -0.218      0.424
     0.907      0.696      1.839      2.184      1.037      1.324      1.093      1.543      1.386     -1.676     -1.276      1.626      1.068      2.177      0.275     -1.445      0.870      1.080      1.866      0.812     -0.895      0.920      0.759      1.253      0.101      1.541     -0.083      0.915      0.903      0.965      2.111      0.118      0.879      0.343     -1.711      0.125      0.271     -0.099      1.141      0.038     -0.555     -0.223     -0.203      1.260      0.834
     0.907      0.696      1.839      1.184      1.037      1.324      1.093      1.543      2.386     -0.676      1.724      0.626      1.068      2.177     -0.725      1.555      0.870      1.080      0.866      0.812      1.397      0.626      1.205      1.814      0.501     -0.410      0.098      0.871     -0.494      0.571     -0.121      0.468      0.164      0.955     -0.953     -0.440     -0.264     -0.600      0.733     -1.009      0.178      0.091     -0.613      0.062      0.358
     0.907      0.696     -0.161     -0.816     -0.963      1.324      1.093      0.543      0.386      1.324      1.724     -0.374      1.068      1.177      0.275      1.555      0.870     -0.920     -0.134     -0.188      1.408      0.786      0.325     -0.137     -0.229     -0.657     -0.014     -0.338     -0.568     -0.875     -0.093      0.358      0.201      0.640      1.398     -0.529     -1.520      0.634      1.582      0.564      0.109      0.047     -1.329     -0.050      0.091
    -2.093      0.696      0.839     -0.816      0.037     -1.676      1.093     -1.457      1.386      0.324     -2.276      1.626      0.068      1.177      0.275     -2.445      0.870      0.080     -1.134     -0.188     -1.516      0.727     -0.518     -0.282     -0.428     -0.513      0.094      1.209     -0.479      0.468     -0.078      0.580     -0.751      1.620      0.502      0.234      0.612      0.675      1.269      0.453     -0.824      0.051      1.049     -0.817      0.154
     1.907      0.696     -2.161     -1.816      1.037      1.324     -2.907     -2.457     -1.614     -2.676      1.724      1.626     -2.932     -1.823      1.275      1.555      0.870      1.080     -2.134      0.812      1.211      0.006     -0.936     -1.029      1.026      0.640      0.694     -1.207     -0.730     -0.134      0.118     -2.826     -1.542     -0.941     -3.118     -0.234      1.634     -1.667     -0.870      0.708      0.296      0.706      2.353     -1.541     -0.107
    -0.093      0.696      0.839      2.184      1.037     -2.676      1.093     -0.457     -0.614      1.324      0.724      1.626     -0.932      1.177      0.275     -2.445      0.870     -0.920      1.866     -0.188     -0.583      1.003     -0.846      0.799      0.282      0.507     -0.359      1.625      1.357      0.994     -2.083      0.129      0.444     -1.421      1.051      1.708      0.234      0.344      0.719      0.062     -1.806     -0.366      0.325      1.404     -0.477
    -0.093      0.696      0.839     -0.816      0.037     -0.676     -1.907      0.543     -0.614      0.324     -0.276      1.626      0.068     -0.823      0.275     -0.445      0.870      0.080     -1.134     -0.188     -0.215      0.639      0.687     -0.107      0.178      0.188      0.149      0.165     -0.794     -0.138     -0.174     -2.353     -0.087     -0.533      0.172      0.105      0.700     -0.823     -0.583      0.100     -0.278      0.068     -0.875     -1.105     -0.298
     0.907      0.696      1.839      0.184      0.037      0.324      1.093     -0.457     -0.614      0.324      0.724     -0.374      1.068      1.177      0.275      0.555     -1.130      1.080      0.866     -0.188      0.574     -0.613      0.784      0.637     -0.266      0.299      1.151      1.081     -0.609      0.212     -0.203      1.863     -1.108     -1.118      0.515     -0.179      0.415      0.175      0.585      0.189     -0.039     -0.430     -0.075      0.603      0.225
    -2.093     -1.304     -0.161      1.184     -1.963     -1.676      0.093     -0.457      0.386     -0.676     -0.276     -1.374      0.068      0.177     -0.725     -0.445     -1.130     -0.920     -1.134     -2.188     -0.465     -0.611     -0.488     -0.045     -1.589     -1.531     -0.565      0.300      1.211     -0.372     -1.259      0.616     -0.087      0.476      0.136      0.504     -0.470      0.777      0.033      0.002      0.053     -0.426     -0.088     -1.210     -0.732
     0.907      0.696      0.839      1.184     -0.963     -1.676      0.093      0.543     -0.614      0.324     -2.276     -1.374      0.068     -0.823      0.275     -1.445     -0.130      1.080      1.866      0.812     -1.637     -0.722      0.014     -0.403     -0.507      2.493      1.115      0.780      1.557     -0.447     -0.121      0.838      0.794     -0.118      0.574      0.557     -0.757     -0.125     -0.396      0.488      0.459      0.675      0.933      2.021      1.512
    -1.093      0.696      0.839      1.184     -0.963     -0.676      0.093      1.543     -1.614     -0.676     -1.276     -0.374      0.068     -0.823     -0.725     -0.445     -0.130      0.080     -0.134     -1.188     -0.851      0.003      0.059     -0.711     -0.921     -0.260      0.713      0.723      1.806     -0.032      0.061      0.230      1.404     -0.951     -0.282      0.083     -0.503     -0.054     -0.294     -0.156      0.391     -0.144     -0.069      0.156     -0.193
     0.907      0.696      1.839     -0.816      0.037      0.324      1.093      1.543      0.386      0.324      1.724     -0.374     -2.932      0.177      0.275     -0.445      0.870      1.080     -2.134     -0.188      0.789      0.353     -0.082     -0.038     -0.516      0.225      0.350      1.905     -0.578      0.526     -0.517      0.900      1.509      0.317      0.528      0.509     -0.790     -2.725      0.076      0.288     -1.312      0.538      1.091     -2.189      0.323
     0.907     -0.304     -1.161     -0.816     -0.963     -1.676      0.093     -1.457     -0.614     -0.676     -0.276      0.626      0.068      1.177     -0.725      0.555     -1.130     -0.920     -1.134     -2.188      0.206      0.003     -0.389     -0.350     -1.404      0.610     -0.457     -0.771     -0.471      0.268     -1.856      0.055     -1.046     -0.259      0.029     -0.513      0.771      0.609      1.407     -0.112      0.212     -0.979     -0.512     -1.102     -0.863
     1.907      0.696      1.839     -0.816     -0.963      1.324      1.093      0.543      2.386     -0.676      1.724      1.626      0.068     -1.823      0.275     -0.445      0.870      1.080      0.866     -1.188      0.887      0.714      0.263     -0.051     -0.721      0.957     -0.056      1.459     -0.963     -0.326      0.482      0.416      0.375      2.389     -0.386      0.281      0.340     -0.104     -1.785      0.781     -1.488      0.282      0.785      0.766     -0.351
     0.907      0.696     -0.161      1.184      1.037      1.324      0.093      0.543      0.386     -0.676      1.724      0.626      1.068      0.177      0.275      1.555      0.870      1.080     -0.134      0.812      1.085      0.446      0.774      0.392      0.444     -0.132      0.313     -0.971      0.745      0.474      0.354     -0.215     -0.169      0.095     -1.053     -0.212     -0.150     -0.095     -0.111      0.140      0.312      0.080      0.127     -0.347      0.537
     1.907      0.696     -2.161     -1.816      0.037      1.324      0.093     -2.457     -1.614      0.324     -0.276     -2.374     -0.932      0.177     -0.725      0.555     -0.130     -2.920     -0.134      0.812      0.036     -0.559     -0.590     -0.862      0.184      1.771      1.297     -1.405     -0.956     -0.203      1.256      0.579     -1.752     -0.893      0.258     -0.277     -1.712     -0.098      0.849     -0.827      0.528      0.494     -2.009      0.261      0.688
     0.907      0.696     -0.161      0.184      0.037      0.324      0.093     -1.457      0.386      0.324      0.724     -0.374      0.068     -0.823     -0.725     -0.445     -0.130      0.080     -0.134     -0.188      0.267     -0.064     -0.086      0.068     -0.318      0.559      0.616     -0.070      0.147      0.378      0.106      0.251     -1.330      0.284      0.471      0.097     -0.244      0.233     -0.957     -0.524     -0.735      0.006      0.125     -0.045      0.062
     0.907     -1.304      0.839     -1.816      1.037      1.324      0.093      1.543     -0.614      1.324      0.724     -1.374      1.068     -0.823      1.275      1.555      0.870      1.080     -1.134      0.812      1.116     -0.236      0.783     -1.212      0.658     -0.090     -1.041      0.171     -0.533      0.400      0.318      0.614      0.871      0.334      0.752     -1.000     -1.049      0.045      0.281      0.899      0.435      1.182      0.024     -0.508      0.213
     1.907      0.696     -0.161      2.184      0.037     -0.676      1.093     -0.457     -0.614     -0.676      1.724     -0.374      0.068      2.177      0.275      1.555      0.870      1.080     -0.134     -0.188      1.067      0.391      0.297      0.485     -0.915      0.723      0.319     -0.367      1.851      0.889     -1.747      0.831     -0.670     -1.193     -0.209      0.025     -0.957     -0.346      1.808      0.612      0.250      0.291      0.610     -0.339      0.680
     0.907      0.696      0.839     -1.816      1.037      1.324     -0.907     -1.457     -0.614      0.324      1.724      0.626      1.068      0.177      1.275      1.555      0.870      1.080     -2.134      0.812      1.191      0.250      0.493     -1.184      0.613     -0.239      0.484      0.376     -0.624      0.535      0.298     -1.239     -2.097      0.448     -0.121     -0.194      0.324      0.320      0.963      1.044      0.305      0.626      0.407     -1.610      0.255
    -0.093     -2.304     -0.161      1.184      0.037     -0.676     -1.907      0.543      0.386     -0.676     -1.276     -1.374      0.068      1.177      0.275     -0.445     -0.130     -0.920     -0.134      0.812     -0.744     -1.123     -0.070      0.225      0.633      0.751     -1.203     -0.158      0.870     -0.494     -0.065     -0.804      0.623      0.221     -1.017     -0.085      0.119      0.207      0.792     -0.174      0.436      1.145     -0.876     -0.205      0.134
    -0.093     -0.304     -0.161      1.184      1.037      0.324      0.093      0.543     -1.614     -0.676     -0.276     -0.374      0.068     -1.823     -0.725     -0.445     -0.130     -0.920     -0.134      0.812     -0.187     -0.197      0.077     -1.424     -0.240      0.098     -0.139     -0.309      2.623      1.372      0.532      0.098      0.643     -0.406     -0.461      0.174     -0.165     -0.160     -0.738     -0.257     -0.230      0.078     -0.884      0.543      0.900
    -0.093      0.696      1.839      2.184      1.037     -2.676      1.093     -0.457      0.386      1.324      0.724     -1.374     -0.932     -0.823      1.275          *     -1.130     -0.920     -0.134      0.812      0.080     -0.203     -0.440      0.874      0.599     -0.200      0.939      2.378      1.189      0.464     -2.688      1.068      0.016     -0.362      0.960      0.677     -1.075     -0.331     -1.596      1.078      0.089     -0.900     -0.290     -0.582      0.265
     0.907      0.696     -2.161      1.184      1.037     -2.676      1.093     -0.457     -1.614      1.324     -1.276      0.626     -0.932     -1.823      1.275     -2.445      0.870      1.080     -0.134      0.812     -1.142      0.871      0.170     -0.242     -0.086      2.076     -0.132     -2.425      1.665      1.168     -1.411      0.301     -0.600     -1.233      1.334      0.650     -0.455     -1.147     -1.570      1.179     -1.121     -0.163      0.879      0.139      0.922
    -1.093     -0.304      0.839      1.184      1.037      0.324      0.093     -0.457     -0.614     -1.676      0.724     -1.374      0.068     -0.823      0.275      0.555     -0.130      0.080     -1.134     -0.188      0.618     -0.516      0.002     -0.774      0.578     -1.635      0.296      0.966      1.877      0.535     -0.255      0.339     -0.385      0.001     -1.963     -0.372     -0.941      0.087     -0.329     -0.163     -0.177      0.561      0.125     -0.915     -0.663
    -2.093      0.696      1.839      1.184     -2.963     -2.676      1.093      1.543      2.386     -2.676     -2.276     -2.374      1.068      1.177     -2.725     -2.445      0.870      1.080      0.866     -3.188     -1.533     -0.198      0.671      1.936     -2.045     -0.526      0.812      1.122     -0.792     -0.970     -1.184      1.307      0.748      0.641     -1.235      0.153     -2.140      0.294     -0.509     -1.736     -0.742      1.060      0.214     -0.103     -1.133
     0.907     -2.304     -2.161     -0.816      1.037      1.324      1.093     -1.457      1.386      1.324      1.724     -2.374      0.068      1.177      1.275      1.555      0.870      1.080      0.866      0.812      0.865     -0.209      0.254     -0.193      0.260      0.135     -1.986     -2.426     -0.654      0.594      0.490      1.527     -1.737      1.493      1.212      0.306     -2.091     -0.257      1.338      1.129      0.647      1.122      0.631      0.933      0.674
    -0.093     -1.304      0.839      1.184      0.037      1.324      1.093      1.543      0.386      0.324      0.724      0.626     -0.932     -0.823      0.275      1.555      0.870      1.080      0.866      0.812      0.672      0.314      0.288      0.129     -0.159     -0.905     -1.568      0.667      1.069     -0.061      0.667      0.859      1.225      0.141      0.354     -0.389      0.362     -1.360     -1.016      0.333      1.052      0.487      0.769      0.885      1.161
    -2.093     -0.304     -0.161      1.184     -2.963      0.324     -0.907     -0.457      0.386     -0.676     -1.276     -0.374      0.068      1.177     -0.725     -0.445     -1.130      0.080     -0.134     -2.188     -0.622     -0.425      0.284      1.438     -1.295     -1.604      0.036     -0.352     -0.346     -1.689      0.822     -0.602     -0.637     -0.763     -0.015     -0.339      0.186     -0.219     -0.044      0.075      0.370     -0.598     -0.390     -0.843     -1.001
     0.907     -0.304     -1.161      0.184      1.037      1.324     -0.907     -1.457     -0.614     -0.676     -0.276     -0.374     -0.932      0.177     -0.725     -0.445     -1.130     -0.920     -0.134      0.812     -0.129     -0.486     -0.653     -0.172      0.145      0.968      0.234     -0.360      0.321      0.954      1.616     -0.439     -0.719     -0.344     -0.725     -0.109      0.472      0.045      0.427     -0.784     -0.319     -0.609      0.008     -0.176      0.702
     0.907     -0.304      1.839     -0.816     -2.963      0.324     -0.907     -0.457      0.386     -0.676     -0.276      1.626      1.068      2.177     -2.725     -2.445     -1.130     -0.920     -0.134     -0.188     -0.396     -0.121      0.263      0.276     -1.257      1.440     -0.152      1.576     -1.131     -1.656      0.864     -0.888     -0.591      0.102     -0.144      0.438      1.795      0.865      1.864     -2.238     -1.853     -0.921     -1.313     -0.228      1.140
    -0.093      0.696      0.839     -1.816      1.037      1.324      1.093      0.543      1.386     -0.676     -1.276     -0.374     -2.932      2.177      1.275      0.555     -0.130     -0.920      1.866      0.812     -0.501     -0.371     -1.005     -0.003      1.465      0.506      1.075      1.720     -1.796     -0.364      1.727      1.532      1.533      1.278     -1.384     -0.423      0.120     -1.393      2.055      0.389      1.110      0.231      0.508      2.000     -0.500
    -0.093     -0.304     -1.161     -1.816      1.037     -0.676     -0.907      1.543     -1.614      1.324     -0.276      0.626      1.068     -1.823      1.275      0.555     -1.130     -0.920     -2.134      0.812     -0.158     -0.173     -0.117     -1.358      0.898      0.283     -0.102     -1.045     -0.536      0.173     -0.605     -0.813      1.535     -0.532      0.813     -0.090      0.910      1.273     -0.685      0.871      0.711     -0.772     -0.622     -1.450     -0.085
     0.907     -0.304      1.839     -0.816     -1.963      0.324      0.093      1.543     -0.614     -0.676     -1.276      0.626      1.068      1.177     -1.725     -0.445     -0.130      1.080      0.866     -1.188     -0.812     -0.135      0.523      0.228     -0.950      1.634     -0.155      1.433     -1.046     -0.937      1.130      0.198      0.934     -0.618     -0.169      0.043      0.805      0.417      0.946     -1.379      0.529      0.148      0.326      0.815     -0.222
    -1.093     -0.304     -2.161      2.184     -0.963      0.324      0.093      0.543     -0.614      0.324      1.724     -0.374     -0.932      0.177      0.275      0.555      0.870      0.080      0.866      0.812      0.377     -0.686     -0.424      0.353      0.451     -1.507      0.368     -1.743      1.819     -1.102     -0.002      0.777      1.066     -0.928      0.232      1.087      0.493     -0.281      0.000      0.054      0.116      1.489      0.510      0.666      0.194
    -0.093     -0.304     -1.161     -0.816     -1.963      1.324      0.093      0.543      0.386      0.324     -1.276     -1.374      1.068     -0.823      0.275     -0.445     -0.130      0.080      0.866     -0.188     -0.538     -0.367      0.520     -0.188     -1.194      0.447     -0.145     -1.635     -0.636     -0.706      1.945      0.464     -0.061      0.500      1.034     -0.427     -0.955      0.402     -0.795      0.787      0.310      0.518     -0.725      0.658      1.083
    -0.093     -1.304      0.839      0.184      0.037      1.324      1.093     -1.457      2.386     -0.676      0.724     -2.374      1.068     -1.823      0.275     -0.445     -1.130      1.080      1.866      0.812      0.329     -0.878      0.683      0.587     -0.346     -0.539     -0.427      0.198     -0.366      0.490      1.089      2.034     -2.323      1.850     -0.439      0.229     -1.068      0.147     -2.347      0.583     -0.789      0.097      0.055      1.429      1.205
    -1.093     -0.304     -0.161      1.184      0.037      0.324      0.093     -0.457     -0.614      0.324     -0.276     -1.374      0.068     -0.823      0.275      0.555     -0.130      0.080     -1.134     -2.188      0.082     -0.588      0.064     -0.254     -0.711     -1.213      0.086     -0.061      1.453      0.717      0.386      0.511     -0.473     -0.426      0.652     -0.224     -0.530     -0.229     -0.593      0.613      0.495      0.526     -0.143     -1.100     -1.601
     1.907     -0.304     -0.161      0.184      0.037      0.324     -1.907      1.543      0.386      1.324      1.724      0.626      0.068     -0.823      0.275      0.555     -0.130     -0.920     -1.134     -0.188      0.615      0.122     -0.054      0.186      0.145      1.380     -0.511     -0.116     -0.026     -0.202     -0.218     -2.021      1.468      0.324      1.170      0.738      0.598      0.155     -1.137      0.150     -0.335     -0.182     -0.687     -1.328     -0.403
     0.907     -0.304     -0.161     -1.816      1.037      1.324      0.093      1.543      0.386     -2.676      0.724      0.626      1.068      1.177      0.275      1.555      0.870      1.080     -2.134     -1.188      1.100      0.704      0.680     -0.358      0.307     -0.136     -1.032     -0.763     -1.585      0.613      0.567     -0.637      0.800      0.881     -2.712     -1.061     -0.378      0.105      1.553      0.118      0.377      0.016      0.107     -1.930     -1.368
    -0.093      0.696      0.839      0.184      0.037      1.324      1.093      1.543      0.386      1.324     -1.276     -0.374      1.068      0.177      1.275      1.555      0.870      1.080     -1.134      0.812     -0.217      0.276      0.536     -0.316     -0.589      0.147      0.248      0.203      0.529      0.686      1.498      0.738      1.100      0.806      1.482     -0.936     -0.710      0.471      0.378      1.545      1.815      0.498      0.319     -0.853      1.453
     0.907      0.696      0.839      1.184     -0.963      0.324      1.093      0.543      2.386      1.324      0.724      1.626      0.068     -0.823     -0.725      1.555      0.870      0.080      0.866     -1.188      0.655      0.597      0.371      0.544     -0.416      0.391     -0.150      0.410      0.718     -0.566     -0.319      0.500      0.217      1.862      1.560     -0.263      0.674     -0.533     -1.267     -0.634      0.991      0.139     -0.435      0.606     -0.612
    -1.093     -0.304      0.839      0.184      1.037     -0.676      1.093      0.543     -1.614      0.324      0.724      0.626      1.068      0.177      0.275      0.555      0.870      1.080     -0.134      0.812      0.317      0.008      0.406     -0.913      1.304     -1.448     -0.467      0.385      1.012     -0.180     -1.066      0.944      0.214     -0.635     -0.397      0.179      0.525      0.244      0.785     -0.407      0.207      0.790      0.409      0.344     -0.381
    -1.093     -0.304     -2.161      1.184      0.037     -0.676      0.093     -2.457      1.386      0.324     -1.276     -2.374      0.068      1.177     -0.725     -0.445     -0.130     -2.920      0.866     -0.188     -0.731     -0.868     -0.901      0.866     -0.431     -0.483      0.514     -1.289      0.339      0.654      0.187      1.037     -1.474      0.726      0.613     -0.036     -1.164      1.369      0.537     -0.371      0.302      0.994     -1.617      0.539      0.313
    -0.093      0.696      0.839      1.184      1.037      1.324      1.093     -1.457      1.386      1.324      0.724     -0.374      1.068      2.177     -0.725      0.555      0.870      0.080     -0.134      0.812      0.337      0.085      0.413      1.203      1.012     -0.433      0.734      0.504     -0.102      0.031      1.212      0.910     -1.791      0.184      0.733      0.336     -0.485      0.446      1.110     -1.269      0.153      0.811     -0.382     -0.702     -0.272
    -0.093     -0.304     -2.161     -0.816      0.037      1.324     -1.907     -2.457     -0.614     -2.676     -2.276      1.626      1.068      2.177     -2.725     -1.445     -0.130     -1.920     -1.134      0.812     -1.119     -0.009     -0.209     -0.209     -0.444      1.117     -0.371     -1.943     -0.368      0.634      2.442     -2.061     -2.117     -0.317     -2.457     -0.265      1.559      1.361      2.374     -2.428     -0.334     -0.026     -1.695     -1.121      1.281
    -0.093      0.696      1.839      2.184      0.037      1.324      1.093      1.543      0.386     -0.676     -0.276     -0.374      0.068      1.177     -1.725      0.555     -0.130      1.080      0.866     -0.188      0.362      0.374      0.282      0.514     -0.216     -0.251      0.316      1.595      1.605      0.138      1.006      0.764      1.187     -0.026     -0.496     -0.824     -0.885     -0.220      0.815     -1.699      0.382     -0.587      0.645      0.587     -0.006
    -0.093     -0.304      0.839     -0.816      0.037      0.324      1.093      1.543     -0.614      0.324     -0.276      0.626      1.068     -0.823      1.275      1.555     -0.130      0.080     -0.134     -0.188     -0.122      0.226      0.336     -0.615      0.134      0.069     -0.416      0.476     -0.237      0.028      0.422      0.739      1.147     -0.052      0.231     -0.163      0.346      0.513     -0.462      1.204      1.655     -0.359     -0.509      0.173     -0.358
     1.907     -0.304     -0.161      0.184      0.037      1.324      0.093     -0.457     -0.614     -0.676      1.724     -0.374      0.068      0.177     -0.725      1.555      0.870      0.080      0.866     -0.188      1.276      0.459     -0.105     -1.185     -0.677      0.498     -0.852      0.099      1.250      0.699      0.141     -0.309     -0.368      0.237     -0.262     -0.474     -1.069      0.330      1.069     -0.287      0.146      0.291      0.260      1.543      0.594
    -0.093     -0.304     -2.161      1.184     -0.963      0.324      0.093      1.543      0.386     -0.676     -1.276     -0.374     -1.932      0.177     -0.725     -1.445     -0.130      1.080      0.866     -1.188     -0.854     -0.257     -0.282      0.927     -1.258      0.695      0.068     -1.932      0.096      0.349      1.067      0.358      1.875     -0.448      0.130      0.271      0.148     -1.475     -0.633     -0.131     -0.317      0.254      1.462      0.484      0.101
    -0.093      0.696      1.839     -0.816      1.037      1.324      1.093      1.543      0.386      0.324      1.724      1.626      1.068     -0.823      0.275     -0.445      0.870     -1.920      0.866      0.812      0.611      0.504      0.072     -0.155      0.862     -0.714      0.281      1.757     -0.430      0.048      0.729      0.677      1.536      0.351     -0.133      0.865      0.840      1.023     -0.749     -0.194     -1.122      0.270     -1.991      0.956      0.090
     1.907     -1.304     -1.161      1.184     -1.963      1.324      1.093      1.543      0.386     -1.676     -1.276      0.626      0.068      1.177     -1.725      1.555      0.870      1.080      0.866     -0.188     -0.022      0.114      0.168      0.477     -0.461      1.719     -1.366     -1.068      0.706     -1.387      1.444      0.979      1.428     -0.130     -1.475     -1.329      0.504     -0.170      0.761     -1.563      1.481      0.709      0.888      0.589      0.325
    -0.093     -0.304     -1.161      1.184     -0.963      0.324      1.093     -1.457      0.386     -1.676     -0.276      0.626      1.068      2.177      0.275     -0.445     -0.130      1.080      0.866     -1.188     -0.524      0.209      0.291      0.983     -0.393      0.302     -0.335     -1.549      0.067     -0.707      1.043      1.082     -1.577     -0.449     -1.381      0.549      0.188      0.683      1.728      0.508      0.159     -0.380      0.632      0.385     -0.863
    -0.093      0.696     -0.161      0.184     -0.963     -0.676     -0.907      0.543     -0.614      0.324      1.724      0.626      0.068     -0.823      0.275     -0.445      0.870      0.080      1.866      0.812      0.374      0.709      0.251      0.031     -0.295     -0.388     -0.118     -0.318     -0.132     -0.616     -0.952     -1.595      0.371     -0.511      0.347      0.954     -0.322     -0.325     -0.703      0.453     -0.880      0.125     -0.210      1.842      1.034
     0.907     -0.304      1.839     -1.816      1.037     -0.676     -2.907      1.543     -1.614      1.324      1.724     -0.374      1.068     -0.823      1.275     -0.445     -2.130      1.080      1.866      0.812      0.196     -1.040      0.683     -0.956      0.771      0.868      0.725      1.222     -0.859      0.333     -0.920     -1.883      0.644     -0.917      0.942      1.477      1.198      0.270     -0.130      0.819     -0.696     -0.902      0.216      2.396      0.085
    -2.093     -0.304     -0.161     -0.816      1.037     -1.676      1.093      1.543     -1.614     -0.676     -1.276     -1.374     -2.932     -1.823     -0.725     -0.445     -1.130      1.080     -1.134      0.812     -0.617     -0.788     -0.363     -0.250     -0.157     -1.652      0.650      0.209     -0.462      1.283     -1.001      1.864      1.978     -1.204     -0.581     -0.240     -0.233     -2.500     -1.493     -0.542      0.317     -0.218      1.537     -0.933      1.135
    -2.093     -0.304     -1.161     -0.816      0.037      0.324      0.093      1.543      0.386      1.324     -1.276     -1.374     -1.932     -0.823      0.275      0.555     -1.130     -0.920      0.866     -0.188     -0.646     -1.129     -0.878     -0.292      0.873     -1.417      0.924     -0.363     -0.439     -0.916      0.987      1.178      2.404      0.643      0.931     -0.240      0.150     -0.834     -0.600     -0.281      1.201      0.115      0.241      0.987     -0.987
    -0.093      0.696      1.839      0.184      0.037     -0.676      1.093      0.543     -1.614      0.324     -0.276      0.626      1.068      0.177     -0.725      0.555     -0.130      1.080     -1.134      0.812      0.012     -0.323      0.751     -0.510      0.230     -0.216      1.087      1.049      0.561     -0.049     -0.523      1.438     -0.238     -1.337      0.226     -0.184      1.010      0.172      0.641     -0.913      0.547      0.241     -0.082     -1.053      0.591
    -2.093      0.696      0.839      1.184      0.037      1.324      1.093     -0.457      0.386      0.324      1.724      1.626      1.068      1.177      0.275      0.555      0.870      0.080      0.866      0.812      0.852      0.805      0.539      0.553      0.665     -2.742     -0.030      0.386      0.660     -0.564      0.576      0.217     -0.928     -0.158     -0.122      0.390      0.639      0.385      0.703     -0.163     -0.229     -0.150     -0.727      0.530     -0.027
     0.907     -1.304      0.839      0.184      0.037      1.324     -0.907      0.543      0.386     -0.676      1.724     -0.374      0.068     -0.823      0.275      1.555      0.870      0.080     -0.134      0.812      1.204     -0.167      0.170      0.241      0.359     -0.324     -1.125      0.696     -0.211     -0.269      0.070     -0.848      0.338      0.229     -0.803     -0.292     -0.268     -0.146     -0.966      0.097      0.264      1.142     -0.027     -0.210      0.451
     0.907      0.696      0.839     -1.816      1.037      1.324      1.093      1.543     -0.614      0.324      0.724      0.626      0.068     -1.823      1.275      0.555      0.870      1.080     -1.134      0.812      0.592      0.319      0.173     -1.086      0.827      0.303      0.435      0.714     -0.544      0.322      0.808      0.658      1.564      0.413     -0.099     -0.114      0.054     -0.110     -0.943      0.713     -0.192      0.559      0.991     -0.627      0.095
     0.907      0.696     -1.161      1.184      0.037      0.324      0.093     -1.457     -0.614      0.324      0.724      0.626      0.068      1.177      0.275      0.555     -0.130      0.080      0.866     -0.188      0.406      0.307      0.097     -0.093      0.039      0.392      0.379     -1.135      1.303      0.130     -0.038     -0.105     -1.556     -0.517      0.264      0.015      0.193     -0.256      1.137      0.130      0.098     -0.359     -0.151      0.982     -0.199
     0.907      0.696     -2.161      1.184      0.037      1.324      1.093     -1.457     -0.614      0.324      1.724      0.626      0.068     -0.823      0.275      0.555      0.870     -0.920      0.866      0.812      0.849      0.833     -0.197      0.590      0.497     -0.010     -0.165     -1.962      0.647     -0.361      0.503      0.115     -1.163     -0.857      0.142      0.270     -0.494      0.388     -1.275     -0.232     -0.351      0.068     -0.606      0.630      0.460
    -1.093      0.696      0.839      0.184      1.037     -0.676      0.093      1.543     -0.614      0.324     -1.276      0.626      1.068     -1.823      0.275     -1.445     -0.130      1.080      0.866     -0.188     -0.841      0.265      0.467     -0.495      0.041      0.063      0.552      0.368      0.751      0.939      0.238     -0.153      1.412     -0.285      0.154      0.208      0.156      0.475     -1.429      0.377     -0.369     -0.345      0.466      1.057     -0.260
     0.907     -0.304     -2.161     -1.816      0.037     -1.676     -0.907     -0.457     -0.614     -0.676      1.724      0.626     -1.932      1.177     -0.725     -0.445      0.870     -1.920     -0.134     -0.188      0.736      0.388     -1.462      0.005      0.300      0.243     -0.816     -0.710     -1.825     -0.207     -2.351     -1.335      1.009     -0.434     -0.833      0.449      0.256      0.014      1.146     -0.875     -1.347      0.452      0.217     -0.251     -0.458
     0.907      0.696      0.839     -1.816     -0.963     -0.676      0.093      1.543     -0.614      0.324      1.724     -0.374      0.068     -1.823      1.275      0.555      0.870      1.080      1.866      0.812      0.822      0.345      0.449     -0.951      0.892      0.158      0.422      0.350     -0.838     -1.766     -1.445     -0.386      1.052      0.298     -0.272      0.569     -0.831     -0.735     -1.030      0.678     -0.528      0.449      0.443      2.197     -0.169
     0.907      0.696      1.839      0.184      1.037      1.324      1.093     -1.457      1.386      0.324     -1.276      0.626      1.068      1.177     -1.725      1.555      0.870      1.080     -1.134      0.812     -0.234      0.101      0.835      0.246     -0.745      1.061      0.606      0.919      0.048      1.788      1.750      0.996     -2.114      1.057      0.715     -1.003      0.513     -0.033      0.862     -1.320      1.946      0.797     -0.129     -1.175      1.275
    -0.093     -0.304     -1.161      0.184      0.037     -0.676     -0.907     -1.457      0.386     -0.676     -0.276     -0.374      0.068     -0.823     -0.725     -1.445     -1.130     -1.920      0.866     -2.188     -0.318     -0.152     -0.476      0.643     -1.291      0.061     -0.266     -0.661     -0.336      1.244     -0.345     -0.803     -0.932     -0.041     -0.049      0.174     -0.185      0.576     -1.472      0.125     -1.018     -0.998     -1.247      0.622     -0.830
    -0.093     -1.304     -1.161      0.184     -1.963     -0.676     -0.907     -0.457      0.386     -0.676     -1.276     -0.374     -0.932     -0.823      0.275     -0.445     -1.130     -0.920      0.866     -0.188     -0.872     -0.547     -0.759      0.325     -0.975      0.623     -0.798     -0.532     -0.219     -0.890      0.211     -0.030      0.295      0.098     -0.211      0.105      0.390      0.136     -1.242      0.886      0.696     -0.555      0.081      0.738      0.817
     0.907      0.696     -2.161      1.184      1.037      1.324      0.093     -2.457      0.386      0.324      1.724     -2.374     -0.932      1.177      0.275      1.555      0.870     -1.920      0.866      0.812      1.266      0.073     -1.043      1.176      0.479     -0.351      0.635     -0.989      0.071      0.463      0.108      0.008     -1.447     -0.712      0.086     -0.196     -2.466      0.444      0.288     -0.156      0.256      0.809     -0.464      0.335      0.414
     0.907     -0.304     -1.161     -0.816      1.037      0.324     -2.907     -1.457      0.386     -0.676      1.724      1.626     -1.932     -0.823      1.275      1.555      0.870      1.080     -0.134      0.812      1.057      0.436     -0.039     -0.395      0.098      0.047     -0.820     -1.036     -0.413      0.858     -0.668     -3.139     -1.456      0.653     -0.741     -0.036      0.965     -1.955     -0.541      1.244      0.447      0.253      1.120      0.302      0.785
     1.907      0.696     -1.161     -0.816      1.037      1.324      1.093     -0.457     -0.614      1.324      1.724      1.626     -0.932     -0.823      1.275      1.555      0.870      1.080      1.866      0.812      1.502      1.050      0.104     -1.347      1.009      0.412     -0.295     -1.287      0.587     -0.016      0.048      0.148     -0.381      0.514      0.652     -0.539      0.314     -1.098      0.304      0.769     -0.108     -0.410      0.846      2.582     -0.112
    -1.093      0.696      0.839     -0.816      1.037     -0.676      1.093      1.543     -0.614      0.324      0.724      1.626      0.068     -0.823     -0.725     -0.445     -0.130      0.080     -0.134      0.812      0.329      0.843      0.245     -0.051      1.123     -1.429      0.025      0.671     -0.797     -0.003     -0.977      0.150      1.240     -0.647     -0.319      0.072      0.584     -0.143     -0.726     -1.329     -0.758     -1.124     -0.161     -0.298     -0.382
     0.907      0.696      1.839      2.184     -0.963      1.324      1.093      1.543     -0.614      0.324     -0.276      0.626      1.068      2.177     -0.725      0.555      0.870      1.080     -0.134      0.812      0.248      0.082      0.801      0.425     -0.357      0.810      0.560      1.003      1.839     -0.732      1.061      1.015      0.547     -1.243      0.427     -0.606      0.731     -0.095      1.840     -0.487      0.241      0.702     -0.147     -0.475      1.255
    -0.093      0.696     -2.161      1.184      1.037      0.324      1.093     -2.457      1.386      0.324     -1.276      0.626      1.068      0.177      0.275     -1.445     -0.130     -0.920      0.866      0.812     -0.868      0.484     -0.282      0.437      1.081      0.748      0.259     -1.898      0.686      0.007      1.038      0.551     -2.095      0.908     -0.261      0.464     -0.052      1.372     -0.231     -0.370     -0.503     -0.611     -0.535      0.691     -0.292
     0.907     -0.304     -1.161      1.184      1.037      0.324      1.093     -1.457     -0.614      0.324      0.724      0.626     -0.932      1.177      0.275      1.555      0.870     -0.920     -0.134      0.812      0.509      0.483     -0.573      0.804     -0.063      0.300     -1.047     -0.508      0.480      1.026     -0.120      0.568     -0.819     -1.505      0.355     -0.097     -0.072     -0.117      0.552      0.233      1.027      0.342     -0.142     -0.699      0.873
    -0.093     -0.304     -0.161     -0.816      1.037     -0.676      0.093     -1.457      2.386      1.324     -0.276      1.626     -0.932     -0.823      1.275      1.555     -0.130     -1.920      1.866      0.812      0.166      0.254     -0.720      0.837      1.140     -0.150     -0.453      0.432     -1.549     -0.193     -0.840     -0.093     -0.718      1.454      0.810     -0.452      1.122      0.093     -1.677      0.622      1.389     -0.328     -0.977      1.349     -0.444
     0.907      0.696     -0.161      1.184      0.037     -0.676     -0.907      0.543      1.386      1.324      0.724     -1.374     -0.932      0.177      0.275     -0.445     -2.130     -0.920      1.866     -0.188      0.002     -0.690     -0.458      0.645      0.383      0.769      1.407      0.375      0.515     -0.354     -0.590     -0.331      1.082      0.859      1.152      0.781     -0.374     -0.207     -0.397      0.024     -0.563     -1.345     -0.276      1.684     -0.335
     0.907     -1.304      0.839      1.184      1.037     -0.676     -0.907     -1.457     -0.614     -0.676     -0.276     -0.374      0.068     -0.823     -0.725      1.555     -0.130     -0.920     -2.134      0.812      0.266     -0.084     -0.492     -0.652      0.419      0.738     -1.316      1.232      1.878      0.680     -0.945     -0.744     -0.835     -0.135     -0.983     -0.636     -0.309      0.635     -0.390     -0.936      1.108     -0.174     -0.155     -1.703      0.354
    -1.093      0.696      0.839      0.184      1.037     -0.676      0.093      1.543      0.386      1.324     -1.276     -0.374     -0.932     -0.823      1.275     -0.445     -0.130      0.080      0.866      0.812     -0.553     -0.291     -0.262      0.003      1.354     -0.486      1.049      1.056      0.109     -0.193     -0.064      0.589      1.788      0.370      0.512     -0.407     -0.185     -0.390     -0.669      0.454      0.212      0.385      0.389      0.702     -0.494
    -1.093     -0.304      1.839      0.184      1.037      0.324      0.093      1.543     -1.614     -2.676     -1.276     -0.374      1.068     -0.823     -1.725     -1.445     -0.130      0.080     -0.134     -0.188     -0.516     -0.254      0.279     -0.512      0.464     -0.538     -0.107      1.551      0.707      0.594      0.846      0.319      1.426     -1.201     -2.917     -0.389      0.010      0.802     -0.501     -1.874     -0.649      0.159     -0.314      0.087     -0.603
    -2.093      0.696     -1.161      0.184      1.037     -0.676      0.093      1.543     -1.614      0.324     -2.276     -1.374      1.068     -0.823      0.275     -1.445     -0.130      1.080      0.866     -0.188     -0.974      0.160      0.660     -1.014      0.053     -1.179      0.485     -1.869      1.224      0.862      0.233     -0.152      0.871     -0.717      0.326     -0.561     -1.685      0.378      0.150      0.328     -0.241     -0.298     -0.007      1.524     -0.190
    -0.093     -0.304     -1.161      1.184      1.037     -0.676     -0.907     -1.457      2.386     -1.676     -1.276     -0.374      1.068      2.177     -1.725      0.555     -1.130     -1.920      1.866      0.812     -0.456     -0.644     -0.772      1.253      0.177      0.342      0.422     -0.276     -0.063      0.722     -0.262     -0.362     -0.584      1.198     -1.806     -0.472      0.394      2.256      1.226     -1.861      1.010     -0.366     -0.830      1.214      0.495
     0.907     -0.304      0.839     -0.816      0.037      0.324     -0.907      0.543     -0.614     -0.676      0.724     -0.374      0.068      0.177      0.275     -0.445     -0.130      0.080     -0.134     -0.188      0.221     -0.834     -0.071      0.047     -0.108      0.503      0.565      0.845     -0.842      0.123      0.166      0.047      0.712     -0.792     -0.571      0.329      0.703      0.111      0.238      0.237     -0.543      0.865      0.204     -0.299      0.045
    -0.093      0.696     -1.161     -1.816      0.037      1.324     -2.907     -1.457     -0.614     -0.676     -1.276      0.626      0.068      0.177     -0.725      0.555     -0.130     -0.920     -1.134      0.812     -0.188     -0.129     -0.749     -0.384      1.165      0.038      0.817     -0.597     -1.460     -1.060      1.560     -2.763     -0.730     -0.366     -1.312     -1.182      0.875      1.139      0.472     -1.235      0.806      0.039      0.045     -1.181     -0.371
    -0.093     -0.304     -2.161      0.184     -1.963      0.324      1.093     -1.457      0.386     -1.676      0.724     -2.374     -0.932      1.177      0.275     -0.445      0.870     -0.920     -0.134     -2.188      0.249     -0.324     -0.710      0.318     -1.595     -0.337      0.040     -1.286     -0.110     -0.200      0.201      1.311     -0.854     -0.090     -1.019      0.310     -2.073     -0.017      0.851      1.024     -0.719      1.280     -0.021     -0.301     -0.804
    -0.093     -3.304      0.839      0.184     -1.963     -0.676     -1.907      0.543      0.386     -0.676     -1.276     -2.374      1.068      0.177     -0.725     -0.445     -2.130      1.080     -0.134     -1.188     -0.597     -1.666      0.726      0.284     -1.206      0.506     -1.618      0.269     -0.160     -0.632     -0.102     -0.313     -0.231      0.122     -0.148     -0.155     -0.085      0.003     -0.249     -0.057      0.245     -0.149      0.078     -0.285     -0.144
    -0.093     -0.304      0.839      0.184     -0.963     -1.676      0.093      0.543      0.386      0.324      0.724      0.626      1.068     -0.823      0.275     -0.445     -0.130      0.080     -0.134     -1.188      0.355      0.131      0.746      0.426     -0.716     -0.298     -0.238      0.123     -0.220     -0.141     -1.796     -0.177     -0.370      0.035      0.731      0.134      0.551     -0.129     -1.300      0.716     -0.708     -0.457     -1.074     -0.481     -0.300
    -0.093      0.696      1.839     -1.816      1.037      1.324      1.093      1.543     -1.614     -0.676      1.724      0.626      0.068     -1.823      0.275      1.555      0.870      1.080     -2.134      0.812      1.308      0.766      0.488     -1.946      0.652     -1.455      0.050      1.164     -0.025      0.403      0.007      0.124      1.183     -0.035     -1.087     -0.281     -0.358     -0.653     -0.143     -0.112      0.165      0.073      0.481     -1.119      0.109
     0.907     -0.304     -2.161     -0.816      0.037      1.324      1.093     -2.457     -1.614     -0.676      1.724     -1.374     -1.932      0.177      1.275      1.555     -0.130     -2.920     -1.134     -0.188      0.995     -0.180     -1.318     -0.516     -0.025     -0.058     -0.195     -0.943     -0.367     -0.041      0.336      1.162     -1.114     -1.157     -0.551      0.071     -1.091     -0.143      0.566      1.315      0.473      0.095     -1.004     -0.990     -0.131
    -0.093     -1.304     -1.161     -0.816      0.037     -1.676     -0.907     -0.457      0.386     -1.676      0.724     -0.374     -0.932      0.177     -1.725     -1.445     -1.130     -0.920     -0.134     -2.188      0.046     -0.777     -0.738     -0.679     -0.571      0.012     -0.254     -0.437     -0.213      0.629     -1.723     -0.227      0.234      0.819     -1.258      0.764      0.640      0.086      0.678     -1.514     -1.464     -0.330      0.199      0.190     -1.548
     1.907     -0.304     -0.161      0.184      0.037      1.324     -0.907      1.543      1.386      1.324      0.724     -2.374     -0.932      1.177      1.275      1.555      0.870      1.080     -0.134      0.812      0.772     -0.314      0.129      0.318      0.371      1.132      0.122     -0.406      0.022     -0.539      0.378     -0.458      1.387      1.241      1.058     -0.539     -2.006     -1.082      0.981      1.277      0.631      1.336      0.893     -0.411      0.514
    -2.093     -2.304     -2.161      2.184      1.037     -1.676     -1.907     -0.457      0.386     -2.676     -1.276     -2.374     -0.932      2.177     -2.725     -0.445     -1.130     -0.920     -1.134      0.812     -0.642     -1.053     -0.951      1.005      0.304     -1.232     -1.360     -1.284      1.039      0.805     -1.204     -0.896      0.485     -0.381     -2.842     -0.143     -0.773      0.167      1.310     -2.941      0.167      0.168      0.276     -1.643      0.493
     0.907      0.696      0.839     -1.816      1.037      0.324      0.093      0.543      0.386      1.324      1.724     -0.374     -1.932     -0.823      0.275      0.555     -0.130      1.080     -0.134      0.812      0.941      0.030     -0.068     -1.033     -0.108     -0.275      0.770      0.833     -0.760      1.152     -0.584      0.034      0.545      1.233      1.375      0.287     -0.333     -1.819      0.195      0.396     -0.475     -0.145      1.054      0.395      0.842
    -0.093      0.696     -2.161      1.184      1.037      1.324      1.093     -2.457     -0.614      1.324     -2.276      1.626     -2.932      0.177     -0.725     -0.445     -0.130     -2.920      0.866      0.812     -0.706      0.716     -1.628      0.337      0.727      0.598     -0.123     -0.501      0.773      0.556      1.849      0.327     -0.741     -1.061      0.908     -1.090      0.393     -0.820     -0.230     -1.010      0.385     -0.996     -0.644      0.803      0.031
    -0.093     -0.304     -2.161      2.184      0.037      1.324      1.093      1.543      0.386     -0.676     -0.276      0.626      0.068      2.177     -0.725     -0.445      0.870     -0.920      0.866     -1.188      0.014      0.303      0.116      1.450     -0.378     -0.007     -0.530     -2.128      0.704      0.461      1.301      0.818      1.381     -0.742     -0.517     -0.060      0.422      0.111      1.045     -0.375     -0.458      0.552     -1.219      0.305     -0.733
     0.907     -0.304      0.839     -1.816      1.037      1.324      0.093      0.543     -0.614      1.324      1.724      0.626      1.068     -1.823      1.275      1.555      0.870      1.080     -1.134      0.812      0.932      0.343      0.865     -1.556      0.933     -0.162     -0.726     -0.098     -0.234      0.178      0.503     -0.248     -0.341      0.733      0.634      0.102      0.187     -0.296     -0.529      0.796      0.504      0.633     -0.105     -0.423     -0.241
    -2.093     -1.304      0.839     -0.816     -1.963     -1.676      1.093      0.543     -1.614     -2.676     -1.276      1.626     -1.932     -0.823     -0.725     -1.445     -0.130      0.080     -0.134     -1.188     -0.927      0.106     -0.469     -0.454     -1.792     -1.114     -1.309      1.180     -0.326     -0.340     -0.841      0.927      1.090     -1.316     -1.739      0.035      1.361     -1.074     -0.445      0.315     -0.346     -0.067      0.734      0.085      0.555
    -1.093      0.696      1.839      1.184      0.037     -1.676      1.093      1.543      0.386      0.324     -1.276      0.626      1.068      0.177      0.275     -2.445      0.870      1.080     -0.134      0.812     -1.101      0.837      0.581      0.039     -0.101      0.031     -0.162      1.233      1.071      0.245     -0.478      0.200      0.910      0.339      0.610      0.336     -0.585      0.153      0.108      0.485     -1.186     -0.183      0.010     -0.017      0.939
    -0.093     -0.304     -0.161      0.184      0.037     -0.676      0.093      0.543     -0.614     -0.676      0.724     -0.374      0.068      0.177     -0.725      0.555     -0.130      1.080     -0.134      0.812      0.706     -0.061      0.473     -0.063      0.056     -0.645     -0.362     -0.517      0.345     -0.110     -1.374      0.189      0.012     -0.534     -0.793     -0.284     -0.150     -0.358      0.299     -0.653     -0.270     -0.062      0.480     -0.124      0.792
    -1.093     -1.304      0.839     -0.816     -0.963      1.324      1.093     -1.457      1.386     -2.676     -0.276      0.626      1.068      1.177     -0.725      0.555     -1.130      1.080     -1.134     -1.188      0.051     -0.163      0.762      0.560     -0.780     -1.299     -1.090      0.035     -1.270     -0.268      1.265      1.115     -1.954      0.982     -2.402     -0.349      0.911      0.090      0.563     -0.269      0.405     -0.911     -0.009     -1.384     -0.451
     0.907      0.696      1.839     -1.816      1.037      1.324     -2.907     -1.457     -1.614      0.324      1.724     -0.374      0.068     -1.823      1.275      1.555      0.870      0.080     -0.134      0.812      1.339     -0.041     -0.277     -2.808      1.037     -0.471      0.819      2.001      0.863     -0.073     -0.052     -2.890     -1.223      0.743     -0.135     -0.206     -0.378      0.381      0.348      0.727      0.098      1.037      0.440      1.118     -0.101
    -0.093     -0.304     -0.161     -0.816      0.037     -2.676     -1.907     -0.457     -0.614     -1.676     -1.276     -1.374      0.068     -0.823      0.275     -0.445     -1.130     -0.920     -0.134     -0.188     -1.060     -0.941     -0.143     -0.706     -0.327      1.083      0.535      0.123     -0.174      0.445     -1.798     -1.142     -0.292     -0.152     -1.416      0.487     -0.087      0.051     -0.168      0.535      0.589     -0.063     -0.682      0.164      0.183
    -1.093      0.696     -0.161     -0.816     -1.963      0.324     -1.907      0.543      1.386     -0.676     -0.276      1.626      0.068      1.177     -0.725     -0.445     -1.130      0.080      0.866     -2.188     -0.042     -0.281      0.208      0.702     -1.296     -0.983      1.145     -0.430     -1.482     -0.732      0.295     -1.682      0.355      1.073      0.080     -0.167      2.003     -0.023      0.471     -0.081     -0.316     -0.829     -0.065      0.457     -0.927
    -2.093      0.696      0.839     -0.816      1.037     -0.676      1.093      0.543      1.386     -0.676     -2.276     -2.374      1.068      2.177     -0.725     -0.445      0.870      1.080     -1.134      0.812     -0.752      0.404      0.439      0.155      0.122     -1.134      0.302      0.251     -0.838      0.915      0.022      0.548      0.240      1.211     -0.755     -0.987     -2.626      0.410      2.069     -0.726      0.419      0.534      0.448     -1.177      0.708
    -1.093     -0.304     -2.161      2.184     -0.963     -1.676     -1.907     -1.457      2.386      0.324     -1.276     -0.374      0.068      2.177      0.275      0.555     -2.130     -0.920      1.866     -0.188     -0.627     -0.735     -0.496      2.201     -0.778     -0.486      0.654     -1.731     -0.208     -0.179     -1.001     -1.212     -0.788      0.522      0.722     -0.108      0.819      0.612      0.332      0.369      1.279     -1.112     -0.220      0.718      0.646
    -2.093      0.696      0.839      1.184      1.037     -2.676      0.093      1.543      1.386      1.324     -0.276      0.626      0.068     -0.823      1.275     -2.445      0.870      1.080      0.866      0.812     -0.963      0.168      0.222      0.095      0.469     -1.200      0.579      0.573      0.985      0.634     -1.734     -0.036      1.310      1.293      1.188      1.354      0.424     -0.203     -0.921      0.880     -1.350      0.922      0.522      0.843      0.452
     0.907     -0.304      0.839      1.184     -2.963      1.324      1.093     -2.457     -1.614     -2.676      1.724      1.626     -2.932      0.177     -0.725      0.555      0.870     -1.920     -0.134     -2.188      0.997      0.397     -1.371     -0.085     -1.515     -0.222     -0.512      2.110      1.207     -1.500      0.291      0.803     -0.957     -1.506     -1.818      0.131      1.086     -1.019      0.328      0.012     -0.625      0.426      0.195      0.003     -0.748
     1.907      0.696     -2.161      1.184      1.037      1.324      1.093     -1.457      1.386      1.324      1.724      0.626     -1.932     -0.823      1.275      1.555      0.870      0.080     -0.134      0.812      1.629      0.728     -0.605      0.420      1.017      0.176      0.063     -1.616      0.930      0.028     -0.056      0.564     -0.819      1.186      0.581     -0.728     -0.339     -1.083     -1.350      0.854     -0.215     -0.097      0.986     -0.369     -0.123
     0.907     -0.304     -1.161      0.184     -0.963      1.324      0.093     -2.457      0.386      0.324      0.724      0.626      0.068      1.177      1.275      0.555     -1.130     -1.920      0.866     -1.188      0.304     -0.176     -0.723      0.886     -0.740      0.854      0.000     -0.409     -0.534     -0.176      1.123      0.234     -1.648     -0.333      0.719      0.345      0.779      1.041      0.590      1.585      0.065     -0.799     -0.879      0.572     -0.451
    -0.093     -0.304     -1.161      0.184     -0.963      0.324     -0.907     -1.457     -0.614      0.324     -0.276     -0.374     -0.932      0.177      0.275     -0.445     -1.130     -1.920      0.866     -2.188     -0.158     -0.392     -0.982     -0.238     -0.522      0.217      0.096     -0.185      0.430     -0.347      0.304     -0.517     -0.414     -0.290      0.501     -0.018      0.276      0.446      0.288      0.608     -0.158     -0.544     -0.434      1.021     -1.535
     0.907      0.696      0.839      0.184      0.037      1.324      0.093     -0.457      0.386     -0.676      0.724     -0.374      1.068      0.177     -0.725      0.555     -0.130      1.080     -0.134      0.812      0.584      0.213      0.795      0.503      0.369      0.412      0.378      0.016     -0.383     -0.209      0.849     -0.179     -1.492      0.065     -0.786     -0.269     -0.620      0.018     -0.255     -0.824     -0.045     -0.384     -0.203     -0.406      0.344
    -2.093      0.696     -2.161      2.184      0.037     -1.676      0.093      0.543     -1.614      0.324     -2.276      0.626      0.068      1.177      0.275     -1.445     -2.130      0.080     -1.134     -0.188     -1.633     -0.342      0.163      0.388      0.206     -0.371      1.050     -2.460      1.799     -0.152     -0.100      0.339      0.423     -2.011      0.062      0.353      1.168     -0.183      0.914      0.121      0.316     -1.770     -0.136     -1.186     -0.311
     0.907     -0.304     -1.161      2.184     -1.963      0.324     -1.907     -0.457      2.386      0.324     -0.276     -0.374     -2.932      0.177     -0.725     -1.445     -1.130      1.080      1.866     -1.188     -0.183     -0.247     -0.797      1.919     -1.299      1.071     -0.076     -0.369      0.189     -0.833      0.353     -1.685      0.349      0.879      0.956      0.115      0.054     -1.697     -1.537      0.145     -0.956     -0.770      2.186      0.927     -0.047
    -0.093     -0.304      0.839     -0.816     -0.963      0.324      1.093      1.543      0.386     -0.676     -0.276     -0.374      0.068      0.177     -0.725      0.555      0.870      1.080      1.866     -0.188     -0.197      0.169      0.258     -0.191      0.116      0.176     -0.382      0.671     -0.411     -1.125      0.501      0.880      1.296      0.519     -0.924      0.158     -0.710     -0.244      0.278     -0.764      0.752      0.699      0.723      2.053     -0.125
    -1.093     -0.304     -2.161      0.184      0.037      1.324      1.093      1.543      0.386      1.324     -0.276      0.626      0.068     -0.823      1.275     -0.445      0.870      1.080      1.866      0.812     -0.173      0.362      0.198      0.419      0.733     -0.961     -0.589     -2.295     -0.101     -0.766      1.469      0.806      1.219      0.051      0.869     -0.116      0.159     -0.380     -1.220      1.167     -0.136      0.509      0.836      1.455      0.337
     0.907      0.696      0.839     -0.816      0.037      0.324      0.093      0.543     -0.614      1.324      1.724      0.626      0.068     -0.823      1.275      1.555      0.870      0.080      1.866     -0.188      1.175      0.659      0.350     -0.222      0.028     -0.291      0.077      0.535     -0.638     -0.125     -0.668     -0.668      0.079     -0.419      1.181     -0.294     -0.445     -0.530     -0.635      1.227      0.308      0.080     -0.447      1.915     -0.180
    -0.093      0.696     -0.161      0.184      0.037     -0.676      0.093      0.543     -1.614      0.324      1.724      1.626      1.068      0.177      0.275     -0.445     -0.130      1.080     -0.134     -1.188      0.524      0.561      0.482     -0.858      0.059     -0.572      0.036     -0.661      1.048      0.107     -1.111     -0.487      0.278     -0.881      0.309      0.826      0.747      0.332      0.883      0.240     -0.929     -0.804      0.293      0.370     -1.218
     1.907      0.696     -0.161     -0.816      0.037      0.324     -1.907     -0.457     -0.614      0.324      0.724     -0.374     -0.932     -0.823      0.275      0.555     -2.130     -0.920     -1.134     -0.188      0.592     -0.769     -0.576     -0.271     -0.211      1.346      1.539      0.323     -0.644      0.425     -0.287     -1.151      0.114     -0.387      0.464     -0.231      0.657     -0.078     -0.675      0.451     -0.162     -1.281      0.015     -1.023      0.060
     0.907      0.696      1.839     -1.816     -0.963      0.324      1.093      1.543      0.386     -0.676      0.724      1.626      0.068     -1.823     -0.725      0.555      0.870      1.080      0.866     -1.188      0.652      0.976      0.163     -0.410     -0.682      0.251     -0.318      1.490     -1.349     -0.365     -0.260      0.045      1.331      0.857     -0.173     -0.222      0.308     -0.075     -1.600     -0.501     -0.328     -0.341      0.637      1.102     -0.438
    -1.093     -1.304      0.839     -1.816      1.037     -2.676      0.093      1.543     -1.614      1.324     -1.276     -1.374      0.068     -1.823      1.275     -0.445      0.870      1.080     -0.134      0.812     -0.877     -0.293      0.496     -1.413      0.745     -0.183     -0.914      0.216     -0.398      0.581     -1.867      0.216      0.909     -0.275      1.086      0.177     -1.032     -0.662     -0.546      0.873      0.641      1.369      0.449      0.480      0.081
    -1.093     -0.304      0.839      1.184      0.037     -1.676      0.093      1.543      2.386     -0.676     -0.276     -0.374      1.068      1.177     -0.725     -0.445     -0.130      0.080      0.866      0.812     -0.250      0.048      0.423      1.186      0.037     -0.979     -0.308      0.450     -0.022     -0.025     -1.491     -0.060      1.034      1.374     -0.889      0.144     -0.530      0.671      0.019     -0.560     -0.158     -0.233     -0.449      0.184      1.085
    -2.093      0.696     -1.161     -1.816      1.037      1.324      1.093      1.543     -1.614      1.324      1.724      0.626      1.068      1.177      1.275      1.555      0.870      1.080     -2.134      0.812      1.301      0.818      0.544     -0.529      1.043     -3.341     -0.071     -1.801     -1.029      0.030      0.126      0.270      0.881     -1.029      0.745     -0.146     -0.514      0.309      1.585      0.765      0.140     -0.124      0.244     -1.901     -0.343
     0.907     -0.304      0.839     -1.816      0.037      0.324      0.093      1.543     -1.614     -2.676     -0.276     -0.374      0.068     -1.823      1.275     -0.445     -2.130      0.080     -1.134      0.812     -0.186     -0.651      0.277     -1.432     -0.168      1.091      0.560      0.538     -0.391      0.404      0.575      0.642      1.140     -0.514     -2.595     -0.097      0.761     -0.145     -0.734      1.379     -0.097     -1.473     -0.212     -0.432      1.014
    -0.093      0.696     -0.161      0.184     -0.963     -0.676      1.093      0.543     -0.614     -0.676     -0.276      0.626      1.068      1.177     -0.725      0.555     -1.130      0.080      1.866      0.812     -0.268     -0.225      0.029      0.333      0.031      0.191      0.909     -0.288     -0.119     -1.019     -0.343      1.324      0.552     -0.967     -0.732      0.533      0.741      0.916      0.758     -0.859      0.964     -0.912     -0.135      1.648      0.743
    -1.093     -0.304     -1.161     -0.816      0.037     -0.676     -0.907     -0.457      1.386     -0.676      0.724      0.626      0.068      0.177     -0.725      0.555     -1.130      0.080     -1.134     -2.188      0.346     -0.169     -0.498     -0.483     -0.364     -1.526     -0.098     -0.912     -0.454      0.433     -0.924     -0.666      0.169      1.785     -0.562      0.208      0.863      0.732      0.645     -0.549      0.235     -1.024      0.844     -0.954     -1.518
    -0.093     -0.304     -1.161      2.184      0.037      1.324      0.093      0.543      1.386      0.324      0.724      0.626      0.068      2.177      0.275     -0.445     -0.130     -1.920     -2.134     -0.188      0.363     -0.317     -0.457      2.102     -0.037     -0.300      0.108     -0.739      0.147     -0.007      1.035      0.460      1.027     -0.443      0.224      0.062      1.084      0.706      0.154      0.294     -0.765      0.306     -1.475     -3.129     -0.155
    -0.093     -3.304      0.839      2.184     -2.963     -0.676     -0.907      1.543      1.386      1.324     -0.276     -2.374      1.068     -1.823      1.275     -0.445     -1.130      1.080     -1.134     -1.188     -0.203     -1.238      0.823      1.194     -1.958      0.041     -2.008     -0.044      0.907     -1.046     -0.353      0.184      0.733      0.329      2.325      0.160     -0.787     -0.019     -2.826      2.343     -0.242      0.296     -0.002     -1.461      0.835
    -2.093     -1.304     -1.161     -1.816      1.037     -2.676     -0.907     -2.457     -1.614     -0.676     -2.276     -0.374      1.068      2.177      1.275     -1.445     -2.130      0.080     -1.134      0.812     -1.773     -0.957      0.328     -0.734      1.027     -0.357     -0.186     -1.700     -0.823      0.056     -0.896      0.012     -2.795     -0.992     -1.081      0.704      0.954      0.658      2.952      0.608      0.639     -0.896     -0.381     -0.701     -0.216
     0.907      0.696      0.839     -1.816      0.037      0.324     -2.907     -1.457     -0.614     -0.676      0.724      0.626      1.068     -0.823      0.275      1.555      0.870     -0.920      1.866     -0.188      0.616      0.190     -0.272     -0.545      0.231      0.360      0.650      1.131     -1.309     -0.141     -0.041     -3.162     -1.243     -0.226     -0.769     -0.212      0.436      1.315     -0.294      0.218      0.828      0.592     -0.482      1.956     -0.567
    -0.093     -0.304     -1.161      0.184     -0.963      0.324     -0.907      0.543     -0.614     -0.676     -1.276     -0.374     -0.932      0.177     -0.725      0.555     -0.130      0.080     -0.134     -0.188     -0.380      0.066     -0.437      0.548     -0.075      0.326     -0.308     -0.804     -0.446     -0.955      0.833     -0.967      0.826     -0.965     -0.752     -0.535     -0.447     -0.238     -0.195     -0.626      0.913     -0.036      0.621     -0.637     -0.123
     0.907     -0.304     -1.161     -1.816      1.037      0.324      0.093      0.543      0.386      0.324      0.724     -0.374      0.068     -1.823      0.275      1.555      0.870      1.080      1.866      0.812      0.587      0.042      0.062     -0.272      0.337      0.431     -0.252     -1.237     -1.541      0.691     -0.357     -0.004      0.425      0.576     -0.057     -0.156     -0.462     -0.241     -1.577      0.190      0.742      0.779      1.145      1.866      0.576
    -2.093     -0.304     -0.161      2.184      1.037     -0.676     -0.907     -1.457      2.386     -0.676     -2.276     -0.374      0.068      2.177     -0.725     -2.445     -1.130     -0.920     -2.134     -0.188     -1.213     -0.738     -0.667      1.784      0.328     -0.781      0.461      0.491      0.417      0.843      0.411     -0.139     -0.893      0.910     -0.960     -0.421      0.557      0.943      0.874     -0.758     -1.125     -0.341      0.011     -2.927     -0.371
    -2.093      0.696     -0.161     -0.816     -2.963      0.324     -2.907     -1.457     -0.614     -0.676     -0.276      0.626      1.068      0.177     -0.725     -2.445      0.870      1.080     -2.134     -2.188     -0.600     -0.064      0.616     -0.058     -1.428     -1.565      0.622     -0.910     -0.789     -1.390      0.688     -2.752     -2.118     -0.624     -0.041      0.689      0.871      0.291      0.112      0.033     -1.678      1.013      0.297     -2.062     -0.801
     0.907      0.696      1.839      0.184      0.037      0.324      1.093      0.543      0.386      1.324      0.724      0.626      0.068      0.177      1.275      0.555      0.870      0.080     -1.134     -0.188      0.440      0.637      0.385      0.097      0.394      0.312      0.018      1.138      0.141     -0.415     -0.221      0.487      0.137      0.536      0.984      0.018     -0.149     -0.357      0.043      0.987      0.274      0.037     -0.551     -1.160     -0.798
     1.907      0.696      1.839      0.184      0.037      1.324     -0.907      0.543      0.386     -0.676     -0.276      1.626      1.068      1.177      0.275      1.555     -1.130      1.080      0.866      0.812      0.543     -0.315      0.260      0.343     -0.174      1.447      1.077      1.530     -0.305      0.141      0.807     -0.487      0.382     -0.118     -0.330     -1.231      2.182      0.766      0.835      0.283      0.947     -0.610      0.700      0.556      0.965
    -2.093     -0.304      0.839     -1.816      0.037     -0.676     -0.907      1.543     -1.614      1.324     -0.276     -2.374      1.068     -0.823      1.275     -0.445      0.870      1.080      1.866      0.812     -0.065     -0.393      0.306     -1.163      0.472     -1.806     -0.128      0.657     -0.616     -0.419     -0.474     -0.529      1.337     -0.627      1.117     -0.282     -1.751      0.691      0.132      0.901     -0.210      1.315      0.685      2.400      0.187
    -2.093     -0.304     -0.161      2.184      0.037     -2.676     -1.907     -1.457      0.386      0.324     -1.276     -1.374      0.068      1.177      0.275     -2.445     -0.130     -0.920      0.866     -0.188     -1.323     -0.351     -0.479      2.064     -0.536     -0.765      0.307      0.283      0.243      0.615     -1.408     -1.550     -0.801     -1.491      0.552      0.961     -0.919      0.621     -0.495      0.560     -1.147      0.216     -0.203     -0.137      0.247
     1.907      0.696     -1.161      0.184      1.037      1.324      1.093     -0.457     -0.614          *     -0.276      0.626     -0.932      0.177          *      0.555      0.870     -0.920      0.866     -0.188      0.131      0.396     -0.740     -0.277     -0.233      1.756      0.419     -0.392      0.461      1.237      1.242      0.770      0.412     -0.421     -0.918     -0.440     -0.123      0.077      0.401     -0.186      0.496      0.458      0.213      1.080     -0.042
    -0.093     -0.304      0.839      1.184     -0.963      0.324      1.093     -1.457      1.386     -0.676     -0.276      0.626      1.068      2.177     -0.725      0.555     -0.130     -0.920      0.866     -0.188     -0.087      0.508      0.305      0.474     -0.847      0.116     -0.691      0.418      0.529     -0.008      0.329      0.588     -1.685      0.903     -0.322      0.011     -0.019      0.761      1.872     -0.386      0.785     -0.774     -1.264      0.702      0.601
     0.907      0.696     -1.161      1.184     -0.963      0.324      0.093     -1.457      1.386      0.324      1.724      1.626     -0.932      1.177     -0.725      0.555     -0.130     -0.920     -0.134     -0.188      0.907      0.551     -0.038      1.907     -0.310      0.118      0.311     -1.236     -0.792     -0.745     -0.815     -0.186     -1.357     -0.529      0.465      0.093      0.786     -0.723     -0.619     -0.465     -0.452     -0.690     -0.782     -0.969      0.284
    -2.093     -1.304     -0.161     -1.816      0.037     -1.676     -0.907      0.543      1.386      0.324     -2.276     -0.374      1.068      0.177     -0.725     -1.445     -2.130      1.080      1.866      0.812     -1.296     -0.944      0.398      0.569      0.683     -0.625     -0.364     -0.517     -2.228     -0.666     -0.474     -0.060      0.035      0.879     -0.173     -0.149      0.912      0.482     -0.288     -1.110     -0.020     -0.985      0.491      1.499      0.043
     0.907      0.696     -1.161     -1.816      1.037      0.324      0.093     -1.457     -1.614      1.324      0.724     -0.374      1.068     -0.823      0.275      0.555      0.870      0.080     -1.134     -0.188      0.417      0.752      0.485     -1.722     -0.183      0.457     -0.108     -1.524     -0.092      1.063      0.081     -0.628     -1.940     -0.245      1.549      0.155     -1.485      0.290      0.730      0.322     -0.015     -0.079     -0.583     -0.404     -0.033
     0.907      0.696     -1.161     -1.816      0.037      1.324      0.093      0.543     -0.614      0.324      1.724      0.626      1.068     -0.823      0.275      1.555      0.870      1.080     -1.134      0.812      1.013      0.252      0.780     -1.494      0.408     -0.309      0.414     -1.884     -0.401     -0.356      0.504     -0.192     -0.219      0.629      0.097     -0.003      0.339     -0.063      0.476      0.009      0.355      0.495      0.029     -0.322      0.425
    -0.093      0.696      0.839      0.184      0.037      1.324      1.093      1.543      1.386      0.324      0.724      1.626      1.068      0.177     -0.725     -0.445     -0.130     -0.920      0.866     -0.188      0.377      0.212      0.449      0.749      0.798     -0.435      0.393      0.387     -0.526     -0.732      0.937      0.823      1.123      0.827     -0.315      0.114      1.449      0.487     -0.398     -1.176     -0.836     -0.455     -1.568      0.503     -0.996
    -1.093      0.696      1.839     -1.816     -0.963      1.324      1.093      1.543     -0.614      1.324     -1.276      0.626     -1.932     -1.823      0.275     -2.445      0.870      1.080      0.866     -0.188     -1.135      0.130     -0.094     -1.564     -0.454      0.154      0.582      1.785     -0.219     -0.498      2.543      0.862      1.564      0.913      1.443      0.547      0.582     -1.727     -0.483      0.474     -0.978      0.695      1.273      1.611      0.428
    -2.093     -3.304     -1.161     -1.816      1.037     -1.676      1.093      1.543     -1.614     -0.676     -0.276      1.626      1.068      0.177      0.275      1.555      0.870      1.080     -0.134      0.812      0.105      0.098      0.487     -1.442      0.410     -2.326     -3.340     -1.568     -0.419      0.583     -1.905      1.078      1.234     -0.432     -1.221     -0.470      1.544      0.408      1.207      0.123      1.431      0.857      0.545      0.465      0.345
    -1.093      0.696     -0.161      1.184     -0.963     -2.676     -0.907      0.543     -1.614      1.324     -0.276     -1.374      0.068     -0.823     -0.725     -0.445     -0.130      1.080      0.866     -1.188     -0.415     -0.106      0.237      0.057     -0.877     -0.676      0.810     -0.257      1.001     -0.141     -2.303     -0.721      0.365     -1.647      1.812      0.509     -1.215     -0.179     -0.923     -0.075      0.021      0.012      0.703      0.856     -0.259
     0.907      0.696     -0.161     -1.816      1.037      0.324     -0.907      0.543     -1.614      1.324     -0.276     -1.374      0.068     -0.823      1.275      0.555      0.870      0.080     -1.134      0.812      0.148      0.103      0.105     -0.850      1.729      0.850      0.483     -0.407     -1.057     -0.659     -0.007     -0.982      0.387     -1.071      0.312     -0.510     -1.363     -0.255     -0.122      0.536      0.382      0.777     -0.122     -0.756     -1.003
     1.907      0.696      0.839     -1.816      1.037      0.324     -2.907      0.543     -0.614      1.324      1.724      0.626      0.068     -0.823      1.275      0.555      0.870      1.080     -2.134      0.812      0.854      0.446      0.190     -1.328      0.641      1.013      0.265      0.611     -0.557      0.472     -0.282     -3.234      0.357      0.708      1.172      0.330      0.096     -0.338      0.052      0.870     -0.444      0.331      0.749     -1.485      0.309
    -0.093      0.696      1.839      0.184      0.037      0.324      0.093      0.543      1.386      0.324      0.724      0.626      1.068      1.177     -0.725      0.555     -0.130      0.080     -0.134      0.812      0.247     -0.279      0.435      1.093     -0.306     -0.466      0.903      1.384     -0.659      0.316     -0.067      0.567      0.112      0.464      0.602      0.184      0.911      0.565      0.195     -0.554      0.294     -0.009     -0.682     -0.641      1.103
    -1.093     -1.304     -1.161     -1.816     -1.963      0.324      1.093      1.543      1.386      1.324     -0.276     -2.374     -2.932     -1.823      1.275     -1.445     -0.130      1.080      0.866     -0.188      0.034     -0.458     -0.270     -0.650     -0.314     -1.268     -0.969     -0.753     -1.351     -1.735      0.336      1.668      1.895      1.886      1.593     -0.246     -1.919     -2.683     -1.287      1.531     -1.365      0.502      1.468      0.994      0.171
     0.907     -0.304      1.839      0.184      0.037      1.324      0.093     -0.457      1.386     -0.676     -0.276      0.626      0.068      0.177     -0.725      1.555      0.870      0.080      0.866      0.812      0.542      0.149     -0.234      1.044      0.161      0.547     -0.678      1.952     -0.869      0.011      0.887     -0.060     -0.426      0.462     -0.804     -1.049      0.331      0.327     -0.718     -0.646      1.024      0.597      0.260      0.504      0.544
     0.907      0.696     -1.161      0.184      1.037      1.324      1.093     -2.457     -0.614      1.324      1.724      1.626     -0.932      0.177      1.275      1.555      0.870     -1.920     -0.134      0.812      1.047      1.037     -0.643      0.052      0.383     -0.249     -0.138     -0.561      0.254      0.568      0.146      0.071     -1.750     -0.733      1.231     -0.061      0.168     -0.080      0.032      0.901      0.392     -0.260     -0.790     -0.065      0.396
    -0.093      0.696     -0.161     -1.816      0.037      1.324      0.093     -0.457      1.386      1.324     -1.276     -1.374      1.068      0.177      0.275      1.555      0.870     -0.920     -2.134      0.812     -0.326      0.057     -0.081     -0.164      0.772      0.332      0.528      0.069     -1.681     -0.740      1.680     -0.079     -0.410      1.666      1.011     -0.823     -1.375      1.188      0.323     -0.305      1.781      0.778     -0.824     -2.041      0.027
     0.907      0.696      0.839      1.184      0.037      0.324      0.093      0.543      1.386      0.324     -1.276      0.626      0.068      1.177      0.275      0.555     -0.130      0.080      0.866     -0.188     -0.417     -0.017      0.128      0.528      0.120      1.313      0.697      0.826      0.681     -0.236      0.834      0.180      0.399      0.882      0.237     -0.453      0.692     -0.241      0.624      0.326      1.178     -0.174     -0.040      0.530     -0.379
    -1.093     -2.304     -1.161      0.184     -0.963      1.324     -0.907     -0.457      1.386      0.324     -0.276     -0.374     -1.932      2.177     -0.725      0.555     -1.130     -0.920      0.866     -1.188     -0.087     -0.757     -0.506      0.933     -0.477     -1.140     -1.477     -0.557     -0.590     -0.621      1.331     -0.138      0.159      0.595      0.676     -0.052      0.756     -1.084      1.305     -0.557      0.728     -0.335     -0.228      0.307     -0.735
     0.907     -0.304     -1.161     -0.816      1.037      0.324     -0.907      0.543      1.386      0.324     -0.276     -0.374      0.068     -1.823      0.275      1.555     -1.130      0.080      0.866      0.812      0.031     -0.250      0.092     -0.037      0.443      1.047      0.032     -1.126     -0.630      0.640      0.389     -0.515      0.466      1.306      0.019     -0.252     -0.009     -0.037     -2.018     -0.061      1.711     -0.776     -0.190      0.953      0.379
    -2.093      0.696      0.839      1.184      0.037     -2.676      0.093     -1.457     -1.614      1.324     -1.276      0.626      1.068      1.177     -0.725     -0.445     -1.130      0.080     -1.134     -0.188     -0.654      0.230      0.265     -0.455     -0.827     -1.343      0.427      0.675      1.557      1.071     -1.968     -0.071     -1.736     -1.380      1.502     -0.149      0.356      0.718      1.444     -0.370      0.091     -1.391     -0.320     -0.858      0.519
    -0.093     -0.304     -1.161     -1.816      0.037      1.324      1.093     -2.457     -1.614      0.324      0.724      0.626      1.068     -1.823      1.275      1.555      0.870     -0.920     -2.134      0.812      0.675      0.454     -0.123     -0.849      0.878     -0.860     -0.900     -1.104     -0.894     -0.953      0.646      0.565     -2.411     -0.860     -0.188     -0.329     -0.051      1.219     -1.244      0.758      0.846      0.266     -0.634     -1.783     -0.044
    -0.093      0.696     -0.161      1.184      1.037     -1.676      0.093      1.543     -0.614      0.324      0.724      0.626      1.068      1.177     -1.725     -1.445     -1.130     -1.920     -1.134      0.812     -0.086      0.073     -0.109      0.444      0.716      0.118      0.628      0.078      0.841      0.297     -1.433     -0.012      1.462     -0.803     -0.097      0.782      0.509      1.186      0.734     -2.018     -1.446     -1.187     -1.858     -1.271     -0.068
    -0.093     -0.304     -1.161     -1.816      1.037     -2.676     -0.907      1.543     -0.614      1.324     -0.276      0.626     -0.932     -0.823     -0.725     -1.445     -1.130      0.080     -1.134      0.812     -0.520     -0.131     -0.295     -1.013      1.020      0.421     -0.047     -0.714     -0.930      0.132     -2.153     -0.718      1.749      0.480      0.727      0.473      0.610     -0.674      0.023     -1.324     -0.741     -0.682      0.633     -0.662     -0.254
    -1.093     -0.304      0.839     -1.816     -2.963      0.324      0.093      1.543     -1.614     -0.676      0.724     -0.374      1.068     -0.823      0.275      0.555      0.870      1.080      0.866      0.812      0.444      0.441      0.803     -1.451     -0.515     -1.488     -0.689     -0.002     -0.518     -2.490     -0.030     -0.452      0.984     -0.479     -0.573      0.097     -0.958     -0.116      0.457      0.452      0.157      0.230     -0.079      1.657      1.215
     1.907      0.696     -0.161     -1.816      0.037      1.324      1.093      1.543     -1.614     -0.676      1.724     -0.374      1.068      0.177     -0.725      1.555     -1.130     -0.920     -0.134      0.812      1.052     -0.377      0.107     -0.560      0.157      0.763      1.035     -0.332     -1.297     -0.120      0.400      1.517      1.527     -0.934     -0.709      0.287      0.175      0.763      0.793     -0.915      0.579     -0.652     -0.941      0.148      0.657
    -0.093      0.696     -2.161     -0.816      0.037      1.324      1.093     -2.457     -1.614      1.324     -2.276      0.626     -1.932     -1.823      1.275      0.555      0.870      1.080      0.866      0.812     -0.634      0.330     -0.220     -0.363      0.218      0.659      0.373     -1.938     -0.310     -0.141      1.769      0.755     -2.212     -1.548      1.194     -1.338      0.231     -1.550     -1.476      1.143      1.332      0.426      1.470      1.125      0.405
    -0.093      0.696      1.839     -0.816     -0.963      0.324      1.093      1.543     -0.614      0.324      0.724      0.626      1.068     -1.823      0.275      0.555      0.870      1.080     -0.134     -1.188      0.517      0.058      0.628     -1.157     -0.180     -0.589      0.658      1.374      0.264     -0.683     -0.177      0.840      0.859      0.320      0.369     -0.171      0.708      0.321     -0.934      0.278      0.074      0.671      0.199      0.473     -0.990
     0.907      0.696      1.839      1.184     -1.963      1.324      1.093      0.543      1.386     -1.676     -1.276      0.626      1.068      1.177     -1.725      0.555      0.870      0.080      0.866     -2.188     -0.001      0.725      0.238      0.993     -1.452      0.935     -0.197      1.513      0.199     -0.416      1.435      0.428      0.174      0.565     -0.998     -1.211     -0.382      0.559      0.165     -1.002      0.589      0.053     -0.267      0.538     -0.781
     1.907      0.696      1.839     -0.816      0.037      1.324     -0.907      1.543      0.386     -0.676     -0.276     -0.374      0.068     -1.823      0.275     -0.445     -0.130      1.080     -0.134      0.812     -0.237     -0.192      0.732     -0.477      0.263      1.978      0.929      1.029     -0.395     -0.055      1.343     -0.647      0.720      0.574     -0.903      0.162     -0.202     -0.900     -1.357      0.108     -0.198     -0.111     -0.104      0.085      0.453
     0.907     -0.304     -0.161     -0.816      0.037      1.324      0.093      0.543     -0.614     -0.676      0.724      0.626     -0.932     -1.823     -0.725      1.555     -0.130      0.080      1.866     -0.188      1.006      0.128      0.017     -0.614      0.058     -0.039     -0.295     -0.249     -0.163      0.014      0.411      0.054      0.470     -0.145     -0.589     -0.895      0.571     -0.937     -1.402     -0.738      0.553     -0.324     -0.064      1.988     -0.509
    -2.093     -0.304      0.839      1.184     -0.963     -1.676     -1.907     -2.457      1.386     -1.676     -2.276     -0.374     -1.932      1.177     -1.725     -2.445     -0.130     -0.920      0.866     -1.188     -1.309     -0.107     -0.716      1.207     -0.344     -0.659     -0.127      1.677     -0.134     -0.598     -0.344     -1.853     -1.657      0.314     -1.396     -0.052     -0.047     -0.879      0.130     -1.521     -1.067      0.048      0.116      0.133     -0.785
    -0.093      0.696     -1.161      0.184     -0.963      1.324     -0.907      0.543     -1.614     -0.676     -1.276     -1.374     -0.932      1.177      1.275     -0.445     -0.130      0.080     -1.134     -2.188     -0.874     -0.902     -0.659      0.069     -1.030      0.769      1.599     -0.500      0.033      0.194      2.296      0.184      1.227     -1.686     -0.137      0.147     -0.186     -0.081      1.045      1.757      0.579      0.776      1.201     -1.094     -1.356
     1.907     -1.304      0.839     -1.816      1.037      1.324     -1.907     -0.457     -1.614      0.324      1.724     -2.374     -0.932     -1.823      1.275      1.555      0.870      0.080     -2.134      0.812      1.128     -0.260     -0.266     -1.353      1.161      0.857     -1.051      1.179     -0.464     -0.219      0.352     -1.581     -0.153     -0.416     -0.306     -0.039     -1.939     -0.455     -0.763      0.679      0.480      1.156      0.426     -1.455     -0.270
    -0.093      0.696     -1.161     -0.816      1.037      0.324      1.093     -0.457     -0.614      1.324      1.724      1.626      1.068      1.177      0.275      0.555      0.870      1.080     -1.134      0.812      0.529      0.612      0.644     -0.335      0.466     -0.637      0.164     -1.751     -0.517      0.503     -0.115      0.491     -1.261     -0.428      1.087      0.870      0.781      0.153      1.293      0.001     -0.210      0.129      0.165     -0.885      0.300
     1.907      0.696      1.839     -1.816      1.037      1.324      1.093      1.543      0.386     -0.676      1.724      0.626     -0.932     -0.823     -0.725      1.555      0.870      1.080      1.866      0.812      1.150      0.541      0.074     -0.391      0.583      0.699      0.104      1.861     -1.603      0.517      0.279      0.484      1.434      0.665     -1.028     -0.143     -0.148     -0.930     -0.453     -0.956      0.210      0.144      0.911      2.000      0.269
     1.907     -0.304      0.839     -1.816      1.037      1.324      1.093      0.543     -1.614          *      0.724     -2.374      1.068     -1.823          *      1.555      0.870      1.080     -2.134      0.812      0.812     -0.245      0.613     -1.528      0.336      1.148     -0.069      0.279     -0.191      0.568      0.740      1.419     -0.239     -0.333      0.787     -0.568     -2.003      0.223     -0.554     -1.061      0.877      1.143      0.178     -1.364      0.585
    -1.093     -0.304     -0.161     -0.816     -0.963      0.324     -0.907      0.543      0.386     -1.676     -0.276     -1.374      0.068      1.177     -0.725     -1.445     -0.130     -0.920      0.866     -2.188     -0.280     -0.563     -0.469     -0.674     -1.538     -0.843      0.437      0.368     -0.298      0.469      0.427     -0.403      1.085      1.252     -0.742      0.229     -0.474      0.679      1.771      0.022     -1.056      0.423     -0.220      1.175     -0.623
    -0.093      0.696      1.839     -0.816     -1.963     -1.676      1.093      1.543     -1.614     -1.676      1.724      1.626      1.068      0.177     -2.725      0.555      0.870      1.080     -1.134     -2.188      0.809      0.440      0.551     -0.670     -2.254     -0.932      0.292      1.211     -0.146      0.229     -2.425      0.871      0.871     -1.034     -0.530      0.476      0.848      0.283      0.565     -1.511     -0.391      0.394      0.375     -0.707      0.098
    -2.093      0.696     -2.161     -0.816      0.037     -0.676      0.093     -1.457      0.386      0.324     -1.276      1.626      0.068     -0.823      0.275      0.555      0.870      0.080     -0.134     -0.188     -0.558      0.368     -0.173     -0.108     -0.349     -1.522      0.437     -1.808     -0.612      0.331     -0.056     -0.177     -1.170      0.389      0.472     -0.431      1.138      0.278     -0.678      0.463      1.181      0.418      0.375     -0.079      0.298
     1.907      0.696      1.839     -1.816      1.037      1.324      1.093      1.543     -1.614     -2.676      1.724      1.626      1.068     -1.823      1.275     -2.445     -3.130      0.080     -2.134      0.812      0.267     -0.239      0.770     -1.425      1.178      1.533      0.849      1.074     -0.356     -0.246      1.029      1.338      0.781     -0.362     -3.097      1.339      1.977      0.180     -0.673      0.639     -2.726     -2.785     -0.964     -1.439     -0.393
    -0.093     -2.304      0.839      0.184      0.037     -0.676      0.093     -2.457      1.386     -0.676     -1.276     -1.374     -0.932     -0.823      0.275     -0.445     -0.130      1.080      0.866     -0.188     -0.762     -0.541     -0.240     -0.058     -0.450      0.793     -1.769      1.234     -0.039      0.532      0.071      0.726     -2.372      1.281     -0.295      0.015     -0.638     -0.583     -0.877      0.416      0.325      0.700      1.411      0.904      0.301
     0.907      0.696     -2.161      1.184     -0.963      0.324      0.093     -0.457     -0.614     -0.676      1.724     -0.374      0.068      0.177     -0.725      1.555     -0.130     -0.920      1.866     -0.188      1.590      0.152     -0.361     -0.056     -0.831     -0.713      0.708     -1.973      1.252     -0.049     -1.260      0.061     -0.177     -0.514     -0.343     -0.718     -0.433      0.575      0.219     -0.281     -0.115     -0.180     -0.345      1.745      0.528
    -0.093      0.696     -0.161      0.184      0.037     -0.676      0.093      0.543      1.386      0.324     -1.276     -0.374     -0.932     -0.823      0.275     -1.445     -0.130      0.080      0.866      0.812     -0.830     -0.060      0.128      0.408      0.356      0.742      0.568     -0.365     -0.326     -0.237      0.081      0.101      0.456      0.866     -0.039      0.165     -0.177     -1.151     -1.193      0.000     -0.653     -0.052     -0.017      0.644      0.411
    -0.093     -2.304      0.839      2.184     -2.963      0.324     -0.907      1.543      1.386     -2.676     -2.276     -0.374      1.068      2.177     -2.725     -0.445      0.870      1.080      0.866     -3.188     -0.886     -0.520      0.674      1.779     -2.455      0.982     -1.976      0.118      0.381     -0.283      1.078     -0.473      0.696     -0.165     -1.249     -0.764      0.299      0.044      0.557     -1.523      0.527      1.552      0.141      0.105     -0.751
    -0.093      0.696     -1.161     -1.816      0.037      1.324      0.093     -2.457      0.386      0.324      1.724     -2.374      1.068     -1.823     -1.725     -0.445      0.870      1.080     -2.134     -0.188      0.328      0.124      0.690     -0.556     -0.046     -0.435      0.610     -1.917     -1.237     -0.022      0.862      0.009     -3.216      0.812      0.213      1.239     -2.397      0.177     -1.379     -1.668     -0.556      0.721      0.089     -1.874     -0.085
    -1.093     -0.304     -1.161      1.184      1.037      0.324      0.093     -0.457      1.386      1.324      0.724      0.626      0.068     -0.823      0.275      0.555     -0.130      0.080      0.866      0.812      0.334     -0.079     -0.330      1.289      1.408     -1.327     -0.256     -0.954     -0.331     -0.382      0.090      0.270     -0.195      0.337      0.482      0.073      0.533      0.504     -1.928     -0.420      0.194      0.055      0.515      0.306     -0.667
    -0.093      0.696     -0.161      1.184     -0.963     -1.676     -0.907      0.543     -0.614      0.324      0.724     -0.374      0.068     -1.823      0.275     -0.445     -0.130      0.080     -0.134     -0.188      0.211     -0.156      0.325     -0.616     -0.489     -0.151      0.731     -0.484      1.884     -0.326     -1.963     -0.733      0.493     -0.124      0.581      0.439     -0.284     -0.345     -1.326      0.483     -0.764      0.003     -0.227      0.097      0.143
    -1.093     -0.304      0.839     -0.816      0.037      0.324     -0.907     -1.457     -1.614      1.324     -0.276      0.626      0.068     -1.823      1.275      0.555      0.870      0.080     -1.134      0.812      0.298      0.167      0.216     -1.428      0.404     -1.340     -0.426      0.506      0.608     -0.426      0.056     -1.186     -1.680     -0.527      1.181     -0.661      0.338     -0.280     -0.715      1.186      0.271      0.720     -0.051     -0.326      0.361
    -0.093      0.696     -1.161      1.184     -0.963      0.324      1.093      1.543      0.386      1.324     -1.276     -1.374      0.068     -0.823      1.275      1.555     -0.130      1.080      1.866      0.812     -0.237     -0.368      0.105      0.487      0.009      0.342      0.959     -1.236      0.624     -0.762      0.488      1.493      1.557     -0.145      1.151     -0.786     -0.785     -0.283     -1.361      1.348      1.948      0.215      0.846      1.789      0.810
     0.907      0.696      0.839      0.184      1.037     -1.676     -1.907      1.543     -0.614     -0.676     -1.276      1.626      1.068      1.177     -0.725      0.555     -2.130      0.080     -1.134     -0.188     -0.340     -0.055      0.346     -0.228      0.377      1.228      0.651      0.426      0.271      0.694     -1.512     -1.799      1.272     -0.479     -0.938     -0.630      1.554      0.388      1.123     -0.939      0.906     -2.070     -0.486     -1.082     -0.574
     0.907     -1.304     -1.161      1.184      0.037     -0.676      0.093     -1.457      1.386      0.324     -0.276     -2.374      0.068      2.177     -0.725     -0.445     -1.130     -1.920     -1.134     -0.188      0.025     -1.422     -0.583      0.693     -0.002      0.961     -0.092     -0.542      0.374     -0.134     -0.758      1.541     -0.678      0.686      0.275     -0.273     -0.467      0.912      1.636     -0.887     -0.476      0.455     -1.022     -1.595     -0.048
    -0.093      0.696      1.839     -0.816      0.037      0.324      1.093      1.543     -1.614      1.324      0.724     -0.374      1.068     -1.823      1.275     -0.445      0.870      1.080      1.866      0.812      0.398      0.402      0.747     -0.894      0.737     -0.564      0.110      0.895     -0.076     -0.709     -0.081      0.764      0.749     -0.933      0.777      0.138     -0.863      0.003     -0.973      0.864     -0.840      0.356     -0.010      2.187      0.220
    -1.093     -0.304      1.839      1.184      1.037     -0.676      0.093     -2.457      1.386      0.324     -2.276          *      1.068      0.177      0.275     -0.445     -0.130      0.080      0.866     -0.188     -0.899     -0.610      0.292      0.841      0.476     -0.244      0.127      1.755      0.462      0.559      0.247      0.602     -2.589      0.491      0.045     -0.872     -0.647      0.479     -0.413     -0.020      0.731      0.657     -0.505      0.530     -0.714
    -1.093      0.696     -0.161     -1.816      1.037     -0.676      0.093     -0.457     -0.614     -1.676     -0.276      0.626      0.068     -1.823     -1.725     -0.445     -0.130     -1.920     -1.134      0.812     -0.355      0.628     -0.587     -0.821      0.932     -0.723      0.096      0.285     -1.165      0.075     -0.400     -0.599      0.123      0.071     -2.162      0.488     -0.247      0.917     -1.137     -2.164     -0.176     -0.715     -1.111     -0.778     -0.156
    -0.093      0.696      0.839     -1.816      1.037     -1.676      1.093      1.543     -1.614      1.324     -0.276     -0.374      0.068     -1.823      1.275     -0.445      0.870      1.080      1.866      0.812     -0.122     -0.037      0.539     -1.717     -0.373      0.099      0.754      0.261      0.074      1.307     -1.471      1.117      1.062     -0.097      1.595     -0.117     -0.356     -0.637     -0.517      1.455     -0.192      0.839      0.227      2.659      1.238
     1.907      0.696      0.839     -1.816      0.037      1.324      0.093      1.543     -0.614     -0.676      0.724     -1.374      0.068     -1.823     -0.725      0.555      0.870      0.080     -1.134     -0.188      0.243     -0.172      0.085     -0.861      0.113      1.842      0.722      0.568     -0.885     -0.078      1.312      0.322      1.742      0.035     -0.591      0.158     -1.055     -0.008     -1.153     -0.766      0.159      1.118      0.061     -0.682     -0.438
    -1.093     -0.304     -0.161     -1.816     -0.963     -1.676     -0.907      1.543     -1.614      0.324      0.724     -1.374     -0.932     -1.823      0.275     -0.445      0.870      1.080      0.866      0.812     -0.209      0.254      0.175     -0.828     -0.316     -0.759     -0.569     -0.446     -1.024     -0.686     -1.239     -0.994      1.333     -0.860      0.357      0.985     -1.622     -1.197     -1.041      0.357     -0.303      0.600      0.775      1.082      1.055
     0.907     -0.304      1.839      0.184      0.037      1.324     -0.907      0.543      0.386     -0.676     -0.276     -0.374      1.068      1.177     -0.725     -1.445     -1.130      0.080     -0.134     -0.188     -0.075     -0.787      0.202     -0.659     -0.672      1.050      0.582      1.695      0.825      0.739      1.335     -0.054      0.211      0.933     -0.378     -0.017      0.698      0.795      1.523     -0.443     -1.286     -0.225     -0.211      0.075      0.561
     0.907     -2.304     -0.161     -0.816     -1.963      0.324      1.093     -2.457      0.386     -0.676     -0.276      1.626      1.068      1.177     -1.725     -1.445     -3.130     -2.920      0.866     -0.188     -0.524     -0.501     -0.388      0.385     -1.981      1.416     -1.832      0.295     -1.210      0.075      0.805      1.429     -2.071      0.125      0.493      0.553      2.232      1.769      1.054     -0.838     -0.623     -2.820     -2.524      0.591      1.607
     0.907      0.696      1.839     -1.816      0.037      1.324      1.093      0.543     -0.614     -0.676     -1.276     -0.374      0.068      1.177     -0.725      1.555      0.870      1.080     -1.134      0.812     -0.008     -0.014      0.126     -1.291      0.501      0.922      0.837      1.663     -0.589     -0.366      1.377      1.115      0.411      0.383     -0.966     -1.107     -0.354     -0.132      2.022     -0.977      1.466      0.588      0.791     -0.637      0.239
     1.907      0.696     -2.161      2.184      1.037      1.324      1.093     -2.457     -0.614     -0.676      1.724      1.626     -2.932      2.177     -0.725      1.555      0.870     -1.920      0.866      0.812      1.532      0.708     -1.495      0.937      0.130      0.268      0.025     -0.605      1.268      0.821     -0.014      0.391     -1.005     -1.421     -0.859     -0.753      0.416     -0.842      1.373     -0.791     -0.149      0.102      0.408      0.427      0.659
     0.907      0.696     -0.161      0.184     -0.963      1.324      0.093     -0.457     -0.614      1.324      0.724     -0.374      0.068      1.177      1.275      1.555      0.870      1.080     -0.134      0.812      0.954     -0.098      0.102      0.030      0.367     -0.118      0.930     -0.268      0.167     -1.373      0.526      0.204     -0.663     -0.670      1.070     -0.657     -0.315     -0.049      1.087      1.152      0.722      1.000      0.933     -0.052      0.366
     0.907     -1.304     -0.161     -0.816     -0.963     -0.676     -0.907     -0.457     -0.614     -0.676     -1.276     -1.374      0.068     -0.823     -0.725      0.555     -1.130      1.080      0.866     -1.188     -0.330     -0.723      0.198     -0.770     -0.895      1.467     -0.594     -0.316     -0.148      0.043     -0.196     -0.279     -0.694      0.011     -0.297     -0.914     -0.318     -0.107     -0.154     -0.243      1.044     -0.397      0.543      1.178     -0.364
     0.907      0.696      0.839      0.184      1.037      0.324     -1.907      0.543     -0.614      0.324      0.724     -0.374      0.068     -0.823     -0.725      1.555      0.870      1.080      0.866      0.812      0.754     -0.061      0.242     -0.864      0.159      0.074      0.944      0.631      1.042      0.731     -0.283     -1.680      0.269      0.202      0.221     -0.639     -0.204     -0.184     -0.140     -0.905      0.666      0.684      0.534      1.382      0.539
    -0.093      0.696      1.839      0.184      1.037      1.324      1.093      1.543     -1.614     -0.676     -0.276      1.626      0.068     -0.823      0.275      0.555      0.870      1.080     -1.134      0.812      0.010      0.561      0.574     -1.158      0.327     -0.121     -0.156      1.340      1.479      0.835      1.215      0.647      1.052     -0.542     -0.868     -0.230      0.861     -0.717      0.328      0.075      0.590      0.266      0.261     -0.551      0.502
     1.907     -0.304     -1.161      0.184     -0.963      1.324     -0.907     -0.457      1.386      1.324      1.724     -1.374      1.068     -1.823      1.275      1.555      0.870      1.080     -0.134      0.812      1.100      0.175      0.185      0.300     -0.393      0.853     -0.517     -1.385     -0.046     -0.533      0.392     -0.871     -0.707      1.317      1.590     -0.118     -1.561      0.865     -1.990      1.317      0.306      0.710      0.880     -0.134      1.223
    -0.093     -0.304      0.839      1.184      0.037      0.324      0.093      0.543      1.386      0.324      0.724      0.626      1.068      0.177      0.275      0.555     -0.130      0.080     -0.134     -0.188      0.670      0.438      0.715      0.005      0.585     -0.689     -0.676      0.226      1.133     -0.509     -0.335     -0.318     -0.160      1.298     -0.043     -0.384     -0.038      0.194      0.140      0.024      0.048     -0.531     -0.846     -0.250     -0.628
     0.907      0.696      0.839      0.184      0.037     -1.676      0.093     -2.457      0.386      1.324     -0.276      0.626     -0.932      1.177     -0.725     -1.445     -1.130      1.080      0.866      0.812     -0.434      0.363     -0.272      0.267      0.626      1.490      0.424      1.272     -0.218     -0.509     -1.169     -0.259     -1.998      0.206      0.835      0.461      0.185     -0.520      1.022     -0.757     -0.839     -1.551      1.327      0.716      0.198
     1.907      0.696      1.839     -0.816      1.037      1.324     -2.907     -0.457     -0.614      1.324      1.724      1.626      1.068      2.177      1.275     -2.445     -0.130     -0.920     -0.134      0.812      0.643      0.269      0.135     -0.101      1.275      1.117      0.424      1.813     -0.721     -0.087      0.907     -3.333     -0.571     -0.369      0.828      0.693      1.253      0.789      2.272      0.512     -3.247     -0.505     -1.145     -0.171     -0.485
     0.907     -0.304      1.839      1.184      1.037      0.324      0.093      1.543      1.386      0.324      1.724      0.626      1.068     -0.823      0.275      0.555     -0.130      1.080      1.866      0.812      0.902      0.385      0.870      0.451      1.007      0.087     -0.750      0.920      0.764     -0.039     -0.485     -0.249      0.585      0.999     -0.143      0.262      0.102      0.013     -1.018     -0.224     -0.435     -0.665     -0.253      1.683     -0.098
    -2.093      0.696     -1.161     -0.816     -0.963     -1.676      0.093      0.543     -0.614      1.324      0.724     -0.374     -0.932     -1.823      1.275     -0.445     -0.130     -0.920     -1.134     -0.188      0.015      0.554     -0.557     -0.929     -0.328     -2.196      0.268     -0.661      0.074     -0.536     -1.836     -0.480      1.003      0.246      1.559      0.660     -1.361     -0.171     -1.168      1.411     -0.430     -0.537      0.097     -0.744      0.166
    -0.093      0.696      0.839      0.184      0.037     -0.676      0.093      0.543     -0.614      1.324     -0.276      0.626      0.068     -0.823      0.275     -1.445     -0.130      0.080      0.866      0.812     -0.407      0.333     -0.016     -0.010      1.034      0.309      0.654      0.868      0.179     -1.003     -0.098     -0.262      0.590     -0.541      0.647      0.451      0.051     -0.038     -0.926     -0.243     -0.912     -0.490      0.280      0.813     -0.235
     1.907      0.696     -1.161     -1.816      1.037      1.324      1.093      0.543     -1.614     -2.676      0.724     -2.374      0.068     -0.823     -2.725     -0.445     -0.130      0.080     -2.134      0.812      0.363     -0.350      0.001     -1.393      0.346      1.538      0.868     -0.988     -0.589      0.683      1.100      1.509      0.652     -0.540     -2.842      0.136     -1.901     -0.005      0.093     -2.765     -0.877      0.318     -0.029     -1.411      0.456
     0.907      0.696     -0.161     -1.816      1.037      1.324     -0.907      1.543      0.386      1.324      1.724     -2.374     -0.932     -1.823      1.275      1.555      0.870      1.080     -2.134      0.812      1.061     -0.151      0.171     -0.826      1.065     -0.183      0.747     -0.286     -1.070     -0.051      0.317     -0.497      1.438      0.932      0.778     -0.049     -2.126     -1.062     -1.074      0.805      0.653      0.987      0.874     -1.896     -0.183
     0.907      0.696      1.839      2.184      0.037      1.324      1.093      0.543      0.386      0.324      0.724      1.626      1.068      1.177      0.275      0.555     -0.130      0.080     -0.134     -1.188      0.106      0.347      0.191      0.737      0.398      0.865      0.345      1.734      1.490     -0.437      1.411      0.853      0.481     -0.154      0.083      0.461      1.199      0.708      0.781     -0.136      0.625     -0.476     -0.188     -0.509     -1.604
    -0.093      0.696      0.839     -0.816      1.037      0.324      1.093      0.543      0.386      0.324      0.724      0.626      0.068      0.177     -0.725     -0.445     -0.130      0.080     -1.134      0.812      0.094      0.455      0.010     -0.932      1.004     -0.247      0.207      0.998      0.093      0.044      0.179      0.674      0.476      1.177     -0.303      0.608     -0.058      0.081      0.983     -1.066     -0.617     -0.730      0.008     -0.745     -0.332
     0.907     -0.304      0.839      0.184     -2.963     -1.676      0.093     -1.457      1.386     -0.676     -2.276     -1.374      0.068     -0.823     -0.725     -1.445     -2.130      0.080      0.866     -1.188     -1.203     -1.290     -0.065      0.123     -1.727      2.179      0.929      0.827     -0.070     -1.285     -0.399      1.542     -1.462      1.236      0.290     -0.247      0.494      0.180     -0.983      0.163     -0.165     -0.670      0.034      0.837      0.455
     0.907      0.696      1.839     -0.816      1.037      1.324     -0.907      0.543     -0.614      1.324     -2.276     -0.374      0.068     -1.823      0.275      1.555     -0.130     -0.920     -2.134      0.812     -0.553     -0.233     -0.297     -1.373      0.918      1.189      1.032      2.234      0.598      0.144      1.729     -0.741      0.850      0.649      0.812     -1.248     -0.024      0.503     -0.654     -0.170      2.116     -0.062     -0.332     -1.398     -0.081
    -0.093      0.696     -1.161     -1.816     -1.963      0.324      1.093      0.543     -1.614     -0.676      1.724      1.626      0.068     -1.823     -0.725      0.555      0.870     -0.920      0.866     -0.188      1.056      0.717     -0.195     -1.472     -1.085     -1.202      0.016     -0.894     -0.367     -0.886     -0.690      0.352      0.752     -0.318     -0.029     -0.112      0.775      0.411     -0.676     -0.062     -0.555      0.109     -0.593      1.791      0.794
    -0.093     -0.304      1.839      1.184     -0.963     -0.676      0.093      1.543      0.386     -0.676     -1.276     -0.374      0.068      1.177     -0.725     -0.445     -1.130      0.080     -0.134     -1.188     -0.596     -0.719     -0.007      0.649     -1.064      0.571      0.624      1.888      0.341     -0.015     -0.045      0.942      1.542     -0.143     -0.230     -0.280      0.439     -0.012      0.582     -0.329      0.096     -0.305     -0.023     -0.300      0.017
    -2.093     -2.304     -0.161     -0.816      0.037      0.324      0.093      1.543      1.386      0.324     -2.276      1.626     -0.932      0.177      1.275      0.555     -0.130      0.080      0.866     -2.188     -0.828      0.183     -0.023      0.634     -0.439     -1.433     -2.510      0.164     -1.423      0.486      1.230     -0.190      1.462      0.809      0.636     -0.679      1.482     -0.952     -0.421      1.399      1.598     -0.367      0.144      0.672     -1.809
     0.907     -2.304     -0.161      2.184      1.037      0.324     -2.907      0.543      0.386      1.324     -1.276     -0.374      0.068      2.177      1.275     -0.445     -1.130     -0.920     -0.134      0.812     -0.392     -0.605     -0.492      0.707      1.005      1.125     -1.663      0.356      1.362      0.169      0.915     -2.626      0.977     -0.398      0.631     -0.569      0.510      0.666      1.603      0.820      0.006     -0.561     -0.096     -0.325     -0.197
     0.907      0.696      0.839     -1.816      1.037      0.324      0.093      0.543     -1.614      1.324      1.724     -0.374      0.068     -1.823      1.275      0.555      0.870      0.080     -2.134      0.812      0.696      0.267      0.346     -1.525      0.987      0.203      0.405      0.445     -0.385     -0.118     -0.408     -0.279      0.253     -0.364      0.861      0.557     -0.771     -0.299     -0.604      0.915     -0.335      0.762     -0.515     -1.259     -0.145
    -2.093     -0.304     -0.161      0.184      0.037      1.324      1.093      1.543      2.386     -0.676     -0.276     -2.374      1.068      0.177      0.275      0.555      0.870      0.080     -0.134     -0.188      0.070     -0.499      0.514      1.052     -0.630     -2.134      0.145     -0.743     -0.680      0.703      1.134      1.526      0.968      1.381     -0.430     -0.479     -1.712      0.356     -0.864      0.477      0.530      1.428     -0.666     -0.693      0.434
     0.907      0.696      0.839      1.184      1.037      1.324      1.093      0.543     -0.614      0.324      0.724      0.626     -0.932     -0.823      0.275      0.555     -0.130      1.080      0.866      0.812      0.287      0.418     -0.119     -0.362      0.352      0.474      0.205      0.991      1.459      0.614      1.032      0.814      0.693     -0.373      0.123      0.183      0.097     -0.907     -0.585      0.079      0.090     -0.628      1.504      0.985      0.389
     1.907     -1.304      1.839      2.184      1.037      1.324      0.093      1.543      1.386     -1.676      1.724     -2.374      1.068      1.177      1.275      1.555     -1.130      1.080      0.866      0.812      0.718     -1.034      0.649      1.770      0.165      1.176     -0.264      1.146      0.496      0.760      0.539      1.139      1.101     -0.105     -1.715      0.373     -0.866      0.223     -0.233      1.070      0.899      0.067      0.153      0.111      0.670
     0.907      0.696     -2.161      0.184      1.037     -0.676      0.093      0.543      0.386      0.324     -0.276     -1.374     -0.932     -0.823     -0.725      0.555     -0.130      0.080      0.866     -1.188      0.182      0.102     -0.058     -0.206      0.062      0.597      0.639     -1.897      0.374      0.945     -0.899      0.013      0.650      0.581      0.208     -0.579     -1.561     -0.876     -0.669     -0.826      0.370     -0.287      0.124      0.965     -1.159
    -0.093     -3.304     -0.161     -1.816      0.037     -0.676      1.093      1.543      1.386      1.324     -0.276      1.626      1.068     -1.823      1.275      1.555      0.870      1.080      1.866     -0.188      0.464      0.404      0.805     -0.412      0.282     -0.589     -3.801     -1.095     -1.436     -0.317     -0.947      0.517      0.611      1.673      1.136     -0.953      1.086      0.104     -1.429      1.044      1.064      0.464     -0.071      1.977     -0.529
     0.907     -0.304      0.839      0.184      1.037      1.324      1.093     -0.457      0.386      0.324      0.724      0.626      0.068     -1.823     -0.725      0.555      0.870      0.080      0.866      0.812      0.352      0.561     -0.015      0.473     -0.063      0.495     -0.879      0.953     -0.202      0.980      1.136      0.599     -0.328     -0.129      0.320      0.035     -0.167      0.055     -2.303     -0.682      0.186      0.172      0.178      0.663      0.955
    -1.093     -0.304     -0.161      0.184     -1.963      0.324     -1.907     -0.457      1.386     -0.676      0.724      0.626      1.068      1.177     -1.725      0.555     -2.130      0.080     -1.134     -3.188      0.382     -0.951      0.007      1.077     -1.363     -1.654      0.722     -0.096     -0.834     -0.514     -0.006     -0.989     -0.409      0.494      0.052      0.045      1.702      0.993     -0.104     -1.053      0.268     -1.074      0.089     -1.552     -1.740
    -0.093     -0.304     -1.161     -0.816     -2.963     -1.676     -1.907      0.543     -0.614     -1.676      0.724     -0.374     -0.932     -0.823     -1.725      1.555      0.870      0.080      1.866     -0.188      0.501      0.009     -0.233     -0.056     -1.076     -0.553     -0.300     -0.907     -0.752     -1.719     -2.124     -1.858      0.993     -0.629     -1.373     -0.073     -0.398     -0.729     -0.890     -1.087      1.077      0.692      0.425      1.961      0.918
     0.907     -1.304     -0.161      0.184     -0.963      0.324      0.093     -0.457     -0.614     -0.676     -1.276      0.626     -1.932      0.177     -1.725     -0.445     -3.130     -0.920      0.866     -0.188     -0.416     -0.645     -1.197     -0.969     -0.125      1.230     -0.728      1.129      1.103     -0.876      0.745      0.713      0.739      0.105     -0.769     -0.387      1.526     -0.221      0.942     -1.645      0.031     -2.163      0.854      1.355      0.044
     1.907      0.696      0.839      1.184     -0.963      1.324     -0.907      1.543      0.386     -0.676      0.724      0.626      0.068      1.177     -0.725      1.555      0.870      1.080     -0.134      0.812      0.680      0.045      0.492      0.277     -0.130      1.198      0.613      0.413      0.934     -0.782      0.700     -0.891      0.983      0.198     -0.491     -0.406      0.494     -0.712      0.685     -0.696      0.648      0.828      0.299     -0.333      0.946
    -0.093     -0.304      0.839     -0.816     -0.963     -0.676      0.093     -0.457      0.386      0.324      0.724     -0.374      1.068     -0.823      0.275      0.555     -0.130      0.080      1.866     -1.188      0.469     -0.046      0.412     -0.187     -0.494     -0.551     -0.156      0.567     -0.614     -0.470     -1.043      0.037     -1.018      0.428      0.651      0.033     -0.259      0.548     -0.595      0.418      0.137     -0.147     -0.352      1.958     -0.690
     0.907     -0.304     -1.161      0.184     -1.963      0.324      1.093     -0.457     -0.614     -0.676      0.724      0.626      0.068      0.177      0.275      0.555      0.870      0.080     -0.134     -1.188      0.578      0.772      0.059      0.042     -0.660      0.277     -0.932     -1.127      0.274     -1.257     -0.140      0.245     -0.480     -0.591     -0.292     -0.048     -0.552     -0.246      0.092      0.518     -0.035      0.017     -0.015     -0.059     -0.494
     0.907     -0.304     -0.161     -0.816      0.037      0.324      0.093     -1.457      0.386     -1.676      0.724     -0.374      0.068     -0.823     -0.725      0.555     -0.130      0.080     -0.134     -0.188      0.414     -0.351      0.061      0.051     -0.134      0.620      0.427     -0.376     -0.634      0.338     -0.140      0.317     -1.588      0.201     -1.543      0.214      0.093      0.065     -0.873     -0.555      0.059      0.392      0.071     -0.038     -0.198
    -2.093     -0.304     -1.161      1.184     -0.963     -1.676     -0.907     -0.457      0.386     -0.676     -2.276     -0.374      1.068      1.177     -0.725     -0.445     -1.130      0.080     -1.134     -1.188     -1.016     -0.210     -0.070      1.266     -0.628     -1.035     -0.173     -1.134      0.002     -0.252     -0.627     -0.643     -0.403     -0.537     -0.264     -0.485      0.018      1.142      0.078     -0.514      0.632     -0.798      0.257     -1.764     -0.586
    -2.093      0.696      1.839      1.184      1.037     -2.676     -2.907      1.543     -1.614     -2.676     -2.276     -2.374      1.068      2.177      1.275      1.555      0.870     -2.920     -2.134     -3.188     -0.714     -0.329     -0.531      0.741     -1.281     -1.242      1.020      2.288      0.362      2.355     -1.815     -2.632      2.106     -2.105     -1.944     -1.263     -1.907      1.823      1.345      2.012      2.270      1.147     -2.224     -2.470     -1.867
     1.907      0.696     -1.161      2.184      1.037      1.324      1.093      0.543      1.386      1.324      1.724      1.626      0.068      2.177      1.275      1.555      0.870     -1.920      0.866      0.812      1.144      0.961     -0.448      0.926      0.905      0.779     -0.088     -0.693      1.252      0.164      0.278      0.269      1.214      0.752      0.806     -0.279      0.467      0.635      1.302      0.940      0.403     -0.286     -1.391      0.354      0.038
    -1.093      0.696     -2.161      2.184     -0.963     -1.676     -1.907      0.543      1.386      0.324      0.724      0.626      1.068      2.177     -0.725      1.555      0.870     -1.920     -2.134     -0.188      0.536      0.554     -0.348      1.419      0.265     -1.721      0.156     -1.655      0.629     -1.161     -2.145     -2.213      0.832      0.119      0.085     -0.020     -0.162      1.421      1.058     -0.765      0.935      0.109     -1.555     -2.928     -0.500
    -1.093     -0.304     -0.161     -1.816      1.037      0.324     -1.907      1.543     -1.614      1.324     -1.276     -2.374     -0.932      1.177      0.275     -1.445     -1.130      1.080     -1.134      0.812     -0.636     -0.477      0.385     -0.538      1.201     -0.647      0.383     -0.655     -1.279     -0.187      1.055     -1.677      1.052     -1.178      0.668     -0.011     -1.516     -1.431      1.447     -0.269     -0.661     -0.603      0.474     -0.997     -0.251
    -0.093      0.696     -0.161     -1.816      1.037     -0.676     -0.907     -2.457     -0.614     -2.676     -0.276      1.626      1.068     -0.823     -0.725     -0.445     -1.130          *      0.866      0.812     -0.374     -0.020      0.596     -1.450     -0.392      0.254      0.631     -0.828     -0.315      1.349     -0.208     -0.636     -2.974      0.626     -2.440      0.351      1.514      0.120      0.637     -0.563      0.100     -0.964     -1.478      1.459      1.331
     1.907      0.696     -1.161      1.184      0.037      0.324      0.093      0.543      0.386     -0.676      0.724      1.626      1.068      0.177     -0.725     -1.445      0.870     -0.920      0.866     -0.188      0.176      0.908      0.054      0.540     -0.537      1.842     -0.257     -1.260      0.689      0.864      0.073     -0.858      0.487     -0.065     -0.517      0.602      0.425      0.743     -0.568     -0.491     -1.699     -0.222     -0.787      0.562      0.157
    -2.093     -0.304     -0.161      1.184      1.037      1.324     -2.907     -1.457     -1.614      1.324      0.724     -0.374     -0.932     -0.823      1.275     -0.445      0.870      0.080     -1.134      0.812      0.259      0.239     -0.319      0.809      1.489     -2.313     -0.585      0.046      0.358     -0.598      0.875     -3.265     -1.087     -2.375      0.425      0.207     -0.752     -0.464     -1.413      0.508     -0.662      0.673      0.610     -1.528     -0.819
     0.907     -1.304     -2.161     -1.816      1.037     -0.676     -1.907     -0.457     -1.614     -0.676      0.724      0.626      0.068      0.177      0.275      0.555      0.870      1.080     -1.134      0.812      0.512     -0.018     -0.099     -0.236      1.167      0.500     -1.158     -2.060     -1.522     -0.203     -1.146     -1.956     -0.279     -1.436     -1.190     -0.086      0.691      0.182      0.237     -0.424     -0.043      0.912      1.222     -0.908     -0.432
     1.907      0.696      1.839     -0.816      1.037      1.324      1.093      1.543     -1.614      1.324      0.724     -0.374      1.068     -1.823      1.275      0.555      0.870      1.080     -1.134      0.812      0.771      0.447      0.565     -2.038      1.270      1.189      0.268      1.079      1.376     -0.169      0.581      0.705      0.969      0.016      0.556     -0.387     -1.058      0.171     -0.047      0.467      0.001      0.366      0.361     -0.181     -0.460
    -0.093      0.696      1.839      1.184      1.037      1.324     -0.907      1.543      0.386     -0.676     -1.276     -0.374      1.068      2.177     -0.725     -1.445     -0.130      1.080     -1.134      0.812     -0.494     -0.240      0.727      1.294     -0.277      0.522      0.764      1.035      0.090      1.373      1.804     -0.701      0.789     -0.606     -0.632     -0.492      0.026      0.194      0.884     -0.647     -1.004      0.220      0.063     -1.908      1.112
    -0.093      0.696     -1.161      0.184      0.037      1.324      1.093      0.543      0.386     -0.676     -2.276      1.626      0.068     -1.823     -0.725     -0.445     -0.130      1.080     -0.134      0.812     -0.920      0.266      0.454     -0.084      0.339      1.098      0.403     -1.698      0.473     -0.308      2.214      0.939      0.076      0.544     -0.802     -0.644      1.175     -0.563     -1.779     -1.034      0.582     -0.514      0.533     -0.033      0.434
     1.907      0.696     -0.161      0.184      1.037      1.324      1.093     -2.457      2.386      1.324      1.724     -1.374     -0.932      1.177     -0.725      1.555      0.870     -1.920     -0.134      0.812      1.106      0.027     -0.780      1.010      0.447      0.921      0.654      0.693     -0.874      0.484      0.347      1.039     -1.676      1.349      1.112     -0.054     -1.694      0.239      0.331     -0.883      0.218      0.886     -0.949     -0.571      0.372
    -0.093     -0.304     -2.161      2.184      1.037      0.324     -1.907      1.543      2.386      0.324     -0.276      0.626      1.068      2.177      0.275     -0.445     -0.130     -1.920     -2.134     -0.188     -0.242     -0.257     -0.353      1.035      0.070      0.128     -0.019     -1.719      1.200      0.955      0.563     -1.565      1.749      1.502      0.205      0.057      1.131      1.571      1.294      0.339     -0.291      0.225     -1.321     -2.623     -0.322
    -1.093      0.696     -2.161      0.184      1.037     -1.676      1.093      0.543      0.386      0.324     -2.276      0.626     -0.932      1.177      0.275     -1.445      0.870      0.080     -1.134      0.812     -1.109      0.308     -0.287      0.785     -0.270      0.089      0.301     -1.755     -0.472      1.306     -0.775      0.775      0.803     -0.267      0.421     -0.400      0.319     -0.741      0.336      0.523     -0.172      0.279      0.455     -1.382      1.125
     0.907      0.696     -1.161     -1.816     -0.963      1.324      1.093      1.543     -1.614      1.324      0.724      1.626      1.068     -1.823      1.275      0.555      0.870      1.080     -2.134      0.812      0.527      0.519      0.623     -1.277      0.364      0.316      0.270     -1.768     -0.506     -1.110      0.885      0.603      1.121     -0.532      1.213      0.009      0.991      0.054     -0.722      1.106     -0.042      0.301      0.286     -1.486      0.440
    -2.093     -1.304     -0.161      0.184      0.037     -2.676     -0.907     -0.457     -1.614     -0.676     -2.276     -2.374     -1.932      0.177     -0.725     -2.445     -1.130      1.080     -1.134     -0.188     -1.331     -0.809     -0.345     -0.417      0.015     -0.793     -0.566      0.318      0.409     -0.099     -1.521      0.022      0.095     -1.436     -0.586     -0.044     -1.431     -1.620      0.548     -0.831     -0.938     -0.190      1.621     -0.855     -0.161
    -0.093      0.696     -0.161     -0.816      1.037     -0.676      1.093      1.543      0.386     -0.676     -0.276      1.626      1.068     -0.823     -0.725     -0.445      0.870      0.080     -0.134      0.812      0.137      0.856      0.355     -0.515      0.491     -0.158     -0.350     -0.500     -0.568      0.536     -0.852      0.178      1.096      0.800     -0.885     -0.458      0.545      0.379     -0.458     -0.987     -0.872     -0.177     -0.516      0.212      0.274
    -0.093     -1.304     -0.161      0.184     -0.963     -0.676     -0.907     -0.457      0.386     -0.676     -0.276     -0.374     -0.932      0.177     -0.725     -0.445     -1.130     -0.920     -0.134     -1.188     -0.119     -0.755     -0.639      0.566      0.463      0.078     -0.511      0.358     -0.292     -1.453     -0.526     -0.129      0.308     -0.070     -0.861     -0.084      0.752     -0.140     -0.351     -1.010     -0.358     -0.223      0.010     -0.399     -1.529
    -1.093     -0.304     -1.161     -0.816      0.037      0.324      0.093      0.543     -0.614     -1.676     -1.276     -1.374      0.068     -1.823      0.275     -0.445      0.870      1.080     -1.134      0.812     -0.521     -0.320      0.207     -1.004     -0.044     -0.378      0.064     -1.298      0.045      0.170      0.809      0.278      0.231      0.167     -1.741     -0.376     -0.774     -0.238     -0.967      0.383      0.176      1.253      0.581     -0.690      0.884
    -0.093     -0.304      0.839      0.184      0.037      0.324      0.093      0.543     -0.614     -0.676     -0.276      0.626      1.068     -0.823     -0.725     -1.445     -0.130      0.080     -0.134     -0.188     -0.187     -0.075      0.084     -0.439     -0.381      0.078     -0.246      0.595      0.562      0.303      0.562      0.185      0.361     -0.206     -0.329      0.122      0.689      0.713     -0.407     -0.552     -1.006     -0.130      0.023     -0.006      0.114
    -0.093      0.696     -1.161      0.184      1.037      0.324      1.093     -0.457      0.386      0.324      0.724      1.626      0.068      1.177      0.275      0.555      0.870     -1.920      0.866      0.812      0.412      0.704     -0.469      0.502      0.023     -0.483      0.003     -0.768     -0.362      1.077     -0.080      0.294     -0.045     -0.369      0.209      0.054      0.728      0.913      0.640      0.351      0.039     -0.034     -1.316      0.814      0.915
    -1.093      0.696      0.839     -1.816      0.037      0.324      1.093      1.543      0.386     -0.676      0.724      0.626      1.068     -1.823      0.275      1.555      0.870      1.080      1.866      0.812      0.147      0.697      1.122     -1.133     -0.094     -1.175     -0.108     -0.231     -0.652      0.284      0.413      0.470      0.312      1.240     -0.719      0.441     -0.149     -0.501     -0.878      0.312      1.441      0.195     -0.505      2.314      0.933
    -1.093     -0.304      0.839     -0.816     -0.963     -0.676      0.093      0.543      0.386     -0.676     -0.276     -0.374      0.068     -0.823      0.275      0.555      0.870      1.080     -0.134     -0.188     -0.050      0.370      0.315      0.031      0.234     -0.850     -0.458      0.393     -0.862     -1.157     -0.569     -0.279      0.211      0.323     -0.762     -0.178     -0.966     -0.287     -0.772      0.265      0.761      0.504      0.493     -0.287     -0.491
     0.907     -0.304     -1.161      0.184      1.037      0.324     -1.907     -1.457      0.386      0.324      1.724      0.626      0.068     -0.823      0.275      0.555     -0.130     -0.920     -1.134      0.812      1.124     -0.227     -0.416     -0.090      0.572     -0.172     -0.149     -0.757      0.359      0.375     -0.750     -1.765     -1.087      0.319      0.102     -0.140      0.888      0.433     -0.667     -0.020     -0.726      0.098     -0.196     -0.970      0.292
     0.907      0.696     -1.161      0.184      0.037      0.324      1.093     -1.457      0.386      1.324      0.724      0.626      1.068      1.177      0.275      1.555      0.870      1.080     -0.134      0.812      0.610      0.367      0.616      0.256     -0.031      0.130      0.205     -1.776     -0.279      0.124     -0.333      0.625     -2.097      0.188      1.311     -0.246      0.192      0.245      1.097      0.163      0.960      0.509      0.175     -0.102      0.822
    -2.093      0.696     -0.161      0.184     -0.963      0.324      1.093     -1.457      0.386      0.324     -2.276     -0.374     -0.932      0.177     -0.725     -1.445      0.870     -0.920      0.866      0.812     -0.802      0.222     -0.810     -0.255     -0.481     -1.280      0.403      0.675      0.500     -0.522      0.986      0.899     -0.588      0.540      0.474     -1.044     -0.854      0.385      0.311     -0.582     -0.273      0.602      0.064      1.017      1.317
    -0.093     -0.304     -0.161      0.184      0.037     -1.676      0.093     -0.457      0.386     -0.676     -0.276      0.626      0.068      0.177     -0.725     -0.445     -0.130      0.080     -0.134     -1.188     -0.500      0.188      0.071      0.124     -0.416      0.431     -0.463     -0.358      0.250      0.403     -1.090     -0.143     -0.491      0.470     -0.375      0.432      0.331     -0.030     -0.059     -0.607      0.087     -0.235     -0.010     -0.228     -0.705
    -2.093      0.696      0.839      1.184      1.037      1.324      1.093      0.543      1.386      1.324     -2.276      1.626      0.068      1.177      0.275     -1.445      0.870      1.080      0.866      0.812     -0.860      0.430      0.442      0.565      0.527     -1.134      0.189      0.449      0.583      0.494      2.084      0.666      0.000      0.909      1.075     -0.806      1.260     -0.661      0.738     -0.008     -0.462      0.205      0.414      0.573      0.441
    -0.093      0.696      0.839     -0.816     -0.963      0.324      0.093      0.543     -0.614      1.324     -0.276     -0.374      0.068     -0.823      1.275     -0.445     -0.130      1.080     -2.134     -0.188     -0.359      0.079      0.692     -0.856     -0.540      0.314      0.791      0.209      0.060     -0.393      0.637     -0.126     -0.249      0.132      1.689      0.205     -0.245     -0.969     -0.116      1.540     -0.064     -0.124      0.089     -1.693      0.396
    -1.093     -3.304     -2.161      2.184      1.037     -1.676     -1.907     -2.457     -0.614     -1.676      0.724      1.626     -2.932      2.177      1.275      0.555     -0.130     -1.920      1.866      0.812      0.373     -0.127     -1.591      1.046     -0.111     -1.497     -3.043     -0.607      1.284      1.171     -2.100     -1.633     -0.701     -1.648     -1.622      0.133      1.784     -0.855      0.988      1.395      0.058      0.080      0.464      1.353      0.965
     1.907     -1.304      0.839     -1.816      1.037      1.324      0.093     -0.457     -1.614      0.324      1.724     -1.374     -0.932     -1.823     -0.725      0.555      0.870      1.080     -1.134      0.812      1.275     -0.118     -0.221     -1.507      0.776      0.580     -1.128      1.159     -0.192      0.420      0.041      0.268     -0.304     -0.313     -0.093     -0.278     -1.176     -0.605     -0.484     -0.991     -0.964      0.816      1.413     -0.392     -0.009
    -2.093      0.696      1.839     -0.816      1.037     -1.676      1.093      0.543     -1.614      1.324     -0.276     -0.374      1.068     -1.823      1.275     -0.445     -2.130      1.080      1.866      0.812     -0.469     -0.263      0.877     -0.322      0.889     -1.560      0.789      1.089     -0.494      0.092     -1.344      1.380     -0.393     -1.324      0.852      0.448     -0.076     -0.210     -1.624      0.545      0.222     -1.929     -0.224      1.852     -0.124
     0.907      0.696      0.839     -0.816      1.037      1.324      1.093     -1.457     -0.614      0.324      1.724      0.626      0.068      1.177      1.275      0.555      0.870      0.080     -1.134      0.812      0.900      0.291     -0.319     -0.164      0.840      0.179      0.241      0.973     -0.783      0.155      0.523      0.772     -1.022     -0.467     -0.169      0.183      0.255      0.508      1.278      0.694     -0.431      0.580      0.575     -1.026      0.039
    -0.093      0.696      0.839      2.184      0.037      1.324      1.093      0.543     -0.614      1.324      1.724      0.626      1.068     -0.823      0.275     -0.445      0.870      0.080      0.866     -0.188      0.494      0.882      0.346      0.557     -0.146     -0.691     -0.193      0.439      1.742      0.198      0.705      0.286      0.314     -1.050      1.202      0.834     -0.442      0.543     -1.351      0.316     -0.895     -0.141     -0.184      0.596     -0.026
     1.907     -1.304     -0.161      0.184      1.037      1.324     -0.907     -0.457     -1.614      1.324      1.724     -1.374      1.068      2.177      1.275      1.555      0.870      1.080     -1.134      0.812      1.039     -0.692      0.839     -0.934      0.744      0.861     -0.483     -0.905      1.141      0.250      0.377     -0.277     -1.410     -0.633      0.840      0.225     -0.518     -0.019      3.125      0.778      0.263      1.689      0.075     -0.620      0.125
    -2.093     -1.304     -2.161      0.184     -1.963     -2.676     -0.907     -0.457      2.386     -0.676     -0.276     -0.374     -1.932      2.177     -0.725     -2.445     -2.130     -0.920      1.866     -2.188     -0.873     -0.905     -0.931      1.847     -1.891     -1.132     -0.322     -1.199     -1.534     -0.001     -1.663     -0.034      0.595      0.550      0.277      1.209      0.966     -0.653      0.475      0.280     -1.388     -0.967      0.405      0.746     -0.402
    -1.093     -0.304      0.839     -1.816      1.037      0.324      1.093      0.543      1.386     -0.676      0.724      1.626      0.068     -1.823     -2.725      0.555      0.870      1.080      1.866      0.812      0.504      0.941      0.486     -1.143      0.300     -1.466     -1.206      0.258     -0.462      0.796     -0.220      0.349      0.137      2.299     -0.817      0.007      0.276     -0.651     -0.995     -2.852     -0.023     -0.026      0.280      2.225      0.591
    -0.093      0.696      1.839     -1.816      1.037      1.324      0.093      1.543     -0.614     -0.676      0.724     -0.374      1.068     -1.823      0.275      0.555      0.870      1.080      1.866      0.812      0.384     -0.309      0.701     -0.575      0.771     -0.478      0.914      1.083     -1.348      0.335      1.002      0.284      0.645     -0.121     -0.994     -0.010      0.064      0.151     -1.439     -0.245      0.100      1.198     -0.002      2.109      0.188
     0.907     -0.304     -0.161      1.184      0.037      0.324      1.093      1.543      0.386      1.324      0.724     -1.374      0.068      1.177      1.275      1.555      0.870      1.080      0.866      0.812      0.718      0.138      0.230      0.771      1.104      0.095     -0.481     -0.458      0.553     -1.109     -0.428      1.083      1.479     -0.343      0.653     -0.470     -1.602     -0.181      0.535      0.635      0.718      0.687      0.826      0.391     -0.339
     0.907     -0.304     -1.161     -1.816     -0.963      0.324     -0.907     -0.457      0.386     -0.676      0.724      0.626     -0.932     -1.823     -0.725     -0.445     -0.130      1.080      1.866      0.812      0.301     -0.599      0.226     -0.934      0.802      0.623      0.266     -1.509     -0.928     -1.613      0.141     -0.263     -0.809      1.060     -1.118      0.304      1.304     -1.305     -1.077     -1.022     -0.883      0.563      0.725      2.493     -0.031
     0.907      0.696     -1.161      0.184      1.037      0.324      1.093     -1.457     -0.614     -1.676      0.724      0.626     -0.932      1.177     -2.725     -0.445      0.870     -1.920      0.866      0.812      0.384      0.440     -0.979     -0.412      0.393      0.459      0.370     -0.187      0.710      0.845      0.017      0.618     -0.364     -0.213     -1.838      0.067     -0.134      0.422      1.549     -2.890     -0.895      0.413     -0.531      1.169      0.208
    -2.093      0.696      1.839      1.184      0.037      0.324      1.093      0.543      1.386      1.324     -2.276      1.626      1.068      2.177      1.275     -0.445     -1.130      1.080     -0.134      0.812     -1.514      0.268      0.494      0.839      0.397     -0.755      0.428      1.355      0.423     -0.342      1.760      0.892     -0.039      0.612      1.195      0.422      1.356      0.292      1.532      1.230      1.183     -1.327      0.439     -0.484      0.305
    -1.093     -1.304      0.839      0.184      0.037      0.324     -0.907      0.543     -0.614      0.324     -0.276     -0.374      0.068      0.177     -0.725     -0.445     -1.130     -0.920      0.866     -0.188     -0.036     -0.091     -0.162      0.429     -0.141     -0.996     -1.341      0.910     -0.279      0.150      0.319     -0.784      0.857     -1.001      0.431     -0.219     -0.170      0.294     -0.374     -0.752     -0.524     -1.022     -0.586      0.611     -0.052
     1.907      0.696      1.839      0.184     -0.963     -0.676     -0.907     -0.457      1.386     -0.676     -0.276      1.626     -0.932     -0.823      0.275      1.555     -0.130     -2.920     -0.134     -1.188      0.219     -0.206     -1.018      0.510     -0.254      1.625      0.852      2.762     -0.327     -0.792     -0.947     -0.734      0.565      1.078     -0.541     -0.522      1.997      0.468     -1.365      0.444      1.252      0.105     -1.389     -0.382     -0.976
    -2.093     -1.304      0.839      0.184      0.037     -2.676     -1.907      0.543     -0.614     -0.676     -1.276     -1.374      0.068     -0.823     -0.725     -2.445     -1.130      0.080     -1.134     -0.188     -1.175     -0.792      0.405     -0.977     -1.293     -0.712     -0.512      0.506      1.084      1.277     -1.437     -1.275      0.179      0.157     -0.004      0.455     -0.425     -0.539     -0.039     -0.121     -1.231     -0.307     -0.679     -0.765      1.156
     0.907     -0.304      1.839      2.184      1.037      1.324     -0.907     -1.457      0.386      0.324     -2.276     -0.374      0.068      0.177     -0.725      0.555     -1.130      0.080      0.866      0.812     -0.793     -0.718     -0.004      0.839     -0.058      1.552      0.385      1.820      1.253      1.068      2.187     -0.073     -1.299     -0.250      0.249     -0.878      0.758      0.031     -0.467     -0.727      1.366     -0.418      0.206      0.321      0.908
    -1.093     -1.304      0.839      0.184      0.037      0.324      1.093      1.543     -0.614      0.324     -0.276      0.626      0.068     -0.823     -0.725      0.555      0.870      0.080      1.866      0.812      0.078      0.098      0.082      0.436      0.626     -0.942     -1.335      0.711     -0.173     -0.610      0.303      1.045      1.475     -1.022     -0.030     -0.430      0.323     -0.048     -1.308     -1.067      0.427      0.805     -0.124      1.784      0.339
     0.907      0.696     -2.161     -1.816      1.037      1.324      1.093     -1.457     -0.614      1.324      1.724      1.626     -0.932     -0.823      0.275      1.555      0.870     -1.920     -1.134     -3.188      1.117      0.426     -0.793     -0.942     -0.084     -0.247      0.321     -1.308     -0.713      1.160      0.510      0.801     -0.724      0.196      1.353     -0.031      0.962      0.113     -0.065      0.121      0.306      0.302     -0.683     -0.767     -3.100
    -2.093     -1.304     -0.161      0.184      1.037     -2.676     -1.907     -1.457      0.386      1.324     -0.276      0.626      0.068      1.177     -2.725     -0.445     -1.130     -2.920     -1.134     -1.188     -0.536     -0.635     -0.979     -0.483     -0.555     -1.601     -0.684      0.758      0.698      1.581     -2.204     -1.166     -0.468      0.827      1.695      0.633      1.509      1.389      1.471     -2.186      0.133     -0.309     -1.455     -1.120     -0.570
     0.907      0.696      1.839      2.184     -1.963      1.324     -0.907     -1.457      2.386      1.324     -1.276      0.626      1.068      2.177     -0.725      0.555     -0.130     -0.920     -1.134     -2.188     -0.426      0.090     -0.379      1.774     -1.274      1.197      0.512      2.191      0.595     -0.629      1.624     -1.049     -1.008      0.771      2.030     -0.581      0.829      1.511      0.655     -0.015      0.957     -0.278     -0.468     -1.880     -0.859
    -0.093      0.696      1.839     -1.816     -0.963     -0.676     -0.907      1.543     -0.614      0.324     -0.276     -0.374     -0.932     -1.823      1.275     -0.445     -1.130      0.080      1.866      0.812     -0.181     -0.057     -0.291     -1.444     -0.433     -0.123      0.811      2.183     -0.134     -0.452     -0.340     -0.907      1.838      0.717      0.717      0.236     -0.289     -0.625     -0.756      1.436     -0.389     -1.049      0.498      2.518      1.161
     0.907     -0.304      0.839     -0.816      0.037     -0.676      0.093     -0.457     -0.614      0.324      0.724      0.626      0.068     -0.823      0.275     -0.445     -0.130      0.080      0.866     -0.188      0.390      0.183      0.298     -0.810      0.083      0.465     -0.541      0.564      0.239     -0.046     -1.005     -0.180     -0.792      0.198      0.341      0.179      0.263     -0.319     -0.099      0.251     -0.830     -0.457     -0.209      1.155     -0.236
    -0.093      0.696     -0.161      1.184     -0.963     -1.676      1.093      1.543      0.386      0.324      0.724          *      1.068      0.177      1.275     -0.445      0.870      0.080      0.866     -0.188      0.063      0.276      0.205      0.071     -0.044     -0.065      0.653     -0.310      1.128     -0.985     -1.505      0.625      1.353      0.406      0.324      0.588      1.195      0.818      0.106      1.313     -0.657      0.588     -0.134      0.973     -0.259
     0.907     -0.304      0.839      0.184      1.037     -0.676     -0.907      0.543     -0.614     -0.676     -0.276     -1.374      0.068     -0.823      0.275      0.555     -0.130      0.080      0.866      0.812      0.073     -0.072     -0.040     -0.286      0.639      0.911     -0.151      0.995      0.462      0.399     -0.785     -0.786      0.534     -0.264     -1.043     -0.370     -1.260      0.126     -0.745     -0.117      0.498     -0.049      0.047      0.950      0.201
    -1.093     -1.304     -1.161      1.184     -0.963     -0.676     -0.907     -0.457      0.386     -0.676     -0.276     -0.374     -0.932      0.177      0.275      0.555     -0.130     -0.920     -0.134     -2.188     -0.264     -1.108     -0.693      0.362     -1.596     -0.950     -0.157     -0.362      0.797      0.769     -0.472      0.154      0.375      0.028      0.148      0.058      1.244      0.069     -0.173      1.122      0.765      1.213      0.107     -0.478     -0.525
    -2.093      0.696      0.839      0.184      1.037     -1.676      1.093     -1.457     -0.614      0.324      1.724      1.626      1.068      2.177      0.275     -2.445      0.870      1.080     -0.134      0.812      0.417      0.727      0.361      0.546      0.604     -2.338      0.076      0.634     -0.556      0.456     -1.976      0.562     -1.786     -1.010     -0.105      1.119      0.880      0.486      1.586      0.091     -2.835     -0.089      0.607     -0.351      0.258
    -2.093     -1.304     -2.161     -1.816      1.037     -0.676      0.093     -2.457     -1.614      1.324     -2.276     -2.374     -2.932     -1.823     -0.725     -0.445     -2.130     -2.920     -2.134      0.812     -1.086     -1.438     -1.764     -1.751      0.288     -0.994     -0.190     -0.495      0.018      0.860      0.381      1.587     -0.629     -0.110      1.115     -0.560     -0.231     -0.605     -0.263     -0.944      0.830     -0.375     -0.284     -1.147      0.531
     0.907      0.696     -0.161      1.184      0.037     -0.676      0.093      0.543     -0.614     -0.676     -0.276      0.626     -0.932     -0.823     -0.725     -0.445     -0.130     -0.920     -0.134     -0.188     -0.091     -0.287     -0.727     -0.272     -0.534      1.106      1.158      0.653      1.507      0.561     -0.557      0.343      1.344     -0.352     -0.236     -0.070      0.893      0.120     -0.635     -0.528     -0.337      0.226      0.138      0.099      0.404
     0.907      0.696     -1.161      1.184     -0.963      0.324      1.093      1.543     -0.614      0.324      1.724      0.626      1.068     -0.823      1.275      1.555      0.870      1.080     -1.134     -0.188      1.052      0.530      0.714     -0.046     -0.287     -0.191      0.111     -1.899      1.435     -0.456     -0.689      0.485      0.730     -0.494      0.530      0.186      0.130     -0.040     -0.855      1.478      0.490      0.107      0.002     -1.121      0.044
    -0.093      0.696     -1.161      1.184      0.037      1.324      0.093     -2.457      0.386      1.324     -1.276     -0.374      1.068      1.177      0.275      0.555      0.870     -1.920     -1.134      0.812     -0.203      0.618     -0.426      1.320      0.861      0.147      0.103     -0.760      0.031     -0.693      1.849     -0.407     -1.970     -0.612      0.753     -0.960     -1.179      1.694      0.085     -0.258      0.693      0.085     -1.256     -1.857      0.024
     0.907      0.696     -0.161     -1.816      0.037      0.324      1.093     -1.457     -1.614      1.324      1.724     -0.374      0.068     -1.823      1.275      1.555      0.870      1.080     -2.134      0.812      1.429      1.149      0.129     -1.418      0.899     -0.531     -0.419     -0.286     -0.174     -0.934     -0.994     -0.047     -1.746     -0.394      0.693     -0.453     -1.848     -0.091     -0.641      0.889     -0.003     -0.381      0.833     -1.556      0.011
     1.907      0.696     -1.161      1.184      1.037      1.324      1.093     -0.457      1.386     -0.676      0.724     -0.374     -0.932      0.177     -0.725      1.555      0.870      0.080      0.866      0.812      0.564      0.498     -0.105      1.047      0.584      1.424      0.330     -1.021      0.379      0.353      0.917      0.606     -0.209      0.481     -0.872     -0.276     -1.006     -0.795     -0.777     -0.971      0.891      0.156      0.331      0.155      0.264
     0.907     -0.304     -0.161      2.184      0.037     -1.676      0.093     -1.457      2.386      0.324     -1.276      0.626     -0.932      1.177      0.275      0.555     -0.130     -1.920      0.866      0.812     -0.516      0.018     -1.368      1.940      0.304      1.650     -0.271      1.225      0.146     -0.174     -1.194      0.181      0.041      0.675      0.229     -0.503      0.565      0.909     -0.466      0.252      1.148     -0.030     -0.095     -0.077      0.528
     0.907     -0.304      0.839     -0.816      0.037      1.324      0.093      1.543     -1.614      0.324      0.724      0.626      0.068     -0.823      0.275      1.555      0.870      0.080     -1.134     -0.188      0.917      0.628      0.101     -1.045      0.545     -0.146     -1.062      0.679      0.346     -0.683      0.541     -0.326      1.278     -0.577     -0.229     -0.774     -0.223     -0.289      0.114     -0.036      0.736      0.002     -0.130     -0.731     -0.550
     1.907      0.696      0.839     -1.816      1.037      1.324     -0.907      0.543      0.386      1.324      1.724      0.626      0.068     -0.823      1.275      1.555      0.870      1.080     -1.134      0.812      1.279      0.713      0.233     -0.911      1.688      0.677      0.077      0.601     -0.797     -0.606      0.352     -1.546      0.431      1.257      0.354     -0.275     -0.318     -0.405      0.098      0.464      0.174     -0.010      0.651     -0.589     -0.719
     0.907      0.696      1.839      2.184      1.037     -2.676      1.093      1.543     -1.614     -0.676      1.724      1.626      1.068      0.177     -0.725     -0.445     -1.130      1.080      1.866      0.812      0.533      0.618      0.973      0.203      0.424      0.482      0.029      0.913      1.938      0.613     -3.201      0.430      0.553     -2.014     -0.859      0.844      0.819     -0.257      0.108     -0.851     -1.126     -1.871     -0.329      1.881      0.435
     1.907      0.696     -0.161      1.184      0.037      1.324      1.093      0.543      0.386      0.324      0.724      0.626      0.068      0.177      0.275      1.555      0.870      1.080      0.866      0.812      0.816      0.367      0.616      0.825      0.102      0.910      0.486     -0.780      0.250      0.015      0.445      0.785     -0.201     -0.323      0.238     -0.401      0.171     -0.725     -0.392      0.125      0.726      0.423      0.291      0.601      0.744
    -0.093      0.696      0.839     -1.816     -2.963      0.324      0.093     -1.457     -0.614     -0.676      0.724     -0.374      0.068      0.177      0.275     -0.445      0.870      1.080     -0.134     -0.188      0.277      0.285      0.042     -0.916     -1.462     -0.321      0.285      0.957     -0.840     -1.381      0.082     -0.263     -1.429      0.125      0.135      0.114     -0.808      0.008      0.955      1.017     -0.626      0.670      0.964      0.439      1.230
    -0.093      0.696      1.839     -0.816     -1.963      1.324     -0.907      1.543      2.386      1.324     -2.276     -0.374      1.068      0.177     -0.725     -0.445      0.870      1.080      1.866      0.812     -1.005      0.154      0.427      1.050     -0.096      0.847      0.526      1.379     -1.685     -1.641      2.307     -1.196      1.000      1.267      1.336     -0.633     -0.472      0.364     -0.724     -0.610      0.737      0.524      0.369      1.384      0.951
    -0.093     -0.304      1.839      0.184      1.037     -1.676     -0.907     -0.457     -0.614     -2.676     -1.276     -1.374      1.068     -0.823      0.275     -0.445     -1.130      1.080      1.866      0.812     -0.965     -0.765      0.662     -1.287     -0.930      0.875      0.550      1.235      1.604      1.892     -0.842     -0.109     -1.339      0.519     -2.282      0.253     -0.392      0.034      0.196      0.780      0.709     -0.223      0.019      2.541      1.642
    -0.093     -0.304     -1.161     -1.816      0.037      1.324      0.093      1.543      1.386      0.324      0.724     -0.374     -0.932     -0.823      0.275      0.555      0.870     -1.920     -1.134      0.812      0.275      0.268     -0.802     -0.780      0.447     -0.352     -0.553     -0.468     -0.967     -0.538      1.057     -0.019      2.391      1.916      0.198      0.132     -0.845      0.277     -0.189      0.006      0.308      0.633     -0.858     -0.834      0.263
     0.907      0.696     -0.161     -0.816      1.037      1.324     -1.907     -0.457     -1.614      1.324      1.724      0.626     -0.932     -0.823     -0.725      1.555      0.870      1.080      1.866      0.812      1.059      0.485      0.050     -0.259      0.575     -0.089     -0.030     -0.341     -0.764      0.385      0.154     -2.219     -0.522     -1.242      0.911      0.160     -0.111     -1.006     -0.477     -0.974      0.380      0.251      0.882      1.968      0.342
    -0.093      0.696     -1.161      2.184      1.037      0.324      0.093     -2.457      2.386      1.324      0.724     -0.374     -1.932      1.177      0.275      1.555     -0.130     -0.920      0.866      0.812      0.877     -0.243     -1.414      1.607      0.968     -0.949      1.017      0.180      0.513      0.120     -0.386      0.372     -0.951      0.987      0.956     -0.573      0.020     -0.152     -0.313     -0.326      0.494      0.124      1.092      0.112      0.004
     0.907      0.696      1.839      2.184      1.037      0.324     -2.907     -1.457     -0.614     -1.676      0.724      1.626      1.068      2.177      0.275      0.555     -0.130      0.080      1.866      0.812      0.576      0.001      0.242      0.474      0.148      0.201      0.744      1.603      1.543      0.818     -0.275     -2.982     -1.590     -1.238     -1.697     -0.054      1.638      0.845      1.838      0.209     -0.040     -0.261     -0.219      1.608      0.901
    -0.093      0.696      1.839     -0.816     -1.963     -0.676      0.093      1.543      0.386     -0.676      0.724      0.626      1.068     -0.823     -0.725      0.555     -0.130      1.080     -1.134     -2.188     -0.240     -0.619      0.526     -0.863     -1.738      0.346      1.486      1.269     -0.003     -0.148     -0.292      0.692      1.050      1.128      0.407      1.020      1.376      0.265     -0.101      0.168      0.663      0.562      0.288     -0.781     -0.635
     0.907     -0.304     -0.161     -1.816      1.037      1.324      1.093      0.543     -1.614      0.324      1.724     -0.374      0.068     -1.823      0.275     -0.445      0.870      1.080      1.866      0.812      1.020     -0.125      0.239     -1.143      0.151     -0.031     -0.279     -0.564     -0.710      0.817      0.326      1.280      0.363     -0.758      0.398      0.130     -0.294     -0.124     -1.033      0.092     -1.469      0.980      0.787      2.345      0.722
    -1.093      0.696      0.839     -1.816      1.037     -1.676     -0.907      0.543     -1.614      1.324     -1.276      1.626      0.068     -0.823      1.275     -1.445     -1.130      0.080      0.866      0.812     -0.836      0.169      0.144     -1.712      1.344     -0.326      0.570      0.554     -0.110     -0.425     -0.842     -1.165      0.344     -0.138      0.582      0.181      1.384     -0.220      0.680      0.381     -0.538     -1.321     -0.219      1.724     -0.409
     0.907      0.696     -1.161      0.184      1.037     -0.676      0.093     -1.457     -0.614     -0.676      0.724      1.626     -0.932      0.177      0.275     -0.445     -0.130     -1.920     -1.134      0.812      0.638      0.500     -0.652      0.640      0.252      0.167      0.102     -0.498     -0.498      0.839     -1.247     -0.489     -0.683     -1.155     -0.827     -0.427      0.849     -0.236     -0.221      0.149     -1.122     -0.740     -0.824     -1.490      0.570
     0.907     -0.304      0.839      2.184      1.037     -0.676     -1.907     -1.457     -0.614     -1.676      0.724      0.626      0.068      1.177     -1.725     -0.445     -1.130     -0.920     -0.134     -2.188      0.347     -0.792     -0.455      1.219     -1.503      0.530      0.395      1.122      0.963      2.436     -0.982     -1.161     -0.990     -1.798     -1.128      0.209      1.607      0.664      0.087     -1.073     -0.853     -0.064     -0.185     -0.582     -0.792
    -2.093     -0.304     -1.161     -0.816      0.037      1.324      1.093      0.543      0.386      0.324     -1.276     -2.374     -0.932     -0.823      0.275     -1.445     -0.130      1.080     -0.134     -0.188     -1.030     -0.534     -0.265     -0.280     -0.121     -0.960      0.352     -0.770     -0.304      0.218      2.304      1.570      0.761      0.550      0.373      0.498     -1.593     -0.593     -0.733      0.313     -0.205      0.662      1.432      0.053     -0.128
     0.907      0.696     -0.161      0.184     -0.963      0.324      0.093      0.543      0.386     -0.676     -1.276     -0.374      1.068      1.177     -0.725      0.555     -0.130      1.080     -1.134     -0.188     -0.243     -0.406      0.267     -0.448     -0.726      1.305      0.958     -0.452      0.768     -0.320      0.420      0.261      0.339      0.533     -0.167     -0.966     -0.126      0.807      1.436     -0.578      0.671      0.217      0.610     -1.033      0.563
     1.907     -0.304     -1.161      0.184      0.037      1.324     -1.907     -1.457      0.386      0.324      0.724     -2.374      0.068      1.177      1.275      1.555     -1.130      1.080     -1.134      0.812      0.618     -0.450      0.339     -0.005      0.424      1.256      0.129     -1.611      0.281     -0.305      0.713     -1.287     -1.865      0.235      0.001     -0.157     -1.723     -0.222      1.071      0.992      1.117     -0.539      0.559     -1.223      0.346
    -2.093     -0.304     -0.161      0.184     -0.963     -0.676      1.093      0.543      2.386     -0.676     -1.276      0.626     -0.932      0.177     -0.725      0.555     -0.130      0.080     -0.134     -0.188     -0.534     -0.298     -0.456      1.138     -0.364     -1.370      0.100      0.273     -1.017     -0.674     -0.153      1.331      1.164      1.324     -0.589     -0.359      1.115     -0.135     -0.775     -0.564      1.008      0.237      0.797     -0.830      0.146
     0.907     -0.304     -1.161     -1.816      0.037     -0.676      1.093     -2.457     -1.614      0.324      1.724     -1.374     -1.932     -1.823      0.275      0.555      0.870      1.080      1.866      0.812      0.827     -0.036     -0.413     -1.232      0.684      0.196     -0.232     -0.838     -0.665     -0.584     -1.462      1.311     -1.775     -0.529     -0.143      0.515     -1.243     -1.438     -0.809     -0.039     -0.497      0.846      1.592      2.491      0.199
     0.907      0.696     -2.161     -1.816      1.037     -1.676      1.093      1.543     -1.614      1.324     -2.276      0.626      1.068     -1.823      1.275      1.555      0.870      1.080     -1.134      0.812     -0.355      0.935      0.781     -1.325      1.322      1.284     -0.364     -3.009     -0.298     -0.264     -1.260      0.246      0.685     -0.486      0.614     -1.660     -0.612      0.009     -0.821      0.793      2.003     -0.223     -0.062     -0.540     -0.473
    -1.093      0.696      1.839     -1.816      0.037     -1.676      0.093      1.543     -0.614      0.324     -1.276     -1.374      1.068     -1.823      1.275      0.555     -0.130      1.080     -2.134     -0.188     -0.502     -0.260      0.722     -1.385     -0.016     -0.388      0.997      1.182     -0.524      0.078     -1.079      0.374      0.957      0.735      0.449     -0.355     -0.933      0.037     -0.622      1.362      1.026      0.105     -0.023     -1.330     -0.049
     1.907      0.696      1.839     -0.816      1.037      0.324      0.093      1.543     -0.614      1.324      1.724     -0.374      1.068     -1.823      1.275      1.555      0.870      1.080      0.866      0.812      1.053      0.387      0.806     -0.834      1.263      0.887      0.283      0.974      0.080     -0.219     -0.784     -0.330      0.964      0.073      0.677      0.060     -0.967      0.049     -1.282      0.661      0.454      0.421      0.040      1.391     -0.312
    -0.093      0.696     -0.161     -0.816     -2.963     -1.676     -1.907      0.543     -1.614     -0.676      0.724      0.626      0.068      2.177     -1.725     -0.445     -0.130      0.080     -1.134     -3.188     -0.178     -0.223     -0.133     -0.638     -3.269      0.032      1.008      0.042     -0.146      0.210     -1.504     -1.780      0.485     -1.073      1.094      1.026      0.896      0.248      2.736     -0.130     -0.123      0.170      0.484     -0.840     -0.171
     0.907      0.696     -1.161     -1.816     -0.963      1.324      1.093     -2.457      1.386     -1.676      1.724      1.626     -1.932     -1.823     -1.725      1.555      0.870     -1.920      0.866     -1.188      1.220      0.250     -1.683     -0.530     -0.029     -0.267      0.400      0.707     -1.218     -0.929      0.156      0.822     -0.696      1.468     -1.560     -0.203      1.168      0.256     -1.525     -1.671      0.367      0.420      0.416      1.000     -1.018
    -0.093     -0.304     -0.161     -1.816      0.037     -0.676     -1.907      0.543     -1.614      0.324      1.724     -1.374     -0.932     -1.823      1.275      0.555     -1.130      0.080      1.866     -0.188      1.109     -0.725     -0.295     -1.488     -0.374     -1.298      0.446      0.150     -0.338      0.509     -1.686     -1.054      0.867     -0.313      0.657     -0.148     -0.275     -0.497     -0.668      1.637     -0.673     -0.177      0.715      2.706      0.130
     0.907     -1.304     -2.161      1.184      0.037      1.324     -0.907     -1.457      0.386      1.324      0.724     -2.374      1.068      1.177      1.275      1.555     -2.130      0.080     -2.134      0.812      0.738     -0.977      0.154      0.044      0.591      0.246     -0.457     -2.224      1.090     -0.531      0.959      0.138     -1.523      0.358      0.900     -0.380     -1.084      0.946      1.020      0.934      0.742     -0.946      0.014     -2.073      0.250
     1.907      0.696     -0.161     -0.816      1.037     -0.676     -0.907     -0.457     -1.614      0.324     -0.276      0.626      0.068      1.177      0.275     -1.445     -0.130      0.080     -1.134      0.812     -0.360      0.183      0.231     -0.549      0.131      2.200      0.336     -0.457     -0.170      0.912     -0.194     -1.043     -0.917     -1.157      0.319      0.578      0.418     -0.304      1.582      0.179     -1.116     -0.365     -0.203     -0.866      0.534
    -0.093      0.696     -1.161      0.184      0.037      0.324      0.093     -0.457     -1.614     -0.676     -0.276      0.626     -0.932     -0.823      0.275     -1.445      0.870     -1.920     -1.134     -0.188     -0.146      0.039     -0.951     -0.909     -0.649      0.182      0.714     -0.153      1.070      0.776      0.512      0.035      0.447     -0.909     -0.353      0.028      0.373      0.240     -0.190      0.601     -1.292      0.718     -0.615     -0.689      0.287
    -1.093     -0.304     -0.161     -1.816      0.037     -0.676      0.093      1.543     -0.614      1.324      0.724      0.626     -0.932     -1.823      1.275     -0.445     -0.130          *     -1.134     -0.188      0.011     -0.401      0.111     -1.092     -0.483     -0.954      0.176     -0.335     -0.623      0.500     -0.688      0.456      1.439      0.289      1.539      0.808      1.139     -1.128     -0.889      1.401     -0.390      0.406     -0.085     -0.538      0.290
    -0.093      0.696     -2.161     -0.816     -0.963     -0.676      1.093     -1.457     -1.614      0.324      0.724      1.626     -1.932     -0.823      0.275      0.555      0.870     -0.920     -1.134     -0.188      0.299      0.735     -0.814     -0.495     -0.007     -0.254      0.084     -1.378     -0.353     -0.964     -0.966      0.379     -0.726     -1.217      0.214      0.239      0.566     -0.950     -0.539      0.311      0.179     -0.009      0.328     -0.893     -0.101
    -1.093      0.696     -0.161      0.184      0.037      0.324      1.093      0.543     -1.614      0.324     -1.276      0.626      1.068     -0.823      1.275      1.555      0.870      1.080      0.866      0.812     -0.010      0.207      0.802     -0.035      0.162     -1.009      0.355     -0.838      0.370     -0.161      0.500      0.816     -0.443     -1.693      0.186     -1.232      0.342     -0.049     -0.915      1.128      1.560      0.691     -0.051      0.959      0.707
    -1.093      0.696     -2.161      2.184     -0.963     -0.676      1.093     -2.457      0.386     -0.676     -1.276      0.626      0.068      1.177     -0.725     -1.445     -0.130     -0.920      1.866     -1.188     -0.992      0.694     -0.269      1.126     -0.863      0.093      0.013     -1.865      1.063     -0.212      0.390      0.383     -2.161     -0.410     -0.288      0.334     -0.280      0.411      0.300     -0.527     -0.280     -0.979     -0.368      1.182     -0.500
    -0.093     -3.304     -0.161      0.184      0.037     -1.676      0.093     -0.457      0.386      0.324     -1.276      0.626      0.068      1.177     -0.725     -2.445     -0.130     -0.920      0.866     -0.188     -0.800     -0.146     -0.066      0.912     -0.405      0.764     -3.215     -0.322     -0.684      0.510     -0.862      0.329     -0.428     -0.431      0.584      0.168      1.128     -0.009      0.412     -0.592     -1.509      0.013     -0.716      0.398      0.134
    -1.093     -0.304     -2.161      1.184     -1.963     -2.676     -0.907      0.543     -0.614     -0.676     -2.276      0.626      0.068      1.177      0.275     -2.445     -0.130      1.080      0.866     -1.188     -1.751     -0.257      0.374      0.369     -1.299      0.669     -0.074     -2.442      0.902     -0.570     -1.136     -0.532      0.131     -0.802     -0.051      0.647      0.936     -0.464      0.806      0.838     -0.323      0.260      0.517      0.839     -0.047
     0.907     -0.304     -0.161      0.184      0.037      0.324      0.093     -0.457      1.386      0.324      0.724      0.626     -0.932      1.177     -0.725      0.555     -0.130     -0.920     -0.134     -0.188      0.569      0.366     -0.110      0.071     -0.234      0.405     -0.701      0.008      0.222      0.340     -0.077     -0.439     -0.424      1.554      0.279     -0.120     -0.022     -0.678      0.980     -0.694     -0.121     -0.546     -0.710     -0.135      0.146
    -0.093     -2.304     -0.161      0.184      1.037      1.324     -2.907      1.543     -0.614      0.324     -1.276     -1.374     -1.932     -0.823     -1.725     -1.445     -1.130      0.080      0.866     -1.188     -0.882     -1.219     -0.461     -0.764     -0.533      0.880     -1.243      0.286      0.929      1.579      2.266     -1.741      1.983     -0.005      0.538      0.087      0.368     -1.438     -0.072     -1.566     -0.382      0.286      0.896      1.105     -0.599
    -0.093      0.696     -1.161     -0.816      0.037      0.324      1.093      0.543     -0.614      0.324      0.724      0.626      0.068     -0.823      0.275      0.555      0.870      0.080      0.866      0.812      0.342      0.491     -0.203     -0.635      0.548     -0.397      0.160     -1.106     -0.148     -0.514      0.152      0.624      0.872      0.018      0.079      0.143      0.025      0.361     -0.219     -0.127      0.234      0.301      0.477      1.179      0.332
    -2.093     -2.304      0.839      2.184     -2.963      1.324      0.093      0.543      0.386     -1.676     -0.276     -0.374     -0.932     -0.823      0.275      1.555     -1.130      1.080      0.866     -0.188      0.177     -0.594      0.351      1.140     -1.802     -2.221     -1.594      0.516      1.070     -1.137      1.424      0.665      0.134     -0.516     -0.817     -0.587      0.363     -1.383     -1.750      1.227      1.419     -0.470      0.463      0.274      1.495
    -0.093     -2.304     -0.161     -0.816     -1.963      0.324      0.093      1.543      2.386      1.324     -2.276     -2.374     -0.932      0.177     -0.725     -0.445     -1.130     -0.920     -0.134     -0.188     -0.975     -1.304     -1.014     -0.066     -0.947      0.877     -0.818      0.909     -0.584     -0.994      1.323      1.134      2.428      2.381      1.809     -0.582     -0.641      0.474      0.196     -0.301      0.660      0.424      0.506     -0.204      0.828
    -1.093     -0.304      0.839      1.184      0.037     -1.676      0.093      0.543     -0.614     -1.676     -0.276     -1.374      0.068      0.177     -1.725          *     -0.130      1.080      0.866     -3.188     -0.814     -0.683      0.577     -0.021     -1.693     -0.177      0.319      0.314      1.215      1.838     -0.833      0.604     -0.205     -0.494     -0.842      1.047     -0.464     -0.781      0.329     -0.813     -1.078      0.649      0.401      0.956     -1.591
    -1.093     -0.304      0.839     -1.816      0.037      1.324      0.093      0.543     -0.614     -1.676     -1.276     -0.374      0.068     -0.823      1.275     -1.445     -0.130      0.080     -1.134      0.812     -0.739      0.158      0.021     -0.809      0.338     -0.271     -0.439      0.883     -1.009     -0.511      1.904      0.020      0.604      0.038     -1.749      0.144     -0.683      0.149     -0.325      1.075     -0.832     -0.397      0.110     -0.583      0.553
    -0.093      0.696     -0.161      0.184      0.037      0.324      0.093     -0.457     -0.614     -1.676     -0.276      0.626      0.068      0.177     -0.725     -0.445     -0.130      0.080     -0.134     -0.188     -0.237      0.253      0.246     -0.153     -0.193      0.170      0.499     -0.194      0.294      0.320      0.418     -0.187     -0.648     -0.562     -1.407      0.129      0.299     -0.330      0.182     -0.672     -0.192     -0.359     -0.316      0.001     -0.040
    -0.093     -0.304      0.839      2.184      1.037      1.324      1.093      0.543      0.386      1.324     -0.276      0.626     -0.932     -1.823      0.275      0.555      0.870     -0.920     -0.134     -0.188      0.277      0.248     -0.350      0.259      0.865     -0.333     -0.446      1.216      2.000      0.212      1.157      1.001      0.982      0.121      0.881     -0.677      0.271     -0.575     -2.178     -0.245      0.333      0.651     -0.424     -0.307     -0.858
     0.907     -0.304     -0.161     -1.816      1.037      1.324      0.093      0.543     -0.614      0.324      1.724     -0.374      0.068     -0.823      0.275      0.555      0.870      1.080     -1.134      0.812      1.026      0.301      0.195     -1.787      0.124     -0.059     -0.769     -0.317     -0.051      1.034      0.295     -0.236      0.412      0.954      0.269      0.260     -0.751     -0.116      0.690      0.249     -0.578      0.330      0.743     -0.383      0.744
    -0.093      0.696     -0.161     -0.816      1.037      0.324      1.093      0.543     -1.614      1.324      0.724      0.626     -0.932      0.177      1.275     -0.445      0.870      0.080     -0.134     -3.188      0.105      0.308     -0.411     -0.214     -0.120     -0.118      0.386      0.226     -0.608      1.048      0.128      0.812      1.077     -1.409      1.468      0.560      0.288     -0.287      0.404      1.353     -0.482      0.432      0.632     -0.057     -3.037
    -0.093      0.696     -1.161      1.184      0.037     -2.676      1.093     -2.457      1.386      1.324     -2.276      1.626     -0.932      1.177      0.275     -1.445      0.870      1.080     -0.134     -0.188     -1.441      0.476     -0.461      0.989      0.207      1.402      0.127     -0.570      0.291     -0.334     -1.275      0.512     -1.905      0.512      1.101      0.188      1.018     -0.341      0.455      0.003      0.153      0.266      1.546     -0.590     -0.389
     0.907     -0.304     -0.161      0.184      0.037      1.324      1.093     -1.457     -0.614      1.324      0.724      0.626      0.068      1.177      1.275      1.555      0.870      0.080     -1.134      0.812      0.567      0.284     -0.031      0.137     -0.113      0.449     -0.717     -0.193      0.156      0.188      0.754      0.824     -1.401     -0.764      1.367     -0.136      0.210      0.192      1.132      1.334      0.864      0.380      0.121     -1.330      0.962
    -0.093      0.696      0.839      0.184      1.037     -0.676      1.093     -0.457     -0.614      1.324     -1.276      1.626      0.068      0.177      1.275     -1.445      0.870     -0.920      1.866      0.812     -0.872      0.739     -0.277     -0.615     -0.133      0.788     -0.184      1.046      0.699      1.160      0.129      0.245     -0.146     -0.028      1.312      0.165      0.623      0.552      0.696      1.309     -0.341      0.087     -0.556      2.105      1.041
     1.907      0.696      0.839      2.184      1.037      1.324      0.093      0.543     -0.614      0.324      0.724      0.626      1.068      1.177     -1.725          *      0.870      1.080      0.866      0.812      0.921      1.125      0.163      0.237      0.769      1.002     -0.561      0.570      2.078      0.265      0.474     -0.919      0.482     -0.764     -0.124     -0.745     -0.808      0.834      0.813     -2.098     -0.119     -0.468      0.692      0.840      0.256
    -1.093     -0.304     -2.161      1.184      1.037     -0.676      0.093      0.543     -0.614     -0.676     -1.276      0.626      0.068      0.177     -0.725     -1.445     -0.130     -1.920      0.866      0.812     -0.847     -0.334     -0.681     -0.092      0.411     -0.169     -0.002     -1.393      1.349      0.637      0.221      0.536      1.232     -0.342     -0.836      0.000      1.173      0.892      0.254     -0.896     -0.500      0.236     -0.673      0.960      0.350
    -0.093      0.696     -0.161      2.184      1.037      1.324      1.093     -0.457      0.386      0.324     -0.276      0.626     -0.932      2.177     -0.725     -0.445     -0.130     -0.920     -0.134     -0.188     -0.214      0.295     -0.723      0.764     -0.382      0.122      0.506      0.450      1.389      1.372      1.677      0.702      0.177     -0.303      0.403      0.191      0.210     -0.019      1.330     -0.560     -0.361     -0.408      0.059     -0.463      0.302
    -1.093      0.696     -0.161     -0.816      1.037      0.324      0.093     -1.457     -0.614     -0.676      0.724      0.626     -0.932     -1.823      1.275     -1.445     -0.130     -1.920     -2.134      0.812      0.133      0.049     -0.697     -0.550      0.232     -1.138      0.450      0.702     -0.345      0.910      0.268     -0.014     -0.721     -0.053     -0.739      0.547      0.575      0.009     -1.417      1.113     -1.528     -0.136     -0.712     -1.794      0.641
     0.907      0.696      1.839     -0.816      1.037      0.324      1.093     -2.457     -0.614      1.324      0.724     -0.374     -0.932     -0.823      1.275      1.555      0.870      0.080     -1.134      0.812      0.471      0.146     -0.739     -0.812      0.867      0.479      0.692      2.379     -0.014      0.099     -0.072      0.931     -1.453     -0.105      0.821      0.038     -0.526      0.099      0.115      0.858      1.188      0.683      1.016     -0.880      0.036
    -2.093      0.696      0.839     -1.816      1.037     -2.676      1.093      1.543     -1.614      1.324     -2.276     -0.374      1.068     -1.823      1.275     -2.445      0.870      1.080     -0.134      0.812     -1.683      0.218      0.763     -1.678      0.845     -0.264      0.279      0.042     -0.107      0.129     -0.996      1.023      0.773      0.001      0.717      0.591     -0.752      0.023     -0.425      0.893     -0.514      0.513      0.107      0.730     -0.037
    -2.093      0.696      0.839      1.184      0.037     -2.676      0.093     -2.457     -0.614      0.324     -1.276      1.626      0.068      1.177     -0.725     -0.445     -0.130      0.080      0.866     -0.188     -0.961      0.449      0.108     -0.125      0.039     -0.921      0.098      0.784      1.290     -0.031     -1.677     -0.388     -2.539     -0.496      0.231      0.217      0.864     -0.035      1.055     -0.520      0.705     -0.791     -0.106      1.024     -0.171
    -2.093      0.696     -0.161     -0.816      1.037     -1.676      1.093     -1.457      0.386      1.324     -2.276      1.626     -0.932      0.177      1.275     -2.445     -0.130      0.080     -0.134      0.812     -1.508      0.517     -0.138      0.132      0.857     -0.693      0.126     -0.202     -0.919      0.130     -0.265      0.562     -1.340      0.402      1.041      0.068      0.807     -0.883     -0.016      0.969     -0.789     -0.725      0.220     -0.109      0.083
     0.907      0.696      0.839      1.184      1.037      0.324      1.093      1.543      0.386      1.324      0.724      0.626     -0.932     -1.823      1.275      0.555     -1.130     -1.920     -0.134      0.812      0.451      0.537     -0.847      0.145      0.650      0.374      0.211      1.715      0.949      0.394      0.112      0.555      2.500      0.382      1.054      0.010     -0.237      0.241     -1.805      1.026      0.120     -1.890     -0.506     -0.164      0.104
    -1.093     -1.304     -2.161     -0.816      1.037     -2.676     -1.907      1.543     -1.614      1.324     -2.276     -1.374      0.068      2.177      1.275     -0.445     -2.130      1.080     -2.134      0.812     -1.119     -1.002      0.256     -0.673      1.032      0.077     -0.082     -2.510     -0.178      0.001     -1.413     -0.926      1.370     -1.029      0.864     -0.335      0.082     -0.467      2.688      0.614      0.682     -0.852      0.785     -1.838     -0.211
    -0.093     -3.304     -1.161      0.184      0.037     -1.676      0.093     -0.457     -0.614      0.324     -0.276     -0.374      0.068      1.177      0.275      0.555      0.870      0.080     -0.134     -0.188     -0.081     -0.207     -0.289      0.194      0.090      0.001     -2.966     -0.738     -0.028      0.005     -1.518      0.257     -0.369     -0.820      0.261     -0.144     -0.054      0.368      1.163      0.166      0.663      1.088      0.348     -0.224     -0.154
     0.907     -3.304      0.839      0.184     -1.963      0.324      0.093     -1.457      0.386     -1.676     -1.276     -2.374     -1.932     -0.823      1.275      1.555      0.870      0.080     -2.134     -2.188     -0.104     -0.723     -0.777      0.879     -1.135      0.890     -2.557      1.592     -0.723     -0.898      0.567      0.844     -0.647     -0.518     -1.206     -1.088     -1.502     -0.969     -1.737      1.933      1.739      1.522      1.205     -2.439     -1.098
    -2.093      0.696     -2.161     -0.816     -0.963      0.324      0.093      0.543     -1.614     -0.676     -0.276     -0.374     -1.932      2.177      0.275     -0.445     -1.130      0.080      0.866     -1.188     -0.175      0.186     -0.989     -1.274     -0.514     -1.948      0.575     -1.163      0.446     -0.539      0.565     -0.122      1.733     -0.590     -0.365     -0.037     -0.465     -0.589      3.164      0.540     -0.117     -1.268      1.527      1.349     -0.830
    -1.093      0.696     -2.161      0.184     -0.963      0.324      1.093      1.543      1.386      0.324      0.724     -2.374      1.068      1.177     -0.725      0.555      0.870      1.080      1.866      0.812      0.406     -0.132      0.768      1.174     -0.442     -1.451      1.000     -2.896     -0.767     -0.630     -0.093      1.386      0.735      0.310      0.558      0.162     -2.147     -0.072      0.100     -0.480      0.261      1.181      0.086      1.312      1.287
    -0.093      0.696     -0.161      0.184     -0.963     -1.676      0.093      1.543      1.386      1.324     -1.276     -0.374      0.068      1.177      0.275      0.555      0.870      1.080      1.866     -1.188     -0.577      0.296      0.120      1.311     -0.462      0.707      0.311     -0.136     -0.984     -0.533     -1.017     -0.152      1.542      0.410      1.606     -0.287     -0.685     -0.039      0.129      0.475      0.907      0.530      1.062      1.090     -0.521
    -2.093     -0.304      0.839     -1.816     -0.963     -2.676     -1.907      1.543     -0.614      1.324     -2.276      0.626      1.068     -1.823      1.275     -2.445     -1.130      1.080      0.866      0.812     -1.571     -0.861      0.568     -0.919      0.291     -0.532      0.661      0.441     -0.912     -1.131     -1.071     -1.314      1.060      0.089      1.070      0.441      1.733      0.339     -1.032      0.894     -0.630     -0.095      0.364      1.298      0.432
    -1.093      0.696      0.839     -1.816     -0.963      0.324      1.093     -1.457     -0.614     -0.676      0.724     -1.374     -2.932     -0.823     -0.725      0.555      0.870      1.080     -1.134     -0.188      0.167      0.038     -0.591     -0.133     -0.510     -1.259      0.602      1.517     -1.657     -0.738      0.051      1.109     -0.768     -0.387     -0.230      0.379     -1.467     -2.194     -0.663     -0.595      0.405      0.941      1.899     -1.221      0.407
    -1.093      0.696      0.839      1.184      1.037     -1.676      1.093      0.543      1.386      1.324     -0.276      0.626      0.068      1.177      0.275     -0.445     -0.130      0.080     -1.134     -0.188      0.066      0.410     -0.201      0.893      0.880     -1.239      0.240      0.979      0.346      0.207     -1.601      0.714      0.773      0.487      0.765     -0.397      0.058      0.270      0.460     -0.225     -0.394     -0.549      0.398     -1.525     -0.982
    -1.093      0.696      0.839     -1.816      0.037      1.324      1.093      1.543     -0.614     -0.676      0.724     -1.374      1.068      0.177      0.275     -1.445     -0.130      1.080     -1.134     -0.188     -0.134     -0.231      0.941     -0.806     -0.728     -1.053      1.061     -0.124     -0.946      0.695      1.319      1.414      0.704      0.190     -0.322      0.904     -1.048     -0.167      0.735      0.711     -1.250      0.081     -0.279     -0.715      0.463
     1.907      0.696     -1.161      2.184     -1.963      1.324      1.093      1.543      1.386     -0.676      0.724      1.626      0.068      2.177     -0.725     -0.445      0.870     -1.920     -2.134     -2.188      0.281      0.401     -0.349      1.694      0.199      1.740      0.261     -0.839      0.574     -2.344      1.015      0.653      1.930     -0.054     -0.881      0.395      0.973      0.521      0.472     -0.842     -0.765      0.311     -1.508     -2.988     -2.329
     0.907      0.696     -0.161      1.184      1.037      1.324      1.093     -1.457      1.386      1.324      0.724     -0.374      0.068      1.177      1.275      1.555      0.870     -0.920     -1.134      0.812      0.616     -0.045     -0.202      0.913      0.263      0.211      0.731      0.061      0.367      0.794      0.591      1.097     -1.138      0.784      1.193     -0.247     -0.261      0.336      0.416      1.208      0.860      1.035     -0.526     -1.568      0.457
    -0.093      0.696      1.839     -1.816      1.037      1.324      1.093      1.543     -1.614     -0.676      1.724      0.626      1.068     -1.823     -0.725     -0.445      0.870      1.080     -2.134      0.812      0.699      0.346      1.038     -2.072      1.307     -0.691      0.313      0.711      0.213     -0.338      0.587      0.818      0.513      0.083     -1.290      0.492      0.175     -0.319     -0.048     -1.473     -1.235      0.186     -0.522     -1.180     -0.525
    -1.093     -0.304     -1.161      2.184      0.037     -1.676      0.093     -0.457      1.386     -0.676      0.724     -1.374     -0.932      1.177     -0.725      0.555     -2.130     -0.920     -0.134     -0.188      0.355     -1.073     -0.478      1.220      0.367     -1.482      0.760     -0.563      0.876     -0.198     -2.026      1.181      0.210      0.361     -0.654      0.144      0.170     -0.333     -0.017     -0.929      0.379     -0.942     -0.315     -0.696     -0.393
    -0.093      0.696      0.839     -0.816      0.037      1.324      1.093      1.543     -0.614      1.324      0.724      0.626      0.068      0.177      0.275     -0.445      0.870     -0.920     -0.134      0.812      0.735      0.949     -0.358     -0.140      0.436     -0.962     -0.370      1.144     -0.778     -0.397      0.520      0.289      1.810     -0.435      1.253     -0.313     -0.624      0.556      0.173      0.230     -1.092     -0.292     -0.433     -0.011      0.384
     0.907     -0.304     -1.161      1.184      1.037     -1.676      0.093     -2.457      2.386     -0.676     -2.276      0.626      0.068     -0.823      0.275      0.555     -0.130     -0.920      0.866     -0.188     -0.832      0.141     -0.582      1.580      0.693      1.715     -0.367     -0.529     -0.294      0.173     -0.901     -0.093     -1.733      0.919     -0.876     -0.741      0.606      0.894     -2.189     -0.005      1.321     -0.360     -0.153      0.139     -0.762
    -0.093      0.696     -0.161     -0.816      0.037      0.324      1.093     -0.457     -0.614      1.324      0.724      0.626     -0.932     -0.823      0.275     -0.445      0.870      1.080     -0.134     -0.188      0.218      0.755      0.363     -1.008      0.165     -0.268     -0.056     -0.499      0.075     -0.047      0.074      0.348     -0.938      0.233      1.198      0.325     -0.266     -1.347      0.053      0.161     -0.659     -0.033      0.347      0.602     -0.385
     0.907     -0.304     -1.161     -1.816      1.037      0.324      0.093     -1.457     -0.614      0.324      0.724     -0.374      0.068     -1.823     -0.725      0.555     -0.130      1.080     -1.134      0.812      0.244      0.257      0.347     -0.620      0.768      0.716     -0.585     -1.431     -1.364      0.386      0.183     -0.081     -1.800     -0.189     -0.125      0.446     -0.910     -0.320     -1.304     -1.043      0.183     -0.357      0.640     -0.879      0.219
    -0.093     -0.304     -1.161      2.184      1.037      1.324      0.093     -1.457      0.386      0.324     -1.276     -1.374      0.068      2.177      0.275      0.555     -0.130     -0.920     -1.134      0.812     -0.109     -0.015     -0.443      1.487      0.583     -0.191     -0.270     -0.520      0.572      0.467      1.496      0.139     -0.920     -0.788     -0.161     -1.087     -1.424      0.722      0.772     -0.150      0.585     -0.084     -0.282     -1.926      0.278
    -2.093      0.696      1.839      1.184     -0.963      0.324      0.093      1.543      2.386      0.324     -2.276      0.626      0.068      0.177     -0.725      0.555     -0.130      1.080      0.866     -1.188     -0.819      0.235      0.393      1.404     -1.239     -1.302      0.590      1.349     -0.210      0.413      1.173     -0.008      1.091      1.154      0.957     -0.908      0.338     -0.272     -1.061     -0.016      1.396     -0.413      0.716      0.431      0.089
    -0.093      0.696      0.839     -0.816      0.037     -0.676      0.093      1.543     -1.614     -0.676     -1.276      1.626      0.068      0.177     -0.725      0.555     -0.130      1.080     -1.134      0.812     -0.521      0.203      0.577     -0.904     -0.202      0.381      0.443      0.262      0.361      0.436     -0.112     -0.135      0.940     -0.809     -0.466     -0.320      1.241     -0.690      0.889     -0.507      1.198     -0.247      0.312     -0.612      0.930
     0.907     -0.304     -1.161      0.184      0.037     -0.676      0.093     -1.457      1.386     -0.676     -0.276      0.626     -0.932     -0.823     -0.725     -0.445     -0.130     -0.920     -1.134      0.812      0.234      0.043     -0.228     -0.123     -0.037      0.596     -0.304     -0.880      0.302     -0.134     -0.922      0.066     -1.344      1.355     -0.514     -0.422      0.461     -0.540     -0.698     -0.740     -0.608     -0.218     -0.567     -1.067      0.682
    -1.093     -0.304      1.839     -0.816      1.037     -1.676     -0.907      0.543     -0.614     -0.676     -0.276     -1.374      0.068      0.177      0.275     -0.445     -1.130      0.080      0.866      0.812     -0.083     -0.848      0.049     -0.208      0.940     -0.954      0.734      1.644     -0.661      0.096     -1.655      0.044      0.630     -0.458     -1.117     -0.078     -0.135      0.072      0.296     -0.308     -0.320     -0.237     -0.087      0.924     -0.124
    -0.093     -0.304      0.839     -1.816     -0.963      0.324      1.093      0.543     -1.614     -0.676      0.724      0.626      1.068     -0.823     -0.725     -1.445      0.870      1.080      1.866     -1.188      0.004      0.343      0.471     -1.168     -0.480     -0.005     -0.759      0.422     -0.665     -0.480      0.263      0.850      0.197     -0.222     -0.303      0.785      0.149      0.325      0.094     -0.622     -1.353      0.507      0.465      2.399     -0.709
    -1.093     -2.304     -1.161      0.184     -1.963      1.324      1.093      0.543     -0.614     -2.676      0.724      0.626      0.068      1.177      0.275      0.555      0.870     -1.920     -1.134     -1.188      0.532      0.344     -0.227      0.507     -0.200     -1.627     -2.545     -1.160     -0.315     -1.821      0.993      0.553      0.685     -1.078     -2.610     -0.115      0.123      0.273      0.582      0.217      0.031      0.525     -1.584     -1.244     -1.086
     1.907      0.696     -0.161     -1.816      1.037      1.324     -0.907      1.543     -0.614      1.324     -1.276     -0.374      1.068     -1.823      1.275     -1.445     -1.130     -0.920      1.866      0.812     -0.657     -0.375      0.087     -0.629      1.037      2.501      1.178     -0.144     -1.390      0.096      1.987     -0.699      1.461      0.002      0.690     -0.148      0.214      1.010     -1.282      0.764     -0.561     -0.655     -1.050      2.063     -0.116
     0.907     -0.304     -0.161      0.184      1.037      0.324      0.093     -0.457      0.386      1.324      0.724     -0.374     -0.932      0.177      1.275     -0.445      0.870     -0.920      0.866      0.812      0.227      0.382     -0.904      0.050      0.505      0.617     -0.607      0.744      0.118      0.409      0.124     -0.246      0.409      0.264      0.989      0.420     -0.885      0.317      0.192      1.050     -0.617      0.290      0.356      0.888      0.305
    -2.093      0.696      0.839     -0.816     -1.963     -0.676      0.093     -0.457     -0.614      0.324     -1.276      1.626      1.068      0.177     -0.725     -2.445      0.870      1.080      0.866     -1.188     -1.090      0.626      0.667     -0.698     -1.382     -1.071     -0.003     -0.041     -0.073     -0.402      0.274     -0.312     -1.197      0.119      1.084      0.549      0.672      0.120      0.861     -0.034     -1.195      0.082      0.102      1.012      0.091
    -1.093     -0.304     -0.161     -0.816     -0.963     -2.676      1.093      0.543     -1.614      0.324     -1.276     -1.374      0.068     -0.823      0.275     -1.445     -0.130      1.080     -0.134     -0.188     -1.013     -0.036      0.256     -1.254     -0.920     -0.074     -0.526     -0.433      0.327     -0.230     -1.822      1.172      0.089     -0.723      0.684      0.441     -1.224     -0.318      0.258      0.847     -0.465      0.045      0.528      0.274      0.712
    -0.093     -2.304     -2.161      1.184     -0.963      0.324     -0.907     -1.457      1.386     -0.676      0.724     -2.374     -0.932      1.177      0.275      1.555     -1.130     -0.920      1.866     -0.188      0.405     -1.288     -0.652      1.809     -0.643     -0.537     -1.038     -1.653     -0.589     -0.276      0.085      0.310     -0.831     -0.191     -0.373     -0.123     -0.537      0.046     -0.310      0.546      1.015      0.398      0.145      1.165      0.362
     0.907      0.696      0.839     -1.816      0.037      1.324      1.093      0.543     -0.614      0.324      0.724      0.626      1.068      1.177     -0.725      0.555     -0.130      0.080      1.866     -2.188      0.572      0.053      0.287     -0.390     -0.088      0.421      0.597      0.533     -1.441      0.229      0.632      0.890      0.178     -0.261      0.423     -0.140      0.527      0.822      1.427     -0.727     -0.108     -0.188     -0.400      2.040     -2.048
    -0.093     -0.304     -0.161     -0.816      0.037      0.324      0.093      1.543     -0.614      0.324     -0.276     -1.374      0.068      2.177     -0.725      0.555     -0.130      0.080      1.866      0.812     -0.164     -0.111      0.110      0.364      0.444      0.032     -0.299     -0.198     -1.110     -0.318      0.489      0.107      1.373     -0.890      0.110     -0.036     -1.159     -0.145      1.746     -1.068      0.619      0.038     -0.148      1.665      0.365
    -2.093     -0.304     -2.161      2.184      0.037      0.324      1.093     -2.457     -0.614      1.324     -1.276     -0.374     -2.932     -0.823      0.275     -2.445     -2.130      0.080     -1.134      0.812     -1.031     -0.596     -0.948      0.233      0.729     -1.014      0.127     -1.298      1.981     -0.543      1.498      1.586     -1.421     -0.778      1.110      0.362      0.427     -1.536     -1.186     -0.156     -1.296     -1.526      1.505     -1.184      0.116
    -0.093     -0.304     -2.161      0.184      0.037      1.324      1.093      0.543      1.386     -0.676     -1.276     -0.374      1.068      2.177      0.275     -1.445      0.870      1.080     -2.134      0.812     -0.936     -0.189      0.129      0.756      0.643      0.872     -0.142     -2.072     -0.635     -0.563      2.237      1.246      0.528      0.727     -0.926      0.070     -0.237      0.835      1.334     -0.022     -0.494      1.055      0.682     -2.623      0.214
    -1.093     -2.304     -1.161      0.184     -0.963     -0.676     -0.907     -0.457      0.386     -0.676     -0.276     -0.374     -0.932      0.177     -0.725     -0.445     -1.130     -0.920     -0.134     -1.188     -0.255     -0.505     -0.907     -0.188     -0.397     -0.831     -1.872     -0.297      0.262     -0.559     -0.511     -0.500      0.449      0.513     -0.650      0.198      0.287      0.383      0.256     -0.681     -0.178     -0.439      0.458      0.044     -0.755
    -0.093      0.696     -2.161      1.184      0.037      0.324     -0.907     -2.457     -0.614      0.324     -1.276     -0.374     -0.932      0.177      0.275     -1.445     -2.130      1.080      0.866     -0.188     -0.581     -0.585      0.244      0.512     -0.406      0.712      1.238     -2.488      0.857      0.488      1.029     -0.414     -2.835     -1.043      0.493     -0.153      0.381     -1.178     -0.338      0.554     -0.711     -1.409      0.768      0.504     -0.034
     0.907     -0.304      1.839      1.184      0.037     -1.676      0.093      0.543     -0.614      0.324     -1.276      0.626      1.068     -0.823      0.275     -1.445     -0.130      0.080      0.866     -0.188     -0.571     -0.426      0.361      0.396      0.188      1.556      0.159      1.522      0.643     -0.298     -1.198      0.472      0.008     -1.143      0.312     -0.065      1.355      0.501     -1.315      0.176     -0.745      0.356     -0.520      0.597     -0.316
    -0.093      0.696     -2.161     -0.816      1.037     -0.676     -0.907     -1.457      0.386     -1.676     -0.276     -1.374      0.068      0.177      0.275     -0.445      0.870      1.080     -0.134      0.812     -0.107     -0.275      0.145     -0.656      0.323      0.060      0.995     -2.231     -0.170      0.645     -0.389     -0.677     -1.675      0.933     -1.783      0.116     -0.869     -0.138      0.669     -0.055     -0.441      1.034      0.754      0.200      0.479
    -0.093      0.696      0.839      2.184     -0.963     -1.676      1.093     -2.457      0.386     -0.676     -1.276      1.626      1.068      1.177     -0.725     -1.445      0.870      1.080      0.866      0.812     -0.683      0.901      0.292      0.896     -0.574      0.687     -0.154      0.492      1.029     -0.397     -0.922      0.156     -2.589     -0.316     -0.307     -0.021      0.295      0.715      0.457     -0.420     -0.662     -0.063      0.804      0.432      1.226
    -2.093     -0.304     -0.161     -0.816      0.037     -1.676      0.093     -1.457      0.386     -0.676     -1.276     -0.374     -0.932      0.177     -0.725      0.555     -0.130      0.080     -1.134     -0.188     -0.691      0.269     -0.441      0.442     -0.361     -1.510     -0.641      0.164     -1.261      0.471     -0.988     -0.155     -0.908      0.099     -0.480     -0.183     -0.620     -0.347     -0.314     -0.473      1.180     -0.432      0.554     -1.321      0.187
    -0.093      0.696      0.839      1.184      1.037      1.324     -0.907      1.543      1.386     -0.676     -1.276     -1.374      1.068      0.177      0.275      1.555     -0.130      1.080     -1.134      0.812     -0.399     -0.209      0.688      0.787      0.953      0.265      0.822      0.172      0.331      0.054      1.774     -0.775      0.882      0.807     -1.086     -0.627     -1.044     -0.062     -0.652     -0.212      1.950      0.057     -0.007     -1.674     -0.361
     0.907      0.696     -0.161     -0.816      1.037      0.324      0.093      0.543      0.386      1.324     -0.276     -0.374     -0.932     -0.823      0.275     -0.445     -0.130      1.080     -2.134      0.812     -0.091     -0.069      0.395     -0.045      0.944      0.907      0.879     -0.523     -0.686      0.073      0.392      0.187      0.218      0.462      0.861     -0.158     -0.203     -1.395     -0.930     -0.230     -0.361     -0.082      0.624     -2.177      0.281
    -0.093      0.696     -2.161      0.184     -0.963      0.324      1.093     -2.457      1.386      0.324     -1.276     -1.374     -0.932      0.177     -1.725      0.555      0.870     -1.920     -1.134      0.812     -0.255      0.200     -0.918      0.471     -0.037      0.186      0.560     -1.352     -0.192     -0.991      0.471      0.995     -1.599      0.833      0.343     -0.763     -1.673      0.328     -0.224     -1.613      0.838      0.673     -0.589     -1.454      0.831
    -0.093     -0.304     -2.161     -0.816      1.037      1.324      0.093     -1.457      0.386      0.324     -0.276     -1.374     -1.932      1.177      0.275     -0.445     -0.130      0.080     -0.134      0.812     -0.330     -0.715     -0.443     -0.133      1.202      0.505      0.279     -1.687     -0.629     -0.021      1.596      0.771     -0.965      0.451     -0.364      0.276     -0.439     -1.248      1.417     -0.259     -0.157      0.548      0.717      0.113     -0.397
     0.907     -0.304      0.839     -1.816      0.037      1.324      1.093      1.543     -0.614     -0.676      0.724     -0.374      1.068      0.177      0.275      1.555     -1.130      1.080     -0.134      0.812      0.482     -0.248      0.635     -0.710      0.116      0.444     -0.140      0.240     -1.095      0.016      0.744      1.249      0.670     -0.030     -0.886      0.034     -0.166      0.140      0.681      0.264      1.109     -0.841      0.154      0.146      0.607
    -1.093      0.696     -2.161      2.184      0.037     -0.676      0.093     -1.457     -0.614      0.324     -0.276      1.626      1.068      1.177      0.275     -1.445     -0.130     -1.920      1.866     -0.188     -0.360      0.596     -0.193      0.872     -0.265     -0.765      0.041     -1.943      1.364      0.438     -0.431     -0.451     -1.254     -1.248      0.543      0.223      0.761      1.312      0.595      0.545     -0.969     -0.601     -1.595      1.407      0.213
     0.907      0.696     -0.161      0.184      1.037      1.324     -2.907     -0.457      0.386      1.324      1.724     -0.374      1.068      0.177      0.275     -0.445     -1.130     -2.920     -0.134      0.812      0.569     -0.400     -0.684      0.078      1.218      0.404      1.165      0.459      0.081     -0.385      0.869     -2.521      0.277      0.259      0.756      0.806      0.154      2.028      0.075     -0.369     -0.881     -0.621     -1.806     -0.137     -0.533
    -0.093     -0.304      1.839      2.184      0.037     -1.676      0.093      1.543      0.386      0.324     -0.276     -2.374      1.068      0.177     -0.725     -0.445     -0.130      0.080      1.866     -0.188     -0.349     -0.755      0.303      0.123     -0.535      0.174      0.401      1.572      2.073      0.550     -1.273      0.903      1.214      0.310      0.569      0.285     -1.234      0.702     -0.085     -0.409     -0.022      0.758     -0.316      1.606      0.546
    -1.093      0.696      0.839     -0.816     -0.963      0.324     -1.907      1.543      0.386     -0.676     -2.276     -2.374      0.068     -0.823      1.275     -1.445      0.870      1.080      0.866      0.812     -1.294     -0.626      0.259      0.185      0.158      0.209      1.200      0.580     -0.995     -0.956      1.430     -1.288      1.218      0.387     -0.758     -0.215     -1.468     -0.199     -0.790      1.161      0.013      1.544      0.725      0.672      0.619
    -0.093     -0.304      0.839      0.184     -1.963     -1.676      0.093      0.543     -1.614     -0.676     -1.276      0.626      1.068      0.177     -0.725     -0.445     -0.130      0.080     -1.134     -2.188     -0.837     -0.545      0.721     -0.569     -1.154      0.825      0.150      0.252      0.698     -0.677     -0.677      0.589     -0.235     -1.111     -0.086      0.071      1.557      0.194      0.759     -0.164      0.285      0.426     -0.904     -0.686     -1.041
    -0.093      0.696     -1.161      1.184     -2.963      1.324      1.093     -2.457      0.386     -0.676      0.724      1.626     -2.932     -1.823     -0.725      0.555      0.870     -1.920      0.866     -3.188      0.317      0.326     -1.437      1.046     -2.046     -0.212      0.377      0.345      0.236     -0.943      0.842      0.790     -0.975     -0.373      0.468      0.148      1.079     -1.031     -2.789      0.103      0.288      0.622      0.108      0.410     -1.157
     1.907      0.696     -1.161      1.184      0.037      1.324      0.093     -1.457      0.386     -1.676      0.724      0.626     -0.932      1.177     -1.725      1.555      0.870     -1.920      1.866      0.812      0.607      0.575     -0.872      0.306     -0.064      1.434      0.123     -0.223      0.969      0.178      0.899     -0.621     -0.481      0.054     -1.634     -0.285      0.011      0.346      0.799     -1.730      0.773      0.235     -0.560      1.782      0.870
    -0.093      0.696     -1.161      1.184      0.037      0.324      0.093      1.543     -1.614     -0.676     -1.276     -1.374      0.068      2.177     -0.725     -2.445     -0.130      1.080      0.866      0.812     -0.659     -0.010      0.416      0.519      0.336      0.368      0.659     -1.614      0.507     -0.351      1.096      0.162      1.069     -1.984     -0.904     -0.154     -1.277     -0.570      1.600     -0.899     -1.693     -0.163      0.500      0.581      0.315
     0.907     -2.304     -1.161      2.184      1.037      1.324      1.093      0.543      0.386      0.324     -1.276     -2.374      1.068     -0.823      1.275      1.555      0.870     -2.920     -0.134      0.812      0.044     -0.795     -0.622      0.671      0.475      0.885     -1.472     -0.691      1.395      0.587      1.514      1.888      1.080     -0.129      0.015     -1.296     -1.341      1.765     -1.357      0.898      1.437      1.819     -1.834     -0.473      0.455
     0.907     -0.304     -0.161      1.184      1.037      0.324     -0.907     -0.457      1.386     -0.676      0.724     -0.374     -0.932      2.177      0.275      0.555     -2.130      0.080      0.866      0.812      0.584     -0.732     -0.557      1.160      0.094      0.532      0.419      0.261      0.012      0.796     -0.169     -0.150      0.069      0.252     -0.626     -0.182      0.608     -0.118      1.228      0.166     -0.012     -1.232      0.824      0.308      0.840
    -2.093      0.696     -1.161      0.184      1.037      0.324     -1.907     -1.457     -1.614      1.324     -2.276     -1.374      0.068     -1.823      1.275      0.555      0.870     -0.920     -0.134      0.812     -0.996     -0.401     -0.589     -0.873      0.830     -1.188      1.181     -0.693      1.040      0.289      1.323     -1.524     -0.794     -0.830      0.848     -0.577     -0.756      1.103     -1.077      1.020      1.624      1.229     -0.140      0.565      0.087
    -2.093      0.696     -1.161     -1.816      1.037     -0.676      1.093      1.543     -0.614      0.324     -2.276      0.626      1.068     -0.823     -0.725     -0.445     -2.130      1.080     -1.134      0.812     -0.946      0.085      0.548     -0.784      0.937     -1.157      0.618     -1.680     -0.964      0.153      0.147      0.927      1.040      0.054     -0.214     -0.709      0.569      0.206     -0.245     -1.118      0.614     -2.072      0.239     -0.631     -0.100
    -0.093      0.696     -0.161      0.184      1.037     -0.676      1.093     -0.457     -0.614     -1.676      0.724      0.626      1.068     -0.823      0.275     -2.445      0.870      1.080     -0.134      0.812     -0.350      0.409      0.721     -0.444      0.052      0.223      0.281     -0.879      0.545      0.910     -0.454      0.512     -1.177     -0.223     -1.573      1.211      0.098      0.291     -0.408      0.142     -1.927      0.213      0.010     -0.104      0.879
    -1.093     -0.304     -0.161     -0.816      0.037      0.324     -1.907     -1.457     -0.614     -0.676     -1.276     -1.374      0.068     -0.823      0.275     -0.445     -2.130      0.080     -0.134     -0.188     -0.601     -0.524     -0.019     -1.145     -0.216     -0.351      0.343     -0.138      0.239      0.324      0.823     -1.408     -1.242      0.306     -0.689     -0.271     -0.794      0.051     -0.055      0.283      0.268     -1.582      0.110      0.568     -0.025
    -2.093      0.696      1.839      2.184     -2.963     -1.676      0.093     -1.457      2.386     -0.676     -2.276      0.626      1.068      2.177     -0.725     -2.445     -0.130     -1.920      1.866     -3.188     -1.619      0.482     -0.160      2.149     -2.670     -0.569      0.398      1.887     -0.030     -0.423     -0.068     -0.307     -1.270      0.463      0.758      0.326      0.044      1.165      0.366      0.646     -0.495     -0.658     -1.699      0.805     -0.422
    -0.093     -0.304      0.839      1.184      1.037      0.324      0.093      0.543      1.386     -0.676     -0.276      0.626      1.068      2.177     -1.725      0.555     -0.130      1.080     -1.134      0.812      0.042     -0.140      0.892      1.360      0.470     -0.205     -0.282     -0.165     -0.011      0.453      0.258      0.014     -0.354      0.077     -0.902     -0.213      0.852     -0.089      0.995     -1.961      0.610     -0.081     -0.188     -1.917      0.166
     0.907      0.696     -0.161     -1.816      0.037     -0.676     -1.907     -0.457     -1.614      1.324      1.724     -0.374     -1.932     -1.823      1.275     -1.445      0.870      0.080      1.866     -0.188      0.450     -0.044     -0.616     -1.191     -0.008      0.494      0.712      0.433     -0.705      0.030     -1.254     -1.830      0.201     -0.533      1.298      0.877     -0.325     -1.005     -0.931      1.293     -1.991      0.928      0.903      2.362      0.010
    -0.093      0.696      0.839     -0.816      1.037      0.324      0.093      1.543     -1.614      0.324      0.724     -1.374      0.068     -1.823      1.275      0.555     -0.130      1.080     -2.134      0.812      0.501     -0.561      0.579     -1.459      1.078     -0.460      1.200     -0.001      0.670      0.007      0.157      0.703      0.955     -0.289     -0.198      0.053     -0.711     -0.687     -0.534      0.711      0.023      0.635      0.307     -1.467     -0.183
     0.907     -0.304     -1.161      0.184     -0.963     -0.676      0.093     -0.457     -0.614      0.324      0.724      0.626      1.068      1.177      1.275      0.555      0.870      0.080     -1.134      0.812      0.242      0.400      0.186      0.278      0.074      0.665     -0.679     -1.351     -0.163     -0.964     -0.786     -0.284     -0.615     -0.890      0.269      0.219      0.171      0.687      0.892      1.255      0.351      0.293     -0.141     -1.272      0.826
     1.907      0.696      1.839      0.184      1.037      1.324      1.093      1.543     -0.614      1.324      1.724      0.626      1.068      0.177     -1.725      1.555      0.870      1.080     -0.134      0.812      1.054      0.837      0.395     -0.721      0.949      0.969     -0.051      1.349      0.909      0.019      0.309      0.243      1.239     -0.047      0.763      0.114     -0.452      0.566      0.743     -2.228      0.418     -0.104      0.597      0.297     -0.160
    -0.093     -1.304     -0.161      0.184     -0.963     -0.676     -0.907     -0.457      0.386     -0.676     -0.276      0.626      1.068      0.177     -1.725     -0.445     -3.130     -0.920     -2.134     -2.188     -0.588     -1.398      0.501     -0.074     -1.192      0.426      0.198     -0.617      0.024      0.135      0.027      0.506     -0.929      0.277      0.092      0.667      2.482      0.354      0.179     -0.980      0.043     -1.519     -1.690     -2.213     -1.022
     1.907     -0.304     -0.161      2.184      1.037      1.324      1.093      1.543     -0.614     -0.676      0.724      0.626      1.068      1.177     -0.725      0.555     -0.130      1.080      1.866      0.812      0.454      0.647      0.548      0.896      0.089      1.412     -0.911     -0.672      1.148      1.096      1.113      0.392      0.778     -1.513     -0.690      0.065     -0.421      0.198      0.499     -0.711      0.238     -0.753      0.374      1.475      0.780
    -0.093     -0.304      0.839     -0.816     -0.963      0.324     -1.907      1.543      0.386     -0.676      0.724      0.626      0.068     -0.823     -0.725     -0.445     -0.130      0.080     -1.134     -1.188      0.249      0.312     -0.392     -1.270     -0.382     -0.257     -0.515      1.392      0.222     -0.645      0.253     -2.215      1.984      1.587     -0.592      0.270      0.191      0.563      0.274     -0.494     -0.771     -0.492      0.694     -0.520     -0.843
    -0.093     -0.304      0.839     -1.816     -2.963     -0.676          *      0.543      0.386     -0.676     -0.276     -0.374      1.068     -0.823     -0.725     -0.445     -1.130     -0.920     -0.134     -1.188     -0.196     -0.201      0.358     -0.529     -1.293      0.373     -0.029      0.324     -0.977     -1.536     -0.513      0.686      0.121      0.710     -0.237      0.252      0.013      0.518     -0.393     -0.164     -0.196     -0.812     -1.445      0.137      0.179
     1.907      0.696      1.839      1.184      1.037      1.324      1.093     -0.457     -1.614      1.324      1.724      0.626     -0.932      0.177     -0.725     -0.445     -0.130     -1.920     -0.134     -1.188      0.961      0.277     -0.500     -0.204     -0.037      0.779      0.372      2.341      1.356      1.023      0.550      0.895      0.091     -1.354      1.391      0.198      0.301     -0.242      0.262     -0.578     -1.524     -0.377     -1.157      0.018     -1.035
     0.907     -1.304      1.839      1.184      1.037      1.324      0.093      1.543      1.386      1.324      1.724      0.626      1.068      1.177      1.275      1.555     -1.130      1.080      0.866      0.812      1.238      0.152      0.652      0.501      0.543     -0.310     -1.405      1.194      0.516      0.390      0.063      0.112      0.906      0.908      1.092     -0.198      0.411      0.274      0.576      1.020      0.147     -1.227      0.123      0.559      0.233
     0.907      0.696     -1.161     -1.816      1.037      1.324      1.093      1.543     -1.614      1.324      1.724      1.626      1.068     -1.823      1.275      0.555     -0.130      1.080     -2.134      0.812      0.997      0.232      0.378     -1.319      0.643      0.054      0.543     -1.357     -0.594      0.304      0.384      0.917      1.054     -0.755      1.005      0.067      1.393      0.446     -0.560      0.862     -0.472     -0.426      0.410     -1.373      0.379
    -0.093      0.696      0.839      2.184      0.037      1.324      1.093     -2.457      0.386      0.324      0.724      0.626      1.068      1.177     -0.725     -1.445      0.870     -1.920      0.866     -1.188      0.446      0.862     -0.168      0.742     -0.124     -0.529     -0.115      1.012      1.550      0.184      0.814      0.228     -2.323     -0.298      0.435     -0.064     -0.403      1.242      0.510     -0.709     -1.678     -0.031     -1.653      0.561     -0.917
    -2.093      0.696      1.839     -0.816      1.037      1.324      1.093      0.543      0.386      0.324      1.724      0.626      0.068     -0.823     -1.725      0.555      0.870     -0.920      1.866     -0.188      1.026      0.379     -0.410     -0.505      0.116     -3.076      0.221      2.436     -0.377      0.920      0.401      0.646      0.872      0.834      0.434      0.130      0.252      0.573     -0.473     -1.846     -0.686      0.364     -0.253      2.112     -0.321
    -0.093      0.696     -0.161      0.184     -1.963      0.324      1.093      1.543      0.386     -0.676     -1.276     -0.374     -0.932     -1.823      0.275     -2.445      0.870      1.080     -1.134     -2.188     -0.830      0.102      0.663      0.419     -1.165      0.727      0.537     -0.855     -0.397     -0.822      1.101      0.903      0.905      0.006     -0.004     -0.063     -0.519     -1.782     -2.286      0.899     -1.523      0.681      0.205     -1.375     -1.113
     0.907     -1.304     -0.161      1.184      0.037     -0.676     -1.907      0.543     -0.614     -0.676     -0.276     -0.374      1.068      0.177     -0.725     -0.445     -1.130      0.080     -2.134     -0.188      0.118     -0.780      0.556      0.250      0.175      0.871     -0.537     -0.782      0.941     -0.090     -0.635     -1.331      0.042     -0.864     -0.672     -0.581      0.655      0.275     -0.032     -0.737     -0.535     -0.385     -0.755     -2.333     -0.269
    -0.093      0.696      1.839      0.184     -0.963      1.324     -0.907     -2.457      0.386     -0.676      1.724     -0.374      1.068     -1.823      0.275     -0.445     -0.130      0.080      1.866     -2.188      0.754     -0.056      0.177     -0.183     -0.651     -0.680      0.728      1.739      0.430     -0.308      0.935     -0.695     -2.647      0.449     -0.372      0.580     -0.380      0.975     -1.801      0.603     -1.229     -0.153     -0.088      1.899     -1.562
    -2.093      0.696      0.839     -0.816      0.037      1.324      1.093      0.543     -1.614      1.324     -2.276      1.626      0.068     -1.823      0.275     -2.445      0.870     -2.920     -0.134      0.812     -1.168      0.555     -1.108     -0.139      0.128     -1.023     -0.078      1.863     -0.665     -0.160      2.436      0.580      1.732     -1.415      1.066     -0.266      1.029      1.543     -1.632      0.221     -1.084      0.266     -1.301     -0.011      0.634
    -0.093      0.696     -1.161      1.184     -0.963     -0.676      0.093      0.543      0.386      0.324     -0.276      0.626      1.068      2.177      0.275      0.555     -0.130      0.080     -0.134     -1.188      0.139      1.008      0.532      0.860     -0.434     -0.116     -0.259     -1.853      0.308     -0.565     -0.885     -0.871     -0.069     -0.318      0.678     -0.536     -0.433      0.303      1.254      0.551      0.325     -1.264     -0.856     -0.446     -0.870
     0.907     -0.304     -2.161     -0.816     -0.963      0.324      0.093     -1.457     -1.614     -0.676      1.724      0.626     -0.932      1.177      0.275      1.555      0.870     -1.920     -1.134     -1.188      1.043      0.352     -0.749     -0.867     -0.522     -0.072     -0.585     -1.353      0.010     -0.465     -0.676     -0.166     -0.434     -0.971     -0.359      0.074     -0.047      0.006      1.797      0.530      0.408      0.423     -0.848     -0.845     -0.710
    -0.093      0.696      1.839      0.184     -0.963      0.324      1.093     -1.457      1.386      1.324     -1.276      0.626     -0.932     -0.823      1.275      0.555      0.870      1.080     -0.134      0.812     -0.469      0.742      0.173      0.393     -0.720      0.403     -0.013      1.619     -0.394     -0.256      0.725      0.502     -1.733      1.075      1.807     -0.403     -0.294     -1.255     -1.137      1.793      1.164      0.007      0.792     -0.419      1.463
    -1.093     -0.304     -0.161     -1.816     -0.963      0.324     -0.907     -0.457     -0.614      0.324     -0.276      0.626     -0.932     -1.823      0.275     -1.445     -0.130      0.080     -0.134     -1.188     -0.416     -0.084      0.137     -0.419     -0.291     -0.588     -0.253     -0.359     -1.441     -0.510      0.722     -0.744     -0.605     -0.399      0.415      0.361      0.836     -1.131     -1.397      0.514     -1.170     -0.126     -0.104      0.049     -0.771
    -0.093     -1.304      0.839      0.184     -0.963     -0.676     -0.907     -0.457      0.386     -0.676     -0.276     -0.374     -0.932      0.177     -0.725     -0.445     -1.130     -0.920     -0.134     -0.188     -0.765     -1.042     -0.411     -0.160     -0.511      0.703     -0.219      1.195      0.187     -0.438      0.005      0.050      0.006      0.513     -0.385      0.971      1.134     -0.329      0.267     -0.456      0.518      0.068     -0.171     -0.044      0.412
     0.907     -0.304     -0.161     -0.816      0.037      0.324      0.093     -0.457      1.386     -0.676      0.724      0.626      0.068      0.177      0.275      0.555     -0.130     -0.920      1.866     -1.188      0.252     -0.104     -0.195      0.685     -0.130      0.429     -0.186      0.081     -1.321      0.081      0.012      0.305     -0.262      0.641     -0.634      0.331      0.798      0.502     -0.401      0.245      0.284      0.131     -0.553      1.518     -0.959
    -0.093     -0.304      0.839     -1.816     -0.963      1.324      1.093      0.543      0.386      0.324     -0.276     -0.374      1.068     -1.823      0.275      0.555     -0.130      1.080     -1.134     -0.188     -0.030     -0.005      0.509     -0.759     -0.260     -0.043     -0.251      0.302     -0.910     -0.687      1.456      1.080     -0.058      1.059      0.432     -0.246     -0.267      0.336     -1.187      0.531      0.731      0.069      0.314     -0.653      0.202
     1.907      0.696      0.839      1.184      1.037      1.324     -1.907      0.543      2.386     -0.676      1.724      0.626      0.068      0.177     -1.725      1.555     -2.130     -2.920     -2.134      0.812      1.042     -0.118     -0.891      0.653      0.286      0.739      0.796      1.655      0.450      0.935      0.208     -1.674      1.615      1.705     -0.734     -0.023      0.677      1.368     -0.314     -1.899      0.265     -1.853     -1.780     -2.343      0.410
    -1.133     -1.206     -0.936      0.424      0.185     -0.736      0.121      0.687     -0.493      0.419     -1.476     -0.280     -0.709      0.251     -0.549     -1.379     -0.178      1.245      0.886      0.021     -0.766     -0.215      0.015     -0.346     -0.121     -0.253     -0.963     -0.888      0.612      0.263      0.025      0.213      0.639     -0.168      0.312     -0.186     -0.247     -0.545      0.457     -0.520     -0.391      0.235      1.145      0.937      0.203
     0.867      0.794      0.064      0.424      1.185      0.264      0.121      0.687     -1.493     -0.581      0.524      1.720      1.291     -1.749      0.451     -0.379     -0.178      1.245      0.886      1.021     -0.039      0.306      0.876     -0.186      1.436      0.866      0.606     -0.832      0.545     -0.158      0.176     -0.198     -0.116     -1.124     -1.226      0.725      1.242      0.029     -1.495     -0.458     -0.415     -0.411      0.109      0.862     -0.224
    -1.133     -1.206     -1.936     -1.576     -0.815      0.264     -2.879     -0.313     -1.493      0.419     -0.476     -2.280     -0.709      0.251      1.451     -1.379     -2.178      1.245     -0.114     -0.979     -0.362     -1.967     -0.238     -1.452     -0.370     -0.757      0.741     -1.677     -0.006     -0.375      0.585     -0.853      0.103     -0.227      0.634     -0.054      0.296     -0.436      1.509      1.726     -1.019      0.051      1.676      0.726     -0.753
     0.867      0.794      0.064     -1.576      1.185      1.264      1.121     -1.313     -1.493      1.419      1.524      0.720     -0.709     -1.749      1.451      1.621      0.822      1.245     -2.114      1.021      1.263      0.395     -0.012     -1.639      0.664     -0.022      0.358      0.086      0.208      0.604      0.072      0.688     -1.145     -0.148      0.976     -0.420      0.057     -0.661     -0.338      1.130      0.110      0.388      1.350     -1.038      0.252
     0.867     -0.206     -0.936     -0.576      0.185      1.264      0.121     -1.313     -0.493      0.419      1.524      1.720      0.291      1.251      0.451      0.621      0.822     -0.755     -1.114      1.021      0.579      0.772     -0.242     -0.386      0.294      0.171     -1.000     -0.686     -0.258     -0.268      0.618     -0.792     -1.021     -0.136      0.417      0.425      0.775      0.588      1.486      0.276      0.042     -0.147     -0.293     -1.027      0.784
    -0.133      0.794     -0.936      0.424      0.185      1.264      1.121     -2.313      1.507     -2.581     -0.476     -0.280      0.291      2.251     -2.549      0.621      0.822     -0.755      0.886     -0.979     -0.161      0.000     -0.307      0.991     -0.220     -0.059      0.780     -0.698     -0.543      0.413      1.447      1.037     -1.983      0.583     -2.474     -0.136     -0.182      0.622      1.338     -2.361      0.844      0.730     -0.086      0.385     -0.939
    -1.133     -0.206      1.064      0.424      0.185     -0.736      0.121     -1.313      2.507     -1.581     -2.476     -1.280      0.291      1.251     -1.549     -2.379      0.822      0.245      0.886     -0.979     -1.606     -0.310     -0.222      1.244     -0.552      0.509     -0.095      1.143     -0.804      0.694      0.907      0.496     -1.195      1.642     -1.334      0.100     -0.847      0.661      0.410     -1.439     -0.673      1.235      0.532      0.272     -0.624
    -1.133     -0.206      0.064     -1.576     -1.815      1.264      0.121      1.687     -0.493     -0.581     -2.476     -1.280      0.291     -0.749     -0.549     -1.379     -0.178      0.245     -0.114     -0.979     -1.127     -0.668      0.237     -0.757     -0.515      0.163      0.405     -0.214     -0.776     -1.319      2.403      0.643      1.473      0.145     -0.333     -0.667     -0.205     -0.067     -0.245     -0.217     -0.102      0.653     -0.090      0.300     -0.554
     0.867     -0.206     -0.936      0.424     -0.815     -1.736      0.121      1.687     -1.493     -0.581      0.524     -0.280     -1.709     -1.749     -1.549     -0.379     -0.178      1.245     -1.114     -1.979      0.256     -0.106     -0.506     -0.714     -0.935      0.626     -0.131     -0.485      1.144      0.225     -2.018      0.358      2.146     -1.057     -0.039      0.192     -0.209     -1.020     -1.208     -1.291     -0.530     -0.061      1.603     -0.850     -1.111
    -2.133     -0.206     -0.936     -1.576     -0.815     -2.736      0.121      0.687     -1.493     -1.581     -2.476      0.720      1.291      1.251     -2.549     -2.379     -0.178      0.245     -0.114     -0.979     -1.511      0.034      0.853     -0.426     -0.630     -0.580     -0.412     -1.619     -1.114     -0.233     -1.215      0.174     -0.174     -1.162     -1.313      0.082      0.497      0.179      1.558     -2.265     -0.792     -0.419     -0.925     -0.061     -0.320
     0.867      0.794     -0.936      0.424      1.185      1.264      0.121     -1.313     -0.493      0.419      1.524      0.720     -0.709     -0.749     -0.549      0.621      0.822      0.245     -1.114      1.021      1.417      0.718     -0.318     -0.477      1.230     -0.488      0.175     -0.651      0.924     -0.025     -0.104     -0.551     -0.962     -0.045     -0.249     -0.701     -0.234     -0.307     -0.481     -1.131     -0.963      0.080      0.599     -0.831     -0.045
     1.867     -0.206     -1.936      0.424      0.185      1.264      1.121      0.687     -0.493      0.419      1.524     -1.280     -2.709      1.251      0.451     -2.379      0.822      1.245      0.886      1.021      0.143      0.032     -0.611      0.478      0.616      1.695     -0.254     -1.187     -0.105     -0.571      1.117      1.013      1.463     -0.653      0.035      1.258     -1.412     -1.719      0.855      0.178     -2.467      0.601      1.980      0.738      0.248
     0.867     -0.206      0.064     -0.576      0.185      0.264      0.121      1.687      0.507      0.419      0.524     -0.280      1.291     -0.749      1.451      0.621      0.822      0.245      0.886      1.021      0.560      0.013      0.532     -0.261      0.834      0.299     -0.200     -0.445     -0.326     -0.680     -0.327      0.128      1.203      0.754     -0.133     -0.304     -0.223      0.475     -0.467      0.973     -0.009      0.842     -0.481      1.034      0.261
     0.867     -0.206     -0.936      0.424      0.185      0.264      0.121     -0.313      0.507      1.419      0.524     -0.280     -2.709      1.251      0.451      0.621     -0.178     -1.755     -0.114      0.021      0.871     -0.475     -1.574      0.686      0.035      0.030      0.274      0.621     -0.298      0.299     -0.627      0.514      1.351      0.061      1.437     -0.732      0.256     -0.265      0.612      0.510     -0.284      0.325      0.509     -0.466     -0.155
     0.867     -0.206      1.064      1.424     -0.815      1.264      0.121      0.687      1.507     -0.581      0.524     -0.280      0.291      1.251      0.451     -1.379     -0.178     -1.755      0.886      0.021      0.238     -0.119     -0.545      1.204     -1.006      0.600     -0.138      1.553      0.288      0.146      0.810      0.300      1.117      0.491     -0.261      0.286     -0.010      1.175      0.201      1.074     -1.796      0.059     -0.951      0.310      1.102
    -0.133     -0.206     -0.936     -1.576     -0.815      0.264      1.121      1.687     -1.493     -0.581      1.524     -1.280     -0.709     -1.749     -0.549     -0.379     -0.178      1.245     -1.114      0.021      0.333     -0.169     -0.081     -1.568     -0.356     -0.363      0.036     -0.926      0.174     -0.417     -0.058      1.279      1.728     -0.196     -0.409      1.011     -0.902     -0.712     -0.353     -0.373     -0.790      0.178      1.518     -0.227      0.461
     0.867     -0.206      1.064     -0.576      1.185      1.264      0.121      1.687     -0.493      1.419      1.524     -1.280      1.291      1.251      1.451      0.621     -0.178      1.245     -1.114      1.021      0.838     -0.482      0.689      0.202      0.423      0.083      0.052      0.540     -0.780      0.686      0.408      0.786      1.005     -0.622      1.186      0.139     -0.607      0.314      0.755      1.214     -0.287      0.305      0.470     -1.264      0.647
     0.867      0.794     -1.936      1.424      1.185      1.264      0.121     -1.313      2.507      1.419      1.524      0.720      0.291      1.251      0.451      1.621      0.822      1.245      1.886      1.021      1.021      0.604      0.421      0.626      0.390     -0.094      0.317     -2.337      0.770      0.754      0.176     -0.451     -1.771      2.020      1.162     -0.200     -0.120     -0.258      0.874      0.205      0.324      0.199      0.690      1.589      0.906
    -0.133          *      1.064      1.424     -1.815      0.264      1.121      1.687      2.507     -0.581      0.524      1.720      1.291      1.251     -1.549     -0.379      0.822      1.245     -1.114     -0.979      0.160      0.370      0.808      1.505     -0.042     -0.295      0.519      0.403      0.008     -1.684      0.006      0.678      0.920      1.236     -0.585      0.296      1.451      0.151      0.097     -1.493     -0.601      0.605      0.038     -1.818     -1.076
    -2.133      0.794      0.064      2.424      1.185     -1.736      0.121      1.687      2.507      0.419     -2.476      0.720      1.291      1.251      0.451     -2.379     -1.178      1.245      1.886      1.021     -1.324     -0.044      0.833      1.478      0.234     -0.767      0.881     -0.512      0.767      1.002     -0.549      0.340      0.802      1.100      0.266     -0.162      0.846      0.033     -0.002      0.491     -0.779     -1.084     -0.071      1.207      0.849
    -0.133     -0.206      1.064     -1.576     -2.815      1.264      1.121      0.687      0.507     -0.581     -0.476      0.720      1.291     -1.749     -0.549      0.621      0.822      0.245     -2.114      1.021     -0.190      0.521      0.378     -0.874     -0.320      0.109     -0.749      0.879     -0.749     -2.409      1.489      0.596      0.426      1.339     -0.436     -0.029     -0.032      0.704     -1.071     -0.440      0.809      0.236     -0.335     -1.686      1.321
    -0.133      0.794      0.064     -0.576      1.185      0.264      0.121      1.687     -1.493      1.419     -1.476     -1.280      0.291      1.251      1.451      0.621      0.822      1.245     -0.114      1.021     -0.541     -0.083      0.342     -0.582      0.801      0.296      0.982     -0.329      0.073      0.351      0.661      0.106      1.381     -0.856      1.048     -0.667     -1.155     -0.064      1.791      0.925      1.176      0.887      0.903      0.261      0.237
     0.867      0.794      0.064     -0.576      0.185      0.264      1.121      0.687     -0.493      0.419      0.524      1.720      0.291      1.251      0.451      1.621      0.822      0.245     -2.114      1.021      0.568      1.066      0.367     -0.433      0.514      0.219     -0.232     -0.315     -0.055     -0.230     -0.064      0.084      0.393     -0.197      0.146     -0.221      0.059     -0.220      1.583      0.113      0.913     -0.376     -0.287     -1.679      0.620
     0.867      0.794     -1.936     -0.576      1.185      1.264     -1.879     -0.313      0.507      0.419      1.524      0.720     -0.709     -0.749      1.451      0.621      0.822     -0.755     -1.114      1.021      0.495      0.319     -0.778      0.056      1.155      0.296      0.337     -1.068     -0.599      0.022      0.518     -2.151      0.477      0.595     -0.243      0.810      0.342      0.397     -0.714      0.939      0.130      0.503      0.335     -1.145     -0.107
    -2.133      0.794      1.064      1.424      0.185     -1.736      0.121      0.687      1.507      0.419     -2.476      0.720      1.291      2.251     -1.549     -1.379     -0.178      1.245      0.886      0.021     -1.269      0.260      0.727      0.833     -0.487     -0.647      0.638      0.057      0.360      0.691     -0.354     -0.302     -0.013      0.619      0.761     -0.361      0.375      0.275      1.453     -1.196     -0.080     -0.531      0.089      0.575      0.550
     0.867     -0.206      0.064      2.424     -1.815      0.264     -1.879      0.687      0.507     -2.581     -1.476     -0.280     -1.709      0.251      0.451     -1.379     -1.178     -2.755     -1.114     -2.979     -0.549     -0.642     -1.108      0.807     -1.824      1.696      0.344      1.267      1.531      0.088      0.920     -1.252      1.832     -0.151     -1.741     -0.424      0.508     -0.214     -0.484      1.381     -0.804     -0.481     -1.046     -1.347     -1.118
    -1.133      0.794     -0.936      0.424     -1.815     -0.736      0.121     -0.313      0.507      0.419      0.524     -0.280      0.291      2.251     -0.549     -1.379     -0.178     -1.755      0.886     -1.979     -0.116      0.244     -0.569      0.583     -0.358     -1.049      0.494     -0.217     -0.062     -1.497     -0.360     -0.047      0.409      0.004      0.538      0.713     -0.689      1.063      1.915     -0.360     -1.114     -0.450     -0.874      0.824     -1.575
    -1.133     -0.206     -0.936      0.424     -0.815      0.264      0.121      1.687      1.507     -1.581     -2.476     -0.280      1.291     -0.749     -0.549     -0.379     -0.178      1.245     -2.114      0.021     -1.269     -0.361      0.744     -0.443     -0.922      0.131      0.043     -1.709      0.739      0.306      1.327      0.569      0.902      1.949     -0.990     -0.298      0.177      0.220     -0.316     -0.076      1.014      0.317      0.150     -1.847      0.795
     1.867     -3.206     -1.936      0.424     -0.815      1.264      1.121      1.687      0.507     -0.581     -2.476     -1.280     -1.709     -0.749     -0.549     -0.379     -0.178      0.245     -0.114     -0.979     -0.680     -1.014     -0.420     -0.004     -1.282      2.599     -2.308     -1.464      0.291      0.569      1.790      2.213      2.091      0.443      0.167     -1.301      0.084     -1.391     -0.660      0.111      0.267      0.867      0.757     -0.001      0.231
     1.867     -0.206     -1.936      2.424      1.185      1.264      0.121     -1.313      0.507      1.419      1.524      0.720     -2.709      0.251      1.451      0.621      0.822     -2.755     -0.114      1.021      1.086      0.354     -1.615      0.975      0.094      0.780     -0.555     -0.352      1.367      0.923      0.334     -0.223      0.278     -0.125      1.346     -0.388      0.148     -0.457     -0.554      1.467     -0.591      0.253     -0.468     -0.569      0.954
    -0.133      0.794     -0.936      0.424      0.185      0.264      1.121     -1.313      0.507      1.419     -0.476      1.720     -0.709      0.251      0.451     -0.379     -3.178     -0.755      0.886      0.021     -0.255     -0.404     -0.368      0.255     -0.023     -0.001      1.349     -0.731      0.066      0.337      0.585      1.391     -0.981      0.148      1.543     -0.060      2.178     -0.089      0.185      0.493     -0.027     -2.587     -0.248      0.719     -0.022
     0.867     -0.206     -0.936      2.424      0.185      1.264      0.121      0.687      2.507      1.419      0.524     -1.280     -1.709     -0.749      1.451      1.621      0.822      0.245      0.886      0.021      0.387     -0.028     -0.302      1.584      0.364      0.559     -0.281     -0.488      0.904     -0.171      0.987      0.101      0.931      1.274      1.289     -0.204     -1.155     -1.271     -2.016      1.326      1.274      0.871      0.600      0.118     -0.403
     0.867     -0.206     -0.936     -0.576     -0.815      1.264     -2.879     -1.313     -0.493      0.419      0.524      0.720     -2.709     -0.749     -0.549      1.621      0.822     -0.755     -1.114      0.021      0.653      0.178     -1.305     -0.213      0.016      0.282     -0.456      0.327     -0.338     -0.750      0.749     -3.024     -0.096     -0.340      0.490     -0.448      0.499     -0.851     -0.478     -0.593      0.973      0.891      1.136     -1.013      0.071
     0.867     -0.206      2.064     -0.576      0.185      1.264      1.121      1.687     -0.493      1.419      1.524     -0.280      0.291     -0.749      1.451      1.621      0.822      1.245     -0.114      1.021      0.861      0.429      0.498     -0.457      1.172     -0.144     -0.596      1.530     -0.059     -0.928      0.575      0.621      1.289     -0.056      0.902      0.058     -0.731     -0.436     -0.300      0.954      0.756      0.451      0.431      0.080     -0.004
    -2.133      0.794      1.064      1.424     -1.815     -0.736     -0.879      0.687      0.507     -0.581      0.524      0.720      1.291      0.251      1.451     -0.379      0.822      1.245     -0.114     -0.979     -0.023      0.415      0.928      1.207     -0.759     -1.931      0.297      0.046      0.351     -1.030     -0.628     -1.314     -0.312     -0.441     -0.199      0.519     -0.146      0.216     -0.757      1.909     -0.299      0.203     -0.115     -0.690     -0.124
    -2.133     -3.206     -0.936     -1.576      1.185     -0.736     -1.879      0.687     -0.493      0.419     -2.476     -2.280      0.291     -1.749      0.451     -1.379     -1.178      0.245     -1.114      0.021     -1.539     -1.421      0.318     -1.184      1.133     -0.512     -1.657     -1.499     -0.266      0.017      0.706     -0.460      0.568      0.659     -0.202      0.137     -0.274     -0.178     -0.858     -0.158      0.120      0.545     -0.207     -0.494     -1.143
     0.867      0.794      1.064      0.424      1.185      1.264      1.121      0.687     -0.493      1.419      0.524      1.720      1.291      1.251      1.451      0.621      0.822      1.245     -0.114      1.021      0.471      0.845      0.582     -0.296      1.007      0.300     -0.034      0.452      0.571      0.176      0.950      0.265      0.079     -0.492      0.826     -0.171      0.562      0.589      1.507      0.906      0.089     -0.157      0.272     -0.015      0.227
     1.867      0.794      0.064      1.424     -2.815     -1.736     -0.879      1.687     -0.493     -0.581      1.524     -0.280      0.291     -0.749     -0.549     -0.379     -3.178     -1.755      0.886     -0.979      0.791     -0.785     -0.228      0.146     -1.574      1.015      1.675      0.305      1.052     -1.220     -2.319     -0.074      1.832     -0.603      0.265      0.196      0.731      0.656     -0.775      0.196     -1.167     -2.304     -1.520      0.935      0.469
    -1.133     -0.206      0.064     -0.576      0.185     -0.736     -0.879     -0.313     -1.493      1.419      1.524     -2.280      0.291     -1.749      1.451     -1.379     -0.178      0.245     -0.114      1.021      0.370     -0.377      0.149     -1.820      0.523     -1.481     -0.082     -0.177      1.276     -0.375     -0.958     -0.356     -0.424      0.120      1.079      0.859     -1.598      0.054     -0.351      1.132     -1.566      0.052      0.034      0.802      0.527
     0.867     -2.206     -0.936      0.424      0.185      1.264      0.121     -1.313     -1.493      0.419      0.524      0.720     -0.709     -1.749     -0.549      0.621     -1.178     -0.755     -1.114     -0.979      0.520     -0.238     -0.843     -0.172      0.112      0.570     -1.937     -0.090      0.642      0.046      0.822      0.292     -0.316     -1.265      0.411     -0.199      1.040      0.598     -1.686     -0.585      0.032     -0.859      0.384     -0.966     -1.106
     0.867      0.794      0.064      1.424      0.185      0.264      0.121     -0.313      0.507     -0.581     -0.476     -0.280      0.291      0.251     -0.549      0.621     -0.178      0.245      0.886      0.021     -0.250      0.019      0.231      0.460      0.289      1.082      0.875     -0.239      0.927      0.096      0.464      0.081     -0.641      0.298     -0.647     -0.033     -0.346     -0.078     -0.148     -0.688      1.048     -0.190     -0.104      0.494     -0.223
    -1.133     -0.206     -0.936     -0.576      0.185     -0.736      0.121     -1.313     -0.493      1.419     -1.476      0.720     -0.709     -1.749      0.451     -2.379     -2.178      0.245      0.886      0.021     -1.014     -0.210     -0.576     -0.826      0.122     -0.023     -0.134     -0.430      0.227     -0.028      0.058      0.220     -0.870      0.214      1.256      0.259      0.939      0.068     -0.970      0.398     -1.144     -2.026      1.043      1.110     -0.271
     0.867      0.794     -0.936      1.424      1.185      1.264      1.121     -1.313      1.507      0.419      0.524      0.720     -1.709      2.251      0.451      0.621      0.822     -2.755      1.886      1.021      0.335      0.658     -1.066      1.243      0.295      0.635      0.113      0.181      0.097      0.872      0.946      0.546     -0.270      0.373      0.335     -0.046     -0.142     -0.336      0.992      0.348      0.184     -0.096     -1.315      1.442      0.689
     0.867     -0.206      1.064      1.424      0.185     -1.736     -1.879     -1.313     -1.493     -1.581      0.524      0.720      0.291      1.251     -1.549     -1.379     -2.178     -1.755     -1.114     -1.979      0.155     -0.646     -0.506     -0.593     -0.502      0.715      0.293      1.445      1.832      0.701     -1.940     -1.202     -0.852     -0.914     -1.433      0.375      1.708      0.773      1.651     -1.221     -1.437     -1.379     -1.056     -0.793     -1.469
     0.867     -1.206      1.064     -0.576      0.185      0.264      0.121     -1.313     -0.493      0.419     -0.476     -1.280      0.291     -0.749     -0.549      0.621     -1.178     -0.755     -1.114     -0.979      0.040     -0.366     -0.336     -0.792     -0.353      0.707     -0.869      1.516      0.106      0.503      0.156      0.350     -0.887      0.031      0.557     -0.487     -0.729      0.522     -0.191     -0.401      0.875     -0.625     -0.316     -0.792     -0.788
    -0.133      0.794      0.064     -1.576     -0.815      1.264      1.121     -1.313     -0.493      0.419      1.524     -1.280      0.291     -1.749     -1.549      0.621      0.822      0.245     -1.114     -1.979      1.001     -0.289     -0.043     -0.625     -0.312     -1.114      0.840     -0.156     -0.982     -0.362      0.318      1.365     -1.208      0.000      0.512     -0.210     -1.037      0.226     -1.066     -1.337     -0.524      1.114      0.297     -0.745     -1.690
     0.867      0.794     -1.936     -1.576      0.185      1.264      1.121      1.687     -1.493      1.419      1.524     -1.280     -0.709     -1.749      1.451     -0.379      0.822      1.245     -2.114      1.021      0.581      0.478      0.264     -1.830      0.900      0.430      0.204     -2.058      0.292     -0.482      0.859      0.678      1.340      0.033      0.968      0.520     -1.789     -1.043     -0.258      0.788     -1.001      0.298      0.798     -1.165      0.104
     0.867      0.794      0.064     -0.576      0.185     -0.736      1.121     -2.313     -0.493      1.419      0.524      1.720      1.291      0.251      0.451     -0.379      0.822      1.245     -1.114      1.021      0.122      0.916      0.774      0.331      0.737      0.799      0.043     -0.650     -1.047     -0.477     -0.963      0.359     -3.137     -0.756      1.052      0.253      0.609      0.111      0.057      0.097     -0.417     -0.168      0.107     -1.298      0.487
     1.867     -0.206      2.064      0.424      0.185     -2.736     -0.879     -0.313      1.507      0.419     -1.476     -0.280      1.291      1.251      0.451     -0.379     -1.178     -1.755      1.886      1.021     -1.435     -0.130      0.076      0.512      0.785      3.262     -0.034      1.993     -0.046     -0.690     -1.265     -0.695     -0.324      1.044     -0.060      0.821     -0.198      1.069      0.975      0.046      1.160     -1.080     -1.636      1.553      0.370
    -0.133      0.794      1.064     -0.576      0.185      0.264      1.121      0.687      0.507      0.419      0.524      0.720      0.291      0.251      0.451      0.621      0.822          *      0.886     -0.979      0.465      1.011      0.217      0.512      0.142     -0.525     -0.267      0.956     -1.083      0.190     -0.233      0.043      0.484      0.186      0.449     -0.316     -0.853      0.138     -0.159      0.345      0.276     -0.319      0.515      0.512     -0.981
     0.867      0.794      2.064      0.424      1.185     -1.736      1.121      1.687     -0.493     -2.581     -0.476     -0.280      1.291      0.251      1.451     -0.379      0.822      1.245      0.886      1.021     -0.356      0.165      0.717     -0.551      0.419      1.234      0.613      1.487      1.018      0.736     -1.339      0.887      0.912     -0.090     -2.660      0.079     -0.540      0.167      0.746      1.213     -0.085      0.563      0.161      1.115      0.410
     0.867      0.794      1.064     -0.576     -1.815      1.264      1.121     -0.313      0.507     -0.581      1.524      0.720      0.291      1.251     -0.549      1.621      0.822      1.245     -1.114      0.021      1.354      0.986      0.503      0.613     -0.597     -0.493     -0.170      0.537     -1.152     -1.210      0.064      0.076     -0.802     -0.151     -0.229     -0.599     -0.573     -0.576      0.656     -0.428      0.131     -0.304      0.492     -1.353      0.589
     0.867     -0.206     -0.936      0.424      1.185      0.264     -0.879     -0.313      2.507     -0.581      1.524     -1.280     -0.709      0.251      0.451      1.621     -1.178     -0.755      0.886      1.021      0.887     -1.037     -0.445      1.001      0.476     -0.036      0.914     -0.549     -0.780      0.820     -0.482      0.103      0.267      1.629     -0.925      0.166      0.194      0.051     -0.750      0.211      0.482      0.101     -0.156      0.440      0.615
    -0.133     -1.206     -0.936     -0.576      0.185      1.264      0.121      1.687      0.507      1.419      1.524     -0.280      0.291     -1.749      1.451      0.621     -3.178      1.245     -1.114     -0.979      0.749     -0.801      0.560     -0.651      0.055     -0.857     -0.470     -1.386      0.002      0.214      0.573      0.851      1.184      1.147      1.548      0.241      0.648     -0.296     -1.136      1.303     -0.259     -2.216      0.416     -0.803     -0.978
    -2.133     -0.206     -0.936      0.424      0.185     -1.736      0.121     -1.313      0.507     -1.581     -0.476      0.720      0.291      1.251     -1.549     -1.379     -0.178      0.245     -0.114      0.021     -0.731     -0.078      0.227      0.526      0.038     -1.419     -0.133     -1.123      0.085      0.013     -1.052      0.225     -1.459      0.105     -1.464      0.691      0.869     -0.081      0.613     -1.501     -0.597      0.189      0.009     -0.142     -0.038
    -0.133     -0.206      0.064      1.424     -0.815     -0.736      0.121     -1.313      0.507     -0.581      0.524      0.720      1.291      2.251     -0.549     -1.379     -0.178      0.245     -1.114      0.021     -0.085      0.391      0.480      1.432     -0.051     -0.007     -0.475     -0.541      0.063     -0.715     -0.641     -0.218     -1.687     -0.755     -0.352      0.791      0.086      0.750      0.942     -0.688     -1.317     -0.505     -0.473     -1.785      0.203
     0.867      0.794      0.064     -0.576      0.185     -0.736     -0.879      0.687     -1.493     -0.581      0.524      1.720      1.291      0.251      0.451      1.621     -2.178      0.245      0.886     -0.979      0.503     -0.082      0.327     -0.585      0.386      0.297      0.963     -0.315      0.063     -0.047     -1.126     -0.863      0.440     -0.848     -0.868     -0.325      1.654      0.862      0.859      0.248      1.018     -2.165     -0.339      0.993     -1.515
    -2.133     -0.206     -0.936     -1.576     -0.815     -2.736      0.121      1.687     -1.493      0.419     -0.476     -1.280      1.291     -1.749      0.451     -2.379     -2.178      1.245      0.886     -0.979     -1.013     -0.473      0.974     -1.897     -1.049     -0.913      0.245     -2.071      0.200      0.099     -1.766      0.612      0.612      0.112      0.863      1.143     -0.601     -0.162     -0.235      0.939     -1.136     -1.579     -0.279      1.793      0.105
     0.867     -2.206     -0.936     -1.576      0.185      0.264     -1.879      0.687     -0.493     -0.581      1.524     -2.280      0.291     -0.749     -0.549      0.621     -2.178      0.245     -1.114      0.021      0.743     -1.795      0.515     -0.788     -0.198      0.185     -0.348     -1.440     -0.749      0.417     -0.344     -0.078      0.146      0.193     -0.443      0.296      0.179     -0.231     -0.102     -0.452     -0.124     -0.036     -0.489     -0.811      0.264
    -0.133     -0.206     -0.936     -1.576      0.185      1.264      0.121      1.687     -0.493      1.419      1.524     -0.280      0.291     -0.749      0.451      1.621      0.822      1.245     -2.114      1.021      0.942      0.173      0.677     -0.917      0.405     -1.034     -0.454     -1.413     -0.510     -0.345      0.244     -0.014      0.971      0.192      1.114      0.116     -0.444     -0.690      0.109      0.118      0.596      0.533      0.403     -1.483      0.537
     0.867     -1.206      2.064     -0.576     -1.815      0.264     -1.879     -1.313      1.507     -0.581      1.524     -1.280      0.291      0.251     -1.549     -0.379     -0.178      0.245     -1.114     -1.979      0.653     -0.640      0.357      0.803     -1.644      0.282     -0.571      1.680     -1.298     -0.340     -0.355     -1.181     -1.705      0.596      0.436      0.417     -0.441     -0.150     -0.528     -0.695     -1.003      0.615     -0.134     -1.383     -0.248
    -0.133     -1.206      1.064     -0.576      1.185     -0.736     -0.879      1.687     -1.493      1.419      1.524     -1.280      0.291     -1.749      0.451      0.621     -1.178      1.245     -1.114      0.021      0.733     -0.743      0.189     -2.555      0.827     -0.722     -0.486      0.720      2.094      0.374     -1.420     -0.117      1.585      0.579      1.137      0.426     -0.124      0.137      0.036      0.082     -0.314     -0.340      0.893      0.010     -0.578
     0.867     -0.206      0.064     -1.576     -0.815      0.264     -0.879      0.687     -0.493      1.419      0.524     -2.280     -0.709     -1.749     -1.549     -0.379      0.822      0.245     -2.114     -1.979      0.146     -0.488      0.005     -1.648     -0.740      0.823      0.396      0.070      0.002     -0.140     -0.029     -0.440      0.814      0.801      1.562      0.246     -1.384     -0.789     -0.291     -1.089     -0.652      1.443      0.172     -1.362     -1.336
    -0.133     -1.206      2.064      0.424      0.185      0.264      0.121     -0.313     -1.493      0.419     -2.476     -0.280      0.291      1.251      0.451      0.621     -0.178     -0.755     -1.114      0.021     -1.075     -0.307     -0.266      0.347      0.610      0.766     -0.871      2.424      0.085     -0.585      1.377      0.275      0.076     -1.825     -0.132     -0.728      0.138      0.776      0.687      0.088      1.695      0.165     -0.480     -1.293     -0.521
    -0.133     -1.206      0.064      0.424     -0.815     -0.736     -0.879     -0.313      0.507     -0.581     -0.476     -0.280     -0.709      0.251     -0.549     -0.379     -1.178     -0.755     -0.114     -0.979     -0.335     -0.297     -0.491      0.815     -1.500      0.292     -1.101      0.624     -0.350      0.808     -0.510     -0.511      0.289     -0.280      0.232      0.105      0.133     -0.117     -0.565      0.170     -0.093     -0.849      0.060     -0.509      0.436
     0.867     -0.206     -0.936     -0.576      1.185      0.264     -0.879      1.687      0.507     -0.581      0.524     -0.280      0.291      0.251     -1.549     -0.379     -0.178      0.245      0.886      0.021      0.277     -0.315      0.150     -0.039      0.457      0.584      0.183     -1.100     -0.492      0.693     -0.100     -0.428      1.539      0.356     -0.661      0.038      0.220      0.080      0.244     -1.756     -0.829      0.141      0.053      0.938     -0.380
     0.867      0.794      0.064     -1.576     -0.815      0.264      0.121      1.687     -0.493     -1.581      1.524     -1.280      0.291     -1.749     -1.549      1.621      0.822      1.245     -1.114     -0.979      0.888      0.199      0.507     -0.920     -0.442     -0.039      0.543     -0.454     -0.818     -0.431     -0.608     -0.210      1.194      0.286     -1.365      0.212     -1.717     -0.448     -0.988     -1.400      0.555      0.534      0.614     -0.886     -0.474
    -0.133      0.794      0.064     -0.576      0.185      0.264      0.121      1.687     -0.493      0.419      0.524     -0.280      0.291     -0.749      0.451     -0.379      0.822      0.245     -0.114      0.021      0.005     -0.001      0.347     -0.548      0.359     -0.043      0.679     -0.279      0.048     -0.343      0.121      0.187      1.137     -0.008      0.161      0.626     -0.231     -0.155     -0.307      0.496     -0.246      0.603     -0.289      0.109     -0.451
     1.867     -0.206      0.064     -1.576      1.185      1.264     -1.879     -0.313     -0.493      0.419      0.524      0.720     -0.709     -0.749      0.451      1.621      0.822      0.245     -0.114      1.021      0.645      0.038     -0.235     -0.927      0.622      1.257     -0.152      0.251     -0.628      0.580      0.505     -1.911      0.003      0.223      0.059     -0.489      0.691     -0.381      0.216     -0.220      0.998      0.645      0.410      0.271      0.452
    -0.133      0.794      1.064      1.424     -2.815      1.264      1.121      1.687      0.507     -0.581      1.524     -0.280      1.291      1.251     -0.549     -1.379      0.822      1.245     -1.114     -2.979      0.850      0.708      0.948     -0.006     -1.811     -1.151      0.220      0.027      1.449     -0.993      0.681      0.579      0.655      0.507      0.527      0.303     -1.318     -0.053      1.337      0.229     -2.377     -0.060     -0.059     -1.219     -1.183
    -1.133      0.794      0.064     -1.576      1.185      1.264      1.121      1.687     -0.493      1.419     -1.476      1.720     -0.709     -0.749      1.451      1.621      0.822      1.245     -0.114      1.021     -0.338      0.826     -0.270     -1.188      1.316     -0.703     -0.013      0.292     -0.107     -0.185      1.670      0.273      1.993      0.426      0.660     -0.803      0.717     -0.420      0.101      0.780      2.014     -0.300      1.660      0.479     -0.133
    -0.133      0.794     -0.936     -0.576      1.185      1.264     -1.879      0.687     -1.493     -0.581      0.524      1.720     -0.709     -0.749      0.451      0.621      0.822     -0.755     -1.114      1.021      0.782      0.730     -0.571     -0.457      0.426     -1.164      0.080     -0.308      0.000      0.629      0.353     -2.450      1.310     -1.170     -0.719     -0.707      0.728      0.104     -0.225      0.204     -0.213     -0.070      0.148     -0.920      0.718
    -1.133      0.794      1.064     -1.576     -2.815      0.264     -2.879      1.687     -0.493     -2.581      0.524      0.720      1.291     -0.749      0.451      0.621      0.822      1.245      1.886     -2.979      0.400      0.282      0.831     -0.581     -1.922     -1.425      0.596      0.083     -1.090     -0.755     -0.129     -3.004      0.822     -0.147     -1.430      0.020      0.321      0.099     -0.369      1.524      0.155      0.471      0.103      2.159     -1.113
    -1.133      0.794     -1.936     -0.576      0.185     -1.736      1.121     -1.313     -0.493     -0.581     -0.476     -1.280      0.291     -0.749     -0.549     -1.379      0.822     -1.755     -0.114      1.021     -0.714     -0.019     -0.539     -0.976      0.071     -0.562      0.902     -1.327      0.494      0.147     -1.016      1.135     -0.708      0.296     -0.465      0.543     -0.988      1.215      0.110     -0.736     -0.600      0.904     -0.860      0.310      0.952
    -2.133     -1.206      0.064      0.424     -0.815     -0.736     -0.879     -0.313      0.507     -0.581     -0.476     -0.280     -0.709      0.251     -0.549     -0.379     -1.178     -0.755     -0.114     -0.979     -0.322     -0.586     -0.325      0.619     -1.454     -1.908     -0.518      0.570     -0.072      0.728     -0.488     -0.321      0.140     -0.145      0.232      0.068      0.612     -0.284     -0.279      0.079     -0.104     -0.335     -0.165     -0.557      0.366
    -0.133     -0.206     -0.936     -1.576     -0.815      0.264      0.121     -2.313     -1.493      0.419      0.524     -0.280     -0.709     -0.749      0.451      1.621      0.822      0.245      1.886      0.021      0.504     -0.056     -0.473     -1.459     -0.711     -0.732     -0.050     -0.521     -0.285     -0.113     -0.372      0.196     -1.788     -0.368      0.780     -0.132     -0.222     -0.147      0.325      0.826      1.032      0.918      1.051      2.599      0.740
     0.867     -0.206      1.064      0.424      0.185      0.264      0.121      0.687     -0.493      0.419      0.524     -0.280     -0.709     -0.749      1.451      0.621     -0.178      0.245      0.886      1.021      0.086     -0.025     -0.064     -0.539      0.469      0.806     -0.117      1.095      0.926     -0.286      0.176     -0.024      0.729     -0.045      0.035      0.498     -0.114     -0.674     -0.454      1.107      0.623     -0.132      0.378      1.230      0.636
    -0.133     -0.206      0.064     -1.576      0.185      1.264      1.121     -0.313     -0.493      0.419      0.524     -1.280     -1.709     -0.749      0.451      0.621      0.822      1.245      0.886      1.021      0.152      0.234      0.468     -0.789      1.617     -0.351     -0.404     -0.545     -0.638     -1.359      1.050      1.050     -0.892     -0.002     -0.383      0.116     -1.523     -2.303     -0.079     -0.143      0.608      0.577      0.644      1.284     -0.421
    -2.133     -0.206      1.064     -1.576     -2.815      1.264      1.121      0.687      2.507     -1.581     -2.476     -2.280      1.291     -0.749      0.451     -2.379     -2.178     -1.755     -1.114      0.021     -1.204     -1.063     -0.051      0.638     -1.929     -0.875      0.923      0.994     -2.136     -0.922      2.523      1.988      0.849      1.912     -0.465     -0.612     -0.679      1.436     -1.335      1.397     -1.044     -0.985     -1.764     -1.562      1.951
    -0.133      0.794          *     -1.576      1.185      0.264      1.121     -1.313     -0.493      1.419      1.524      0.720      0.291     -1.749      1.451      1.621      0.822     -0.755     -2.114      1.021      0.950      0.264     -0.279     -0.837      0.711     -0.931      0.589     -2.138     -0.779      0.435     -0.404      0.730     -0.884      0.132      1.090      0.134      0.368      0.657     -1.004      0.948      0.732      0.685     -0.277     -1.738      0.396
     0.867      0.794     -0.936      1.424     -0.815      0.264      0.121      0.687      2.507      1.419      0.524      0.720     -0.709     -0.749      1.451      0.621      0.822     -0.755      0.886      1.021     -0.081      0.124     -0.620      1.762      0.059      1.006      0.644     -0.184     -0.182     -0.998      0.148     -0.204      1.462      0.985      1.354      0.549      0.653     -0.138     -2.135      1.520      0.697      0.705      0.291      0.139      0.911
    -0.133      0.794     -0.936      0.424      0.185     -0.736      1.121      1.687     -1.493      1.419     -2.476      1.720     -0.709     -1.749      0.451     -0.379     -1.178     -0.755     -1.114      1.021     -1.046     -0.357     -0.501     -0.342      0.353      0.849      1.174     -0.531      0.605     -0.162      0.424      1.244      2.057     -1.353      1.092     -0.805      2.331      0.032     -1.586      0.200      0.884     -0.867     -0.076     -0.966      0.762
     0.867     -0.206     -0.936      2.424      0.185      1.264      1.121     -1.313     -0.493      1.419     -0.476     -0.280     -1.709      1.251      0.451      0.621      0.822     -1.755      1.886     -1.979      0.008      0.202     -0.982      0.921     -0.189      0.809     -0.277     -0.073      1.346      0.435      1.367      0.997     -0.218     -1.370      1.601     -0.486     -0.465     -0.173      0.595      0.446      0.624      0.710     -0.273      1.552     -1.812
     0.867     -0.206      0.064     -1.576      1.185      1.264      0.121     -0.313     -0.493      0.419     -1.476     -1.280      0.291     -0.749      0.451     -0.379      0.822      0.245     -1.114      1.021     -0.686      0.037     -0.080     -0.116      1.412      1.587     -0.226      0.073     -1.383     -0.448      1.833      0.146     -0.260     -0.503     -0.218     -0.308     -1.218      0.616     -0.527     -0.267      0.282      0.864      0.366     -1.132     -0.415
     0.867     -1.206      2.064      0.424      0.185      1.264     -0.879     -1.313     -0.493     -0.581      1.524     -0.280      0.291     -0.749     -0.549      0.621     -1.178      0.245     -0.114     -0.979      0.868     -0.752      0.081     -0.618     -0.429      0.080     -0.632      1.877      0.880      0.481      0.455     -0.215     -1.548     -0.017     -0.428      0.484      0.871     -0.016     -0.264     -0.316     -0.370     -0.246      0.201      0.045     -0.662
    -0.133     -0.206     -0.936     -0.576     -0.815     -0.736      0.121     -0.313     -0.493      0.419      0.524      0.720      1.291     -0.749      0.451     -0.379     -0.178      1.245     -1.114     -0.979      0.166      0.567      0.827     -0.758      0.219     -0.302     -0.745     -1.633      0.175     -1.130     -0.815     -0.334     -1.249      0.197      0.301      0.176     -0.014      0.119     -0.125      0.393     -0.526     -0.712      0.166     -0.616     -1.180
    -1.133      0.794     -0.936     -1.576     -0.815      0.264      1.121     -2.313      2.507     -1.581     -1.476      0.720      0.291      1.251     -1.549      0.621      0.822      0.245     -2.114      0.021     -0.510      0.150     -0.079      1.423     -0.094     -0.712      0.482     -0.933     -3.044     -0.827      0.597      0.827     -2.283      1.245     -1.572     -0.614      0.369      0.400      0.147     -1.378      1.152      0.605      0.291     -2.744      0.250
     0.867      0.794     -0.936     -0.576      1.185      0.264     -2.879     -1.313      1.507     -0.581     -1.476      0.720      1.291     -0.749      0.451     -1.379      0.822     -1.755     -1.114      0.021     -0.861     -0.227     -0.385      0.603      0.154      1.851      0.949     -0.654     -1.175      1.035      1.103     -2.579     -0.720      1.012     -0.602      0.037      1.047      1.739     -1.174      0.505     -0.490      1.007     -1.250     -1.467     -0.135
     0.867      0.794      0.064      2.424      0.185      1.264      0.121      0.687      1.507     -0.581     -0.476      0.720      1.291      1.251     -1.549      0.621      0.822     -0.755      0.886     -1.979     -0.037      0.504      0.220      1.594      0.086      0.894      0.315     -0.126      0.932      0.375      1.415     -0.509      0.474      0.159     -0.452     -0.397     -0.062      0.842     -0.142     -1.539      0.639      0.244     -0.956      0.103     -2.089
    -0.133      0.794     -0.936      1.424     -0.815     -0.736      0.121     -0.313     -0.493     -0.581     -1.476      0.720     -0.709      0.251     -0.549      0.621     -0.178     -0.755     -0.114     -0.979     -0.689      0.395     -0.206      0.058     -1.669      0.404      0.316     -0.661      1.307      0.865     -0.006     -0.274      0.019     -0.744      0.290     -0.440      0.130     -0.342      0.271      0.456      1.371     -0.615     -0.461     -0.033      0.490
    -0.133     -0.206     -0.936     -0.576     -1.815     -0.736      0.121      0.687     -1.493     -0.581      0.524      0.720      0.291     -1.749     -0.549     -0.379      0.822      0.245     -0.114     -1.979     -0.264     -0.064     -0.031      0.053     -1.393     -0.018     -0.049     -0.838     -0.719     -0.309     -0.437      0.135      0.746     -1.644      0.181      0.984      0.786      0.193     -1.797      0.125     -0.216      0.849      0.324     -0.181     -0.597
     0.867     -0.206      0.064     -1.576     -1.815     -0.736     -0.879      1.687     -1.493     -0.581     -0.476     -0.280      1.291     -1.749      0.451      0.621     -0.178      1.245     -2.114     -1.979     -0.216     -0.025      0.911     -1.379     -0.214      1.041     -0.242     -0.918     -0.336     -1.631     -0.388     -0.805      0.783     -0.341     -0.312      0.042     -0.385      0.111     -0.608      0.437      0.808     -0.313     -0.083     -1.404     -1.719
     0.867     -0.206      0.064     -0.576      0.185      0.264     -0.879      1.687     -0.493      0.419          *     -0.280     -0.709      0.251     -0.549     -0.379      0.822      0.245     -0.114      0.021      0.203      0.352     -0.294     -0.099      0.047      0.562     -0.516      0.608     -0.357      0.089      0.093     -1.080      2.039     -0.520      0.440      0.820     -0.896     -0.258      0.205     -0.863     -0.598      0.368      0.416     -0.168     -0.055
     0.867      0.794     -0.936     -1.576      1.185      1.264      1.121     -2.313      1.507     -1.581     -1.476      1.720      0.291      1.251     -1.549      0.621      0.822      0.245     -1.114      1.021     -0.112      0.560      0.032     -0.311      1.005      1.141      0.238     -0.965     -1.220      0.165      1.359      0.502     -2.417      1.843     -2.279     -1.151      1.020      0.230      1.279     -1.982      0.897      0.085      0.306     -0.929      0.280
    -0.133      0.794     -0.936     -0.576      0.185      1.264      1.121     -0.313      0.507      0.419      0.524      0.720     -0.709     -0.749      0.451      0.621      0.822     -0.755     -0.114      1.021      0.540      0.469     -0.072     -0.267      0.456     -0.666      0.260     -0.810     -0.338     -0.423      0.705      0.605     -0.243      0.710      0.304     -0.377      0.132     -0.579     -0.507      0.113      0.033      0.283     -0.727      0.032      0.601
     0.867     -0.206      0.064     -0.576      0.185      1.264     -1.879      0.687     -0.493      0.419      0.524     -0.280     -1.709     -0.749      0.451     -0.379      0.822      1.245     -0.114      0.021      0.292     -0.183     -0.159      0.237      0.786      0.717      0.089      0.165     -0.767     -0.743      0.991     -1.654      0.867     -0.801     -0.154      0.030     -0.070     -1.538     -0.916      0.025     -0.606      1.195      1.430     -0.169     -0.949
     0.867      0.794     -1.936     -1.576      1.185      1.264      1.121     -1.313     -0.493      1.419      1.524      1.720     -1.709      1.251      1.451      1.621      0.822      1.245     -0.114      1.021      0.749      1.061     -0.491      0.112      1.031      0.086     -0.230     -1.596     -1.600      0.061      0.452      0.069     -0.826     -0.504      0.815      0.316      0.220     -1.009      1.232      1.018      0.734     -0.354      1.813     -0.195     -0.021
     0.867      0.794     -1.936      1.424     -0.815      1.264      0.121      0.687      1.507      0.419     -0.476     -1.280      1.291     -0.749     -1.549      0.621     -0.178      1.245     -1.114      0.021      0.140     -0.115      0.991      0.599     -0.294      0.864      0.879     -2.860      0.614     -0.484      1.077      0.362     -0.425      1.027      0.422     -0.673     -1.068     -0.006     -1.285     -1.258      0.566     -0.076     -0.277     -1.405      0.410
    -0.133     -0.206     -0.936      0.424      1.185     -0.736     -0.879      0.687     -1.493      1.419     -0.476      0.720     -0.709      0.251      1.451     -0.379     -0.178     -0.755     -1.114      1.021     -0.270     -0.071     -0.396      0.202      0.577      0.020     -0.005     -0.597      0.295      0.625     -0.421     -0.817      1.180     -1.563      1.109     -0.022      0.735     -0.175     -0.030      1.208     -0.132     -0.034     -0.070     -1.243      0.417
    -0.133     -1.206      1.064      0.424      0.185     -0.736     -0.879      1.687     -0.493     -0.581     -0.476     -1.280      1.291      0.251     -0.549     -1.379     -0.178      1.245     -1.114      1.021     -0.550     -0.125      0.861      0.845      0.451      0.443     -1.042      0.139     -0.429     -0.384     -0.181     -0.898      0.634     -1.261     -0.907      0.316     -1.012      0.221     -0.682     -0.830     -0.736      0.051     -0.087     -1.461      0.722
    -1.133      0.794      1.064     -0.576      0.185     -1.736      1.121     -1.313     -1.493      0.419     -1.476      0.720      0.291     -0.749     -1.549     -2.379      0.822     -1.755     -0.114      1.021     -1.125      0.361     -0.379     -0.704      0.285      0.188      0.627      1.304      0.128     -0.072     -0.681      0.863     -0.933     -0.814      0.250      0.210      0.200      0.840     -0.292     -1.814     -1.179      0.404     -1.066      0.343      0.845
    -0.133     -0.206     -1.936      2.424     -1.815     -1.736      0.121     -2.313      1.507      1.419     -0.476     -1.280     -0.709      1.251     -1.549     -0.379      0.822     -0.755      1.886     -1.979      0.025     -0.455     -1.069      1.550     -1.568     -0.182      0.145     -0.766      0.704     -0.220     -1.683      0.496     -1.197      0.004      2.118     -0.422     -0.772      0.651      0.048     -0.678     -0.382      1.324      0.793      1.144     -0.367
    -0.133     -0.206     -0.936      0.424     -0.815      1.264      0.121      0.687      0.507     -0.581      1.524     -0.280     -0.709      0.251     -0.549     -1.379      0.822      0.245     -0.114      0.021      0.310      0.072     -0.234      0.571     -0.393     -0.446     -0.310     -0.617     -0.201     -0.476      0.916      0.148      0.936      0.015     -0.457      1.052     -0.519     -0.297     -0.346     -0.401     -1.809      0.909      0.636     -0.311      0.381
    -0.133     -1.206      2.064      0.424     -1.815      1.264      0.121      1.687      1.507     -1.581      0.524     -1.280      0.291      1.251     -0.549      0.621     -0.178      1.245     -0.114      0.021      0.527     -0.473      0.567      0.939     -0.940     -0.874     -0.802      1.473     -0.430     -0.958      0.557      0.627      1.055      0.802     -0.938     -0.285     -0.694     -0.482      0.396      0.016      0.006      0.383      0.568     -0.452      1.092
     0.867     -0.206     -0.936     -1.576     -0.815      1.264      0.121     -1.313     -0.493     -1.581      1.524     -1.280      1.291     -0.749      0.451      0.621     -0.178      1.245      0.886      0.021      0.537     -0.200      0.565     -0.492      0.257      0.327      0.059     -1.565     -1.157     -0.999      0.816      0.319     -1.839     -0.153     -1.741      0.644     -1.042      0.448     -0.243      0.433     -0.016      0.045      0.223      1.096     -0.178
    -0.133      0.794      0.064      1.424      1.185     -2.736      0.121      0.687      0.507     -0.581     -2.476      0.720      1.291      0.251     -1.549     -1.379     -0.178     -0.755     -1.114      0.021     -1.600      0.146      0.223      0.399     -0.588      1.616      0.673     -0.183      1.089      1.666     -1.390     -0.006      0.418      0.148     -0.252      0.102      0.465      1.133     -0.202     -1.237      0.416     -0.487     -0.933     -1.424      0.568
    -0.133     -0.206      1.064     -0.576      0.185      1.264      1.121     -1.313      0.507      0.419      1.524     -1.280      0.291     -0.749      1.451     -1.379      0.822     -0.755      0.886      1.021      0.040     -0.149     -0.301      0.070      0.975     -0.117      0.079      1.419     -0.647     -0.957      1.327      1.219     -0.948      0.536      0.007      1.489     -1.117      0.534     -0.914      1.010     -1.441      1.022     -0.335      0.929      0.133
     1.867      0.794      0.064     -0.576      1.185      1.264      1.121     -1.313      1.507      1.419      1.524      0.720      0.291     -0.749      1.451      0.621      0.822     -0.755      0.886      1.021      1.208      0.668     -0.061     -0.436      0.090      0.800      0.023      0.065     -0.107      1.219      0.133      0.265     -1.194      1.815      1.397     -0.213     -0.164      0.419     -0.390      1.473     -0.686      0.137     -0.656      1.195      1.079
     0.867     -1.206      0.064     -0.576     -2.815      0.264      0.121      1.687      0.507     -2.581      1.524     -2.280      1.291     -0.749     -1.549      1.621     -0.178      1.245     -1.114     -2.979      0.757     -0.757      0.824     -0.509     -2.034      0.078     -0.353     -0.611      0.042     -0.728     -0.425      1.001      0.681      0.873     -1.617      0.283     -1.240     -0.094     -0.331     -0.583      0.643      0.653     -0.083     -0.887     -1.059
     0.867      0.794      0.064     -1.576      0.185      1.264      0.121      0.687     -0.493      0.419      1.524     -0.280      0.291     -0.749      0.451      0.621     -0.178      0.245     -2.114      0.021      0.797      0.101      0.304     -0.975      0.511      0.035      0.777     -0.187     -0.667     -0.350      0.437      0.077      0.357      0.204      0.145      0.411     -0.447     -0.142      0.108      0.212     -0.211     -0.269     -0.334     -1.635     -0.467
    -0.133      0.794     -0.936      2.424      0.185     -1.736      1.121      0.687     -0.493      0.419      0.524     -0.280      0.291      1.251      0.451     -1.379      0.822     -1.755      1.886      1.021     -0.076      0.469     -0.454      1.519      1.046     -0.144      0.140     -0.382      1.025     -1.067     -1.530      0.827      1.245     -1.683     -0.099      0.658     -0.797      0.875      0.119     -0.171     -1.351      0.265     -1.119      1.294     -0.025
     0.867      0.794      0.064     -1.576      1.185      1.264      1.121      0.687     -0.493     -0.581      1.524      1.720      0.291      0.251     -0.549      0.621      0.822      1.245      0.886      1.021      0.562      0.530      0.238     -0.871      1.103      0.348      0.421     -0.234     -0.759      0.173      0.858      0.408      0.418      0.255     -1.015      0.694      0.996     -0.015      0.989     -1.043      0.068      0.164      0.819      1.344      0.026
     0.867      0.794      0.064      1.424      1.185      1.264      1.121      1.687      0.507      1.419      1.524      1.720      1.291      1.251      0.451      1.621      0.822      1.245      1.886      1.021      0.986      0.625      0.775      0.210      1.387     -0.285      0.183     -0.768      1.244     -0.253      0.204      0.386      0.929      0.338      0.455     -0.027      0.891      0.135      1.126     -0.204      0.259      0.154      0.021      1.626     -0.120
     0.867     -0.206      1.064      1.424      0.185     -0.736      1.121     -1.313     -0.493     -0.581      0.524      0.720      0.291      1.251     -0.549      0.621     -1.178     -0.755      0.886      0.021      0.415     -0.198     -0.160      0.212     -0.328      0.450      0.009      1.244      1.326      0.436     -1.096      1.358     -1.296     -0.783     -0.400     -0.082      0.868      0.483      0.940     -0.360      0.268     -0.949     -0.497      0.817      0.431
    -0.133     -0.206      1.064     -0.576      0.185      0.264      0.121      1.687     -0.493      0.419     -0.476      0.720      0.291     -0.749      0.451      0.621     -0.178      0.245     -1.114      0.021     -0.443      0.737      0.688     -0.148     -0.176      0.103     -0.946      0.431     -0.559      0.366      0.687     -0.577      1.038     -0.274      0.401      0.261     -0.379     -0.805     -0.801      0.507      0.997     -1.098     -0.906     -1.099      0.195
         *     -0.206     -0.936     -1.576      0.185     -1.736     -0.879     -2.313     -0.493      0.419     -1.476      0.720      0.291     -0.749     -0.549     -1.379     -0.178     -1.755      0.886      1.021     -1.072     -0.707     -0.281     -0.466      0.831     -1.421      0.568     -0.682     -0.934     -0.592     -0.620     -0.272     -2.037     -0.124      0.118      0.347      1.702      0.692     -0.457     -0.962     -0.063      0.402     -1.408      0.934      0.186
     0.867     -0.206     -0.936      0.424      1.185      0.264      0.121     -1.313      0.507      1.419      1.524      1.720     -0.709      0.251      0.451     -0.379     -0.178      0.245     -0.114      1.021      0.550      0.443     -0.217      0.745      1.299      0.331     -0.723     -0.776     -0.364      0.012     -0.069     -0.164     -1.187     -0.116      0.718      0.565      1.121     -0.293     -0.421     -0.088     -0.915     -0.712      0.644     -0.650     -0.272
    -1.133     -0.206     -0.936     -0.576      1.185      0.264      0.121     -1.313      1.507      0.419      0.524     -1.280      1.291      1.251      0.451     -0.379     -0.178      1.245      0.886      1.021      0.189     -0.447      0.659      0.719      1.472     -1.471      0.184     -1.556     -1.081     -0.313     -0.066      0.558     -1.962      1.075     -0.321      0.256     -0.699      0.230      0.587     -0.513     -0.603      0.331      0.337      0.476     -0.421
    -0.133     -1.206      0.064      0.424     -0.815     -0.736     -1.879      0.687      0.507      1.419     -1.476      0.720     -0.709      0.251     -1.549     -0.379     -0.178     -0.755     -1.114      0.021     -0.496     -0.207     -0.500      0.944      0.639      0.486     -1.132      0.488     -0.473     -1.336     -0.020     -1.634      1.082     -0.307      0.916     -0.637      1.040      0.075     -0.525     -1.786      0.259      0.100     -0.160     -1.693     -0.591
    -0.133     -0.206      0.064     -0.576      0.185      1.264      1.121      0.687     -0.493      0.419      1.524     -0.280      0.291     -0.749      0.451      1.621      0.822      0.245     -0.114      0.021      0.886      0.519      0.175     -0.567      0.434     -1.044     -0.740      0.005     -0.051     -0.250      0.593      0.488      0.579      0.056      0.230      0.060     -1.038      0.144     -0.197      0.186      0.579      0.165     -0.017      0.084     -0.389
     0.867      0.794     -1.936     -1.576     -1.815      1.264      1.121     -0.313     -1.493      1.419      1.524      1.720      1.291     -0.749      1.451     -0.379      0.822     -2.755      0.886     -2.979      0.790      0.971     -0.876     -0.993     -0.989      0.081     -0.102     -1.046     -0.525     -0.911      0.476      0.243      0.735     -0.673      1.923      0.249      0.302      2.391      0.116      1.873     -1.253     -0.306     -1.438      1.360     -2.061
     0.867     -0.206      1.064     -1.576     -1.815      0.264      0.121      0.687     -0.493      0.419     -0.476     -1.280      0.291      1.251      0.451      0.621     -0.178      0.245      1.886      1.021     -0.137      0.008      0.238      0.097      0.128      1.067     -0.296      0.776     -1.655     -1.954      0.436      0.184      0.444     -0.378      0.187     -0.385     -1.157     -0.018      0.898      0.262      0.837     -0.016     -0.120      1.890      0.845
    -0.133      0.794      0.064      0.424      0.185     -2.736     -0.879     -0.313      0.507     -0.581     -2.476     -0.280     -0.709      1.251     -0.549     -0.379     -1.178     -0.755     -0.114     -0.979     -1.471     -0.700     -0.309     -0.224     -0.021      1.470      1.420      0.417      0.436      0.138     -1.412     -0.326     -0.075      0.708     -0.521     -0.147      0.620     -0.249      1.300     -0.529      1.288     -0.477     -0.363     -0.051     -1.013
    -0.133     -2.206      0.064      2.424      0.185     -0.736      0.121     -0.313      1.507     -1.581      0.524     -1.280      0.291      1.251      0.451     -1.379     -1.178     -0.755     -0.114      0.021     -0.254     -0.976      0.004      1.561     -0.439      0.030     -1.255      0.099      0.882      0.697     -0.438      1.090     -0.104      0.338     -1.395      0.770      0.072      0.273     -0.281      0.648     -1.046     -0.037     -0.696     -0.914      0.578
    -0.133      0.794      1.064      0.424      1.185     -0.736      0.121      1.687     -0.493      0.419      0.524     -0.280      0.291      2.251      1.451      0.621      0.822      0.245      0.886      1.021      0.168      0.437      0.215      1.037      1.284     -0.299      0.199      0.857     -0.678     -0.198     -0.843     -0.312      1.422     -1.310     -0.249      0.172     -0.899      0.082      1.226      0.822      0.387      0.389     -0.076      0.495     -0.391
    -0.133      0.794      1.064      0.424     -1.815     -0.736     -0.879      1.687      0.507     -0.581      0.524      0.720      1.291     -0.749      1.451     -0.379     -2.178      1.245     -0.114     -1.979     -0.127     -0.335      1.283      0.816     -1.132      0.182      1.074     -0.314     -0.343     -0.857     -0.570     -0.548      0.379     -0.392      0.307      0.572      1.217     -0.338     -1.433      1.644     -0.267     -1.538     -0.608     -0.439     -1.131
    -0.133     -2.206      1.064      0.424      1.185     -0.736     -1.879      0.687      0.507     -2.581      0.524     -0.280     -0.709      0.251     -0.549     -0.379     -1.178     -0.755     -0.114     -0.979     -0.406     -1.285     -0.169     -0.342     -0.804      0.301     -1.035      1.260      1.035      2.016     -0.396     -0.704      0.776      0.999     -2.262      1.239      1.384     -0.464      0.507     -0.192     -0.036      0.418     -0.390      0.033     -0.216
     0.867     -0.206      0.064      0.424      0.185      0.264      0.121     -0.313      0.507      0.419      0.524     -0.280      0.291      0.251     -0.549      0.621      0.822      1.245      0.886      1.021      0.201      0.352      0.785      0.346      0.609      0.607     -0.450     -0.677      0.211     -0.168      0.073     -0.185     -1.169      0.371      0.102     -0.019     -0.823     -0.698     -0.137     -0.798      0.434      0.381      0.163      0.647      0.573
     0.867      0.794     -0.936     -1.576      0.185      1.264      1.121     -1.313     -1.493      0.419      1.524     -0.280      0.291     -1.749      0.451      0.621      0.822      0.245     -1.114      1.021      0.503      0.402      0.132     -1.702      1.381      0.459      0.282     -0.888      0.102     -1.120      0.936      0.590     -1.444     -0.145     -0.378      0.572     -0.855      0.152     -0.511     -0.277     -0.104      0.432      0.077     -0.200     -0.399
    -0.133     -0.206      0.064      0.424      0.185      0.264     -0.879     -0.313      0.507     -0.581     -0.476     -0.280     -0.709      0.251     -0.549     -0.379     -1.178     -0.755     -0.114     -0.979     -0.374     -0.126     -0.005      0.764      0.200      0.310     -0.178      0.056     -0.361     -0.087      0.680     -0.884     -0.360      0.095     -0.678      0.080     -0.195     -0.648     -0.337     -0.660      0.021     -1.101     -0.778     -0.486     -1.333
    -1.133      0.794      1.064     -0.576      0.185      1.264      1.121     -2.313     -0.493      0.419      1.524      0.720     -1.709      1.251      0.451      0.621      0.822     -1.755     -0.114      1.021      0.703      0.812     -1.323     -0.156      0.632     -1.908     -0.079      2.481     -0.360     -0.532      0.629      0.183     -1.028     -0.168      0.038      0.518     -0.273      0.255      1.476      0.241     -0.100      0.011     -0.035      0.051      0.382
    -1.133     -1.206     -0.936      0.424     -0.815     -0.736     -0.879     -0.313      0.507     -0.581     -0.476     -0.280     -0.709      0.251     -0.549     -0.379     -0.178      0.245     -0.114      0.021     -0.355     -0.497     -0.281      0.552     -0.782     -0.625     -0.755     -0.605     -0.062     -0.051     -0.272     -0.366     -0.029      0.013     -0.286      0.118      0.283     -0.299     -0.364     -0.010     -0.040      0.386      0.739     -0.294      0.758
     0.867     -1.206      2.064      0.424     -0.815      0.264      0.121      1.687      0.507      0.419      0.524     -1.280      1.291      0.251     -1.549      0.621     -0.178      0.245     -1.114      0.021      0.728     -0.424      0.474     -0.276     -0.671      0.327     -0.827      1.761      0.709     -0.258     -0.480      0.669      1.198      0.827      0.718     -0.524     -0.522      0.624      0.565     -1.240     -0.074      0.301     -0.464     -0.949      0.755
     0.867      0.794      0.064     -1.576      1.185      0.264      1.121     -0.313     -1.493      1.419      1.524      1.720      0.291     -1.749      1.451      0.621      0.822      1.245     -1.114      1.021      0.665      0.983      0.345     -1.749      1.815      0.290     -0.308     -0.336      0.345     -0.627     -0.164      0.105     -0.551      0.084      0.482      0.540      0.391     -0.154     -0.361      0.396     -0.192     -0.291      0.872     -0.369     -0.630
     0.867     -0.206      0.064     -0.576     -0.815      0.264      0.121      0.687     -1.493      0.419      0.524     -2.280      0.291     -0.749      0.451     -1.379     -0.178      1.245     -1.114      0.021      0.298     -0.387      0.686     -1.471     -0.106      0.500      0.181     -0.553      0.999     -0.598      0.007      0.538      0.107     -0.416      0.303      0.091     -1.653     -0.721      0.475      0.425     -1.756      0.367      0.166     -0.238      0.065
    -0.133      0.794     -1.936      1.424      1.185      0.264      0.121      1.687      0.507          *      0.524      0.720     -2.709     -1.749          *      0.621      0.822      0.245      0.886      1.021      0.389      0.481     -0.752      0.344      0.898     -0.429      0.087     -1.020      1.057      0.247     -0.134     -0.162      2.384      0.110     -0.627      0.069      0.306     -1.612     -1.919     -0.071      0.332      0.112      1.340      0.939      0.154
    -0.133      0.794      0.064     -0.576      0.185      1.264      1.121     -1.313      1.507     -0.581      1.524      1.720     -0.709     -0.749     -0.549     -0.379     -0.178     -0.755      0.886      0.021      0.462      0.453     -0.093      0.133     -0.081     -0.579      0.531      0.090     -0.609      0.282      0.826      0.678     -1.172      1.445     -0.488      0.874      1.026     -0.405     -0.748     -0.592     -0.800     -0.499     -0.505      0.809      0.254
    -0.133      0.794     -0.936      2.424      1.185     -0.736      1.121      0.687     -0.493      1.419      0.524      1.720     -0.709      2.251      1.451     -0.379     -0.178      1.245     -0.114      1.021      0.025      0.681      0.026      0.520      1.337     -0.198      0.091     -1.056      1.834     -0.136     -0.477      0.497      0.540     -0.899      0.661      0.562      0.703     -0.640      1.835      1.027     -0.612     -0.952      1.347     -0.281     -0.290
    -0.133     -3.206      2.064      2.424     -1.815      1.264     -1.879      1.687      1.507     -2.581      0.524     -2.280      1.291      2.251     -2.549      0.621     -2.178      1.245      1.886     -1.979      0.669     -1.116      0.837      2.029     -1.163     -0.798     -2.112      1.261      0.383     -0.677      0.634     -0.721      0.789     -0.244     -2.036     -0.567     -0.697      0.200      0.646     -1.836     -0.064     -0.758     -0.118      1.099     -0.865
    -1.133     -0.206      1.064     -1.576     -1.815      0.264      0.121      1.687     -0.493     -1.581     -1.476     -1.280      1.291     -0.749      0.451     -1.379     -1.178      1.245     -2.114     -0.979     -1.120     -0.719      0.871     -0.766     -0.327     -0.063      0.317      0.223     -0.881     -1.418      1.131      0.909      0.750      0.062     -1.175      0.198     -0.499     -0.063     -0.145      0.559     -0.117     -0.333      0.008     -1.654     -0.665
     0.867      0.794     -1.936      2.424      1.185      1.264      1.121     -1.313      0.507      1.419     -0.476      1.720      0.291      0.251      1.451      1.621      0.822     -1.755      0.886      1.021      0.328      0.423     -0.140      1.437      0.622      0.589      0.361     -1.860      0.927      0.548      1.185      0.618     -1.210     -0.729      1.173     -0.942      0.918      0.483     -0.716      1.132      1.336      0.458     -1.442      0.201      0.412
    -1.133      0.794      2.064     -0.576      0.185      1.264      1.121      1.687      1.507      1.419      0.524      1.720      1.291      1.251      1.451     -1.379      0.822      1.245      0.886      1.021     -0.166      0.329      0.815      0.700      0.903     -0.868      0.525      1.201     -1.183     -0.884      1.481      0.656      0.855      0.905      0.904      0.912      1.274      0.275      0.762      1.117     -1.095      0.383      0.201      0.577      0.261
     1.867     -1.206      2.064      2.424      1.185     -0.736     -2.879     -0.313     -0.493      1.419     -2.476     -2.280      1.291      0.251     -2.549     -2.379      0.822      1.245      1.886      1.021     -1.521     -0.612      0.800      0.965      0.065      3.577     -0.589      1.235      1.576      0.961      0.615     -2.430     -1.141     -1.221      1.277     -0.015     -1.296      0.230     -0.608     -2.498     -0.782      1.614      0.136      1.335      1.029
     0.867      0.794      1.064      0.424      1.185      1.264      1.121      1.687      1.507     -0.581          *      1.720     -0.709      1.251      0.451      1.621      0.822      1.245     -1.114      1.021      0.787      0.663      0.094      0.642      0.877      0.026     -0.119      0.907     -0.278      0.215      0.509      0.383      1.689      0.926     -1.070      0.052      0.798     -1.041      0.725     -0.036      0.900      0.018      1.060     -1.289      0.012
    -0.133     -0.206     -0.936     -1.576     -0.815      0.264     -1.879     -1.313     -0.493      1.419      1.524      0.720     -0.709     -1.749     -0.549      0.621     -0.178     -1.755     -1.114      0.021      0.714     -0.426     -0.532     -1.008      0.030     -0.923      0.322     -0.231     -0.623     -0.925     -0.382     -1.462     -0.745      0.401      1.258      0.513      1.216      0.164     -0.860     -0.674     -0.233      0.250     -0.951     -0.620     -0.117
     0.867      0.794     -0.936      0.424     -0.815     -2.736      1.121     -0.313      0.507      0.419      0.524      1.720      0.291      1.251      0.451      0.621      0.822     -0.755      0.886      0.021     -0.112      1.260     -0.044      1.011     -0.474      0.853     -0.362     -0.979     -0.804     -0.254     -2.656     -0.059     -0.277     -0.352      0.735      0.759      0.272      0.450      0.474      0.938      0.531     -0.688     -0.752      0.441      0.558
     0.867     -0.206     -1.936      1.424      1.185      0.264      0.121     -1.313      1.507      0.419      0.524     -1.280      0.291      1.251     -0.549     -1.379     -0.178     -1.755      0.886      1.021      0.108     -0.485     -0.867      0.836      1.373      0.744      0.386     -1.094      0.415     -0.189      0.152      0.533     -0.492      0.812     -0.439      0.389     -0.510      1.590      0.663     -1.258     -1.413      0.291     -0.437      0.398     -0.247
     0.867      0.794     -1.936      0.424      1.185      1.264      0.121      0.687      0.507      1.419      1.524     -0.280     -1.709      2.251      1.451      1.621      0.822     -0.755     -1.114      1.021      0.981      0.462     -0.687      0.963      0.681     -0.141      0.191     -1.201     -0.365      0.474      0.291     -0.290      1.537     -0.110      1.170      0.005     -0.900     -0.898      1.431      1.199      0.631      0.602      0.083     -1.531      0.228
     0.867      0.794      0.064     -1.576     -0.815     -1.736      0.121     -1.313     -0.493     -0.581      0.524     -0.280      0.291     -0.749     -0.549      0.621      0.822     -0.755     -1.114      0.021      0.250      0.058     -0.238     -0.873     -0.391      0.708      0.693      0.364     -0.581     -0.557     -1.882      0.083     -1.039      0.269     -0.407      0.153     -0.246      0.640      0.084     -0.394      0.228      0.593     -0.396     -0.554      0.500
    -1.133     -0.206      0.064      0.424     -0.815     -1.736      0.121     -2.313     -0.493      0.419     -2.476     -0.280     -0.709     -0.749     -0.549     -1.379     -1.178     -2.755     -0.114     -0.979     -1.137     -0.631     -0.509     -0.281     -0.477      0.262      0.471      0.592      0.621     -0.175     -0.650      0.829     -1.789     -0.157      0.669     -0.542      0.673      0.011     -0.551     -0.212     -0.179     -0.320     -2.018      0.198     -0.507
    -0.133      0.794      1.064      0.424      0.185      0.264      1.121     -1.313      0.507     -0.581      0.524      0.720      0.291      0.251      1.451      0.621      0.822     -0.755     -2.114      1.021      0.347      0.703     -0.038      0.233      0.563     -0.534     -0.073      1.177      0.100     -0.354      0.071      0.515     -1.390      0.387     -0.881      0.165     -0.364      0.233      0.062      1.284      0.181      0.064     -0.650     -2.308      0.297
    -2.133     -0.206     -0.936      1.424     -1.815      0.264      0.121     -0.313      0.507     -1.581     -2.476     -0.280      0.291      1.251     -0.549     -1.379     -0.178      0.245      0.886      0.021     -1.460     -0.217     -0.026      1.120     -0.801     -0.697      0.006     -0.809      0.381     -1.018      1.758      0.434     -0.256     -0.485     -1.293     -0.086     -0.060      0.473      0.287     -0.216      0.122      0.156      0.160      0.539      0.833
     0.867     -3.206     -0.936      0.424      1.185     -0.736      0.121     -2.313      0.507     -0.581     -1.476      0.720     -0.709     -1.749     -2.549      0.621     -0.178     -0.755     -0.114     -1.979     -0.490     -0.266     -0.385     -0.524      0.044      1.409     -2.925     -0.541      0.761      1.191     -0.194      0.263     -1.940      1.079     -0.537     -0.675      0.927     -0.099     -1.353     -2.402      1.153     -0.018     -0.310      0.111     -2.119
    -1.133     -0.206     -1.936     -1.576      1.185     -0.736      1.121      0.687     -1.493      1.419      0.524      0.720      0.291     -1.749      0.451     -0.379      0.822      1.245     -0.114      0.021      0.142      0.713      0.720     -1.031      0.735     -1.141     -0.798     -2.578     -0.525      0.458     -0.982      0.485     -0.202     -0.576      1.019      0.328     -0.308     -0.843     -0.983      0.025     -0.615      0.245      0.196      0.435     -0.607
    -0.133      0.794      1.064      1.424     -0.815      1.264      1.121     -0.313      0.507     -0.581      0.524      0.720      0.291     -0.749     -0.549      0.621      0.822      0.245     -0.114      0.021      0.126      0.521     -0.135     -0.070      0.071     -0.279      0.282      1.195      1.335     -0.978      1.079      0.589     -0.252      0.536     -0.586      0.346      0.147      0.364     -0.750     -0.652      0.431      0.249      0.498     -0.180     -0.031
    -0.133      0.794      1.064      1.424      1.185      0.264      1.121      1.687      0.507     -0.581     -1.476     -0.280      0.291      0.251      0.451     -0.379     -0.178      1.245     -1.114      1.021     -1.199      0.013      1.011     -0.208      0.474      1.123      0.713      0.040      1.592      0.713      1.252      1.165      0.518      0.692     -0.776      0.437     -0.193     -1.184      0.485      0.044      1.009     -0.342     -0.104     -1.051      0.498
    -1.133      0.794      1.064     -1.576     -2.815      1.264      1.121     -1.313      0.507     -0.581     -0.476      0.720     -0.709      0.251     -0.549      0.621      0.822     -0.755     -0.114     -1.979     -0.161      0.585     -0.350     -0.387     -1.585     -0.769      0.147      1.429     -1.102     -1.417      1.629      0.631     -0.906      0.846      0.178     -0.104     -0.234     -0.296      0.621      0.055      0.793     -0.071     -0.459      0.069     -0.289
    -0.133     -0.206      1.064      0.424     -0.815      0.264      0.121      0.687      0.507     -1.581     -1.476      0.720      0.291      1.251      0.451     -1.379     -0.178      0.245     -0.114      0.021     -0.670     -0.319      0.604      1.162      0.017      0.621      0.136      0.425     -0.815     -0.787      0.903      0.362      0.032     -0.294     -1.548     -0.340      1.309     -0.448      0.187      0.651     -0.504      0.135     -0.748     -0.701     -0.124
     0.867     -0.206     -0.936      0.424     -0.815      0.264     -0.879     -0.313     -0.493     -0.581      0.524     -0.280      0.291      1.251     -2.549      1.621     -0.178      0.245     -1.114     -0.979      0.565     -0.185      0.231     -0.024     -1.307      0.250      0.096     -1.177      0.386      0.538     -0.277     -0.750     -0.450     -0.464      0.271     -0.490      0.042      0.097      1.361     -1.767      1.108     -0.018     -0.084     -0.998      0.277
     0.867      0.794      2.064     -0.576      1.185      1.264      1.121      0.687     -0.493      1.419      1.524      0.720      0.291      0.251      1.451      0.621      0.822     -0.755     -1.114      1.021      0.835      0.208     -0.083     -0.973      0.491     -0.057      0.665      2.385      0.230      0.616      0.345      0.846      0.807      0.101      0.977      0.274      0.509      0.381      0.921      1.186     -0.200      0.665     -0.460     -0.465      0.607
    -0.133     -2.206     -1.936      1.424     -1.815     -0.736     -1.879      1.687      2.507      1.419      0.524     -1.280      1.291      1.251      0.451      0.621     -0.178     -1.755      1.886     -0.979      0.220     -0.680     -0.273      1.601     -0.340     -0.482     -1.707     -1.644     -0.311     -1.428     -0.942     -1.383      1.858      0.972      1.597      0.150     -0.216      1.636      0.045      0.582      0.364      0.757     -1.465      0.989     -0.615
     0.867     -0.206      0.064      0.424      1.185      0.264      0.121      0.687     -0.493     -0.581      1.524      0.720      0.291     -0.749     -0.549      0.621      0.822     -0.755     -1.114      1.021      0.771      0.368      0.237      0.068      0.248      0.113     -0.529     -0.108      0.130      0.896     -0.517     -0.108      0.461     -0.602     -0.738      0.245      0.402     -0.269     -0.710     -0.923     -0.197      0.401     -1.000     -1.175      0.878
    -1.133     -0.206     -1.936     -0.576     -0.815     -0.736      0.121     -2.313      0.507     -0.581      0.524     -0.280     -0.709     -0.749     -1.549      0.621     -0.178     -1.755     -1.114      0.021      0.393      0.125     -0.811     -0.768     -0.720     -1.430     -0.056     -1.081      0.045     -0.004     -1.103     -0.059     -1.427      0.924     -0.201     -0.167     -0.357      0.356     -0.061     -1.176      0.135     -0.130     -0.576     -0.717      0.832
     0.867      0.794      0.064     -0.576      0.185      1.264      1.121     -1.313     -1.493      0.419      0.524      0.720      0.291     -0.749      0.451      0.621     -0.178     -0.755     -0.114      0.021      0.379      0.477     -0.077     -0.661      0.282      0.574      0.397     -0.027      0.165     -0.276      1.070      0.513     -1.113     -0.895      0.247      0.148      0.037      0.317     -0.447      0.304      0.245     -0.669     -0.420      0.006     -0.205
    -1.133      0.794      1.064     -0.576     -0.815      0.264      0.121     -1.313     -0.493      0.419      0.524      0.720      0.291      1.251      0.451     -1.379     -0.178      0.245     -0.114      0.021     -0.117      0.253      0.144     -0.463      0.319     -0.973      0.558      1.089     -0.202     -1.129      0.313     -0.111     -1.479     -0.073      0.237      0.714      0.351     -0.083      1.712      0.245     -1.200     -0.411     -0.047      0.137     -0.311
    -1.133     -0.206      0.064     -1.576     -0.815      0.264     -0.879      0.687     -1.493     -0.581     -0.476     -0.280     -0.709     -1.749     -0.549     -0.379     -1.178     -0.755     -1.114     -0.979     -0.541     -0.730     -0.144     -0.833     -0.277     -0.705      0.513      0.208     -0.747     -0.559      0.744     -0.109      0.874     -0.842     -0.418      0.303      0.674     -0.408     -1.039     -0.534      0.232     -0.203     -0.538     -0.739     -0.710
    -0.133      0.794     -0.936     -1.576     -0.815      0.264      1.121     -1.313      1.507     -1.581      1.524      0.720      1.291     -0.749     -1.549     -1.379      0.822     -0.755     -1.114      0.021      0.563      0.540     -0.139     -0.591      0.378     -0.471      0.206     -0.732     -0.930     -1.162     -0.168      0.648     -1.178      1.859     -1.736      0.587     -0.051      1.405     -0.250     -1.848     -1.982      0.395     -0.476     -0.754     -0.461
    -0.133     -0.206     -0.936     -0.576      0.185     -0.736      0.121     -1.313     -0.493      1.419      0.524     -1.280      0.291      0.251      1.451      0.621     -0.178      0.245     -1.114      1.021      0.278     -0.207      0.373      0.136     -0.022     -0.305     -0.017     -1.193     -0.500      0.157     -0.975      0.238     -1.704     -0.731      1.336      0.222     -0.972     -0.134      0.210      1.455      0.379      0.100     -0.446     -1.211      1.004
     0.867     -0.206      0.064     -0.576     -0.815      1.264      1.121      0.687     -0.493     -1.581      1.524      0.720      1.291      0.251     -1.549     -0.379      0.822     -0.755     -1.114     -0.979      0.681      0.297      0.239     -0.242     -0.639      0.259     -0.549     -0.101     -0.197     -0.019      0.680      0.891      0.511     -0.323     -1.284      0.571      0.432      1.079      0.400     -1.308     -1.121      0.404     -1.111     -1.090     -0.439
    -1.133      0.794     -0.936     -0.576     -0.815     -0.736     -1.879      0.687     -0.493     -1.581     -1.476     -2.280     -0.709     -0.749     -0.549     -1.379     -0.178     -1.755      0.886     -0.979     -0.914     -0.542     -0.562      0.061     -0.463     -0.037      1.435     -0.363     -0.622     -0.274      0.194     -1.207      1.414     -0.586     -1.251      0.111     -1.491      0.100     -0.986     -0.282     -0.495      0.622     -0.750      0.867     -0.501
    -1.133      0.794      1.064      0.424     -1.815     -0.736      1.121      0.687      0.507      1.419     -0.476      1.720      1.291      1.251     -0.549     -1.379     -0.178     -0.755     -0.114     -0.979     -0.575      0.249      0.123      0.498     -0.513     -0.474      0.374      1.134     -0.206     -1.170     -0.119      0.858      0.502     -0.033      1.567      0.480      1.281      1.036      0.745     -0.221     -0.556     -0.516     -0.890     -0.411     -0.557
    -1.133     -1.206     -1.936     -0.576      1.185     -1.736     -0.879      0.687     -1.493      1.419     -1.476     -1.280     -2.709     -1.749      0.451     -1.379     -0.178      0.245     -2.114      1.021     -0.892     -0.498     -0.819     -1.733      0.529     -0.342     -0.683     -1.058      1.120      0.575     -0.728     -0.490      1.573     -0.037      1.269     -0.005     -0.360     -1.616     -0.128      0.193     -0.333      0.307      1.586     -1.368      0.328
    -0.133     -0.206      1.064     -0.576     -0.815     -0.736      0.121     -0.313      0.507          *      0.524     -0.280      0.291      0.251      0.451     -0.379     -0.178      0.245     -0.114      0.021      0.125     -0.284      0.414     -0.031      0.163     -0.377     -0.025      0.664     -0.532     -0.981     -0.885      0.292     -0.720      0.426      0.515      0.294      0.128     -0.140      0.265      0.462     -0.485      0.303     -0.342     -0.080     -0.106
     0.867      0.794     -0.936          *     -1.815      1.264      1.121      1.687     -1.493      1.419      0.524      0.720     -1.709      1.251      1.451      0.621      0.822      1.245     -1.114     -0.979      0.702      0.539      0.248     -0.153     -0.267      0.314      0.329     -1.133     -0.138     -1.496      0.509      0.637      1.385     -1.393      1.729     -0.577      0.061     -2.107      1.397      1.507     -0.231      0.238      1.023     -0.973     -0.744
     0.867     -0.206      2.064     -0.576      1.185      1.264     -0.879     -1.313     -1.493      1.419      1.524      0.720      1.291     -1.749      1.451      1.621      0.822      0.245     -1.114      1.021      1.175     -0.087      0.435     -1.306      1.298     -0.284     -0.115      1.454      0.830     -0.190      0.102     -0.750     -1.725     -0.460      0.638     -0.378      0.729      0.716     -0.733      0.637      0.351      0.768     -0.526     -0.679     -0.054
    -0.133     -0.206      1.064     -0.576      0.185      0.264      0.121      1.687     -0.493     -1.581     -1.476      0.720      1.291     -1.749      0.451     -1.379      0.822      1.245     -2.114     -1.979     -0.896     -0.064      0.413     -0.628     -0.563      0.599     -0.242      0.633      0.071      0.794      1.134      0.141      1.258     -0.082     -1.218      0.083      0.928      0.577     -1.112      0.742     -0.270      0.994      0.616     -1.785     -1.383
    -0.133     -0.206     -0.936      0.424      0.185      1.264      1.121      1.687     -1.493      1.419      1.524      0.720      0.291      1.251      0.451      1.621      0.822      1.245      1.886      1.021      0.985      0.472      0.523     -0.212      0.569     -1.296     -0.723     -1.437      0.678     -0.435      0.197      0.746      1.044     -1.377      1.183     -0.029     -0.067     -0.492      1.288     -0.015      0.517      0.096      0.361      2.124      0.457
    -2.133     -0.206      1.064      0.424     -1.815     -1.736     -0.879     -1.313     -0.493      0.419      0.524      0.720     -0.709      1.251     -0.549     -2.379     -1.178      0.245      0.886      0.021     -0.362     -0.268     -0.306      0.580     -0.600     -1.584      0.068      1.375     -0.158     -1.128     -1.417     -0.551     -0.994     -1.019      0.625      1.248      1.131     -0.310      0.626     -0.309     -2.041     -0.751      0.766      0.687      0.817
    -1.133      0.794     -1.936      0.424      0.185      0.264      1.121     -0.313      0.507     -0.581     -1.476     -1.280     -0.709      0.251     -0.549      0.621      0.822     -0.755      0.886      0.021     -0.479      0.406     -0.452      0.555      0.016     -0.641      0.349     -1.452     -0.104      0.105      0.553      0.671      0.246     -0.042     -0.592     -0.640     -1.596     -0.065     -0.371     -0.638      0.873      0.372     -0.144      0.795     -0.053
    -1.133     -0.206     -0.936     -0.576      1.185     -1.736     -1.879     -1.313     -0.493      0.419     -1.476     -2.280      0.291     -0.749      0.451     -0.379     -2.178      1.245      0.886      1.021     -1.131     -1.181      0.416     -0.548      1.104      0.070      1.163     -1.288      0.060      0.140     -0.608     -0.676     -1.831      0.011      0.102      0.347     -0.653     -0.357     -0.530     -0.306      0.789     -0.759      0.743      1.185     -0.198
    -2.133      0.794      2.064      1.424     -1.815     -1.736      0.121      1.687      1.507     -0.581     -2.476      0.720      0.291      1.251     -0.549      1.621     -0.178      0.245      0.886     -0.979     -0.735      0.584      0.503      1.795     -1.283     -1.565      0.314      1.666     -0.370     -0.504     -1.025     -0.364      1.222      0.013      0.175     -1.131      0.063     -0.418     -0.255      0.082      2.238     -0.950     -0.617     -0.027      0.128
     0.867      0.794     -0.936     -1.576      0.185      1.264      1.121     -1.313     -0.493      0.419      1.524     -0.280     -0.709     -1.749      0.451     -0.379      0.822      1.245     -0.114      1.021      0.650      0.181     -0.100     -1.056      0.258      0.290      0.535     -0.822     -0.449      0.057      0.714      1.159     -1.367      0.429      0.387      0.591     -0.604     -0.616     -0.863      0.150     -1.062      0.510      1.221      0.377      0.611
     0.867     -0.206      1.064      1.424      0.185     -1.736     -0.879     -0.313      1.507      0.419     -1.476     -1.280      0.291      1.251     -1.549     -0.379     -0.178      0.245      0.886      0.021     -0.715     -0.468      0.158      1.886      0.269      1.662      0.226      0.920     -0.541     -0.101     -1.173     -0.613     -0.424     -0.069      0.242     -0.524     -0.626      0.132     -0.342     -1.550      0.639      0.493      0.065     -0.121     -0.165
     0.867     -0.206      1.064     -0.576     -0.815      1.264      0.121      1.687      1.507     -0.581     -1.476     -1.280      0.291      0.251      0.451      0.621      0.822      1.245      0.886      1.021     -0.496      0.208      0.741      0.891     -0.177      1.370     -0.386      0.429     -1.344     -0.568      1.803     -0.129      0.944      0.579     -0.625     -0.709     -1.493     -0.699     -0.195      0.553      0.989      0.680      0.201      0.521      1.169
    -0.133     -0.206      1.064     -0.576     -1.815      0.264      0.121      0.687     -0.493      0.419      0.524     -0.280      0.291     -0.749      0.451     -0.379     -0.178      0.245     -0.114     -0.979     -0.069     -0.337      0.236      0.007     -0.240      0.118      0.202      0.704     -0.625     -1.553      0.450      0.448      0.414     -0.652      0.420      0.491      0.161     -0.080     -0.887      0.324     -0.252      0.115     -0.139     -0.034     -0.767
    -0.133      0.794      2.064      0.424      0.185      1.264      0.121     -1.313      2.507      0.419      0.524      0.720      1.291      2.251     -0.549      1.621     -0.178      1.245     -0.114     -1.979      0.677     -0.009      0.353      1.069      0.035     -0.639      0.877      1.711     -0.803      0.190      0.481      0.059     -1.822      1.590      0.411     -0.368      0.797      0.853      1.201     -0.595      0.680      0.016      0.798     -0.546     -2.013
    -1.133     -2.206      0.064      0.424      0.185     -0.736     -1.879     -2.313     -1.493     -0.581      1.524     -1.280     -1.709     -0.749     -0.549      0.621     -2.178     -2.755      0.886     -1.979      0.597     -1.380     -1.112      0.454     -1.231     -1.600     -0.834      1.030      0.019      1.370     -1.345     -0.593     -1.045     -1.780     -0.118      0.607      0.669     -0.205     -1.128     -0.063     -0.076     -0.652     -1.094      0.849     -0.900
     0.867     -0.206     -0.936      1.424      1.185      1.264     -1.879      0.687      0.507      0.419      0.524      0.720      0.291     -0.749      0.451     -0.379     -3.178     -1.755      0.886      0.021     -0.058     -0.956     -0.070      0.269      0.615      0.845      0.686     -0.702      1.105      0.426      1.309     -0.916      0.848      0.300      0.032      0.726      1.844      0.424     -0.941      0.026     -0.240     -1.772     -1.529      0.787     -0.556
     0.867      0.794      1.064     -0.576      1.185      0.264      1.121     -0.313      0.507      0.419     -0.476      0.720     -0.709      0.251      0.451      0.621      0.822      0.245     -0.114      1.021     -0.029      0.701     -0.025     -0.212      0.463      0.851      0.162      0.955     -0.435      0.627      0.308      0.420     -0.360      0.581      0.268     -0.433     -0.323     -0.570      0.394      0.188      0.588      0.141      0.323      0.006      0.699
    -0.133     -0.206      1.064      0.424      0.185     -0.736     -1.879      0.687      1.507     -1.581      0.524     -1.280      1.291     -0.749     -1.549      0.621     -1.178      0.245     -0.114      0.021      0.420     -0.725      0.762      0.686     -1.220     -0.637      0.472      0.186     -0.170      1.399     -1.172     -1.208     -0.300      0.878     -1.012      0.081     -0.204      0.228     -1.435     -0.912      0.106     -0.179     -0.837     -0.334      1.203
    -0.133     -0.206      0.064     -0.576      1.185      0.264     -1.879      1.687     -0.493      0.419      1.524     -1.280      1.291      1.251      0.451      0.621     -1.178      0.245     -0.114      1.021      0.468     -0.437      0.309     -1.193      1.398     -0.528      0.121     -0.200      0.656     -0.212     -0.132     -1.463      1.278      0.485     -0.268      0.810     -0.604      0.704      2.140     -0.406      0.138     -0.603     -0.306      0.351     -0.451
     0.867      0.794      0.064      1.424      0.185      0.264      1.121     -0.313      1.507      0.419      1.524      1.720      0.291     -1.749      0.451     -0.379      0.822      0.245      0.886      0.021      0.369      1.022      0.198      0.495      0.007      0.445     -0.322     -0.115      0.910      0.236     -0.183      0.133     -0.578      1.143      0.397      0.918      0.302     -0.033     -2.074      0.317     -0.751     -0.517     -0.087      0.648      0.134
     0.867     -1.206     -1.936     -1.576     -0.815     -0.736      0.121      0.687      0.507     -0.581      0.524     -0.280      0.291      1.251     -0.549      0.621     -1.178      0.245     -1.114     -2.979      0.584     -0.869      0.206      0.242     -0.741      0.343     -0.305     -2.148     -1.788     -0.084     -1.167      1.010      0.455      0.289     -0.163     -0.475      0.935      0.130      0.942     -0.051     -0.016     -0.192     -0.079     -1.224     -2.262
     0.867     -1.206     -0.936     -1.576     -0.815     -0.736     -1.879      0.687     -1.493     -0.581      0.524     -1.280      0.291     -0.749     -0.549      0.621     -1.178      0.245     -2.114      0.021      0.462     -0.790      0.218     -1.483     -0.036      0.513     -0.226     -1.155     -0.095     -0.776     -1.334     -1.201      0.525     -0.234     -0.594     -0.129     -0.146      0.096      0.441     -0.454      0.251     -0.294     -0.056     -1.516     -0.063
    -1.133      0.794      0.064     -1.576     -1.815      0.264      1.121      0.687     -0.493     -0.581      0.524     -0.280     -0.709      1.251     -1.549      0.621      0.822      1.245     -1.114     -0.979      0.399      0.183      0.035     -0.514     -0.708     -1.526      0.786      0.065     -1.045     -1.261     -0.098      0.976      0.715     -0.253     -0.295     -0.108     -0.531     -0.771      1.610     -1.117      0.121      0.584      1.276     -0.874     -0.238
     1.867      0.794      0.064     -1.576      0.185      1.264      1.121     -0.313     -1.493      1.419      1.524      0.720      0.291     -0.749      1.451      1.621      0.822     -1.755     -1.114      1.021      1.176      0.784     -0.750     -1.005      0.399      0.709     -0.052      0.965     -0.648     -0.251      0.129      0.263      0.543     -0.508      1.088     -0.246     -0.313      1.295      0.003      1.236      0.252      0.011     -0.494     -0.759      0.645
     0.867      0.794     -1.936      1.424      0.185      1.264      0.121      0.687     -0.493     -0.581      0.524      0.720      0.291      1.251      0.451      0.621      0.822      0.245      0.886      0.021      0.262      0.413     -0.047      0.645     -0.015      0.532      0.292     -1.843      0.705      0.203      0.927     -0.429      0.774     -1.141     -0.617     -0.076      0.100      0.338      0.741      0.433      0.369      0.390      0.426      0.572      0.003
     0.867      0.794     -1.936      0.424      0.185     -1.736      1.121      0.687     -1.493     -0.581     -0.476      0.720      1.291      1.251     -0.549     -0.379      0.822      0.245     -0.114      0.021     -0.288      0.717      0.372      0.241      0.617      1.182      0.279     -2.395      0.171     -0.423     -1.374      0.257      0.447     -1.564     -1.003      0.076     -0.250      0.688      0.930     -0.851     -0.073     -0.040     -0.482      0.017     -0.588
    -1.133      0.794     -1.936     -0.576      1.185      1.264     -2.879      0.687     -1.493      1.419      1.524      0.720     -2.709     -0.749      1.451      1.621      0.822      0.245     -1.114      1.021      0.904      0.252     -0.802     -0.729      1.339     -1.954      0.391     -1.166      0.143     -0.228      0.334     -3.013      1.461     -0.976      0.562      0.126      0.381     -1.636     -0.229      0.604      0.616      0.590      1.436     -0.832     -0.100
     0.867      0.794      2.064     -1.576     -0.815      1.264      0.121      1.687      0.507     -2.581      1.524     -0.280      1.291      1.251      1.451      1.621     -0.178      1.245     -2.114     -0.979      0.984      0.118      0.947     -1.254      0.055     -0.101      0.663      1.044     -0.381     -0.942      0.423     -0.105      0.622      1.608     -2.655     -0.164     -0.468     -0.224      2.279      1.436      0.401     -0.453     -0.040     -1.506     -0.931
    -0.133      0.794     -0.936     -1.576      1.185      0.264      0.121     -0.313     -1.493      0.419      1.524      0.720      1.291     -1.749     -0.549     -1.379     -1.178     -1.755     -0.114     -2.979      0.323     -0.187     -0.256     -1.550     -0.672     -0.475      0.980     -0.791     -0.083      1.868      0.004      0.406     -0.034     -0.195      0.736      1.137      0.955      1.522     -0.430     -0.401     -1.739     -1.003     -1.261      0.585     -2.359
    -0.133     -0.206      1.064     -0.576      0.185      0.264     -1.879      1.687     -0.493     -0.581      0.524      0.720      0.291     -1.749      0.451     -0.379     -0.178      1.245     -0.114      0.021      0.069     -0.011      0.737     -0.336      0.017     -0.357     -0.229      0.520     -0.108      0.145      0.158     -1.665      0.852     -0.146     -0.542      0.603      0.678     -0.748     -1.522      0.530     -0.610     -0.091      0.158      0.172     -0.004
     0.867     -1.206     -0.936      1.424      0.185      0.264     -0.879     -1.313      0.507     -1.581     -1.476     -1.280      0.291      1.251     -1.549     -1.379     -2.178      0.245      1.886     -1.979     -1.023     -1.086      0.349      1.571     -0.730      1.987      0.155     -1.183     -0.282      0.937      1.296      0.324     -1.533     -0.847     -1.061      0.263      0.282     -0.208     -0.223     -1.083     -0.221     -0.928     -0.121      1.069     -1.214
    -0.133      0.794      0.064      1.424     -0.815     -1.736      0.121      1.687      0.507      0.419     -0.476      0.720     -0.709      0.251      1.451     -0.379     -0.178      1.245     -0.114      0.021     -0.692      0.312      0.463      1.330     -0.177      0.506      0.670     -0.449      0.175     -0.966     -0.966     -0.132      1.273     -0.518      0.456      0.595      0.287     -1.376     -0.740      1.564      0.344     -0.481      0.636     -0.599      0.151
    -0.133     -0.206      1.064     -0.576      1.185     -0.736      0.121     -0.313     -0.493      0.419     -1.476     -0.280     -0.709     -0.749      0.451     -0.379     -0.178      0.245     -0.114      0.021     -0.399     -0.254     -0.143     -0.626      0.758      0.224     -0.033      1.290      0.076      0.560     -0.194      0.194     -0.037      0.213     -0.017     -0.659      0.232     -0.594     -0.182      0.141      0.070      0.144      0.562      0.272     -0.941
    -0.133     -1.206      1.064      2.424      0.185     -1.736      0.121     -1.313      0.507     -0.581     -1.476     -1.280      1.291      1.251     -0.549     -0.379     -1.178      1.245      0.886     -0.979     -0.760     -0.978      0.793      1.026     -1.312      0.501     -0.187      0.133      1.390      1.304     -0.969      1.093     -2.210     -0.433     -0.068     -0.177      0.009      0.332      0.453      0.070      0.245     -0.052      0.062      0.169      0.293
    -2.133     -2.206      0.064      0.424     -0.815      1.264      0.121     -1.313      0.507      0.419     -1.476     -1.280      0.291     -0.749     -1.549     -1.379     -0.178      0.245      0.886     -1.979     -0.883     -0.411      0.092      0.377     -0.727     -1.305     -1.679      0.068     -0.172      0.061      2.148      0.665     -1.436      0.362      0.892     -0.228     -0.523      0.088     -1.131     -1.252     -0.160      0.276      0.192      0.884     -1.261
    -1.133     -2.206      2.064      1.424     -0.815      0.264     -1.879     -2.313     -0.493     -0.581     -1.476     -1.280      1.291     -0.749     -0.549     -1.379      0.822      1.245      1.886     -1.979     -0.771     -0.455      0.889      0.684     -0.453     -0.262     -1.881      1.158      0.626     -0.451      1.013     -1.397     -3.157     -1.140     -0.305     -0.292     -0.508      0.149     -1.464     -0.317     -0.542      1.329      0.016      1.544     -1.528
    -0.133      0.794     -1.936      2.424      1.185     -0.736      1.121     -2.313      2.507      1.419      1.524      1.720      1.291      2.251      1.451      0.621      0.822     -1.755      1.886      1.021      0.660      0.540     -0.160      2.696      0.683     -0.752      0.033     -1.833     -0.266      0.585     -1.379      0.691     -2.031      0.126      1.101      0.625      0.843      1.374     -0.042      1.140     -0.092      0.095     -1.494      0.636      0.123
     0.867     -0.206      1.064     -0.576      0.185      1.264      0.121     -1.313     -0.493      0.419     -0.476      0.720     -1.709      1.251      0.451     -1.379     -0.178      0.245      0.886     -1.979     -0.151      0.090     -0.634      0.310     -0.232      1.027     -0.266      1.560     -0.928      0.557      1.459      0.084     -0.508     -0.578      0.468     -0.163      0.682     -0.723      0.939      0.405     -1.052     -0.429      1.166      0.913     -1.702
    -2.133     -0.206     -1.936      0.424     -1.815     -2.736      0.121      0.687      1.507      0.419     -0.476     -1.280      0.291      1.251      0.451     -1.379     -0.178      0.245      0.886     -1.979     -0.832     -0.529      0.183      0.517     -0.688     -1.033      0.540     -2.170      0.051     -1.097     -1.910      0.701      0.319      1.078      0.649      0.745     -0.636      0.170      0.888      0.948     -0.605      0.511      0.055      0.643     -1.490
     0.867      0.794      0.064      0.424      0.185      1.264     -0.879      0.687      0.507     -1.581     -1.476      0.720     -0.709      0.251      0.451      1.621      0.822      0.245     -0.114      0.021     -0.062      0.869     -0.236     -0.285      0.262      0.770     -0.037      0.376      0.854     -0.082      1.325     -1.772      0.876      0.734     -1.621     -1.368     -0.581     -0.545      0.388      0.101      1.723     -0.058      0.839      0.145     -0.206
    -0.133     -1.206      0.064     -1.576     -0.815     -1.736     -0.879     -0.313     -1.493     -0.581      0.524      0.720      0.291     -0.749      0.451      0.621     -0.178      0.245     -2.114      0.021      0.265     -0.185      0.308     -0.961      0.137     -0.389     -0.953     -0.116     -0.568     -0.986     -2.190     -0.745     -0.632     -0.552     -0.804      0.227      1.063     -0.042     -0.080      0.458      0.349      0.039     -0.198     -1.686     -0.063
    -0.133     -1.206      1.064     -1.576      0.185     -0.736     -0.879      0.687     -0.493     -0.581     -0.476     -1.280     -0.709     -0.749      0.451      0.621     -0.178      0.245     -1.114      1.021     -0.038     -0.391     -0.029      0.055      0.547      0.044     -0.745      0.835     -1.668     -0.344     -0.720     -0.494      0.658     -0.486     -0.796     -0.339     -0.929     -0.709     -0.787      0.131      0.593      0.271      0.373     -1.276      0.677
     0.867     -0.206      1.064     -0.576     -0.815     -0.736      1.121      1.687     -0.493     -0.581     -0.476      0.720      1.291     -0.749     -0.549      0.621     -0.178      0.245     -1.114     -0.979      0.183      0.030      0.375     -0.867     -0.738      0.634     -0.199      0.574      0.207      0.065     -0.933      1.260      1.231      0.098     -0.223     -0.690      0.469      0.682      0.012     -0.203      0.441     -0.282     -0.301     -0.759     -0.227
    -1.133     -0.206      0.064      1.424      0.185      1.264      0.121      0.687      0.507      0.419      0.524     -0.280      0.291     -0.749      0.451      1.621      0.822      0.245     -0.114      0.021      0.383     -0.047      0.360      0.867      0.006     -1.404     -0.140     -0.207      0.499      0.074      0.870      0.219      0.424     -0.091      0.587     -0.151     -0.071     -0.250     -1.437      0.488      1.196      0.934     -0.132     -0.580      0.224
     0.867     -3.206      1.064     -1.576      1.185      0.264      1.121     -2.313     -1.493      1.419      1.524      0.720      1.291     -1.749      1.451      1.621      0.822     -0.755     -1.114     -0.979      0.871     -0.096     -0.164     -1.326      0.643      0.034     -3.007      1.245     -0.349      0.384     -0.526      1.152     -2.252     -0.481      1.112      0.072      0.962      1.564     -0.724      1.186      0.642      0.830     -0.651     -0.593     -1.621
     0.867      0.794     -0.936     -1.576     -0.815      1.264      1.121     -2.313     -0.493     -0.581      1.524     -0.280      0.291      1.251      0.451      0.621      0.822     -0.755     -1.114     -0.979      0.999      0.358      0.018     -0.316     -0.823     -0.048      0.421     -0.692     -1.115      0.213      0.298      0.771     -2.296     -0.323     -0.053      0.035     -0.868      0.120      1.404      0.879     -0.461      0.341     -0.808     -0.929     -0.272
    -1.133     -3.206      1.064      0.424      1.185     -2.736      1.121     -1.313      2.507     -2.581     -1.476      1.720      0.291      1.251     -2.549     -2.379      0.822     -0.755      0.886      0.021     -1.237      0.349     -0.186      1.359      0.471      0.173     -3.430      1.259     -1.074      0.702     -1.477      0.785     -0.895      1.269     -2.794      0.577      1.022      0.543      0.194     -2.778     -0.851      0.506     -0.434      0.129     -0.320
     0.867      0.794      1.064      1.424      0.185      1.264      1.121      1.687     -1.493      1.419      0.524      1.720      1.291      2.251      1.451     -1.379     -0.178     -0.755      1.886      1.021     -0.112      0.460      0.563     -0.338      0.239      1.058      0.349      0.613      1.833     -0.185      1.473      0.623      1.236     -1.058      1.229      0.834      1.005      0.511      2.352      1.311     -1.168     -0.590     -1.677      1.946      0.727
    -0.133     -1.206      0.064      0.424     -0.815     -0.736     -0.879     -0.313      0.507     -0.581     -0.476     -0.280     -0.709      0.251     -0.549     -0.379     -1.178     -0.755     -0.114     -0.979     -0.436     -0.887     -0.898      0.425     -1.049      0.124     -0.186      1.003     -0.018      0.227     -0.300      0.041      0.716      0.198     -0.069      0.164      0.803      0.554      0.040     -0.012      0.150      0.039      0.319     -0.216      0.092
    -0.133     -0.206      1.064     -0.576      0.185      1.264      0.121     -1.313     -1.493      0.419      0.524     -0.280      0.291     -0.749     -1.549      0.621      0.822      0.245     -2.114      0.021      0.395      0.334     -0.352     -1.213     -0.065     -0.545     -0.558      1.414      0.466      0.371      0.902     -0.204     -0.886     -0.596      0.454     -0.121     -0.889      0.715      0.312     -1.561      0.359      0.503      0.658     -1.435      0.166
     0.867      0.794     -1.936      2.424      1.185      0.264      1.121     -1.313     -1.493      1.419     -1.476      1.720     -1.709      1.251      0.451     -1.379     -0.178      0.245      0.886      1.021     -0.685      0.645     -0.841      0.745      1.577      1.491      0.180     -1.104      1.553     -0.349      0.907      0.511     -0.414     -2.109      0.635     -0.266      0.802     -0.548      0.575     -0.377     -0.446     -0.965      1.416      0.391     -0.376
     0.867     -0.206      0.064     -0.576      0.185      0.264     -1.879     -1.313     -0.493      1.419      0.524     -0.280     -0.709     -0.749      1.451     -0.379      0.822      0.245     -1.114      0.021      0.260      0.071     -0.302     -0.332      0.542      0.540     -0.283      0.536     -0.551     -0.330      0.006     -1.872     -1.009     -0.089      1.144     -0.108     -0.280     -0.271     -0.540      1.192     -0.632      0.559      0.678     -0.880     -0.546
    -0.133     -0.206      1.064     -0.576      1.185      1.264      0.121      0.687      0.507      1.419     -0.476      0.720     -1.709      0.251      0.451      0.621      0.822      0.245     -0.114      1.021      0.075      0.470     -0.666      0.132      1.065     -0.192     -0.682      1.664     -0.641      0.077      1.292     -0.403      1.246      0.404      0.897     -0.578      0.239     -0.852      0.141     -0.021      0.630      0.207      1.277     -0.189      0.139
    -0.133     -0.206      0.064     -1.576     -0.815     -0.736     -0.879     -0.313     -0.493     -0.581     -0.476     -0.280      0.291     -1.749     -0.549     -0.379     -1.178      0.245      1.886     -0.979     -0.643     -0.286      0.160     -0.872     -1.125      0.601      0.079     -0.223     -0.897      0.469     -0.208     -0.562     -0.534      0.241      0.060      0.479      0.267      0.243     -1.170      0.102      0.362     -0.912      0.098      2.232      0.059
     0.867      0.794     -0.936     -1.576      0.185      1.264     -2.879     -1.313     -1.493      1.419      0.524      0.720      0.291     -1.749      1.451      1.621     -0.178      1.245     -2.114      1.021      0.628      0.212      0.033     -1.745      0.621      0.186      0.617     -0.911      0.264     -0.416      0.616     -3.086     -1.381      0.039      1.079     -0.343      0.386      0.199     -0.333      1.044      0.894     -0.426      1.407     -1.299      0.388
    -1.133      0.794      1.064      1.424      0.185     -1.736      0.121     -1.313      0.507     -0.581      0.524     -1.280      0.291      1.251     -0.549     -1.379     -0.178      0.245      0.886      0.021     -0.349     -0.570      0.208      1.453     -0.941     -0.809      1.393      0.909      0.042      1.324     -1.336      0.702     -1.478     -0.700     -0.124      0.976     -0.342     -0.148      0.048      0.155     -0.867      0.441     -0.196      0.128      0.864
    -2.133      0.794      0.064      0.424      0.185      0.264     -2.879     -1.313      2.507     -2.581     -0.476      0.720      1.291      0.251      0.451     -1.379     -2.178     -2.755     -0.114     -1.979     -0.319     -0.573     -0.119      0.495     -1.144     -1.640      1.441      0.070     -0.024      1.195      0.524     -2.257     -1.249      1.928     -1.934      0.097      1.555      1.555     -0.142      1.143     -0.838     -1.603     -2.603     -0.237     -0.971
     0.867     -0.206      0.064     -0.576     -0.815      1.264      1.121     -0.313      1.507     -0.581     -0.476     -2.280      0.291     -0.749     -0.549      1.621     -0.178     -0.755     -0.114      0.021      0.291     -0.530      0.201      0.605      0.187      0.580      0.282     -0.155     -1.158     -0.898      0.887      1.628     -0.490      0.979     -0.658     -0.988     -1.442     -0.029     -1.295     -0.649      1.246      0.355     -1.098     -0.465     -0.154
    -0.133     -0.206      0.064      1.424      1.185     -1.736      0.121     -0.313      0.507      0.419     -0.476     -0.280     -0.709      1.251     -0.549     -1.379     -1.178     -0.755      1.886      1.021     -0.772     -0.137     -0.272      1.826      0.451      0.512      0.006      0.382     -0.357      0.670     -1.088      0.211      0.043     -0.880      0.271      0.775     -0.086     -0.432     -0.213     -0.765     -0.744     -0.994     -0.379      0.950      0.381
    -0.133      0.794      2.064     -0.576     -1.815      0.264      1.121      1.687      0.507      1.419      0.524     -0.280      0.291     -0.749      0.451     -0.379      0.822      1.245     -0.114     -0.979      0.017      0.029      0.626      0.065     -1.078     -0.072      0.663      1.405     -0.707     -0.708      0.174      1.035      0.946      0.343      2.061      0.697     -0.348     -0.572     -0.799      1.004     -0.251      0.807      0.477     -0.317      0.155
     0.867      0.794     -0.936     -1.576      1.185     -0.736      0.121      0.687      1.507      1.419      1.524      0.720      0.291      0.251      1.451     -0.379     -1.178      1.245      0.886      1.021      0.512     -0.211      0.622      0.537     -0.081      0.395      0.956     -1.602     -2.019      1.106     -1.001      0.433      0.133      0.951      1.347      0.614      0.927     -0.377     -0.157      1.408     -0.955     -0.963      0.350      0.644      1.195
     1.867      0.794      1.064      1.424      1.185      1.264      0.121     -0.313     -0.493      1.419      1.524      0.720     -0.709     -0.749      0.451      1.621      0.822      0.245     -0.114      0.021      1.186      0.231      0.076      0.450      0.204      0.733      0.637      0.887      0.962      0.871      0.099     -0.045     -0.375     -0.850      1.427     -0.410      0.497     -0.808     -0.919      0.450      0.190      0.740      0.114     -0.409     -0.051
     1.867      0.794      2.064      0.424      1.185      1.264      1.121     -1.313     -1.493      1.419      1.524     -0.280      1.291      2.251      1.451      1.621      0.822     -0.755      0.886      1.021      1.031     -0.074      0.115     -0.510      0.573      0.981      0.960      1.852      0.948      0.730      0.390      1.273     -1.503     -0.894      1.004     -0.190     -0.200      1.166      2.674      1.139      0.696      0.792     -0.925      1.138      0.376
    -2.133     -1.206     -1.936     -0.576     -1.815     -1.736     -0.879      0.687     -0.493     -1.581     -1.476     -0.280      0.291      0.251     -0.549     -0.379     -1.178      0.245     -0.114     -1.979     -1.279     -0.905      0.390     -0.297     -1.636     -0.678     -0.232     -2.388     -0.045     -0.106     -0.655     -0.054      0.428     -0.286     -0.664      0.614      0.938     -0.253      0.517      0.169      0.884     -0.068     -0.352      0.034     -0.418
    -1.133      0.794      1.064     -1.576     -2.815      1.264     -0.879      0.687     -1.493     -0.581      0.524      0.720      0.291     -1.749      0.451     -0.379      0.822      1.245     -0.114      1.021      0.427      0.417      0.256     -0.669     -0.793     -1.378      0.485      0.693     -0.947     -1.843      0.936     -1.361      0.521     -0.966     -0.179     -0.053      0.126     -0.062     -1.269      0.838     -0.717      0.473      0.736      0.267      1.851
     0.867     -0.206      0.064      2.424      1.185     -2.736     -0.879     -1.313     -1.493     -0.581     -2.476     -0.280      1.291      1.251     -1.549     -2.379     -1.178      1.245     -0.114      1.021     -1.711     -0.929      0.524      0.363     -0.662      2.618      0.647     -0.508      1.913      1.828     -0.980     -0.098     -1.714     -1.849     -0.260      0.462      0.852      0.500      0.863     -1.158     -0.428     -0.292      0.516     -0.366      1.523
     0.867      0.794     -0.936      1.424      1.185      0.264      0.121     -0.313      0.507      1.419     -1.476     -0.280     -2.709      0.251      1.451      1.621     -0.178      0.245     -0.114      1.021     -0.133      0.641     -1.162      1.682      1.047      1.011      0.177      0.386     -0.410      0.181      0.431     -0.613      0.972     -1.130      0.937     -1.153     -1.263     -1.212     -1.221      0.994      1.947     -0.791      1.851     -0.944      0.198
     0.867      0.794     -0.936     -0.576      1.185      0.264     -2.879     -2.313     -1.493      1.419      0.524      1.720     -1.709      2.251      1.451     -1.379      0.822     -1.755      1.886      1.021      0.069      0.518     -1.237      0.512      1.003      0.902      0.166      0.378     -1.036      0.188      0.094     -3.414     -1.008     -1.677      0.681      0.453      0.995     -0.006      1.677      0.904     -1.484      0.247      0.093      1.482      0.006
    -0.133     -0.206     -1.936      0.424      1.185      1.264      1.121     -1.313     -1.493      1.419      0.524     -1.280     -0.709     -1.749      1.451      1.621      0.822      1.245     -1.114      1.021      0.525     -0.328      0.004     -1.448      0.732     -0.584     -0.008     -1.949      1.940      0.483      0.717      1.382     -1.448     -0.401      1.029     -0.295     -0.864     -0.683     -0.665      1.161      1.114      1.221      1.205     -0.371      0.317
    -1.133     -1.206     -1.936      1.424     -0.815     -2.736     -0.879     -2.313     -0.493     -0.581     -1.476     -0.280      0.291     -1.749     -1.549     -1.379     -1.178     -0.755      1.886     -0.979     -1.066     -0.403     -0.462      0.230     -0.983      0.116     -0.934     -1.539      1.206      0.083     -1.595     -0.420     -1.578     -0.710     -0.019      0.215      0.183      1.118     -1.914     -1.028     -0.167     -0.719     -0.116      1.790     -0.042
    -1.133     -2.206      1.064     -1.576      0.185     -1.736     -0.879     -2.313      0.507     -0.581     -0.476     -1.280      0.291      0.251     -0.549     -1.379     -1.178      0.245     -0.114      1.021     -0.541     -0.813      0.191     -1.204     -0.613     -0.533     -1.282      0.813     -0.340      0.810     -1.187     -0.041     -2.546      1.700     -0.361      0.348     -0.155      0.002      1.373     -0.247     -0.817     -0.192     -0.010      0.541      1.525
    -0.133     -1.206      0.064      1.424     -0.815      0.264     -0.879     -1.313      0.507      0.419     -0.476      0.720     -0.709     -0.749     -0.549     -1.379     -3.178      1.245     -1.114      0.021     -0.738     -0.737      0.380      0.503     -0.224      0.767     -0.482     -0.230      0.935     -0.657      0.987     -0.143     -1.540      0.005      0.652      0.555      1.706     -1.260     -1.121     -0.584     -0.500     -2.410      0.659     -1.243      0.273
    -0.133     -1.206      0.064     -0.576      0.185     -1.736     -0.879     -1.313      0.507     -2.581     -0.476     -1.280      0.291     -0.749     -1.549     -0.379     -2.178      1.245     -0.114     -0.979      0.007     -0.988      0.568      0.010     -0.214     -0.043     -0.286     -0.319     -0.561      0.422     -1.795      0.179     -1.895      0.476     -2.399     -0.416     -0.024     -0.654     -0.593     -1.407     -0.369     -0.826      0.312      0.129     -0.901
    -2.133     -2.206     -0.936      1.424     -0.815     -1.736      1.121     -2.313      1.507     -0.581     -0.476      0.720     -0.709     -0.749     -1.549      0.621     -0.178     -0.755     -0.114      1.021      0.006     -0.393     -0.498      0.437     -0.341     -1.999     -1.743     -0.416      0.979     -0.315     -1.512      1.447     -1.748      1.294     -0.257     -0.468      0.981      0.063     -1.193     -1.382      0.645      0.453     -0.117     -0.234      1.314
     0.867     -1.206      0.064      0.424     -0.815     -0.736      0.121     -0.313      0.507     -0.581     -0.476     -0.280     -0.709      0.251     -0.549     -0.379     -1.178     -0.755     -0.114     -0.979     -0.420     -0.477     -0.808      0.750     -0.863      1.335     -0.688      0.824     -0.138      0.163     -0.272      0.589      0.607     -0.059     -0.187      0.178      0.433      0.401     -0.477     -0.052     -0.111     -0.510      0.267     -0.510     -0.204
    -0.133      0.794      0.064      0.424      0.185     -0.736      1.121     -0.313      0.507      0.419      0.524      0.720     -0.709     -0.749      0.451     -1.379      0.822     -0.755     -0.114      1.021     -0.201      0.496     -0.432     -0.254     -0.092      0.047      0.212      0.508      0.444      0.442     -0.452      0.530      0.309      0.704      0.430      0.609     -0.060     -0.237     -0.466      0.329     -1.120      0.174     -0.315     -0.106      1.167
    -2.133     -0.206      0.064      1.424     -0.815      0.264      0.121      0.687      1.507      0.419     -1.476     -1.280     -1.709     -0.749      0.451      0.621      0.822      0.245      0.886      0.021     -0.346     -0.240     -0.392      1.360     -0.819     -1.614      0.199      0.496      0.029      0.001      0.593      0.426      1.195      0.519      0.800     -0.977     -0.909     -1.316     -1.855      0.709      0.932      1.059      0.740      0.163      0.864
     0.867      0.794     -0.936     -0.576      0.185      0.264      1.121     -0.313     -1.493      1.419     -0.476     -0.280      0.291     -0.749      0.451     -0.379      0.822     -1.755     -0.114      0.021     -0.086      0.139     -0.351     -1.108      0.854      0.863      0.488     -0.585      0.483     -0.603      0.358      1.043      0.129     -0.491      1.028     -0.256     -0.410      0.784      0.135      0.035     -0.201      0.836     -1.202      0.583     -0.852
     0.867      0.794      0.064      0.424      0.185      1.264      1.121     -1.313      0.507     -0.581      0.524      0.720     -0.709      0.251     -0.549     -0.379     -1.178     -0.755      0.886      1.021      0.113     -0.219     -0.380      0.946     -0.031      0.911      0.955      0.530     -0.471      0.304      1.192      1.325     -0.837     -0.391     -0.572      0.492      1.091      0.118     -0.626     -0.705     -0.350     -0.710     -0.051      0.425      0.985
    -0.133     -0.206      1.064      0.424     -0.815      0.264     -1.879      0.687      0.507     -0.581      0.524     -0.280      0.291     -0.749     -0.549     -0.379     -0.178      0.245     -1.114     -0.979      0.179     -0.392      0.177      0.165     -0.522     -0.264      0.111      0.934      0.314     -0.296      0.257     -1.482      0.439      0.326     -0.296      0.351      0.137     -0.108     -0.832     -0.343     -0.505      0.287     -0.056     -1.161     -0.309
    -1.133      0.794     -0.936      1.424      1.185      0.264     -1.879     -1.313      1.507      1.419     -1.476      0.720      1.291      1.251      0.451     -1.379     -0.178      0.245      0.886      0.021     -0.837      0.238      0.084      1.624      0.831     -0.247      0.389     -0.988     -0.422      0.261      0.999     -2.111     -1.452      0.190      1.074     -0.102      0.396      1.222     -0.067      0.058     -0.399     -0.558      0.100      0.116     -0.726
    -0.133     -0.206      0.064     -0.576      0.185      0.264      1.121     -0.313     -0.493     -0.581     -1.476     -0.280     -0.709     -0.749     -0.549     -0.379      0.822     -0.755     -1.114      0.021     -0.787     -0.139     -0.553     -0.852     -0.515      0.712      0.044      0.513      0.209      0.701      0.993      1.423      0.293      0.330     -0.297     -0.186     -0.030     -0.051     -0.152     -0.375      0.586      1.011      0.223     -0.503      0.395
    -0.133      0.794      1.064      2.424      1.185      0.264     -1.879      1.687      2.507      1.419     -0.476     -0.280      0.291      2.251      1.451     -0.379     -1.178     -1.755      1.886      1.021     -0.193     -0.156     -0.128      2.095      0.840      0.152      0.745      1.205      0.337      0.270      0.517     -1.753      1.805      0.891      0.730     -0.006     -0.038      0.413      0.525      0.921     -0.128     -0.971     -1.586      0.820      0.142
     0.867     -0.206      0.064      0.424      0.185      1.264      0.121      0.687     -0.493     -0.581      0.524     -0.280      0.291     -0.749      0.451      0.621     -0.178      0.245     -1.114      0.021      0.281      0.151      0.069     -0.101      0.239      0.551     -0.437      0.031      0.626      0.003      0.963     -0.072      0.583     -0.462     -0.666      0.173     -0.489      0.110     -0.747      0.435      0.376     -0.311      0.259     -1.012     -0.306
     0.867      0.794     -0.936     -1.576      1.185      1.264      1.121      0.687     -0.493      1.419      1.524      1.720      0.291     -1.749      1.451      1.621      0.822      1.245     -1.114      1.021      0.924      0.981      0.514     -0.639      0.968     -0.185     -0.313     -1.310     -1.013      0.232      0.239      0.082      0.110      0.189      0.974     -0.102      0.268     -0.397     -1.259      0.998      0.667     -0.233      0.350     -0.738      0.056
    -1.133     -0.206      2.064      1.424     -0.815     -1.736      0.121      1.687      0.507      0.419      0.524     -0.280      1.291      0.251      0.451     -0.379     -0.178      1.245      1.886      0.021     -0.037     -0.158      0.504      0.659     -0.771     -1.163     -0.077      1.563      0.701     -0.030     -1.649      0.189      1.337      0.040      0.685      0.636     -0.003      0.558     -0.205      0.908     -0.343     -0.073      0.440      1.552      0.889
     0.867     -0.206      1.064      1.424      1.185      0.264     -1.879     -2.313     -1.493     -1.581      1.524      0.720      0.291      0.251      0.451     -0.379      0.822     -1.755     -1.114      1.021      0.654      0.475     -0.514      0.074      0.699      0.201     -0.743      1.686      1.357      0.624     -0.287     -2.375     -1.728     -1.697     -1.951      0.475      0.218      1.035      0.001      0.045     -1.149      0.133     -1.014     -0.950      0.341
    -1.133      0.794     -0.936      1.424     -0.815      0.264      0.121     -1.313      0.507      0.419     -0.476     -1.280      0.291      2.251     -1.549      0.621     -0.178     -0.755     -0.114     -0.979     -0.094     -0.469     -0.537      1.291     -1.013     -1.031      1.167     -0.514      0.207      0.171      0.322      0.566     -0.770     -0.376      0.850     -0.278     -0.623      0.873      1.233     -0.955      0.815      0.171     -0.026     -0.761     -0.086
    -0.133      0.794     -0.936     -1.576     -0.815     -1.736      1.121     -1.313     -1.493     -0.581     -1.476      0.720      0.291     -0.749     -1.549     -0.379      0.822     -1.755     -0.114     -0.979     -0.702      0.592     -0.289     -0.516     -0.619      0.550      0.231     -0.717     -0.916     -0.096     -0.975      0.511     -0.837     -1.211     -0.273     -0.308     -0.048      0.508     -0.331     -1.299      0.390      0.215     -1.102      0.005     -0.368
     1.867      0.794      1.064     -1.576      1.185      1.264      1.121     -1.313     -1.493      1.419      1.524      0.720     -0.709     -1.749      1.451      1.621      0.822      1.245     -2.114      1.021      1.116      0.105     -0.046     -2.094      0.661      0.781      0.722      1.100      0.540      0.544      0.176      0.910     -1.395      0.239      0.836     -0.131      0.417     -0.631     -0.216      1.081      0.347      0.675      1.111     -1.269      0.398
     0.867     -0.206      1.064     -1.576     -0.815      1.264      0.121      1.687     -0.493      0.419      0.524     -0.280      0.291     -1.749      0.451     -0.379      0.822      1.245      1.886      1.021      0.206      0.172      0.490     -1.016     -0.215      0.607     -0.289      0.558     -0.520     -0.611      1.006     -0.122      1.232      0.422      0.484      0.123     -0.397     -0.227     -0.932      0.661     -0.437      0.643      0.591      2.243      1.062
    -1.133      0.794      1.064      0.424      0.185     -0.736      1.121      1.687     -0.493     -1.581      0.524     -0.280      0.291      0.251     -0.549      0.621      0.822      0.245     -0.114      0.021     -0.067      0.464      0.184      0.158     -0.188     -0.916      0.424      0.996      0.447      0.345     -0.625      0.580      1.535     -0.510     -1.373      0.547     -0.855      0.022      0.090     -0.374      0.799      0.215     -0.063     -0.152      0.064
     1.867     -0.206      0.064      1.424      0.185      1.264      0.121      0.687     -0.493     -0.581      0.524     -1.280     -0.709     -0.749     -1.549      0.621     -0.178     -1.755     -1.114     -1.979      0.452     -0.447     -0.582     -0.116     -0.912      1.231      0.397      0.752      1.602      0.993      0.863      0.706      1.231     -0.387     -0.178     -0.428     -0.620      0.236     -0.669     -0.941      0.164      0.282     -0.881     -1.014     -1.146
    -0.133     -0.206     -1.936      2.424      0.185     -0.736      0.121     -2.313      0.507     -0.581     -1.476     -0.280     -2.709     -0.749     -0.549      1.621      0.822     -2.755     -2.114      1.021     -0.061      0.194     -1.566      0.016     -0.247      0.031     -0.286     -0.335      2.281      0.526     -0.752     -0.011     -0.663      0.552     -0.424     -1.324     -0.454     -0.374     -0.694     -0.319      1.792      0.763     -0.454     -2.025      1.102
    -0.133     -0.206      1.064     -0.576      0.185     -0.736      0.121      0.687     -0.493     -0.581      0.524     -1.280     -0.709     -0.749      0.451     -0.379     -0.178      0.245      1.886      1.021      0.140     -0.727     -0.493     -0.184     -0.659     -0.428      0.452      1.765     -0.377      0.917     -0.766      0.918      1.156     -0.333     -0.324      0.468     -0.163      0.001     -0.465      0.620     -0.489      0.743      0.897      1.869      1.631
    -1.133     -1.206      0.064      0.424      0.185     -0.736      0.121     -0.313     -1.493     -1.581     -0.476     -1.280      0.291     -0.749     -0.549      0.621     -0.178      0.245     -0.114      0.021      0.153     -0.394      0.146     -0.232      0.123     -1.257     -0.974     -0.078      0.628      0.110     -0.866      0.492     -0.390     -1.252     -1.575     -0.661     -0.789      0.035     -0.479     -0.547      0.248      0.336      0.099     -0.067     -0.042
    -2.133     -0.206      0.064     -0.576      0.185     -2.736     -1.879     -1.313      0.507      0.419     -1.476      0.720      0.291      0.251      0.451     -1.379     -2.178      0.245     -0.114      0.021     -0.921     -0.200     -0.161     -0.355      1.341     -1.045      0.098      0.322     -0.206     -1.113     -2.007     -1.598     -0.991      0.939     -0.208      0.037      0.993      0.472      0.542     -0.334     -0.357     -1.949      0.524      0.065     -1.301
    -2.133     -0.206      0.064     -1.576     -0.815      0.264      0.121      1.687     -0.493      0.419     -0.476     -0.280      1.291      0.251     -0.549      0.621      0.822      1.245     -0.114      1.021     -0.180      0.230      0.844     -0.528      0.020     -1.870     -0.366     -0.874     -1.060     -0.778      0.466     -0.235      0.828     -0.054      0.447     -0.285     -0.555      0.143      0.599     -0.714      0.869      0.511      0.128      0.082      0.992
    -0.133     -0.206     -1.936     -0.576      1.185      0.264     -1.879     -2.313     -1.493     -2.581      1.524     -2.280     -0.709      0.251     -0.549     -0.379     -1.178     -1.755     -1.114      1.021      0.644     -0.550     -0.597     -0.458      1.038     -0.692      0.252     -1.351     -0.099      0.128     -0.230     -1.141     -1.703     -1.217     -3.317      0.515     -1.520      0.192      0.637     -0.935     -1.196     -0.399     -0.934     -0.816      0.083
     0.867      0.794      1.064      0.424      1.185      1.264      1.121     -1.313     -0.493     -0.581      0.524      0.720     -0.709      1.251      0.451      0.621      0.822     -0.755      0.886      1.021      0.612      0.853     -0.560     -0.368      1.432      0.223     -0.054      1.499      0.900     -0.190      0.627      0.390     -0.847     -0.275     -1.237     -0.588     -0.496     -0.210      1.520     -0.142     -0.013     -0.127     -0.006      1.106     -0.233
     0.867      0.794      0.064     -1.576      0.185      0.264      0.121      0.687     -0.493      0.419      1.524      0.720      0.291     -0.749      0.451      0.621     -0.178      1.245     -0.114      1.021      0.591      0.349      0.633     -0.638      0.514      0.222      0.293     -0.543     -0.969     -0.233     -0.252     -0.288      0.038      0.123      0.244      0.625      0.301     -0.600     -0.173      0.083     -0.050     -0.431      0.400      0.266      0.612
    -2.133      0.794      1.064      1.424      1.185     -0.736      1.121      1.687      0.507     -0.581     -2.476     -1.280      1.291      2.251     -0.549     -0.379      0.822     -0.755      1.886      1.021     -1.206      0.129      0.032      1.409      0.827     -0.803      0.757      1.174      0.031      0.297      0.437      1.136      1.705     -0.731     -0.730     -0.394     -1.532      1.371      1.002     -1.008      1.026      0.606     -0.782      0.930      0.181
    -1.133      0.794     -1.936      1.424     -0.815     -0.736      0.121     -1.313      0.507     -1.581     -0.476     -0.280     -0.709      2.251     -1.549     -1.379      0.822     -0.755      0.886     -0.979     -0.776      0.395     -0.565      1.371     -1.399     -0.403      0.341     -1.301      0.151      0.497     -0.145     -0.350     -0.535     -0.514     -0.867      0.878     -0.974     -0.211      1.217     -1.005     -0.367      0.420      0.028      0.208      0.473
    -1.133     -0.206      0.064      1.424     -0.815     -0.736      0.121     -1.313      0.507      0.419     -0.476      0.720     -0.709     -0.749     -0.549     -1.379     -2.178     -2.755      0.886     -0.979     -0.368     -0.625     -1.190      0.630     -0.803     -0.758      0.462      1.386      0.722      0.047     -0.435      0.744     -0.001      0.037      0.873      0.251      1.566      0.930     -1.070      0.028     -0.879     -1.598     -1.014      0.551     -0.080
     0.867     -0.206     -0.936      1.424      1.185     -1.736      0.121     -1.313     -0.493     -0.581      0.524     -1.280     -1.709     -1.749     -1.549      0.621     -0.178      0.245     -0.114      0.021      0.256     -0.579     -0.826      0.207      0.221      0.697      0.252     -0.009      1.069      0.908     -2.078      0.427     -0.531     -0.783     -0.802      0.223     -0.487     -0.645     -1.928     -1.736      0.439      0.547      1.296     -0.326     -0.202
     0.867     -0.206     -0.936      0.424      0.185     -0.736      0.121     -0.313     -0.493     -0.581      0.524     -0.280      0.291      0.251     -0.549      0.621      0.822     -0.755     -0.114      0.021      0.344      0.274     -0.167     -0.176      0.426      0.565     -0.483     -0.722      0.452     -0.354     -1.132     -0.236     -0.237     -0.073     -0.906     -0.016     -0.708      0.665      0.248     -0.774      0.239      0.549     -0.470     -0.138     -0.461
     0.867      0.794      1.064      1.424      0.185      0.264      1.121      1.687      1.507      0.419      0.524     -0.280      0.291     -0.749      0.451      0.621     -1.178      0.245      0.886      0.021      0.258     -0.171      0.461      0.540      0.108      0.615      0.932      0.587      1.045     -0.009     -0.142      1.182      1.336      0.902      0.375      0.234      0.055     -0.343     -1.133      0.361      0.330     -0.928     -0.339      0.522     -0.013
    -2.133      0.794      1.064      1.424      0.185      0.264      1.121      0.687     -0.493      0.419     -1.476      0.720      1.291     -0.749      0.451     -1.379     -0.178      1.245      0.886     -0.979     -0.680      0.347      0.721      0.787     -0.844     -1.119      0.507      0.335      0.562      1.124      1.048      0.577     -0.013     -1.201      0.757     -0.196      0.089      0.327     -1.616      0.772     -0.567     -0.629      0.224      0.504     -0.250
    -0.133      0.794     -0.936     -1.576      1.185      0.264      1.121      1.687      0.507      0.419      0.524      0.720      0.291     -0.749      1.451      0.621      0.822      1.245     -0.114      1.021      0.561      0.214     -0.014     -0.344      1.405     -0.644      0.656     -0.934     -1.098     -0.309     -0.175      0.870      1.757      0.941     -0.384     -0.293      0.565      0.358     -0.468      0.746     -0.102      0.482      1.140     -0.083     -0.346
    -0.133     -3.206     -1.936     -0.576      0.185      1.264     -1.879     -2.313      2.507     -1.581     -0.476     -2.280      1.291     -0.749     -0.549      0.621     -1.178     -0.755      0.886      0.021     -0.228     -1.434     -0.061      0.321      0.047      0.049     -1.793     -1.868     -0.891      0.019      1.619     -0.476     -2.288      2.176     -1.337     -0.009     -0.364      1.280     -1.071     -0.661      0.947      0.359     -0.544      0.709     -0.115
     0.867      0.794      1.064     -1.576      1.185      1.264      1.121      1.687     -1.493      0.419      1.524      1.720      1.291     -1.749      1.451      1.621      0.822      1.245      0.886      1.021      1.229      0.615      0.798     -1.399      1.077     -0.329      0.342      0.337     -0.130     -0.135     -0.028      0.654      0.845     -0.305     -0.166     -0.531      0.991      0.130     -0.639      0.860      0.352      0.011      0.043      1.520     -0.179
     0.867     -0.206     -0.936     -1.576     -0.815      0.264     -0.879      0.687     -0.493     -0.581      1.524     -2.280     -0.709     -0.749     -0.549      0.621     -0.178      0.245     -1.114      0.021      0.581     -0.717     -0.146     -0.632     -0.172      0.335      0.435     -0.840     -1.047     -0.731     -0.213     -0.247      0.822      0.273     -0.548      0.633     -1.471     -0.541     -0.206     -0.446      0.041      0.572      0.214     -0.737      0.201
     0.867     -0.206     -1.936     -1.576      1.185      1.264      1.121     -2.313     -0.493     -0.581      0.524     -0.280     -0.709     -0.749      0.451      0.621      0.822      0.245     -1.114      1.021      0.806      0.186     -0.462     -0.701      0.572      0.133     -0.275     -1.562     -0.808      0.569      0.615      0.960     -1.888      0.075     -0.818     -0.738     -0.528     -0.292     -0.132      0.294     -0.462      0.578      0.800     -0.781      0.719
    -1.133      0.794     -1.936      1.424      1.185     -2.736      1.121     -0.313     -0.493     -0.581     -1.476      0.720     -0.709      0.251     -1.549     -1.379      0.822     -1.755      0.886      1.021     -0.884      0.544     -0.860      0.188      0.009     -0.124      0.333     -1.102      1.360      1.211     -1.811      0.546      0.580     -0.531     -0.500     -0.036      0.033      0.621      0.187     -1.472     -0.323      0.202     -0.481      0.902      1.071
    -1.133      0.794      0.064      0.424      0.185     -1.736     -0.879      0.687     -1.493      0.419     -1.476     -0.280     -0.709     -0.749      0.451     -2.379     -0.178     -0.755      1.886      0.021     -1.050     -0.228     -0.685     -0.912     -0.218     -0.199      1.065      1.023      1.319      0.388     -0.783     -0.617      1.253     -0.752      0.399      0.354      0.021      0.086     -0.104      0.647     -1.322      0.107      0.359      2.420      0.213
    -0.133     -0.206      1.064      0.424     -1.815      0.264      0.121      0.687      2.507      0.419      0.524     -1.280      0.291      0.251     -0.549     -0.379     -0.178      0.245     -0.114      0.021      0.099     -0.332      0.062      0.854     -0.512     -0.184      0.106      1.114     -0.248     -1.350      0.226      0.419      0.690      1.669      0.406      0.390     -0.744      0.216     -0.420     -0.301     -0.493      0.165      0.326     -0.620      0.629
     0.867      0.794     -1.936      0.424      0.185      0.264      1.121      1.687      0.507      0.419      0.524     -0.280     -1.709      2.251      0.451      0.621      0.822     -2.755      0.886      1.021      0.347      0.034     -1.320      1.223      0.219      0.516      0.608     -0.630     -0.745     -0.125     -0.102      1.248      2.995     -0.392      0.394      0.031     -0.419     -0.001      1.030      0.334      0.093      0.894     -1.013      0.328      0.965
    -0.133      0.794     -1.936     -0.576      0.185      1.264      0.121     -2.313     -1.493     -1.581     -1.476      0.720     -2.709     -1.749      0.451     -0.379      0.822     -2.755     -0.114      1.021     -0.389      0.654     -1.893     -0.429     -0.102      0.215      0.097      0.106     -0.097      0.285      1.566     -0.743     -0.391     -1.010     -1.456     -0.787     -0.138     -0.298     -1.385      0.345      0.073      0.104      0.025      0.155      1.004
    -2.133     -0.206      1.064      1.424      1.185      0.264      0.121     -0.313      0.507     -0.581     -1.476     -0.280      0.291      2.251     -0.549     -2.379     -0.178     -0.755     -0.114     -0.979     -0.688     -0.107     -0.030      0.778      0.461     -1.384     -0.106      0.898      0.409      0.894      0.917      0.090     -0.408     -0.183     -0.833     -0.195     -0.185      0.174      1.577     -0.852     -1.660     -0.213     -0.688     -0.385     -1.397
     0.867     -0.206      2.064      1.424      1.185     -0.736      1.121      1.687      2.507      0.419      1.524      1.720     -2.709     -1.749      0.451      0.621      0.822      1.245      0.886      1.021      0.890      0.700     -0.317      0.444      1.397     -0.022     -0.730      2.296      0.982     -0.125     -1.474      0.477      1.886      2.168     -0.071     -0.077      0.745     -2.284     -2.138     -0.190     -0.399     -0.065      1.369      0.677     -0.357
[truncated: 3,842,686 more chars]
