# Supplementary material for: Modeling Measurement as a Sequential Process: Autoregressive Confirmatory Factor Analysis (AR-CFA)
Source: Front Psychol. 2019 Sep 20;10:2108. doi: 10.3389/fpsyg.2019.02108 (PMC6763968; doi:10.3389/fpsyg.2019.02108)
Supplement: Supplementary file 2 [file Data_Sheet_1.ZIP › Mplus files and data for AR-CFA paper/AR-CFA Bayes files/PV20.1.dat]

    -1.093     -0.304      0.839      1.184     -1.963      0.324     -0.907     -1.457     -0.614     -1.676     -2.276     -1.374      1.068      1.177     -1.725      0.555     -0.130      0.080      1.866     -2.188     -1.013     -1.220      0.166      0.531     -1.386     -0.160      0.883      0.665      0.894     -0.482      1.266      0.190     -1.632     -1.006     -0.885     -0.760      0.342      0.750      0.732     -0.997      1.551      0.918     -0.159      1.626     -1.001
    -2.093      0.696      0.839      2.184     -1.963     -2.676     -1.907     -1.457      1.386     -0.676     -2.276      0.626      1.068      2.177     -0.725     -1.445     -0.130      1.080      1.866     -0.188     -1.272      0.102      0.604      2.839     -1.137     -0.701      0.642      0.039     -0.582     -0.966     -1.304     -2.078     -2.183     -0.530     -0.157     -0.521      0.664      0.215      0.052     -0.066      0.051     -0.226      0.158      0.414      1.042
    -1.093      0.696     -0.161      1.184      1.037     -1.676      1.093     -0.457     -0.614      1.324     -1.276      1.626      1.068     -1.823      1.275     -1.445      0.870     -0.920     -1.134      0.812     -0.632      0.458     -0.187     -0.809      0.652     -0.461      0.273      0.084      2.003      0.431     -1.035      0.705     -0.223     -0.116      0.818     -0.529      1.056      1.383     -1.213      0.750     -0.636      0.278     -0.634     -0.799      0.202
    -2.093     -1.304     -0.161      0.184     -0.963     -0.676     -0.907     -0.457     -1.614     -0.676     -0.276     -0.374     -0.932      0.177     -0.725     -0.445     -1.130     -0.920     -0.134     -1.188     -0.755     -0.585     -0.398     -0.149     -0.269     -1.366     -0.754      0.190      0.322     -0.658      0.090     -0.381     -0.006     -1.594     -0.674      0.880      0.310     -0.356      0.419     -0.488      0.344     -0.508     -0.377      0.026     -0.774
    -0.093      0.696     -0.161     -1.816      1.037     -0.676      0.093      0.543     -0.614      0.324      0.724      0.626      0.068     -1.823      1.275      0.555     -0.130      1.080     -0.134      0.812      0.104      0.521      0.525     -0.188      1.315     -0.254      0.169     -0.721     -1.501     -0.293     -0.669     -0.366     -0.054     -0.366     -0.430      0.463      0.017     -0.760     -1.648      0.912      0.431     -0.595      0.133     -0.097     -0.236
     0.907      0.696      1.839      0.184     -0.963     -1.676      1.093      0.543     -1.614     -2.676      1.724      1.626      0.068      1.177     -2.725     -2.445     -0.130      0.080     -1.134     -1.188      0.295      0.460     -0.032     -0.799     -1.194      0.736      0.281      2.028      0.969      0.183     -2.025      0.702      0.658     -0.805     -2.150      1.468      0.879      0.080      1.672     -2.335     -2.562     -0.703     -0.005     -0.851     -0.077
     1.907      0.696      1.839      0.184      1.037      1.324      1.093      1.543      0.386      0.324      1.724      0.626      1.068      0.177     -0.725      0.555          *      1.080     -0.134     -0.188      0.930     -0.134      0.993     -0.592      0.425      1.040      0.828      0.965      0.918      0.643      0.428      1.067      0.479      0.664      0.271      0.504      0.714     -0.279      0.267     -0.819     -0.341     -0.399     -0.462      0.224     -0.690
    -0.093     -0.304      0.839      2.184      0.037     -2.676     -0.907      1.543      0.386     -0.676     -0.276     -0.374      1.068      1.177     -0.725      1.555     -1.130      1.080     -0.134      0.812     -0.075     -0.211      0.490      1.196      0.260      0.025     -0.098      0.337      1.039     -0.159     -2.554     -0.708      1.257     -0.374     -0.788     -0.106     -0.161      0.303      0.348     -0.874      1.656     -0.894      0.172     -0.614      0.622
     1.907     -2.304     -2.161      1.184      1.037     -2.676      0.093     -2.457      1.386      0.324      1.724     -1.374     -2.932      1.177      0.275      1.555     -0.130     -2.920      1.866      0.812      0.731     -0.558     -1.684      0.766      0.127      1.066     -1.780     -0.541      0.610      0.987     -3.430      0.544     -0.742      0.755      0.336      0.870     -0.579     -0.477      0.665      0.170      0.620      0.379     -0.288      1.824      0.754
     0.907      0.696     -1.161      2.184      1.037      1.324      1.093     -0.457      1.386      0.324      1.724     -0.374     -0.932      0.177      0.275     -0.445     -0.130     -0.920     -1.134      0.812      0.861     -0.234     -0.726      1.438      0.456     -0.077      1.019     -0.585      0.646      0.655      0.445      1.388      0.399      0.143      0.100      0.668     -0.252      0.054     -0.720      0.087     -1.312      0.183      0.198     -1.520      0.587
    -2.093      0.696      0.839      1.184      1.037     -1.676      1.093     -1.457     -1.614      0.324      1.724     -0.374      1.068      1.177      0.275     -2.445      0.870      1.080      0.866     -0.188      0.009      0.435      0.502      0.216      0.412     -2.001      0.260      0.306      1.253      0.344     -1.688      0.624     -1.962     -1.764      0.242      1.527     -1.156      0.390      1.020      0.146     -2.492      0.434      0.160      0.749     -0.479
    -1.093     -0.304     -0.161     -1.816      0.037     -1.676     -1.907     -0.457     -0.614      1.324     -0.276     -0.374     -1.932      0.177      1.275      0.555     -0.130      0.080     -1.134      0.812     -0.713     -0.277     -0.472     -0.932      0.964     -0.308     -0.032      0.345     -0.943     -0.962     -0.984     -1.593      0.063      0.110      0.831      0.755     -0.069     -1.174      0.609      0.691      1.393      0.215      0.747     -0.762      0.069
    -1.093     -1.304     -1.161      0.184      1.037      0.324     -1.907     -0.457      1.386      1.324     -0.276     -2.374      0.068     -1.823      0.275      0.555     -0.130     -0.920      0.866      0.812     -0.054     -1.075     -0.598      1.148      0.994     -0.891     -0.280     -0.463     -0.805      0.099      0.199     -0.784      0.130      0.658      0.772     -0.256     -0.982      1.054     -2.693     -0.338      0.684      1.145     -0.044      0.505     -0.168
    -1.093      0.696      1.839      0.184      0.037     -0.676      1.093      0.543      0.386      0.324     -0.276      0.626      0.068     -0.823      0.275     -0.445     -0.130      0.080      1.866      0.812     -0.620      0.131      0.026      0.454     -0.085     -0.542      0.462      1.728     -0.419      0.014      0.096      1.027      0.490     -0.011      0.264      0.499      0.504      0.236     -1.118      0.245      0.033     -0.228      0.154      1.762      0.940
    -0.093     -0.304     -1.161      0.184     -0.963     -1.676      0.093      1.543      0.386      1.324     -1.276      0.626     -0.932     -0.823      1.275      0.555     -0.130      1.080      1.866      0.812     -0.260     -0.164      0.105      0.422      0.278      0.196     -0.158     -1.228     -0.166     -1.196     -1.357      0.384      1.398      0.070      1.158     -0.855      0.845     -1.196     -1.222      0.995      0.853      0.206      0.938      1.636      0.486
    -1.093      0.696      0.839      1.184      1.037      0.324      1.093      0.543      1.386      1.324     -1.276      0.626      1.068      1.177     -1.725      0.555     -0.130      0.080      0.866     -3.188     -0.729      0.109      0.361      0.960     -0.285     -0.370      0.490      0.388      0.340      1.438      1.080      0.929      0.065      0.579      1.591     -0.231      0.469      0.409      0.568     -1.555      1.417     -0.338     -0.655      0.185     -2.934
    -2.093      0.696     -0.161      0.184      0.037     -2.676      0.093      1.543      1.386     -0.676     -2.276      0.626     -0.932      0.177     -0.725     -2.445     -1.130     -0.920     -1.134     -0.188     -1.684     -0.057     -0.504     -0.240     -0.222     -0.369      0.602      0.236      0.495      0.281     -0.772      0.171      2.154      1.524     -0.440      0.079      0.751     -0.140      0.443     -0.480     -0.768     -0.991     -0.086     -1.042     -0.016
    -1.093      0.696     -2.161      1.184      1.037      0.324     -1.907     -2.457      1.386     -0.676      1.724      0.626      1.068      2.177     -0.725      0.555      0.870      1.080     -2.134      0.812      1.118      0.014      0.620      0.831      0.414     -2.184      0.727     -2.865      0.508      0.435     -0.911     -1.696     -3.268      0.616     -0.803      0.249      0.664      0.235      1.544     -0.845     -0.653      0.785      0.068     -2.360      0.570
    -2.093      0.696      1.839      1.184      1.037     -2.676      0.093      1.543      0.386     -0.676     -2.276      0.626      1.068     -1.823     -0.725     -2.445     -0.130      1.080     -1.134      0.812     -1.710      0.546      0.798      0.522      0.497     -0.519      0.125      1.049      0.567      0.676     -0.908     -0.450      0.840     -0.085     -0.918      0.019     -0.088     -0.173     -2.218     -0.838     -0.634     -0.699     -0.115     -1.385      0.471
    -0.093     -1.304     -1.161     -1.816      1.037      0.324      0.093     -1.457     -0.614      0.324     -0.276     -1.374     -0.932     -1.823     -0.725      0.555     -0.130     -0.920     -1.134      0.812     -0.148     -0.445     -0.588     -0.971      0.835      0.209     -0.829     -0.653     -0.900      0.260      0.615      0.538     -0.721      0.093      0.009     -0.117     -0.727      0.088     -1.226     -1.079      0.687      0.346     -0.016     -0.612      0.151
    -2.093     -1.304     -0.161     -0.816      0.037     -2.676      0.093      0.543      0.386     -0.676     -2.276     -1.374      1.068     -0.823      0.275     -1.445     -0.130      0.080      0.866     -0.188     -1.526     -0.327      0.102     -0.200      0.122     -0.529     -1.031     -0.441     -0.671      0.009     -0.910      0.411      0.304      0.471     -0.688     -0.005     -0.987      0.890     -0.721      0.238      0.298      0.250     -0.082      0.830     -0.302
    -1.093     -0.304     -0.161      1.184      1.037      0.324      0.093      0.543      1.386      0.324     -0.276      0.626      0.068      0.177      0.275     -0.445     -0.130      0.080     -0.134      0.812     -0.022      0.357     -0.011      0.612      1.012     -1.237     -0.756     -0.130      0.573     -0.001      0.161     -0.339      0.755      0.636     -0.393     -0.092      0.077      0.194     -0.178     -0.275     -0.362     -0.606      0.087     -0.333     -0.104
     1.907      0.696     -0.161      0.184      1.037      1.324      1.093      0.543     -0.614     -2.676      0.724      1.626      1.068     -1.823      1.275      1.555      0.870      1.080     -2.134      0.812      0.849      0.900      0.501     -0.677      0.021      1.063     -0.178     -0.688      1.020      0.896      0.321      0.275      0.115      0.087     -2.804     -0.249      0.352      0.336     -1.375      1.239      0.674     -0.066      0.166     -1.640      0.885
    -2.093      0.696     -2.161     -0.816      1.037     -1.676      1.093     -2.457     -0.614      1.324     -1.276      0.626     -1.932     -0.823      1.275     -1.445      0.870     -1.920     -0.134      0.812     -1.291      0.469     -1.259      0.259      0.620     -0.890      0.325     -1.060     -1.090      0.389     -0.437      0.645     -1.206     -0.923      1.031      0.381      0.113     -0.183     -0.964      0.955     -0.035      0.310      0.166     -0.139      0.275
    -0.093      0.696     -1.161      1.184      0.037     -0.676      1.093     -1.457     -0.614      0.324      0.724      0.626      0.068      0.177      0.275     -1.445     -0.130     -0.920     -1.134     -1.188      0.207      0.687     -0.202      0.448     -0.648     -0.338     -0.053     -0.874      0.873      0.620     -0.845      0.299     -1.222     -1.044      0.778      0.460     -0.388      0.344     -0.011      0.783     -1.806     -0.902     -0.599     -1.421     -0.628
    -2.093      0.696      1.839      1.184      1.037     -1.676      1.093      1.543      1.386      1.324     -2.276      1.626      1.068      2.177      1.275     -2.445     -0.130      1.080     -0.134      0.812     -1.695      0.487      0.992      0.529      0.810     -0.398      0.223      1.076      0.541      0.284      0.209      0.508      0.482      0.991      0.936      0.115      0.864     -0.294      1.746      0.806     -0.580     -0.532     -0.167     -0.517      0.181
    -1.093     -0.304      1.839     -1.816      1.037      1.324      1.093     -0.457      0.386     -2.676     -1.276     -2.374      1.068      0.177     -1.725      0.555      0.870      1.080      1.866      0.812      0.227      0.034      0.874     -0.716      0.225     -1.211     -0.244      0.884     -0.952      0.662      1.092      1.036     -1.266      0.888     -2.579     -1.614     -2.346     -0.277      0.787     -1.589      0.454      1.061     -0.233      2.200      0.483
    -0.093      0.696      1.839      0.184      1.037      0.324     -0.907     -0.457      0.386      1.324      1.724      1.626     -0.932      0.177      1.275      0.555     -1.130     -0.920     -0.134     -1.188      0.824      0.221     -0.087      0.084     -0.397     -0.983      0.432      1.866      0.229      1.348     -0.680     -0.919     -0.153      0.282      1.466      0.651      1.300     -0.714      0.053      1.475     -0.356     -1.229     -0.819     -0.374     -0.731
     1.907     -1.304      1.839      2.184      1.037      0.324     -0.907      0.543      2.386      1.324      1.724     -1.374     -2.932      1.177      0.275      1.555      0.870     -1.920     -0.134      0.812      1.268     -0.131     -1.250      1.612      0.204      0.484     -1.093      3.189      0.510      0.963     -1.010     -0.730      1.900      1.243      1.253     -0.115     -1.056     -0.971      0.026      0.400      0.017      0.966      0.115     -0.836      0.871
    -0.093      0.696      0.839      1.184      1.037      1.324      0.093     -0.457     -0.614      1.324     -0.276      1.626      0.068      1.177      1.275     -0.445      0.870      0.080     -0.134      0.812     -0.125      0.846     -0.135      0.828      1.650     -0.014     -0.348      0.796      0.267     -0.523      1.464     -0.791     -0.379     -1.105      0.269     -0.072      0.434      0.290      0.610      0.460     -0.413     -0.007      0.276     -0.417     -0.560
     1.907     -3.304      0.839      0.184     -1.963      1.324     -2.907      0.543      1.386     -2.676      1.724     -2.374      1.068      1.177     -1.725      0.555     -2.130      1.080      1.866     -2.188      0.882     -1.368      0.792      0.804     -2.267      1.269     -1.934      0.070     -0.576      0.240      0.437     -1.636     -0.286      0.891     -1.553      0.361     -0.285     -0.222      0.556     -0.593     -0.502     -0.579     -0.001      1.477     -0.150
     1.907     -0.304      1.839      2.184     -0.963      0.324      0.093      1.543      1.386     -2.676      1.724     -0.374      1.068      1.177     -1.725      1.555      0.870      1.080      0.866     -1.188      1.149     -0.031      0.568      2.291     -1.254      0.654     -0.114      1.242     -0.209      0.201     -0.922      0.051      0.893     -0.311     -1.928      0.086     -0.356      0.156     -0.574     -1.095      0.318      0.823      0.323     -0.101     -0.143
    -2.093      0.696      0.839      1.184      0.037      0.324      1.093     -1.457      2.386      0.324     -1.276      0.626      1.068      1.177      0.275     -1.445      0.870      1.080     -1.134     -0.188     -1.214      0.400      0.708      1.079     -0.635     -0.880      0.308      0.137      0.087      0.546      1.643      0.692     -2.157      1.556      0.565      0.468      0.117      0.015      0.485      0.594     -0.023      0.314     -0.201     -1.718      0.207
    -0.093      0.696     -2.161      1.184      1.037     -0.676      0.093      1.543      2.386     -0.676     -0.276     -0.374      1.068      1.177      1.275      0.555     -0.130      0.080      1.866      0.812      0.388      0.301      0.409      1.682      0.657     -0.468      0.304     -2.536     -0.484      0.382     -0.918     -0.184      1.271      1.093     -0.917     -0.855     -0.689      0.546      0.033      0.872      0.111     -0.404     -0.574      0.958      0.402
    -2.093     -1.304      1.839      2.184      1.037     -2.676     -1.907      1.543     -0.614      1.324     -2.276     -1.374      1.068      2.177      1.275     -2.445     -0.130      1.080     -0.134      0.812     -1.855     -0.406      0.672      1.510      0.846     -0.279     -0.817      1.107      0.893      0.291     -0.786     -1.394      0.752     -1.778      0.895      0.331     -0.729      0.077      1.002      0.975     -0.580      0.462      0.084     -0.789      0.221
     0.907      0.696      0.839      1.184      1.037      1.324      1.093     -1.457      0.386      1.324     -0.276      1.626      1.068      1.177      0.275      0.555      0.870      1.080      0.866      0.812      0.295      1.177      0.556      0.700      0.828      0.526     -0.467      0.408      0.463      0.252      0.874      0.072     -1.856     -0.253      0.996     -0.971      0.027      0.438      0.576     -0.155      0.417     -0.415      0.231      0.568      0.214
    -1.093     -0.304     -0.161     -1.816     -1.963     -1.676      1.093      1.543      1.386     -1.676      0.724      0.626      0.068      1.177      1.275      0.555      0.870      1.080      0.866     -1.188      0.135      0.294      0.178      0.755     -1.004     -1.374     -0.596     -0.263     -2.645     -0.821     -1.747      0.940      1.377      0.869     -1.151      0.614      0.158     -0.229      0.432      1.664      0.340      0.626      0.868      0.473     -0.155
    -0.093      0.696     -0.161          *     -0.963      1.324      1.093      1.543      0.386          *          *          *      0.068          *          *          *          *          *          *     -1.188     -0.159     -0.398     -0.224     -0.025     -1.369      0.095      1.082     -0.058      0.404      0.294      1.502      1.518      1.883      0.515     -0.468      0.121      0.127      0.382     -1.138     -0.646     -0.663      0.009     -1.141      0.276      0.107
    -0.093      0.696     -0.161      0.184      0.037      0.324      1.093      0.543      0.386      1.324      1.724      1.626      1.068      0.177      1.275      0.555      0.870      1.080     -0.134     -0.188      0.703      0.698      0.368      0.107      0.205     -0.878     -0.263     -0.477      0.129     -0.214     -0.352      0.296      0.323      0.390      1.214      0.706      0.724      0.472      0.113      1.189     -0.148     -0.067      0.417     -0.214     -0.231
    -0.093     -0.304     -0.161     -0.816     -0.963     -0.676     -0.907      0.543     -0.614     -0.676     -0.276     -0.374     -0.932     -0.823     -0.725     -0.445     -0.130      0.080     -1.134     -0.188     -0.431     -0.194     -0.449      0.029     -0.539      0.293      0.097      0.139     -0.632     -0.628     -0.164     -0.608      0.964     -0.681     -0.326      0.366     -0.050     -0.126     -0.889     -0.417     -0.017      0.081      0.856     -1.279      0.355
    -0.093      0.696     -2.161     -1.816     -0.963      1.324      1.093     -2.457      0.386     -0.676      1.724     -0.374     -1.932     -1.823     -0.725     -1.445      0.870     -0.920     -0.134     -1.188      0.308      0.176     -0.829     -0.700     -0.818     -0.447      0.475     -1.393     -1.209     -0.094      1.107      0.903     -1.619      0.877     -0.105      1.320     -0.655     -0.703     -1.321     -0.305     -1.713      0.619      0.314      0.277     -0.510
    -0.093     -2.304     -1.161      2.184     -2.963     -0.676      0.093      0.543     -0.614     -1.676     -1.276     -2.374     -1.932     -0.823     -1.725      1.555     -2.130      0.080     -1.134     -0.188     -0.402     -1.216     -0.396      0.770     -1.921      0.309     -1.211     -0.683      1.326     -1.002     -0.135      1.262      0.999     -0.987     -0.763     -0.805     -0.854     -1.204     -1.343     -0.699      1.866     -0.631      0.642     -1.389      1.625
     0.907     -0.304      0.839     -0.816      0.037     -0.676      0.093      0.543      1.386      0.324      1.724     -0.374     -0.932      1.177     -0.725      0.555     -0.130      1.080      1.866     -1.188      0.454     -0.464     -0.406      0.384     -0.093      0.692      0.299      1.184     -1.319      0.105     -1.099      0.575      0.976      0.995      0.587      0.998      0.361     -0.255      0.840     -0.564      0.037      0.373      1.746      1.711     -1.123
    -1.093      0.696      0.839     -0.816     -1.963      0.324      0.093      1.543      1.386      0.324      0.724      0.626      1.068      1.177      0.275     -1.445      0.870      1.080     -1.134      0.812     -0.345      0.422      0.634      0.554     -1.026     -0.861      0.244      0.224     -1.339     -0.938      0.560     -0.429      0.978      0.940      1.022      1.070      0.093      0.224      0.919      0.639     -1.072      0.366      0.168     -1.322      1.806
     0.907      0.696     -1.161      0.184      1.037      1.324      1.093     -1.457     -0.614      0.324      0.724      1.626     -0.932     -1.823      0.275      1.555     -0.130     -0.920     -1.134     -3.188      1.085      0.468     -0.650     -0.195     -0.124     -0.159      0.413     -0.474      0.171      1.223      0.153      0.796     -0.782     -0.486      0.472     -0.764      1.236      0.005     -1.778      0.324      0.413     -0.610      0.166     -0.894     -2.933
    -0.093      0.696     -1.161      0.184      0.037      0.324      1.093     -1.457      1.386      1.324      0.724      0.626      0.068     -0.823      0.275      0.555      0.870      0.080     -0.134     -0.188      0.469      0.554      0.021      0.920      0.421     -0.455      0.176     -1.023     -0.703     -0.272     -0.285      0.529     -1.564      0.690      1.227     -0.177      0.034      0.065     -1.391      0.226      0.113      0.222     -0.061     -0.541     -0.314
     1.907      0.696      0.839     -1.816      1.037      1.324     -1.907     -0.457     -0.614     -1.676     -0.276      0.626     -2.932     -1.823      0.275     -1.445     -2.130     -0.920     -0.134     -1.188      0.038     -0.200     -0.773     -1.754      0.390      1.975      0.799      1.578     -0.034      0.636      1.143     -1.469      0.314      0.709     -1.969     -0.298      1.088     -1.828     -0.423      0.073     -1.445     -1.787      0.257      0.558     -1.496
     0.907     -1.304     -0.161     -1.816      1.037     -1.676      0.093     -1.457     -0.614     -0.676      0.724     -2.374      1.068     -1.823      1.275      1.555     -0.130      1.080     -1.134     -0.188      0.231     -0.708      0.368     -0.859      0.757      0.630     -0.603     -0.458     -0.980      0.216     -2.021      0.769     -1.743      0.038     -0.991      0.270     -1.393      0.666     -1.179      0.804      1.048      0.560      0.420     -0.683     -0.940
    -1.093     -1.304     -1.161     -1.816     -1.963     -1.676      1.093     -1.457      1.386     -0.676     -1.276      1.626     -1.932      1.177     -1.725      0.555      0.870      0.080      1.866      0.812     -0.264      0.363     -0.728     -0.076     -0.336     -0.844     -1.703     -0.354     -1.798     -1.566     -1.503      0.803     -0.686      1.387     -0.319     -0.910      1.064     -0.785      1.028     -1.557      0.988      0.481      1.123      1.849      0.906
    -0.093      0.696     -0.161      1.184     -0.963     -0.676      0.093      0.543      0.386     -0.676      0.724     -0.374      1.068      0.177     -0.725     -1.445     -0.130      1.080     -0.134     -1.188      0.094      0.098      0.637     -0.010     -0.156     -0.232      0.603     -0.827      1.182     -0.786     -0.718      0.106     -0.151      0.461     -0.444      0.687     -0.439      0.060      0.182     -0.676     -1.488     -0.290     -0.044     -0.162     -1.016
    -0.093     -1.304     -0.161      0.184     -0.963     -0.676     -0.907      1.543      0.386     -0.676     -0.276     -0.374     -0.932      0.177     -0.725     -0.445     -1.130     -0.920     -0.134     -1.188     -0.618     -0.646     -0.591      0.730      0.094      0.451     -0.780      0.364     -0.626     -0.926      0.073     -0.332      2.146     -0.283     -0.746      0.569      0.462      0.027     -0.259     -0.709      0.241     -0.400     -0.022     -0.375     -1.385
    -0.093     -1.304     -0.161      1.184     -1.963     -1.676     -1.907      1.543      1.386     -0.676     -0.276     -0.374      1.068      0.177     -0.725     -1.445      0.870      1.080     -1.134     -0.188     -0.204     -0.175      0.424      1.275     -0.950      0.030     -1.113     -0.719     -0.160     -1.031     -1.413     -1.706      1.206      0.513     -0.069      0.052     -0.059      0.527     -0.837     -0.406     -1.151      0.934      0.400     -1.679      0.570
    -2.093      0.696      0.839      1.184      0.037     -2.676      0.093     -1.457      0.386      0.324     -2.276      1.626      1.068      2.177      0.275     -2.445     -0.130     -1.920     -1.134     -2.188     -2.132      0.006     -0.478      1.712     -0.211     -0.010      0.593      1.150     -0.579      0.263     -0.407      0.174     -0.744     -0.786      0.553      0.563      1.851      1.761      0.888      0.351     -0.331      0.083     -1.376     -1.911     -1.819
    -0.093     -0.304     -1.161     -1.816      1.037      0.324      0.093     -0.457     -1.614      1.324      1.724     -0.374     -0.932     -1.823      1.275      0.555     -1.130     -1.920     -2.134      0.812      1.236     -0.255     -0.559     -1.740      0.651     -1.349     -0.005     -0.471      0.075      0.544     -0.833      0.309      0.207     -0.287      1.090     -0.007      0.044      0.131     -0.551      0.928     -0.869     -0.889     -1.244     -1.365      0.474
     0.907     -0.304     -1.161      0.184      0.037      0.324     -1.907     -1.457      0.386      0.324      0.724      0.626      0.068     -0.823      0.275      0.555      0.870     -0.920     -0.134     -0.188      1.025      0.437     -0.289      0.075      0.475     -0.126     -0.615     -0.877      0.292     -0.564     -0.833     -2.346     -1.174      0.213      0.182     -0.661      0.007      0.636     -0.924     -0.068     -0.561      0.327     -0.564     -0.110     -0.789
    -0.093     -0.304     -2.161      1.184     -1.963      0.324      1.093     -2.457     -0.614     -0.676     -1.276     -1.374     -0.932     -0.823     -1.725      0.555     -0.130     -1.920     -0.134     -2.188     -0.111     -0.154     -1.051     -0.017     -1.181     -0.107     -0.179     -1.148      1.158     -0.701      0.542      1.121     -1.356     -0.724      0.027     -1.066     -1.179      0.402     -0.872     -1.148      0.560      0.003     -0.190     -0.194     -0.947
    -0.093     -1.304     -1.161      1.184      1.037     -1.676     -0.907     -0.457     -0.614      1.324     -0.276     -1.374      0.068      1.177      1.275      0.555     -1.130     -1.920      0.866      0.812     -0.176     -0.617     -0.889      0.362      0.258      0.074     -0.658     -0.373      0.862      0.764     -1.424     -0.256      0.579     -0.857      1.351     -0.058     -0.508      1.308      0.913      0.914      0.789     -0.384     -0.717      0.670      0.630
     0.907     -0.304      0.839     -0.816      0.037      0.324     -1.907     -1.457     -0.614     -1.676      0.724      0.626      0.068      1.177     -1.725      0.555     -0.130      1.080      1.866      0.812      0.091     -0.521      0.137     -0.512     -0.016      0.874      0.167      0.561     -0.306      0.187      0.208     -1.354     -1.706     -0.258     -1.604      0.775      1.429      0.057      1.564     -1.836      0.417      0.530      0.950      2.034      0.927
    -0.093     -0.304     -0.161     -0.816      0.037     -0.676      0.093      0.543     -0.614      1.324     -0.276     -0.374     -0.932     -0.823      0.275     -0.445     -0.130     -0.920     -0.134     -2.188      0.012     -0.086     -0.553     -0.442     -0.032     -0.233     -0.265      0.532     -0.486      0.135     -0.772      0.143      1.132     -0.221      1.096     -0.311     -0.081     -0.082     -0.547      0.230     -0.518     -0.010     -0.025     -0.040     -2.012
     0.907     -0.304     -0.161      0.184     -1.963      0.324      0.093     -1.457     -0.614     -0.676      0.724     -0.374      0.068     -1.823      0.275     -1.445     -0.130      0.080     -1.134     -1.188      0.360     -0.004     -0.154     -0.670     -1.168      0.449     -0.372      0.039      0.817     -0.694     -0.017      0.273     -1.320     -0.129     -0.208      0.281     -0.279      0.202     -1.419      0.893     -1.852     -0.107      0.403     -0.825     -0.224
    -0.093     -0.304     -0.161     -0.816     -0.963      0.324      0.093      0.543     -0.614      1.324      0.724      0.626      0.068     -0.823      0.275     -0.445     -0.130      1.080     -1.134     -0.188      0.275     -0.282      0.361     -0.922     -0.390     -0.519      0.086     -0.486      0.132     -0.669      0.140      0.522      0.065      0.023      1.455      0.320      0.927     -0.502     -0.258      0.578     -0.704      0.355      0.414     -0.838      0.281
    -0.093      0.696      0.839      0.184     -0.963     -2.676      0.093     -0.457      0.386     -0.676     -0.276      1.626      1.068      2.177      0.275     -2.445      0.870     -0.920      0.866     -0.188     -0.909      0.612      0.085      0.214     -0.529      0.797      0.154      0.800      0.034     -0.539     -1.589     -0.454     -0.689      0.266     -0.377      1.003      0.761      0.935      1.998      0.634     -1.362      0.020     -0.906      0.857      0.521
     0.907      0.696     -1.161     -1.816      1.037     -0.676     -2.907      1.543      2.386      1.324     -0.276     -2.374      1.068      2.177      1.275     -0.445     -2.130      1.080      1.866      0.812      0.232     -0.806      0.827     -0.148      0.953      0.653      1.587     -2.104     -1.775      0.037     -0.867     -2.035      0.661      2.612      0.679     -0.707     -1.131     -0.151      2.339      0.823     -0.620     -1.138     -0.172      1.990      0.050
     0.907      0.696      1.839      0.184      0.037      0.324      1.093      1.543     -0.614      1.324      0.724      1.626      1.068     -0.823      0.275      1.555      0.870      1.080     -1.134      0.812      0.334      0.821      0.765     -0.301     -0.127      0.623     -0.200      1.124      0.581      0.158     -0.150      0.201      0.590     -0.305      1.509      0.385      0.554     -0.154     -0.720      0.443      1.218     -0.142     -0.080     -0.936      0.988
     0.907      0.696     -0.161      1.184      0.037     -0.676      1.093      0.543     -1.614     -1.676     -1.276      0.626     -2.932      2.177      0.275     -2.445      0.870      0.080      0.866     -0.188     -0.921      0.694     -0.822      0.958     -0.582      1.808      0.050      0.580      0.067      0.616      0.252      0.354      1.376     -2.228     -1.318      0.045     -0.273     -1.629      1.403      0.540     -1.595      0.078      1.249      0.325      0.310
    -0.093     -0.304      0.839     -1.816      0.037      0.324     -1.907      0.543      1.386     -1.676     -0.276     -0.374      1.068     -1.823     -0.725      0.555     -0.130      0.080     -1.134     -0.188      0.402      0.383      0.521     -0.593      0.044     -0.481     -0.512      0.260     -1.292      0.011     -0.060     -2.290     -0.020      1.754     -1.658     -0.778     -0.786      0.411     -1.290     -0.814      0.213     -0.553     -0.588     -0.711     -0.447
    -0.093      0.696      1.839     -1.816      1.037      0.324     -0.907      1.543      0.386      1.324      0.724     -1.374      1.068      0.177     -0.725     -0.445      0.870      1.080     -2.134      0.812     -0.069     -0.238      0.484     -0.442      0.705     -0.041      1.048      1.455     -1.332      0.386      0.381     -0.643      0.938      0.860      0.857      0.985     -0.926      0.453      0.555     -1.034     -0.389      1.140      0.302     -1.669      0.031
    -0.093      0.696      0.839      0.184      0.037      0.324      0.093      1.543     -1.614      1.324      1.724      0.626      1.068      0.177      1.275      0.555     -1.130      1.080     -1.134      0.812      0.415      0.162      0.452     -1.018      0.071     -0.424      0.417      0.341      1.300     -0.274     -0.061     -0.147      1.078     -0.686      1.207      1.081      0.317      0.362      0.871      1.389      0.065     -1.422      0.408     -0.738      0.752
     1.907     -1.304      1.839     -0.816      1.037      1.324     -0.907     -0.457      1.386     -2.676      1.724     -0.374      1.068      1.177     -0.725      0.555     -1.130      0.080     -1.134      0.812      1.304      0.071      0.303      0.953      0.606      0.642     -1.344      1.660     -1.866      0.415     -0.097     -0.858     -0.816      0.672     -2.902     -0.075     -0.381      0.548      0.611     -0.956     -0.760     -1.288     -0.608     -1.564      0.453
     1.907     -0.304     -1.161     -1.816      1.037      1.324      1.093     -2.457     -1.614     -0.676      1.724     -0.374     -1.932     -1.823     -0.725      1.555      0.870     -2.920     -2.134      0.812      1.384      0.250     -1.070     -1.649      0.516      0.486     -0.645     -0.215     -0.169      0.536     -0.233      0.929     -1.198     -0.381     -0.814     -0.441     -0.633     -0.424     -0.610     -1.140      0.189      0.506     -1.154     -1.365      0.395
     0.907      0.696     -2.161      1.184      1.037      1.324      1.093     -1.457      1.386      0.324      0.724     -1.374      0.068      2.177      1.275     -0.445     -1.130     -2.920      1.866      0.812      0.360     -0.517     -0.706      1.709      0.324      0.522      1.179     -1.358     -0.498      0.877      0.803      1.657     -0.637      0.135      0.381      0.196     -0.805      1.059      0.808      1.074     -0.767     -0.542     -1.705      1.098      0.642
    -0.093     -2.304     -2.161      1.184      1.037      1.324     -1.907      0.543     -0.614      1.324      0.724     -2.374     -1.932      1.177      1.275      0.555     -2.130     -1.920     -0.134     -0.188      0.289     -1.337     -1.079      0.719      0.938     -0.292     -0.778     -0.985      0.420      0.322      1.072     -0.577      1.745     -1.194      0.750      0.311     -0.626     -0.555      0.681      0.780      0.313     -0.805     -0.216     -0.458     -0.939
     0.907      0.696      1.839      2.184      1.037      1.324      1.093      1.543      1.386     -1.676     -1.276      1.626      1.068      2.177      0.275     -1.445      0.870      1.080      1.866      0.812     -0.028      0.709      0.655      0.926      0.882      0.901      0.036      1.158      1.039      0.430      1.552      0.415      0.891      0.553     -2.098     -1.249      0.704      0.157      1.510     -0.011     -1.348      0.113      0.082      1.610      0.091
     0.907      0.696      1.839      1.184      1.037      1.324      1.093      1.543      2.386     -0.676      1.724      0.626      1.068      2.177     -0.725      1.555      0.870      1.080      0.866      0.812      1.239      0.731      0.667      1.209      0.306     -0.369      0.014      1.020      0.027      0.872     -0.187      0.402      0.692      1.496     -1.011      0.001     -0.242     -0.070      1.223     -0.801      0.202     -0.189      0.073      0.477      0.599
     0.907      0.696     -0.161     -0.816     -0.963      1.324      1.093      0.543      0.386      1.324      1.724     -0.374      1.068      1.177      0.275      1.555      0.870     -0.920     -0.134     -0.188      1.237      0.465      0.406     -0.396     -0.813     -0.244      0.193     -0.431     -0.479     -0.336     -0.148      0.501      0.095      0.743      1.667      0.046     -0.961      0.374      1.306      0.803      0.366      0.531     -1.537      0.059      0.614
    -2.093      0.696      0.839     -0.816      0.037     -1.676      1.093     -1.457      1.386      0.324     -2.276      1.626      0.068      1.177      0.275     -2.445      0.870      0.080     -1.134     -0.188     -1.826      1.007     -0.040      0.147      0.316     -0.357     -0.247      1.051     -0.802     -0.256      0.281      0.060     -1.499      1.238      0.161      0.181      0.201     -0.045      1.051      0.207     -0.474     -0.388      0.029     -1.172     -0.454
     1.907      0.696     -2.161     -1.816      1.037      1.324     -2.907     -2.457     -1.614     -2.676      1.724      1.626     -2.932     -1.823      1.275      1.555      0.870      1.080     -2.134      0.812      0.996      0.830     -0.588     -1.077      1.465      0.967     -0.015     -1.529     -0.667     -0.613      0.290     -3.666     -1.873     -0.532     -3.453      0.227      0.444     -1.824     -1.033      0.822      0.462     -0.249      2.021     -1.578     -0.381
    -0.093      0.696      0.839      2.184      1.037     -2.676      1.093     -0.457     -0.614      1.324      0.724      1.626     -0.932      1.177      0.275     -2.445      0.870     -0.920      1.866     -0.188     -0.505      0.482     -0.673      0.529     -0.226      0.260      0.110      1.465      1.628      1.183     -2.120      0.710      0.312     -1.045      1.491      1.543      1.123     -0.057      0.842      0.498     -1.635      0.356      0.046      1.633      0.062
    -0.093      0.696      0.839     -0.816      0.037     -0.676     -1.907      0.543     -0.614      0.324     -0.276      1.626      0.068     -0.823      0.275     -0.445      0.870      0.080     -1.134     -0.188     -0.015      0.313      0.169     -1.247     -0.408     -0.003      0.246      0.493      0.419      0.165     -0.690     -2.064      0.581      0.495      0.571     -0.213      1.233      0.016      0.078      0.443     -0.205      0.542     -0.073     -0.486      0.207
     0.907      0.696      1.839      0.184      0.037      0.324      1.093     -0.457     -0.614      0.324      0.724     -0.374      1.068      1.177      0.275      0.555     -1.130      1.080      0.866     -0.188      0.601     -0.276      0.583     -0.631      0.148      0.228      1.048      1.111      0.797     -0.064     -0.422      1.452     -1.027     -0.103      0.352     -0.007     -0.172      0.069      1.624      0.106     -0.043     -0.884      0.065      1.120     -0.330
    -2.093     -1.304     -0.161      1.184     -1.963     -1.676      0.093     -0.457      0.386     -0.676     -0.276     -1.374      0.068      0.177     -0.725     -0.445     -1.130     -0.920     -1.134     -2.188     -0.518     -0.489     -0.208      0.561     -1.222     -1.462     -0.668      0.032      0.536     -0.851     -1.101      0.650     -0.474      0.076      0.120      0.444     -0.609      0.312     -0.363     -0.032      0.160     -0.585     -0.456     -1.559     -1.144
     0.907      0.696      0.839      1.184     -0.963     -1.676      0.093      0.543     -0.614      0.324     -2.276     -1.374      0.068     -0.823      0.275     -1.445     -0.130      1.080      1.866      0.812     -1.340     -0.528     -0.244      0.945     -0.426      2.140      1.336      0.950      0.413     -0.426     -0.247      0.654      0.834     -1.416      0.425     -0.279     -0.667      0.430     -1.385      0.557     -0.101      0.564      1.315      1.381      1.319
    -1.093      0.696      0.839      1.184     -0.963     -0.676      0.093      1.543     -1.614     -0.676     -1.276     -0.374      0.068     -0.823     -0.725     -0.445     -0.130      0.080     -0.134     -1.188     -0.770     -0.268      0.218     -0.688     -1.090     -0.518      0.901      0.559      1.790      0.134      0.197      0.308      1.360     -1.153     -0.066     -0.369      0.144     -0.134     -0.549     -0.315      0.399      0.050     -0.238      0.137     -0.255
     0.907      0.696      1.839     -0.816      0.037      0.324      1.093      1.543      0.386      0.324      1.724     -0.374     -2.932      0.177      0.275     -0.445      0.870      1.080     -2.134     -0.188      0.620      0.109     -0.313     -0.807     -0.636      0.457      0.676      1.934      0.012      0.683     -0.251      0.808      1.765      1.045      0.805      0.861     -0.520     -2.389      0.674      0.724     -1.065      0.710      1.732     -1.691      0.549
     0.907     -0.304     -1.161     -0.816     -0.963     -1.676      0.093     -1.457     -0.614     -0.676     -0.276      0.626      0.068      1.177     -0.725      0.555     -1.130     -0.920     -1.134     -2.188      0.081     -0.239     -0.564     -0.373     -1.598      0.837      0.039     -0.709     -0.492      0.389     -1.746      0.385     -0.677     -0.365      0.095     -0.445      1.035      1.017      1.373     -0.019      0.305     -1.082     -0.170     -0.840     -0.825
     1.907      0.696      1.839     -0.816     -0.963      1.324      1.093      0.543      2.386     -0.676      1.724      1.626      0.068     -1.823      0.275     -0.445      0.870      1.080      0.866     -1.188      1.250      1.190      0.646     -0.067     -1.114      0.549     -0.593      1.193     -0.570      0.189     -0.147      0.021     -0.164      2.276     -0.054     -0.039     -0.019     -0.870     -1.832      0.910     -1.797     -0.302      0.134      1.151     -0.186
     0.907      0.696     -0.161      1.184      1.037      1.324      0.093      0.543      0.386     -0.676      1.724      0.626      1.068      0.177      0.275      1.555      0.870      1.080     -0.134      0.812      1.543      0.705      0.443      0.127      1.425     -0.775      0.023     -0.487      0.807     -0.352     -0.286     -0.527      0.194      0.285     -1.393     -0.227     -0.327      0.364      0.165     -0.436     -0.089      0.055      0.339     -0.089     -0.432
     1.907      0.696     -2.161     -1.816      0.037      1.324      0.093     -2.457     -1.614      0.324     -0.276     -2.374     -0.932      0.177     -0.725      0.555     -0.130     -2.920     -0.134      0.812      0.919     -0.574     -1.556     -1.314      0.672      0.959      1.173     -0.612     -0.523     -0.579      0.243      0.617     -0.858     -0.678     -0.093     -1.565     -1.520      1.373      1.212     -1.019     -0.359      0.489     -0.537      0.311      0.223
     0.907      0.696     -0.161      0.184      0.037      0.324      0.093     -1.457      0.386      0.324      0.724     -0.374      0.068     -0.823     -0.725     -0.445     -0.130      0.080     -0.134     -0.188      0.437      0.055      0.030      0.042     -0.347      0.602      0.605     -0.076      0.170      0.503     -0.122      0.067     -1.459      0.389      0.503     -0.100     -0.486      0.161     -0.782     -0.646     -0.831     -0.138      0.013     -0.070      0.151
     0.907     -1.304      0.839     -1.816      1.037      1.324      0.093      1.543     -0.614      1.324      0.724     -1.374      1.068     -0.823      1.275      1.555      0.870      1.080     -1.134      0.812      0.658     -0.448      0.479     -1.797      1.109      0.319     -0.798      0.496     -0.004     -0.111      0.758      0.511      1.093      0.599      0.729     -0.048     -0.697      0.415      0.559      0.816      0.767      1.371      0.423     -0.305     -0.088
     1.907      0.696     -0.161      2.184      0.037     -0.676      1.093     -0.457     -0.614     -0.676      1.724     -0.374      0.068      2.177      0.275      1.555      0.870      1.080     -0.134     -0.188      0.922      0.272      0.226      0.581     -0.527      1.058      0.538     -0.353      1.517      0.531     -1.600      0.914     -0.589     -1.050     -0.466      0.504     -0.819     -0.346      1.624      0.514      0.329      0.385      0.731     -0.369      0.270
     0.907      0.696      0.839     -1.816      1.037      1.324     -0.907     -1.457     -0.614      0.324      1.724      0.626      1.068      0.177      1.275      1.555      0.870      1.080     -2.134      0.812      1.354      0.765      0.361     -1.328      1.215     -0.364     -0.107      0.380     -0.581     -0.274     -0.153     -1.594     -1.910      0.409     -0.096     -0.281     -0.322      0.607      1.261      0.505      0.127      0.049      0.431     -1.389     -0.222
    -0.093     -2.304     -0.161      1.184      0.037     -0.676     -1.907      0.543      0.386     -0.676     -1.276     -1.374      0.068      1.177      0.275     -0.445     -0.130     -0.920     -0.134      0.812     -1.202     -0.760     -0.314      0.244     -0.184      1.138     -1.527      0.111      0.829      0.168      0.468     -1.203      1.051      0.265     -0.682      0.334     -0.188      0.550      0.918      0.460      0.751      0.691     -0.353     -0.102      0.994
    -0.093     -0.304     -0.161      1.184      1.037      0.324      0.093      0.543     -1.614     -0.676     -0.276     -0.374      0.068     -1.823     -0.725     -0.445     -0.130     -0.920     -0.134      0.812      0.302     -0.411     -0.060     -0.057     -0.160     -0.377      0.114     -0.022      1.148      1.124     -0.049      0.282      0.742     -1.393     -0.702     -0.639      0.304      0.329     -1.924     -0.560     -0.678      0.131     -0.719      0.029      0.918
    -0.093      0.696      1.839      2.184      1.037     -2.676      1.093     -0.457      0.386      1.324      0.724     -1.374     -0.932     -0.823      1.275          *     -1.130     -0.920     -0.134      0.812      0.028     -0.378     -0.252      0.866      0.356     -0.038      0.989      2.072      1.457      0.667     -2.588      1.537     -0.280     -0.181      1.234      0.682     -0.871     -0.669     -1.511      1.228     -1.852     -0.809     -0.521     -0.432      0.504
     0.907      0.696     -2.161      1.184      1.037     -2.676      1.093     -0.457     -1.614      1.324     -1.276      0.626     -0.932     -1.823      1.275     -2.445      0.870      1.080     -0.134      0.812     -0.784      1.027     -0.092     -0.793      0.602      1.660     -0.347     -1.918      2.024      0.378     -1.640      0.115     -0.293     -1.047      0.899     -0.199     -0.634     -0.807     -1.307      0.988     -1.637     -0.211      1.200      0.138      0.281
    -1.093     -0.304      0.839      1.184      1.037      0.324      0.093     -0.457     -0.614     -1.676      0.724     -1.374      0.068     -0.823      0.275      0.555     -0.130      0.080     -1.134     -0.188      0.190     -0.023      0.190     -0.751      0.290     -1.249     -0.183      0.632      1.828      0.734      0.243      0.026     -0.472     -0.036     -1.758      0.602     -1.254     -0.273     -0.084      0.110      0.297     -0.220     -0.319     -0.887     -0.490
    -2.093      0.696      1.839      1.184     -2.963     -2.676      1.093      1.543      2.386     -2.676     -2.276     -2.374      1.068      1.177     -2.725     -2.445      0.870      1.080      0.866     -3.188     -1.451     -0.428      0.820      1.806     -2.711     -0.531      1.104      1.064     -0.584     -0.098     -1.153      1.445      0.739      0.944     -1.320     -0.226     -1.863     -0.193     -0.145     -1.300     -0.907      1.347     -0.246      0.001     -0.771
     0.907     -2.304     -2.161     -0.816      1.037      1.324      1.093     -1.457      1.386      1.324      1.724     -2.374      0.068      1.177      1.275      1.555      0.870      1.080      0.866      0.812      1.468     -0.459     -0.065      0.427      1.104     -0.443     -1.578     -2.164     -1.114     -0.246     -0.215      1.681     -1.205      0.868      0.763     -0.312     -1.778      0.262      0.997      0.814      0.054      1.434      1.218      0.730     -0.241
    -0.093     -1.304      0.839      1.184      0.037      1.324      1.093      1.543      0.386      0.324      0.724      0.626     -0.932     -0.823      0.275      1.555      0.870      1.080      0.866      0.812      0.570      0.351      0.017      0.829      0.275     -0.687     -1.582      0.944      0.434     -0.287      0.831      0.835      1.457     -0.284      0.163     -0.163      0.205     -0.852     -1.567      0.209      1.093      0.509      1.039      0.552      0.639
    -2.093     -0.304     -0.161      1.184     -2.963      0.324     -0.907     -0.457      0.386     -0.676     -1.276     -0.374      0.068      1.177     -0.725     -0.445     -1.130      0.080     -0.134     -2.188     -0.564     -0.391      0.197      0.660     -1.917     -1.539      0.106     -0.359      0.517     -1.041      0.936     -0.281     -0.705     -0.115      0.440     -0.458      0.143     -0.120      0.757      0.068      0.044     -0.786     -0.203     -0.403     -0.561
     0.907     -0.304     -1.161      0.184      1.037      1.324     -0.907     -1.457     -0.614     -0.676     -0.276     -0.374     -0.932      0.177     -0.725     -0.445     -1.130     -0.920     -0.134      0.812     -0.290     -0.419     -0.590      0.511      1.078      1.175      0.207     -0.835     -0.313     -0.082      1.588     -0.538     -0.811     -0.870     -0.994      0.203      0.082     -0.127     -0.195     -1.153     -0.320     -0.810     -0.042     -0.400     -0.230
     0.907     -0.304      1.839     -0.816     -2.963      0.324     -0.907     -0.457      0.386     -0.676     -0.276      1.626      1.068      2.177     -2.725     -2.445     -1.130     -0.920     -0.134     -0.188     -0.703     -0.148      0.320     -0.093     -1.180      1.640     -0.165      1.558     -0.858     -1.688      1.158     -0.702     -0.815      0.375     -0.089      0.661      1.759      0.589      2.121     -2.140     -1.744     -1.219     -1.188     -0.043      0.706
    -0.093      0.696      0.839     -1.816      1.037      1.324      1.093      0.543      1.386     -0.676     -1.276     -0.374     -2.932      2.177      1.275      0.555     -0.130     -0.920      1.866      0.812     -0.324      0.188     -1.242     -0.641      1.262      0.112      0.606      2.073     -1.072     -0.256      1.675      1.070      1.851      1.883     -1.215     -0.900     -0.547     -0.996      2.529      0.738      0.662     -0.341      0.961      2.219     -0.260
    -0.093     -0.304     -1.161     -1.816      1.037     -0.676     -0.907      1.543     -1.614      1.324     -0.276      0.626      1.068     -1.823      1.275      0.555     -1.130     -0.920     -2.134      0.812     -0.122     -0.216      0.068     -1.967      0.744     -0.047     -0.222     -1.337      0.193      0.272     -0.590     -0.822      1.468     -0.049      0.805      0.080      0.938      1.018     -0.334      0.879      0.794     -0.829     -1.091     -1.238      0.241
     0.907     -0.304      1.839     -0.816     -1.963      0.324      0.093      1.543     -0.614     -0.676     -1.276      0.626      1.068      1.177     -1.725     -0.445     -0.130      1.080      0.866     -1.188     -0.385      0.255      0.878      0.174     -0.722      1.325     -0.688      1.056     -0.813     -1.167      0.723     -0.153      0.692     -0.777     -0.345     -0.649      0.035     -0.364      1.008     -1.331     -0.018     -0.317     -0.091      0.823     -0.590
    -1.093     -0.304     -2.161      2.184     -0.963      0.324      0.093      0.543     -0.614      0.324      1.724     -0.374     -0.932      0.177      0.275      0.555      0.870      0.080      0.866      0.812      0.549      0.470      0.008      0.520     -0.573     -1.660     -0.928     -2.076      1.651     -0.200     -0.287     -0.532      0.584     -0.968      0.409      0.936     -0.908     -0.886     -0.214      0.492      0.109      0.503      0.075      0.728      1.186
    -0.093     -0.304     -1.161     -0.816     -1.963      1.324      0.093      0.543      0.386      0.324     -1.276     -1.374      1.068     -0.823      0.275     -0.445     -0.130      0.080      0.866     -0.188     -0.644     -0.561      0.083     -0.246      0.206      0.517      0.135     -1.240     -0.569     -2.140      1.924      0.579      0.328      0.563      0.246     -0.310     -0.429      0.716     -0.684      0.284      0.390      0.727     -0.194      1.063     -0.367
    -0.093     -1.304      0.839      0.184      0.037      1.324      1.093     -1.457      2.386     -0.676      0.724     -2.374      1.068     -1.823      0.275     -0.445     -1.130      1.080      1.866      0.812     -0.037     -1.247      0.793      1.061      0.689      0.071     -0.016     -0.084     -0.803     -0.535      1.248      2.354     -2.125      1.495     -0.999      0.772     -0.716     -0.103     -2.619     -0.048     -0.421      0.133     -0.195      1.495      0.214
    -1.093     -0.304     -0.161      1.184      0.037      0.324      0.093     -0.457     -0.614      0.324     -0.276     -1.374      0.068     -0.823      0.275      0.555     -0.130      0.080     -1.134     -2.188      0.083     -0.802      0.050     -0.405     -0.720     -1.148      0.413     -0.333      1.429      0.690      0.217      0.928     -0.601     -0.356      0.598     -0.504     -0.312      0.050     -0.411      0.738      0.608      0.730      0.016     -0.894     -1.579
     1.907     -0.304     -0.161      0.184      0.037      0.324     -1.907      1.543      0.386      1.324      1.724      0.626      0.068     -0.823      0.275      0.555     -0.130     -0.920     -1.134     -0.188      0.609     -0.032     -0.220     -0.042      0.687      1.172     -0.167     -0.015      0.261     -0.474     -0.226     -1.683      1.882      0.547      0.830      0.950      0.581      0.495     -0.768     -0.019     -0.107     -0.197     -0.595     -1.145     -0.874
     0.907     -0.304     -0.161     -1.816      1.037      1.324      0.093      1.543      0.386     -2.676      0.724      0.626      1.068      1.177      0.275      1.555      0.870      1.080     -2.134     -1.188      0.762      0.113      0.670     -0.934      0.394      0.253     -0.533     -0.696     -0.950      0.617      0.587      0.069      0.733      1.197     -2.921     -0.369      0.626     -0.069      1.709      0.229      0.887      0.705      0.107     -1.660     -1.483
    -0.093      0.696      0.839      0.184      0.037      1.324      1.093      1.543      0.386      1.324     -1.276     -0.374      1.068      0.177      1.275      1.555      0.870      1.080     -1.134      0.812     -0.129      0.160      0.879      0.171      0.053     -0.055      0.622     -0.121      0.093      0.034      1.447      0.982      0.595      0.358      1.266     -1.117     -0.554     -0.218      0.110      1.223      1.677      0.591     -0.222     -1.061      0.791
     0.907      0.696      0.839      1.184     -0.963      0.324      1.093      0.543      2.386      1.324      0.724      1.626      0.068     -0.823     -0.725      1.555      0.870      0.080      0.866     -1.188      0.646      0.884      0.071      1.212     -0.456      0.366     -0.313      0.822     -0.101     -0.643     -0.385      0.320      0.469      1.471      1.551     -0.095      0.557     -0.010     -1.716     -0.730      0.848      0.112      0.021      0.280     -0.629
    -1.093     -0.304      0.839      0.184      1.037     -0.676      1.093      0.543     -1.614      0.324      0.724      0.626      1.068      0.177      0.275      0.555      0.870      1.080     -0.134      0.812      0.126      0.680      0.633     -0.533      0.524     -1.113     -0.786      0.220      0.686      0.392     -0.888      0.273     -0.023     -1.215      0.187      0.356     -0.140      0.082      0.388      0.126      0.277      0.393      0.118      0.121      0.370
    -1.093     -0.304     -2.161      1.184      0.037     -0.676      0.093     -2.457      1.386      0.324     -1.276     -2.374      0.068      1.177     -0.725     -0.445     -0.130     -2.920      0.866     -0.188     -0.759     -0.857     -0.950      1.162     -0.396     -0.359      0.483     -1.230      0.149      0.447      0.235      0.970     -1.339      0.586      0.549     -0.166     -1.270      1.452      0.463     -0.418      0.343      0.815     -1.471      0.531     -0.038
    -0.093      0.696      0.839      1.184      1.037      1.324      1.093     -1.457      1.386      1.324      0.724     -0.374      1.068      2.177     -0.725      0.555      0.870      0.080     -0.134      0.812     -0.208      0.242      0.558      0.677      1.067      0.141      0.505      0.162      0.477     -0.024      1.644      0.878     -1.951      0.742      0.888      0.927     -0.676      0.002      1.561     -1.263      0.889      0.676     -0.653     -0.338     -0.268
    -0.093     -0.304     -2.161     -0.816      0.037      1.324     -1.907     -2.457     -0.614     -2.676     -2.276      1.626      1.068      2.177     -2.725     -1.445     -0.130     -1.920     -1.134      0.812     -1.021     -0.025     -0.263     -0.958      0.199      0.947     -0.281     -1.897      0.013     -0.032      2.280     -1.990     -2.191      0.093     -2.839     -0.820      1.622      1.337      2.858     -2.844     -0.224     -0.169     -1.321     -0.430      0.679
    -0.093      0.696      1.839      2.184      0.037      1.324      1.093      1.543      0.386     -0.676     -0.276     -0.374      0.068      1.177     -1.725      0.555     -0.130      1.080      0.866     -0.188      0.110     -0.019      0.490      1.091     -1.080     -0.363      0.757      1.238      1.093      1.143      1.166      0.965      0.903     -0.438     -0.263     -0.546     -0.360     -0.480      0.488     -1.062      0.356     -0.094      0.438      0.338      0.899
    -0.093     -0.304      0.839     -0.816      0.037      0.324      1.093      1.543     -0.614      0.324     -0.276      0.626      1.068     -0.823      1.275      1.555     -0.130      0.080     -0.134     -0.188      0.162      0.079      0.200     -1.615      0.140     -0.290     -0.394      0.563      0.849     -0.012      0.166      1.060      1.399      0.605      0.258     -0.532      0.513      0.959      0.279      1.238      1.503     -0.303     -0.230      0.840     -0.303
     1.907     -0.304     -0.161      0.184      0.037      1.324      0.093     -0.457     -0.614     -0.676      1.724     -0.374      0.068      0.177     -0.725      1.555      0.870      0.080      0.866     -0.188      1.217      0.150     -0.054      0.139      0.094      0.632     -0.545     -0.263      0.011     -0.107     -0.084     -0.065     -0.377     -0.858     -0.628      0.018     -0.661     -0.020     -0.103     -0.692      0.099      0.696     -0.012      0.907     -0.375
    -0.093     -0.304     -2.161      1.184     -0.963      0.324      0.093      1.543      0.386     -0.676     -1.276     -0.374     -1.932      0.177     -0.725     -1.445     -0.130      1.080      0.866     -1.188     -0.661     -0.464     -0.314      0.595     -0.853      0.567      0.220     -1.796      0.506     -0.062      1.116      0.576      1.890      0.116     -0.187     -0.373      0.246     -1.413     -0.167     -0.437     -0.700      0.452      1.446      0.609     -0.283
    -0.093      0.696      1.839     -0.816      1.037      1.324      1.093      1.543      0.386      0.324      1.724      1.626      1.068     -0.823      0.275     -0.445      0.870     -1.920      0.866      0.812      0.500      0.834     -0.208     -0.487      0.741     -0.552     -0.193      2.136     -0.437      0.256      0.693      0.117      1.852      0.894      0.051      1.086      0.578      1.196     -0.514      0.096     -1.080     -0.053     -1.504      0.940      0.240
     1.907     -1.304     -1.161      1.184     -1.963      1.324      1.093      1.543      0.386     -1.676     -1.276      0.626      0.068      1.177     -1.725      1.555      0.870      1.080      0.866     -0.188      0.192      0.147      0.490     -0.128     -1.355      1.819     -1.395     -1.562      1.475     -0.517      1.135      0.932      0.940      0.384     -0.881     -1.529      0.282     -0.634      1.256     -1.105      1.376      0.626      0.234      0.992      1.051
    -0.093     -0.304     -1.161      1.184     -0.963      0.324      1.093     -1.457      0.386     -1.676     -0.276      0.626      1.068      2.177      0.275     -0.445     -0.130      1.080      0.866     -1.188     -0.034      0.147      0.430      0.816     -0.522      0.069     -0.495     -1.577      0.373     -0.467      0.582      0.847     -1.789     -0.096     -1.266     -0.328      0.357      0.324      1.732      0.475     -0.469     -0.207      0.321      0.375     -0.677
    -0.093      0.696     -0.161      0.184     -0.963     -0.676     -0.907      0.543     -0.614      0.324      1.724      0.626      0.068     -0.823      0.275     -0.445      0.870      0.080      1.866      0.812      0.161      0.139      0.090      0.195     -0.335     -0.132      0.642     -0.413      0.085     -0.748     -0.725     -1.041      0.406     -0.908      0.563      1.529      0.298     -0.271     -1.065      0.466     -0.582      0.669     -0.161      1.993      1.069
     0.907     -0.304      1.839     -1.816      1.037     -0.676     -2.907      1.543     -1.614      1.324      1.724     -0.374      1.068     -0.823      1.275     -0.445     -2.130      1.080      1.866      0.812      0.276     -0.626      0.917     -1.644      0.251      0.505      0.316      0.940     -0.115      0.609     -0.859     -2.242      0.674     -0.347      1.149      1.249      0.311     -0.274      0.125      1.156     -0.551     -1.329     -0.407      2.729      0.657
    -2.093     -0.304     -0.161     -0.816      1.037     -1.676      1.093      1.543     -1.614     -0.676     -1.276     -1.374     -2.932     -1.823     -0.725     -0.445     -1.130      1.080     -1.134      0.812     -0.944     -0.580     -0.792     -1.041      0.300     -1.108      0.376      0.558      0.150      0.780     -0.561      1.557      2.417     -0.795     -0.589      0.068     -0.641     -1.757     -1.218     -0.835      0.536     -0.525      2.095     -0.536      0.586
    -2.093     -0.304     -1.161     -0.816      0.037      0.324      0.093      1.543      0.386      1.324     -1.276     -1.374     -1.932     -0.823      0.275      0.555     -1.130     -0.920      0.866     -0.188     -0.372     -0.445     -0.755     -0.260      0.512     -1.598      0.111     -0.303     -0.474     -0.627      0.795      0.691      2.463      0.727      1.119     -0.787     -0.806     -0.777     -0.657      0.064      1.164     -0.535      0.106      1.019     -0.670
    -0.093      0.696      1.839      0.184      0.037     -0.676      1.093      0.543     -1.614      0.324     -0.276      0.626      1.068      0.177     -0.725      0.555     -0.130      1.080     -1.134      0.812     -0.743      0.097      0.938     -0.430      0.041      0.818      0.478      0.983      0.629      0.195      0.062      1.057     -0.237     -1.396      0.233      0.634      0.406     -0.280      0.639     -0.815      1.254     -0.091     -0.354     -0.818      0.823
    -2.093      0.696      0.839      1.184      0.037      1.324      1.093     -0.457      0.386      0.324      1.724      1.626      1.068      1.177      0.275      0.555      0.870      0.080      0.866      0.812      0.406      1.345      0.303      0.922      0.570     -2.491     -0.515      0.595      0.269     -0.513      0.854     -0.201     -0.738     -0.355     -0.082      1.331     -0.278      0.801      0.525     -0.010      0.089     -0.500     -0.399      0.529      0.303
     0.907     -1.304      0.839      0.184      0.037      1.324     -0.907      0.543      0.386     -0.676      1.724     -0.374      0.068     -0.823      0.275      1.555      0.870      0.080     -0.134      0.812      0.803     -0.512      0.102      0.987      0.280     -0.030     -0.885      0.723     -0.853     -0.219      0.604     -0.501      0.431     -0.213     -0.752      0.351      0.200      0.009     -1.635      0.245      0.705      1.457     -0.069     -0.617      0.543
     0.907      0.696      0.839     -1.816      1.037      1.324      1.093      1.543     -0.614      0.324      0.724      0.626      0.068     -1.823      1.275      0.555      0.870      1.080     -1.134      0.812      0.610      0.318      0.094     -1.303      0.738      0.336      0.366      0.713     -0.501      0.383      0.726      0.842      1.571      0.249     -0.096     -0.042      0.198     -0.120     -0.928      1.028     -0.201      0.611      0.804     -0.620      0.233
     0.907      0.696     -1.161      1.184      0.037      0.324      0.093     -1.457     -0.614      0.324      0.724      0.626      0.068      1.177      0.275      0.555     -0.130      0.080      0.866     -0.188      0.280      0.223      0.074      0.784      0.064      0.538      0.460     -1.428      0.304      0.086      0.021     -0.059     -1.686     -1.166      0.248      0.234      0.223     -0.071      0.666      0.153      0.338     -0.403     -0.143      0.496     -0.352
     0.907      0.696     -2.161      1.184      0.037      1.324      1.093     -1.457     -0.614      0.324      1.724      0.626      0.068     -0.823      0.275      0.555      0.870     -0.920      0.866      0.812      0.902      0.306     -0.279     -0.172      0.610      0.001      0.217     -1.755      1.286     -0.469      0.222      0.769     -1.076     -0.558     -0.010      0.410      0.189      0.510     -0.773      0.100     -0.341      0.432     -0.444      0.936      0.312
    -1.093      0.696      0.839      0.184      1.037     -0.676      0.093      1.543     -0.614      0.324     -1.276      0.626      1.068     -1.823      0.275     -1.445     -0.130      1.080      0.866     -0.188     -0.888      0.200      0.443     -0.190      0.025     -0.328      0.641      0.226      0.306      1.024      0.289     -0.072      1.023     -0.454      0.236      0.112      0.413      0.214     -1.717      0.151     -0.480     -0.326      0.297      0.899     -0.042
     0.907     -0.304     -2.161     -1.816      0.037     -1.676     -0.907     -0.457     -0.614     -0.676      1.724      0.626     -1.932      1.177     -0.725     -0.445      0.870     -1.920     -0.134     -0.188      0.262      0.433     -1.377     -0.588      0.081      0.653     -0.752     -0.764     -1.147     -0.044     -1.828     -1.434      1.197     -0.145     -0.629      1.470      0.002     -0.049      1.553     -0.797     -0.952      0.458      0.315      0.217     -0.097
     0.907      0.696      0.839     -1.816     -0.963     -0.676      0.093      1.543     -0.614      0.324      1.724     -0.374      0.068     -1.823      1.275      0.555      0.870      1.080      1.866      0.812      0.637      0.235      0.348     -0.811     -0.028      0.174      0.377      0.374     -0.877     -1.010     -1.325     -0.007      1.144     -0.060      0.440      0.679     -0.724     -0.305     -1.243      1.206     -0.146      0.577      0.627      2.256      0.861
     0.907      0.696      1.839      0.184      1.037      1.324      1.093     -1.457      1.386      0.324     -1.276      0.626      1.068      1.177     -1.725      1.555      0.870      1.080     -1.134      0.812      0.469      0.318      0.872      0.267      0.779      0.547      0.381      0.829     -0.006      0.149      0.929      0.805     -2.454      1.101     -0.172     -1.892      0.221     -0.144      1.059     -2.081      0.953      0.630     -0.264     -1.190      0.098
    -0.093     -0.304     -1.161      0.184      0.037     -0.676     -0.907     -1.457      0.386     -0.676     -0.276     -0.374      0.068     -0.823     -0.725     -1.445     -1.130     -1.920      0.866     -2.188     -0.365     -0.053     -0.717     -0.372     -0.550      0.267     -0.075     -0.418      0.536      0.684     -0.381     -0.676     -0.736      0.578     -0.390      0.165     -0.400      1.217     -0.571     -0.348     -1.004     -1.037     -0.695      1.071     -1.612
    -0.093     -1.304     -1.161      0.184     -1.963     -0.676     -0.907     -0.457      0.386     -0.676     -1.276     -0.374     -0.932     -0.823      0.275     -0.445     -1.130     -0.920      0.866     -0.188     -0.649     -0.322     -0.529      0.035     -0.519      0.531     -0.973     -0.719      0.246     -1.465      0.063     -0.584      0.332      0.378     -0.213     -0.532      0.011     -0.019     -0.710      0.729      0.277     -0.798     -0.150      0.888      0.383
     0.907      0.696     -2.161      1.184      1.037      1.324      0.093     -2.457      0.386      0.324      1.724     -2.374     -0.932      1.177      0.275      1.555      0.870     -1.920      0.866      0.812      0.755     -0.481     -1.212      1.384      0.541      0.220      1.150     -0.876     -0.029      0.315      0.672      0.599     -1.335     -0.628      0.034      0.549     -1.647      0.738      0.145     -0.065      0.631      1.547      0.001      0.495      0.174
     0.907     -0.304     -1.161     -0.816      1.037      0.324     -2.907     -1.457      0.386     -0.676      1.724      1.626     -1.932     -0.823      1.275      1.555      0.870      1.080     -0.134      0.812      0.455      0.427     -0.352      0.317      1.596      0.531     -0.529     -0.908     -1.215     -0.477     -0.010     -3.387     -1.278      0.053     -1.428      1.087      1.108     -1.358     -1.057      0.499      0.971      0.396      1.625     -0.134     -0.679
     1.907      0.696     -1.161     -0.816      1.037      1.324      1.093     -0.457     -0.614      1.324      1.724      1.626     -0.932     -0.823      1.275      1.555      0.870      1.080      1.866      0.812      1.402      0.739     -0.349     -0.469      0.885      0.594      0.015     -0.832     -0.285      0.070     -0.254      0.424     -0.033     -0.232      0.982     -0.445      0.737     -0.389     -0.696      0.911     -0.012      0.052      1.589      2.032      0.113
    -1.093      0.696      0.839     -0.816      1.037     -0.676      1.093      1.543     -0.614      0.324      0.724      1.626      0.068     -0.823     -0.725     -0.445     -0.130      0.080     -0.134      0.812     -0.052      0.642      0.161     -0.850      0.203     -0.947     -0.019      0.737      0.119      0.853     -0.603      0.320      1.363     -0.198      0.217      0.776      0.888     -0.246     -0.178     -0.861     -0.442     -0.901     -0.222      0.053      0.551
     0.907      0.696      1.839      2.184     -0.963      1.324      1.093      1.543     -0.614      0.324     -0.276      0.626      1.068      2.177     -0.725      0.555      0.870      1.080     -0.134      0.812      0.065      0.456      0.651      0.693     -0.399      0.825      0.250      1.180      1.389     -0.570      1.325      0.555      0.915     -1.203      0.591     -0.271     -0.017      0.061      1.652     -0.511      0.624      0.274      0.127     -0.423      1.063
    -0.093      0.696     -2.161      1.184      1.037      0.324      1.093     -2.457      1.386      0.324     -1.276      0.626      1.068      0.177      0.275     -1.445     -0.130     -0.920      0.866      0.812     -0.110      0.141     -0.085      0.758     -0.006     -0.206      0.644     -2.074      0.568      0.981      0.419      0.843     -2.267      0.843      0.420     -1.143      0.507      1.186     -0.395      0.370     -1.264     -0.236     -0.790      0.607      0.697
     0.907     -0.304     -1.161      1.184      1.037      0.324      1.093     -1.457     -0.614      0.324      0.724      0.626     -0.932      1.177      0.275      1.555      0.870     -0.920     -0.134      0.812      0.757     -0.146     -0.378      0.659      0.536      0.284     -0.206     -0.901      0.603      0.609     -0.435      1.160     -0.898     -1.114      0.210     -0.298      0.922     -0.109      0.726     -0.064      0.766      0.952     -0.439     -0.342      0.209
    -0.093     -0.304     -0.161     -0.816      1.037     -0.676      0.093     -1.457      2.386      1.324     -0.276      1.626     -0.932     -0.823      1.275      1.555     -0.130     -1.920      1.866      0.812      0.074      0.257     -0.753      0.198      1.291     -0.298     -0.703      0.611     -1.057     -0.293     -0.817     -0.121     -0.721      2.243      0.652     -0.292      1.222      0.064     -1.011      0.775      1.398     -0.372     -0.842      1.964     -0.314
     0.907      0.696     -0.161      1.184      0.037     -0.676     -0.907      0.543      1.386      1.324      0.724     -1.374     -0.932      0.177      0.275     -0.445     -2.130     -0.920      1.866     -0.188     -0.104     -0.801     -0.707      1.401     -0.554      1.178      1.541      0.805     -0.373      0.427     -0.490     -0.138      1.284      0.181      1.656      0.799     -0.246     -0.082     -0.784      0.547     -0.200     -1.140      0.080      1.129      0.310
     0.907     -1.304      0.839      1.184      1.037     -0.676     -0.907     -1.457     -0.614     -0.676     -0.276     -0.374      0.068     -0.823     -0.725      1.555     -0.130     -0.920     -2.134      0.812      0.649     -0.439     -0.085     -0.430     -0.375      0.238     -0.851      1.069      1.567      1.411     -1.130     -0.453     -1.360     -0.262     -0.481     -1.430      0.148      0.058     -0.588     -0.478      0.739      0.439     -0.712     -2.109      1.172
    -1.093      0.696      0.839      0.184      1.037     -0.676      0.093      1.543      0.386      1.324     -1.276     -0.374     -0.932     -0.823      1.275     -0.445     -0.130      0.080      0.866      0.812     -0.689     -0.464     -0.130     -0.231      0.465     -0.419      1.090      0.883      0.328      0.539     -0.075      0.611      1.641      0.607      1.339     -0.360      0.319     -0.744     -0.759      1.099      0.256      0.185      0.468      0.989      0.458
    -1.093     -0.304      1.839      0.184      1.037      0.324      0.093      1.543     -1.614     -2.676     -1.276     -0.374      1.068     -0.823     -1.725     -1.445     -0.130      0.080     -0.134     -0.188     -0.881     -0.039      0.357     -1.184     -0.571     -0.173     -0.256      1.580      1.484      1.434      1.316      0.074      1.102     -0.753     -2.327      0.020     -0.437      0.669     -0.091     -1.577     -0.500      0.023     -0.637      0.305      0.248
    -2.093      0.696     -1.161      0.184      1.037     -0.676      0.093      1.543     -1.614      0.324     -2.276     -1.374      1.068     -0.823      0.275     -1.445     -0.130      1.080      0.866     -0.188     -1.143     -0.449      0.452     -0.583      0.365     -0.984      1.108     -1.534      0.626      0.580      0.418      0.658      1.141     -1.021      0.156     -0.815     -0.683      0.388     -0.360      0.093     -0.157      0.352      0.330      1.092     -0.401
    -0.093     -0.304     -1.161      1.184      1.037     -0.676     -0.907     -1.457      2.386     -1.676     -1.276     -0.374      1.068      2.177     -1.725      0.555     -1.130     -1.920      1.866      0.812     -0.363     -0.659     -0.092      1.876      0.549      0.320      0.502     -0.954     -0.743      0.510     -0.140     -0.419     -1.246      1.028     -2.007     -0.839      0.541      1.192      0.809     -2.033      0.890     -0.500     -1.870      1.064      0.481
     0.907     -0.304      0.839     -0.816      0.037      0.324     -0.907      0.543     -0.614     -0.676      0.724     -0.374      0.068      0.177      0.275     -0.445     -0.130      0.080     -0.134     -0.188     -0.140     -0.299     -0.094     -0.221     -0.046      1.059     -0.164      1.070     -0.496      0.141      0.438     -0.615      0.652     -0.345     -0.733      0.958      0.018      0.291      0.427      0.081     -0.317      0.209      0.174     -0.077     -0.377
    -0.093      0.696     -1.161     -1.816      0.037      1.324     -2.907     -1.457     -0.614     -0.676     -1.276      0.626      0.068      0.177     -0.725      0.555     -0.130     -0.920     -1.134      0.812      0.009      0.195     -0.403     -0.723      0.020     -0.204      0.526     -0.771     -1.097     -0.150      1.454     -3.075     -1.055     -0.184     -0.683     -1.342      0.472      0.610      0.706     -0.736      0.470     -0.116     -0.162     -0.808      0.812
    -0.093     -0.304     -2.161      0.184     -1.963      0.324      1.093     -1.457      0.386     -1.676      0.724     -2.374     -0.932      1.177      0.275     -0.445      0.870     -0.920     -0.134     -2.188      0.284      0.079     -0.386      0.789     -1.639     -0.341     -0.347     -1.646     -0.678     -0.355     -0.004      1.084     -0.879     -0.102     -0.688      0.298     -2.289     -0.326      0.740      0.996     -0.774      0.790     -0.526     -0.267     -0.704
    -0.093     -3.304      0.839      0.184     -1.963     -0.676     -1.907      0.543      0.386     -0.676     -1.276     -2.374      1.068      0.177     -0.725     -0.445     -2.130      1.080     -0.134     -1.188     -0.791     -1.837      0.735      0.034     -1.678      0.729     -1.518     -0.143      0.079     -0.219      0.067     -0.097     -0.253      0.359      0.247     -0.336      0.002     -0.120      0.147     -0.015      0.548     -0.089     -0.039     -0.180      0.188
    -0.093     -0.304      0.839      0.184     -0.963     -1.676      0.093      0.543      0.386      0.324      0.724      0.626      1.068     -0.823      0.275     -0.445     -0.130      0.080     -0.134     -1.188      0.026      0.137      0.477     -0.039     -0.363     -0.101     -0.417      0.244      0.199     -0.522     -1.430     -0.160      0.080      0.388      0.533      0.658      0.420      0.390     -0.776      0.485     -0.446     -0.213     -0.633     -0.103     -0.901
    -0.093      0.696      1.839     -1.816      1.037      1.324      1.093      1.543     -1.614     -0.676      1.724      0.626      0.068     -1.823      0.275      1.555      0.870      1.080     -2.134      0.812      1.417      0.564      0.805     -1.604      0.529     -1.431      0.024      1.182     -0.108      0.328     -0.355      0.485      0.739     -0.437     -0.955     -0.315     -0.119     -1.188     -0.788     -0.102      0.055      0.240     -0.010     -1.410      0.286
     0.907     -0.304     -2.161     -0.816      0.037      1.324      1.093     -2.457     -1.614     -0.676      1.724     -1.374     -1.932      0.177      1.275      1.555     -0.130     -2.920     -1.134     -0.188      1.332     -0.266     -1.526     -0.121      0.411     -0.390     -0.132     -0.534     -0.718     -0.392     -0.004      1.366     -0.862     -1.502     -0.933     -0.123     -1.085      0.177      0.267      0.851      0.260      0.057     -0.662     -1.061     -0.679
    -0.093     -1.304     -1.161     -0.816      0.037     -1.676     -0.907     -0.457      0.386     -1.676      0.724     -0.374     -0.932      0.177     -1.725     -1.445     -1.130     -0.920     -0.134     -2.188     -0.468     -0.501     -0.602     -0.349     -1.016      0.277     -0.700     -0.512     -0.472      1.043     -1.046     -0.375      0.297      0.771     -1.286      1.508      0.311      0.059      0.544     -1.180     -0.730     -0.362      0.105     -0.002     -1.290
     1.907     -0.304     -0.161      0.184      0.037      1.324     -0.907      1.543      1.386      1.324      0.724     -2.374     -0.932      1.177      1.275      1.555      0.870      1.080     -0.134      0.812      1.047     -0.418      0.127      1.417      0.157      0.850      0.181     -0.334     -1.009     -0.219      0.072     -0.432      1.373      0.244      1.135     -0.680     -1.829     -1.072      0.333      1.143      0.384      1.341      1.038     -0.710      0.721
    -2.093     -2.304     -2.161      2.184      1.037     -1.676     -1.907     -0.457      0.386     -2.676     -1.276     -2.374     -0.932      2.177     -2.725     -0.445     -1.130     -0.920     -1.134      0.812     -0.793     -1.166     -0.387      0.581      0.225     -1.358     -1.239     -1.598      1.642      0.923     -0.861     -0.530      0.180      0.112     -2.762     -0.275     -0.883     -0.404      1.810     -2.901      0.477      0.350     -0.410     -1.350      0.538
     0.907      0.696      0.839     -1.816      1.037      0.324      0.093      0.543      0.386      1.324      1.724     -0.374     -1.932     -0.823      0.275      0.555     -0.130      1.080     -0.134      0.812      0.510     -0.136     -0.411     -1.202      1.422      0.394      0.846      1.267     -0.797     -0.356     -0.206      0.231      0.981      1.234      0.783      1.069      0.013     -1.253      0.011     -0.439     -0.008      0.172      1.772      0.414     -0.390
    -0.093      0.696     -2.161      1.184      1.037      1.324      1.093     -2.457     -0.614      1.324     -2.276      1.626     -2.932      0.177     -0.725     -0.445     -0.130     -2.920      0.866      0.812     -0.343      0.957     -1.670      0.472      0.779      0.351     -0.227     -0.638      0.817      0.314      1.652      0.067     -0.533     -0.858      1.099     -1.748      0.364     -0.505     -0.280     -1.102      0.004     -1.076     -0.438      0.790      0.120
    -0.093     -0.304     -2.161      2.184      0.037      1.324      1.093      1.543      0.386     -0.676     -0.276      0.626      0.068      2.177     -0.725     -0.445      0.870     -0.920      0.866     -1.188     -0.013      0.415     -0.362      1.231     -0.433     -0.018     -0.736     -1.871      0.820      0.565      1.473      0.752      1.964     -0.470     -0.359     -0.359      0.001      0.589      1.267     -0.520     -0.391      0.488     -0.216      0.227     -0.825
     0.907     -0.304      0.839     -1.816      1.037      1.324      0.093      0.543     -0.614      1.324      1.724      0.626      1.068     -1.823      1.275      1.555      0.870      1.080     -1.134      0.812      0.969      0.309      0.173     -2.097      0.941     -0.164     -0.733      0.653      0.155      0.019      0.399     -0.255      0.349      0.922      0.912      0.394      0.185      0.711     -0.264      0.898      0.506      0.558      0.600     -0.090     -0.114
    -2.093     -1.304      0.839     -0.816     -1.963     -1.676      1.093      0.543     -1.614     -2.676     -1.276      1.626     -1.932     -0.823     -0.725     -1.445     -0.130      0.080     -0.134     -1.188     -1.183     -0.088     -0.656     -0.528     -1.241     -0.840     -1.216      1.246     -0.282     -0.786     -0.392      1.034      1.174     -1.280     -1.893      0.318      1.705     -1.109     -0.346     -0.069     -0.081      0.152      0.998      0.114     -0.297
    -1.093      0.696      1.839      1.184      0.037     -1.676      1.093      1.543      0.386      0.324     -1.276      0.626      1.068      0.177      0.275     -2.445      0.870      1.080     -0.134      0.812     -1.674      0.980      0.689      0.966      0.364      0.602     -0.173      1.266      0.062     -0.201      0.032     -0.018      0.844     -0.345      0.155      1.180     -0.498      0.087     -0.297      0.345     -0.712     -0.109     -0.102     -0.636      0.563
    -0.093     -0.304     -0.161      0.184      0.037     -0.676      0.093      0.543     -0.614     -0.676      0.724     -0.374      0.068      0.177     -0.725      0.555     -0.130      1.080     -0.134      0.812      0.468      0.083      0.376     -0.546      0.100     -0.530     -0.292     -0.470      0.753     -0.089     -1.014      0.094      0.279     -0.182     -0.780      0.091     -0.556     -0.508      0.617     -0.912      0.027     -0.062      0.536      0.206      0.604
    -1.093     -1.304      0.839     -0.816     -0.963      1.324      1.093     -1.457      1.386     -2.676     -0.276      0.626      1.068      1.177     -0.725      0.555     -1.130      1.080     -1.134     -1.188     -0.287     -0.122      0.451      0.115     -0.189     -0.584     -1.110      0.484     -0.813     -0.823      1.617      1.288     -1.808      1.344     -2.438      0.119      0.763      0.361      1.135     -0.489      0.876     -1.151      0.412     -0.955     -1.041
     0.907      0.696      1.839     -1.816      1.037      1.324     -2.907     -1.457     -1.614      0.324      1.724     -0.374      0.068     -1.823      1.275      1.555      0.870      0.080     -0.134      0.812      1.079     -0.218     -0.103     -1.572      1.458     -0.233      0.880      1.807     -0.022     -0.300      0.237     -2.593     -1.356     -0.460     -0.402      0.175     -0.035      0.276     -0.779      0.686      0.446      1.069      0.179      0.557     -0.515
    -0.093     -0.304     -0.161     -0.816      0.037     -2.676     -1.907     -0.457     -0.614     -1.676     -1.276     -1.374      0.068     -0.823      0.275     -0.445     -1.130     -0.920     -0.134     -0.188     -0.696     -1.209     -0.145     -0.196     -0.252      0.767      0.829     -0.002     -0.655      0.426     -1.934     -0.800     -0.404     -0.455     -1.564     -0.379      0.209      0.278     -0.831      0.358      0.266      0.243     -0.688      0.053     -0.042
    -1.093      0.696     -0.161     -0.816     -1.963      0.324     -1.907      0.543      1.386     -0.676     -0.276      1.626      0.068      1.177     -0.725     -0.445     -1.130      0.080      0.866     -2.188     -0.053     -0.493      0.136      0.240     -1.381     -0.981      1.285     -0.394     -1.021     -0.600      0.466     -1.535      0.234      1.106      0.107     -0.252      2.090     -0.087      1.004     -0.110     -0.506     -0.696     -0.352      0.871     -1.015
    -2.093      0.696      0.839     -0.816      1.037     -0.676      1.093      0.543      1.386     -0.676     -2.276     -2.374      1.068      2.177     -0.725     -0.445      0.870      1.080     -1.134      0.812     -0.958      0.003      0.570     -0.439      0.685     -1.072      0.610      0.251     -0.515      0.458      0.311      1.155      0.060      1.494     -0.963     -1.006     -2.367      0.285      2.427     -0.854      0.616      0.702      0.186     -0.935      0.007
    -1.093     -0.304     -2.161      2.184     -0.963     -1.676     -1.907     -1.457      2.386      0.324     -1.276     -0.374      0.068      2.177      0.275      0.555     -2.130     -0.920      1.866     -0.188     -0.367     -0.721     -0.107      2.567     -0.643     -0.687      0.408     -1.787     -0.470     -0.308     -1.276     -1.242     -1.299      0.478      0.727     -0.896      0.742      0.377      0.363      0.549      0.732     -1.389     -0.617      0.729      0.460
    -2.093      0.696      0.839      1.184      1.037     -2.676      0.093      1.543      1.386      1.324     -0.276      0.626      0.068     -0.823      1.275     -2.445      0.870      1.080      0.866      0.812     -1.196      0.479      0.421      1.051      0.439     -0.870     -0.030      0.451      0.050      0.592     -1.293     -0.553      1.028      0.616      1.052      1.394     -0.084     -0.615     -1.586      1.100     -1.167      0.464      0.382      0.233      0.325
     0.907     -0.304      0.839      1.184     -2.963      1.324      1.093     -2.457     -1.614     -2.676      1.724      1.626     -2.932      0.177     -0.725      0.555      0.870     -1.920     -0.134     -2.188      0.607      0.371     -1.394      0.328     -2.087      0.323     -0.665      2.292      0.877     -0.868      0.579      0.711     -0.702     -1.821     -1.569      0.903      0.895     -0.856      0.001      0.365     -0.087      0.534      0.106     -0.335     -0.343
     1.907      0.696     -2.161      1.184      1.037      1.324      1.093     -1.457      1.386      1.324      1.724      0.626     -1.932     -0.823      1.275      1.555      0.870      0.080     -0.134      0.812      1.388      0.295     -0.612      0.710      1.146      0.504      0.253     -1.451      0.406     -0.124     -0.005      0.839     -0.647      0.804      0.895     -0.177      0.314     -1.018     -1.354      0.595      0.072      0.594      1.108     -0.534     -0.112
     0.907     -0.304     -1.161      0.184     -0.963      1.324      0.093     -2.457      0.386      0.324      0.724      0.626      0.068      1.177      1.275      0.555     -1.130     -1.920      0.866     -1.188      0.905      0.020     -0.189      0.890      0.369      0.052     -0.234     -0.952     -0.761     -1.532      0.343     -0.052     -2.257     -0.120      0.151     -0.446      0.732      0.445      0.558      1.161     -0.370     -1.086     -1.647      0.430     -1.420
    -0.093     -0.304     -1.161      0.184     -0.963      0.324     -0.907     -1.457     -0.614      0.324     -0.276     -0.374     -0.932      0.177      0.275     -0.445     -1.130     -1.920      0.866     -2.188     -0.222     -0.554     -0.868      0.617     -0.615      0.076      0.161     -0.391     -0.375     -0.498      0.439     -0.365     -0.596     -1.022      0.837      0.026      0.280      0.284     -0.310      0.618     -0.335     -0.298     -0.700      0.650     -1.632
     0.907      0.696      0.839      0.184      0.037      1.324      0.093     -0.457      0.386     -0.676      0.724     -0.374      1.068      0.177     -0.725      0.555     -0.130      1.080     -0.134      0.812      0.493     -0.110      0.662      0.549      0.282      0.406      0.822      0.267     -0.511     -0.068      0.798      0.159     -1.107     -0.041     -0.549      0.241     -0.146      0.180     -0.201     -0.804      0.098     -0.049     -0.108     -0.282      0.579
    -2.093      0.696     -2.161      2.184      0.037     -1.676      0.093      0.543     -1.614      0.324     -2.276      0.626      0.068      1.177      0.275     -1.445     -2.130      0.080     -1.134     -0.188     -1.521      0.003     -0.143      0.536     -0.710     -0.655      0.584     -1.908      1.674      0.855     -0.059      0.101      0.746     -2.002      0.654     -0.115      0.734      0.344      0.835      0.591      0.176     -2.008      0.221     -1.320      0.454
     0.907     -0.304     -1.161      2.184     -1.963      0.324     -1.907     -0.457      2.386      0.324     -0.276     -0.374     -2.932      0.177     -0.725     -1.445     -1.130      1.080      1.866     -1.188     -0.247     -0.730     -0.274      2.464     -1.366      1.091      0.413     -0.759     -0.426     -0.670      0.490     -1.279     -0.220      0.519      1.065      0.068      0.458     -2.311     -1.611      0.172     -1.021     -0.375      1.493      0.850     -0.078
    -0.093     -0.304      0.839     -0.816     -0.963      0.324      1.093      1.543      0.386     -0.676     -0.276     -0.374      0.068      0.177     -0.725      0.555      0.870      1.080      1.866     -0.188     -0.366      0.035      0.587      0.319     -0.736      0.193     -0.325     -0.070     -1.080     -0.183      0.739      1.066      0.817     -0.010     -0.348      0.088     -0.488     -0.567      0.043     -0.321      0.935      0.655      0.108      1.841      0.568
    -1.093     -0.304     -2.161      0.184      0.037      1.324      1.093      1.543      0.386      1.324     -0.276      0.626      0.068     -0.823      1.275     -0.445      0.870      1.080      1.866      0.812     -0.292      0.282      0.465      0.587      0.764     -0.803     -0.526     -2.714     -0.522     -0.612      1.709      0.840      1.019     -0.204      0.953      0.087      0.382     -0.483     -1.348      0.744     -0.239      0.435      0.222      1.656      0.255
     0.907      0.696      0.839     -0.816      0.037      0.324      0.093      0.543     -0.614      1.324      1.724      0.626      0.068     -0.823      1.275      1.555      0.870      0.080      1.866     -0.188      0.955      0.586      0.038     -0.855      0.608     -0.022      0.107      0.770     -0.142     -0.565     -0.766     -0.280      0.621      0.208      1.026      0.401     -0.091     -0.057     -0.226      0.975      0.437      0.339      0.074      2.360     -0.699
    -0.093      0.696     -0.161      0.184      0.037     -0.676      0.093      0.543     -1.614      0.324      1.724      1.626      1.068      0.177      0.275     -0.445     -0.130      1.080     -0.134     -1.188      0.676      0.784      0.510     -0.515     -0.013     -0.781     -0.052     -0.670      0.597      0.155     -1.430     -0.680     -0.052     -1.295      0.186      0.758      0.461      0.340      0.722      0.219     -1.230     -0.989      0.261      0.057     -1.174
     1.907      0.696     -0.161     -0.816      0.037      0.324     -1.907     -0.457     -0.614      0.324      0.724     -0.374     -0.932     -0.823      0.275      0.555     -2.130     -0.920     -1.134     -0.188      0.413     -0.585     -0.682     -0.623     -0.198      1.555      1.269      0.538     -0.104      0.197     -0.077     -1.322      0.317     -0.085      0.396      0.141      0.482      0.058     -0.264      0.425      0.162     -1.461      0.153     -0.666     -0.211
     0.907      0.696      1.839     -1.816     -0.963      0.324      1.093      1.543      0.386     -0.676      0.724      1.626      0.068     -1.823     -0.725      0.555      0.870      1.080      0.866     -1.188      0.429      0.763      0.688     -1.468     -0.972      0.614     -0.232      1.087     -0.351      0.024     -0.207      0.258      0.765      1.433     -0.129      0.020      0.349     -0.755     -0.724     -0.361      0.046     -0.166     -0.046      1.338     -0.378
    -1.093     -1.304      0.839     -1.816      1.037     -2.676      0.093      1.543     -1.614      1.324     -1.276     -1.374      0.068     -1.823      1.275     -0.445      0.870      1.080     -0.134      0.812     -0.779     -0.409      0.586     -1.512      0.065     -0.282     -0.800      0.288     -0.304      0.993     -1.707      0.650      0.917     -0.602      1.152     -0.339     -0.686     -0.862     -0.789      1.151      0.507      1.375      0.155      0.623      0.766
    -1.093     -0.304      0.839      1.184      0.037     -1.676      0.093      1.543      2.386     -0.676     -0.276     -0.374      1.068      1.177     -0.725     -0.445     -0.130      0.080      0.866      0.812     -1.388      0.058      0.105      1.714      0.140      0.368     -0.474      0.739     -0.521     -0.001     -0.150     -0.016      1.471      1.097     -0.702      1.646     -0.330      1.020     -0.008     -0.778      1.096     -0.043     -0.083      0.226      0.779
    -2.093      0.696     -1.161     -1.816      1.037      1.324      1.093      1.543     -1.614      1.324      1.724      0.626      1.068      1.177      1.275      1.555      0.870      1.080     -2.134      0.812      0.768     -0.147      0.614     -0.473      0.813     -2.730      0.848     -1.798     -1.157      0.302      0.578      1.185      0.923     -1.295      0.920      0.564      0.905      0.025      1.415      0.742      0.642      1.034      0.252     -2.030     -0.172
     0.907     -0.304      0.839     -1.816      0.037      0.324      0.093      1.543     -1.614     -2.676     -0.276     -0.374      0.068     -1.823      1.275     -0.445     -2.130      0.080     -1.134      0.812     -0.295     -0.486      0.149     -1.865     -0.553      1.293      0.195      0.669     -0.091      0.394      0.558      0.594      1.290     -0.303     -2.257      0.016      0.340     -0.222     -0.615      1.464     -0.066     -1.412     -0.115     -0.184      1.193
    -0.093      0.696     -0.161      0.184     -0.963     -0.676      1.093      0.543     -0.614     -0.676     -0.276      0.626      1.068      1.177     -0.725      0.555     -1.130      0.080      1.866      0.812     -0.350      0.414      0.113      0.359     -0.852      0.202      0.081     -0.167     -0.068     -0.028     -0.333      0.462      0.478     -0.893     -0.145      0.171      0.023      0.714      0.910     -0.185      0.939     -1.643     -0.275      1.764      1.478
    -1.093     -0.304     -1.161     -0.816      0.037     -0.676     -0.907     -0.457      1.386     -0.676      0.724      0.626      0.068      0.177     -0.725      0.555     -1.130      0.080     -1.134     -2.188      0.200     -0.300      0.176      0.064     -0.719     -1.320      0.060     -1.216     -0.784      0.812     -0.834     -0.666     -0.582      1.340     -0.262      0.439      1.104     -0.103      0.002     -0.433      0.297     -0.759     -0.197     -1.173     -1.650
    -0.093     -0.304     -1.161      2.184      0.037      1.324      0.093      0.543      1.386      0.324      0.724      0.626      0.068      2.177      0.275     -0.445     -0.130     -1.920     -2.134     -0.188      0.135     -0.394     -0.583      1.950     -0.119     -0.117      0.088     -0.538      0.062      0.103      1.395      0.663      1.245     -0.018      0.473      0.472      1.165      0.667      0.791      0.349     -0.675      0.282     -1.028     -3.020      0.048
    -0.093     -3.304      0.839      2.184     -2.963     -0.676     -0.907      1.543      1.386      1.324     -0.276     -2.374      1.068     -1.823      1.275     -0.445     -1.130      1.080     -1.134     -1.188     -0.515     -1.150      0.504      0.771     -2.284      0.307     -2.159      0.380      1.349     -0.636     -0.080      0.210      0.981      0.817      2.423      0.478     -0.743      0.369     -2.177      2.441     -0.006      0.157      0.169     -1.319      0.877
    -2.093     -1.304     -1.161     -1.816      1.037     -2.676     -0.907     -2.457     -1.614     -0.676     -2.276     -0.374      1.068      2.177      1.275     -1.445     -2.130      0.080     -1.134      0.812     -2.110     -1.190      0.229     -0.869     -0.336      0.121     -0.121     -1.399     -0.874      1.195     -0.437      0.076     -2.765     -0.925     -0.434      0.695      1.221      0.646      2.797      1.409      0.763     -0.595     -0.348     -0.793      1.084
     0.907      0.696      0.839     -1.816      0.037      0.324     -2.907     -1.457     -0.614     -0.676      0.724      0.626      1.068     -0.823      0.275      1.555      0.870     -0.920      1.866     -0.188      0.494      0.246     -0.028     -1.513     -0.112      0.535      0.403      0.907     -0.235      0.198     -0.285     -3.138     -1.422      0.572     -0.783     -0.123      0.343      1.077      0.211      0.333      1.205      0.554     -0.969      2.430      0.094
    -0.093     -0.304     -1.161      0.184     -0.963      0.324     -0.907      0.543     -0.614     -0.676     -1.276     -0.374     -0.932      0.177     -0.725      0.555     -0.130      0.080     -0.134     -0.188     -0.324      0.050     -0.418     -0.240     -0.145      0.081     -0.413     -0.874      0.438     -0.850      0.683     -0.933      1.099     -0.473     -0.556     -0.774     -0.421     -0.420      0.223     -0.808      0.787     -0.251      0.739     -0.113     -0.135
     0.907     -0.304     -1.161     -1.816      1.037      0.324      0.093      0.543      0.386      0.324      0.724     -0.374      0.068     -1.823      0.275      1.555      0.870      1.080      1.866      0.812      0.747      0.339      0.275     -0.991      0.540      0.158     -0.552     -1.394     -0.788      0.544     -0.438     -0.075      0.349      0.927      0.030     -0.207     -0.728     -0.271     -1.141     -0.087      0.691      0.360      0.783      2.112      0.201
    -2.093     -0.304     -0.161      2.184      1.037     -0.676     -0.907     -1.457      2.386     -0.676     -2.276     -0.374      0.068      2.177     -0.725     -2.445     -1.130     -0.920     -2.134     -0.188     -1.554     -0.160     -0.085      2.214     -0.725     -0.579     -0.141     -0.167     -0.016      1.744      0.963     -0.693     -1.419      0.691     -0.213     -0.217     -0.102      0.170      0.433     -0.322     -0.580     -0.929     -0.853     -3.123      0.672
    -2.093      0.696     -0.161     -0.816     -2.963      0.324     -2.907     -1.457     -0.614     -0.676     -0.276      0.626      1.068      0.177     -0.725     -2.445      0.870      1.080     -2.134     -2.188     -0.175     -0.010      0.554     -1.012     -1.947     -1.759      0.593     -0.596      0.301     -1.050      0.639     -2.852     -1.993      0.330      0.308     -0.096      0.758      0.244      0.803      0.110     -2.269      0.901      0.324     -1.611     -0.346
     0.907      0.696      1.839      0.184      0.037      0.324      1.093      0.543      0.386      1.324      0.724      0.626      0.068      0.177      1.275      0.555      0.870      0.080     -1.134     -0.188      0.284      0.359     -0.253      0.683      0.336      0.565      0.175      1.998     -0.603     -0.340      0.088      0.826      0.726     -0.191      1.186      0.258      0.149      0.388     -0.239      1.099      0.101      0.393      0.437     -1.378     -0.506
     1.907      0.696      1.839      0.184      0.037      1.324     -0.907      0.543      0.386     -0.676     -0.276      1.626      1.068      1.177      0.275      1.555     -1.130      1.080      0.866      0.812      0.543     -0.036      0.991      0.391     -0.369      1.238      0.696      0.931     -0.111      0.551      0.821     -0.854     -0.234      0.103     -0.403     -0.813      1.676     -0.503      0.933      0.389      1.085     -0.996     -0.432      0.597      1.068
    -2.093     -0.304      0.839     -1.816      0.037     -0.676     -0.907      1.543     -1.614      1.324     -0.276     -2.374      1.068     -0.823      1.275     -0.445      0.870      1.080      1.866      0.812     -0.556     -0.762      0.640     -1.039      0.871     -1.503      0.498      0.189     -0.823     -0.929     -0.092     -0.107      0.783     -0.860      0.976      0.480     -1.447      0.299     -0.255      0.875      0.172      1.896     -0.050      2.397      0.057
    -2.093     -0.304     -0.161      2.184      0.037     -2.676     -1.907     -1.457      0.386      0.324     -1.276     -1.374      0.068      1.177      0.275     -2.445     -0.130     -0.920      0.866     -0.188     -1.089     -0.782     -0.150      2.056     -0.435     -1.086      0.388      0.034      0.224      0.403     -1.454     -1.177     -1.286     -1.062      0.504      0.123     -0.247      0.089     -0.351      0.517     -1.201      0.686     -0.709     -0.052      0.224
     1.907      0.696     -1.161      0.184      1.037      1.324      1.093     -0.457     -0.614          *     -0.276      0.626     -0.932      0.177          *      0.555      0.870     -0.920      0.866     -0.188      0.287      0.441     -0.636      0.522     -0.717      1.807      0.219     -0.476     -0.255      1.513      1.050      0.649      0.286     -1.072      0.574     -0.637     -0.023      0.023     -0.317      1.557      0.267      0.309      0.090      0.744      0.501
    -0.093     -0.304      0.839      1.184     -0.963      0.324      1.093     -1.457      1.386     -0.676     -0.276      0.626      1.068      2.177     -0.725      0.555     -0.130     -0.920      0.866     -0.188      0.419      0.087      0.165      1.327     -1.229     -0.277     -0.350      0.762     -0.127      0.296     -0.051      0.995     -1.560      0.229     -0.198     -0.876      0.522      0.830      1.107     -0.160      0.054     -0.093     -1.102      0.151      0.863
     0.907      0.696     -1.161      1.184     -0.963      0.324      0.093     -1.457      1.386      0.324      1.724      1.626     -0.932      1.177     -0.725      0.555     -0.130     -0.920     -0.134     -0.188      0.556      0.535     -0.836      0.651     -0.887      0.382      0.082     -0.400      0.458     -0.021     -0.266     -0.251     -0.558      0.978      0.662      0.960      0.723      0.405      0.631     -0.477     -0.071     -0.517      0.465     -0.405      0.663
    -2.093     -1.304     -0.161     -1.816      0.037     -1.676     -0.907      0.543      1.386      0.324     -2.276     -0.374      1.068      0.177     -0.725     -1.445     -2.130      1.080      1.866      0.812     -1.328     -0.867      0.792     -0.355      0.465     -0.751     -0.449     -0.947     -1.454     -0.362     -0.051     -0.054     -0.137      1.541     -0.007     -0.460      0.830     -0.022      0.230     -0.994     -0.052     -1.074     -0.150      2.010      0.557
     0.907      0.696     -1.161     -1.816      1.037      0.324      0.093     -1.457     -1.614      1.324      0.724     -0.374      1.068     -0.823      0.275      0.555      0.870      0.080     -1.134     -0.188      0.293      0.359      0.039     -1.846      0.603      0.380      0.334     -1.434      0.092      0.629     -0.054     -0.349     -1.470     -0.263      1.033      0.359     -0.943      0.873      0.355     -0.049      0.451      0.559      0.095     -0.406     -0.599
     0.907      0.696     -1.161     -1.816      0.037      1.324      0.093      0.543     -0.614      0.324      1.724      0.626      1.068     -0.823      0.275      1.555      0.870      1.080     -1.134      0.812      1.309      0.843      0.365     -1.033     -0.204     -0.351     -0.236     -1.599     -0.815      0.221     -0.116     -0.722      0.004      0.260      0.487     -0.113     -0.514      0.447     -0.045      0.481      0.067     -0.052      0.514     -0.652      0.994
    -0.093      0.696      0.839      0.184      0.037      1.324      1.093      1.543      1.386      0.324      0.724      1.626      1.068      0.177     -0.725     -0.445     -0.130     -0.920      0.866     -0.188      0.202      0.927      0.489      0.389      0.175     -0.306     -0.208      0.201     -0.421     -0.320      1.266      0.214      1.137      1.079      0.206      0.496      0.434      0.223      0.022     -0.852     -0.596     -1.107     -1.658      0.948     -0.361
    -1.093      0.696      1.839     -1.816     -0.963      1.324      1.093      1.543     -0.614      1.324     -1.276      0.626     -1.932     -1.823      0.275     -2.445      0.870      1.080      0.866     -0.188     -0.202      0.264     -0.336     -1.774     -0.528     -0.758      0.365      2.101      0.055     -0.454      1.639      0.799      1.989      0.771      1.380     -0.873      0.386     -1.412     -0.289      0.554     -2.127      0.587      1.563      1.708      0.299
    -2.093     -3.304     -1.161     -1.816      1.037     -1.676      1.093      1.543     -1.614     -0.676     -0.276      1.626      1.068      0.177      0.275      1.555      0.870      1.080     -0.134      0.812     -0.305     -0.257      0.232     -1.961     -0.291     -1.730     -3.050     -1.494      0.021      1.261     -1.372      1.407      1.197     -0.165     -0.541      0.191      2.005      0.633      1.533      0.398      1.756      1.075      0.659      0.703      0.958
    -1.093      0.696     -0.161      1.184     -0.963     -2.676     -0.907      0.543     -1.614      1.324     -0.276     -1.374      0.068     -0.823     -0.725     -0.445     -0.130      1.080      0.866     -1.188     -0.371     -0.453      0.483     -0.578     -0.662     -0.768      1.211     -0.674      1.528     -0.351     -2.119     -0.399      0.072     -1.112      1.749      0.228     -0.679     -0.695     -0.521     -0.456      0.085      0.388      0.111      1.146     -0.606
     0.907      0.696     -0.161     -1.816      1.037      0.324     -0.907      0.543     -1.614      1.324     -0.276     -1.374      0.068     -0.823      1.275      0.555      0.870      0.080     -1.134      0.812     -0.066     -0.543     -0.081     -0.985      1.532      1.102      1.210     -0.298     -0.805     -0.428      0.409     -0.287      0.554     -0.756      0.565     -0.130     -0.686      0.043     -0.184      0.567      0.701      1.388      0.269     -0.841     -0.541
     1.907      0.696      0.839     -1.816      1.037      0.324     -2.907      0.543     -0.614      1.324      1.724      0.626      0.068     -0.823      1.275      0.555      0.870      1.080     -2.134      0.812      1.104      0.481      0.124     -1.171      1.018      0.720      0.175      0.641     -0.574      0.005     -0.874     -3.185      0.539      0.246      0.899      0.112      0.131     -0.367      0.093      0.846     -0.623      0.468      0.878     -1.623     -0.096
    -0.093      0.696      1.839      0.184      0.037      0.324      0.093      0.543      1.386      0.324      0.724      0.626      1.068      1.177     -0.725      0.555     -0.130      0.080     -0.134      0.812      0.655      0.532      0.883      0.506      0.732     -0.732      0.071      0.995     -0.417     -0.862     -0.536     -0.469     -0.329      0.917     -0.098      0.008      0.022     -0.246      0.569     -1.082     -0.368     -0.718     -1.200     -0.352      0.185
    -1.093     -1.304     -1.161     -1.816     -1.963      0.324      1.093      1.543      1.386      1.324     -0.276     -2.374     -2.932     -1.823      1.275     -1.445     -0.130      1.080      0.866     -0.188     -0.411     -0.607     -0.715      0.230      0.282     -0.682     -0.624     -0.584     -1.889     -2.183      0.850      1.698      2.366      1.371      1.174      0.327     -1.489     -2.122     -2.101      1.245     -0.888      0.487      2.048      0.865     -0.482
     0.907     -0.304      1.839      0.184      0.037      1.324      0.093     -0.457      1.386     -0.676     -0.276      0.626      0.068      0.177     -0.725      1.555      0.870      0.080      0.866      0.812      0.943      0.250     -0.187     -0.157      0.071      0.065     -0.676      2.187      0.411      0.073      0.351     -0.165     -0.095      1.696     -0.639     -1.528      0.460      0.477      0.256     -0.568      0.584      0.734      0.302      0.854      0.464
     0.907      0.696     -1.161      0.184      1.037      1.324      1.093     -2.457     -0.614      1.324      1.724      1.626     -0.932      0.177      1.275      1.555      0.870     -1.920     -0.134      0.812      1.310      0.896     -0.816      0.011      0.177     -0.500     -0.129     -0.222      0.183      0.829     -0.044      0.264     -1.598     -0.569      1.163      0.029      0.584      0.250      0.144      1.201      0.039     -0.062     -0.651     -0.122      0.538
    -0.093      0.696     -0.161     -1.816      0.037      1.324      0.093     -0.457      1.386      1.324     -1.276     -1.374      1.068      0.177      0.275      1.555      0.870     -0.920     -2.134      0.812      0.095      0.000      0.229     -0.399      1.429     -0.175      0.666     -0.334     -1.406     -1.408      1.322     -0.058     -0.669      1.683      0.636     -1.292     -1.189      0.694      0.737     -0.362      1.433      0.937     -1.345     -1.924     -0.278
     0.907      0.696      0.839      1.184      0.037      0.324      0.093      0.543      1.386      0.324     -1.276      0.626      0.068      1.177      0.275      0.555     -0.130      0.080      0.866     -0.188     -0.227      0.320      0.144      1.107      0.266      1.207      0.310      0.599      0.251     -0.211      0.704     -0.346      0.474      0.528      0.164     -1.001      0.120     -0.155      0.427      0.219      0.692     -0.215     -0.072      0.398     -0.415
    -1.093     -2.304     -1.161      0.184     -0.963      1.324     -0.907     -0.457      1.386      0.324     -0.276     -0.374     -1.932      2.177     -0.725      0.555     -1.130     -0.920      0.866     -1.188     -0.164     -0.750     -1.122      0.547     -1.037     -0.898     -1.361     -0.253     -0.283      0.187      1.440     -0.254      0.799      0.751      0.910     -0.053      0.486     -0.330      1.732     -0.139      0.800     -0.227      0.787      0.636     -0.109
     0.907     -0.304     -1.161     -0.816      1.037      0.324     -0.907      0.543      1.386      0.324     -0.276     -0.374      0.068     -1.823      0.275      1.555     -1.130      0.080      0.866      0.812     -0.400     -0.600      0.173      0.439      0.220      1.172      0.340     -1.408     -1.273      0.608      0.618     -0.208      0.330      1.088      0.178      0.320      0.429     -0.104     -2.080      0.206      2.143     -0.262     -0.177      0.613      0.784
    -2.093      0.696      0.839      1.184      0.037     -2.676      0.093     -1.457     -1.614      1.324     -1.276      0.626      1.068      1.177     -0.725     -0.445     -1.130      0.080     -1.134     -0.188     -0.856     -0.088      0.660      0.640     -0.094     -1.100      0.722      0.270      0.501      0.086     -1.782      0.130     -2.223     -1.943      1.383     -0.169      0.661      0.256      0.695     -0.498      0.189     -0.952     -0.963     -1.567     -0.161
    -0.093     -0.304     -1.161     -1.816      0.037      1.324      1.093     -2.457     -1.614      0.324      0.724      0.626      1.068     -1.823      1.275      1.555      0.870     -0.920     -2.134      0.812      0.544      0.385      0.504     -1.005      0.215     -0.593     -0.693     -1.630     -0.678     -0.096      0.703      0.609     -2.923     -0.843      0.096      0.216      0.116      0.457     -1.269      1.312      0.998      0.348     -1.517     -1.570      0.735
    -0.093      0.696     -0.161      1.184      1.037     -1.676      0.093      1.543     -0.614      0.324      0.724      0.626      1.068      1.177     -1.725     -1.445     -1.130     -1.920     -1.134      0.812     -0.173     -0.309      0.119      0.277      0.138      0.108      1.068     -0.223      0.903      0.813     -1.499      0.504      1.515     -0.842      0.269      1.032      1.088      0.942      0.893     -1.583     -1.120     -0.749     -2.025     -1.312      0.743
    -0.093     -0.304     -1.161     -1.816      1.037     -2.676     -0.907      1.543     -0.614      1.324     -0.276      0.626     -0.932     -0.823     -0.725     -1.445     -1.130      0.080     -1.134      0.812     -0.672     -0.500     -0.457     -1.301      0.587      0.511      0.268     -0.581     -0.580      0.382     -1.942     -0.376      2.071      0.375      0.998      0.548      1.295     -0.373      0.165     -1.174     -0.878     -0.688      0.756     -0.666      0.216
    -1.093     -0.304      0.839     -1.816     -2.963      0.324      0.093      1.543     -1.614     -0.676      0.724     -0.374      1.068     -0.823      0.275      0.555      0.870      1.080      0.866      0.812      0.812      0.270      0.856     -1.270     -1.142     -1.897     -0.464      0.040     -0.550     -1.481     -0.583     -0.142      0.803     -0.626     -0.078     -0.294     -0.817     -0.080      0.179      0.719     -0.257      0.619     -0.211      1.571      1.631
     1.907      0.696     -0.161     -1.816      0.037      1.324      1.093      1.543     -1.614     -0.676      1.724     -0.374      1.068      0.177     -0.725      1.555     -1.130     -0.920     -0.134      0.812      1.395      0.163      0.310     -2.011      0.265      0.604      0.487     -0.564      0.386     -0.080     -0.178      0.901      1.117     -0.234     -0.789     -0.206     -0.491      0.680      1.557     -0.859      0.018     -1.393     -1.375      0.902      0.834
    -0.093      0.696     -2.161     -0.816      0.037      1.324      1.093     -2.457     -1.614      1.324     -2.276      0.626     -1.932     -1.823      1.275      0.555      0.870      1.080      0.866      0.812     -0.241      0.484     -0.309     -0.566      0.651      0.272      0.155     -1.862     -0.160     -0.766      1.472      0.629     -2.008     -1.192      1.004     -1.864      0.114     -1.536     -1.276      0.899      0.855      0.517      1.358      1.268      0.253
    -0.093      0.696      1.839     -0.816     -0.963      0.324      1.093      1.543     -0.614      0.324      0.724      0.626      1.068     -1.823      0.275      0.555      0.870      1.080     -0.134     -1.188      0.104      0.436      1.000     -0.241     -0.530     -0.286      0.327      0.825     -0.476     -0.367      0.273      0.837      0.412     -0.270      0.424      0.697      0.164     -0.448     -1.729      0.515      0.411      0.553     -0.458     -0.055     -0.483
     0.907      0.696      1.839      1.184     -1.963      1.324      1.093      0.543      1.386     -1.676     -1.276      0.626      1.068      1.177     -1.725      0.555      0.870      0.080      0.866     -2.188      0.050      0.462      0.340      1.406     -1.645      0.950      0.327      1.482     -0.389     -0.155      1.197      0.845      0.177      0.279     -0.659     -1.463      0.133      0.508      0.088     -0.843      0.618      0.304     -0.310      0.144     -0.707
     1.907      0.696      1.839     -0.816      0.037      1.324     -0.907      1.543      0.386     -0.676     -0.276     -0.374      0.068     -1.823      0.275     -0.445     -0.130      1.080     -0.134      0.812      0.613     -0.141      0.369     -1.381      0.313      1.246      0.735      1.394      0.651     -0.257      0.751     -0.724      1.196      1.370     -1.048     -1.127     -0.198     -0.400     -0.838      0.120     -1.133     -0.117      0.476      0.408      0.584
     0.907     -0.304     -0.161     -0.816      0.037      1.324      0.093      0.543     -0.614     -0.676      0.724      0.626     -0.932     -1.823     -0.725      1.555     -0.130      0.080      1.866     -0.188      0.533     -0.021     -0.476     -0.178      0.411      0.270     -0.350      0.329     -0.587     -0.378      0.652      0.190      1.134     -0.556     -0.931     -0.098      0.594     -0.527     -1.652     -0.855      1.075     -0.066      0.778      2.056     -0.514
    -2.093     -0.304      0.839      1.184     -0.963     -1.676     -1.907     -2.457      1.386     -1.676     -2.276     -0.374     -1.932      1.177     -1.725     -2.445     -0.130     -0.920      0.866     -1.188     -1.415     -0.036     -1.001      0.559     -1.080     -0.635     -0.214      1.994      0.611      0.243     -0.146     -1.953     -1.226      0.914     -1.071     -0.353     -0.229     -0.664      1.037     -1.115     -0.905     -0.093      0.651      0.582     -0.268
    -0.093      0.696     -1.161      0.184     -0.963      1.324     -0.907      0.543     -1.614     -0.676     -1.276     -1.374     -0.932      1.177      1.275     -0.445     -0.130      0.080     -1.134     -2.188     -0.764     -0.014     -0.228     -0.310     -0.904      0.582      0.790     -1.100      0.515      0.046      2.341     -0.921      0.778     -1.352     -0.241     -0.234     -1.235     -0.592      1.457      1.826      0.185     -0.002      0.328     -0.928     -1.283
     1.907     -1.304      0.839     -1.816      1.037      1.324     -1.907     -0.457     -1.614      0.324      1.724     -2.374     -0.932     -1.823      1.275      1.555      0.870      0.080     -2.134      0.812      0.631     -1.039     -0.117     -1.977      0.377      1.267     -0.125      0.991      0.186      0.709      0.738     -1.086     -0.177     -0.223      0.158      0.695     -0.976     -0.581     -0.448      1.152      0.855      2.188      0.420     -1.328      0.407
    -0.093      0.696     -1.161     -0.816      1.037      0.324      1.093     -0.457     -0.614      1.324      1.724      1.626      1.068      1.177      0.275      0.555      0.870      1.080     -1.134      0.812      0.683      1.102      0.430      0.653      0.596     -0.826     -0.232     -1.627     -1.345      0.299     -0.416      0.228     -0.702     -0.972      0.948      0.673      0.095      0.476      0.584      0.068     -0.127     -0.386      0.220     -1.462      0.319
     1.907      0.696      1.839     -1.816      1.037      1.324      1.093      1.543      0.386     -0.676      1.724      0.626     -0.932     -0.823     -0.725      1.555      0.870      1.080      1.866      0.812      1.908      0.399      0.334     -0.811      1.025     -0.041      0.456      1.388     -0.965      0.022     -0.546      0.703      1.109      1.024     -1.283     -0.907      0.189     -1.444     -0.344     -1.247     -0.553      0.375      0.660      2.229     -0.037
     1.907     -0.304      0.839     -1.816      1.037      1.324      1.093      0.543     -1.614          *      0.724     -2.374      1.068     -1.823          *      1.555      0.870      1.080     -2.134      0.812      0.693     -0.445      0.683     -2.111      1.098      1.209      0.064      0.249      0.157     -0.179      0.635      1.513     -0.163     -0.074     -0.617     -0.609     -1.709      0.088     -0.475     -1.556      0.767      1.220      0.183     -0.987     -0.126
    -1.093     -0.304     -0.161     -0.816     -0.963      0.324     -0.907      0.543      0.386     -1.676     -0.276     -1.374      0.068      1.177     -0.725     -1.445     -0.130     -0.920      0.866     -2.188     -0.666     -0.200     -0.207     -0.170     -0.568     -0.408     -0.172     -0.138     -0.544     -0.476      1.020     -0.694      0.952      0.671     -1.495      0.629     -1.186      0.430      1.159     -0.424     -0.947      0.088     -0.607      0.859     -1.552
    -0.093      0.696      1.839     -0.816     -1.963     -1.676      1.093      1.543     -1.614     -1.676      1.724      1.626      1.068      0.177     -2.725      0.555      0.870      1.080     -1.134     -2.188      0.315      0.622      0.425     -0.760     -1.503     -0.282      0.009      1.318     -0.066     -0.371     -1.853      0.604      1.012     -1.150     -0.768      1.153      0.709      0.481      0.575     -1.897      0.269      0.377      0.386     -0.896     -1.052
    -2.093      0.696     -2.161     -0.816      0.037     -0.676      0.093     -1.457      0.386      0.324     -1.276      1.626      0.068     -0.823      0.275      0.555      0.870      0.080     -0.134     -0.188     -0.090      0.803     -0.340      0.410      0.296     -2.138      0.002     -1.729     -1.260     -0.223     -0.653     -0.686     -1.173      0.082      0.084     -1.000      0.492      0.270     -1.162      0.075      0.588     -0.086      0.422     -0.330     -0.335
     1.907      0.696      1.839     -1.816      1.037      1.324      1.093      1.543     -1.614     -2.676      1.724      1.626      1.068     -1.823      1.275     -2.445     -3.130      0.080     -2.134      0.812      0.433     -0.274      0.555     -0.731      0.587      1.456      0.962      1.255     -1.122      0.516      0.862      1.359      0.874     -0.927     -2.859      1.196      2.153      0.295     -1.559      1.060     -2.972     -2.670     -0.919     -1.896      0.279
    -0.093     -2.304      0.839      0.184      0.037     -0.676      0.093     -2.457      1.386     -0.676     -1.276     -1.374     -0.932     -0.823      0.275     -0.445     -0.130      1.080      0.866     -0.188     -0.691     -0.766      0.057      1.007     -0.106      0.652     -1.425      0.755     -0.886      0.130     -0.011      0.866     -2.398      0.811     -0.623     -0.391     -0.425     -0.886     -1.519      0.269      0.352      0.765      0.734      0.630     -0.098
     0.907      0.696     -2.161      1.184     -0.963      0.324      0.093     -0.457     -0.614     -0.676      1.724     -0.374      0.068      0.177     -0.725      1.555     -0.130     -0.920      1.866     -0.188      0.480     -0.185     -0.351      0.487     -0.706      0.510      0.923     -1.953      0.601     -0.198     -0.272      0.318     -0.072     -0.959     -0.258      0.850      0.082      0.652     -0.192     -0.545      1.122      0.118     -0.323      1.707      0.607
    -0.093      0.696     -0.161      0.184      0.037     -0.676      0.093      0.543      1.386      0.324     -1.276     -0.374     -0.932     -0.823      0.275     -1.445     -0.130      0.080      0.866      0.812     -0.771     -0.227     -0.410      0.910      0.856      0.497      0.973      0.219     -0.642     -0.884      0.040      0.204      1.083      0.817     -0.024     -0.314     -0.021     -0.525     -1.621     -0.157     -0.444      0.070      0.641      0.597      0.217
    -0.093     -2.304      0.839      2.184     -2.963      0.324     -0.907      1.543      1.386     -2.676     -2.276     -0.374      1.068      2.177     -2.725     -0.445      0.870      1.080      0.866     -3.188     -1.222     -0.433      0.751      1.352     -3.081      1.016     -1.885     -0.223      0.792      0.321      1.655     -0.549      0.774      0.418     -0.983     -0.610      0.303      0.101      1.112     -1.266      0.809      1.245     -0.030      0.149     -0.537
    -0.093      0.696     -1.161     -1.816      0.037      1.324      0.093     -2.457      0.386      0.324      1.724     -2.374      1.068     -1.823     -1.725     -0.445      0.870      1.080     -2.134     -0.188      0.980     -0.113      0.293     -1.603     -0.675     -1.061      0.910     -1.487     -0.258      0.662      0.211     -0.012     -2.838      1.656      0.431      0.553     -2.095      0.534     -0.650     -1.397     -1.400      1.086      0.622     -1.423      0.459
    -1.093     -0.304     -1.161      1.184      1.037      0.324      0.093     -0.457      1.386      1.324      0.724      0.626      0.068     -0.823      0.275      0.555     -0.130      0.080      0.866      0.812     -0.042      0.077      0.200      0.615      2.351     -1.052     -0.232     -1.296      0.619     -1.331      0.230     -0.028     -0.758      0.785      0.247      0.782      0.576     -0.161     -1.191     -0.997      0.708     -0.234     -0.204      0.753     -1.427
    -0.093      0.696     -0.161      1.184     -0.963     -1.676     -0.907      0.543     -0.614      0.324      0.724     -0.374      0.068     -1.823      0.275     -0.445     -0.130      0.080     -0.134     -0.188      0.032     -0.338      0.031     -0.308     -0.853      0.005      1.015     -0.105      1.498     -0.132     -1.754     -0.461      0.438     -0.412      0.803      0.521      0.125      0.109     -1.737      0.604     -0.461      0.235      0.028     -0.128      0.557
    -1.093     -0.304      0.839     -0.816      0.037      0.324     -0.907     -1.457     -1.614      1.324     -0.276      0.626      0.068     -1.823      1.275      0.555      0.870      0.080     -1.134      0.812     -0.177      0.113     -0.068     -1.609      0.614     -0.907     -0.437      0.946      0.889     -0.541      0.433     -0.981     -1.221     -0.415      1.087     -0.285      0.592      0.073     -0.650      0.986      0.726      0.804      0.230     -0.362      0.484
    -0.093      0.696     -1.161      1.184     -0.963      0.324      1.093      1.543      0.386      1.324     -1.276     -1.374      0.068     -0.823      1.275      1.555     -0.130      1.080      1.866      0.812      0.007     -0.419      0.536      0.771      0.361     -0.136      1.102     -1.764      0.322     -1.206      0.572      1.387      1.080     -0.237      1.145     -1.205     -0.901     -0.643     -1.273      1.189      1.532      0.490      0.272      1.498      0.508
     0.907      0.696      0.839      0.184      1.037     -1.676     -1.907      1.543     -0.614     -0.676     -1.276      1.626      1.068      1.177     -0.725      0.555     -2.130      0.080     -1.134     -0.188     -0.379     -0.159      0.575     -0.397      0.581      1.158      0.853      0.313      0.414      0.535     -1.144     -1.760      0.772     -0.314     -1.216     -0.711      1.711      0.356      1.571     -0.863      0.906     -1.944     -0.752     -1.049     -0.622
     0.907     -1.304     -1.161      1.184      0.037     -0.676      0.093     -1.457      1.386      0.324     -0.276     -2.374      0.068      2.177     -0.725     -0.445     -1.130     -1.920     -1.134     -0.188     -0.140     -0.761     -0.580      0.169     -0.406      1.067     -0.515     -0.497      0.885      0.357     -0.509      1.012     -0.900      1.325      0.604     -0.315     -1.376      1.123      2.057     -0.414     -0.356     -0.288     -1.041     -1.135      0.164
    -0.093      0.696      1.839     -0.816      0.037      0.324      1.093      1.543     -1.614      1.324      0.724     -0.374      1.068     -1.823      1.275     -0.445      0.870      1.080      1.866      0.812      0.369      0.464      0.304     -1.012      0.706     -0.429      0.203      1.537      0.096     -0.521     -0.321      0.576      1.178     -0.806      0.957      0.108     -0.978      0.467     -1.181      0.918     -0.890      0.483      0.534      2.348      0.224
    -1.093     -0.304      1.839      1.184      1.037     -0.676      0.093     -2.457      1.386      0.324     -2.276          *      1.068      0.177      0.275     -0.445     -0.130      0.080      0.866     -0.188     -1.221      0.200      0.347      1.132      0.095      0.217     -0.359      1.411      0.080      0.838      0.619     -0.200     -2.837      0.718      0.211     -0.620      0.072      0.586     -0.448      0.198      0.758     -0.328     -0.397      0.261     -0.195
    -1.093      0.696     -0.161     -1.816      1.037     -0.676      0.093     -0.457     -0.614     -1.676     -0.276      0.626      0.068     -1.823     -1.725     -0.445     -0.130     -1.920     -1.134      0.812     -0.135      0.351     -0.428     -1.430      0.727     -0.785      0.339      0.405     -0.323      0.392     -0.444     -0.508      0.133      0.433     -2.112      0.091      0.153      0.721     -0.864     -1.969     -0.271     -0.606     -1.102     -0.430      0.069
    -0.093      0.696      0.839     -1.816      1.037     -1.676      1.093      1.543     -1.614      1.324     -0.276     -0.374      0.068     -1.823      1.275     -0.445      0.870      1.080      1.866      0.812     -0.521      0.050      0.130     -1.186      0.647      0.414      0.667      0.640     -0.511      0.476     -1.013      0.859      1.419     -1.012      0.609      0.518     -0.476     -0.180     -1.080      0.765      0.064      0.826      0.885      2.345      0.198
     1.907      0.696      0.839     -1.816      0.037      1.324      0.093      1.543     -0.614     -0.676      0.724     -1.374      0.068     -1.823     -0.725      0.555      0.870      0.080     -1.134     -0.188      0.824     -0.615     -0.154     -1.876     -0.465      1.019      1.246      0.780      0.040      0.568      0.389      0.585      1.750      0.828     -0.392     -0.420     -0.604      0.336     -0.354     -0.453     -0.350      1.532      0.433     -0.466      0.343
    -1.093     -0.304     -0.161     -1.816     -0.963     -1.676     -0.907      1.543     -1.614      0.324      0.724     -1.374     -0.932     -1.823      0.275     -0.445      0.870      1.080      0.866      0.812     -0.513      0.062      0.005     -1.582     -0.146     -0.499     -0.334     -0.096     -0.290     -0.791     -1.154     -0.778      1.429     -0.396      0.582      1.559     -1.527     -0.877     -0.596      0.482     -0.028      0.854      0.965      1.547      0.904
     0.907     -0.304      1.839      0.184      0.037      1.324     -0.907      0.543      0.386     -0.676     -0.276     -0.374      1.068      1.177     -0.725     -1.445     -1.130      0.080     -0.134     -0.188      0.192     -0.364      0.207      0.089     -0.278      0.785     -0.027      1.506      0.195      0.324      1.264     -0.659      0.318      0.254     -0.493     -0.531     -0.014      0.783      1.087     -0.605     -1.618     -0.929     -0.251     -0.256     -0.055
     0.907     -2.304     -0.161     -0.816     -1.963      0.324      1.093     -2.457      0.386     -0.676     -0.276      1.626      1.068      1.177     -1.725     -1.445     -3.130     -2.920      0.866     -0.188     -0.129     -0.809     -0.599     -0.951     -1.024      1.034     -1.357      0.348      0.104     -1.102      0.483      1.784     -1.936      1.014     -0.073     -0.012      2.596      1.779      1.862     -1.209     -1.210     -2.405     -1.913      1.369      0.776
     0.907      0.696      1.839     -1.816      0.037      1.324      1.093      0.543     -0.614     -0.676     -1.276     -0.374      0.068      1.177     -0.725      1.555      0.870      1.080     -1.134      0.812      0.094      0.242      0.159     -1.004      0.408      0.740      0.351      1.676     -0.798     -0.468      1.264      0.721      0.466      0.093     -0.731     -1.326     -0.688     -0.241      1.744     -0.963      1.446      0.741      0.796     -0.599      0.331
     1.907      0.696     -2.161      2.184      1.037      1.324      1.093     -2.457     -0.614     -0.676      1.724      1.626     -2.932      2.177     -0.725      1.555      0.870     -1.920      0.866      0.812      1.014      0.823     -1.614      0.654      0.858      1.012     -0.005     -0.420      1.500      0.117      0.091      0.251     -0.786     -1.316     -1.162      0.182      0.615     -0.595      1.503     -1.070      0.377     -0.001      0.403      0.643      0.052
     0.907      0.696     -0.161      0.184     -0.963      1.324      0.093     -0.457     -0.614      1.324      0.724     -0.374      0.068      1.177      1.275      1.555      0.870      1.080     -0.134      0.812      0.658     -0.289      0.333      0.288      0.486      0.138      1.026     -0.429     -0.089     -1.506      0.390      0.363     -0.821     -0.774      1.214     -0.230      0.085     -0.120      0.931      1.122      0.918      1.250      0.766     -0.390      0.284
     0.907     -1.304     -0.161     -0.816     -0.963     -0.676     -0.907     -0.457     -0.614     -0.676     -1.276     -1.374      0.068     -0.823     -0.725      0.555     -1.130      1.080      0.866     -1.188     -0.394     -1.082      0.192      0.428     -1.043      1.244     -0.300     -0.400     -1.268      0.054     -0.205      0.240     -0.658     -1.104     -0.122     -0.761     -0.044     -0.192     -1.261     -0.111      0.913      0.195      0.657      0.639     -0.261
     0.907      0.696      0.839      0.184      1.037      0.324     -1.907      0.543     -0.614      0.324      0.724     -0.374      0.068     -0.823     -0.725      1.555      0.870      1.080      0.866      0.812      0.816      0.001      0.526     -0.558      0.822      0.135      0.694      0.185      0.564      0.034     -0.598     -1.817      0.113     -0.214     -0.075     -0.313     -0.548     -0.532     -0.427     -1.047      0.636      0.882      0.218      1.135      0.094
    -0.093      0.696      1.839      0.184      1.037      1.324      1.093      1.543     -1.614     -0.676     -0.276      1.626      0.068     -0.823      0.275      0.555      0.870      1.080     -1.134      0.812      0.624      0.934      0.634     -1.280      1.089     -0.634     -0.235      1.197      1.363     -0.348      0.623      0.200      0.900     -0.629     -1.214     -1.250      0.403     -0.810      0.118     -0.045     -0.161     -0.021      0.152     -0.524     -0.143
     1.907     -0.304     -1.161      0.184     -0.963      1.324     -0.907     -0.457      1.386      1.324      1.724     -1.374      1.068     -1.823      1.275      1.555      0.870      1.080     -0.134      0.812      0.871     -0.337      0.347      0.544      0.294      0.973      0.044     -1.412     -0.377     -1.211      0.361     -0.742     -0.702      0.918      1.303      0.578     -0.839      0.400     -2.042      1.109      0.876      1.273      0.505     -0.324      0.427
    -0.093     -0.304      0.839      1.184      0.037      0.324      0.093      0.543      1.386      0.324      0.724      0.626      1.068      0.177      0.275      0.555     -0.130      0.080     -0.134     -0.188      0.487      0.662      0.637      0.866     -0.523     -0.398     -1.027      0.118      0.261      0.537     -0.247     -0.603     -0.059      0.869      0.608     -0.021     -0.074      0.118     -0.401      0.495     -0.085     -0.705     -0.804     -0.360      0.214
     0.907      0.696      0.839      0.184      0.037     -1.676      0.093     -2.457      0.386      1.324     -0.276      0.626     -0.932      1.177     -0.725     -1.445     -1.130      1.080      0.866      0.812     -0.003     -0.452     -0.103      0.153     -0.477      0.703      1.011      0.774      0.059      0.581     -1.771      0.417     -2.143      0.228      1.685     -0.272      1.200     -0.874      0.918     -0.461     -1.209     -0.702      1.277      0.876      1.219
     1.907      0.696      1.839     -0.816      1.037      1.324     -2.907     -0.457     -0.614      1.324      1.724      1.626      1.068      2.177      1.275     -2.445     -0.130     -0.920     -0.134      0.812      0.690      0.305      0.043     -0.519      1.249      1.227      0.311      1.729     -0.328     -0.204      0.661     -3.161     -0.515     -0.143      0.837      0.567      1.269      0.849      2.687      0.674     -3.028     -0.415     -1.128      0.151     -0.358
     0.907     -0.304      1.839      1.184      1.037      0.324      0.093      1.543      1.386      0.324      1.724      0.626      1.068     -0.823      0.275      0.555     -0.130      1.080      1.866      0.812      0.930      0.145      0.731      0.181     -0.577      0.125     -0.260      1.007      0.856      1.710     -0.684     -0.111      0.904      1.000      0.686      0.512      0.316     -0.018     -1.113      0.651     -0.483     -0.327      0.040      1.801      1.266
    -2.093      0.696     -1.161     -0.816     -0.963     -1.676      0.093      0.543     -0.614      1.324      0.724     -0.374     -0.932     -1.823      1.275     -0.445     -0.130     -0.920     -1.134     -0.188     -0.299     -0.293     -0.546     -0.259      0.131     -1.894      0.872     -0.801     -0.548     -1.061     -1.292      0.291      1.144     -0.411      1.376      1.186      0.154     -0.250     -1.593      1.206     -0.372      0.287     -0.046     -0.753     -0.247
    -0.093      0.696      0.839      0.184      0.037     -0.676      0.093      0.543     -0.614      1.324     -0.276      0.626      0.068     -0.823      0.275     -1.445     -0.130      0.080      0.866      0.812     -0.529     -0.057      0.329     -1.017      0.438      0.505      0.642      0.456      1.195     -0.405     -0.059      0.228      0.022      0.125      1.175      0.400      0.683     -0.190      0.001      0.066     -0.828      0.094     -0.614      1.295      0.388
     1.907      0.696     -1.161     -1.816      1.037      1.324      1.093      0.543     -1.614     -2.676      0.724     -2.374      0.068     -0.823     -2.725     -0.445     -0.130      0.080     -2.134      0.812      0.130     -0.174      0.017     -0.975      0.182      1.548      0.846     -1.056     -0.747      0.863      1.252      1.067      0.625     -0.804     -2.610      0.628     -1.896     -0.033     -0.073     -2.692     -0.337      0.176      0.015     -1.597      0.743
     0.907      0.696     -0.161     -1.816      1.037      1.324     -0.907      1.543      0.386      1.324      1.724     -2.374     -0.932     -1.823      1.275      1.555      0.870      1.080     -2.134      0.812      0.980      0.256     -0.112     -1.239      0.793     -0.077      0.416     -0.060     -0.525      0.277      0.283     -1.163      1.779      1.371      0.944      0.427     -2.687     -0.751     -1.004      0.809      0.484      0.724      1.057     -1.567      0.098
     0.907      0.696      1.839      2.184      0.037      1.324      1.093      0.543      0.386      0.324      0.724      1.626      1.068      1.177      0.275      0.555     -0.130      0.080     -0.134     -1.188      0.526      0.548      0.536      0.986     -0.349      0.149      0.202      1.238      1.074      0.418      0.768      0.412      0.165     -0.289      0.443     -0.027      0.809      0.274      0.409      0.317     -0.083     -0.691     -0.789     -0.635     -0.875
    -0.093      0.696      0.839     -0.816      1.037      0.324      1.093      0.543      0.386      0.324      0.724      0.626      0.068      0.177     -0.725     -0.445     -0.130      0.080     -1.134      0.812      0.298      0.328      0.194     -0.180     -0.018     -0.358      0.319      0.572     -0.658      1.079      0.111      0.501      0.410      0.702      0.310      0.381      0.173     -0.032      0.374     -0.750     -0.687     -0.349     -0.223     -1.146      0.775
     0.907     -0.304      0.839      0.184     -2.963     -1.676      0.093     -1.457      1.386     -0.676     -2.276     -1.374      0.068     -0.823     -0.725     -1.445     -2.130      0.080      0.866     -1.188     -1.392     -1.365      0.105     -0.273     -2.130      2.338      0.979      0.839      0.385     -0.866     -0.138      1.565     -1.526      1.385      0.397     -0.333      0.423     -0.083     -0.597      0.359      0.062     -0.512     -0.349      0.856      0.839
     0.907      0.696      1.839     -0.816      1.037      1.324     -0.907      0.543     -0.614      1.324     -2.276     -0.374      0.068     -1.823      0.275      1.555     -0.130     -0.920     -2.134      0.812     -0.381     -0.208     -0.401     -1.039      0.892      1.396      0.817      2.237      0.334      0.307      1.662     -0.778      0.937      0.246      0.953     -1.711     -0.133      0.666     -1.111     -0.184      2.153      0.136     -0.286     -1.722      0.054
    -0.093      0.696     -1.161     -1.816     -1.963      0.324      1.093      0.543     -1.614     -0.676      1.724      1.626      0.068     -1.823     -0.725      0.555      0.870     -0.920      0.866     -0.188      1.051      1.287     -0.132     -0.691     -0.520     -1.069     -0.723     -1.081     -1.118     -1.281     -0.706     -0.182      0.629     -1.131     -0.450      0.303     -0.028      0.317     -1.334     -0.467     -0.655     -0.465     -0.744      1.032      0.276
    -0.093     -0.304      1.839      1.184     -0.963     -0.676      0.093      1.543      0.386     -0.676     -1.276     -0.374      0.068      1.177     -0.725     -0.445     -1.130      0.080     -0.134     -1.188     -0.730     -0.524      0.257      0.457     -1.161      0.825      0.238      1.483      0.742      0.316      0.186      0.662      1.198     -0.055     -0.084     -0.329      0.344     -0.232      0.838     -0.127      0.242     -0.540     -0.386     -0.179     -0.061
    -2.093     -2.304     -0.161     -0.816      0.037      0.324      0.093      1.543      1.386      0.324     -2.276      1.626     -0.932      0.177      1.275      0.555     -0.130      0.080      0.866     -2.188     -0.834     -0.323      0.031      0.813     -0.588     -1.241     -2.057     -0.188     -1.563      0.381      1.305      0.470      1.441      0.785      1.000     -0.988      1.975     -0.914     -0.414      1.508      1.238      0.322     -0.092      0.436     -1.647
     0.907     -2.304     -0.161      2.184      1.037      0.324     -2.907      0.543      0.386      1.324     -1.276     -0.374      0.068      2.177      1.275     -0.445     -1.130     -0.920     -0.134      0.812     -0.575     -1.024     -0.265      1.173      0.135      1.374     -1.134      0.120      1.142      0.931      1.099     -1.898      0.728     -0.454      1.290     -0.618      0.814      0.438      1.403      1.151      0.339      0.059     -0.504     -0.557      0.708
     0.907      0.696      0.839     -1.816      1.037      0.324      0.093      0.543     -1.614      1.324      1.724     -0.374      0.068     -1.823      1.275      0.555      0.870      0.080     -2.134      0.812      0.803      0.329      0.023     -1.220      1.450     -0.070      0.362      0.887     -0.388     -0.395     -0.734     -0.177      0.486     -0.677      0.672      0.739     -0.681     -0.097     -0.946      0.578     -0.220      0.424      0.027     -1.519     -0.443
    -2.093     -0.304     -0.161      0.184      0.037      1.324      1.093      1.543      2.386     -0.676     -0.276     -2.374      1.068      0.177      0.275      0.555      0.870      0.080     -0.134     -0.188      0.222     -0.112      0.098      0.917      0.101     -2.400     -0.215     -0.277     -0.738      0.111      1.249      1.036      1.364      1.681     -0.797     -0.664     -2.142      0.786     -0.501      0.013      0.376      0.962     -0.095     -0.559     -0.210
     0.907      0.696      0.839      1.184      1.037      1.324      1.093      0.543     -0.614      0.324      0.724      0.626     -0.932     -0.823      0.275      0.555     -0.130      1.080      0.866      0.812      0.587      0.726      0.257      0.089      0.331      0.466     -0.069      0.575      1.097      0.753      0.627      0.432      0.360     -0.683      0.171     -0.170     -0.326     -1.358     -0.912      0.223     -0.165     -0.842      0.573      0.755      0.501
     1.907     -1.304      1.839      2.184      1.037      1.324      0.093      1.543      1.386     -1.676      1.724     -2.374      1.068      1.177      1.275      1.555     -1.130      1.080      0.866      0.812      1.384     -1.022      0.638      1.459      0.336      0.703     -0.436      1.145      0.894      0.624     -0.049      1.066      0.913      0.071     -1.674     -0.245     -0.927      0.064      0.186      1.007      0.063     -0.073     -0.046      0.230      0.526
     0.907      0.696     -2.161      0.184      1.037     -0.676      0.093      0.543      0.386      0.324     -0.276     -1.374     -0.932     -0.823     -0.725      0.555     -0.130      0.080      0.866     -1.188      0.010     -0.272     -0.475      0.285     -0.273      0.953      1.068     -1.818     -0.239      1.060     -0.624      0.301      0.887      0.192      0.449     -0.329     -0.932     -0.147     -1.104     -0.655      0.545      0.193      0.749      0.802     -1.007
    -0.093     -3.304     -0.161     -1.816      0.037     -0.676      1.093      1.543      1.386      1.324     -0.276      1.626      1.068     -1.823      1.275      1.555      0.870      1.080      1.866     -0.188      0.109      0.414      0.777     -1.007     -0.359     -0.281     -3.695     -0.745     -0.918      0.224     -0.816      0.711      0.671      2.135      1.570     -0.364      1.279      0.112     -1.027      1.593      1.407      0.425     -0.192      2.250      0.086
     0.907     -0.304      0.839      0.184      1.037      1.324      1.093     -0.457      0.386      0.324      0.724      0.626      0.068     -1.823     -0.725      0.555      0.870      0.080      0.866      0.812      0.273      0.533      0.041      0.019      1.434      0.765     -0.749      0.853     -0.049     -0.463      1.109      0.691     -0.264      0.317     -0.357      0.294     -0.030      0.027     -1.804     -1.429      0.237      0.412     -0.037      0.887     -0.484
    -1.093     -0.304     -0.161      0.184     -1.963      0.324     -1.907     -0.457      1.386     -0.676      0.724      0.626      1.068      1.177     -1.725      0.555     -2.130      0.080     -1.134     -3.188     -0.083     -0.485      0.429      1.001     -1.642     -0.846      0.069     -0.576     -0.706     -0.281      0.490     -1.477     -0.898      0.511      0.009      0.856      1.133      0.486      0.267     -1.111      0.668     -1.355     -0.764     -1.529     -1.645
    -0.093     -0.304     -1.161     -0.816     -2.963     -1.676     -1.907      0.543     -0.614     -1.676      0.724     -0.374     -0.932     -0.823     -1.725      1.555      0.870      0.080      1.866     -0.188      0.263     -0.402     -0.352     -0.294     -0.356     -0.420      0.265     -0.733     -0.593     -2.497     -1.890     -1.327      1.003     -0.485     -1.504      0.313      0.285     -0.310     -0.640     -1.602      1.287      1.333      0.733      2.218      0.058
     0.907     -1.304     -0.161      0.184     -0.963      0.324      0.093     -0.457     -0.614     -0.676     -1.276      0.626     -1.932      0.177     -1.725     -0.445     -3.130     -0.920      0.866     -0.188     -0.563     -0.508     -0.884      0.341     -0.656      1.508     -0.819      0.703     -0.209     -0.291      0.874      0.764      0.673     -0.711     -0.357     -0.500      1.406     -0.701     -0.012     -1.291      0.249     -2.494      0.334      0.753      0.425
     1.907      0.696      0.839      1.184     -0.963      1.324     -0.907      1.543      0.386     -0.676      0.724      0.626      0.068      1.177     -0.725      1.555      0.870      1.080     -0.134      0.812      0.502      0.194      0.448      0.836     -0.052      1.388      0.480      0.357      0.276     -0.837      0.818     -1.040      0.993     -0.220     -0.552      0.098      0.297     -0.673      0.437     -0.503      0.974      0.750      0.315     -0.315      0.868
    -0.093     -0.304      0.839     -0.816     -0.963     -0.676      0.093     -0.457      0.386      0.324      0.724     -0.374      1.068     -0.823      0.275      0.555     -0.130      0.080      1.866     -1.188      0.151     -0.346      0.401     -0.096     -0.025     -0.030      0.116      0.628     -0.690     -0.917     -0.829      0.452     -0.692      0.466      0.364      0.587      0.107      0.479     -0.776      0.271      0.289      0.279     -0.757      1.918     -1.208
     0.907     -0.304     -1.161      0.184     -1.963      0.324      1.093     -0.457     -0.614     -0.676      0.724      0.626      0.068      0.177      0.275      0.555      0.870      0.080     -0.134     -1.188      0.702      0.113      0.233     -0.301     -1.049      0.340     -0.454     -1.490      0.452     -0.963     -0.452      1.006     -0.875     -0.618     -0.064     -0.254      0.348     -0.221      0.373      0.867     -0.202      0.656     -0.214      0.054     -0.281
     0.907     -0.304     -0.161     -0.816      0.037      0.324      0.093     -1.457      0.386     -1.676      0.724     -0.374      0.068     -0.823     -0.725      0.555     -0.130      0.080     -0.134     -0.188      0.192     -0.045      0.177     -0.741      0.815      0.605     -0.188     -0.348      0.094     -0.869      0.217      0.189     -1.582      0.934     -2.180      0.468     -0.146     -0.029     -0.326     -1.165      0.524      0.024     -0.113      0.471     -1.071
    -2.093     -0.304     -1.161      1.184     -0.963     -1.676     -0.907     -0.457      0.386     -0.676     -2.276     -0.374      1.068      1.177     -0.725     -0.445     -1.130      0.080     -1.134     -1.188     -1.408     -0.757     -0.145      0.373     -0.736     -0.630      0.369     -0.979      0.648     -0.232     -0.148     -0.247     -0.470      0.111     -0.310     -0.411      0.618      1.279      0.921     -0.421      1.081     -0.294      0.270     -1.295     -0.676
    -2.093      0.696      1.839      1.184      1.037     -2.676     -2.907      1.543     -1.614     -2.676     -2.276     -2.374      1.068      2.177      1.275      1.555      0.870     -2.920     -2.134     -3.188     -0.791     -1.069     -0.500     -0.123     -0.902     -1.353      1.847      2.242      1.321      2.025     -1.877     -1.884      2.077     -1.529     -2.158     -1.146     -0.964      1.863      2.343      1.623      2.461      2.087     -2.278     -2.060     -2.438
     1.907      0.696     -1.161      2.184      1.037      1.324      1.093      0.543      1.386      1.324      1.724      1.626      0.068      2.177      1.275      1.555      0.870     -1.920      0.866      0.812      1.422      0.639     -0.625      1.743      0.318      0.606      0.131     -0.562      0.395      0.811     -0.102      0.706      1.217      0.053      1.259     -0.138      0.662      0.936      0.830      1.172      0.039      0.073     -0.807      0.139      0.577
    -1.093      0.696     -2.161      2.184     -0.963     -1.676     -1.907      0.543      1.386      0.324      0.724      0.626      1.068      2.177     -0.725      1.555      0.870     -1.920     -2.134     -0.188      0.332      0.450     -0.573      1.270     -1.471     -1.615      0.394     -1.441      0.795      0.525     -1.908     -2.282      1.217      0.527      1.035      0.270      0.053      1.902      1.325     -0.026      0.928      0.309     -1.038     -2.643      1.260
    -1.093     -0.304     -0.161     -1.816      1.037      0.324     -1.907      1.543     -1.614      1.324     -1.276     -2.374     -0.932      1.177      0.275     -1.445     -1.130      1.080     -1.134      0.812     -0.199     -1.188      0.069     -1.331      0.235     -1.012      0.928     -0.323     -0.424      0.928      0.548     -0.774      1.314     -0.629      1.273     -0.938     -0.893     -0.961      2.107      0.275     -1.171      0.065      0.785     -0.648      0.620
    -0.093      0.696     -0.161     -1.816      1.037     -0.676     -0.907     -2.457     -0.614     -2.676     -0.276      1.626      1.068     -0.823     -0.725     -0.445     -1.130          *      0.866      0.812     -0.370      0.248      0.424     -0.808      0.161      0.359      0.424     -0.602     -0.998      0.754     -0.358     -1.151     -2.943     -0.060     -2.513      0.055      1.503      0.425     -0.280     -0.788      0.012     -1.410     -0.862      1.034      0.584
     1.907      0.696     -1.161      1.184      0.037      0.324      0.093      0.543      0.386     -0.676      0.724      1.626      1.068      0.177     -0.725     -1.445      0.870     -0.920      0.866     -0.188      0.257      0.539      0.324      1.324     -0.611      1.847     -0.029     -1.479     -0.241      0.671     -0.027     -0.411      0.114     -0.451     -0.246      0.377      1.047      0.611     -0.609     -0.365     -1.638      0.408     -1.348      0.332      0.344
    -2.093     -0.304     -0.161      1.184      1.037      1.324     -2.907     -1.457     -1.614      1.324      0.724     -0.374     -0.932     -0.823      1.275     -0.445      0.870      0.080     -1.134      0.812      0.650     -0.147     -0.313     -1.238      0.792     -2.617     -0.222      0.034      2.482      0.332      0.346     -2.726     -1.206     -0.621      0.933      0.005     -0.156     -0.449      0.001      0.986     -1.301      1.048      0.553     -0.582      0.141
     0.907     -1.304     -2.161     -1.816      1.037     -0.676     -1.907     -0.457     -1.614     -0.676      0.724      0.626      0.068      0.177      0.275      0.555      0.870      1.080     -1.134      0.812      0.161     -0.028      0.098     -1.613      0.544      0.852     -1.457     -2.328     -0.220      0.452     -1.004     -1.884     -0.466     -0.582     -0.843      0.512      0.617     -0.013      1.155      0.210      0.335      0.928      0.832     -0.166      0.459
     1.907      0.696      1.839     -0.816      1.037      1.324      1.093      1.543     -1.614      1.324      0.724     -0.374      1.068     -1.823      1.275      0.555      0.870      1.080     -1.134      0.812      0.911      0.382      0.885     -1.390      0.872      1.220      0.457      0.919      0.543      0.238      0.295      0.661      0.680     -0.582      0.992     -0.551     -0.862     -0.242     -0.836      0.800     -0.444      0.479     -0.244     -0.357      0.046
    -0.093      0.696      1.839      1.184      1.037      1.324     -0.907      1.543      0.386     -0.676     -1.276     -0.374      1.068      2.177     -0.725     -1.445     -0.130      1.080     -1.134      0.812     -0.509     -0.089      0.587      0.870      0.019      0.378      0.808      1.137      0.298      1.029      1.858     -0.678      0.956     -0.390     -0.534     -0.564     -0.226      0.111      1.571     -0.592     -0.963     -0.058      0.001     -1.402      0.709
    -0.093      0.696     -1.161      0.184      0.037      1.324      1.093      0.543      0.386     -0.676     -2.276      1.626      0.068     -1.823     -0.725     -0.445     -0.130      1.080     -0.134      0.812     -0.548      0.341      0.351     -0.681     -0.398      0.460      0.197     -1.320      0.840      0.357      2.064      0.893      0.273      0.823     -0.617     -1.581      1.112     -0.528     -1.351     -0.587      0.267     -0.474      0.531      0.162      1.204
     1.907      0.696     -0.161      0.184      1.037      1.324      1.093     -2.457      2.386      1.324      1.724     -1.374     -0.932      1.177     -0.725      1.555      0.870     -1.920     -0.134      0.812      0.697     -0.079     -0.940      0.833      1.643      1.181      0.971      0.670     -0.549     -0.550      0.807      1.248     -1.433      1.687      0.535      0.750     -1.229      0.580      0.528     -1.453      0.829      0.836     -0.398     -0.451     -0.736
    -0.093     -0.304     -2.161      2.184      1.037      0.324     -1.907      1.543      2.386      0.324     -0.276      0.626      1.068      2.177      0.275     -0.445     -0.130     -1.920     -2.134     -0.188     -0.163      0.274     -0.313      2.015      0.658      0.000     -0.583     -1.956      0.212      0.320      0.518     -2.215      1.831      0.989     -0.166     -0.262      0.387      1.566      0.758     -0.115     -0.177     -0.328     -1.472     -3.074     -0.664
    -1.093      0.696     -2.161      0.184      1.037     -1.676      1.093      0.543      0.386      0.324     -2.276      0.626     -0.932      1.177      0.275     -1.445      0.870      0.080     -1.134      0.812     -1.520      0.087     -0.071      0.734      0.854      0.506      0.544     -2.218     -0.311      0.252     -0.063      0.950      0.626     -0.262      0.109     -0.038      0.428     -0.945      0.646     -0.007      0.178      0.737      0.209     -1.404     -0.042
     0.907      0.696     -1.161     -1.816     -0.963      1.324      1.093      1.543     -1.614      1.324      0.724      1.626      1.068     -1.823      1.275      0.555      0.870      1.080     -2.134      0.812      0.761      0.717      0.966     -0.318      0.148      0.016      0.062     -2.215     -1.481     -1.000      0.472      0.517      0.421     -1.320      1.428     -0.330      0.721     -0.426     -1.921      1.427     -0.191      0.102     -0.421     -2.055      0.796
    -2.093     -1.304     -0.161      0.184      0.037     -2.676     -0.907     -0.457     -1.614     -0.676     -2.276     -2.374     -1.932      0.177     -0.725     -2.445     -1.130      1.080     -1.134     -0.188     -1.805     -0.880     -0.467     -1.776     -0.839     -0.494     -0.336      0.252      1.884      0.968     -0.760     -0.104      0.073     -0.354     -0.305      0.375     -1.225     -1.279      1.337     -0.319     -0.543     -0.027      1.748     -0.300      0.538
    -0.093      0.696     -0.161     -0.816      1.037     -0.676      1.093      1.543      0.386     -0.676     -0.276      1.626      1.068     -0.823     -0.725     -0.445      0.870      0.080     -0.134      0.812     -0.688      0.877      0.712     -0.675      0.802      0.553     -0.174     -0.861     -0.128      0.197      0.081      0.045      0.872      1.200     -0.969      0.529      0.554     -0.090     -0.317     -1.101      0.293     -0.027     -1.105      0.111      0.100
    -0.093     -1.304     -0.161      0.184     -0.963     -0.676     -0.907     -0.457      0.386     -0.676     -0.276     -0.374     -0.932      0.177     -0.725     -0.445     -1.130     -0.920     -0.134     -1.188     -0.323     -0.586     -0.450     -0.521     -1.183      0.175     -0.746      0.146      0.582      0.084     -0.359     -0.323      0.037      0.896     -0.091      0.253      0.460     -0.294      0.437     -0.099     -0.016     -0.326     -0.405      0.079     -0.124
    -1.093     -0.304     -1.161     -0.816      0.037      0.324      0.093      0.543     -0.614     -1.676     -1.276     -1.374      0.068     -1.823      0.275     -0.445      0.870      1.080     -1.134      0.812     -0.812     -0.045      0.510     -0.196     -0.093     -0.188     -0.163     -1.832     -0.462      0.093      1.099      0.226      0.088     -0.357     -1.371     -0.236     -1.146     -0.776     -1.514      0.192      0.216      0.897      0.207     -0.900      0.756
    -0.093     -0.304      0.839      0.184      0.037      0.324      0.093      0.543     -0.614     -0.676     -0.276      0.626      1.068     -0.823     -0.725     -1.445     -0.130      0.080     -0.134     -0.188     -0.227      0.027      0.526     -0.296     -0.965      0.022     -0.394      0.278      0.576      1.007      0.619      0.180      0.122     -0.309     -0.088      0.059      0.719      0.171     -0.738     -0.206     -1.169     -0.285     -0.567      0.153      0.632
    -0.093      0.696     -1.161      0.184      1.037      0.324      1.093     -0.457      0.386      0.324      0.724      1.626      0.068      1.177      0.275      0.555      0.870     -1.920      0.866      0.812      0.292      0.914     -0.670      0.307      0.295     -0.381     -0.034     -0.533     -0.331      0.663      0.063      0.223      0.455      0.005      0.142      0.234      0.410      0.967      0.994      0.123      0.140     -0.131     -1.063      0.915      0.511
    -1.093      0.696      0.839     -1.816      0.037      0.324      1.093      1.543      0.386     -0.676      0.724      0.626      1.068     -1.823      0.275      1.555      0.870      1.080      1.866      0.812      0.086      0.716      0.634     -1.288      0.950     -1.175     -0.025      0.183     -0.429     -0.967      0.137      0.542      0.901      1.326     -1.068      0.481     -0.305      0.222     -0.768     -0.131      1.345      0.074     -0.024      2.339      0.080
    -1.093     -0.304      0.839     -0.816     -0.963     -0.676      0.093      0.543      0.386     -0.676     -0.276     -0.374      0.068     -0.823      0.275      0.555      0.870      1.080     -0.134     -0.188     -0.184      0.190      0.243     -0.357     -0.109     -0.948     -0.577      0.716     -0.409     -0.864     -0.422     -0.019      0.245      0.655     -0.706     -0.032     -0.461     -0.286     -0.658      0.475      0.708      0.919      0.714      0.034     -0.113
     0.907     -0.304     -1.161      0.184      1.037      0.324     -1.907     -1.457      0.386      0.324      1.724      0.626      0.068     -0.823      0.275      0.555     -0.130     -0.920     -1.134      0.812      0.872     -0.286     -0.232     -0.714      0.528      0.140      0.000     -1.006      0.898      0.536     -0.534     -1.645     -1.157      0.995      0.030      0.498      1.118      0.545     -0.238     -0.018     -0.216     -0.053     -0.648     -0.733      0.506
     0.907      0.696     -1.161      0.184      0.037      0.324      1.093     -1.457      0.386      1.324      0.724      0.626      1.068      1.177      0.275      1.555      0.870      1.080     -0.134      0.812      0.419      0.397      0.628      0.643      0.259      0.530      0.247     -1.861     -0.507     -0.224     -0.116      0.883     -2.211     -0.011      1.203      0.109     -0.003     -0.032      0.845      0.020      0.965      0.388     -0.023     -0.431      0.474
    -2.093      0.696     -0.161      0.184     -0.963      0.324      1.093     -1.457      0.386      0.324     -2.276     -0.374     -0.932      0.177     -0.725     -1.445      0.870     -0.920      0.866      0.812     -0.520      0.099     -0.514      0.466     -0.018     -1.678      0.525      0.581     -0.160     -0.887      0.789      0.969     -0.884      0.003      0.145     -1.604     -0.268     -0.198     -0.218     -0.794     -0.726      0.753     -0.151      0.670      0.935
    -0.093     -0.304     -0.161      0.184      0.037     -1.676      0.093     -0.457      0.386     -0.676     -0.276      0.626      0.068      0.177     -0.725     -0.445     -0.130      0.080     -0.134     -1.188     -0.444     -0.489      0.134      0.588     -0.856      0.542      0.256     -0.338     -0.517      0.744     -1.192      0.671     -0.445     -0.160     -0.295      0.413      1.427     -0.150     -0.323     -0.126      0.081      0.575     -0.216     -0.574     -0.307
    -2.093      0.696      0.839      1.184      1.037      1.324      1.093      0.543      1.386      1.324     -2.276      1.626      0.068      1.177      0.275     -1.445      0.870      1.080      0.866      0.812     -1.253      0.785      0.265      1.337      0.994     -0.748      0.000      0.505     -0.213      0.006      2.555      0.512      0.138      0.258      0.870     -0.533      0.539     -0.611      0.167     -0.096     -0.049      0.090      0.561      0.382     -0.076
    -0.093      0.696      0.839     -0.816     -0.963      0.324      0.093      0.543     -0.614      1.324     -0.276     -0.374      0.068     -0.823      1.275     -0.445     -0.130      1.080     -2.134     -0.188     -0.052     -0.091      0.316     -0.440     -0.706     -0.118      0.661      0.430     -0.362     -0.355      0.281      0.298      0.242     -0.435      1.642     -0.277     -0.271     -0.368     -0.598      1.818     -0.370     -0.148      0.651     -2.148      0.345
    -1.093     -3.304     -2.161      2.184      1.037     -1.676     -1.907     -2.457     -0.614     -1.676      0.724      1.626     -2.932      2.177      1.275      0.555     -0.130     -1.920      1.866      0.812      0.228     -0.376     -1.362      0.360      0.008     -1.115     -3.001     -0.833      1.622      0.889     -1.736     -1.442     -1.062     -0.841     -1.571      0.329      2.197     -0.739      1.874      1.219      0.458      0.267      0.107      1.853      0.953
     1.907     -1.304      0.839     -1.816      1.037      1.324      0.093     -0.457     -1.614      0.324      1.724     -1.374     -0.932     -1.823     -0.725      0.555      0.870      1.080     -1.134      0.812      0.831     -0.419      0.149     -1.417      0.680      1.062     -0.736      0.734     -0.339      0.430      0.449      0.647     -0.583     -0.483      0.001      0.499     -0.669     -1.042     -0.860     -0.891     -0.277      1.205      0.852     -0.539      0.185
    -2.093      0.696      1.839     -0.816      1.037     -1.676      1.093      0.543     -1.614      1.324     -0.276     -0.374      1.068     -1.823      1.275     -0.445     -2.130      1.080      1.866      0.812     -0.675     -0.536      0.965     -1.592      0.909     -1.293      1.279      0.820      0.774      0.181     -0.986      1.452     -0.366     -0.366      1.055      0.367      0.328     -0.375     -0.759      0.911      0.212     -1.432     -0.441      2.516     -0.325
     0.907      0.696      0.839     -0.816      1.037      1.324      1.093     -1.457     -0.614      0.324      1.724      0.626      0.068      1.177      1.275      0.555      0.870      0.080     -1.134      0.812      1.217      0.614     -0.203     -0.613      0.816     -0.231      0.167      1.069      0.077      0.174      0.000      0.647     -1.262     -0.199     -0.059      0.194     -0.169      0.323      1.522      0.802     -0.761      0.250      0.349     -0.868      0.248
    -0.093      0.696      0.839      2.184      0.037      1.324      1.093      0.543     -0.614      1.324      1.724      0.626      1.068     -0.823      0.275     -0.445      0.870      0.080      0.866     -0.188      1.116      0.535      0.370      0.251     -0.453     -1.221      0.054      0.464      1.771      0.431      0.218      0.626      0.369     -0.903      1.582      0.153     -0.062      0.414     -1.042      0.326     -1.517      0.433     -0.473      0.747      0.411
     1.907     -1.304     -0.161      0.184      1.037      1.324     -0.907     -0.457     -1.614      1.324      1.724     -1.374      1.068      2.177      1.275      1.555      0.870      1.080     -1.134      0.812      1.247     -0.431      0.383     -0.956      0.314      0.621     -0.848     -0.368      1.199      0.667      0.083     -0.175     -0.898     -0.735      1.024      0.056     -0.801      0.588      2.870      1.039      0.101      1.349      0.374     -0.735      0.473
    -2.093     -1.304     -2.161      0.184     -1.963     -2.676     -0.907     -0.457      2.386     -0.676     -0.276     -0.374     -1.932      2.177     -0.725     -2.445     -2.130     -0.920      1.866     -2.188     -1.928     -0.998     -0.926      1.540     -1.669     -0.147     -0.324     -1.245     -1.424     -0.262     -0.882      0.249      0.548      1.237      0.201      2.529      0.996     -0.688      1.046     -0.018     -0.528     -1.072      0.337      1.157     -0.586
    -1.093     -0.304      0.839     -1.816      1.037      0.324      1.093      0.543      1.386     -0.676      0.724      1.626      0.068     -1.823     -2.725      0.555      0.870      1.080      1.866      0.812      0.058      0.461      0.242     -0.691      0.807     -1.226     -0.850      0.444     -1.076      0.257      0.464      0.475      0.265      1.967     -1.137      0.553      1.094     -0.373     -1.355     -2.920      0.440      0.360      0.508      2.266      0.170
    -0.093      0.696      1.839     -1.816      1.037      1.324      0.093      1.543     -0.614     -0.676      0.724     -0.374      1.068     -1.823      0.275      0.555      0.870      1.080      1.866      0.812      0.314      0.357      0.963     -1.445      0.475     -0.602      0.379      0.742     -0.314      0.566      0.710     -0.151      0.392      0.303     -0.976      0.298     -0.975     -0.408     -0.557      0.065      0.187      0.667     -0.385      2.317      0.571
     0.907     -0.304     -0.161      1.184      0.037      0.324      1.093      1.543      0.386      1.324      0.724     -1.374      0.068      1.177      1.275      1.555      0.870      1.080      0.866      0.812      0.495     -0.130      0.560      0.945      0.280      0.315     -0.121     -0.863      0.165     -0.420     -0.178      1.200      1.054     -0.395      1.412      0.000     -1.013     -0.730      0.496      1.153      0.945      0.987      0.376      0.475      0.427
     0.907     -0.304     -1.161     -1.816     -0.963      0.324     -0.907     -0.457      0.386     -0.676      0.724      0.626     -0.932     -1.823     -0.725     -0.445     -0.130      1.080      1.866      0.812      0.503     -0.276      0.001     -0.947      0.552      0.120     -0.027     -1.179     -0.692     -1.492     -0.030     -0.680     -0.375      1.162     -1.071      0.149      0.709     -0.890     -1.226     -0.895     -1.073      0.110      1.127      2.345      0.330
     0.907      0.696     -1.161      0.184      1.037      0.324      1.093     -1.457     -0.614     -1.676      0.724      0.626     -0.932      1.177     -2.725     -0.445      0.870     -1.920      0.866      0.812      0.394      0.718     -1.033      0.112      0.144      0.430     -0.025     -0.172      0.133      0.849      0.018      0.247     -0.415     -0.629     -1.683      0.031     -0.272      0.472      1.096     -2.787     -1.021      0.082     -0.316      0.679      0.584
    -2.093      0.696      1.839      1.184      0.037      0.324      1.093      0.543      1.386      1.324     -2.276      1.626      1.068      2.177      1.275     -0.445     -1.130      1.080     -0.134      0.812     -0.992      0.360      0.711      1.271      0.223     -1.046      0.367      1.115     -0.139     -0.289      1.390      0.998     -0.215      0.634      1.216     -0.979      1.143     -0.012      1.255      1.117      0.761     -1.441     -0.113     -0.680      0.689
    -1.093     -1.304      0.839      0.184      0.037      0.324     -0.907      0.543     -0.614      0.324     -0.276     -0.374      0.068      0.177     -0.725     -0.445     -1.130     -0.920      0.866     -0.188      0.146     -0.381      0.214     -0.434     -0.121     -1.250     -0.953      0.595      0.655      0.280      0.192     -0.349      0.392     -0.334      0.468     -0.450      0.118     -0.318      0.213     -0.664     -0.584     -0.690     -1.360      1.036      0.085
     1.907      0.696      1.839      0.184     -0.963     -0.676     -0.907     -0.457      1.386     -0.676     -0.276      1.626     -0.932     -0.823      0.275      1.555     -0.130     -2.920     -0.134     -1.188     -0.043      0.103     -0.888      0.816     -0.696      1.854      0.705      2.533     -0.758     -0.525     -0.575     -1.045      0.573      0.823     -0.268     -0.219      1.458      0.519     -1.394      0.528      1.432     -0.200     -1.449     -0.291     -0.429
    -2.093     -1.304      0.839      0.184      0.037     -2.676     -1.907      0.543     -0.614     -0.676     -1.276     -1.374      0.068     -0.823     -0.725     -2.445     -1.130      0.080     -1.134     -0.188     -0.904     -0.480     -0.039     -0.526     -0.594     -1.195     -0.698      0.702      0.671      0.624     -1.519     -1.412      0.647     -0.087     -0.525     -0.033     -0.808      0.320     -0.221     -0.304     -1.520     -0.469      0.116     -0.875      0.105
     0.907     -0.304      1.839      2.184      1.037      1.324     -0.907     -1.457      0.386      0.324     -2.276     -0.374      0.068      0.177     -0.725      0.555     -1.130      0.080      0.866      0.812      0.113     -0.516     -0.021      0.678      0.935      0.922      0.055      1.748      1.506      0.084      1.250     -0.332     -1.221     -0.100     -0.032     -2.416      0.390      0.064     -0.231     -1.034      0.338     -0.518      0.054      0.704     -0.096
    -1.093     -1.304      0.839      0.184      0.037      0.324      1.093      1.543     -0.614      0.324     -0.276      0.626      0.068     -0.823     -0.725      0.555      0.870      0.080      1.866      0.812     -0.409     -0.102      0.103     -0.075      0.290     -0.547     -1.099      0.638      0.098     -0.332      0.788      1.236      1.289     -0.508      0.158      0.218      0.932     -0.178     -0.931     -0.661      1.134      0.849     -0.037      1.780      0.662
     0.907      0.696     -2.161     -1.816      1.037      1.324      1.093     -1.457     -0.614      1.324      1.724      1.626     -0.932     -0.823      0.275      1.555      0.870     -1.920     -1.134     -3.188      1.461      1.047     -0.711     -0.896      0.382     -0.477     -0.366     -1.397     -0.879      0.647     -0.346     -0.031     -0.700      0.045      1.078     -0.295      0.012      0.107     -0.157      0.179     -0.160     -0.313     -0.993     -0.513     -3.468
    -2.093     -1.304     -0.161      0.184      1.037     -2.676     -1.907     -1.457      0.386      1.324     -0.276      0.626      0.068      1.177     -2.725     -0.445     -1.130     -2.920     -1.134     -1.188     -0.738     -0.295     -0.589      0.389      0.279     -1.189     -1.178      0.428     -0.288      0.733     -1.873     -1.488     -0.764      0.058      1.060      0.595      0.996      1.141      0.878     -2.840      0.309     -0.857     -1.996     -1.386     -1.375
     0.907      0.696      1.839      2.184     -1.963      1.324     -0.907     -1.457      2.386      1.324     -1.276      0.626      1.068      2.177     -0.725      0.555     -0.130     -0.920     -1.134     -2.188      0.175      0.304     -0.119      1.709     -0.608      0.759      0.443      1.819      0.480     -1.287      1.095     -1.259     -1.421      1.113      1.676     -1.567      0.230      1.159      0.961     -0.553      0.543     -0.392     -0.756     -1.774     -1.608
    -0.093      0.696      1.839     -1.816     -0.963     -0.676     -0.907      1.543     -0.614      0.324     -0.276     -0.374     -0.932     -1.823      1.275     -0.445     -1.130      0.080      1.866      0.812     -0.466     -0.459      0.184     -0.719      0.307      0.416      1.089      1.606     -1.119     -1.312     -0.055     -0.581      1.272     -0.191      0.173      0.409      0.268     -1.385     -1.492      1.087     -0.012     -0.518     -0.050      2.173      0.539
     0.907     -0.304      0.839     -0.816      0.037     -0.676      0.093     -0.457     -0.614      0.324      0.724      0.626      0.068     -0.823      0.275     -0.445     -0.130      0.080      0.866     -0.188     -0.097     -0.163     -0.119     -0.407     -0.317      1.023     -0.066      0.739     -0.453      0.345     -0.568      0.265     -0.309     -0.464      0.624      0.695      0.986      0.405     -0.494      0.566     -0.409      0.096      0.200      1.022      0.027
    -0.093      0.696     -0.161      1.184     -0.963     -1.676      1.093      1.543      0.386      0.324      0.724          *      1.068      0.177      1.275     -0.445      0.870      0.080      0.866     -0.188     -0.382      0.589      0.290      1.367      0.235      0.512      0.220     -0.367     -0.322     -1.016     -1.073      0.809      1.329     -0.656      0.299      1.229      1.041      0.641     -0.875      1.102     -0.139      0.241     -0.312      0.370     -0.278
     0.907     -0.304      0.839      0.184      1.037     -0.676     -0.907      0.543     -0.614     -0.676     -0.276     -1.374      0.068     -0.823      0.275      0.555     -0.130      0.080      0.866      0.812     -0.044     -0.407      0.150     -0.049      0.132      0.985      0.102      0.694      0.416      0.973     -0.426     -0.359      0.181     -0.686     -0.786     -0.220     -0.852     -0.013     -0.834      0.284      0.429      0.291     -0.330      1.004      0.807
    -1.093     -1.304     -1.161      1.184     -0.963     -0.676     -0.907     -0.457      0.386     -0.676     -0.276     -0.374     -0.932      0.177      0.275      0.555     -0.130     -0.920     -0.134     -2.188     -0.669     -0.567     -0.909      1.070     -0.668     -0.320     -0.797     -0.174      0.144     -0.215     -0.048     -0.476      0.431     -0.345     -0.298      0.617      0.452      0.420     -0.621      0.745      1.414      0.608      0.489     -0.587     -1.778
    -2.093      0.696      0.839      0.184      1.037     -1.676      1.093     -1.457     -0.614      0.324      1.724      1.626      1.068      2.177      0.275     -2.445      0.870      1.080     -0.134      0.812      0.027      0.748      0.581     -0.140      0.252     -2.085     -0.235      0.389      0.476      0.786     -1.782      0.394     -2.075     -0.480      0.191      1.639      0.657      0.302      2.173     -0.034     -2.353      0.176      0.323     -0.049      0.638
    -2.093     -1.304     -2.161     -1.816      1.037     -0.676      0.093     -2.457     -1.614      1.324     -2.276     -2.374     -2.932     -1.823     -0.725     -0.445     -2.130     -2.920     -2.134      0.812     -1.022     -1.068     -1.901     -1.421      1.094     -0.930     -0.179     -0.256     -0.410     -0.086      0.569      1.077     -0.341     -0.633      0.909     -0.800     -0.879     -0.304     -0.860     -1.276      0.667     -0.951     -0.067     -1.427     -0.225
     0.907      0.696     -0.161      1.184      0.037     -0.676      0.093      0.543     -0.614     -0.676     -0.276      0.626     -0.932     -0.823     -0.725     -0.445     -0.130     -0.920     -0.134     -0.188     -0.210      0.048     -0.448     -0.069     -0.288      1.136      0.628      0.265      1.315      0.297     -0.265      0.207      1.144     -0.543     -0.445      0.136      0.422     -0.143     -0.936     -0.696     -0.073     -0.271     -0.021     -0.024      0.080
     0.907      0.696     -1.161      1.184     -0.963      0.324      1.093      1.543     -0.614      0.324      1.724      0.626      1.068     -0.823      1.275      1.555      0.870      1.080     -1.134     -0.188      0.930      0.874      0.726      0.608      0.486     -0.045     -0.248     -2.024      0.571     -1.651     -0.705      0.288      0.847     -0.929      0.052      0.460     -0.486     -0.023     -1.039      1.128      0.565     -0.180     -0.171     -1.453     -0.611
    -0.093      0.696     -1.161      1.184      0.037      1.324      0.093     -2.457      0.386      1.324     -1.276     -0.374      1.068      1.177      0.275      0.555      0.870     -1.920     -1.134      0.812      0.007      0.191     -0.119      1.111      0.134      0.088      0.708     -0.993     -0.014     -0.128      1.423      0.077     -2.345     -0.319      1.283     -1.229     -0.691      1.286      0.500      0.178      0.561      0.660     -1.925     -1.579      0.565
     0.907      0.696     -0.161     -1.816      0.037      0.324      1.093     -1.457     -1.614      1.324      1.724     -0.374      0.068     -1.823      1.275      1.555      0.870      1.080     -2.134      0.812      1.246      0.679      0.233     -2.101      1.298     -0.236     -0.001     -0.460      0.282     -1.208     -0.864      0.532     -1.769     -0.127      0.602     -0.020     -1.439     -0.311     -0.202      0.504      0.270      0.098      0.805     -1.279     -0.363
     1.907      0.696     -1.161      1.184      1.037      1.324      1.093     -0.457      1.386     -0.676      0.724     -0.374     -0.932      0.177     -0.725      1.555      0.870      0.080      0.866      0.812      0.791      0.555     -0.103      0.640      0.905      1.055      0.090     -0.937      0.433      0.216      0.523      0.621     -0.491      0.830     -0.870     -0.361     -1.195     -0.634     -0.199     -1.154      0.440      0.179      0.228      0.605     -0.030
     0.907     -0.304     -0.161      2.184      0.037     -1.676      0.093     -1.457      2.386      0.324     -1.276      0.626     -0.932      1.177      0.275      0.555     -0.130     -1.920      0.866      0.812     -0.545     -0.542     -1.135      2.419      0.323      1.410      0.224      0.890     -0.314     -0.139     -0.919      0.717     -0.265      0.698      0.344     -0.534      1.311      0.443     -0.642      0.065      1.146      0.540     -0.199     -0.073      0.700
     0.907     -0.304      0.839     -0.816      0.037      1.324      0.093      1.543     -1.614      0.324      0.724      0.626      0.068     -0.823      0.275      1.555      0.870      0.080     -1.134     -0.188      0.359      0.053     -0.082     -0.874      0.620      0.596     -0.239      1.104      0.115     -0.771      0.942     -0.095      1.748     -0.900      0.035      0.155      0.615      0.087     -0.070     -0.083      0.947      0.840      0.422     -0.746     -0.576
     1.907      0.696      0.839     -1.816      1.037      1.324     -0.907      0.543      0.386      1.324      1.724      0.626      0.068     -0.823      1.275      1.555      0.870      1.080     -1.134      0.812      0.773      0.221      0.197     -1.583      0.586      1.158      0.415      0.685     -0.293      0.565      0.588     -1.126      0.094      1.658      0.971      0.472      0.344     -0.352      0.507      0.973      0.666      0.551      0.705     -0.318      0.538
     0.907      0.696      1.839      2.184      1.037     -2.676      1.093      1.543     -1.614     -0.676      1.724      1.626      1.068      0.177     -0.725     -0.445     -1.130      1.080      1.866      0.812      0.496      0.379      0.856      0.200      0.754      0.429      0.141      0.911      2.027      0.371     -3.213      0.599      0.546     -1.957     -1.100      1.208      1.181      0.019     -0.076     -1.126     -0.903     -1.509     -0.156      1.716      0.121
     1.907      0.696     -0.161      1.184      0.037      1.324      1.093      0.543      0.386      0.324      0.724      0.626      0.068      0.177      0.275      1.555      0.870      1.080      0.866      0.812      0.602      0.652      0.424      0.737      0.268      1.448     -0.062     -0.530      0.450     -0.260      0.550      0.362      0.199     -0.136      0.132     -0.086     -0.213     -0.610     -0.340      0.151      0.913      0.139      0.384      0.414      0.693
    -0.093      0.696      0.839     -1.816     -2.963      0.324      0.093     -1.457     -0.614     -0.676      0.724     -0.374      0.068      0.177      0.275     -0.445      0.870      1.080     -0.134     -0.188     -0.066      0.064      0.205     -0.871     -1.186     -0.091      0.563      0.682     -0.860     -1.579      0.299      0.150     -1.594     -0.015     -0.247      0.694     -0.479     -0.189      0.719      0.914     -0.425      0.878      0.716      0.266      0.975
    -0.093      0.696      1.839     -0.816     -1.963      1.324     -0.907      1.543      2.386      1.324     -2.276     -0.374      1.068      0.177     -0.725     -0.445      0.870      1.080      1.866      0.812     -0.805      0.247      0.967      1.066     -0.018      0.738      0.383      0.796     -1.824     -1.945      2.234     -1.079      0.595      1.674      1.389     -1.182     -0.552     -0.304     -0.535     -0.824      0.425      0.737     -0.389      1.427      0.808
    -0.093     -0.304      1.839      0.184      1.037     -1.676     -0.907     -0.457     -0.614     -2.676     -1.276     -1.374      1.068     -0.823      0.275     -0.445     -1.130      1.080      1.866      0.812     -1.038     -0.561      0.407     -0.280      0.577      1.113      0.328      1.512      0.500      0.388     -0.589     -0.202     -0.914     -0.387     -3.039      0.088     -0.559      0.468     -0.599      0.090      0.727     -0.409      0.547      2.052      0.098
    -0.093     -0.304     -1.161     -1.816      0.037      1.324      0.093      1.543      1.386      0.324      0.724     -0.374     -0.932     -0.823      0.275      0.555      0.870     -1.920     -1.134      0.812      0.241      0.113     -0.794     -0.640      0.415     -0.415     -0.526     -0.298     -1.044     -0.250      1.020      0.153      2.280      1.795      0.218      0.379     -0.463      0.104     -0.332      0.001      0.303      0.754     -0.637     -0.876      0.328
     0.907      0.696     -0.161     -0.816      1.037      1.324     -1.907     -0.457     -1.614      1.324      1.724      0.626     -0.932     -0.823     -0.725      1.555      0.870      1.080      1.866      0.812      1.517      0.385      0.028     -1.162      0.761     -0.487      0.280     -0.162      0.434      0.075     -0.250     -2.129     -0.617     -0.589      1.018     -0.248      0.209     -0.925     -0.086     -1.006      0.107      0.534      1.065      2.477      0.260
    -0.093      0.696     -1.161      2.184      1.037      0.324      0.093     -2.457      2.386      1.324      0.724     -0.374     -1.932      1.177      0.275      1.555     -0.130     -0.920      0.866      0.812      0.342     -0.380     -1.136      2.748      1.251     -0.532      1.135     -0.076     -0.521     -0.361     -0.080      0.576     -1.147      0.567      0.802      0.080      0.081     -0.298     -0.782     -0.274      1.287      0.351      0.761     -0.483     -0.345
     0.907      0.696      1.839      2.184      1.037      0.324     -2.907     -1.457     -0.614     -1.676      0.724      1.626      1.068      2.177      0.275      0.555     -0.130      0.080      1.866      0.812      0.524     -0.091      0.189      0.805      0.526      0.433      0.727      1.645      1.264      0.522     -0.155     -2.840     -1.577     -1.234     -1.838     -0.158      1.651      0.702      1.632      0.024      0.059     -0.037     -0.122      1.548      0.461
    -0.093      0.696      1.839     -0.816     -1.963     -0.676      0.093      1.543      0.386     -0.676      0.724      0.626      1.068     -0.823     -0.725      0.555     -0.130      1.080     -1.134     -2.188      0.579      0.464      0.707     -0.052     -1.732     -0.660      0.127      1.140     -0.819     -0.368     -1.434     -0.300      0.891      0.411      0.103     -0.103      0.043      0.069     -0.715     -0.007     -0.091     -0.646      0.002     -1.099     -0.660
     0.907     -0.304     -0.161     -1.816      1.037      1.324      1.093      0.543     -1.614      0.324      1.724     -0.374      0.068     -1.823      0.275     -0.445      0.870      1.080      1.866      0.812      0.492      0.378      0.433     -1.323      1.202      0.253     -0.668     -0.463     -0.438     -0.211      0.717      0.772      0.273     -0.543     -0.267      1.035     -0.978     -0.562     -0.819     -0.458     -0.999      0.500      0.332      2.440     -0.141
    -1.093      0.696      0.839     -1.816      1.037     -1.676     -0.907      0.543     -1.614      1.324     -1.276      1.626      0.068     -0.823      1.275     -1.445     -1.130      0.080      0.866      0.812     -1.161      0.043      0.393     -1.759      0.354      0.201      0.663      0.262     -0.024      0.549     -0.455     -1.155      0.230     -0.441      1.219      0.371      1.708     -0.566      0.421      1.215     -0.040     -1.247     -0.484      1.536      0.486
     0.907      0.696     -1.161      0.184      1.037     -0.676      0.093     -1.457     -0.614     -0.676      0.724      1.626     -0.932      0.177      0.275     -0.445     -0.130     -1.920     -1.134      0.812      0.434      0.146     -0.775      0.006      0.047      0.479      0.449     -0.584      0.177      0.979     -1.001     -0.169     -0.534     -0.578     -0.462      0.247      1.385      0.255      0.192      0.297     -1.009     -0.256     -0.896     -1.088      0.723
     0.907     -0.304      0.839      2.184      1.037     -0.676     -1.907     -1.457     -0.614     -1.676      0.724      0.626      0.068      1.177     -1.725     -0.445     -1.130     -0.920     -0.134     -2.188      0.043     -0.372     -0.493      0.341      0.332      0.966      0.211      1.252      1.927      0.620     -0.809     -1.459     -0.845     -0.807     -1.794      0.963      1.075      0.781      0.905     -1.751     -0.506     -0.818     -0.386     -0.161     -2.405
    -2.093     -0.304     -1.161     -0.816      0.037      1.324      1.093      0.543      0.386      0.324     -1.276     -2.374     -0.932     -0.823      0.275     -1.445     -0.130      1.080     -0.134     -0.188     -0.467     -0.154     -0.195     -0.422      0.092     -1.538     -0.115     -0.977     -0.460     -0.082      1.722      1.170      0.780      0.563      0.305     -0.520     -2.042     -0.623     -0.474      0.155     -0.850      0.162      1.394      0.073     -0.174
     0.907      0.696     -0.161      0.184     -0.963      0.324      0.093      0.543      0.386     -0.676     -1.276     -0.374      1.068      1.177     -0.725      0.555     -0.130      1.080     -1.134     -0.188      0.069      0.271      0.473      0.460     -1.235      0.804      0.313     -0.595     -0.356      0.228     -0.012     -0.013      0.090     -0.019      0.060     -1.373     -0.738      0.475      0.855      0.044      0.628     -0.416      0.266     -1.185      1.134
     1.907     -0.304     -1.161      0.184      0.037      1.324     -1.907     -1.457      0.386      0.324      0.724     -2.374      0.068      1.177      1.275      1.555     -1.130      1.080     -1.134      0.812      0.944     -0.859      0.229      0.966      0.332      0.736      0.519     -1.434     -0.837     -0.312      0.536     -0.931     -1.813     -0.407      0.141     -0.781     -1.210     -0.311      0.362      1.045      0.389     -0.112      0.823     -1.488      0.346
    -2.093     -0.304     -0.161      0.184     -0.963     -0.676      1.093      0.543      2.386     -0.676     -1.276      0.626     -0.932      0.177     -0.725      0.555     -0.130      0.080     -0.134     -0.188     -0.306     -0.004     -0.186      0.965     -0.004     -1.807     -0.430      0.039     -0.731     -1.099     -0.313      1.069      0.825      1.653     -0.794     -0.891      0.739     -0.669     -0.544     -0.718      0.917     -0.094      0.276     -0.435      0.136
     0.907     -0.304     -1.161     -1.816      0.037     -0.676      1.093     -2.457     -1.614      0.324      1.724     -1.374     -1.932     -1.823      0.275      0.555      0.870      1.080      1.866      0.812      0.490      0.408     -0.556     -1.126      0.212      0.388     -0.825     -0.674     -0.548     -0.295     -1.019      0.711     -1.884     -0.749      0.077      1.138     -1.839     -1.139     -0.883      0.189      0.179      0.233      1.819      2.178      0.657
     0.907      0.696     -2.161     -1.816      1.037     -1.676      1.093      1.543     -1.614      1.324     -2.276      0.626      1.068     -1.823      1.275      1.555      0.870      1.080     -1.134      0.812     -0.739      0.657      0.742     -1.289      0.709      1.723      0.151     -2.858     -0.324      0.277     -0.953      0.361      0.767     -0.626      1.039     -1.244     -0.299     -0.156     -0.978      0.974      2.292      0.231     -0.177     -0.572      0.131
    -1.093      0.696      1.839     -1.816      0.037     -1.676      0.093      1.543     -0.614      0.324     -1.276     -1.374      1.068     -1.823      1.275      0.555     -0.130      1.080     -2.134     -0.188     -0.953      0.301      0.952     -0.899      0.610      0.029      0.261      0.984     -1.055     -0.526     -0.616     -0.112      0.444     -0.084      0.044     -0.087     -1.525     -0.434     -1.219      1.161      1.600     -0.443     -0.299     -1.770     -0.796
     1.907      0.696      1.839     -0.816      1.037      0.324      0.093      1.543     -0.614      1.324      1.724     -0.374      1.068     -1.823      1.275      1.555      0.870      1.080      0.866      0.812      1.168     -0.363      0.626     -0.753      0.607      0.669      1.211      1.022      0.045      0.437     -0.692      0.324      0.884     -0.103      1.072      0.010      0.046      0.202     -1.471      1.219      0.363      1.185      0.018      1.271      0.290
    -0.093      0.696     -0.161     -0.816     -2.963     -1.676     -1.907      0.543     -1.614     -0.676      0.724      0.626      0.068      2.177     -1.725     -0.445     -0.130      0.080     -1.134     -3.188      0.075     -0.194      0.024     -0.147     -2.060     -0.213      0.878     -0.122     -0.582     -0.812     -1.784     -1.772      0.751     -1.579      0.582      0.442      1.025      0.029      2.075     -0.729     -0.463      0.036      0.243     -0.987     -1.176
     0.907      0.696     -1.161     -1.816     -0.963      1.324      1.093     -2.457      1.386     -1.676      1.724      1.626     -1.932     -1.823     -1.725      1.555      0.870     -1.920      0.866     -1.188      0.991      0.979     -1.079     -0.213     -0.403     -0.033     -0.360     -0.084     -1.593     -0.409      0.388      0.006     -1.298      1.461     -1.283      0.261      0.366     -0.234     -1.744     -1.514      0.479     -0.170     -0.441      0.871     -0.714
    -0.093     -0.304     -0.161     -1.816      0.037     -0.676     -1.907      0.543     -1.614      0.324      1.724     -1.374     -0.932     -1.823      1.275      0.555     -1.130      0.080      1.866     -0.188      0.658     -0.550      0.112     -1.817      0.501     -0.750      0.338     -0.211      0.103     -0.545     -1.272     -1.443      0.478     -0.252     -0.077      0.755     -0.548     -0.796     -0.617      0.965     -0.282     -0.649     -0.004      2.515     -0.772
     0.907     -1.304     -2.161      1.184      0.037      1.324     -0.907     -1.457      0.386      1.324      0.724     -2.374      1.068      1.177      1.275      1.555     -2.130      0.080     -2.134      0.812      0.284     -1.045      0.363     -0.283     -0.049      0.432     -0.367     -2.453      1.551     -0.024      1.101      0.175     -1.854      0.560      1.244      0.350     -0.971      0.781      1.415      1.387      1.208     -0.904     -0.688     -2.201      0.820
     1.907      0.696     -0.161     -0.816      1.037     -0.676     -0.907     -0.457     -1.614      0.324     -0.276      0.626      0.068      1.177      0.275     -1.445     -0.130      0.080     -1.134      0.812      0.270     -0.034      0.010     -0.542      0.822      1.686      0.782     -0.315     -0.147      0.180     -1.075     -0.872     -0.607     -1.031      0.036     -0.474      0.876      0.113      1.624      0.064     -1.693     -0.127     -0.009     -0.753     -0.136
    -0.093      0.696     -1.161      0.184      0.037      0.324      0.093     -0.457     -1.614     -0.676     -0.276      0.626     -0.932     -0.823      0.275     -1.445      0.870     -1.920     -1.134     -0.188      0.368      0.153     -0.883     -0.649      0.354     -0.597      0.557     -0.381      0.779     -0.190     -0.075      0.070      0.430     -1.127     -0.737     -0.748      0.625      0.581     -0.455      0.161     -1.747      0.593     -0.536     -0.814     -0.433
    -1.093     -0.304     -0.161     -1.816      0.037     -0.676      0.093      1.543     -0.614      1.324      0.724      0.626     -0.932     -1.823      1.275     -0.445     -0.130          *     -1.134     -0.188      0.791      0.538      0.325     -1.143      0.666     -1.781     -0.995     -0.456     -0.706     -0.541     -1.573     -0.441      1.182      0.272      0.970     -0.327     -0.046     -1.211     -0.979      0.847     -1.363     -0.718      0.213     -0.586     -0.824
    -0.093      0.696     -2.161     -0.816     -0.963     -0.676      1.093     -1.457     -1.614      0.324      0.724      1.626     -1.932     -0.823      0.275      0.555      0.870     -0.920     -1.134     -0.188      0.104      0.728     -0.713     -1.070      0.065     -0.175      0.104     -1.463      0.196     -1.123     -0.630      0.334     -0.763     -0.925      0.245      0.454      0.747     -1.012     -0.155      0.406      0.363      0.066      0.192     -0.593     -0.496
    -1.093      0.696     -0.161      0.184      0.037      0.324      1.093      0.543     -1.614      0.324     -1.276      0.626      1.068     -0.823      1.275      1.555      0.870      1.080      0.866      0.812     -0.184      0.526      0.584     -0.268      0.313     -0.775      0.055     -0.853      0.338     -0.318      0.637      0.634      0.004     -1.192      0.141     -1.004     -0.240      0.205     -0.629      0.986      1.704      0.440      0.173      1.059      0.551
    -1.093      0.696     -2.161      2.184     -0.963     -0.676      1.093     -2.457      0.386     -0.676     -1.276      0.626      0.068      1.177     -0.725     -1.445     -0.130     -0.920      1.866     -1.188     -0.569      0.148     -0.203      1.579     -0.372     -0.507      0.781     -1.742      0.619     -0.624      0.105      1.002     -1.950     -0.679     -0.429     -0.316      0.437      0.402      0.030     -0.551     -0.828     -0.439     -0.505      1.157     -0.916
    -0.093     -3.304     -0.161      0.184      0.037     -1.676      0.093     -0.457      0.386      0.324     -1.276      0.626      0.068      1.177     -0.725     -2.445     -0.130     -0.920      0.866     -0.188     -1.364     -0.686     -0.136      0.929     -0.208      1.320     -2.541     -0.337     -0.788      0.288     -0.344      0.784     -0.295     -0.372      0.543      0.703      1.560      0.351      0.446     -0.551     -0.912      0.649     -0.740      0.454      0.156
    -1.093     -0.304     -2.161      1.184     -1.963     -2.676     -0.907      0.543     -0.614     -0.676     -2.276      0.626      0.068      1.177      0.275     -2.445     -0.130      1.080      0.866     -1.188     -1.490     -0.225      0.546      0.682     -1.180      0.302     -0.031     -2.846      0.628     -1.009     -1.143     -0.443      0.092     -1.136      0.038     -0.266      0.973     -0.720      0.793      1.025     -0.857      0.151      0.246      0.717     -0.152
     0.907     -0.304     -0.161      0.184      0.037      0.324      0.093     -0.457      1.386      0.324      0.724      0.626     -0.932      1.177     -0.725      0.555     -0.130     -0.920     -0.134     -0.188      0.611      0.234     -0.379      0.344      0.233      0.208     -0.463      0.097     -0.208     -0.059     -0.250     -0.059      0.195      0.909      0.093     -0.139      0.187     -0.447      1.001     -0.900     -0.133     -0.307     -0.296     -0.259     -0.447
    -0.093     -2.304     -0.161      0.184      1.037      1.324     -2.907      1.543     -0.614      0.324     -1.276     -1.374     -1.932     -0.823     -1.725     -1.445     -1.130      0.080      0.866     -1.188     -0.589     -0.849     -0.410     -0.313      0.180      0.657     -1.434      0.357      0.515      0.998      1.931     -2.031      1.932     -0.476      0.309     -0.370     -0.252     -1.339     -0.604     -1.771     -0.838     -0.109      0.473      0.928     -1.395
    -0.093      0.696     -1.161     -0.816      0.037      0.324      1.093      0.543     -0.614      0.324      0.724      0.626      0.068     -0.823      0.275      0.555      0.870      0.080      0.866      0.812     -0.259      0.030      0.202     -0.736      0.289      0.202      0.543     -1.393      0.068     -0.317      0.670      0.884      0.484     -0.003      0.434      1.021      0.579     -0.395     -0.223      0.061      0.766      0.730     -0.193      1.142      0.572
    -2.093     -2.304      0.839      2.184     -2.963      1.324      0.093      0.543      0.386     -1.676     -0.276     -0.374     -0.932     -0.823      0.275      1.555     -1.130      1.080      0.866     -0.188      0.338     -1.132     -0.270      1.210     -2.420     -2.294     -1.401      1.045      1.086     -0.504      1.017      1.061      0.922     -0.413     -0.484     -0.798      1.230     -0.422     -1.630      1.313      1.324      0.127      1.493      0.462      1.988
    -0.093     -2.304     -0.161     -0.816     -1.963      0.324      0.093      1.543      2.386      1.324     -2.276     -2.374     -0.932      0.177     -0.725     -0.445     -1.130     -0.920     -0.134     -0.188     -0.719     -0.786     -0.358      1.188     -0.542      0.486     -1.535      0.347     -1.961     -1.508      1.043      0.793      1.955      1.607      1.599     -1.311     -1.449     -0.311     -0.746     -0.452      0.265     -0.405     -0.163     -0.690      0.375
    -1.093     -0.304      0.839      1.184      0.037     -1.676      0.093      0.543     -0.614     -1.676     -0.276     -1.374      0.068      0.177     -1.725          *     -0.130      1.080      0.866     -3.188     -0.323     -0.529      0.511     -0.002     -1.414     -0.758      0.127      0.229      1.115      1.508     -1.383      0.418     -0.086     -0.814     -0.889      0.216     -0.794     -0.729      0.265     -1.149      0.192      0.457      0.082      0.900     -1.878
    -1.093     -0.304      0.839     -1.816      0.037      1.324      0.093      0.543     -0.614     -1.676     -1.276     -0.374      0.068     -0.823      1.275     -1.445     -0.130      0.080     -1.134      0.812     -0.497     -0.163      0.471     -1.065      0.137     -0.589     -0.353      0.224     -1.010     -0.031      1.796      0.100     -0.068      0.161     -1.629     -0.477      0.040     -0.615      0.129      1.248     -0.993     -0.139     -0.652     -0.615      0.569
    -0.093      0.696     -0.161      0.184      0.037      0.324      0.093     -0.457     -0.614     -1.676     -0.276      0.626      0.068      0.177     -0.725     -0.445     -0.130      0.080     -0.134     -0.188     -0.489     -0.172      0.152      0.429      0.094      0.365      0.781     -0.357     -0.251     -0.007      0.741      0.195     -0.505     -1.025     -1.700      0.330      0.866     -0.214     -0.242     -0.803      0.135      0.118     -0.130     -0.178     -0.357
    -0.093     -0.304      0.839      2.184      1.037      1.324      1.093      0.543      0.386      1.324     -0.276      0.626     -0.932     -1.823      0.275      0.555      0.870     -0.920     -0.134     -0.188      0.272      0.523     -0.595      0.653      0.426     -0.426     -0.843      1.518      1.530      0.742      1.020      0.563      1.271     -0.195      1.216     -0.526     -0.144     -0.007     -2.205      0.175      0.348      0.153     -0.102     -0.325     -0.483
     0.907     -0.304     -0.161     -1.816      1.037      1.324      0.093      0.543     -0.614      0.324      1.724     -0.374      0.068     -0.823      0.275      0.555      0.870      1.080     -1.134      0.812      1.180     -0.048      0.595     -0.974      0.887     -0.273     -0.276     -0.512     -0.748      0.172      0.070      0.065     -0.120      0.226     -0.023      0.179     -0.341     -0.830      0.103     -0.075     -0.844      1.013      0.212     -0.877      0.036
    -0.093      0.696     -0.161     -0.816      1.037      0.324      1.093      0.543     -1.614      1.324      0.724      0.626     -0.932      0.177      1.275     -0.445      0.870      0.080     -0.134     -3.188      0.359      0.995     -0.604     -1.375      0.285     -0.444     -0.465      0.349      0.675      0.959      0.018      0.152      1.159     -0.606      1.136      0.378     -0.636     -0.030      1.065      1.263     -0.823     -0.214      0.861      0.512     -3.256
    -0.093      0.696     -1.161      1.184      0.037     -2.676      1.093     -2.457      1.386      1.324     -2.276      1.626     -0.932      1.177      0.275     -1.445      0.870      1.080     -0.134     -0.188     -1.306      0.269     -0.396      1.224      0.061      1.171      0.448     -0.714      0.071     -0.060     -1.247      0.924     -2.032      0.488      1.402     -0.482      1.166     -0.121      0.256      0.455      0.041      0.567      1.593     -0.646     -0.309
     0.907     -0.304     -0.161      0.184      0.037      1.324      1.093     -1.457     -0.614      1.324      0.724      0.626      0.068      1.177      1.275      1.555      0.870      0.080     -1.134      0.812      0.670      0.412     -0.001     -0.560      0.409      0.231     -0.620     -0.056      0.810     -0.310      0.711      0.707     -1.424     -0.188      1.293     -0.241     -0.011      0.177      1.616      1.181      0.882      0.351      0.274     -0.782      0.629
    -0.093      0.696      0.839      0.184      1.037     -0.676      1.093     -0.457     -0.614      1.324     -1.276      1.626      0.068      0.177      1.275     -1.445      0.870     -0.920      1.866      0.812     -0.835      0.929     -0.194      0.275      0.874      0.654     -0.109      0.929     -0.035      0.144      0.301      0.072     -0.229     -0.880      1.034     -0.098      0.433      0.354     -0.204      0.952     -0.735     -0.112     -0.698      1.885      0.099
     1.907      0.696      0.839      2.184      1.037      1.324      0.093      0.543     -0.614      0.324      0.724      0.626      1.068      1.177     -1.725          *      0.870      1.080      0.866      0.812      0.757      0.584      0.429      0.681      1.215      1.143      0.259      0.352      1.444     -0.116      0.627     -0.525      0.290     -1.045     -0.170     -0.279     -0.171      0.401      0.570     -2.212     -0.363      0.168      0.291      0.680     -0.266
    -1.093     -0.304     -2.161      1.184      1.037     -0.676      0.093      0.543     -0.614     -0.676     -1.276      0.626      0.068      0.177     -0.725     -1.445     -0.130     -1.920      0.866      0.812     -0.898     -0.005     -0.568      0.558      0.035     -0.211     -0.501     -1.513      0.638      1.042      0.508      0.192      1.132     -0.954     -0.796     -0.107      0.797      0.925     -0.261     -0.615     -0.453     -0.171     -1.059      0.548      0.851
    -0.093      0.696     -0.161      2.184      1.037      1.324      1.093     -0.457      0.386      0.324     -0.276      0.626     -0.932      2.177     -0.725     -0.445     -0.130     -0.920     -0.134     -0.188     -0.005      0.272     -0.639      1.902      0.852     -0.082      0.397      0.517      0.198      0.181      1.356      0.667      0.093     -1.199     -0.037     -0.184      0.388      0.046      0.841     -1.146     -0.423     -0.424      0.124     -0.844     -0.697
    -1.093      0.696     -0.161     -0.816      1.037      0.324      0.093     -1.457     -0.614     -0.676      0.724      0.626     -0.932     -1.823      1.275     -1.445     -0.130     -1.920     -2.134      0.812     -0.162      0.377     -0.818     -1.164      0.676     -0.951      0.326      0.403      0.349      0.245      0.609     -0.237     -0.485      0.315     -0.888      1.027      0.047      0.329     -0.908      1.046     -1.338     -0.546     -0.788     -1.471      0.229
     0.907      0.696      1.839     -0.816      1.037      0.324      1.093     -2.457     -0.614      1.324      0.724     -0.374     -0.932     -0.823      1.275      1.555      0.870      0.080     -1.134      0.812      0.289      0.305     -0.174     -0.376      0.832      0.693      0.696      2.071     -0.480      0.067     -0.283      0.729     -2.202     -0.211      1.027      0.208     -0.777     -0.530     -0.602      0.863      1.225      0.676      0.336     -0.924      0.068
    -2.093      0.696      0.839     -1.816      1.037     -2.676      1.093      1.543     -1.614      1.324     -2.276     -0.374      1.068     -1.823      1.275     -2.445      0.870      1.080     -0.134      0.812     -1.881      0.595      0.596     -1.725      0.618     -0.370      0.015      0.235     -0.094      0.147     -0.609      0.440      0.994     -0.326      1.078      0.366     -1.100      0.282     -0.688      0.837     -0.267      0.160      0.083      0.747      0.291
    -2.093      0.696      0.839      1.184      0.037     -2.676      0.093     -2.457     -0.614      0.324     -1.276      1.626      0.068      1.177     -0.725     -0.445     -0.130      0.080      0.866     -0.188     -0.772      0.284     -0.384      0.728      0.033     -1.204      0.549      1.247      0.535      0.121     -1.828     -0.100     -2.051     -1.027      0.338     -0.226      1.209      0.448      0.668     -0.618      0.554     -0.431      0.732      0.578     -0.267
    -2.093      0.696     -0.161     -0.816      1.037     -1.676      1.093     -1.457      0.386      1.324     -2.276      1.626     -0.932      0.177      1.275     -2.445     -0.130      0.080     -0.134      0.812     -1.466      0.582     -0.455      0.221      1.434     -0.640      0.166      0.211     -0.973     -0.273     -0.162      0.437     -0.872      0.257      0.691     -0.175      0.901     -0.386      0.029      0.547     -0.756     -0.663      0.797     -0.177     -0.463
     0.907      0.696      0.839      1.184      1.037      0.324      1.093      1.543      0.386      1.324      0.724      0.626     -0.932     -1.823      1.275      0.555     -1.130     -1.920     -0.134      0.812      0.871      0.210     -0.820      0.346      1.039      0.082      0.478      1.513      0.820     -0.113     -0.443      0.794      2.644      0.040      0.773     -0.425      0.396      0.208     -2.072      0.820     -0.362     -1.325     -0.785     -0.345     -0.127
    -1.093     -1.304     -2.161     -0.816      1.037     -2.676     -1.907      1.543     -1.614      1.324     -2.276     -1.374      0.068      2.177      1.275     -0.445     -2.130      1.080     -2.134      0.812     -1.517     -0.856      0.410     -0.719      1.269      0.296     -0.592     -2.605      0.019     -0.147     -0.995     -1.016      1.076     -1.030      0.556     -0.153     -0.098     -0.396      2.587      0.448      0.960     -1.129      0.611     -1.768     -0.306
    -0.093     -3.304     -1.161      0.184      0.037     -1.676      0.093     -0.457     -0.614      0.324     -0.276     -0.374      0.068      1.177      0.275      0.555      0.870      0.080     -0.134     -0.188     -0.161     -0.074      0.141      0.230      0.911     -0.022     -3.026     -1.386     -0.096     -0.828     -1.506      0.348     -0.574     -0.804     -0.266     -0.007     -0.364     -0.183      0.928     -0.273      0.877      0.877     -0.091     -0.178     -1.104
     0.907     -3.304      0.839      0.184     -1.963      0.324      0.093     -1.457      0.386     -1.676     -1.276     -2.374     -1.932     -0.823      1.275      1.555      0.870      0.080     -2.134     -2.188     -0.147     -0.989     -0.823     -0.758     -1.924      1.199     -2.435      1.556      1.087     -0.185      0.543      1.037     -0.524      1.079     -0.708     -1.032     -1.089     -0.730     -0.283      2.163      1.743      1.923      1.285     -1.632     -0.447
    -2.093      0.696     -2.161     -0.816     -0.963      0.324      0.093      0.543     -1.614     -0.676     -0.276     -0.374     -1.932      2.177      0.275     -0.445     -1.130      0.080      0.866     -1.188     -0.034     -0.352     -0.718      0.038     -0.722     -2.111      1.125     -1.352     -0.859     -0.079      0.351      0.461      1.346     -1.579     -0.207     -0.390      0.033     -0.811      1.970      0.515     -0.456     -0.544      1.070      0.683     -0.472
    -1.093      0.696     -2.161      0.184     -0.963      0.324      1.093      1.543      1.386      0.324      0.724     -2.374      1.068      1.177     -0.725      0.555      0.870      1.080      1.866      0.812      0.379     -0.262      0.472      0.478     -0.108     -1.356      1.118     -2.533     -0.021     -0.757     -0.060      1.287      1.272      1.123      0.445      0.131     -2.021      0.377      0.825     -0.662      0.006      1.169      0.224      1.707      0.845
    -0.093      0.696     -0.161      0.184     -0.963     -1.676      0.093      1.543      1.386      1.324     -1.276     -0.374      0.068      1.177      0.275      0.555      0.870      1.080      1.866     -1.188     -0.585      0.053      0.483      0.326     -1.101      0.504      0.665     -0.491     -0.201      0.160     -0.972     -0.032      1.030      1.007      1.853     -0.495     -0.289     -0.684      0.975      0.852      1.360      0.813      0.448      1.626     -0.198
    -2.093     -0.304      0.839     -1.816     -0.963     -2.676     -1.907      1.543     -0.614      1.324     -2.276      0.626      1.068     -1.823      1.275     -2.445     -1.130      1.080      0.866      0.812     -1.318     -0.246      0.752     -1.351      0.122     -0.655     -0.149      0.054     -0.430     -1.034     -1.173     -1.629      0.588      0.576      1.270     -0.441      0.955     -0.030     -0.890      1.283     -1.047     -0.917     -0.176      1.314      0.684
    -1.093      0.696      0.839     -1.816     -0.963      0.324      1.093     -1.457     -0.614     -0.676      0.724     -1.374     -2.932     -0.823     -0.725      0.555      0.870      1.080     -1.134     -0.188      0.530      0.423     -0.926     -1.249     -0.451     -1.581      0.217      1.761     -0.733     -0.380     -0.298      0.509     -0.456      0.366     -0.422     -0.110     -1.736     -1.651      0.020     -0.619     -0.057      0.445      2.416     -0.634      0.416
    -1.093      0.696      0.839      1.184      1.037     -1.676      1.093      0.543      1.386      1.324     -0.276      0.626      0.068      1.177      0.275     -0.445     -0.130      0.080     -1.134     -0.188     -0.943      0.465      0.231      0.892      0.302      0.003     -0.002      0.534      0.248      0.769     -0.716      0.783      0.242      0.693      1.241      0.997      0.126     -0.273      0.421      0.094      0.590     -0.672     -0.293     -1.489     -0.485
    -1.093      0.696      0.839     -1.816      0.037      1.324      1.093      1.543     -0.614     -0.676      0.724     -1.374      1.068      0.177      0.275     -1.445     -0.130      1.080     -1.134     -0.188      0.026      0.320      0.780     -1.188      0.381     -1.061      0.460      0.136     -0.570     -0.195      1.224      0.749      0.867      0.283     -0.810      0.571     -1.814     -0.190      1.081     -0.109     -1.528     -0.303     -0.046     -0.559     -0.333
     1.907      0.696     -1.161      2.184     -1.963      1.324      1.093      1.543      1.386     -0.676      0.724      1.626      0.068      2.177     -0.725     -0.445      0.870     -1.920     -2.134     -2.188      0.773      0.083     -0.695      2.124     -1.213      1.156      0.689     -0.315      0.245     -0.690      0.595      0.863      2.323     -0.316      0.183     -0.312      1.343      1.043      0.687     -0.021     -1.152      0.770     -0.846     -3.032     -1.115
     0.907      0.696     -0.161      1.184      1.037      1.324      1.093     -1.457      1.386      1.324      0.724     -0.374      0.068      1.177      1.275      1.555      0.870     -0.920     -1.134      0.812      0.859      0.026     -0.591      0.982      0.446      0.132      0.637      0.317      0.177      0.501      0.646      0.918     -0.813      0.648      1.157     -0.560     -0.386      0.803      0.537      1.001      0.652      0.840     -0.073     -1.602      0.440
    -0.093      0.696      1.839     -1.816      1.037      1.324      1.093      1.543     -1.614     -0.676      1.724      0.626      1.068     -1.823     -0.725     -0.445      0.870      1.080     -2.134      0.812      0.574      1.069      0.752     -1.907      1.016     -0.671     -0.216      1.190      0.121      0.035      0.759     -0.035      0.817     -0.135     -1.061      0.819     -0.867      0.130     -0.514     -1.214     -1.036     -0.228     -0.174     -1.288      0.063
    -1.093     -0.304     -1.161      2.184      0.037     -1.676      0.093     -0.457      1.386     -0.676      0.724     -1.374     -0.932      1.177     -0.725      0.555     -2.130     -0.920     -0.134     -0.188     -0.065     -0.791     -0.508      1.049      0.065     -0.925      0.506     -0.655      1.147     -0.057     -1.506      0.936      0.249      0.621     -0.606      0.939     -0.185     -0.218      0.385     -0.818      0.586     -0.948     -0.239     -0.474     -0.294
    -0.093      0.696      0.839     -0.816      0.037      1.324      1.093      1.543     -0.614      1.324      0.724      0.626      0.068      0.177      0.275     -0.445      0.870     -0.920     -0.134      0.812      0.466      0.858     -0.149     -0.297      1.490     -0.547     -0.135      1.014     -0.609     -1.355      0.804      0.245      1.621     -0.526      0.674      0.008     -0.635      0.212      0.305     -0.467     -0.831     -0.052     -0.871      0.010     -0.472
     0.907     -0.304     -1.161      1.184      1.037     -1.676      0.093     -2.457      2.386     -0.676     -2.276      0.626      0.068     -0.823      0.275      0.555     -0.130     -0.920      0.866     -0.188     -0.720     -0.115     -0.499      1.610      0.795      1.382      0.084     -0.683     -0.370      0.255     -0.872      0.244     -1.832      1.081     -1.020     -1.265      0.701      0.888     -1.988     -0.033      1.476      0.135     -0.015      0.109     -0.908
    -0.093      0.696     -0.161     -0.816      0.037      0.324      1.093     -0.457     -0.614      1.324      0.724      0.626     -0.932     -0.823      0.275     -0.445      0.870      1.080     -0.134     -0.188      0.222      0.125     -0.270     -0.440      0.357     -0.249      0.750      0.116     -0.286     -0.139      0.064      0.920     -0.195     -0.179      1.262      0.432      0.354     -0.448     -0.614      0.147     -0.764      0.706      1.446      0.210     -0.667
     0.907     -0.304     -1.161     -1.816      1.037      0.324      0.093     -1.457     -0.614      0.324      0.724     -0.374      0.068     -1.823     -0.725      0.555     -0.130      1.080     -1.134      0.812      0.722     -0.356      0.440     -1.377      0.994      0.238      0.110     -1.658     -0.565      0.131     -0.342      0.447     -1.954      0.205     -0.122     -0.281      0.053     -0.577     -0.791     -1.239     -0.164      0.379      0.388     -0.483     -0.151
    -0.093     -0.304     -1.161      2.184      1.037      1.324      0.093     -1.457      0.386      0.324     -1.276     -1.374      0.068      2.177      0.275      0.555     -0.130     -0.920     -1.134      0.812     -0.202     -0.591     -0.401      2.139      0.619      0.016      0.256     -0.766      0.106      0.420      1.469      0.762     -1.150     -1.072      0.031     -1.017     -0.624      0.755      0.598     -0.016      0.700      0.597     -0.283     -2.033      0.301
    -2.093      0.696      1.839      1.184     -0.963      0.324      0.093      1.543      2.386      0.324     -2.276      0.626      0.068      0.177     -0.725      0.555     -0.130      1.080      0.866     -1.188     -0.196     -0.077      0.299      1.012     -0.575     -1.902      0.719      1.658      0.240     -0.419      0.618      0.293      1.277      1.643      0.505     -2.033      0.641     -0.480     -0.599     -0.499      0.684     -0.127      0.591      0.603     -0.591
    -0.093      0.696      0.839     -0.816      0.037     -0.676      0.093      1.543     -1.614     -0.676     -1.276      1.626      0.068      0.177     -0.725      0.555     -0.130      1.080     -1.134      0.812     -0.384      0.195      0.565     -0.808      0.355      0.302      0.364      0.125      0.055     -0.262     -0.272      0.003      0.897     -0.949     -0.912     -0.762      1.352     -0.626      0.679     -0.939      0.802     -0.308      0.265     -0.712      0.550
     0.907     -0.304     -1.161      0.184      0.037     -0.676      0.093     -1.457      1.386     -0.676     -0.276      0.626     -0.932     -0.823     -0.725     -0.445     -0.130     -0.920     -1.134      0.812     -0.165      0.455     -0.627      1.058      0.520      1.044     -0.717     -0.666     -0.893     -0.509     -0.511     -0.480     -0.679      0.666     -1.003     -0.036      0.125      0.045     -1.657     -1.004     -0.152     -0.468      0.019     -1.566      0.279
    -1.093     -0.304      1.839     -0.816      1.037     -1.676     -0.907      0.543     -0.614     -0.676     -0.276     -1.374      0.068      0.177      0.275     -0.445     -1.130      0.080      0.866      0.812     -0.908     -0.742      0.209     -1.118      0.576     -0.131      0.296      1.422      0.373      0.593     -0.686     -0.051      0.489      0.104     -0.850      0.964     -0.258     -0.202      0.933      0.049      0.497     -0.372     -0.141      1.302      0.180
    -0.093     -0.304      0.839     -1.816     -0.963      0.324      1.093      0.543     -1.614     -0.676      0.724      0.626      1.068     -0.823     -0.725     -1.445      0.870      1.080      1.866     -1.188      0.286      0.564      0.590     -1.761     -0.963     -0.266     -0.850      0.250     -0.168      0.037     -0.078      0.382     -0.028     -0.260     -0.173      0.313     -0.270      0.339      0.315     -0.140     -1.789      0.317      0.164      2.609     -0.274
    -1.093     -2.304     -1.161      0.184     -1.963      1.324      1.093      0.543     -0.614     -2.676      0.724      0.626      0.068      1.177      0.275      0.555      0.870     -1.920     -1.134     -1.188      0.018     -0.071     -0.658      0.414     -0.803     -0.999     -2.189     -0.666     -0.379     -1.272      1.338      1.127      1.309     -0.810     -2.162      0.683      0.642      1.050      0.672      0.670      0.587      1.142     -0.898     -1.288     -0.446
     1.907      0.696     -0.161     -1.816      1.037      1.324     -0.907      1.543     -0.614      1.324     -1.276     -0.374      1.068     -1.823      1.275     -1.445     -1.130     -0.920      1.866      0.812     -0.325      0.083      0.090     -0.734      1.117      2.257      0.654     -0.291     -1.165     -0.122      1.655     -0.862      1.440      0.180      0.751     -0.839     -0.414      0.856     -1.349      0.775     -1.001     -1.071     -1.027      2.109     -0.262
     0.907     -0.304     -0.161      0.184      1.037      0.324      0.093     -0.457      0.386      1.324      0.724     -0.374     -0.932      0.177      1.275     -0.445      0.870     -0.920      0.866      0.812      0.143     -0.001     -0.632      0.174      1.293      0.656     -0.341      0.368     -0.021     -0.173      0.189      0.027      0.363      0.295      0.776      0.764     -0.225     -0.031      0.160      0.586     -0.549      0.847     -0.116      0.825     -0.176
    -2.093      0.696      0.839     -0.816     -1.963     -0.676      0.093     -0.457     -0.614      0.324     -1.276      1.626      1.068      0.177     -0.725     -2.445      0.870      1.080      0.866     -1.188     -1.388      0.567      0.308     -0.507      0.074     -0.682      0.197      0.484     -0.272     -2.095      0.738     -0.302     -0.886     -0.373      0.379      0.785      0.788      0.673      0.569     -0.570     -0.898      0.205      0.682      0.925     -1.247
    -1.093     -0.304     -0.161     -0.816     -0.963     -2.676      1.093      0.543     -1.614      0.324     -1.276     -1.374      0.068     -0.823      0.275     -1.445     -0.130      1.080     -0.134     -0.188     -1.421     -0.676      0.135     -0.712      0.204      0.408      0.241     -0.177     -0.108     -1.021     -1.110      1.583      0.376     -1.127      0.386      0.775     -0.502     -0.169     -0.277      0.391      0.030      0.618      0.780      0.256     -0.390
    -0.093     -2.304     -2.161      1.184     -0.963      0.324     -0.907     -1.457      1.386     -0.676      0.724     -2.374     -0.932      1.177      0.275      1.555     -1.130     -0.920      1.866     -0.188      0.790     -1.170     -0.659      1.012     -0.974     -0.871     -1.241     -1.691      0.129      0.028     -0.474      0.208     -0.747      0.662     -0.064     -0.411     -0.705     -0.129      0.312      0.699      0.710      0.025      0.191      1.489      0.810
     0.907      0.696      0.839     -1.816      0.037      1.324      1.093      0.543     -0.614      0.324      0.724      0.626      1.068      1.177     -0.725      0.555     -0.130      0.080      1.866     -2.188      0.596      0.214      0.380      0.193     -0.578      0.265      0.472      0.422     -1.939      0.485      0.598      0.992      0.267     -0.597      0.594      0.200      0.524      0.623      1.003     -0.416     -0.067     -0.314     -0.560      1.734     -1.424
    -0.093     -0.304     -0.161     -0.816      0.037      0.324      0.093      1.543     -0.614      0.324     -0.276     -1.374      0.068      2.177     -0.725      0.555     -0.130      0.080      1.866      0.812      0.254     -0.504     -0.139      0.495     -0.237     -0.280      0.171     -0.067     -1.381      0.312      0.050      0.613      1.720     -0.713      0.425     -0.558     -0.690      0.208      1.823     -0.655      0.248      0.432      0.277      1.752      0.933
    -2.093     -0.304     -2.161      2.184      0.037      0.324      1.093     -2.457     -0.614      1.324     -1.276     -0.374     -2.932     -0.823      0.275     -2.445     -2.130      0.080     -1.134      0.812     -0.949     -0.405     -0.881      0.630      0.224     -0.997      0.046     -1.288      1.678     -0.093      1.303      1.365     -1.403     -1.096      1.310      0.050      0.112     -1.604     -1.151      0.270     -1.272     -1.647      1.556     -1.445      0.534
    -0.093     -0.304     -2.161      0.184      0.037      1.324      1.093      0.543      1.386     -0.676     -1.276     -0.374      1.068      2.177      0.275     -1.445      0.870      1.080     -2.134      0.812     -0.787      0.221      0.545      0.906      0.749      0.739     -0.452     -2.755     -0.759     -0.626      2.082      0.860     -0.071      0.774     -1.108     -0.206     -0.810      0.367      1.375     -0.138     -0.552      0.706      0.215     -2.402      0.126
    -1.093     -2.304     -1.161      0.184     -0.963     -0.676     -0.907     -0.457      0.386     -0.676     -0.276     -0.374     -0.932      0.177     -0.725     -0.445     -1.130     -0.920     -0.134     -1.188     -0.550     -0.583     -0.632     -0.107     -0.646     -0.439     -1.703     -0.692      0.327     -0.186     -0.046     -0.398      0.310      0.576     -0.550      0.330      0.269     -0.115      0.203     -0.387      0.181     -0.358     -0.053     -0.091     -0.541
    -0.093      0.696     -2.161      1.184      0.037      0.324     -0.907     -2.457     -0.614      0.324     -1.276     -0.374     -0.932      0.177      0.275     -1.445     -2.130      1.080      0.866     -0.188     -0.936     -0.805     -0.105     -0.498      0.111      0.979      1.530     -2.216      1.609     -0.095      1.284     -0.116     -2.334     -0.132      0.323      0.023      0.553     -0.673      0.535      0.213     -0.484     -1.148      1.391      1.049     -0.229
     0.907     -0.304      1.839      1.184      0.037     -1.676      0.093      0.543     -0.614      0.324     -1.276      0.626      1.068     -0.823      0.275     -1.445     -0.130      0.080      0.866     -0.188     -1.152     -0.216      0.333      1.419      0.227      2.128     -0.338      1.260     -0.357     -0.318     -0.455      0.291      0.180     -1.546      0.389      0.248      0.974      0.640     -2.005      0.233     -0.411      0.213     -0.561      0.314     -0.492
    -0.093      0.696     -2.161     -0.816      1.037     -0.676     -0.907     -1.457      0.386     -1.676     -0.276     -1.374      0.068      0.177      0.275     -0.445      0.870      1.080     -0.134      0.812     -0.073      0.075      0.056     -0.211      0.608     -0.147      0.667     -2.166     -0.477      0.520     -0.540     -0.933     -1.433      0.666     -2.033     -0.037     -1.287     -0.065      0.393      0.078     -0.418      0.797      0.955     -0.036      0.224
    -0.093      0.696      0.839      2.184     -0.963     -1.676      1.093     -2.457      0.386     -0.676     -1.276      1.626      1.068      1.177     -0.725     -1.445      0.870      1.080      0.866      0.812     -0.556      0.562      0.352      1.244     -0.702      0.433      0.126      0.556      0.993     -0.198     -1.199      0.623     -2.742     -0.465     -0.291     -0.373      0.964      0.464      0.224     -0.376     -0.874      0.365      0.462      0.355      1.408
    -2.093     -0.304     -0.161     -0.816      0.037     -1.676      0.093     -1.457      0.386     -0.676     -1.276     -0.374     -0.932      0.177     -0.725      0.555     -0.130      0.080     -1.134     -0.188     -0.499      0.432     -0.365     -0.431     -0.717     -1.578     -0.736      0.339     -0.456      0.711     -1.059     -0.324     -1.011      0.579     -0.278     -0.569     -0.921     -0.344      0.359     -0.363      1.171     -0.379      0.708     -0.726      0.383
    -0.093      0.696      0.839      1.184      1.037      1.324     -0.907      1.543      1.386     -0.676     -1.276     -1.374      1.068      0.177      0.275      1.555     -0.130      1.080     -1.134      0.812      0.540     -0.285      0.456     -0.175      0.347     -0.651      0.912      0.417      1.235      0.531      0.914     -0.497      1.187      1.386     -0.784     -1.983     -0.944      0.361      0.182      0.081      1.158     -0.055      0.377     -1.140      0.456
     0.907      0.696     -0.161     -0.816      1.037      0.324      0.093      0.543      0.386      1.324     -0.276     -0.374     -0.932     -0.823      0.275     -0.445     -0.130      1.080     -2.134      0.812      0.189     -0.032      0.070     -1.221      0.996      0.736      0.774     -0.244      0.455      0.296     -0.007      0.091      0.312      1.403      0.588     -0.434     -0.163     -0.887      0.058     -0.269     -0.475     -0.190      0.911     -1.497      0.006
    -0.093      0.696     -2.161      0.184     -0.963      0.324      1.093     -2.457      1.386      0.324     -1.276     -1.374     -0.932      0.177     -1.725      0.555      0.870     -1.920     -1.134      0.812     -0.220     -0.084     -0.857      0.730     -0.654      0.175      0.614     -1.221     -0.647     -0.228      0.559      1.159     -1.469      0.919      0.597     -0.980     -0.986      0.390     -0.397     -1.443      0.937      1.045     -0.720     -1.520      1.394
    -0.093     -0.304     -2.161     -0.816      1.037      1.324      0.093     -1.457      0.386      0.324     -0.276     -1.374     -1.932      1.177      0.275     -0.445     -0.130      0.080     -0.134      0.812     -0.433     -0.242     -0.376      0.277      0.852      0.322     -0.151     -1.833     -1.038      0.127      1.710      0.426     -1.194      0.222     -0.037      0.238     -0.932     -1.443      0.770     -0.062      0.017      0.187      0.477     -0.235      0.079
     0.907     -0.304      0.839     -1.816      0.037      1.324      1.093      1.543     -0.614     -0.676      0.724     -0.374      1.068      0.177      0.275      1.555     -1.130      1.080     -0.134      0.812      0.273     -0.219      0.826     -1.072     -0.113      0.554     -0.036      0.049     -0.828      0.023      0.955      1.316      0.714      0.105     -0.730      0.383     -0.055     -0.196      0.915      0.404      1.180     -0.908     -0.254      0.445      0.796
    -1.093      0.696     -2.161      2.184      0.037     -0.676      0.093     -1.457     -0.614      0.324     -0.276      1.626      1.068      1.177      0.275     -1.445     -0.130     -1.920      1.866     -0.188     -0.624      0.132     -0.252      1.207     -0.883     -0.506      0.653     -1.833      0.895      0.976      0.054      0.097     -1.280     -1.384      0.737      0.589      1.399      1.549      0.168      0.790     -0.908     -0.107     -1.538      1.157      0.569
     0.907      0.696     -0.161      0.184      1.037      1.324     -2.907     -0.457      0.386      1.324      1.724     -0.374      1.068      0.177      0.275     -0.445     -1.130     -2.920     -0.134      0.812      0.993     -0.329     -0.423      0.186      0.899     -0.008      0.996      0.235     -0.012      0.302      0.123     -2.565     -0.091      0.332      0.824      0.439      0.170      1.607      0.092     -0.162     -1.547     -0.737     -2.176     -0.268      0.029
    -0.093     -0.304      1.839      2.184      0.037     -1.676      0.093      1.543      0.386      0.324     -0.276     -2.374      1.068      0.177     -0.725     -0.445     -0.130      0.080      1.866     -0.188     -0.206     -0.732      0.648      1.209     -0.376      0.235      0.237      1.113      0.955      0.528     -1.553      0.765      0.943     -0.513      0.383     -0.028     -1.347      0.169     -0.764     -0.379     -0.363      0.695     -0.905      1.102      0.143
    -1.093      0.696      0.839     -0.816     -0.963      0.324     -1.907      1.543      0.386     -0.676     -2.276     -2.374      0.068     -0.823      1.275     -1.445      0.870      1.080      0.866      0.812     -0.917     -0.255      0.189      0.149     -0.141     -0.065      0.922      0.557     -1.024     -0.568      1.499     -1.568      1.430      0.245     -0.617     -0.917     -2.146     -0.270     -0.867      1.310     -0.288      1.177      0.800      0.786      0.788
    -0.093     -0.304      0.839      0.184     -1.963     -1.676      0.093      0.543     -1.614     -0.676     -1.276      0.626      1.068      0.177     -0.725     -0.445     -0.130      0.080     -1.134     -2.188     -0.617     -0.148      0.368     -0.262     -1.630      0.506     -0.245      0.354      0.338     -0.460     -1.133      0.216      0.021     -1.351      0.135     -0.411      0.884      0.327      0.422     -0.015      0.187      0.098     -0.409     -1.006     -0.702
    -0.093      0.696     -1.161      1.184     -2.963      1.324      1.093     -2.457      0.386     -0.676      0.724      1.626     -2.932     -1.823     -0.725      0.555      0.870     -1.920      0.866     -3.188      0.179      0.275     -1.469      0.625     -1.959     -0.336      0.506      0.136      0.581     -0.861      1.040      0.825     -0.907     -0.072      0.147      0.254      1.072     -0.796     -2.275      0.152      0.257      0.390      0.264      0.535     -1.388
     1.907      0.696     -1.161      1.184      0.037      1.324      0.093     -1.457      0.386     -1.676      0.724      0.626     -0.932      1.177     -1.725      1.555      0.870     -1.920      1.866      0.812      0.679      0.400     -0.631      1.617      0.526      1.367      0.320     -0.360     -0.504     -0.410      0.628     -0.234     -0.828     -0.971     -1.812     -0.335      0.119      0.130      0.064     -1.888      0.828      0.372     -1.063      1.101      0.107
    -0.093      0.696     -1.161      1.184      0.037      0.324      0.093      1.543     -1.614     -0.676     -1.276     -1.374      0.068      2.177     -0.725     -2.445     -0.130      1.080      0.866      0.812     -0.438     -0.184     -0.177      0.503     -0.095      0.500      0.976     -0.850      0.672      0.187      0.726      0.378      1.696     -1.908     -0.503     -0.697     -0.982      0.420      1.760     -0.509     -1.803      0.072      1.396      0.762      1.027
     0.907     -2.304     -1.161      2.184      1.037      1.324      1.093      0.543      0.386      0.324     -1.276     -2.374      1.068     -0.823      1.275      1.555      0.870     -2.920     -0.134      0.812     -0.028     -0.723     -0.168      0.972      1.254      0.864     -1.477     -0.829      1.081     -0.221      1.239      1.641      0.987     -0.180     -0.442     -1.004     -1.428      1.113     -1.640      0.676      1.543      1.635     -2.712     -0.564     -0.408
     0.907     -0.304     -0.161      1.184      1.037      0.324     -0.907     -0.457      1.386     -0.676      0.724     -0.374     -0.932      2.177      0.275      0.555     -2.130      0.080      0.866      0.812      0.386     -0.920     -0.101      1.367      0.924      0.570      0.674     -0.192     -0.088      0.051     -0.111      0.055     -0.366      0.219     -1.124      0.166      0.752     -0.752      1.231     -0.166      0.043     -1.047      0.169      0.210      0.029
    -2.093      0.696     -1.161      0.184      1.037      0.324     -1.907     -1.457     -1.614      1.324     -2.276     -1.374      0.068     -1.823      1.275      0.555      0.870     -0.920     -0.134      0.812     -0.938     -0.122     -0.242     -1.414      0.899     -1.258      0.633     -1.055      1.583      0.198      1.431     -1.843     -1.094     -0.653      0.787     -1.177     -1.067      0.554     -0.861      1.068      1.497      0.873     -0.449      0.524      0.026
    -2.093      0.696     -1.161     -1.816      1.037     -0.676      1.093      1.543     -0.614      0.324     -2.276      0.626      1.068     -0.823     -0.725     -0.445     -2.130      1.080     -1.134      0.812     -0.612     -0.637      0.350     -2.011      1.023     -1.473      1.384     -1.452      0.079     -0.062     -0.009      1.706      0.967      0.903     -0.258     -1.357      1.605      0.477      0.626     -1.087      0.100     -1.301      0.558     -0.182     -0.044
    -0.093      0.696     -0.161      0.184      1.037     -0.676      1.093     -0.457     -0.614     -1.676      0.724      0.626      1.068     -0.823      0.275     -2.445      0.870      1.080     -0.134      0.812     -0.318      0.438      0.517     -0.429      0.412      0.441      0.304     -0.707      0.673      0.598     -0.267      0.602     -0.901     -0.244     -1.773      1.000     -0.041      0.430     -0.462      0.108     -2.017      0.474      0.246      0.125      0.720
    -1.093     -0.304     -0.161     -0.816      0.037      0.324     -1.907     -1.457     -0.614     -0.676     -1.276     -1.374      0.068     -0.823      0.275     -0.445     -2.130      0.080     -0.134     -0.188     -0.185     -0.961      0.216      0.084      0.165     -0.933      0.609     -0.293     -0.913     -0.020      0.558     -1.027     -1.781     -0.742     -0.753     -0.912      0.034     -0.349     -0.826      0.288     -0.206     -0.948     -0.183     -0.049     -0.403
    -2.093      0.696      1.839      2.184     -2.963     -1.676      0.093     -1.457      2.386     -0.676     -2.276      0.626      1.068      2.177     -0.725     -2.445     -0.130     -1.920      1.866     -3.188     -1.688      0.414     -0.016      2.233     -3.069     -0.448      0.215      1.851     -0.046     -0.111      0.114     -0.062     -1.312      0.822      0.954      0.096      0.135      0.953      0.696      0.690     -0.712     -0.496     -1.899      1.007     -0.406
    -0.093     -0.304      0.839      1.184      1.037      0.324      0.093      0.543      1.386     -0.676     -0.276      0.626      1.068      2.177     -1.725      0.555     -0.130      1.080     -1.134      0.812      0.342      0.341      0.248      0.879     -0.029     -0.440     -0.580      0.662      0.312      1.008      0.016     -0.138      0.307      0.704     -0.563     -0.650      0.189      0.650      1.552     -1.602      0.156     -0.546      0.687     -1.483      0.856
     0.907      0.696     -0.161     -1.816      0.037     -0.676     -1.907     -0.457     -1.614      1.324      1.724     -0.374     -1.932     -1.823      1.275     -1.445      0.870      0.080      1.866     -0.188      0.391     -0.251     -0.328     -0.752      0.612      0.681      0.822      0.187     -1.137     -0.597     -1.094     -1.757      0.037     -0.809      0.933      1.035      0.087     -1.326     -1.275      0.989     -1.904      1.193      0.721      2.071     -0.491
    -0.093      0.696      0.839     -0.816      1.037      0.324      0.093      1.543     -1.614      0.324      0.724     -1.374      0.068     -1.823      1.275      0.555     -0.130      1.080     -2.134      0.812      0.742      0.126      0.132     -1.422      0.354     -0.776      0.538      0.793      0.629      0.699     -0.548     -0.097      1.505     -0.625      0.248     -0.189     -1.495     -0.175     -0.851      1.098     -0.405     -0.160      0.840     -1.415      0.537
     0.907     -0.304     -1.161      0.184     -0.963     -0.676      0.093     -0.457     -0.614      0.324      0.724      0.626      1.068      1.177      1.275      0.555      0.870      0.080     -1.134      0.812     -0.028      0.295     -0.127     -0.362     -0.381      1.005     -0.715     -0.922      0.574     -0.499     -0.655     -0.134     -0.414     -0.436      0.629      0.566      0.305      1.249      1.268      1.258      0.628      0.566      0.319     -0.883      1.107
     1.907      0.696      1.839      0.184      1.037      1.324      1.093      1.543     -0.614      1.324      1.724      0.626      1.068      0.177     -1.725      1.555      0.870      1.080     -0.134      0.812      1.197      1.008      0.451     -0.463      1.344      0.531     -0.269      1.292      0.528     -0.320     -0.037      0.329      1.100     -0.255      0.501     -0.080     -0.565      0.231      0.644     -2.299      0.344     -0.251      0.434      0.133     -0.409
    -0.093     -1.304     -0.161      0.184     -0.963     -0.676     -0.907     -0.457      0.386     -0.676     -0.276      0.626      1.068      0.177     -1.725     -0.445     -3.130     -0.920     -2.134     -2.188     -0.600     -0.828      0.253     -0.135     -0.992      0.456     -0.485     -0.557      0.441     -0.006      0.022     -0.032     -0.696      0.403     -0.238      0.647      1.855      0.850      0.264     -1.308      0.279     -1.944     -1.188     -1.918     -1.377
     1.907     -0.304     -0.161      2.184      1.037      1.324      1.093      1.543     -0.614     -0.676      0.724      0.626      1.068      1.177     -0.725      0.555     -0.130      1.080      1.866      0.812      0.714     -0.077      0.503      0.393      0.890      1.299     -0.260     -0.801      1.996      0.081      0.529      0.980      1.017     -1.112     -1.013     -0.209      0.728      0.362      0.706     -0.963     -0.099     -0.032      0.464      1.761      0.084
    -0.093     -0.304      0.839     -0.816     -0.963      0.324     -1.907      1.543      0.386     -0.676      0.724      0.626      0.068     -0.823     -0.725     -0.445     -0.130      0.080     -1.134     -1.188      0.281      0.169      0.052     -0.485     -0.219     -0.449     -0.245      0.843     -0.182     -0.691      0.066     -2.153      1.499      0.582     -0.534      0.351      0.485      0.128     -0.442     -0.651     -0.652     -0.360     -0.048     -0.884     -0.950
    -0.093     -0.304      0.839     -1.816     -2.963     -0.676          *      0.543      0.386     -0.676     -0.276     -0.374      1.068     -0.823     -0.725     -0.445     -1.130     -0.920     -0.134     -1.188     -0.451     -0.269      0.175     -0.220     -0.835      0.383     -0.072      0.647     -1.575     -2.189     -0.279     -0.531      0.468      0.478     -0.021      0.402      0.008      0.750     -0.768     -0.467      0.128     -0.719     -1.236      0.006     -0.142
     1.907      0.696      1.839      1.184      1.037      1.324      1.093     -0.457     -1.614      1.324      1.724      0.626     -0.932      0.177     -0.725     -0.445     -0.130     -1.920     -0.134     -1.188      0.958      0.236     -0.832     -0.598     -0.120      0.967      0.450      2.601      1.933      1.170      0.364      0.963      0.376     -1.129      1.305      0.338      0.149      0.309      0.558     -0.526     -1.369     -0.509     -0.620      0.118     -1.035
     0.907     -1.304      1.839      1.184      1.037      1.324      0.093      1.543      1.386      1.324      1.724      0.626      1.068      1.177      1.275      1.555     -1.130      1.080      0.866      0.812      1.450     -0.147      0.710      0.913      0.651     -0.589     -1.109      1.128      0.235      0.658     -0.208      0.354      0.880      0.803      0.936     -0.250      0.672      0.049      0.476      0.827      0.006     -0.879     -0.068      0.463      0.292
     0.907      0.696     -1.161     -1.816      1.037      1.324      1.093      1.543     -1.614      1.324      1.724      1.626      1.068     -1.823      1.275      0.555     -0.130      1.080     -2.134      0.812      1.060      0.569      0.629     -1.540      1.678     -0.081      0.132     -1.869     -0.266     -0.714      0.171      0.598      0.832     -0.430      0.308      0.306      0.849     -0.122     -0.670      0.416     -0.646     -0.804      0.067     -1.652     -0.634
    -0.093      0.696      0.839      2.184      0.037      1.324      1.093     -2.457      0.386      0.324      0.724      0.626      1.068      1.177     -0.725     -1.445      0.870     -1.920      0.866     -1.188     -0.004      0.544     -0.230      0.874     -0.396     -0.043      0.225      0.971      1.331      0.388      1.427      0.391     -2.120     -0.207      0.402      0.619     -0.061      1.447      0.509     -0.583     -1.306      0.077     -1.511      0.578     -0.629
    -2.093      0.696      1.839     -0.816      1.037      1.324      1.093      0.543      0.386      0.324      1.724      0.626      0.068     -0.823     -1.725      0.555      0.870     -0.920      1.866     -0.188      0.558      0.698     -0.216     -0.486      0.088     -2.564     -0.063      2.251     -0.215      0.830      0.911      0.374      0.734      0.903      0.481      0.685     -0.214      0.304     -0.251     -1.692      0.003      0.294     -0.665      2.122     -0.209
    -0.093      0.696     -0.161      0.184     -1.963      0.324      1.093      1.543      0.386     -0.676     -1.276     -0.374     -0.932     -1.823      0.275     -2.445      0.870      1.080     -1.134     -2.188     -1.299     -0.161     -0.048     -0.367     -1.387      1.024      0.791     -0.226      0.584     -0.529      1.809      1.291      1.639      0.591     -0.045      0.578     -0.053     -1.071     -1.552      1.109     -1.095      0.978      1.075     -0.923     -0.883
     0.907     -1.304     -0.161      1.184      0.037     -0.676     -1.907      0.543     -0.614     -0.676     -0.276     -0.374      1.068      0.177     -0.725     -0.445     -1.130      0.080     -2.134     -0.188      0.263     -0.303      0.631     -0.002     -0.262      0.644     -1.016     -0.637      1.208      0.169     -0.631     -1.686     -0.232     -0.678     -0.623     -0.568     -0.071      0.050      0.242     -0.644     -0.705     -0.905     -0.816     -2.115      0.141
    -0.093      0.696      1.839      0.184     -0.963      1.324     -0.907     -2.457      0.386     -0.676      1.724     -0.374      1.068     -1.823      0.275     -0.445     -0.130      0.080      1.866     -2.188      0.404     -0.079      0.279      0.467     -1.081     -0.491      0.813      1.617     -0.335      0.090      0.982     -0.875     -2.740     -0.031      0.021      1.173     -0.268      0.542     -2.252      0.632     -0.811     -0.162     -0.432      1.857     -1.315
    -2.093      0.696      0.839     -0.816      0.037      1.324      1.093      0.543     -1.614      1.324     -2.276      1.626      0.068     -1.823      0.275     -2.445      0.870     -2.920     -0.134      0.812     -0.504      0.832     -0.611     -1.890      0.728     -1.506     -0.162      1.477      1.054     -0.789      1.711      0.395      1.231     -0.204      0.985     -1.313      0.462      0.951     -0.510     -0.153     -1.713     -0.006     -1.904      0.511      0.307
    -0.093      0.696     -1.161      1.184     -0.963     -0.676      0.093      0.543      0.386      0.324     -0.276      0.626      1.068      2.177      0.275      0.555     -0.130      0.080     -0.134     -1.188      0.162      0.109      0.077      1.130     -1.141     -0.143      0.489     -1.293      0.156      0.175     -0.836      0.142      0.569     -0.496      1.024     -0.497      0.567      0.919      1.381      0.908      0.497     -0.310     -0.264     -0.645     -0.098
     0.907     -0.304     -2.161     -0.816     -0.963      0.324      0.093     -1.457     -1.614     -0.676      1.724      0.626     -0.932      1.177      0.275      1.555      0.870     -1.920     -1.134     -1.188      0.592     -0.057     -0.795     -0.903     -0.684      0.307     -0.334     -1.449      0.075     -0.289     -0.368      0.269     -0.657     -0.969     -0.456      0.853      0.450      0.209      1.687      0.446      0.985      0.871     -0.737     -0.635     -0.600
    -0.093      0.696      1.839      0.184     -0.963      0.324      1.093     -1.457      1.386      1.324     -1.276      0.626     -0.932     -0.823      1.275      0.555      0.870      1.080     -0.134      0.812      0.250      0.818      0.175      0.600     -0.370     -0.374     -0.005      1.639     -0.359     -0.395      0.218      0.327     -1.585      1.002      1.469     -1.437     -0.457     -0.980     -1.281      1.374      0.308     -0.067      0.760     -0.257      1.259
    -1.093     -0.304     -0.161     -1.816     -0.963      0.324     -0.907     -0.457     -0.614      0.324     -0.276      0.626     -0.932     -1.823      0.275     -1.445     -0.130      0.080     -0.134     -1.188     -0.776     -0.164     -0.100     -1.512     -0.008     -0.372     -0.107      0.082     -0.214     -0.925      1.078     -0.627     -0.330      0.371      0.392      0.730      0.838     -0.798     -0.909      0.097     -0.646     -0.070      0.170      0.537     -1.181
    -0.093     -1.304      0.839      0.184     -0.963     -0.676     -0.907     -0.457      0.386     -0.676     -0.276     -0.374     -0.932      0.177     -0.725     -0.445     -1.130     -0.920     -0.134     -0.188     -0.349     -1.152     -0.528     -0.352     -1.148      0.282     -0.124      1.337      0.476      0.064     -0.101      0.434      0.158      0.806     -0.263      0.164      1.235     -0.116      0.520     -0.024     -0.095      0.042     -0.103     -0.232      0.960
     0.907     -0.304     -0.161     -0.816      0.037      0.324      0.093     -0.457      1.386     -0.676      0.724      0.626      0.068      0.177      0.275      0.555     -0.130     -0.920      1.866     -1.188      0.637      0.581     -0.089      0.226     -0.643      0.304     -0.891     -0.135     -1.044      0.649     -0.418     -0.362     -0.380      1.163     -0.528     -0.281     -0.144      0.052      0.105      0.544     -0.260     -0.743     -0.715      1.767     -0.614
    -0.093     -0.304      0.839     -1.816     -0.963      1.324      1.093      0.543      0.386      0.324     -0.276     -0.374      1.068     -1.823      0.275      0.555     -0.130      1.080     -1.134     -0.188      0.680      0.085      0.703     -0.808     -0.783     -0.732     -0.303      0.090     -0.999     -0.348      0.764      0.990     -0.103      0.995      0.690     -1.198     -0.509      0.079     -1.247      0.694     -0.149     -0.162      0.110     -0.729      0.296
     1.907      0.696      0.839      1.184      1.037      1.324     -1.907      0.543      2.386     -0.676      1.724      0.626      0.068      0.177     -1.725      1.555     -2.130     -2.920     -2.134      0.812      1.375     -0.089     -0.598      1.062      0.003      0.499      0.771      1.408      0.113      0.973     -0.077     -1.784      1.089      1.385     -0.656     -0.168      0.662      0.951     -0.647     -1.492      0.060     -1.818     -2.054     -2.394      0.825
    -1.133     -1.206     -0.936      0.424      0.185     -0.736      0.121      0.687     -0.493      0.419     -1.476     -0.280     -0.709      0.251     -0.549     -1.379     -0.178      1.245      0.886      0.021     -1.047     -0.225      0.042      0.066     -0.411     -0.092     -0.993     -0.964      0.415      0.649      0.310      0.383      0.714     -0.441      0.512     -0.041     -0.145     -0.613      0.193     -0.275     -0.235      0.244      1.121      0.749      0.362
     0.867      0.794      0.064      0.424      1.185      0.264      0.121      0.687     -1.493     -0.581      0.524      1.720      1.291     -1.749      0.451     -0.379     -0.178      1.245      0.886      1.021      0.267      0.676      0.809     -0.421      0.310      0.515      0.091     -0.713      0.881      0.959     -0.161     -0.747     -0.175     -1.206     -0.795      0.390      0.839      0.179     -1.360      0.403     -0.694     -0.973     -0.057      1.143      0.775
    -1.133     -1.206     -1.936     -1.576     -0.815      0.264     -2.879     -0.313     -1.493      0.419     -0.476     -2.280     -0.709      0.251      1.451     -1.379     -2.178      1.245     -0.114     -0.979     -0.261     -1.401      0.136     -1.148     -0.491     -0.828      0.274     -1.940     -0.505     -0.226      0.596     -1.424     -0.341     -0.574      0.591      0.113     -0.348     -0.744      1.045      1.511     -1.098     -0.618      0.999      0.407     -0.506
     0.867      0.794      0.064     -1.576      1.185      1.264      1.121     -1.313     -1.493      1.419      1.524      0.720     -0.709     -1.749      1.451      1.621      0.822      1.245     -2.114      1.021      1.265      0.566      0.342     -1.807      0.878     -0.400      0.231     -0.372      0.135      0.355     -0.087      0.488     -1.686     -0.055      0.891     -0.379     -0.104     -1.259     -0.404      0.964      0.134      0.268      0.717     -1.348      0.342
     0.867     -0.206     -0.936     -0.576      0.185      1.264      0.121     -1.313     -0.493      0.419      1.524      1.720      0.291      1.251      0.451      0.621      0.822     -0.755     -1.114      1.021      0.783      0.889     -0.313     -0.434      1.339      0.063     -1.124     -0.749     -0.351     -1.077      0.411     -0.823     -0.942     -0.067     -0.313      0.339      0.564      0.697      1.640     -0.093     -0.105     -0.353     -0.090     -0.874     -0.094
    -0.133      0.794     -0.936      0.424      0.185      1.264      1.121     -2.313      1.507     -2.581     -0.476     -0.280      0.291      2.251     -2.549      0.621      0.822     -0.755      0.886     -0.979      0.242      0.154     -0.417      0.296     -0.537     -0.042      0.632     -0.581      0.188      0.940      1.051      0.934     -1.846      1.339     -2.155     -0.781     -0.355      0.893      1.879     -2.367      0.610      0.552     -0.202      0.697     -0.366
    -1.133     -0.206      1.064      0.424      0.185     -0.736      0.121     -1.313      2.507     -1.581     -2.476     -1.280      0.291      1.251     -1.549     -2.379      0.822      0.245      0.886     -0.979     -1.520     -0.146      0.215      1.126     -1.211      0.464     -0.139      0.955     -0.697      1.118      0.911      0.183     -1.625      1.504     -1.001     -0.481     -1.189      0.177      0.301     -0.811     -0.636      1.188     -0.130      0.356      0.030
    -1.133     -0.206      0.064     -1.576     -1.815      1.264      0.121      1.687     -0.493     -0.581     -2.476     -1.280      0.291     -0.749     -0.549     -1.379     -0.178      0.245     -0.114     -0.979     -1.058     -0.165      0.152     -0.565     -0.764     -0.045      0.084     -0.149     -0.866     -0.983      2.209      0.507      1.482     -0.101     -0.131     -1.015     -0.938      0.036     -0.438     -0.167     -0.446     -0.124      0.024      0.169     -0.315
     0.867     -0.206     -0.936      0.424     -0.815     -1.736      0.121      1.687     -1.493     -0.581      0.524     -0.280     -1.709     -1.749     -1.549     -0.379     -0.178      1.245     -1.114     -1.979      0.468     -0.364      0.046     -0.026     -0.497      0.199      0.015     -1.100      0.675     -0.354     -2.130      0.459      1.653     -1.260     -0.247     -0.066      0.122     -1.828     -1.862     -1.323     -0.694      0.204      1.072     -0.924     -1.642
    -2.133     -0.206     -0.936     -1.576     -0.815     -2.736      0.121      0.687     -1.493     -1.581     -2.476      0.720      1.291      1.251     -2.549     -2.379     -0.178      0.245     -0.114     -0.979     -2.286     -0.131      0.711     -1.307     -0.702      0.133      0.250     -1.596     -0.189     -0.146     -0.256      0.192     -0.157     -0.545     -1.310      0.738      0.918      0.240      2.165     -2.137     -0.115     -0.001     -0.818      0.544     -0.321
     0.867      0.794     -0.936      0.424      1.185      1.264      0.121     -1.313     -0.493      0.419      1.524      0.720     -0.709     -0.749     -0.549      0.621      0.822      0.245     -1.114      1.021      1.130      0.340     -0.040     -0.169      0.001     -0.212      0.508     -0.784      0.605      1.038      0.044     -0.188     -1.202     -0.283      0.467     -0.174      0.360     -0.526     -0.640     -0.497     -0.574      0.329      0.148     -1.091      0.881
     1.867     -0.206     -1.936      0.424      0.185      1.264      1.121      0.687     -0.493      0.419      1.524     -1.280     -2.709      1.251      0.451     -2.379      0.822      1.245      0.886      1.021     -0.019      0.094     -0.444      0.463      1.138      1.695     -0.297     -1.451     -0.094     -0.963      1.284      0.960      1.292     -0.697     -0.047      1.435     -1.403     -1.930      0.907     -0.095     -2.264      0.680      1.937      0.719      0.031
     0.867     -0.206      0.064     -0.576      0.185      0.264      0.121      1.687      0.507      0.419      0.524     -0.280      1.291     -0.749      1.451      0.621      0.822      0.245      0.886      1.021      0.216      0.242      0.355      0.200      0.715      0.606     -0.369     -0.345     -0.665     -0.489     -0.154     -0.183      1.248      0.517      0.275      0.276     -0.674      0.746     -1.028      1.270      0.463      0.437     -0.323      0.804      0.506
     0.867     -0.206     -0.936      0.424      0.185      0.264      0.121     -0.313      0.507      1.419      0.524     -0.280     -2.709      1.251      0.451      0.621     -0.178     -1.755     -0.114      0.021      0.385     -0.239     -1.177      0.511      0.927      0.681      0.068      0.303     -0.137     -0.629     -0.022      0.440      0.919      0.088      1.063      0.092     -0.037     -0.788      0.807      0.135     -0.004     -0.012      0.122     -0.496     -0.771
     0.867     -0.206      1.064      1.424     -0.815      1.264      0.121      0.687      1.507     -0.581      0.524     -0.280      0.291      1.251      0.451     -1.379     -0.178     -1.755      0.886      0.021      0.281      0.081     -0.520      1.232      0.157      0.473     -0.308      1.743      0.196     -1.024      0.905     -0.077      1.369      0.687     -0.769      0.063     -0.418      1.039      0.345      0.478     -1.507     -0.176     -1.033      0.433     -0.042
    -0.133     -0.206     -0.936     -1.576     -0.815      0.264      1.121      1.687     -1.493     -0.581      1.524     -1.280     -0.709     -1.749     -0.549     -0.379     -0.178      1.245     -1.114      0.021      0.425      0.142     -0.089     -1.392      0.053     -0.523     -0.274     -0.667     -0.128     -0.855     -0.140      1.023      1.766     -0.596     -0.612      0.850     -1.483     -0.439     -0.819     -0.651     -0.854     -0.387      1.216     -0.541      0.137
     0.867     -0.206      1.064     -0.576      1.185      1.264      0.121      1.687     -0.493      1.419      1.524     -1.280      1.291      1.251      1.451      0.621     -0.178      1.245     -1.114      1.021      0.932     -0.013      0.812      0.268      1.439     -0.128     -0.065      0.161     -0.757     -0.366      0.347      0.065      0.874     -0.592      0.718      0.171     -1.147      0.106      1.062      0.901     -0.212     -0.138     -0.056     -1.244     -0.496
     0.867      0.794     -1.936      1.424      1.185      1.264      0.121     -1.313      2.507      1.419      1.524      0.720      0.291      1.251      0.451      1.621      0.822      1.245      1.886      1.021      0.812      0.163      0.199      1.790      0.689      0.100      0.727     -1.977     -0.316      0.494      0.298     -0.202     -1.263      0.982      0.976      0.484      0.510      0.001      0.043      0.196      0.607      0.797      0.814      1.099      0.285
    -0.133          *      1.064      1.424     -1.815      0.264      1.121      1.687      2.507     -0.581      0.524      1.720      1.291      1.251     -1.549     -0.379      0.822      1.245     -1.114     -0.979      0.046      0.387      0.550      1.704     -0.592     -0.072      1.026      0.592     -0.393     -1.247      0.259      0.795      1.161      1.040     -0.203      0.315      1.122      0.476      0.020     -1.164     -0.427      0.211      0.273     -1.897     -0.597
    -2.133      0.794      0.064      2.424      1.185     -1.736      0.121      1.687      2.507      0.419     -2.476      0.720      1.291      1.251      0.451     -2.379     -1.178      1.245      1.886      1.021     -1.613     -0.069      1.123      2.248      1.150     -0.517      0.891     -1.019      0.138     -0.070     -0.061      0.157      0.620      0.815     -0.283     -0.206      0.649     -0.435     -0.430      0.017     -0.675     -0.995     -0.187      0.731     -0.058
    -0.133     -0.206      1.064     -1.576     -2.815      1.264      1.121      0.687      0.507     -0.581     -0.476      0.720      1.291     -1.749     -0.549      0.621      0.822      0.245     -2.114      1.021      0.406      0.216      0.648     -0.744     -0.343     -0.566     -0.561      0.214     -0.704     -2.460      0.868      1.032      0.065      1.200     -0.288     -1.008      0.228      0.377     -1.030     -0.374      0.065      0.527     -0.654     -1.692      1.383
    -0.133      0.794      0.064     -0.576      1.185      0.264      0.121      1.687     -1.493      1.419     -1.476     -1.280      0.291      1.251      1.451      0.621      0.822      1.245     -0.114      1.021     -0.551     -0.330      0.406     -0.656      0.490      0.450      1.072     -0.417     -0.056      0.626      0.798      0.514      1.248     -0.952      1.361     -0.729     -0.878     -0.347      1.693      1.126      1.387      1.121      0.678      0.118      0.734
     0.867      0.794      0.064     -0.576      0.185      0.264      1.121      0.687     -0.493      0.419      0.524      1.720      0.291      1.251      0.451      1.621      0.822      0.245     -2.114      1.021      0.372      0.730      0.254     -0.325      0.161      0.521     -0.009     -0.262     -0.364      0.104     -0.198      0.402      0.440     -0.263      0.377      0.003      0.834     -0.072      1.447      0.326      1.231     -0.103     -0.233     -2.025      0.779
     0.867      0.794     -1.936     -0.576      1.185      1.264     -1.879     -0.313      0.507      0.419      1.524      0.720     -0.709     -0.749      1.451      0.621      0.822     -0.755     -1.114      1.021      0.563      0.344     -0.631     -0.528      0.841      0.443      0.423     -1.354     -0.038      0.371      0.680     -1.991      0.217      1.046      0.071      0.815      0.216      0.177     -0.336      0.881     -0.060      0.338      0.248     -0.866      0.349
    -2.133      0.794      1.064      1.424      0.185     -1.736      0.121      0.687      1.507      0.419     -2.476      0.720      1.291      2.251     -1.549     -1.379     -0.178      1.245      0.886      0.021     -1.705     -0.060      0.741      1.824     -0.448     -0.306      0.887      0.320     -0.407      0.587      0.150     -0.012     -0.103      0.144      0.744     -0.079      0.844      0.181      0.865     -1.441      0.537      0.056      0.336      0.161      0.459
     0.867     -0.206      0.064      2.424     -1.815      0.264     -1.879      0.687      0.507     -2.581     -1.476     -0.280     -1.709      0.251      0.451     -1.379     -1.178     -2.755     -1.114     -2.979     -0.594     -0.716     -1.667      1.584     -1.943      1.520      0.535      1.636      0.885      0.022      1.014     -1.217      2.344     -0.664     -1.450     -0.581      0.587      0.639     -0.771      1.461     -0.559     -0.320     -0.127     -1.733     -1.098
    -1.133      0.794     -0.936      0.424     -1.815     -0.736      0.121     -0.313      0.507      0.419      0.524     -0.280      0.291      2.251     -0.549     -1.379     -0.178     -1.755      0.886     -1.979     -0.480     -0.685     -0.669      0.360     -1.188     -0.708      1.474     -0.111      0.125     -0.527     -0.186      0.832      0.440      0.370      1.140      1.077      0.452      1.417      1.955     -0.091     -0.856      0.613     -0.618      0.702     -0.866
    -1.133     -0.206     -0.936      0.424     -0.815      0.264      0.121      1.687      1.507     -1.581     -2.476     -0.280      1.291     -0.749     -0.549     -0.379     -0.178      1.245     -2.114      0.021     -1.046      0.042      0.641      0.513     -0.772     -0.051     -0.085     -1.320     -0.206     -0.231      1.302     -0.008      1.083      1.252     -1.110     -1.110     -0.344      0.321     -1.042     -0.073      0.892     -0.172      0.273     -2.345      0.636
     1.867     -3.206     -1.936      0.424     -0.815      1.264      1.121      1.687      0.507     -0.581     -2.476     -1.280     -1.709     -0.749     -0.549     -0.379     -0.178      0.245     -0.114     -0.979     -0.014     -0.856     -0.457     -0.152     -0.991      1.891     -2.125     -1.628      0.674      0.071      1.213      1.965      2.179      0.514     -0.041     -2.351     -0.152     -0.849     -0.557     -0.161     -0.418      0.692      0.886     -0.091     -0.162
     1.867     -0.206     -1.936      2.424      1.185      1.264      0.121     -1.313      0.507      1.419      1.524      0.720     -2.709      0.251      1.451      0.621      0.822     -2.755     -0.114      1.021      1.271      0.708     -1.329      0.515      0.479      0.649     -0.851     -0.781      1.973      0.775     -0.025     -0.474      0.223      0.125      1.261     -0.299     -0.153     -0.677     -0.157      1.474     -0.910      0.116     -0.583     -0.345      0.584
    -0.133      0.794     -0.936      0.424      0.185      0.264      1.121     -1.313      0.507      1.419     -0.476      1.720     -0.709      0.251      0.451     -0.379     -3.178     -0.755      0.886      0.021     -0.443     -0.076     -0.490      0.647     -0.368      0.385      0.805     -0.408     -0.298      0.490      0.776      1.113     -0.653     -0.127      1.533      0.029      1.768      0.019     -0.112      0.651      0.126     -3.082      0.036      0.666      0.488
     0.867     -0.206     -0.936      2.424      0.185      1.264      0.121      0.687      2.507      1.419      0.524     -1.280     -1.709     -0.749      1.451      1.621      0.822      0.245      0.886      0.021      0.307     -0.495     -0.746      1.764      0.194      0.643      0.155     -0.085      0.572      0.023      0.888      0.541      1.566      1.030      1.312      0.110     -0.583     -0.708     -1.966      1.362      1.343      1.417      1.442      0.252     -0.259
     0.867     -0.206     -0.936     -0.576     -0.815      1.264     -2.879     -1.313     -0.493      0.419      0.524      0.720     -2.709     -0.749     -0.549      1.621      0.822     -0.755     -1.114      0.021      0.840     -0.150     -1.227     -0.552      0.198      0.055     -0.073      0.363     -0.082     -1.012      0.392     -2.740      0.013     -0.145      0.396     -0.624      0.884     -0.959     -0.266     -0.607      0.673      0.966      0.974     -0.956     -0.083
     0.867     -0.206      2.064     -0.576      0.185      1.264      1.121      1.687     -0.493      1.419      1.524     -0.280      0.291     -0.749      1.451      1.621      0.822      1.245     -0.114      1.021      1.178      0.155      0.512     -0.494      1.421     -0.285     -0.373      1.623     -0.251     -1.360      0.195      1.061      1.208     -0.152      0.745     -0.071     -0.503     -0.540     -0.254      0.775      0.510      0.674      0.553      0.046     -0.298
    -2.133      0.794      1.064      1.424     -1.815     -0.736     -0.879      0.687      0.507     -0.581      0.524      0.720      1.291      0.251      1.451     -0.379      0.822      1.245     -0.114     -0.979     -0.238      0.363      0.430      1.352     -0.949     -2.017      0.435      0.841      0.011     -0.747     -0.424     -1.091      0.324     -0.540     -0.097      0.930      0.273      0.521     -0.720      1.957     -0.027      0.316      0.496     -0.740     -0.066
    -2.133     -3.206     -0.936     -1.576      1.185     -0.736     -1.879      0.687     -0.493      0.419     -2.476     -2.280      0.291     -1.749      0.451     -1.379     -1.178      0.245     -1.114      0.021     -0.727     -1.054      0.019     -2.062      0.581     -1.462     -2.168     -0.978      0.561      0.589     -0.136     -0.762      0.694      1.054      0.200     -1.495     -0.712      0.208     -0.350      0.098     -0.539      0.053      0.263     -0.282     -0.480
     0.867      0.794      1.064      0.424      1.185      1.264      1.121      0.687     -0.493      1.419      0.524      1.720      1.291      1.251      1.451      0.621      0.822      1.245     -0.114      1.021      0.881      1.266      0.653     -0.166      1.145     -0.078     -0.427      0.463      0.793      0.104      0.094     -0.293      0.033     -0.463      0.706     -0.761      0.118      0.286      1.382      0.873     -0.420     -0.530      0.120      0.235     -0.021
     1.867      0.794      0.064      1.424     -2.815     -1.736     -0.879      1.687     -0.493     -0.581      1.524     -0.280      0.291     -0.749     -0.549     -0.379     -3.178     -1.755      0.886     -0.979      0.006     -0.822     -0.404     -0.451     -1.943      1.813      1.682      0.525      1.697     -0.839     -1.687     -0.071      2.125     -0.414      0.445      1.403      0.845      1.038     -0.412      0.419     -0.369     -2.213     -1.188      1.103      0.902
    -1.133     -0.206      0.064     -0.576      0.185     -0.736     -0.879     -0.313     -1.493      1.419      1.524     -2.280      0.291     -1.749      1.451     -1.379     -0.178      0.245     -0.114      1.021     -0.053     -0.625     -0.002     -1.225      0.587     -0.953      0.335      0.223      0.509     -0.352     -0.642     -0.209     -0.383     -0.694      1.084      1.483     -1.499      0.388     -0.854      1.291     -1.162      0.518      0.289      0.436      0.453
     0.867     -2.206     -0.936      0.424      0.185      1.264      0.121     -1.313     -1.493      0.419      0.524      0.720     -0.709     -1.749     -0.549      0.621     -1.178     -0.755     -1.114     -0.979      0.586     -0.624     -0.231     -0.920     -0.397      0.253     -1.566     -0.684      1.337      0.430      0.509      0.700     -1.068     -0.684      0.568     -0.329      1.504     -0.475     -1.097     -0.277     -0.053     -0.467     -0.542     -0.670     -0.413
     0.867      0.794      0.064      1.424      0.185      0.264      0.121     -0.313      0.507     -0.581     -0.476     -0.280      0.291      0.251     -0.549      0.621     -0.178      0.245      0.886      0.021      0.257      0.238      0.042      0.190      0.033      0.706      0.483     -0.028      1.293      0.227      0.038      0.073     -0.277      0.459     -0.633     -0.694     -0.586      0.271      0.067     -0.472      0.219     -0.454      0.308      0.785      0.130
    -1.133     -0.206     -0.936     -0.576      0.185     -0.736      0.121     -1.313     -0.493      1.419     -1.476      0.720     -0.709     -1.749      0.451     -2.379     -2.178      0.245      0.886      0.021     -0.699     -0.153     -0.038      0.082      0.047     -0.498     -0.220     -0.832     -0.394      0.259     -0.070      0.172     -1.247     -0.600      1.366     -0.602      0.969     -0.600     -1.788      0.536     -1.558     -1.964      0.146      0.904      0.240
     0.867      0.794     -0.936      1.424      1.185      1.264      1.121     -1.313      1.507      0.419      0.524      0.720     -1.709      2.251      0.451      0.621      0.822     -2.755      1.886      1.021      0.800      0.776     -1.156      1.255      1.114     -0.033     -0.069      0.403      0.086     -0.052      0.479      0.560     -0.070      0.555     -0.202     -0.419     -0.279      0.093      1.393     -0.054     -0.102     -0.279     -1.002      1.380      0.052
     0.867     -0.206      1.064      1.424      0.185     -1.736     -1.879     -1.313     -1.493     -1.581      0.524      0.720      0.291      1.251     -1.549     -1.379     -2.178     -1.755     -1.114     -1.979     -0.331     -0.738     -0.200     -0.654     -0.555      1.193      0.510      1.245      2.156      0.674     -1.151     -1.049     -0.963     -0.983     -1.258      0.870      1.867      0.724      1.699     -1.187     -0.996     -1.179     -1.274     -0.858     -1.391
     0.867     -1.206      1.064     -0.576      0.185      0.264      0.121     -1.313     -0.493      0.419     -0.476     -1.280      0.291     -0.749     -0.549      0.621     -1.178     -0.755     -1.114     -0.979      0.018     -0.455      0.232     -0.358      0.087      0.753     -0.692      0.944     -0.306     -0.077      0.198      0.250     -1.730     -0.262      0.475     -0.370     -0.656     -0.254     -0.665     -0.607      0.561     -0.566     -1.188     -0.998     -1.040
    -0.133      0.794      0.064     -1.576     -0.815      1.264      1.121     -1.313     -0.493      0.419      1.524     -1.280      0.291     -1.749     -1.549      0.621      0.822      0.245     -1.114     -1.979      0.110     -0.155      0.176     -1.463     -0.999     -0.172      0.944     -0.038     -0.174      0.139      0.987      1.132     -1.459      0.569      0.989      1.148     -1.001     -0.063     -0.535     -1.047      0.562      1.039      0.186     -0.360     -1.259
     0.867      0.794     -1.936     -1.576      0.185      1.264      1.121      1.687     -1.493      1.419      1.524     -1.280     -0.709     -1.749      1.451     -0.379      0.822      1.245     -2.114      1.021      0.752      0.307      0.245     -1.063      0.919      0.168      0.451     -2.144     -0.613     -0.959      0.579      0.902      1.379     -0.692      1.007      0.444     -1.676     -1.088     -1.124      0.934     -1.114      0.589      0.812     -1.452      0.172
     0.867      0.794      0.064     -0.576      0.185     -0.736      1.121     -2.313     -0.493      1.419      0.524      1.720      1.291      0.251      0.451     -0.379      0.822      1.245     -1.114      1.021     -0.341      1.125      0.424     -0.520      0.414      1.191     -0.321     -0.267     -0.248     -0.241     -0.485     -0.047     -2.655     -0.222      1.424      0.853      0.245      0.671      0.760      0.203     -0.140     -0.480      0.575     -0.975      0.885
     1.867     -0.206      2.064      0.424      0.185     -2.736     -0.879     -0.313      1.507      0.419     -1.476     -0.280      1.291      1.251      0.451     -0.379     -1.178     -1.755      1.886      1.021     -0.886     -0.157      0.155      1.279     -0.215      2.664     -0.112      1.784     -0.899      0.341     -1.892     -0.551     -0.500      0.531      0.590     -0.116     -0.044      1.019      0.478      0.483      0.521     -0.845     -2.138      1.231      1.325
    -0.133      0.794      1.064     -0.576      0.185      0.264      1.121      0.687      0.507      0.419      0.524      0.720      0.291      0.251      0.451      0.621      0.822          *      0.886     -0.979      0.330      0.475      0.478     -0.538      0.150     -0.661      0.317      0.820     -0.256      0.081     -0.136      0.760      0.158      0.936      0.261      0.016      0.101     -0.334      0.617      0.232      0.248      0.267      0.011      1.311     -1.033
     0.867      0.794      2.064      0.424      1.185     -1.736      1.121      1.687     -0.493     -2.581     -0.476     -0.280      1.291      0.251      1.451     -0.379      0.822      1.245      0.886      1.021     -0.439      0.056      0.686      0.071      0.742      1.401      0.874      1.448      0.455      0.511     -1.259      1.000      1.043     -0.591     -3.121      0.076     -0.253      0.276      0.209      1.107      0.054      0.716      0.006      0.955      0.296
     0.867      0.794      1.064     -0.576     -1.815      1.264      1.121     -0.313      0.507     -0.581      1.524      0.720      0.291      1.251     -0.549      1.621      0.822      1.245     -1.114      0.021      0.800      0.684      0.531      0.137     -0.415      0.023      0.103      0.546     -0.830     -1.444      0.404      0.451     -0.795      0.455     -0.501      0.271     -0.020     -0.335      1.169     -0.298      0.983      0.024      0.332     -1.059      0.396
     0.867     -0.206     -0.936      0.424      1.185      0.264     -0.879     -0.313      2.507     -0.581      1.524     -1.280     -0.709      0.251      0.451      1.621     -1.178     -0.755      0.886      1.021      0.467     -0.707     -0.458      0.849      0.506      0.477      0.542     -0.551     -0.381      0.725     -0.206     -0.220      0.034      1.757     -0.676      0.629     -0.326     -0.075     -0.421      0.238      1.099     -0.380     -0.094      0.598      0.519
    -0.133     -1.206     -0.936     -0.576      0.185      1.264      0.121      1.687      0.507      1.419      1.524     -0.280      0.291     -1.749      1.451      0.621     -3.178      1.245     -1.114     -0.979      0.635     -0.887      0.684      0.108      0.348     -0.908     -0.325     -1.535     -0.576     -0.194      0.706      0.994      0.960      0.446      1.273      0.673      0.923     -0.681     -1.954      1.334     -0.116     -2.125      0.234     -1.073     -1.365
    -2.133     -0.206     -0.936      0.424      0.185     -1.736      0.121     -1.313      0.507     -1.581     -0.476      0.720      0.291      1.251     -1.549     -1.379     -0.178      0.245     -0.114      0.021     -1.144     -0.221      0.117      0.030      0.270     -0.908     -0.007     -1.037      0.478     -0.084     -0.571      0.347     -1.341      0.427     -1.607      1.036      1.061      0.196      1.248     -1.607     -0.272      0.074      0.111     -0.176     -0.110
    -0.133     -0.206      0.064      1.424     -0.815     -0.736      0.121     -1.313      0.507     -0.581      0.524      0.720      1.291      2.251     -0.549     -1.379     -0.178      0.245     -1.114      0.021     -0.386      0.247      0.048      0.438     -0.249      0.359     -0.416     -0.084      0.886     -0.632     -0.182     -0.101     -1.445      0.185     -0.429      0.986      0.403      1.256      1.943     -0.445     -0.839     -0.309      0.096     -1.408      0.100
     0.867      0.794      0.064     -0.576      0.185     -0.736     -0.879      0.687     -1.493     -0.581      0.524      1.720      1.291      0.251      0.451      1.621     -2.178      0.245      0.886     -0.979      0.371      0.021      0.595     -1.495     -0.035      0.397      0.705     -0.624      1.013      0.152     -1.206     -0.699     -0.100     -0.251     -0.541      0.191      1.579      0.462      1.364      0.423      1.133     -2.102     -0.577      1.535     -0.760
    -2.133     -0.206     -0.936     -1.576     -0.815     -2.736      0.121      1.687     -1.493      0.419     -0.476     -1.280      1.291     -1.749      0.451     -2.379     -2.178      1.245      0.886     -0.979     -1.109     -1.506      0.704     -1.306     -0.823     -1.011      1.303     -1.363     -0.265     -0.055     -1.610      1.497      0.885     -0.747      0.823      1.017      0.625      0.311     -0.738      0.812     -1.092     -0.390      0.137      1.240     -0.048
     0.867     -2.206     -0.936     -1.576      0.185      0.264     -1.879      0.687     -0.493     -0.581      1.524     -2.280      0.291     -0.749     -0.549      0.621     -2.178      0.245     -1.114      0.021      0.763     -1.736     -0.410     -1.289     -0.566      0.262     -0.465     -0.482     -0.355      0.834     -0.564     -0.319      1.168      0.483     -0.388      0.392      0.111      0.983      0.074     -0.205     -0.049     -0.118      0.699     -0.403      0.581
    -0.133     -0.206     -0.936     -1.576      0.185      1.264      0.121      1.687     -0.493      1.419      1.524     -0.280      0.291     -0.749      0.451      1.621      0.822      1.245     -2.114      1.021      1.069      0.090      0.632     -1.456      0.337     -1.131     -0.234     -1.560     -0.013     -0.059      0.147     -0.082      1.253      0.661      1.383      0.076     -0.184     -0.663      0.242      0.309      0.596      0.674      0.255     -1.486      0.702
     0.867     -1.206      2.064     -0.576     -1.815      0.264     -1.879     -1.313      1.507     -0.581      1.524     -1.280      0.291      0.251     -1.549     -0.379     -0.178      0.245     -1.114     -1.979      0.660     -1.426     -0.126      0.570     -1.454      0.121      0.228      2.249     -1.206     -0.294     -0.371     -0.535     -1.256      0.928      0.217      0.645      0.636      0.445      0.040     -0.758     -1.092      1.273      0.319     -1.480     -0.702
    -0.133     -1.206      1.064     -0.576      1.185     -0.736     -0.879      1.687     -1.493      1.419      1.524     -1.280      0.291     -1.749      0.451      0.621     -1.178      1.245     -1.114      0.021      0.849     -0.546      0.668     -1.414      0.510     -0.952     -0.676      0.265      0.789      0.801     -1.724     -0.309      0.867     -0.401      1.171      0.370     -0.468     -0.513     -0.747     -0.033     -0.183     -0.472      0.156     -0.332     -0.398
     0.867     -0.206      0.064     -1.576     -0.815      0.264     -0.879      0.687     -0.493      1.419      0.524     -2.280     -0.709     -1.749     -1.549     -0.379      0.822      0.245     -2.114     -1.979      0.274     -0.113      0.039     -0.075     -0.966      0.654     -0.242      0.060     -1.648     -0.012     -0.007     -0.826      0.568     -0.529      1.838      0.138     -1.952     -0.729     -1.692     -1.099     -0.545      0.788      0.177     -2.023     -0.984
    -0.133     -1.206      2.064      0.424      0.185      0.264      0.121     -0.313     -1.493      0.419     -2.476     -0.280      0.291      1.251      0.451      0.621     -0.178     -0.755     -1.114      0.021     -0.488     -0.273     -0.206      0.435      0.581      0.417     -0.688      2.467     -0.206     -0.379      0.876      0.491     -0.040     -1.837      0.073     -1.942      0.156      0.471      1.053      0.257      1.279      0.208     -0.482     -1.132     -0.305
    -0.133     -1.206      0.064      0.424     -0.815     -0.736     -0.879     -0.313      0.507     -0.581     -0.476     -0.280     -0.709      0.251     -0.549     -0.379     -1.178     -0.755     -0.114     -0.979      0.059     -0.600     -0.533      0.109     -1.147     -0.015     -0.592      0.711      0.441      0.397     -0.874     -0.195      0.084      0.424     -0.004     -0.548      0.574      0.096      0.335     -0.189     -0.398     -0.552      0.116     -0.222     -0.084
     0.867     -0.206     -0.936     -0.576      1.185      0.264     -0.879      1.687      0.507     -0.581      0.524     -0.280      0.291      0.251     -1.549     -0.379     -0.178      0.245      0.886      0.021      0.386     -0.080      0.241     -0.134      0.434      0.332     -0.175     -1.271     -0.544      0.651     -0.038     -0.777      1.287      0.640     -0.734     -0.022     -0.109     -0.094      0.201     -1.884     -0.708      0.002     -0.207      0.789     -0.445
     0.867      0.794      0.064     -1.576     -0.815      0.264      0.121      1.687     -0.493     -1.581      1.524     -1.280      0.291     -1.749     -1.549      1.621      0.822      1.245     -1.114     -0.979      0.918     -0.055      0.513     -1.299     -0.490     -0.202      0.978     -0.510     -0.159     -0.418     -0.573      0.159      1.400      0.380     -1.319      0.295     -1.259     -0.404     -0.868     -1.178      0.486      0.968      0.610     -0.753     -0.740
    -0.133      0.794      0.064     -0.576      0.185      0.264      0.121      1.687     -0.493      0.419      0.524     -0.280      0.291     -0.749      0.451     -0.379      0.822      0.245     -0.114      0.021     -0.301      0.241      0.178     -0.632     -0.012      0.106      0.432     -0.121      0.176      0.054      0.543     -0.142      1.358      0.111      0.363      0.755     -0.771      0.054     -0.332      0.426     -0.099      0.501     -0.011      0.169      0.127
     1.867     -0.206      0.064     -1.576      1.185      1.264     -1.879     -0.313     -0.493      0.419      0.524      0.720     -0.709     -0.749      0.451      1.621      0.822      0.245     -0.114      1.021      0.676     -0.367     -0.569     -0.574      0.968      1.170      0.113      0.609     -0.954      0.097      0.464     -1.417      0.511     -0.076      0.147     -0.337      1.188      0.091     -0.411      0.112      1.126      1.311      0.951      0.215      0.120
    -0.133      0.794      1.064      1.424     -2.815      1.264      1.121      1.687      0.507     -0.581      1.524     -0.280      1.291      1.251     -0.549     -1.379      0.822      1.245     -1.114     -2.979      0.720      0.139      0.803      0.746     -1.584     -0.879      0.694      0.350      0.468     -1.215      0.554      1.103      0.728      0.083      0.288      0.317     -0.546      0.085      0.735     -0.019     -2.169      0.526      0.023     -1.324     -1.514
    -1.133      0.794      0.064     -1.576      1.185      1.264      1.121      1.687     -0.493      1.419     -1.476      1.720     -0.709     -0.749      1.451      1.621      0.822      1.245     -0.114      1.021      0.392      0.572      0.067     -0.735      0.502     -1.469      0.238      0.095     -0.802      0.668      0.907      0.603      1.545      0.025      1.285     -2.203      1.079     -0.821     -0.184      1.116      1.192      0.193      1.118      0.481      0.507
    -0.133      0.794     -0.936     -0.576      1.185      1.264     -1.879      0.687     -1.493     -0.581      0.524      1.720     -0.709     -0.749      0.451      0.621      0.822     -0.755     -1.114      1.021      0.459      0.395     -0.755     -1.056      1.143     -0.617      0.368     -0.266      0.697      0.196      0.851     -2.290      1.369     -0.669     -1.179     -0.189      1.113      0.186     -0.070     -0.211      0.191      0.445      0.158     -0.637      0.082
    -1.133      0.794      1.064     -1.576     -2.815      0.264     -2.879      1.687     -0.493     -2.581      0.524      0.720      1.291     -0.749      0.451      0.621      0.822      1.245      1.886     -2.979      0.273      0.317      0.700     -1.083     -1.705     -1.389      0.664      0.234     -0.617     -1.005      0.080     -3.093      0.925      0.361     -1.658      0.141      0.272      0.239      0.048      1.084      0.384      0.440     -0.030      2.248     -1.558
    -1.133      0.794     -1.936     -0.576      0.185     -1.736      1.121     -1.313     -0.493     -0.581     -0.476     -1.280      0.291     -0.749     -0.549     -1.379      0.822     -1.755     -0.114      1.021     -0.621     -0.036     -0.279     -0.407      0.775     -0.514      0.870     -1.495     -0.163     -0.487     -1.040      1.109     -0.773     -0.337     -1.006      0.396     -1.411      0.574     -0.469     -0.883     -0.774      0.855     -1.420      0.049      0.617
    -2.133     -1.206      0.064      0.424     -0.815     -0.736     -0.879     -0.313      0.507     -0.581     -0.476     -0.280     -0.709      0.251     -0.549     -0.379     -1.178     -0.755     -0.114     -0.979     -0.587     -0.342     -0.676      0.773     -1.116     -1.507     -0.894      0.633     -0.268      0.385     -0.180     -0.540      0.393     -0.132     -0.092      0.441      0.157      0.102     -0.352      0.035      0.390     -0.537      0.024     -0.481     -0.083
    -0.133     -0.206     -0.936     -1.576     -0.815      0.264      0.121     -2.313     -1.493      0.419      0.524     -0.280     -0.709     -0.749      0.451      1.621      0.822      0.245      1.886      0.021      0.555      0.057      0.073     -1.484     -0.672     -0.749     -0.371     -0.926     -0.045     -0.136     -0.285      0.257     -2.327     -0.466      0.761     -0.144     -0.207     -0.793      0.229      0.906      0.970      0.875      0.245      2.715      0.749
     0.867     -0.206      1.064      0.424      0.185      0.264      0.121      0.687     -0.493      0.419      0.524     -0.280     -0.709     -0.749      1.451      0.621     -0.178      0.245      0.886      1.021      0.614     -0.178     -0.085     -0.032      1.098      0.320      0.059      1.053      0.335     -0.877     -0.299      0.291      0.668     -0.498      0.063     -0.369     -0.129     -0.434     -0.588      0.950     -0.251      0.128      0.413      0.994      0.093
    -0.133     -0.206      0.064     -1.576      0.185      1.264      1.121     -0.313     -0.493      0.419      0.524     -1.280     -1.709     -0.749      0.451      0.621      0.822      1.245      0.886      1.021      0.051     -0.108     -0.259     -0.912      1.199     -0.071     -0.161      0.344     -0.848     -0.919      1.200      1.326     -0.034      0.333     -0.223      0.503     -1.063     -1.503     -0.084     -0.053      0.647      0.986      1.793      1.151     -0.145
    -2.133     -0.206      1.064     -1.576     -2.815      1.264      1.121      0.687      2.507     -1.581     -2.476     -2.280      1.291     -0.749      0.451     -2.379     -2.178     -1.755     -1.114      0.021     -1.318     -1.488     -0.075     -0.061     -0.469     -0.794      1.315      1.152     -1.485     -2.375      2.603      2.472      0.911      2.624     -1.589     -0.784     -0.231      1.433     -0.680      0.724     -0.967     -0.583     -1.591     -1.200      0.481
    -0.133      0.794          *     -1.576      1.185      0.264      1.121     -1.313     -0.493      1.419      1.524      0.720      0.291     -1.749      1.451      1.621      0.822     -0.755     -2.114      1.021      0.664      0.605     -0.085     -0.807      0.910     -0.751      0.307      0.875     -0.690      0.334     -0.262      0.536     -1.425      0.022      0.924      0.415     -0.157      0.563     -1.228      1.029      0.683      0.189     -0.451     -1.685      0.149
     0.867      0.794     -0.936      1.424     -0.815      0.264      0.121      0.687      2.507      1.419      0.524      0.720     -0.709     -0.749      1.451      0.621      0.822     -0.755      0.886      1.021      0.690      0.569     -0.247      1.696      0.101      0.202      0.157     -0.862     -0.079     -0.810     -0.312     -0.469      0.906      1.178      1.286     -0.632     -0.067     -0.200     -1.989      1.545     -0.189      0.200     -0.307      0.080      0.884
    -0.133      0.794     -0.936      0.424      0.185     -0.736      1.121      1.687     -1.493      1.419     -2.476      1.720     -0.709     -1.749      0.451     -0.379     -1.178     -0.755     -1.114      1.021     -0.993      0.380     -0.258     -1.035      0.953      0.795      0.547     -0.708      1.520     -0.729      0.454      0.885      2.055     -0.742      0.756     -1.061      1.086     -0.447     -0.862     -0.092      0.835     -1.550     -0.368     -0.755      0.240
     0.867     -0.206     -0.936      2.424      0.185      1.264      1.121     -1.313     -0.493      1.419     -0.476     -0.280     -1.709      1.251      0.451      0.621      0.822     -1.755      1.886     -1.979      0.184      0.275     -0.854      1.538      0.458      0.610     -0.385     -0.164      0.874     -0.227      0.956      0.623     -0.377     -1.599      1.242     -0.900     -0.646     -0.526      0.141      0.409      0.300      0.365     -0.411      1.173     -2.421
     0.867     -0.206      0.064     -1.576      1.185      1.264      0.121     -0.313     -0.493      0.419     -1.476     -1.280      0.291     -0.749      0.451     -0.379      0.822      0.245     -1.114      1.021     -0.288      0.025      0.164     -1.055      1.315      1.264     -0.321     -0.168     -0.540     -0.074      1.520      0.076     -0.362      0.271     -0.345     -1.107     -1.433      0.269     -0.074      0.141      0.113      0.841     -0.189     -0.584     -0.241
     0.867     -1.206      2.064      0.424      0.185      1.264     -0.879     -1.313     -0.493     -0.581      1.524     -0.280      0.291     -0.749     -0.549      0.621     -1.178      0.245     -0.114     -0.979      0.303     -0.849      0.169      0.992      0.009      0.594     -0.514      1.922     -0.610      0.043      0.982     -0.064     -1.513     -1.311     -0.677      1.139      0.834     -0.087     -1.413     -0.529      0.345     -0.171      0.137     -0.494     -0.917
    -0.133     -0.206     -0.936     -0.576     -0.815     -0.736      0.121     -0.313     -0.493      0.419      0.524      0.720      1.291     -0.749      0.451     -0.379     -0.178      1.245     -1.114     -0.979      0.118      0.035      0.643     -0.166     -0.276     -0.212     -0.103     -1.583     -0.481     -0.468     -0.918      0.102     -0.898     -0.148      0.444      0.402      0.888      0.245     -0.615      0.593     -0.558     -0.211      0.126     -0.970     -0.703
    -1.133      0.794     -0.936     -1.576     -0.815      0.264      1.121     -2.313      2.507     -1.581     -1.476      0.720      0.291      1.251     -1.549      0.621      0.822      0.245     -2.114      0.021     -0.678      0.350     -0.116      1.016     -1.074     -0.519      0.371     -0.685     -2.644      0.308      1.004      0.827     -1.933      1.829     -1.003     -0.524      0.180      0.420      0.664     -0.896      1.430      0.600      0.562     -2.589      0.810
     0.867      0.794     -0.936     -0.576      1.185      0.264     -2.879     -1.313      1.507     -0.581     -1.476      0.720      1.291     -0.749      0.451     -1.379      0.822     -1.755     -1.114      0.021     -0.766      0.462     -0.029      0.104      0.143      1.608      0.410     -0.898     -0.716      1.218      0.939     -3.083     -1.268      1.491     -0.560     -0.317      0.022      1.206     -0.814      0.322     -0.347      0.223     -1.641     -1.209     -0.073
     0.867      0.794      0.064      2.424      0.185      1.264      0.121      0.687      1.507     -0.581     -0.476      0.720      1.291      1.251     -1.549      0.621      0.822     -0.755      0.886     -1.979      0.260      1.025      0.148      1.327     -0.126      0.562     -0.104     -0.065      1.005      0.292      0.910     -0.863      0.702      0.500     -0.540     -0.899     -0.567      0.977      0.220     -1.481      0.420     -0.384     -1.054      0.213     -1.626
    -0.133      0.794     -0.936      1.424     -0.815     -0.736      0.121     -0.313     -0.493     -0.581     -1.476      0.720     -0.709      0.251     -0.549      0.621     -0.178     -0.755     -0.114     -0.979     -0.580     -0.182     -0.557      0.744      0.176      0.473      0.855     -0.344      0.608     -1.070     -0.064      0.180      0.310     -0.974     -0.535     -0.765      0.936     -0.030     -0.262     -0.630      1.331      0.127     -0.106     -0.503     -1.050
    -0.133     -0.206     -0.936     -0.576     -1.815     -0.736      0.121      0.687     -1.493     -0.581      0.524      0.720      0.291     -1.749     -0.549     -0.379      0.822      0.245     -0.114     -1.979      0.307      0.208      0.137     -0.713     -0.713     -0.315     -0.431     -0.965     -0.044     -0.992     -1.094     -0.056      0.597     -0.982     -0.303      0.020      0.367      0.146     -1.172     -0.089     -0.834      0.485      0.137      0.271     -1.390
     0.867     -0.206      0.064     -1.576     -1.815     -0.736     -0.879      1.687     -1.493     -0.581     -0.476     -0.280      1.291     -1.749      0.451      0.621     -0.178      1.245     -2.114     -1.979     -0.133     -0.360      0.985     -1.280     -2.314      1.040      0.022     -1.046     -0.226      0.312     -0.495     -0.535      0.879     -0.623      0.509     -0.412      0.111     -0.223     -0.682      1.293      0.822      0.234     -0.333     -1.641      0.061
     0.867     -0.206      0.064     -0.576      0.185      0.264     -0.879      1.687     -0.493      0.419          *     -0.280     -0.709      0.251     -0.549     -0.379      0.822      0.245     -0.114      0.021      0.387      0.020     -0.070      0.500      0.564      0.497     -0.281      0.201     -0.888     -0.375      0.012     -0.924      1.861     -0.868      0.165     -0.607     -0.271     -0.646     -0.270     -0.693     -0.704      0.908      0.130     -0.274     -0.593
     0.867      0.794     -0.936     -1.576      1.185      1.264      1.121     -2.313      1.507     -1.581     -1.476      1.720      0.291      1.251     -1.549      0.621      0.822      0.245     -1.114      1.021     -0.305      0.713      0.159      0.163      0.950      1.168      0.076     -1.099     -1.795      0.323      1.678      0.365     -2.336      1.510     -1.954     -1.045      0.662      0.076      1.130     -1.979      0.913      0.203     -0.155     -1.324      0.184
    -0.133      0.794     -0.936     -0.576      0.185      1.264      1.121     -0.313      0.507      0.419      0.524      0.720     -0.709     -0.749      0.451      0.621      0.822     -0.755     -0.114      1.021      0.154      0.542     -0.610     -0.416      0.889     -0.303      0.290     -0.252     -0.131     -0.581      1.092      0.615      0.505      0.893     -0.043      0.270      0.161      0.139     -0.446     -0.075      0.491      0.178      0.096      0.247      0.362
     0.867     -0.206      0.064     -0.576      0.185      1.264     -1.879      0.687     -0.493      0.419      0.524     -0.280     -1.709     -0.749      0.451     -0.379      0.822      1.245     -0.114      0.021      0.469     -0.345     -0.470      0.046      0.702      0.613      0.272      0.579     -0.513     -0.479      0.902     -1.421      1.245     -0.748     -0.039     -0.021      0.252     -1.143     -0.826      0.069     -1.041      1.112      2.002     -0.105     -0.620
     0.867      0.794     -1.936     -1.576      1.185      1.264      1.121     -1.313     -0.493      1.419      1.524      1.720     -1.709      1.251      1.451      1.621      0.822      1.245     -0.114      1.021      0.930      0.818     -0.367     -0.649      2.158      0.020      0.095     -1.574     -0.841     -0.863      0.252      0.336     -0.956      0.065      0.255      0.306      0.548     -1.148      1.793      0.341      0.624     -0.138      1.643      0.219     -0.949
     0.867      0.794     -1.936      1.424     -0.815      1.264      0.121      0.687      1.507      0.419     -0.476     -1.280      1.291     -0.749     -1.549      0.621     -0.178      1.245     -1.114      0.021      0.051     -0.072      0.779      1.069     -0.789      0.718      0.937     -2.800      0.147     -0.021      1.170      0.096     -0.081      0.682      0.791     -0.593     -0.971      0.120     -1.563     -1.361      0.556     -0.069     -0.110     -1.455      0.692
    -0.133     -0.206     -0.936      0.424      1.185     -0.736     -0.879      0.687     -1.493      1.419     -0.476      0.720     -0.709      0.251      1.451     -0.379     -0.178     -0.755     -1.114      1.021     -0.062      0.076     -0.080      0.009      1.427      0.061     -0.276     -0.784      0.402     -0.100     -0.705     -0.921      0.726     -1.358      0.811     -0.194      0.637     -0.580      0.321      0.640     -0.303     -0.300     -0.681     -1.040     -0.375
    -0.133     -1.206      1.064      0.424      0.185     -0.736     -0.879      1.687     -0.493     -0.581     -0.476     -1.280      1.291      0.251     -0.549     -1.379     -0.178      1.245     -1.114      1.021     -0.199     -0.340      0.526      0.053     -0.382      0.081     -0.836      0.411      0.382      0.620     -0.296     -0.477      1.055     -0.508     -0.428     -0.182     -0.810      0.468      0.215     -0.410     -1.177      0.228      0.318     -1.107      1.404
    -1.133      0.794      1.064     -0.576      0.185     -1.736      1.121     -1.313     -1.493      0.419     -1.476      0.720      0.291     -0.749     -1.549     -2.379      0.822     -1.755     -0.114      1.021     -0.939      0.342     -0.670     -0.051     -0.204     -0.217      0.605      1.856     -0.472      0.271     -0.671      0.720     -0.644     -1.441      0.452     -0.225      0.153      1.301     -0.612     -1.306     -1.155      0.443     -0.824     -0.144      1.162
    -0.133     -0.206     -1.936      2.424     -1.815     -1.736      0.121     -2.313      1.507      1.419     -0.476     -1.280     -0.709      1.251     -1.549     -0.379      0.822     -0.755      1.886     -1.979     -0.844     -0.475     -0.731      1.782     -1.927      0.670      0.258     -1.246      0.604      0.158     -0.850      0.467     -1.489      0.211      2.490      0.750     -0.564      0.298      0.021     -0.621      0.637      1.290      0.456      1.220     -0.182
    -0.133     -0.206     -0.936      0.424     -0.815      1.264      0.121      0.687      0.507     -0.581      1.524     -0.280     -0.709      0.251     -0.549     -1.379      0.822      0.245     -0.114      0.021      0.281      0.170     -0.471     -0.095     -0.299     -0.354     -0.375     -0.412      0.543     -0.449      0.784     -0.060      1.282      0.404     -0.296      1.213     -0.612     -0.093      0.342     -0.234     -1.596      0.626      0.937      0.016      0.260
    -0.133     -1.206      2.064      0.424     -1.815      1.264      0.121      1.687      1.507     -1.581      0.524     -1.280      0.291      1.251     -0.549      0.621     -0.178      1.245     -0.114      0.021      0.026     -0.145      0.653      0.385     -1.270     -0.203     -1.047      1.360     -0.024     -0.441      1.350      0.219      0.950      1.298     -0.874      0.396     -0.999     -0.444      0.860     -0.038      0.631      0.051      0.213     -0.221      1.241
     0.867     -0.206     -0.936     -1.576     -0.815      1.264      0.121     -1.313     -0.493     -1.581      1.524     -1.280      1.291     -0.749      0.451      0.621     -0.178      1.245      0.886      0.021      0.760     -0.589      0.737     -0.343      0.295      0.047      0.524     -1.659     -1.230     -1.159      0.461      0.642     -2.113     -0.168     -1.538      0.592     -0.352      0.284     -0.516      0.430     -0.135      0.466      0.119      1.027     -0.209
    -0.133      0.794      0.064      1.424      1.185     -2.736      0.121      0.687      0.507     -0.581     -2.476      0.720      1.291      0.251     -1.549     -1.379     -0.178     -0.755     -1.114      0.021     -1.373      0.157      0.325     -0.221     -0.363      1.340      0.547     -0.426      1.783      1.672     -1.366      0.054      0.333      0.727     -0.298     -0.570      0.503      0.703      0.528     -1.282      0.062     -0.214     -1.100     -0.871      0.499
    -0.133     -0.206      1.064     -0.576      0.185      1.264      1.121     -1.313      0.507      0.419      1.524     -1.280      0.291     -0.749      1.451     -1.379      0.822     -0.755      0.886      1.021      0.379      0.602     -0.031      0.059      0.644     -0.453     -0.749      1.167     -0.559     -0.459      0.830      0.454     -1.327      0.492     -0.038      0.791     -1.857      0.195     -0.767      1.087     -1.809      0.055     -0.817      1.018      0.419
     1.867      0.794      0.064     -0.576      1.185      1.264      1.121     -1.313      1.507      1.419      1.524      0.720      0.291     -0.749      1.451      0.621      0.822     -0.755      0.886      1.021      1.215      0.383     -0.097     -1.038      0.555      0.569      0.569      0.246      0.551      0.713      0.087      0.734     -1.190      2.179      1.067     -0.100      0.121      0.354      0.126      1.290     -0.717      0.373     -0.504      1.434      0.531
     0.867     -1.206      0.064     -0.576     -2.815      0.264      0.121      1.687      0.507     -2.581      1.524     -2.280      1.291     -0.749     -1.549      1.621     -0.178      1.245     -1.114     -2.979      0.575     -1.010      0.754     -0.383     -2.729      0.270     -0.050     -0.741     -0.098     -0.110     -0.451      1.407      0.762      0.735     -1.212      0.613     -0.776      0.027     -0.501     -0.120      1.082      0.926      0.062     -0.885     -0.453
     0.867      0.794      0.064     -1.576      0.185      1.264      0.121      0.687     -0.493      0.419      1.524     -0.280      0.291     -0.749      0.451      0.621     -0.178      0.245     -2.114      0.021      0.898     -0.215     -0.002     -1.102     -0.156      0.025      0.986     -0.057     -0.422      0.405      0.437      0.267      0.701      0.338      0.536      0.356     -0.017      0.326      0.000      0.622     -0.448     -0.032      0.192     -1.371      0.128
    -0.133      0.794     -0.936      2.424      0.185     -1.736      1.121      0.687     -0.493      0.419      0.524     -0.280      0.291      1.251      0.451     -1.379      0.822     -1.755      1.886      1.021     -0.034      0.794     -0.293      0.923     -0.801     -0.155     -0.120     -0.628      1.395      0.994     -1.677      0.469      0.946     -1.127      0.769      0.616     -1.162      0.657      0.580      0.771     -1.335      0.150     -1.437      1.701      1.644
     0.867      0.794      0.064     -1.576      1.185      1.264      1.121      0.687     -0.493     -0.581      1.524      1.720      0.291      0.251     -0.549      0.621      0.822      1.245      0.886      1.021      0.483      0.866      0.379     -1.091      1.124      0.525     -0.181     -0.364     -0.577     -0.040      0.637      0.291      0.114      0.319     -1.038      0.936      0.714     -0.182      0.881     -1.002      0.139     -0.222      0.631      1.503     -0.008
     0.867      0.794      0.064      1.424      1.185      1.264      1.121      1.687      0.507      1.419      1.524      1.720      1.291      1.251      0.451      1.621      0.822      1.245      1.886      1.021      1.445      1.345      0.905      1.152      0.740     -0.566     -0.555     -0.999      0.223      0.460     -0.255     -0.136      0.772     -0.357      1.010     -0.606     -0.132     -0.046      0.430      0.243      0.175     -0.675     -0.265      1.461      0.458
     0.867     -0.206      1.064      1.424      0.185     -0.736      1.121     -1.313     -0.493     -0.581      0.524      0.720      0.291      1.251     -0.549      0.621     -1.178     -0.755      0.886      0.021     -0.244     -0.011      0.184      0.963     -0.576      0.969     -0.346      0.758      0.529      0.815     -0.470      1.208     -1.478     -1.229     -0.228      0.717      0.658     -0.104      0.578     -0.336      0.883     -0.988     -1.250      0.377      0.393
    -0.133     -0.206      1.064     -0.576      0.185      0.264      0.121      1.687     -0.493      0.419     -0.476      0.720      0.291     -0.749      0.451      0.621     -0.178      0.245     -1.114      0.021     -0.566      0.066      0.038     -0.239     -0.047      0.385     -0.163      0.900     -0.339      0.090      0.685      0.261      1.727     -0.384      0.448      0.239      0.528      0.193     -0.585      0.528      1.252     -0.112      0.196     -0.918      0.167
         *     -0.206     -0.936     -1.576      0.185     -1.736     -0.879     -2.313     -0.493      0.419     -1.476      0.720      0.291     -0.749     -0.549     -1.379     -0.178     -1.755      0.886      1.021     -0.978      0.150     -0.513     -1.758      0.284     -0.144     -0.523     -0.379      0.024     -0.117     -0.889     -1.021     -1.777      0.825      0.362     -0.181      0.531      1.057      0.594     -0.661     -0.294     -0.366     -0.825      1.798      0.801
     0.867     -0.206     -0.936      0.424      1.185      0.264      0.121     -1.313      0.507      1.419      1.524      1.720     -0.709      0.251      0.451     -0.379     -0.178      0.245     -0.114      1.021      0.732      0.047      0.216      0.595      0.391      0.117     -0.323     -1.142     -0.108      0.871     -0.643      0.004     -1.545     -0.058      1.259      0.462      1.686     -0.957     -0.213      0.180     -1.063     -0.291     -0.156     -0.418      0.563
    -1.133     -0.206     -0.936     -0.576      1.185      0.264      0.121     -1.313      1.507      0.419      0.524     -1.280      1.291      1.251      0.451     -0.379     -0.178      1.245      0.886      1.021     -0.045     -0.499      0.442      0.629      0.436     -0.993      0.345     -1.438     -1.180      0.794      0.407      0.747     -1.605      1.297      0.394      0.552     -0.550      0.590      0.838      0.093     -0.168      0.406      0.497      0.632      0.704
    -0.133     -1.206      0.064      0.424     -0.815     -0.736     -1.879      0.687      0.507      1.419     -1.476      0.720     -0.709      0.251     -1.549     -0.379     -0.178     -0.755     -1.114      0.021     -0.456     -0.307     -0.369      0.413      0.151      0.510     -0.636      0.221     -0.053     -0.854     -0.215     -1.390      1.052      0.237      1.221     -1.007      1.213     -0.170      0.133     -1.549      0.014     -0.036     -0.189     -1.351     -0.184
    -0.133     -0.206      0.064     -0.576      0.185      1.264      1.121      0.687     -0.493      0.419      1.524     -0.280      0.291     -0.749      0.451      1.621      0.822      0.245     -0.114      0.021      0.406      0.380      0.029      0.209     -0.792     -0.447     -0.531     -0.169     -0.673      1.068      0.849      0.746      0.653     -0.702      0.823      0.802     -0.786      0.228     -0.705      1.019      0.917      0.322      0.193     -0.438      0.704
     0.867      0.794     -1.936     -1.576     -1.815      1.264      1.121     -0.313     -1.493      1.419      1.524      1.720      1.291     -0.749      1.451     -0.379      0.822     -2.755      0.886     -2.979      0.818      0.706     -0.411     -1.307     -0.346      0.058      0.006     -1.521     -0.235     -1.355      0.218      0.379      0.057     -0.743      1.551      0.520      0.832      1.802      0.155      1.532     -1.157      0.054     -2.121      1.417     -2.623
     0.867     -0.206      1.064     -1.576     -1.815      0.264      0.121      0.687     -0.493      0.419     -0.476     -1.280      0.291      1.251      0.451      0.621     -0.178      0.245      1.886      1.021      0.492     -0.051      0.371     -0.014     -0.053      0.376     -0.080      0.843     -1.575     -1.785     -0.233      0.095      0.346     -0.355      0.383     -1.167     -1.229     -0.307      1.230      0.421      0.087     -0.009     -0.333      2.053      0.968
    -0.133      0.794      0.064      0.424      0.185     -2.736     -0.879     -0.313      0.507     -0.581     -2.476     -0.280     -0.709      1.251     -0.549     -0.379     -1.178     -0.755     -0.114     -0.979     -1.790     -0.393     -0.486      0.578     -1.053      1.619      1.292      0.478     -0.127      1.105     -0.931     -0.467      0.186     -0.037     -0.128      0.024      0.344      0.016      0.762      0.050      1.613     -0.737     -0.105     -0.462     -0.064
    -0.133     -2.206      0.064      2.424      0.185     -0.736      0.121     -0.313      1.507     -1.581      0.524     -1.280      0.291      1.251      0.451     -1.379     -1.178     -0.755     -0.114      0.021     -0.206     -0.913     -0.298      1.540     -0.482     -0.061     -1.196      0.438      1.001      0.622     -0.564      0.830     -0.035      0.402     -1.281      0.823     -0.147      0.829      0.165      0.673     -1.092     -0.254     -0.438     -0.743      0.469
    -0.133      0.794      1.064      0.424      1.185     -0.736      0.121      1.687     -0.493      0.419      0.524     -0.280      0.291      2.251      1.451      0.621      0.822      0.245      0.886      1.021      0.239      0.055      0.191      0.747      1.097     -0.242      0.782      0.947     -0.252      0.112     -0.952      0.267      1.362     -0.916      0.014      0.235     -0.430     -0.121      1.537      0.902      0.593      0.666      0.046      0.696      0.072
    -0.133      0.794      1.064      0.424     -1.815     -0.736     -0.879      1.687      0.507     -0.581      0.524      0.720      1.291     -0.749      1.451     -0.379     -2.178      1.245     -0.114     -1.979     -0.096     -0.534      0.742      0.248     -2.217     -0.055      1.453      0.174     -0.082      0.360     -0.780     -0.154      0.960      0.298      0.491      0.641      1.461      0.139     -1.085      2.574     -0.381     -1.520      0.164     -0.171     -0.114
    -0.133     -2.206      1.064      0.424      1.185     -0.736     -1.879      0.687      0.507     -2.581      0.524     -0.280     -0.709      0.251     -0.549     -0.379     -1.178     -0.755     -0.114     -0.979     -0.418     -1.432      0.047      0.604     -0.796      0.335     -0.660      1.073     -0.208      2.002     -0.273     -0.595      0.543      0.184     -2.127      0.967      1.537     -0.836     -0.083     -0.091     -0.094      0.340     -0.802     -0.475     -0.220
     0.867     -0.206      0.064      0.424      0.185      0.264      0.121     -0.313      0.507      0.419      0.524     -0.280      0.291      0.251     -0.549      0.621      0.822      1.245      0.886      1.021      0.510      0.004      0.305      0.317      0.304      0.482     -0.278     -0.385      0.134     -0.097     -0.165      0.204     -0.453      0.331      0.347     -0.296     -0.292     -0.141      0.076     -0.712      0.152      0.789      0.773      0.846      0.731
     0.867      0.794     -0.936     -1.576      0.185      1.264      1.121     -1.313     -1.493      0.419      1.524     -0.280      0.291     -1.749      0.451      0.621      0.822      0.245     -1.114      1.021      0.915      0.313      0.150     -1.410      1.021     -0.031      0.659     -1.388     -0.072     -0.900      0.337      0.752     -1.495     -0.356     -0.007      0.240     -0.528      0.015     -1.015     -0.257     -0.259      0.424     -0.159     -0.289      0.108
    -0.133     -0.206      0.064      0.424      0.185      0.264     -0.879     -0.313      0.507     -0.581     -0.476     -0.280     -0.709      0.251     -0.549     -0.379     -1.178     -0.755     -0.114     -0.979     -0.121     -0.445     -0.029     -0.655     -0.208     -0.057      0.220      0.036      0.924      0.584      0.313     -0.438     -0.249      0.928     -0.334     -0.448      0.132     -0.609      0.731     -0.467     -0.239     -0.631     -0.785      0.240     -0.650
    -1.133      0.794      1.064     -0.576      0.185      1.264      1.121     -2.313     -0.493      0.419      1.524      0.720     -1.709      1.251      0.451      0.621      0.822     -1.755     -0.114      1.021      1.284      0.167     -0.877     -0.276      0.408     -2.409      0.567      2.011     -0.327     -0.185     -0.053      1.027     -1.386     -0.300      0.213     -0.134      0.491     -0.506      1.313      0.215     -0.707      0.614     -0.479      0.022      0.645
    -1.133     -1.206     -0.936      0.424     -0.815     -0.736     -0.879     -0.313      0.507     -0.581     -0.476     -0.280     -0.709      0.251     -0.549     -0.379     -0.178      0.245     -0.114      0.021     -0.440     -0.882     -0.433      0.295     -1.302     -0.716     -0.230     -0.417      0.190      0.558     -0.218      0.010      0.171      0.271      0.039      0.142      0.858     -0.034     -0.008      0.026      0.006      0.753      0.828     -0.125      1.216
     0.867     -1.206      2.064      0.424     -0.815      0.264      0.121      1.687      0.507      0.419      0.524     -1.280      1.291      0.251     -1.549      0.621     -0.178      0.245     -1.114      0.021      0.226     -0.344      0.571     -0.057     -0.301      0.541     -0.863      1.568      0.443     -0.512      0.001      0.665      1.106      0.556      0.657      0.266     -0.813      0.405      0.349     -1.336      0.356      0.415     -0.794     -1.171      0.079
     0.867      0.794      0.064     -1.576      1.185      0.264      1.121     -0.313     -1.493      1.419      1.524      1.720      0.291     -1.749      1.451      0.621      0.822      1.245     -1.114      1.021      0.490      0.733      0.343     -1.557      1.322      0.456      0.109     -0.318      0.022     -0.075     -0.279      0.354     -0.472     -0.474      0.705      0.894      0.664     -0.032     -0.545      0.782      0.044     -0.014      0.783     -0.479     -0.211
     0.867     -0.206      0.064     -0.576     -0.815      0.264      0.121      0.687     -1.493      0.419      0.524     -2.280      0.291     -0.749      0.451     -1.379     -0.178      1.245     -1.114      0.021      0.030     -0.573      0.183     -0.581     -0.220      1.019      0.333      0.051     -0.087     -0.602      0.260      0.599      0.666     -1.040      0.611      0.352     -1.564     -0.071     -0.369      0.419     -1.262      0.383      1.040     -0.778      0.174
    -0.133      0.794     -1.936      1.424      1.185      0.264      0.121      1.687      0.507          *      0.524      0.720     -2.709     -1.749          *      0.621      0.822      0.245      0.886      1.021      0.276      0.707     -0.621      0.519      0.947     -0.386      0.058     -1.402      0.971      0.219      0.055     -0.648      2.171      0.031      1.142      0.213     -0.499     -1.656     -1.924      1.223      0.449      0.083      1.105      0.646      0.177
    -0.133      0.794      0.064     -0.576      0.185      1.264      1.121     -1.313      1.507     -0.581      1.524      1.720     -0.709     -0.749     -0.549     -0.379     -0.178     -0.755      0.886      0.021      0.845      0.809     -0.257     -0.036      0.954     -1.166      0.060      0.358     -0.447     -0.895      0.431      0.474     -1.165      1.577     -0.987      0.352      0.683     -0.349     -0.603     -0.850     -1.437     -0.949     -0.272      0.864     -0.754
    -0.133      0.794     -0.936      2.424      1.185     -0.736      1.121      0.687     -0.493      1.419      0.524      1.720     -0.709      2.251      1.451     -0.379     -0.178      1.245     -0.114      1.021      0.276      0.622      0.356      1.007      1.615     -0.310      0.186     -1.526      1.535     -0.525     -0.964      0.571      0.323     -1.169      0.652      0.245      0.838     -1.206      1.509      0.571     -0.602     -0.805      0.665     -0.380     -0.471
    -0.133     -3.206      2.064      2.424     -1.815      1.264     -1.879      1.687      1.507     -2.581      0.524     -2.280      1.291      2.251     -2.549      0.621     -2.178      1.245      1.886     -1.979      0.054     -1.674      0.880      2.122     -2.029     -0.306     -1.559      1.252      0.394      0.303      1.217     -0.245      0.645     -0.212     -1.492      0.171     -0.159     -0.052      0.621     -1.640      0.493     -0.469     -0.075      0.739     -0.101
    -1.133     -0.206      1.064     -1.576     -1.815      0.264      0.121      1.687     -0.493     -1.581     -1.476     -1.280      1.291     -0.749      0.451     -1.379     -1.178      1.245     -2.114     -0.979     -0.851     -0.649      0.471     -1.460     -0.638     -0.453      0.499      0.556     -0.263     -1.256      1.178      0.624      1.110      0.639     -1.299     -0.245     -0.590      0.421      0.297      0.903     -0.613     -0.208      0.517     -1.467     -0.477
     0.867      0.794     -1.936      2.424      1.185      1.264      1.121     -1.313      0.507      1.419     -0.476      1.720      0.291      0.251      1.451      1.621      0.822     -1.755      0.886      1.021      0.464      0.757     -0.675      0.812      1.538      0.352     -0.060     -1.449      1.647     -0.480      0.751      0.380     -0.562     -0.043      0.732     -1.216      0.731      1.192     -0.378      0.702      1.099      0.126     -0.534      0.457     -0.247
    -1.133      0.794      2.064     -0.576      0.185      1.264      1.121      1.687      1.507      1.419      0.524      1.720      1.291      1.251      1.451     -1.379      0.822      1.245      0.886      1.021      0.042      0.966      0.894      0.321      1.017     -1.180     -0.090      1.239     -0.783     -0.962      1.041      0.312      0.859      1.185      0.962      0.559      0.540     -0.145      1.140      0.950     -1.187     -0.193     -0.011      0.822      0.033
     1.867     -1.206      2.064      2.424      1.185     -0.736     -2.879     -0.313     -0.493      1.419     -2.476     -2.280      1.291      0.251     -2.549     -2.379      0.822      1.245      1.886      1.021     -0.721     -0.636      0.920      1.083      0.137      2.709     -0.609      0.964      1.370      0.932     -0.119     -2.544     -1.358     -1.245      1.478     -1.422     -1.399     -0.108     -0.418     -2.464     -1.630      1.424     -0.340      1.544      1.120
     0.867      0.794      1.064      0.424      1.185      1.264      1.121      1.687      1.507     -0.581          *      1.720     -0.709      1.251      0.451      1.621      0.822      1.245     -1.114      1.021      0.894      0.959      0.193      0.378      1.276     -0.088     -0.105      0.767      0.074     -0.052      0.477      0.109      1.293      1.285     -1.179     -0.222      0.285     -1.058      0.784     -0.023      0.647     -0.208      0.898     -1.232     -0.107
    -0.133     -0.206     -0.936     -1.576     -0.815      0.264     -1.879     -1.313     -0.493      1.419      1.524      0.720     -0.709     -1.749     -0.549      0.621     -0.178     -1.755     -1.114      0.021      0.697      0.202     -0.646     -1.572     -0.142     -0.768     -0.185     -0.328      0.017     -0.741     -0.565     -2.052     -0.740      0.718      1.533      0.664      0.503      0.312     -0.535     -0.542     -0.146     -0.275     -0.781     -0.451      0.130
     0.867      0.794     -0.936      0.424     -0.815     -2.736      1.121     -0.313      0.507      0.419      0.524      1.720      0.291      1.251      0.451      0.621      0.822     -0.755      0.886      0.021      0.049      0.802     -0.085      1.256     -0.646      0.748     -0.070     -0.797     -0.759     -0.150     -2.657      0.262     -0.026     -0.426      0.874      0.405      0.858      0.378      0.340      0.617      0.627     -0.027     -0.622      0.354      0.618
     0.867     -0.206     -1.936      1.424      1.185      0.264      0.121     -1.313      1.507      0.419      0.524     -1.280      0.291      1.251     -0.549     -1.379     -0.178     -1.755      0.886      1.021      0.369     -0.116     -0.678      1.572      0.541      0.605      0.041     -1.243      0.096      0.642     -0.162      0.134     -0.541      0.529      0.033      0.027     -1.086      1.138      0.181     -0.892     -1.720      0.142     -0.850      0.338      0.628
     0.867      0.794     -1.936      0.424      1.185      1.264      0.121      0.687      0.507      1.419      1.524     -0.280     -1.709      2.251      1.451      1.621      0.822     -0.755     -1.114      1.021      0.757      0.591     -0.901      0.228      1.474      0.238      0.149     -1.007      0.327     -0.326      0.371     -0.499      1.652      0.331      0.613      0.448     -0.928     -0.452      2.013      0.771      0.960      0.142      0.512     -1.222     -0.243
     0.867      0.794      0.064     -1.576     -0.815     -1.736      0.121     -1.313     -0.493     -0.581      0.524     -0.280      0.291     -0.749     -0.549      0.621      0.822     -0.755     -1.114      0.021      0.244      0.325     -0.066     -1.223     -0.072      0.372      0.497      0.198     -0.413     -0.797     -1.881     -0.134     -1.296      0.350     -0.379      0.252     -0.690      0.388      0.093     -0.400      0.387      0.382     -0.698     -0.528      0.029
    -1.133     -0.206      0.064      0.424     -0.815     -1.736      0.121     -2.313     -0.493      0.419     -2.476     -0.280     -0.709     -0.749     -0.549     -1.379     -1.178     -2.755     -0.114     -0.979     -1.576     -0.159     -1.196      0.132     -0.949      0.490     -0.064      1.189      0.323      0.148     -0.206      0.076     -1.021     -0.491      0.874     -0.190      0.049      1.031     -0.933      0.005      0.325     -1.119     -0.995     -0.100     -0.223
    -0.133      0.794      1.064      0.424      0.185      0.264      1.121     -1.313      0.507     -0.581      0.524      0.720      0.291      0.251      1.451      0.621      0.822     -0.755     -2.114      1.021      0.404      0.816      0.002      0.997      0.058     -0.524     -0.016      1.093     -0.626      0.223     -0.087      0.490     -1.359     -0.200     -0.486      0.065     -0.178      0.129     -0.483      1.515      0.259     -0.224     -0.823     -2.464      0.987
    -2.133     -0.206     -0.936      1.424     -1.815      0.264      0.121     -0.313      0.507     -1.581     -2.476     -0.280      0.291      1.251     -0.549     -1.379     -0.178      0.245      0.886      0.021     -1.337      0.164      0.253      1.036     -0.843     -0.821     -0.409     -1.191      0.243     -0.833      1.699     -0.097     -0.482     -0.223     -1.090     -0.561     -0.469     -0.140      0.559     -0.053     -0.029     -0.311     -0.029      0.444      0.842
     0.867     -3.206     -0.936      0.424      1.185     -0.736      0.121     -2.313      0.507     -0.581     -1.476      0.720     -0.709     -1.749     -2.549      0.621     -0.178     -0.755     -0.114     -1.979     -0.193     -0.241     -0.261     -0.186     -1.000      1.107     -2.856     -0.636      0.544      2.027     -0.616      0.239     -1.956      0.608      0.001     -1.176      1.003     -0.403     -1.715     -2.095      0.893      0.074     -0.190      0.027     -1.179
    -1.133     -0.206     -1.936     -1.576      1.185     -0.736      1.121      0.687     -1.493      1.419      0.524      0.720      0.291     -1.749      0.451     -0.379      0.822      1.245     -0.114      0.021     -0.132      0.779      0.436     -1.495      1.513     -0.980     -1.024     -2.312     -0.218     -0.408     -0.509      0.106      0.314     -0.139      0.531      0.571     -0.342     -0.399     -0.752     -0.160     -0.252     -0.023      0.407      0.602     -1.326
    -0.133      0.794      1.064      1.424     -0.815      1.264      1.121     -0.313      0.507     -0.581      0.524      0.720      0.291     -0.749     -0.549      0.621      0.822      0.245     -0.114      0.021      0.748      0.892      0.261      0.918      0.026     -0.855     -0.137      0.809      0.570     -0.697      0.316      0.292     -0.469     -0.157     -0.538     -0.751     -0.447     -0.049     -1.442     -0.368     -0.264      0.061     -0.034     -0.528      0.133
    -0.133      0.794      1.064      1.424      1.185      0.264      1.121      1.687      0.507     -0.581     -1.476     -0.280      0.291      0.251      0.451     -0.379     -0.178      1.245     -1.114      1.021     -0.210     -0.006      0.563      1.206      1.190      0.053      0.839      0.576      0.556      0.013      0.484      1.167      1.174     -0.242     -0.998     -1.127     -0.359     -0.598     -0.616     -0.154     -0.195     -0.208      0.447     -1.652     -0.052
    -1.133      0.794      1.064     -1.576     -2.815      1.264      1.121     -1.313      0.507     -0.581     -0.476      0.720     -0.709      0.251     -0.549      0.621      0.822     -0.755     -0.114     -1.979      0.293      0.622     -0.460     -0.940     -1.232     -1.424      0.212      1.244     -0.825     -1.548      0.919      0.648     -0.783      1.333     -0.128     -0.806      0.115      0.106      0.846     -0.017      0.295      0.150      0.006      0.334     -0.821
    -0.133     -0.206      1.064      0.424     -0.815      0.264      0.121      0.687      0.507     -1.581     -1.476      0.720      0.291      1.251      0.451     -1.379     -0.178      0.245     -0.114      0.021     -1.057      0.013      0.396      1.257     -0.820      0.926     -0.081      0.494     -0.771      0.018      1.239      0.111      0.357     -0.482     -1.244     -0.053      0.660     -0.250      0.369      0.907     -0.045     -0.107     -0.260     -0.619      0.767
     0.867     -0.206     -0.936      0.424     -0.815      0.264     -0.879     -0.313     -0.493     -0.581      0.524     -0.280      0.291      1.251     -2.549      1.621     -0.178      0.245     -1.114     -0.979      0.655     -0.195      0.145      0.022     -0.772      0.185     -0.035     -1.166      0.336     -0.089     -0.337     -0.669     -0.659     -0.541     -0.366     -0.312      0.043      0.183      1.161     -2.180      1.211     -0.089      0.037     -1.110     -0.489
     0.867      0.794      2.064     -0.576      1.185      1.264      1.121      0.687     -0.493      1.419      1.524      0.720      0.291      0.251      1.451      0.621      0.822     -0.755     -1.114      1.021      1.003      0.925     -0.081     -1.189      0.619     -0.117     -0.142      2.295      0.532      0.601      0.252      0.278      0.830      0.356      1.236      0.136     -0.414      0.357      1.037      1.184     -0.412     -0.154     -0.408     -0.511      0.362
    -0.133     -2.206     -1.936      1.424     -1.815     -0.736     -1.879      1.687      2.507      1.419      0.524     -1.280      1.291      1.251      0.451      0.621     -0.178     -1.755      1.886     -0.979     -0.217     -0.531      0.150      1.618     -0.058     -0.033     -1.719     -2.112     -0.239     -1.774     -0.387     -1.247      1.540      1.312      1.494      0.731     -0.524      1.177      0.147      0.375      0.783      0.420     -2.116      1.205     -0.870
     0.867     -0.206      0.064      0.424      1.185      0.264      0.121      0.687     -0.493     -0.581      1.524      0.720      0.291     -0.749     -0.549      0.621      0.822     -0.755     -1.114      1.021      0.883      0.343     -0.242     -0.159      0.585     -0.103     -0.373      0.156      0.491      0.632     -0.745     -0.097      1.014     -0.497     -0.903      0.286      0.201      0.678     -0.552     -0.776     -0.419      0.432     -0.308     -0.931      0.406
    -1.133     -0.206     -1.936     -0.576     -0.815     -0.736      0.121     -2.313      0.507     -0.581      0.524     -0.280     -0.709     -0.749     -1.549      0.621     -0.178     -1.755     -1.114      0.021      0.144     -0.140     -0.953     -0.289     -1.208     -1.119     -0.140     -0.923     -0.187      0.363     -1.007      0.409     -1.353      0.541      0.204      0.235     -0.083      0.576     -0.532     -0.993      0.340      0.123     -0.387     -1.044      0.917
     0.867      0.794      0.064     -0.576      0.185      1.264      1.121     -1.313     -1.493      0.419      0.524      0.720      0.291     -0.749      0.451      0.621     -0.178     -0.755     -0.114      0.021      0.325      0.975      0.154     -0.395      0.760      0.488     -0.237      0.026     -0.112     -0.581      0.871      0.102     -1.634     -1.469     -0.025      0.180     -0.323     -0.016     -0.549      0.110      0.353     -1.368     -0.832      0.098     -0.659
    -1.133      0.794      1.064     -0.576     -0.815      0.264      0.121     -1.313     -0.493      0.419      0.524      0.720      0.291      1.251      0.451     -1.379     -0.178      0.245     -0.114      0.021      0.109      0.592      0.142     -0.971     -0.053     -1.169      0.471      1.061      0.317     -0.659      0.202     -0.545     -1.354      0.299      0.499      0.306     -0.079      0.027      1.911      0.622     -1.436     -0.861      0.063      0.211      0.094
    -1.133     -0.206      0.064     -1.576     -0.815      0.264     -0.879      0.687     -1.493     -0.581     -0.476     -0.280     -0.709     -1.749     -0.549     -0.379     -1.178     -0.755     -1.114     -0.979     -0.166     -0.130     -0.460     -1.108     -0.405     -1.095     -0.185      0.365     -0.318     -0.234      0.563     -0.800      1.308     -0.736     -0.199     -0.195     -0.136      0.068     -1.127     -0.496     -0.250     -1.023     -0.061     -0.663     -0.492
    -0.133      0.794     -0.936     -1.576     -0.815      0.264      1.121     -1.313      1.507     -1.581      1.524      0.720      1.291     -0.749     -1.549     -1.379      0.822     -0.755     -1.114      0.021     -0.001      0.736      0.060     -0.506     -0.160     -0.133      0.081     -0.981     -1.125     -0.545      0.329      0.561     -1.255      1.755     -1.489      1.487     -0.181      1.180     -0.387     -1.561     -1.328     -0.066     -0.847     -0.782      0.180
    -0.133     -0.206     -0.936     -0.576      0.185     -0.736      0.121     -1.313     -0.493      1.419      0.524     -1.280      0.291      0.251      1.451      0.621     -0.178      0.245     -1.114      1.021     -0.092     -0.273      0.007     -0.128      0.552      0.161      0.201     -1.064     -0.428     -0.539     -0.714      0.286     -1.363     -0.462      1.178      0.631     -0.925      0.212      0.384      1.263      0.749      0.191      0.265     -1.096      0.589
     0.867     -0.206      0.064     -0.576     -0.815      1.264      1.121      0.687     -0.493     -1.581      1.524      0.720      1.291      0.251     -1.549     -0.379      0.822     -0.755     -1.114     -0.979      0.465      0.068      0.195     -0.448     -0.950      0.426     -0.254     -0.074     -0.101     -0.089      0.867      1.059      0.417     -0.085     -1.078      0.958      0.651      0.998      0.448     -1.184     -0.970      0.533     -1.112     -0.896     -0.030
    -1.133      0.794     -0.936     -0.576     -0.815     -0.736     -1.879      0.687     -0.493     -1.581     -1.476     -2.280     -0.709     -0.749     -0.549     -1.379     -0.178     -1.755      0.886     -0.979     -0.959     -0.495     -0.521     -0.798     -1.500     -0.194      1.200     -0.265      0.395      0.949      0.144     -1.401      1.149      0.140     -0.934     -0.079     -1.603      0.106     -0.269      0.294     -0.473      0.404     -0.889      1.265      0.420
    -1.133      0.794      1.064      0.424     -1.815     -0.736      1.121      0.687      0.507      1.419     -0.476      1.720      1.291      1.251     -0.549     -1.379     -0.178     -0.755     -0.114     -0.979     -1.005      0.457      0.116      0.336     -0.822     -0.188      0.296      0.941      0.037     -0.978      0.501      0.624      0.584      0.100      1.825      1.011      0.987      1.308      1.118     -0.136     -0.245     -0.635     -0.897     -0.318     -0.276
    -1.133     -1.206     -1.936     -0.576      1.185     -1.736     -0.879      0.687     -1.493      1.419     -1.476     -1.280     -2.709     -1.749      0.451     -1.379     -0.178      0.245     -2.114      1.021     -1.176     -0.769     -0.887     -1.353      0.885      0.063     -0.394     -1.246      0.814      0.384     -0.585      0.169      1.772     -0.448      1.005      0.118     -0.251     -1.331     -0.646     -0.147     -0.003      0.653      1.714     -1.647      0.417
    -0.133     -0.206      1.064     -0.576     -0.815     -0.736      0.121     -0.313      0.507          *      0.524     -0.280      0.291      0.251      0.451     -0.379     -0.178      0.245     -0.114      0.021      0.217     -0.377      0.062     -0.689     -0.046     -0.093      0.182      0.897      0.259     -0.811     -1.004      0.561     -0.434      1.042      0.288      0.068      0.122      0.272      0.653      0.496     -0.552      0.265      0.224      0.329      0.209
     0.867      0.794     -0.936          *     -1.815      1.264      1.121      1.687     -1.493      1.419      0.524      0.720     -1.709      1.251      1.451      0.621      0.822      1.245     -1.114     -0.979      0.717      0.648     -0.318      0.458     -0.418      0.076      0.022     -0.416     -0.711     -1.440      0.383      0.649      2.083     -1.838      1.696     -0.520     -0.163     -1.115      0.930      1.534     -0.150     -0.001      1.698     -1.449     -0.592
     0.867     -0.206      2.064     -0.576      1.185      1.264     -0.879     -1.313     -1.493      1.419      1.524      0.720      1.291     -1.749      1.451      1.621      0.822      0.245     -1.114      1.021      1.267     -0.371      0.711     -1.254      1.137     -0.220      0.090      1.298      0.652      0.061     -0.023     -0.569     -1.953     -0.520      1.010     -0.145      1.135      0.424     -0.685      0.913      0.470      1.293     -0.704     -0.623      0.087
    -0.133     -0.206      1.064     -0.576      0.185      0.264      0.121      1.687     -0.493     -1.581     -1.476      0.720      1.291     -1.749      0.451     -1.379      0.822      1.245     -2.114     -1.979     -0.854      0.353      0.922     -0.690     -0.187      0.733     -0.579      0.237      0.047      0.513      1.158     -0.279      0.818      0.066     -1.350     -0.187      0.267     -0.016     -1.097      0.440     -0.645      0.485     -0.113     -1.715     -1.698
    -0.133     -0.206     -0.936      0.424      0.185      1.264      1.121      1.687     -1.493      1.419      1.524      0.720      0.291      1.251      0.451      1.621      0.822      1.245      1.886      1.021      0.905      0.568      0.284      0.477      0.715     -0.988     -0.676     -1.320     -0.067     -0.647      0.141      0.460      1.445     -1.926      1.122      0.268     -0.007     -0.141      0.905      0.201      0.551      0.162      0.828      1.700      0.470
    -2.133     -0.206      1.064      0.424     -1.815     -1.736     -0.879     -1.313     -0.493      0.419      0.524      0.720     -0.709      1.251     -0.549     -2.379     -1.178      0.245      0.886      0.021     -0.348      0.160      0.016      0.367      0.024     -1.947     -0.341      1.129      0.202     -1.862     -1.460     -0.960     -1.397     -0.690      0.434      0.908      0.428     -0.558      0.824     -0.541     -1.929     -1.447      0.169      0.869      0.094
    -1.133      0.794     -1.936      0.424      0.185      0.264      1.121     -0.313      0.507     -0.581     -1.476     -1.280     -0.709      0.251     -0.549      0.621      0.822     -0.755      0.886      0.021     -0.490     -0.186     -0.385      0.194     -0.120     -0.652      1.235     -1.640      0.334      0.446      0.735      1.442      0.129      0.455     -0.514     -0.829     -0.925     -0.001      0.239     -0.552      1.112      0.933     -0.078      0.852     -0.093
    -1.133     -0.206     -0.936     -0.576      1.185     -1.736     -1.879     -1.313     -0.493      0.419     -1.476     -2.280      0.291     -0.749      0.451     -0.379     -2.178      1.245      0.886      1.021     -0.957     -0.920      0.465      0.346      0.063     -0.208      0.694     -1.301     -0.718      0.975     -0.663     -1.038     -1.645     -0.592      0.505     -0.180     -1.105     -0.470     -1.077      0.663      0.685     -1.236      0.501      0.739      0.860
    -2.133      0.794      2.064      1.424     -1.815     -1.736      0.121      1.687      1.507     -0.581     -2.476      0.720      0.291      1.251     -0.549      1.621     -0.178      0.245      0.886     -0.979     -1.371      0.107      0.561      1.118     -1.260     -0.720      0.647      1.472      0.337     -0.331     -0.293      0.045      1.025      0.709      0.026     -0.490      0.664     -0.448      0.436      0.167      3.078     -0.192     -0.686      0.408      0.184
     0.867      0.794     -0.936     -1.576      0.185      1.264      1.121     -1.313     -0.493      0.419      1.524     -0.280     -0.709     -1.749      0.451     -0.379      0.822      1.245     -0.114      1.021      0.784      0.306     -0.107     -1.114      0.668      0.118      0.673     -0.980     -0.471     -0.373      0.536      0.805     -1.242      0.164      0.258      0.342     -0.689     -0.339     -0.960      0.064     -1.141      0.463      1.287      0.370      0.363
     0.867     -0.206      1.064      1.424      0.185     -1.736     -0.879     -0.313      1.507      0.419     -1.476     -1.280      0.291      1.251     -1.549     -0.379     -0.178      0.245      0.886      0.021     -0.612     -0.620      0.143      0.958      0.177      1.553      0.375      1.089      0.440      0.006     -1.044     -0.349     -0.533      0.792      0.263     -0.517     -0.377     -0.062      0.532     -1.509      0.349      0.522      0.040      0.530     -0.138
     0.867     -0.206      1.064     -0.576     -0.815      1.264      0.121      1.687      1.507     -0.581     -1.476     -1.280      0.291      0.251      0.451      0.621      0.822      1.245      0.886      1.021      0.282     -0.120      0.515      0.631      0.155      0.734     -0.122      0.677     -1.177     -0.832      0.948      0.340      1.182      0.979     -0.506     -1.831     -1.047     -0.225     -0.086      0.345      0.458      0.914      0.450      0.694      0.965
    -0.133     -0.206      1.064     -0.576     -1.815      0.264      0.121      0.687     -0.493      0.419      0.524     -0.280      0.291     -0.749      0.451     -0.379     -0.178      0.245     -0.114     -0.979      0.459      0.001      0.322     -0.306     -0.630     -0.637     -0.032      0.655     -0.466     -1.197     -0.151      0.019      0.188     -0.175      0.633     -0.262     -0.065     -0.174     -0.681      0.630     -0.895     -0.273     -0.340     -0.039     -0.361
    -0.133      0.794      2.064      0.424      0.185      1.264      0.121     -1.313      2.507      0.419      0.524      0.720      1.291      2.251     -0.549      1.621     -0.178      1.245     -0.114     -1.979      0.757      0.293      0.905      1.273     -0.210     -0.858      0.368      1.170     -0.897      0.240      0.466     -0.099     -2.133      1.565      0.461     -0.544      0.306     -0.123      1.240     -0.402      0.823     -0.425     -0.383     -0.359     -1.800
    -1.133     -2.206      0.064      0.424      0.185     -0.736     -1.879     -2.313     -1.493     -0.581      1.524     -1.280     -1.709     -0.749     -0.549      0.621     -2.178     -2.755      0.886     -1.979      0.198     -1.235     -1.324     -0.452     -0.868     -1.257     -0.960      1.386      0.939      1.036     -0.985     -0.579     -0.900     -1.028     -0.320      1.276      0.357      0.028     -0.301     -0.223      0.460     -0.781     -0.757      0.870     -1.233
     0.867     -0.206     -0.936      1.424      1.185      1.264     -1.879      0.687      0.507      0.419      0.524      0.720      0.291     -0.749      0.451     -0.379     -3.178     -1.755      0.886      0.021      0.244     -0.646     -0.626      1.143      0.295      0.668      0.483     -0.397      0.115      0.773      0.882     -1.278      1.480     -0.379      0.337      0.247      1.533      1.134     -1.705      0.353     -0.582     -2.340     -0.823      0.222     -0.319
     0.867      0.794      1.064     -0.576      1.185      0.264      1.121     -0.313      0.507      0.419     -0.476      0.720     -0.709      0.251      0.451      0.621      0.822      0.245     -0.114      1.021      0.056      0.380     -0.311     -0.349      0.949      0.738      0.297      1.359     -0.227      0.166      0.317      0.773     -0.018      0.628     -0.129     -0.684      0.340     -0.372      0.419     -0.141      0.588      0.479      0.862      0.017      0.269
    -0.133     -0.206      1.064      0.424      0.185     -0.736     -1.879      0.687      1.507     -1.581      0.524     -1.280      1.291     -0.749     -1.549      0.621     -1.178      0.245     -0.114      0.021      0.392     -0.381      0.597      0.694     -0.478     -0.406      0.101      0.641     -0.461      0.546     -0.862     -1.419     -0.042      0.815     -1.410     -0.144     -0.683      0.510     -1.210     -1.384      0.373     -0.582     -0.458     -0.171      0.390
    -0.133     -0.206      0.064     -0.576      1.185      0.264     -1.879      1.687     -0.493      0.419      1.524     -1.280      1.291      1.251      0.451      0.621     -1.178      0.245     -0.114      1.021      0.810     -1.151      0.351      0.245      1.072     -0.900      0.995     -0.222     -0.641      0.205     -0.555     -0.745      1.267     -0.629      0.032      0.488      0.248      0.677      0.983      0.101     -0.380      0.209     -0.366     -0.250      0.068
     0.867      0.794      0.064      1.424      0.185      0.264      1.121     -0.313      1.507      0.419      1.524      1.720      0.291     -1.749      0.451     -0.379      0.822      0.245      0.886      0.021      0.979      0.225      0.104      0.204     -0.390     -0.142      0.506      0.077      1.189      0.520     -0.647      0.906     -0.490      1.146      0.590      0.004      1.302      0.244     -1.818      0.617     -1.424      0.471     -0.133      0.742      0.288
     0.867     -1.206     -1.936     -1.576     -0.815     -0.736      0.121      0.687      0.507     -0.581      0.524     -0.280      0.291      1.251     -0.549      0.621     -1.178      0.245     -1.114     -2.979      0.561     -0.911      0.283     -0.391     -1.353      0.337     -0.333     -2.247     -1.183      0.480     -1.277      0.888      0.349      0.840      0.049     -0.356      0.802     -0.061      1.319      0.075      0.008     -0.256     -0.092     -1.024     -1.788
     0.867     -1.206     -0.936     -1.576     -0.815     -0.736     -1.879      0.687     -1.493     -0.581      0.524     -1.280      0.291     -0.749     -0.549      0.621     -1.178      0.245     -2.114      0.021      0.254     -0.773      0.184     -1.710     -0.712      0.758     -0.420     -1.147      0.126     -0.116     -0.967     -0.966      0.562     -0.280     -0.105      0.138     -0.267     -0.131      0.693     -0.143      0.458     -0.268      0.156     -1.460      0.507
    -1.133      0.794      0.064     -1.576     -1.815      0.264      1.121      0.687     -0.493     -0.581      0.524     -0.280     -0.709      1.251     -1.549      0.621      0.822      1.245     -1.114     -0.979      0.423      0.039      0.246     -0.367     -0.770     -1.425      0.775     -0.321     -1.350     -0.992     -0.411      1.058      0.396     -0.437     -0.324     -0.091     -0.345     -1.019      1.460     -0.987      0.115      0.864      0.917     -1.007     -0.362
     1.867      0.794      0.064     -1.576      0.185      1.264      1.121     -0.313     -1.493      1.419      1.524      0.720      0.291     -0.749      1.451      1.621      0.822     -1.755     -1.114      1.021      1.224      0.663     -0.178     -1.761      0.983      0.363      0.161      0.243      0.191     -0.747      0.031      0.517      0.113     -0.214      0.931     -0.307     -0.109      0.651      0.556      1.131      0.174      0.099     -1.543     -0.429      0.171
     0.867      0.794     -1.936      1.424      0.185      1.264      0.121      0.687     -0.493     -0.581      0.524      0.720      0.291      1.251      0.451      0.621      0.822      0.245      0.886      0.021      0.745      0.773      0.209      1.337     -0.608     -0.018      0.041     -2.139      0.088      0.905      0.554     -0.508      0.472     -1.437     -0.366     -0.521     -0.099     -0.050      0.227      0.712     -0.160     -0.191      0.266      0.336      0.454
     0.867      0.794     -1.936      0.424      0.185     -1.736      1.121      0.687     -1.493     -0.581     -0.476      0.720      1.291      1.251     -0.549     -0.379      0.822      0.245     -0.114      0.021     -0.445      0.324      0.403      0.002      0.727      1.347      0.510     -2.389      0.414     -0.514     -1.410      0.720      0.223     -1.367     -0.910      0.193      0.233      0.604      1.198     -0.948      0.099      0.493     -0.413     -0.168     -0.442
    -1.133      0.794     -1.936     -0.576      1.185      1.264     -2.879      0.687     -1.493      1.419      1.524      0.720     -2.709     -0.749      1.451      1.621      0.822      0.245     -1.114      1.021      1.242     -0.080     -0.810     -0.617      0.706     -2.346      0.919     -1.134      0.017      0.446     -0.066     -2.609      1.499     -1.038      1.048     -0.185      0.832     -1.569     -0.485      1.163      0.547      0.969      1.447     -0.737      0.506
     0.867      0.794      2.064     -1.576     -0.815      1.264      0.121      1.687      0.507     -2.581      1.524     -0.280      1.291      1.251      1.451      1.621     -0.178      1.245     -2.114     -0.979      1.162     -0.067      0.678      0.064     -0.606     -0.141      0.879      1.272     -1.622     -0.064      0.074      0.095      0.882      0.431     -2.467     -0.106     -0.319      0.196      1.086      1.656      0.246      0.037     -0.013     -2.052     -0.411
    -0.133      0.794     -0.936     -1.576      1.185      0.264      0.121     -0.313     -1.493      0.419      1.524      0.720      1.291     -1.749     -0.549     -1.379     -1.178     -1.755     -0.114     -2.979      0.057     -0.036     -0.320     -1.958      0.306     -0.052      0.893     -0.638      0.423      0.992      0.139      0.098      0.035      0.054      0.116      1.631      0.809      1.745     -0.369     -0.710     -1.260     -1.042     -1.276      0.791     -3.280
    -0.133     -0.206      1.064     -0.576      0.185      0.264     -1.879      1.687     -0.493     -0.581      0.524      0.720      0.291     -1.749      0.451     -0.379     -0.178      1.245     -0.114      0.021      0.089     -0.563      0.571     -0.589      0.401     -0.299      0.259      0.459     -0.089     -0.273      0.044     -1.410      1.088     -0.088     -0.788      0.532      1.476     -0.550     -1.175      0.327     -0.450      0.607      0.304      0.222     -0.442
     0.867     -1.206     -0.936      1.424      0.185      0.264     -0.879     -1.313      0.507     -1.581     -1.476     -1.280      0.291      1.251     -1.549     -1.379     -2.178      0.245      1.886     -1.979     -0.751     -0.912     -0.212      1.364     -0.304      1.620     -0.242     -0.809      0.079      0.401      1.006      0.008     -1.040     -0.523     -1.374     -0.577      0.014      0.541      0.363     -1.340     -0.449     -1.068      0.429      1.066     -1.507
    -0.133      0.794      0.064      1.424     -0.815     -1.736      0.121      1.687      0.507      0.419     -0.476      0.720     -0.709      0.251      1.451     -0.379     -0.178      1.245     -0.114      0.021     -0.719      0.507      0.221      1.277     -0.393      0.427      0.443     -0.132      0.109     -0.331     -0.805     -0.439      1.352     -0.500      0.684      0.431     -0.067     -1.043     -0.703      1.585      0.361     -0.719      0.896     -0.587      0.363
    -0.133     -0.206      1.064     -0.576      1.185     -0.736      0.121     -0.313     -0.493      0.419     -1.476     -0.280     -0.709     -0.749      0.451     -0.379     -0.178      0.245     -0.114      0.021     -0.641      0.092     -0.012     -0.542      0.577      0.631     -0.213      1.080     -0.024      0.515      0.072      0.076     -0.381     -0.170      0.226     -0.600     -0.446     -0.700     -0.548      0.203      0.387     -0.264      0.318      0.017     -0.456
    -0.133     -1.206      1.064      2.424      0.185     -1.736      0.121     -1.313      0.507     -0.581     -1.476     -1.280      1.291      1.251     -0.549     -0.379     -1.178      1.245      0.886     -0.979     -0.265     -0.408      0.594      1.490     -0.580      0.116     -0.744      0.431      0.850      0.755     -1.214      0.571     -2.025     -0.682     -0.305     -1.064     -0.512      0.499      0.290     -0.110      0.023     -0.883      0.405      0.176     -0.454
    -2.133     -2.206      0.064      0.424     -0.815      1.264      0.121     -1.313      0.507      0.419     -1.476     -1.280      0.291     -0.749     -1.549     -1.379     -0.178      0.245      0.886     -1.979     -0.544     -0.767     -0.172      0.296     -0.747     -1.662     -1.335      0.213      0.147     -0.017      1.710      0.878     -1.031      0.135      0.748     -0.754     -0.353      0.665     -1.020     -1.145     -0.762      0.788      0.551      0.799     -1.215
    -1.133     -2.206      2.064      1.424     -0.815      0.264     -1.879     -2.313     -0.493     -0.581     -1.476     -1.280      1.291     -0.749     -0.549     -1.379      0.822      1.245      1.886     -1.979     -1.144     -0.828      0.708      0.129     -0.946     -0.058     -1.413      1.176      1.434      0.218      1.458     -0.941     -2.917     -0.496      0.003      0.181     -0.167      0.312     -0.763     -0.202     -0.249      1.676      0.057      1.723     -1.085
    -0.133      0.794     -1.936      2.424      1.185     -0.736      1.121     -2.313      2.507      1.419      1.524      1.720      1.291      2.251      1.451      0.621      0.822     -1.755      1.886      1.021      0.505      0.699     -0.285      2.104      1.591     -0.583     -0.052     -1.703      0.291     -0.509     -1.250      0.668     -2.010      0.991      0.574      0.769      0.770      1.457      0.756      0.811      0.095      0.092     -1.308      1.029     -0.356
     0.867     -0.206      1.064     -0.576      0.185      1.264      0.121     -1.313     -0.493      0.419     -0.476      0.720     -1.709      1.251      0.451     -1.379     -0.178      0.245      0.886     -1.979     -0.325      0.024     -0.643      0.073     -0.422      1.194     -0.270      1.433     -0.612      0.683      1.658      0.210     -0.600     -0.538      0.570     -0.362      0.681     -0.730      1.322      0.444     -0.853     -0.287      1.342      1.044     -1.596
    -2.133     -0.206     -1.936      0.424     -1.815     -2.736      0.121      0.687      1.507      0.419     -0.476     -1.280      0.291      1.251      0.451     -1.379     -0.178      0.245      0.886     -1.979     -1.451     -0.115      0.094      1.015     -1.350     -0.595     -0.103     -2.219     -0.546     -0.426     -1.189      0.189      0.623      0.580      1.044      1.518     -0.925      0.071      0.461      1.073      0.427     -0.016      0.076      0.357     -0.985
     0.867      0.794      0.064      0.424      0.185      1.264     -0.879      0.687      0.507     -1.581     -1.476      0.720     -0.709      0.251      0.451      1.621      0.822      0.245     -0.114      0.021      0.156      0.706     -0.200     -0.212     -0.335      0.694      0.062      0.173      0.705      0.452      1.118     -1.561      1.017      0.810     -1.381     -1.643     -0.086     -0.520      0.406      0.574      1.685     -0.025      0.526     -0.084      0.272
    -0.133     -1.206      0.064     -1.576     -0.815     -1.736     -0.879     -0.313     -1.493     -0.581      0.524      0.720      0.291     -0.749      0.451      0.621     -0.178      0.245     -2.114      0.021      0.853      0.092      0.063     -1.403     -0.606     -1.034     -1.130     -0.160     -0.047     -0.287     -2.716     -0.892     -0.155     -0.646     -0.139     -0.714      0.508      0.046      0.211      0.885     -0.405     -0.207      0.147     -1.365      0.430
    -0.133     -1.206      1.064     -1.576      0.185     -0.736     -0.879      0.687     -0.493     -0.581     -0.476     -1.280     -0.709     -0.749      0.451      0.621     -0.178      0.245     -1.114      1.021      0.169     -0.327     -0.413     -1.394      0.743     -0.551     -0.929      1.454     -0.068     -0.674     -0.724     -0.478      1.082      0.538     -0.980     -0.769     -0.799     -0.197      0.316     -0.012      0.605      0.130      0.946     -0.499      0.459
     0.867     -0.206      1.064     -0.576     -0.815     -0.736      1.121      1.687     -0.493     -0.581     -0.476      0.720      1.291     -0.749     -0.549      0.621     -0.178      0.245     -1.114     -0.979      0.166      0.278      0.386     -1.338     -0.892      0.652     -0.609      0.647      0.786      0.103     -0.955      0.944      1.267      0.668     -0.214     -0.715      0.353      0.608      0.377     -0.035      0.530     -0.560     -0.422     -0.514     -0.179
    -1.133     -0.206      0.064      1.424      0.185      1.264      0.121      0.687      0.507      0.419      0.524     -0.280      0.291     -0.749      0.451      1.621      0.822      0.245     -0.114      0.021      0.198      0.192     -0.032      0.246      0.425     -1.161     -0.355      0.010      1.117     -0.294      0.977     -0.088      0.818      0.279      0.164      0.230     -0.462      0.311     -0.793      0.220      1.383      0.621      0.225     -0.188     -0.214
     0.867     -3.206      1.064     -1.576      1.185      0.264      1.121     -2.313     -1.493      1.419      1.524      0.720      1.291     -1.749      1.451      1.621      0.822     -0.755     -1.114     -0.979      0.994      0.537      0.119     -1.875     -0.094     -0.186     -3.560      0.843      0.462      1.221     -0.761      0.584     -2.469     -0.112      1.514      0.195     -0.162      1.283     -0.326      1.424      0.416      0.291     -0.914     -0.222     -0.949
     0.867      0.794     -0.936     -1.576     -0.815      1.264      1.121     -2.313     -0.493     -0.581      1.524     -0.280      0.291      1.251      0.451      0.621      0.822     -0.755     -1.114     -0.979      0.457      0.127     -0.166     -0.586     -0.598      0.371      0.830     -0.789     -0.835     -0.193      0.872      0.764     -2.198      0.019     -0.337      0.809     -0.479      0.408      1.692      0.721      0.076      0.705     -0.519     -0.630     -0.508
    -1.133     -3.206      1.064      0.424      1.185     -2.736      1.121     -1.313      2.507     -2.581     -1.476      1.720      0.291      1.251     -2.549     -2.379      0.822     -0.755      0.886      0.021     -1.582      0.377      0.069      0.763     -0.907      0.441     -3.581      1.176     -0.386      2.198     -1.088      0.574     -1.261      2.009     -2.075      0.593      1.069      0.284      0.552     -2.092     -0.734      0.324     -0.797      0.605      0.863
     0.867      0.794      1.064      1.424      0.185      1.264      1.121      1.687     -1.493      1.419      0.524      1.720      1.291      2.251      1.451     -1.379     -0.178     -0.755      1.886      1.021      0.267      0.308      0.324      0.480      0.766      0.673      0.521      0.735      0.871     -0.596      0.911      0.897      1.357     -1.881      0.993      0.151      1.204      0.747      1.872      1.008     -1.799     -0.647     -1.339      1.754      0.501
    -0.133     -1.206      0.064      0.424     -0.815     -0.736     -0.879     -0.313      0.507     -0.581     -0.476     -0.280     -0.709      0.251     -0.549     -0.379     -1.178     -0.755     -0.114     -0.979     -0.407     -0.414     -0.593      0.151     -0.161      0.273     -0.716      0.836      0.107     -0.697     -0.121     -0.398      0.257      0.531     -0.501      0.166      0.143      0.307      0.047     -0.423      0.161     -0.629      0.094     -0.181     -1.062
    -0.133     -0.206      1.064     -0.576      0.185      1.264      0.121     -1.313     -1.493      0.419      0.524     -0.280      0.291     -0.749     -1.549      0.621      0.822      0.245     -2.114      0.021      0.317      0.048      0.252     -1.345      0.310     -0.394     -0.424      0.688      0.948      0.071      0.847      0.164     -1.414     -0.646      0.231     -0.038     -0.311     -0.076      0.185     -1.691      0.416      0.684     -0.171     -1.550     -0.210
     0.867      0.794     -1.936      2.424      1.185      0.264      1.121     -1.313     -1.493      1.419     -1.476      1.720     -1.709      1.251      0.451     -1.379     -0.178      0.245      0.886      1.021     -0.633      0.643     -0.746      0.678      0.443      1.455      0.223     -1.195      1.669      0.917      0.937      0.523     -0.582     -1.981      1.086     -0.544      0.982     -0.817      0.750      0.421     -0.661     -0.751      1.160      0.404      0.566
     0.867     -0.206      0.064     -0.576      0.185      0.264     -1.879     -1.313     -0.493      1.419      0.524     -0.280     -0.709     -0.749      1.451     -0.379      0.822      0.245     -1.114      0.021      0.354      0.060     -0.126     -0.300      0.445      0.444     -0.323      0.176     -0.216     -0.352     -0.110     -1.768     -0.970     -0.348      1.097      0.018     -0.244     -0.514     -0.472      1.268     -0.709      0.834      0.444     -1.006     -0.395
    -0.133     -0.206      1.064     -0.576      1.185      1.264      0.121      0.687      0.507      1.419     -0.476      0.720     -1.709      0.251      0.451      0.621      0.822      0.245     -0.114      1.021      0.173      0.186     -0.553     -0.156      0.080     -0.414     -0.286      1.582     -0.324      1.030      1.001      0.055      1.215      0.573      1.250     -0.840      0.376     -0.858      0.177      0.597      0.464      0.718      1.271     -0.059      0.847
    -0.133     -0.206      0.064     -1.576     -0.815     -0.736     -0.879     -0.313     -0.493     -0.581     -0.476     -0.280      0.291     -1.749     -0.549     -0.379     -1.178      0.245      1.886     -0.979     -0.445     -0.609      0.005     -1.561     -1.087      0.450      0.202      0.024      0.028      0.347     -0.077     -0.168     -0.235      0.622     -0.089      0.194      0.636      0.306     -0.715      0.008      0.143     -0.407      0.170      2.765     -0.024
     0.867      0.794     -0.936     -1.576      0.185      1.264     -2.879     -1.313     -1.493      1.419      0.524      0.720      0.291     -1.749      1.451      1.621     -0.178      1.245     -2.114      1.021      1.154     -0.230      0.306     -1.749      0.070     -0.290      0.965     -1.366      0.342      0.217      0.185     -2.587     -1.644     -0.323      1.402     -0.981      1.120     -0.162     -0.362      1.572      0.363      0.224      0.892     -1.488      0.953
    -1.133      0.794      1.064      1.424      0.185     -1.736      0.121     -1.313      0.507     -0.581      0.524     -1.280      0.291      1.251     -0.549     -1.379     -0.178      0.245      0.886      0.021     -0.607     -0.517      0.207      0.536      0.040     -0.457      1.348      0.941      0.900      0.171     -1.069      0.691     -1.494     -0.044     -0.608      1.118     -0.463     -0.227      0.914     -0.504     -0.720      0.250     -0.021      0.571     -0.044
    -2.133      0.794      0.064      0.424      0.185      0.264     -2.879     -1.313      2.507     -2.581     -0.476      0.720      1.291      0.251      0.451     -1.379     -2.178     -2.755     -0.114     -1.979     -0.754     -0.604     -0.572      0.917     -0.673     -1.273      1.317      0.575     -0.566      0.785      0.993     -2.199     -0.699      1.826     -2.238      0.465      1.500      1.945     -0.690      0.592     -0.439     -1.467     -1.767     -0.486     -1.471
     0.867     -0.206      0.064     -0.576     -0.815      1.264      1.121     -0.313      1.507     -0.581     -0.476     -2.280      0.291     -0.749     -0.549      1.621     -0.178     -0.755     -0.114      0.021      0.546     -0.566     -0.053      0.480     -0.221      0.294      0.415      0.014     -1.039     -0.602      0.658      1.672     -0.286      1.039     -0.384     -1.090     -1.549      0.270     -1.021     -0.583      0.981      0.469     -0.599     -0.035      0.421
    -0.133     -0.206      0.064      1.424      1.185     -1.736      0.121     -0.313      0.507      0.419     -0.476     -0.280     -0.709      1.251     -0.549     -1.379     -1.178     -0.755      1.886      1.021     -0.916     -0.417     -0.482      1.290      0.583      0.766      0.120      0.515      0.144      0.453     -0.726      0.533      0.138     -0.275      0.183      0.925      0.447     -0.156      0.281     -0.801     -0.155     -0.585     -0.017      1.250      0.568
    -0.133      0.794      2.064     -0.576     -1.815      0.264      1.121      1.687      0.507      1.419      0.524     -0.280      0.291     -0.749      0.451     -0.379      0.822      1.245     -0.114     -0.979      0.198      0.284      0.358     -0.382     -0.886     -0.276      0.345      1.544     -0.231     -0.781     -0.039      0.912      1.071      0.933      2.083      0.291     -0.478     -0.150     -0.418      1.015     -0.683      0.408      0.537     -0.147     -0.182
     0.867      0.794     -0.936     -1.576      1.185     -0.736      0.121      0.687      1.507      1.419      1.524      0.720      0.291      0.251      1.451     -0.379     -1.178      1.245      0.886      1.021      0.298      0.090      0.639     -0.513      1.108      0.622      0.588     -1.331     -0.990     -0.102     -0.917      0.029      0.088      1.930      0.917      1.035      0.512     -0.718      0.514      0.897     -0.730     -1.206      0.345      1.115      0.036
     1.867      0.794      1.064      1.424      1.185      1.264      0.121     -0.313     -0.493      1.419      1.524      0.720     -0.709     -0.749      0.451      1.621      0.822      0.245     -0.114      0.021      0.843      0.555      0.151     -0.011      1.154      1.010      0.163      0.911      1.562     -0.003      0.385     -0.293     -0.524     -0.457      0.975      0.312     -0.007     -0.866     -0.827     -0.276      0.567      0.151     -0.150     -0.166     -0.968
     1.867      0.794      2.064      0.424      1.185      1.264      1.121     -1.313     -1.493      1.419      1.524     -0.280      1.291      2.251      1.451      1.621      0.822     -0.755      0.886      1.021      0.986      0.143     -0.023     -0.216      1.342      0.988      0.407      2.154      0.638      0.016      0.223      0.836     -1.220     -1.335      0.603      0.066     -0.583      1.230      2.499      0.862      0.600      0.573     -0.779      0.943     -0.180
    -2.133     -1.206     -1.936     -0.576     -1.815     -1.736     -0.879      0.687     -0.493     -1.581     -1.476     -0.280      0.291      0.251     -0.549     -0.379     -1.178      0.245     -0.114     -1.979     -0.901     -0.443      0.103      0.334     -1.743     -1.161     -0.572     -1.964     -0.829      0.018     -0.831     -0.531      0.575     -0.631     -0.727     -0.090      0.196      0.013      0.004      0.127      0.453     -0.592     -0.049     -0.235     -0.586
    -1.133      0.794      1.064     -1.576     -2.815      1.264     -0.879      0.687     -1.493     -0.581      0.524      0.720      0.291     -1.749      0.451     -0.379      0.822      1.245     -0.114      1.021      0.041      0.123      0.575     -1.501     -1.091     -1.405      0.619      0.398     -0.047     -1.863      1.168     -0.895      0.123     -0.396     -0.062      0.600      0.560     -0.472     -0.659      1.142     -0.373      0.505      0.247      0.500      1.925
     0.867     -0.206      0.064      2.424      1.185     -2.736     -0.879     -1.313     -1.493     -0.581     -2.476     -0.280      1.291      1.251     -1.549     -2.379     -1.178      1.245     -0.114      1.021     -1.469     -0.591      0.651      0.110      0.552      2.135      0.296     -0.644      2.188      0.544     -1.088     -0.434     -2.087     -1.474     -0.804     -0.368      0.510      0.424      1.196     -1.809     -0.765     -0.497      0.142     -0.115      0.572
     0.867      0.794     -0.936      1.424      1.185      0.264      0.121     -0.313      0.507      1.419     -1.476     -0.280     -2.709      0.251      1.451      1.621     -0.178      0.245     -0.114      1.021     -0.258      0.219     -0.528      0.769      0.871      1.177      0.573     -0.348      0.700      0.207      0.706     -0.112      0.300     -0.141      1.084     -1.099     -0.615     -1.873     -0.335      0.972      1.933     -0.315      0.927     -0.516      0.454
     0.867      0.794     -0.936     -0.576      1.185      0.264     -2.879     -2.313     -1.493      1.419      0.524      1.720     -1.709      2.251      1.451     -1.379      0.822     -1.755      1.886      1.021      0.365      0.562     -1.228     -0.460      1.159      0.459      0.126      0.416     -0.325      0.165      0.069     -3.411     -0.848     -1.192      0.903      0.100      1.042      0.014      2.602      0.795     -1.645      0.093      0.052      2.002     -0.048
    -0.133     -0.206     -1.936      0.424      1.185      1.264      1.121     -1.313     -1.493      1.419      0.524     -1.280     -0.709     -1.749      1.451      1.621      0.822      1.245     -1.114      1.021      0.543     -0.340      0.088     -0.168      0.950     -0.531      0.117     -2.230      0.566      0.242      0.635      1.435     -1.557     -1.489      0.923     -0.304     -0.652     -0.759     -1.596      1.175      1.029      1.111      1.053     -0.974      0.091
    -1.133     -1.206     -1.936      1.424     -0.815     -2.736     -0.879     -2.313     -0.493     -0.581     -1.476     -0.280      0.291     -1.749     -1.549     -1.379     -1.178     -0.755      1.886     -0.979     -0.826     -0.066     -0.269      0.043     -1.210     -0.255     -1.060     -1.622      1.563      0.405     -1.737     -0.733     -1.999     -0.512      0.037     -0.336     -0.124      0.578     -1.760     -0.923     -0.249     -1.087     -0.390      1.869     -0.080
    -1.133     -2.206      1.064     -1.576      0.185     -1.736     -0.879     -2.313      0.507     -0.581     -0.476     -1.280      0.291      0.251     -0.549     -1.379     -1.178      0.245     -0.114      1.021     -0.652     -0.723      0.228     -0.258      0.974     -0.515     -1.529      0.712     -1.222     -0.920     -1.092     -0.103     -2.700      0.640     -1.118      0.337     -0.419     -0.019      0.365     -0.793     -0.674     -0.304     -0.176     -0.179      0.137
    -0.133     -1.206      0.064      1.424     -0.815      0.264     -0.879     -1.313      0.507      0.419     -0.476      0.720     -0.709     -0.749     -0.549     -1.379     -3.178      1.245     -1.114      0.021     -0.474     -0.497     -0.152      0.167     -0.395      0.264     -0.744      0.255      1.416     -0.410      0.725     -0.378     -1.123      0.337      0.682      0.401      1.318     -0.397     -0.970     -0.323     -0.831     -2.632      1.275     -1.193      0.485
    -0.133     -1.206      0.064     -0.576      0.185     -1.736     -0.879     -1.313      0.507     -2.581     -0.476     -1.280      0.291     -0.749     -1.549     -0.379     -2.178      1.245     -0.114     -0.979     -0.070     -0.597      0.589     -0.520     -1.011     -0.067     -0.504     -0.680     -0.141      1.202     -1.758     -0.057     -1.845      1.019     -2.052     -0.263     -0.484     -0.650     -0.317     -1.055     -0.277     -1.620      0.368      0.309     -0.131
    -2.133     -2.206     -0.936      1.424     -0.815     -1.736      1.121     -2.313      1.507     -0.581     -0.476      0.720     -0.709     -0.749     -1.549      0.621     -0.178     -0.755     -0.114      1.021     -0.247     -0.272     -0.470      0.517     -0.130     -1.844     -1.828     -0.556      0.908     -0.861     -1.345      1.428     -1.573      1.197     -0.544      0.094      0.838      0.152     -1.022     -1.420      0.949      0.146     -0.137     -0.418      1.067
     0.867     -1.206      0.064      0.424     -0.815     -0.736      0.121     -0.313      0.507     -0.581     -0.476     -0.280     -0.709      0.251     -0.549     -0.379     -1.178     -0.755     -0.114     -0.979     -0.028     -0.563     -0.446     -0.072     -1.227      0.885     -0.621      0.453      0.470      0.498     -0.640      0.609      0.328      0.583      0.049     -0.421      0.435     -0.104      0.178     -0.060     -0.310     -0.459     -0.124     -0.034      0.057
    -0.133      0.794      0.064      0.424      0.185     -0.736      1.121     -0.313      0.507      0.419      0.524      0.720     -0.709     -0.749      0.451     -1.379      0.822     -0.755     -0.114      1.021      0.022      0.389     -0.551      0.257      0.191     -0.172      0.388      0.723      0.368     -0.011     -0.942      0.699      0.229      0.311      0.380      0.575      0.111      0.038     -1.043      0.269     -1.500      0.549      0.117     -0.154      0.809
    -2.133     -0.206      0.064      1.424     -0.815      0.264      0.121      0.687      1.507      0.419     -1.476     -1.280     -1.709     -0.749      0.451      0.621      0.822      0.245      0.886      0.021     -0.295     -0.173     -0.717      0.791     -0.280     -1.855      0.106      0.782      0.703     -0.480      0.648      0.280      1.501      0.927      0.503     -1.026     -1.204     -0.607     -1.489      0.640      1.012      1.115      1.323      0.641      0.200
     0.867      0.794     -0.936     -0.576      0.185      0.264      1.121     -0.313     -1.493      1.419     -0.476     -0.280      0.291     -0.749      0.451     -0.379      0.822     -1.755     -0.114      0.021     -0.514      0.366     -0.619     -0.563      0.084      1.230      0.454     -0.277      0.096      0.150      0.752      0.674      0.343     -0.982      1.405      0.359     -0.631      1.092     -0.334      0.646      0.235      0.500     -0.743      0.177     -0.038
     0.867      0.794      0.064      0.424      0.185      1.264      1.121     -1.313      0.507     -0.581      0.524      0.720     -0.709      0.251     -0.549     -0.379     -1.178     -0.755      0.886      1.021      0.554      0.084     -0.341      0.646      0.264      0.338      0.678      0.343     -0.314     -0.049      0.650      1.114     -1.053     -0.039     -0.769     -0.177      0.469     -0.216     -0.081     -0.614     -0.905     -1.344     -0.310      0.504      0.561
    -0.133     -0.206      1.064      0.424     -0.815      0.264     -1.879      0.687      0.507     -0.581      0.524     -0.280      0.291     -0.749     -0.549     -0.379     -0.178      0.245     -1.114     -0.979      0.173     -0.058      0.187     -0.362     -1.282     -0.269     -0.128      0.688      0.738      0.557      0.102     -1.771      0.740      0.613      0.007      0.223     -0.165      0.196     -0.573     -0.073     -0.514     -0.069     -0.078     -0.989      0.186
    -1.133      0.794     -0.936      1.424      1.185      0.264     -1.879     -1.313      1.507      1.419     -1.476      0.720      1.291      1.251      0.451     -1.379     -0.178      0.245      0.886      0.021     -0.665     -0.041      0.544      2.124      0.697     -0.290      0.808     -1.585     -0.750      0.556      0.885     -1.564     -1.834      0.160      1.023     -0.582      0.679      0.398     -0.275      0.117     -0.721     -0.115     -0.568     -0.140     -0.573
    -0.133     -0.206      0.064     -0.576      0.185      0.264      1.121     -0.313     -0.493     -0.581     -1.476     -0.280     -0.709     -0.749     -0.549     -0.379      0.822     -0.755     -1.114      0.021     -0.900     -0.040     -0.568     -0.427     -0.229      0.817     -0.123      0.431     -0.148      0.266      1.380      1.170      0.406     -0.267     -0.560     -0.173     -0.246      0.052     -0.389     -0.405      0.455      0.994      0.196     -0.869      0.244
    -0.133      0.794      1.064      2.424      1.185      0.264     -1.879      1.687      2.507      1.419     -0.476     -0.280      0.291      2.251      1.451     -0.379     -1.178     -1.755      1.886      1.021      0.447     -0.540     -0.311      1.621      0.940     -0.554      1.237      1.386      0.705      0.231     -0.179     -1.258      2.007      1.323      1.100     -1.032      0.448      0.790      1.197      0.955     -0.910     -0.639     -1.476      1.209      0.179
     0.867     -0.206      0.064      0.424      0.185      1.264      0.121      0.687     -0.493     -0.581      0.524     -0.280      0.291     -0.749      0.451      0.621     -0.178      0.245     -1.114      0.021      0.561      0.097      0.393     -0.344     -0.437      0.322     -0.415     -0.387      0.731      0.544      0.713     -0.025      0.151     -0.338     -0.383     -0.249     -0.405     -0.211     -0.407      0.804      0.034     -0.293     -0.435     -0.991      0.353
     0.867      0.794     -0.936     -1.576      1.185      1.264      1.121      0.687     -0.493      1.419      1.524      1.720      0.291     -1.749      1.451      1.621      0.822      1.245     -1.114      1.021      1.001      0.741      0.354     -1.388      1.196     -0.090      0.131     -1.352     -0.259      0.055      0.207      0.480      0.234      0.557      0.962      0.119      0.794     -0.348     -0.626      0.990      0.462      0.056      0.746     -0.460     -0.077
    -1.133     -0.206      2.064      1.424     -0.815     -1.736      0.121      1.687      0.507      0.419      0.524     -0.280      1.291      0.251      0.451     -0.379     -0.178      1.245      1.886      0.021      0.414     -0.398      0.921      1.297     -0.010     -1.564      0.285      0.872      0.128     -0.768     -2.173      0.555      0.635     -0.475      0.448     -0.025      0.244     -0.085     -0.706      0.654     -0.785      0.415     -0.123      1.432      0.016
     0.867     -0.206      1.064      1.424      1.185      0.264     -1.879     -2.313     -1.493     -1.581      1.524      0.720      0.291      0.251      0.451     -0.379      0.822     -1.755     -1.114      1.021      0.706      0.437     -0.578     -0.052      1.021      0.056     -0.575      1.774      1.495      0.153     -0.523     -2.298     -1.638     -1.532     -2.266      0.468      0.091      1.058      0.504      0.032     -1.098      0.377     -0.896     -0.916      0.253
    -1.133      0.794     -0.936      1.424     -0.815      0.264      0.121     -1.313      0.507      0.419     -0.476     -1.280      0.291      2.251     -1.549      0.621     -0.178     -0.755     -0.114     -0.979     -0.203     -0.345     -0.416      1.054     -0.324     -0.858      1.115     -0.533      0.418     -0.665      0.459      0.400     -0.846     -0.360      0.692     -0.200     -0.547      0.918      1.369     -1.252      0.836      0.207     -0.261     -0.479     -0.722
    -0.133      0.794     -0.936     -1.576     -0.815     -1.736      1.121     -1.313     -1.493     -0.581     -1.476      0.720      0.291     -0.749     -1.549     -0.379      0.822     -1.755     -0.114     -0.979     -0.735      0.244     -0.287     -1.359     -0.386      0.403      0.785     -0.482     -0.202     -0.407     -0.799      0.787     -0.986     -0.469     -0.324     -0.329      0.305      0.759      0.171     -1.193      0.263      0.484     -1.393      0.442     -0.468
     1.867      0.794      1.064     -1.576      1.185      1.264      1.121     -1.313     -1.493      1.419      1.524      0.720     -0.709     -1.749      1.451      1.621      0.822      1.245     -2.114      1.021      0.917      0.951     -0.088     -1.531      1.099      0.952     -0.179      1.171      0.033      0.269      0.374      0.195     -1.104     -0.497      0.987      0.327     -0.495     -0.632     -0.551      0.979      0.466     -0.193      1.251     -1.379      0.155
     0.867     -0.206      1.064     -1.576     -0.815      1.264      0.121      1.687     -0.493      0.419      0.524     -0.280      0.291     -1.749      0.451     -0.379      0.822      1.245      1.886      1.021      0.741     -0.224      0.352     -1.412     -0.562      0.135      0.162      0.521     -0.255     -0.174      0.399      0.351      1.247      0.755      0.583     -0.537      0.141     -0.220     -0.773      0.538     -1.164      0.939      0.651      2.664      1.519
    -1.133      0.794      1.064      0.424      0.185     -0.736      1.121      1.687     -0.493     -1.581      0.524     -0.280      0.291      0.251     -0.549      0.621      0.822      0.245     -0.114      0.021     -0.333      0.335      0.370     -0.794     -0.997     -0.890      0.352      0.797      1.134      1.105     -0.209      0.935      1.231      0.099     -1.109      0.775     -0.493     -0.280      0.839     -0.009      1.161      0.556     -0.235      0.169      0.745
     1.867     -0.206      0.064      1.424      0.185      1.264      0.121      0.687     -0.493     -0.581      0.524     -1.280     -0.709     -0.749     -1.549      0.621     -0.178     -1.755     -1.114     -1.979      0.714     -0.322     -0.403      0.067      0.033      0.895      0.233      0.391      1.165      0.155      0.527      0.383      1.248     -0.667     -0.580     -0.414     -0.709     -0.069     -0.894     -1.645     -0.018      0.012     -1.170     -1.261     -1.888
    -0.133     -0.206     -1.936      2.424      0.185     -0.736      0.121     -2.313      0.507     -0.581     -1.476     -0.280     -2.709     -0.749     -0.549      1.621      0.822     -2.755     -2.114      1.021     -0.032      0.618     -1.501      1.155      0.563     -0.116     -0.695     -0.456      1.313     -0.284     -0.750     -0.340     -0.545     -0.338     -0.690     -1.455     -1.112     -0.526     -1.515     -0.688      1.726      0.228     -0.401     -2.377      0.439
    -0.133     -0.206      1.064     -0.576      0.185     -0.736      0.121      0.687     -0.493     -0.581      0.524     -1.280     -0.709     -0.749      0.451     -0.379     -0.178      0.245      1.886      1.021      0.270      0.030     -0.080     -0.083      0.695     -0.291     -0.290      1.019     -0.510     -0.466     -1.141      0.240      0.843     -0.794     -0.774      0.256     -1.422     -0.623     -0.774      0.283     -0.590     -0.196      0.251      2.052      0.200
    -1.133     -1.206      0.064      0.424      0.185     -0.736      0.121     -0.313     -1.493     -1.581     -0.476     -1.280      0.291     -0.749     -0.549      0.621     -0.178      0.245     -0.114      0.021     -0.038     -0.308      0.337      0.519     -0.214     -0.948     -0.922     -0.410     -0.093      0.240     -0.413      0.256     -0.736     -1.973     -1.285     -0.438     -1.004     -0.160     -1.086     -0.267      0.558      0.313     -0.175     -0.350      0.141
    -2.133     -0.206      0.064     -0.576      0.185     -2.736     -1.879     -1.313      0.507      0.419     -1.476      0.720      0.291      0.251      0.451     -1.379     -2.178      0.245     -0.114      0.021     -0.932      0.074      0.286     -0.291      0.058     -1.274     -0.343     -0.279     -0.118      0.235     -1.668     -2.085     -1.750      0.705      0.449     -0.157      0.671     -0.057      0.457      0.448     -0.472     -2.019     -0.273      0.130     -0.018
    -2.133     -0.206      0.064     -1.576     -0.815      0.264      0.121      1.687     -0.493      0.419     -0.476     -0.280      1.291      0.251     -0.549      0.621      0.822      1.245     -0.114      1.021     -0.105      0.240      0.651     -0.280      0.250     -2.153     -0.350     -0.783     -1.475     -0.942      0.335      0.156      1.019     -0.266      0.210     -0.260     -0.285      0.466      0.523     -0.730      0.775      0.604      0.325      0.217      0.913
    -0.133     -0.206     -1.936     -0.576      1.185      0.264     -1.879     -2.313     -1.493     -2.581      1.524     -2.280     -0.709      0.251     -0.549     -0.379     -1.178     -1.755     -1.114      1.021      0.865     -1.160     -0.489     -0.895      1.005     -1.019      1.018     -1.702      0.183      0.152     -0.778     -0.691     -1.848     -0.702     -3.001      0.391     -0.482      0.008      0.831     -0.986     -1.156      0.061     -1.111     -0.651      0.121
     0.867      0.794      1.064      0.424      1.185      1.264      1.121     -1.313     -0.493     -0.581      0.524      0.720     -0.709      1.251      0.451      0.621      0.822     -0.755      0.886      1.021      0.915      0.737     -0.434     -0.169      1.064     -0.006     -0.010      1.447      0.724      0.151      0.355      0.357     -0.817     -0.393     -0.983     -0.702     -0.336     -0.093      1.352     -0.195     -0.297      0.005     -0.142      1.054     -0.011
     0.867      0.794      0.064     -1.576      0.185      0.264      0.121      0.687     -0.493      0.419      1.524      0.720      0.291     -0.749      0.451      0.621     -0.178      1.245     -0.114      1.021      0.037      0.125      0.740     -1.440      0.506      0.944      0.545     -0.681      0.002     -0.260      0.166     -0.064      0.028      0.551      0.263      1.314      0.454     -0.760      0.240      0.240      0.636     -0.405     -0.078      0.370      0.607
    -2.133      0.794      1.064      1.424      1.185     -0.736      1.121      1.687      0.507     -0.581     -2.476     -1.280      1.291      2.251     -0.549     -0.379      0.822     -0.755      1.886      1.021     -0.813      0.396      0.271      0.658      1.021     -1.302      0.309      0.668      0.766     -0.027     -0.007      0.859      1.546      0.180     -0.916     -1.282     -1.803      0.901      1.939     -1.022      0.730      0.463     -1.255      1.511      0.156
    -1.133      0.794     -1.936      1.424     -0.815     -0.736      0.121     -1.313      0.507     -1.581     -0.476     -0.280     -0.709      2.251     -1.549     -1.379      0.822     -0.755      0.886     -0.979     -0.592      0.130     -0.770      1.399     -0.968     -0.370      0.587     -1.240      0.067      0.218      0.082      0.007     -0.615     -0.369     -1.241      0.363     -0.457      0.727      1.411     -1.166     -0.889      0.707      0.543      0.238     -0.038
    -1.133     -0.206      0.064      1.424     -0.815     -0.736      0.121     -1.313      0.507      0.419     -0.476      0.720     -0.709     -0.749     -0.549     -1.379     -2.178     -2.755      0.886     -0.979     -1.019     -0.223     -0.686      1.330     -0.558      0.035      0.125      0.829      0.346     -0.421      0.323      0.436     -0.472     -0.597      0.694      0.826      1.022      0.195     -1.642     -0.370     -0.423     -1.897     -1.759      0.248     -0.565
     0.867     -0.206     -0.936      1.424      1.185     -1.736      0.121     -1.313     -0.493     -0.581      0.524     -1.280     -1.709     -1.749     -1.549      0.621     -0.178      0.245     -0.114      0.021      0.171     -0.154     -0.586     -0.019     -0.883      0.702     -0.109     -0.471      1.363      2.122     -1.748      0.326     -0.734     -0.421     -0.126      0.276     -1.169     -0.863     -1.646     -0.851      0.376      0.045      1.125     -0.105      0.676
     0.867     -0.206     -0.936      0.424      0.185     -0.736      0.121     -0.313     -0.493     -0.581      0.524     -0.280      0.291      0.251     -0.549      0.621      0.822     -0.755     -0.114      0.021      0.123     -0.070     -0.303      0.093     -0.719      0.886     -0.221     -0.648      0.390      0.780     -0.960      0.025     -0.097     -0.587     -0.161      0.217     -0.167      0.656      0.206     -0.264      0.539      1.068     -0.404     -0.254      0.766
     0.867      0.794      1.064      1.424      0.185      0.264      1.121      1.687      1.507      0.419      0.524     -0.280      0.291     -0.749      0.451      0.621     -1.178      0.245      0.886      0.021      0.711     -0.003      0.118      0.937     -0.007      0.144      0.617      0.741      0.448      0.303     -0.399      1.203      1.592      0.902      0.462     -0.513     -0.162      0.162     -1.519      0.535     -0.186     -1.160     -0.041      0.549      0.171
    -2.133      0.794      1.064      1.424      0.185      0.264      1.121      0.687     -0.493      0.419     -1.476      0.720      1.291     -0.749      0.451     -1.379     -0.178      1.245      0.886     -0.979     -0.715      0.604      0.790      0.222     -0.019     -1.489      0.070      0.381      1.331      0.260      1.303      0.495     -0.151     -0.696      0.516     -0.500     -0.074      0.198     -0.899      0.442     -0.643     -0.973     -0.223      0.839     -0.777
    -0.133      0.794     -0.936     -1.576      1.185      0.264      1.121      1.687      0.507      0.419      0.524      0.720      0.291     -0.749      1.451      0.621      0.822      1.245     -0.114      1.021      0.381      0.704      0.478     -1.039      1.657     -0.645      0.146     -1.244     -0.485     -0.370     -0.151      0.464      1.210      1.127     -0.157      0.123     -0.055     -0.606      0.075      0.669      0.345     -0.002      0.464      0.312     -0.323
    -0.133     -3.206     -1.936     -0.576      0.185      1.264     -1.879     -2.313      2.507     -1.581     -0.476     -2.280      1.291     -0.749     -0.549      0.621     -1.178     -0.755      0.886      0.021      0.382     -1.441     -0.044      0.845      0.550     -0.451     -1.739     -2.005     -1.452     -0.346      0.953     -0.548     -2.207      1.748     -1.912     -0.992     -0.225      1.462     -1.515     -0.946      0.324      0.350     -0.565      0.677     -0.465
     0.867      0.794      1.064     -1.576      1.185      1.264      1.121      1.687     -1.493      0.419      1.524      1.720      1.291     -1.749      1.451      1.621      0.822      1.245      0.886      1.021      0.477      0.615      0.526     -1.529      0.833      0.362      0.223      0.587     -0.090      0.248      0.685      0.568      1.173     -0.370      0.028      0.619      1.022      0.504     -0.713      1.019      0.999      0.022      0.290      1.749      0.284
     0.867     -0.206     -0.936     -1.576     -0.815      0.264     -0.879      0.687     -0.493     -0.581      1.524     -2.280     -0.709     -0.749     -0.549      0.621     -0.178      0.245     -1.114      0.021      0.848     -0.328     -0.298     -0.730      0.086      0.003      0.083     -0.550     -0.811     -0.936     -0.728     -0.537      0.845      0.054     -0.497      0.549     -1.947     -0.511     -0.298     -0.430     -0.490      0.275      0.686     -0.730      0.014
     0.867     -0.206     -1.936     -1.576      1.185      1.264      1.121     -2.313     -0.493     -0.581      0.524     -0.280     -0.709     -0.749      0.451      0.621      0.822      0.245     -1.114      1.021      0.281      0.622     -0.462     -0.898      0.600      0.691     -0.621     -1.484     -0.580      0.508      0.942      0.530     -1.948      0.167     -0.858     -0.026     -0.992      0.002     -0.047      0.141      0.411      0.224      0.884     -0.620      0.381
    -1.133      0.794     -1.936      1.424      1.185     -2.736      1.121     -0.313     -0.493     -0.581     -1.476      0.720     -0.709      0.251     -1.549     -1.379      0.822     -1.755      0.886      1.021     -0.512      0.173     -0.665      0.258      0.623     -0.584      0.631     -1.287      1.180      0.643     -2.226      0.990      0.328     -0.641     -0.738     -0.799      0.599      0.293      0.194     -1.806     -0.923      0.471     -0.880      0.678      0.428
    -1.133      0.794      0.064      0.424      0.185     -1.736     -0.879      0.687     -1.493      0.419     -1.476     -0.280     -0.709     -0.749      0.451     -2.379     -0.178     -0.755      1.886      0.021     -1.650     -0.051     -0.371     -0.242     -0.033      0.723      0.875      0.475      0.683      0.280     -0.016     -0.885      0.957     -1.309      0.330      0.782     -0.176     -0.120     -0.468      0.375     -0.555     -0.201     -0.078      2.037      0.080
    -0.133     -0.206      1.064      0.424     -1.815      0.264      0.121      0.687      2.507      0.419      0.524     -1.280      0.291      0.251     -0.549     -0.379     -0.178      0.245     -0.114      0.021     -0.073     -0.377      0.073      1.329     -0.877     -0.236      0.219      0.890     -0.985     -0.947      0.414      0.657      0.766      1.480      0.994      0.638     -0.833      0.180     -0.619     -0.097     -0.308      0.311      0.070     -0.635      0.943
     0.867      0.794     -1.936      0.424      0.185      0.264      1.121      1.687      0.507      0.419      0.524     -0.280     -1.709      2.251      0.451      0.621      0.822     -2.755      0.886      1.021      0.976      0.149     -1.189      0.452      0.737     -0.032      0.675     -0.812     -0.159     -0.564     -0.818      1.090      2.857      0.194      0.027     -0.741     -0.483      0.064      1.853      0.209     -0.420      0.686     -0.914      0.734      0.623
    -0.133      0.794     -1.936     -0.576      0.185      1.264      0.121     -2.313     -1.493     -1.581     -1.476      0.720     -2.709     -1.749      0.451     -0.379      0.822     -2.755     -0.114      1.021     -0.213      0.154     -1.812     -0.903     -0.478      0.038      0.630     -0.090      0.312      0.824      1.676     -0.125     -0.433     -0.777     -1.225     -1.363      0.642      0.025     -1.123      0.777     -0.014      0.536      0.003      0.293      1.422
    -2.133     -0.206      1.064      1.424      1.185      0.264      0.121     -0.313      0.507     -0.581     -1.476     -0.280      0.291      2.251     -0.549     -2.379     -0.178     -0.755     -0.114     -0.979     -1.488     -0.024     -0.271      0.424      0.397     -0.675     -0.183      1.015      0.881      0.807      1.757      0.190      0.069      0.214     -0.804      0.586     -0.241      0.677      1.887     -0.737     -0.993     -0.170     -0.211     -0.370     -1.184
     0.867     -0.206      2.064      1.424      1.185     -0.736      1.121      1.687      2.507      0.419      1.524      1.720     -2.709     -1.749      0.451      0.621      0.822      1.245      0.886      1.021      0.458      0.672     -0.006      2.032      0.231      0.492     -0.836      2.190     -0.491      1.042     -1.195      0.429      1.654      1.129      0.217      0.769      0.669     -2.599     -3.232      0.326      0.150      0.019      1.390      0.095      0.850
[truncated: 3,842,686 more chars]
