# Supplementary material for: Modeling Measurement as a Sequential Process: Autoregressive Confirmatory Factor Analysis (AR-CFA)
Source: Front Psychol. 2019 Sep 20;10:2108. doi: 10.3389/fpsyg.2019.02108 (PMC6763968; doi:10.3389/fpsyg.2019.02108)
Supplement: Supplementary file 2 [file Data_Sheet_1.ZIP › Mplus files and data for AR-CFA paper/AR-CFA Bayes files/PV20.13.dat]

    -1.093     -0.304      0.839      1.184     -1.963      0.324     -0.907     -1.457     -0.614     -1.676     -2.276     -1.374      1.068      1.177     -1.725      0.555     -0.130      0.080      1.866     -2.188     -0.837     -0.634      0.518      0.226     -2.394     -0.425      0.336      0.349      1.073      0.502      1.212     -0.281     -2.137     -0.888     -0.442     -0.986     -0.256      0.557      0.897     -0.421      1.565      0.796     -0.513      1.687     -0.175
    -2.093      0.696      0.839      2.184     -1.963     -2.676     -1.907     -1.457      1.386     -0.676     -2.276      0.626      1.068      2.177     -0.725     -1.445     -0.130      1.080      1.866     -0.188     -1.400     -0.175      0.685      1.492     -0.555     -0.683      0.855      0.159      0.691     -1.256     -1.303     -1.729     -2.097     -0.043     -0.485     -0.259      0.828      0.064      0.715     -0.383      0.141      0.036      0.160      1.192      0.288
    -1.093      0.696     -0.161      1.184      1.037     -1.676      1.093     -0.457     -0.614      1.324     -1.276      1.626      1.068     -1.823      1.275     -1.445      0.870     -0.920     -1.134      0.812     -0.740      0.723      0.291     -0.409      0.343     -0.240     -0.063     -0.372      1.643      0.558     -0.800      0.325     -0.773     -0.096      1.127     -0.019      0.563      0.592     -1.386      1.131     -0.610     -0.037     -1.363     -0.802      0.720
    -2.093     -1.304     -0.161      0.184     -0.963     -0.676     -0.907     -0.457     -1.614     -0.676     -0.276     -0.374     -0.932      0.177     -0.725     -0.445     -1.130     -0.920     -0.134     -1.188     -0.648     -0.718     -0.634     -0.125     -1.406     -1.308     -0.502      0.311      0.480      0.430     -0.090     -0.030      0.252     -1.534     -0.068      0.689      0.645     -0.209      0.146     -0.004      0.159     -0.408      0.060      0.163      0.002
    -0.093      0.696     -0.161     -1.816      1.037     -0.676      0.093      0.543     -0.614      0.324      0.724      0.626      0.068     -1.823      1.275      0.555     -0.130      1.080     -0.134      0.812      0.235      0.154     -0.059     -1.688      0.587     -0.457      0.560     -0.088     -0.154      0.341     -0.871      0.024      0.474      0.884     -0.070      0.311      0.436      0.247     -0.181      1.107      0.249     -0.539      1.006      0.961      0.247
     0.907      0.696      1.839      0.184     -0.963     -1.676      1.093      0.543     -1.614     -2.676      1.724      1.626      0.068      1.177     -2.725     -2.445     -0.130      0.080     -1.134     -1.188      0.217      0.148     -0.372     -0.091     -1.526      0.837      0.474      2.235      0.379      0.408     -1.727      0.965      0.978     -1.706     -1.935      1.459      1.250      0.488      1.563     -2.034     -2.677     -0.328      0.617     -1.027      0.154
     1.907      0.696      1.839      0.184      1.037      1.324      1.093      1.543      0.386      0.324      1.724      0.626      1.068      0.177     -0.725      0.555          *      1.080     -0.134     -0.188      0.964      0.049      1.322     -0.049     -0.406      0.771      0.587      0.555      0.161      1.344      0.269      1.040     -0.019      0.231      0.606      0.135      0.575     -0.551      0.185     -0.493     -0.601     -0.752     -0.594     -0.315      0.093
    -0.093     -0.304      0.839      2.184      0.037     -2.676     -0.907      1.543      0.386     -0.676     -0.276     -0.374      1.068      1.177     -0.725      1.555     -1.130      1.080     -0.134      0.812      0.373     -0.487      0.550      0.529     -1.557     -0.658      0.153      0.438      1.571      1.583     -3.135     -0.345      0.870      0.094      0.052     -0.816      0.563      0.490      0.761      0.079      1.218     -0.621      0.475     -0.319      2.052
     1.907     -2.304     -2.161      1.184      1.037     -2.676      0.093     -2.457      1.386      0.324      1.724     -1.374     -2.932      1.177      0.275      1.555     -0.130     -2.920      1.866      0.812      0.875     -0.256     -1.555      1.281     -0.074      0.991     -2.060     -0.507     -0.071      1.087     -3.434      0.356     -0.764      0.402      0.423      0.399     -0.877     -1.202     -0.082      0.359      0.554      0.124     -0.801      0.966      0.785
     0.907      0.696     -1.161      2.184      1.037      1.324      1.093     -0.457      1.386      0.324      1.724     -0.374     -0.932      0.177      0.275     -0.445     -0.130     -0.920     -1.134      0.812      0.609     -0.044     -1.061      0.165      0.237      0.440      0.575      0.035      2.033      0.782      0.651      1.029      0.838      1.385      0.403      0.726     -0.204      0.443     -0.067      0.028     -1.069      0.064      0.305     -1.214      0.551
    -2.093      0.696      0.839      1.184      1.037     -1.676      1.093     -1.457     -1.614      0.324      1.724     -0.374      1.068      1.177      0.275     -2.445      0.870      1.080      0.866     -0.188      0.199     -0.209      0.130      0.121     -0.048     -2.387      0.915      0.719      1.036      1.109     -1.860      1.241     -1.531     -1.519      0.345      1.511     -0.077      0.834      1.047      0.325     -2.598      1.096      0.927      0.752     -0.156
    -1.093     -0.304     -0.161     -1.816      0.037     -1.676     -1.907     -0.457     -0.614      1.324     -0.276     -0.374     -1.932      0.177      1.275      0.555     -0.130      0.080     -1.134      0.812     -0.159     -0.284     -0.784     -0.672      0.566     -0.753     -0.174      0.669     -1.045     -0.489     -1.273     -1.543      0.509     -0.048      1.084     -0.132     -0.082     -0.941      0.685      0.875      0.809      0.270      1.216     -0.678      0.328
    -1.093     -1.304     -1.161      0.184      1.037      0.324     -1.907     -0.457      1.386      1.324     -0.276     -2.374      0.068     -1.823      0.275      0.555     -0.130     -0.920      0.866      0.812     -0.348     -0.889     -0.558     -0.157      0.275     -0.699     -0.515     -0.536      0.248      0.680      0.817     -0.849      0.223      1.582      1.199      0.388     -0.932      0.724     -1.635      0.233      0.865      0.927     -0.111      0.921      0.580
    -1.093      0.696      1.839      0.184      0.037     -0.676      1.093      0.543      0.386      0.324     -0.276      0.626      0.068     -0.823      0.275     -0.445     -0.130      0.080      1.866      0.812     -0.416      0.313      0.509     -0.453      0.036     -0.725      0.539      1.294      0.512      0.074     -0.246      0.761      0.024      0.743      0.220      0.424      0.140     -0.575     -0.634      0.169      0.036     -0.504     -0.537      2.163      0.793
    -0.093     -0.304     -1.161      0.184     -0.963     -1.676      0.093      1.543      0.386      1.324     -1.276      0.626     -0.932     -0.823      1.275      0.555     -0.130      1.080      1.866      0.812     -1.036      0.469      0.094      0.447      0.167      0.732     -0.672     -1.462     -0.285     -1.063     -0.614     -0.502      1.329     -0.059      1.164      0.340     -0.015     -0.904     -1.256      1.344      1.742     -0.758      1.055      1.802      0.466
    -1.093      0.696      0.839      1.184      1.037      0.324      1.093      0.543      1.386      1.324     -1.276      0.626      1.068      1.177     -1.725      0.555     -0.130      0.080      0.866     -3.188     -0.606     -0.067      0.290      0.984     -0.363     -0.507      0.666      0.509      0.061      1.192      0.958      1.195      0.170      0.610      1.428     -0.355      0.562      0.632      0.387     -1.478      1.411     -0.052     -0.100      0.403     -2.979
    -2.093      0.696     -0.161      0.184      0.037     -2.676      0.093      1.543      1.386     -0.676     -2.276      0.626     -0.932      0.177     -0.725     -2.445     -1.130     -0.920     -1.134     -0.188     -1.295      0.287     -0.460      0.070      0.001     -0.772      0.524      0.454      0.058      0.056     -1.117     -0.271      2.054      1.333     -0.563     -0.234      0.340     -0.542      0.160     -0.782     -0.794     -1.457     -0.338     -1.038     -0.165
    -1.093      0.696     -2.161      1.184      1.037      0.324     -1.907     -2.457      1.386     -0.676      1.724      0.626      1.068      2.177     -0.725      0.555      0.870      1.080     -2.134      0.812      0.810      0.409      0.473      0.467      0.750     -1.850      0.335     -2.589      0.697      0.258     -0.539     -2.268     -2.895      0.945     -1.122      0.294      0.018      0.607      1.810     -1.168     -0.548      0.366      0.510     -2.274      0.125
    -2.093      0.696      1.839      1.184      1.037     -2.676      0.093      1.543      0.386     -0.676     -2.276      0.626      1.068     -1.823     -0.725     -2.445     -0.130      1.080     -1.134      0.812     -1.376      0.196      1.065     -0.923      0.039     -0.619      0.407      0.948      2.200      0.959     -1.259      0.022      0.440      1.199     -0.803     -0.058      0.294     -0.352     -1.038     -0.628     -0.719     -0.338     -0.282     -0.538      0.771
    -0.093     -1.304     -1.161     -1.816      1.037      0.324      0.093     -1.457     -0.614      0.324     -0.276     -1.374     -0.932     -1.823     -0.725      0.555     -0.130     -0.920     -1.134      0.812      0.075     -0.509     -0.382     -1.611      1.347     -0.259     -0.642     -0.861     -0.090     -0.320      0.073      0.426     -1.105      0.744     -0.356     -0.161     -0.465     -0.432     -0.365     -1.391      0.315      0.635     -0.502     -0.280     -0.025
    -2.093     -1.304     -0.161     -0.816      0.037     -2.676      0.093      0.543      0.386     -0.676     -2.276     -1.374      1.068     -0.823      0.275     -1.445     -0.130      0.080      0.866     -0.188     -1.471     -0.371     -0.109     -0.692     -0.580     -0.870     -0.856      0.183     -0.245      0.702     -1.123      0.719      0.688      0.868     -0.419      0.000     -0.723      1.168     -0.042      0.526      0.511      0.342      0.071      1.024      0.258
    -1.093     -0.304     -0.161      1.184      1.037      0.324      0.093      0.543      1.386      0.324     -0.276      0.626      0.068      0.177      0.275     -0.445     -0.130      0.080     -0.134      0.812     -0.564      0.241      0.010      0.719      0.111     -0.361     -0.413     -0.191      0.447      0.914      0.998     -0.081      0.599      0.846      0.188      0.555      0.221     -0.002     -0.424      0.245      0.225     -0.350     -0.029     -0.206      0.782
     1.907      0.696     -0.161      0.184      1.037      1.324      1.093      0.543     -0.614     -2.676      0.724      1.626      1.068     -1.823      1.275      1.555      0.870      1.080     -2.134      0.812      0.772      0.767      0.831     -0.442      0.716      1.154     -0.084     -1.153      0.665      0.640      0.575      0.284     -0.433     -0.171     -2.935     -0.179      0.575      0.123     -1.468      0.837      0.708     -0.072     -0.054     -1.626      0.073
    -2.093      0.696     -2.161     -0.816      1.037     -1.676      1.093     -2.457     -0.614      1.324     -1.276      0.626     -1.932     -0.823      1.275     -1.445      0.870     -1.920     -0.134      0.812     -1.161      0.323     -1.077     -0.093      1.059     -0.787      0.311     -1.009     -0.590     -0.331     -0.459      0.858     -1.112     -0.483      0.855      0.376      0.227     -0.639     -0.642      0.621     -0.049      0.387     -0.352     -0.060     -0.109
    -0.093      0.696     -1.161      1.184      0.037     -0.676      1.093     -1.457     -0.614      0.324      0.724      0.626      0.068      0.177      0.275     -1.445     -0.130     -0.920     -1.134     -1.188      0.151      0.498     -0.480      0.636     -0.030     -0.279      0.333     -0.801      0.457      0.194     -0.900      0.656     -0.961     -1.020      0.399      0.475     -0.148      0.595     -0.473      0.229     -1.613     -0.635     -0.264     -1.327     -1.158
    -2.093      0.696      1.839      1.184      1.037     -1.676      1.093      1.543      1.386      1.324     -2.276      1.626      1.068      2.177      1.275     -2.445     -0.130      1.080     -0.134      0.812     -1.931      0.531      0.533      0.947      0.993     -0.040      0.061      1.222      0.139     -0.007      0.334      0.535      0.653      0.546      0.770      0.749      0.907      0.427      1.308      0.767     -0.277     -0.910      0.267     -0.701      0.084
    -1.093     -0.304      1.839     -1.816      1.037      1.324      1.093     -0.457      0.386     -2.676     -1.276     -2.374      1.068      0.177     -1.725      0.555      0.870      1.080      1.866      0.812     -0.108     -0.210      0.824      0.506     -0.558     -0.966     -0.110      0.921     -2.172      1.475      1.450      1.363     -1.333     -0.053     -2.395     -0.999     -1.976      0.020     -0.357     -1.335      0.699      1.100     -0.001      1.400      1.279
    -0.093      0.696      1.839      0.184      1.037      0.324     -0.907     -0.457      0.386      1.324      1.724      1.626     -0.932      0.177      1.275      0.555     -1.130     -0.920     -0.134     -1.188      0.655      0.031     -0.636      0.069     -0.078     -0.786      0.727      2.571      0.133      1.225     -0.170     -0.856      0.440      0.324      1.318      0.735      1.543     -0.164      0.045      1.358     -0.279     -1.127     -0.015     -0.193     -1.079
     1.907     -1.304      1.839      2.184      1.037      0.324     -0.907      0.543      2.386      1.324      1.724     -1.374     -2.932      1.177      0.275      1.555      0.870     -1.920     -0.134      0.812      1.205     -0.262     -1.116      1.449      0.981      0.639     -1.089      2.945      0.733     -0.033     -0.818     -0.656      1.794      1.297      0.914     -0.090     -0.737     -1.297     -0.126     -0.167      0.211      1.123     -0.404     -1.019     -0.115
    -0.093      0.696      0.839      1.184      1.037      1.324      0.093     -0.457     -0.614      1.324     -0.276      1.626      0.068      1.177      1.275     -0.445      0.870      0.080     -0.134      0.812     -0.098      0.841      0.072      0.826      1.044      0.036     -0.128      0.815      0.428      0.083      1.400     -0.682     -0.465     -1.297      0.772      0.096      0.381      0.054      0.229      0.675     -0.300     -0.268     -0.047     -0.739     -0.138
     1.907     -3.304      0.839      0.184     -1.963      1.324     -2.907      0.543      1.386     -2.676      1.724     -2.374      1.068      1.177     -1.725      0.555     -2.130      1.080      1.866     -2.188      1.185     -1.341      0.682      0.558     -1.820      0.670     -1.932      0.179     -0.274     -0.349      0.214     -1.594     -0.266      0.819     -1.527     -0.105     -0.293      0.165      0.542     -0.873     -0.982     -0.388      0.137      1.560     -0.601
     1.907     -0.304      1.839      2.184     -0.963      0.324      0.093      1.543      1.386     -2.676      1.724     -0.374      1.068      1.177     -1.725      1.555      0.870      1.080      0.866     -1.188      1.089      0.065      0.995      1.023     -1.927      0.859     -0.311      0.815      1.248      0.973     -0.830      0.046      0.409      0.505     -1.771      0.002     -0.330     -0.288      0.258     -0.865      0.268      0.823     -0.092      0.299      0.583
    -2.093      0.696      0.839      1.184      0.037      0.324      1.093     -1.457      2.386      0.324     -1.276      0.626      1.068      1.177      0.275     -1.445      0.870      1.080     -1.134     -0.188     -0.862      0.291      0.625      0.987     -0.121     -1.053      0.306      0.197      0.143      0.014      1.281      0.795     -2.035      1.650      0.531     -0.023      0.214      0.282      0.089      0.516     -0.347      0.397      0.073     -1.669      0.003
    -0.093      0.696     -2.161      1.184      1.037     -0.676      0.093      1.543      2.386     -0.676     -0.276     -0.374      1.068      1.177      1.275      0.555     -0.130      0.080      1.866      0.812     -0.564      0.030      0.086      1.148      0.275      0.487      0.655     -2.187      0.039      0.795      0.032     -0.012      1.443      1.316     -0.691      0.606     -0.409      1.068      0.018      1.165      0.984     -0.135      0.000      1.402      0.461
    -2.093     -1.304      1.839      2.184      1.037     -2.676     -1.907      1.543     -0.614      1.324     -2.276     -1.374      1.068      2.177      1.275     -2.445     -0.130      1.080     -0.134      0.812     -2.038     -1.123      0.507      1.384     -0.282     -0.089     -0.255      1.334      0.761      1.277     -0.706     -0.885      0.982     -1.768      1.492      0.712      0.188      0.380      0.979      1.456     -0.019      1.219      0.632     -0.864      1.216
     0.907      0.696      0.839      1.184      1.037      1.324      1.093     -1.457      0.386      1.324     -0.276      1.626      1.068      1.177      0.275      0.555      0.870      1.080      0.866      0.812      0.137      0.790      0.546      0.747      0.854      0.770     -0.207      0.385      0.529      0.007      1.181      0.498     -1.888     -0.171      0.868     -0.529      0.409      0.452      0.402      0.016      0.559     -0.016      0.356      0.543     -0.102
    -1.093     -0.304     -0.161     -1.816     -1.963     -1.676      1.093      1.543      1.386     -1.676      0.724      0.626      0.068      1.177      1.275      0.555      0.870      1.080      0.866     -1.188      0.354      0.557      1.015      0.412     -0.423     -1.411     -0.864     -1.365     -2.140     -1.585     -1.933      0.554      0.396      1.050     -1.413      0.236     -0.234     -0.901      0.811      1.458      0.028      0.030     -0.131      0.767     -0.675
    -0.093      0.696     -0.161          *     -0.963      1.324      1.093      1.543      0.386          *          *          *      0.068          *          *          *          *          *          *     -1.188      0.549      0.685     -0.095      0.495     -0.918     -0.275     -0.016     -0.139     -0.648      0.129      0.723      0.416      1.571      0.025      0.526     -0.057      0.767      0.151     -0.667      1.545     -0.368      0.677     -0.193     -0.311     -0.392
    -0.093      0.696     -0.161      0.184      0.037      0.324      1.093      0.543      0.386      1.324      1.724      1.626      1.068      0.177      1.275      0.555      0.870      1.080     -0.134     -0.188      0.718      0.615      0.642      0.702      0.438     -0.759      0.117     -0.812     -0.698     -0.361     -0.303      0.512     -0.189     -0.220      1.087      0.610      0.715      0.272     -0.485      1.298     -0.315      0.019      0.045     -0.600     -0.568
    -0.093     -0.304     -0.161     -0.816     -0.963     -0.676     -0.907      0.543     -0.614     -0.676     -0.276     -0.374     -0.932     -0.823     -0.725     -0.445     -0.130      0.080     -1.134     -0.188     -0.424     -0.399      0.030     -0.345     -1.093      0.526      0.144     -0.364     -0.408      0.139      0.076     -0.424      0.496     -0.371     -0.117      0.387      0.252     -0.960     -0.580     -0.185      0.025      0.242      0.011     -1.088      0.821
    -0.093      0.696     -2.161     -1.816     -0.963      1.324      1.093     -2.457      0.386     -0.676      1.724     -0.374     -1.932     -1.823     -0.725     -1.445      0.870     -0.920     -0.134     -1.188      0.684      0.284     -1.128     -0.692     -0.139     -0.543      0.295     -1.151     -1.040     -0.738      0.690      0.955     -1.180      0.765     -0.659      0.525     -0.905     -0.539     -0.924     -0.672     -2.169      0.413      0.512      0.336     -1.029
    -0.093     -2.304     -1.161      2.184     -2.963     -0.676      0.093      0.543     -0.614     -1.676     -1.276     -2.374     -1.932     -0.823     -1.725      1.555     -2.130      0.080     -1.134     -0.188      0.169     -1.515     -0.557      1.096     -1.361     -0.174     -0.646     -0.648      1.033     -1.600     -0.691      1.687      1.232     -1.716     -0.990     -1.517     -0.106     -1.159     -2.027     -1.145      1.335     -0.234      0.850     -1.762      1.012
     0.907     -0.304      0.839     -0.816      0.037     -0.676      0.093      0.543      1.386      0.324      1.724     -0.374     -0.932      1.177     -0.725      0.555     -0.130      1.080      1.866     -1.188      0.986     -0.285      0.258     -0.190     -0.826     -0.052      0.086      0.511     -0.636      0.691     -1.631      0.376      0.183      1.547      0.617      0.043     -0.197     -1.210      1.406     -0.260     -0.600      0.285      0.777      1.867     -0.408
    -1.093      0.696      0.839     -0.816     -1.963      0.324      0.093      1.543      1.386      0.324      0.724      0.626      1.068      1.177      0.275     -1.445      0.870      1.080     -1.134      0.812     -0.162      0.801      0.054      0.225      0.110     -0.932     -0.157      0.681     -0.842     -2.134      0.584     -0.658      1.441      1.167      0.322      0.989     -0.526      0.803      0.950      0.267     -1.237     -0.101      0.938     -1.135      0.603
     0.907      0.696     -1.161      0.184      1.037      1.324      1.093     -1.457     -0.614      0.324      0.724      1.626     -0.932     -1.823      0.275      1.555     -0.130     -0.920     -1.134     -3.188      0.745      0.109     -0.675     -1.377     -0.399      0.176      0.528     -0.390      1.425      1.395      0.524      0.970     -0.715      0.549      0.535     -0.370      1.412      0.086     -0.458      0.248      0.692     -0.293     -0.063     -0.364     -2.973
    -0.093      0.696     -1.161      0.184      0.037      0.324      1.093     -1.457      1.386      1.324      0.724      0.626      0.068     -0.823      0.275      0.555      0.870      0.080     -0.134     -0.188      0.502      0.516     -0.219      0.371     -0.062     -0.710      0.211     -0.914     -0.260      0.158     -0.381      0.323     -1.173      1.094      1.308     -0.035      0.117      0.386     -1.126      0.319     -0.007      0.196      0.364     -0.342     -0.182
     1.907      0.696      0.839     -1.816      1.037      1.324     -1.907     -0.457     -0.614     -1.676     -0.276      0.626     -2.932     -1.823      0.275     -1.445     -2.130     -0.920     -0.134     -1.188     -0.147     -0.117     -1.146     -1.155     -0.254      1.832      0.575      2.044     -0.698      1.077      1.549     -1.559      0.663      0.065     -1.488     -0.035      0.814     -1.672     -0.844      0.458     -1.090     -1.981      0.449      0.648     -0.693
     0.907     -1.304     -0.161     -1.816      1.037     -1.676      0.093     -1.457     -0.614     -0.676      0.724     -2.374      1.068     -1.823      1.275      1.555     -0.130      1.080     -1.134     -0.188      0.570     -0.976     -0.019     -0.957      0.921      0.353     -0.480     -0.138     -0.906      0.131     -2.135      1.142     -1.358      0.098     -1.117     -0.042     -0.765      1.020     -0.948      0.725      0.734      0.970      1.087     -0.662     -0.936
    -1.093     -1.304     -1.161     -1.816     -1.963     -1.676      1.093     -1.457      1.386     -0.676     -1.276      1.626     -1.932      1.177     -1.725      0.555      0.870      0.080      1.866      0.812     -0.312      0.543     -0.774     -0.038     -0.423     -0.738     -1.801     -0.425     -1.708     -1.503     -1.478      0.519     -0.670      1.345     -0.364     -0.880      0.868     -1.034      1.210     -1.437      0.841      0.212      1.183      1.860      1.245
    -0.093      0.696     -0.161      1.184     -0.963     -0.676      0.093      0.543      0.386     -0.676      0.724     -0.374      1.068      0.177     -0.725     -1.445     -0.130      1.080     -0.134     -1.188     -0.116     -0.065     -0.017      0.721     -0.914      0.054      0.684     -0.095      0.435     -0.070     -0.591      0.116      0.692     -0.151     -0.120      0.752     -0.264      1.158     -0.461     -0.179     -1.450     -0.029      1.198     -0.623     -0.352
    -0.093     -1.304     -0.161      0.184     -0.963     -0.676     -0.907      1.543      0.386     -0.676     -0.276     -0.374     -0.932      0.177     -0.725     -0.445     -1.130     -0.920     -0.134     -1.188     -0.194     -0.231     -0.409      0.453     -0.513      0.045     -1.007      0.195     -0.350     -0.311     -0.352     -0.580      1.999     -0.170     -0.370      0.072     -0.092     -0.348     -0.299     -0.428     -0.080     -0.840     -0.249     -0.431     -0.699
    -0.093     -1.304     -0.161      1.184     -1.963     -1.676     -1.907      1.543      1.386     -0.676     -0.276     -0.374      1.068      0.177     -0.725     -1.445      0.870      1.080     -1.134     -0.188     -0.501      0.324      1.012      0.409     -1.515      0.430     -1.597     -1.232      0.737     -0.462     -1.238     -2.266      0.504      1.032      0.111      0.386     -0.960     -0.171     -0.243      0.053     -0.767      0.464     -0.313     -1.387      1.253
    -2.093      0.696      0.839      1.184      0.037     -2.676      0.093     -1.457      0.386      0.324     -2.276      1.626      1.068      2.177      0.275     -2.445     -0.130     -1.920     -1.134     -2.188     -1.610      0.603     -0.102      1.046     -1.227     -0.309      0.111      0.899      0.158      1.206     -1.054     -0.500     -1.353     -0.322      1.092      0.283      0.817      1.219      1.157      0.893     -0.680     -0.982     -1.656     -1.781     -1.221
    -0.093     -0.304     -1.161     -1.816      1.037      0.324      0.093     -0.457     -1.614      1.324      1.724     -0.374     -0.932     -1.823      1.275      0.555     -1.130     -1.920     -2.134      0.812      0.720     -0.413     -1.060     -1.321      1.327     -0.840      0.155      0.011     -0.552     -0.432     -0.248      0.490      0.543     -0.485      0.713      0.775      0.269      0.361     -0.615      0.586     -0.368     -0.736     -0.558     -1.285     -0.429
     0.907     -0.304     -1.161      0.184      0.037      0.324     -1.907     -1.457      0.386      0.324      0.724      0.626      0.068     -0.823      0.275      0.555      0.870     -0.920     -0.134     -0.188      0.197      0.410     -0.465     -0.156     -0.236      0.762     -0.753     -0.792      0.437      0.061      0.079     -2.318     -1.178      0.526      0.490      0.423     -0.120      0.779     -0.629      0.238      0.419      0.422     -0.308      0.141      0.216
    -0.093     -0.304     -2.161      1.184     -1.963      0.324      1.093     -2.457     -0.614     -0.676     -1.276     -1.374     -0.932     -0.823     -1.725      0.555     -0.130     -1.920     -0.134     -2.188     -0.551     -0.018     -0.937     -0.100     -2.082      0.508     -0.237     -1.238      1.317      0.216      0.845      1.152     -1.451     -0.410      0.385     -0.315     -1.414      0.051     -0.854     -0.710      1.088     -0.003     -0.612     -0.006     -0.472
    -0.093     -1.304     -1.161      1.184      1.037     -1.676     -0.907     -0.457     -0.614      1.324     -0.276     -1.374      0.068      1.177      1.275      0.555     -1.130     -1.920      0.866      0.812     -0.130     -0.771     -0.385      0.478      0.169     -0.035     -0.659     -0.761      0.803      1.037     -1.584      0.070     -0.135     -0.815      1.263     -0.102     -0.110      0.626      0.667      1.169      0.756     -0.222     -1.379      0.581      0.740
     0.907     -0.304      0.839     -0.816      0.037      0.324     -1.907     -1.457     -0.614     -1.676      0.724      0.626      0.068      1.177     -1.725      0.555     -0.130      1.080      1.866      0.812      0.716     -0.480     -0.169      0.724     -0.558      0.206      0.094      1.045     -1.465      0.455     -0.324     -1.484     -1.303     -1.090     -1.206     -0.294      1.302      0.386      0.518     -1.452     -0.177      0.485      1.202      1.403      1.272
    -0.093     -0.304     -0.161     -0.816      0.037     -0.676      0.093      0.543     -0.614      1.324     -0.276     -0.374     -0.932     -0.823      0.275     -0.445     -0.130     -0.920     -0.134     -2.188     -0.807     -0.307     -0.587     -0.442      0.326      0.568      0.021      0.434     -0.478     -0.108     -0.057      0.421      1.138     -0.200      1.048      0.839      0.089     -0.327     -0.298      0.092      0.378      0.061     -0.074      0.128     -2.394
     0.907     -0.304     -0.161      0.184     -1.963      0.324      0.093     -1.457     -0.614     -0.676      0.724     -0.374      0.068     -1.823      0.275     -1.445     -0.130      0.080     -1.134     -1.188     -0.016     -0.073     -0.099     -0.298     -1.166      0.981     -0.152     -0.138      0.518     -0.581      0.308      0.319     -1.376     -0.534     -0.131      0.694     -0.237      0.266     -1.597      0.716     -1.286      0.012      0.095     -1.156     -0.100
    -0.093     -0.304     -0.161     -0.816     -0.963      0.324      0.093      0.543     -0.614      1.324      0.724      0.626      0.068     -0.823      0.275     -0.445     -0.130      1.080     -1.134     -0.188      0.513      0.281      0.688     -0.988      0.105     -0.604     -0.493     -0.784      0.181     -0.978     -0.175      0.062     -0.118      0.258      1.310     -0.016      0.139     -0.720     -0.011      0.124     -1.055     -0.634      0.315     -0.544     -0.318
    -0.093      0.696      0.839      0.184     -0.963     -2.676      0.093     -0.457      0.386     -0.676     -0.276      1.626      1.068      2.177      0.275     -2.445      0.870     -0.920      0.866     -0.188     -1.209      0.402      0.153      0.309     -0.814      0.993      0.352      0.673     -0.021     -0.144     -1.571     -0.219     -0.607      0.200     -0.319      1.449      1.020      0.925      2.071      0.743     -0.995      0.317     -1.057      0.601      0.398
     0.907      0.696     -1.161     -1.816      1.037     -0.676     -2.907      1.543      2.386      1.324     -0.276     -2.374      1.068      2.177      1.275     -0.445     -2.130      1.080      1.866      0.812     -0.032     -0.942      0.296      0.434      0.816      0.868      1.607     -1.409     -2.286      0.100     -0.385     -2.056      1.174      1.981      1.041     -0.263     -0.944      0.612      1.781      1.045     -0.389     -0.855      0.502      1.633     -0.082
     0.907      0.696      1.839      0.184      0.037      0.324      1.093      1.543     -0.614      1.324      0.724      1.626      1.068     -0.823      0.275      1.555      0.870      1.080     -1.134      0.812      0.957      0.751      0.808     -0.426      0.437     -0.087     -0.118      1.148      0.528     -0.431     -0.623      0.559      0.768     -0.236      1.112     -0.608      0.526      0.049     -0.332      0.000      0.604     -0.014      0.067     -0.768      0.219
     0.907      0.696     -0.161      1.184      0.037     -0.676      1.093      0.543     -1.614     -1.676     -1.276      0.626     -2.932      2.177      0.275     -2.445      0.870      0.080      0.866     -0.188     -0.905      0.724     -0.748      1.126      0.428      1.707      0.032      0.638      0.189     -0.446      0.467      0.347      1.420     -2.557     -1.770      0.119     -0.450     -2.029      1.079      0.163     -1.222     -0.139      1.136      0.481     -0.617
    -0.093     -0.304      0.839     -1.816      0.037      0.324     -1.907      0.543      1.386     -1.676     -0.276     -0.374      1.068     -1.823     -0.725      0.555     -0.130      0.080     -1.134     -0.188      0.236      0.165      0.149     -0.426      0.386     -0.213     -0.352      0.791     -1.296     -0.341     -0.013     -2.068      0.370      1.647     -1.892     -0.637     -0.612      0.900     -1.340     -1.022      0.267     -0.261     -0.125     -0.995     -0.291
    -0.093      0.696      1.839     -1.816      1.037      0.324     -0.907      1.543      0.386      1.324      0.724     -1.374      1.068      0.177     -0.725     -0.445      0.870      1.080     -2.134      0.812      0.274     -0.122      0.907     -0.713      0.857     -0.282      0.899      0.776     -1.094      0.484      0.109     -0.744      0.481      0.732      0.912      0.334     -1.029      0.094      0.943     -1.214     -0.910      0.990     -0.073     -1.605      0.082
    -0.093      0.696      0.839      0.184      0.037      0.324      0.093      1.543     -1.614      1.324      1.724      0.626      1.068      0.177      1.275      0.555     -1.130      1.080     -1.134      0.812      0.856      0.133      0.682     -0.401     -0.566     -0.950      0.437      0.134      0.607      0.686     -0.509     -0.136      0.848     -1.242      1.724      0.492      0.478      0.079      0.479      1.616     -0.527     -1.360      0.319     -0.924      1.209
     1.907     -1.304      1.839     -0.816      1.037      1.324     -0.907     -0.457      1.386     -2.676      1.724     -0.374      1.068      1.177     -0.725      0.555     -1.130      0.080     -1.134      0.812      1.165     -0.257      0.596     -0.158      0.442      0.779     -1.003      1.337     -0.737      0.581      0.301     -0.668     -1.008      1.343     -2.862     -0.110      0.045      0.347      1.404     -0.856     -0.813     -0.753     -0.651     -1.127      0.243
     1.907     -0.304     -1.161     -1.816      1.037      1.324      1.093     -2.457     -1.614     -0.676      1.724     -0.374     -1.932     -1.823     -0.725      1.555      0.870     -2.920     -2.134      0.812      1.032      0.311     -1.174     -1.100      0.375      0.860     -0.616      0.164     -0.657      0.609      0.526      0.662     -1.219     -0.692     -0.848      0.114     -0.767     -0.277     -0.794     -1.004      0.454      0.528     -1.402     -1.469      0.427
     0.907      0.696     -2.161      1.184      1.037      1.324      1.093     -1.457      1.386      0.324      0.724     -1.374      0.068      2.177      1.275     -0.445     -1.130     -2.920      1.866      0.812      0.282     -0.219     -1.098      0.510      0.891      0.765      0.784     -0.896      0.671      0.068      1.011      1.340     -0.167      0.968     -0.151      0.325     -0.836      1.389      1.782      0.934     -0.801     -0.772     -1.435      1.573      0.066
    -0.093     -2.304     -2.161      1.184      1.037      1.324     -1.907      0.543     -0.614      1.324      0.724     -2.374     -1.932      1.177      1.275      0.555     -2.130     -1.920     -0.134     -0.188      0.356     -1.328     -0.857      0.969      0.529     -0.267     -0.939     -1.295      0.273      0.576      0.908     -0.517      1.491     -1.419      0.995      0.342     -0.455     -0.834      0.499      0.911      0.098     -0.311     -0.933     -0.709     -0.486
     0.907      0.696      1.839      2.184      1.037      1.324      1.093      1.543      1.386     -1.676     -1.276      1.626      1.068      2.177      0.275     -1.445      0.870      1.080      1.866      0.812     -0.351      0.576      0.998      1.604      0.608      1.339      0.027      0.825      0.581      0.453      1.790      0.536      0.526      0.140     -1.875     -0.500      0.763      0.006      0.728     -0.077     -1.063      0.053     -0.092      1.012      0.259
     0.907      0.696      1.839      1.184      1.037      1.324      1.093      1.543      2.386     -0.676      1.724      0.626      1.068      2.177     -0.725      1.555      0.870      1.080      0.866      0.812      1.523      0.510      0.869      1.268      0.211     -0.613      0.292      0.860     -0.061      0.859     -0.213      0.642      0.566      1.367     -0.718     -0.482     -0.354      0.060      0.943     -0.860     -0.512      0.186     -0.111      0.108      0.554
     0.907      0.696     -0.161     -0.816     -0.963      1.324      1.093      0.543      0.386      1.324      1.724     -0.374      1.068      1.177      0.275      1.555      0.870     -0.920     -0.134     -0.188      0.869      0.208     -0.104     -0.692      0.366      0.104      0.361     -0.171     -0.194     -1.201      0.556      0.996      0.563      0.977      1.135      0.460     -0.671      1.124      1.871      0.224      0.596      0.475     -0.973      0.306     -0.612
    -2.093      0.696      0.839     -0.816      0.037     -1.676      1.093     -1.457      1.386      0.324     -2.276      1.626      0.068      1.177      0.275     -2.445      0.870      0.080     -1.134     -0.188     -1.936      0.839      0.218      0.149     -0.041      0.063     -0.102      0.600     -0.837      0.053      0.134      0.151     -1.827      1.263      0.411      0.563      0.221     -0.285      0.939      0.325     -0.094     -0.321     -0.174     -1.307     -0.256
     1.907      0.696     -2.161     -1.816      1.037      1.324     -2.907     -2.457     -1.614     -2.676      1.724      1.626     -2.932     -1.823      1.275      1.555      0.870      1.080     -2.134      0.812      1.120      0.591     -0.467     -1.695      0.167      0.869      0.092     -1.590     -0.033      1.085      0.276     -3.608     -1.911     -0.302     -2.635     -0.016      0.839     -2.339     -0.436      1.227      0.208      0.118      1.741     -1.124      0.531
    -0.093      0.696      0.839      2.184      1.037     -2.676      1.093     -0.457     -0.614      1.324      0.724      1.626     -0.932      1.177      0.275     -2.445      0.870     -0.920      1.866     -0.188     -0.145      0.723     -0.623      0.860      0.148     -0.101     -0.030      1.404      1.405      0.908     -2.423      0.453      0.345     -1.266      1.224      0.855      0.523     -0.111      0.443      0.261     -2.149      0.028      0.005      1.327     -0.241
    -0.093      0.696      0.839     -0.816      0.037     -0.676     -1.907      0.543     -0.614      0.324     -0.276      1.626      0.068     -0.823      0.275     -0.445      0.870      0.080     -1.134     -0.188     -0.475      0.241     -0.279     -0.762      0.740      0.272      0.310      1.218     -0.112     -0.623     -0.044     -2.075      0.653     -0.020      0.096      0.352      1.079      0.459     -0.130     -0.224     -0.033      0.598      0.405     -0.832     -0.879
     0.907      0.696      1.839      0.184      0.037      0.324      1.093     -0.457     -0.614      0.324      0.724     -0.374      1.068      1.177      0.275      0.555     -1.130      1.080      0.866     -0.188      0.914     -0.356      0.393     -0.091     -0.357      0.108      1.039      1.489      0.232      0.377     -0.628      1.503     -0.890     -0.587      0.673     -0.635      0.138      0.601      1.367      0.375     -0.658     -0.770      0.531      0.837      0.102
    -2.093     -1.304     -0.161      1.184     -1.963     -1.676      0.093     -0.457      0.386     -0.676     -0.276     -1.374      0.068      0.177     -0.725     -0.445     -1.130     -0.920     -1.134     -2.188     -0.229     -1.036     -0.439      0.709     -0.838     -2.004     -0.335      0.114      0.439     -1.033     -1.463      1.193      0.135     -0.209     -0.102     -0.057      0.278      0.718     -0.494     -0.419     -0.188      0.214     -0.156     -1.646     -1.615
     0.907      0.696      0.839      1.184     -0.963     -1.676      0.093      0.543     -0.614      0.324     -2.276     -1.374      0.068     -0.823      0.275     -1.445     -0.130      1.080      1.866      0.812     -1.343     -0.304      0.497     -0.102     -0.386      2.183      1.091      0.373      1.270     -0.449     -0.382      0.356      0.045     -0.630      0.639     -0.316     -0.967     -0.563     -0.838      0.461      0.149      0.246      0.461      1.840      0.976
    -1.093      0.696      0.839      1.184     -0.963     -0.676      0.093      1.543     -1.614     -0.676     -1.276     -0.374      0.068     -0.823     -0.725     -0.445     -0.130      0.080     -0.134     -1.188     -0.790      0.060      0.300     -0.297     -1.255     -0.286      0.657      0.429      1.353      0.348      0.221      0.028      1.384     -1.420     -0.171      0.000     -0.402     -0.133     -0.464     -0.104      0.655     -0.175     -0.320      0.130     -0.119
     0.907      0.696      1.839     -0.816      0.037      0.324      1.093      1.543      0.386      0.324      1.724     -0.374     -2.932      0.177      0.275     -0.445      0.870      1.080     -2.134     -0.188      0.454      0.748     -0.006      0.226      0.336      0.614     -0.096      1.819     -1.137     -0.282     -0.067      0.304      1.500      0.225      0.379      1.002     -1.361     -2.901     -0.125      0.240     -1.000      0.037      1.069     -2.158     -0.463
     0.907     -0.304     -1.161     -0.816     -0.963     -1.676      0.093     -1.457     -0.614     -0.676     -0.276      0.626      0.068      1.177     -0.725      0.555     -1.130     -0.920     -1.134     -2.188     -0.040     -0.547     -0.261     -0.202     -1.608      1.011      0.244     -0.750     -0.538      0.649     -1.674      0.826     -1.243     -0.332      0.118     -0.146      1.414      0.453      1.333      0.098      0.756     -0.602     -0.654     -1.044     -0.652
     1.907      0.696      1.839     -0.816     -0.963      1.324      1.093      0.543      2.386     -0.676      1.724      1.626      0.068     -1.823      0.275     -0.445      0.870      1.080      0.866     -1.188      1.245      0.574      0.836     -0.067      0.038      0.603      0.278      1.186     -0.680     -1.108      0.110      0.644     -0.318      2.469     -0.642     -0.194      0.784     -0.882     -1.613      0.068     -2.016      0.280     -0.156      1.003     -1.197
     0.907      0.696     -0.161      1.184      1.037      1.324      0.093      0.543      0.386     -0.676      1.724      0.626      1.068      0.177      0.275      1.555      0.870      1.080     -0.134      0.812      1.150      0.590      0.079     -0.066      0.676     -0.033      0.044     -0.234      1.202      0.380      0.133     -0.529      0.622      0.504     -0.903     -0.042     -0.087      0.886      0.236     -0.022      0.311      0.001      0.956      0.088      0.222
     1.907      0.696     -2.161     -1.816      0.037      1.324      0.093     -2.457     -1.614      0.324     -0.276     -2.374     -0.932      0.177     -0.725      0.555     -0.130     -2.920     -0.134      0.812      0.271     -0.403     -1.821     -0.505      1.111      1.728      1.008     -0.030     -1.124     -1.034      1.207      0.510     -0.392     -1.272     -0.366     -0.805     -1.616      1.313      0.764     -1.181      0.202      0.499     -0.430      0.132     -0.064
     0.907      0.696     -0.161      0.184      0.037      0.324      0.093     -1.457      0.386      0.324      0.724     -0.374      0.068     -0.823     -0.725     -0.445     -0.130      0.080     -0.134     -0.188      0.633     -0.007     -0.107      0.126     -0.375      0.241      0.711     -0.113      0.081      0.411     -0.169      0.033     -1.254      0.459      0.554     -0.087     -0.416      0.168     -0.896     -0.465     -1.073     -0.133      0.150     -0.381      0.052
     0.907     -1.304      0.839     -1.816      1.037      1.324      0.093      1.543     -0.614      1.324      0.724     -1.374      1.068     -0.823      1.275      1.555      0.870      1.080     -1.134      0.812      0.839     -0.168      0.758     -0.941      1.121      0.196     -1.146      0.023     -0.725      0.008      0.385      0.228      0.918     -0.025      0.881     -0.611     -0.994      0.277      0.197      0.565      0.591      0.937      0.013     -0.593     -0.122
     1.907      0.696     -0.161      2.184      0.037     -0.676      1.093     -0.457     -0.614     -0.676      1.724     -0.374      0.068      2.177      0.275      1.555      0.870      1.080     -0.134     -0.188      1.208      0.203      0.049      1.396     -0.315      0.669      0.518     -0.412      0.761      0.587     -1.790      0.849     -0.498     -1.835     -0.580     -0.172     -0.534     -0.028      0.868      0.455      0.151      0.617      1.093     -0.747      0.251
     0.907      0.696      0.839     -1.816      1.037      1.324     -0.907     -1.457     -0.614      0.324      1.724      0.626      1.068      0.177      1.275      1.555      0.870      1.080     -2.134      0.812      0.950      0.406      0.671     -0.922      1.226      0.051      0.439      0.244     -1.124     -0.186      0.395     -1.352     -2.326      0.180     -0.343      0.277      0.023      0.329      0.948      0.644      0.447      0.146      0.185     -1.693     -0.266
    -0.093     -2.304     -0.161      1.184      0.037     -0.676     -1.907      0.543      0.386     -0.676     -1.276     -1.374      0.068      1.177      0.275     -0.445     -0.130     -0.920     -0.134      0.812     -0.895     -0.835     -0.242      0.563     -0.400      0.730     -1.565      0.126      0.507      0.482      0.194     -1.121      0.890     -0.103     -0.532      0.005     -0.166      0.505      0.609      0.289      0.689      1.001     -0.685     -0.424      1.080
    -0.093     -0.304     -0.161      1.184      1.037      0.324      0.093      0.543     -1.614     -0.676     -0.276     -0.374      0.068     -1.823     -0.725     -0.445     -0.130     -0.920     -0.134      0.812      0.189     -0.153     -0.125     -1.418      0.297     -0.044     -0.100     -0.255      2.576      0.761      0.041      0.161      0.656     -0.473     -0.808     -0.394     -0.131      0.116     -0.427     -0.911     -0.720      0.057     -0.950      0.488      0.598
    -0.093      0.696      1.839      2.184      1.037     -2.676      1.093     -0.457      0.386      1.324      0.724     -1.374     -0.932     -0.823      1.275          *     -1.130     -0.920     -0.134      0.812     -0.435     -0.595     -0.773      0.652      0.684      0.269      1.396      2.539      1.396      0.473     -2.254      1.832      0.233      0.064      1.105      1.219     -0.667      0.087     -1.436      0.848      0.547     -0.368     -0.002     -0.413      0.034
     0.907      0.696     -2.161      1.184      1.037     -2.676      1.093     -0.457     -1.614      1.324     -1.276      0.626     -0.932     -1.823      1.275     -2.445      0.870      1.080     -0.134      0.812     -1.072      0.332      0.121     -0.131      0.503      2.132      0.496     -2.238      1.354      0.519     -1.551      0.788     -0.615     -1.556      0.981      0.345      0.173     -0.975     -1.666      1.081     -0.983      0.220      0.901     -0.071      0.363
    -1.093     -0.304      0.839      1.184      1.037      0.324      0.093     -0.457     -0.614     -1.676      0.724     -1.374      0.068     -0.823      0.275      0.555     -0.130      0.080     -1.134     -0.188      0.241     -0.553     -0.206      0.166      0.368     -1.301      0.156      1.024      1.016      0.612      0.158      0.577     -0.270     -0.834     -1.817      0.314     -0.530      0.249     -1.279      0.011      0.349      0.653      0.411     -1.208     -0.448
    -2.093      0.696      1.839      1.184     -2.963     -2.676      1.093      1.543      2.386     -2.676     -2.276     -2.374      1.068      1.177     -2.725     -2.445      0.870      1.080      0.866     -3.188     -2.121     -0.284      0.445      1.390     -2.495     -0.061      0.995      1.424     -0.073     -0.527     -0.483      1.376      0.994      1.086     -1.529      0.728     -1.905      0.745     -0.071     -1.384      0.042      1.094      0.414     -0.014     -1.064
     0.907     -2.304     -2.161     -0.816      1.037      1.324      1.093     -1.457      1.386      1.324      1.724     -2.374      0.068      1.177      1.275      1.555      0.870      1.080      0.866      0.812      0.873     -0.404      0.193      0.728      0.921      0.045     -1.850     -2.348     -1.605      0.244      0.637      1.566     -1.604      0.727      0.842      0.432     -1.729     -0.215      0.323      0.900      0.536      1.481      0.742      0.455     -0.108
    -0.093     -1.304      0.839      1.184      0.037      1.324      1.093      1.543      0.386      0.324      0.724      0.626     -0.932     -0.823      0.275      1.555      0.870      1.080      0.866      0.812      0.420      0.284      0.178     -0.463      0.388     -0.650     -1.662      0.720      1.487     -0.403      0.763      0.863      1.406      0.725      0.041      0.236      0.311     -0.950     -0.278     -0.099      0.965      0.411      0.894      1.113      0.429
    -2.093     -0.304     -0.161      1.184     -2.963      0.324     -0.907     -0.457      0.386     -0.676     -1.276     -0.374      0.068      1.177     -0.725     -0.445     -1.130      0.080     -0.134     -2.188     -0.461     -0.364     -0.093      0.319     -1.595     -1.766      0.199     -0.018      0.757     -1.411      0.754     -0.488     -0.346      0.255      0.122     -0.354      0.156      0.311      0.945     -0.081      0.033     -0.735      0.137     -0.326     -0.918
     0.907     -0.304     -1.161      0.184      1.037      1.324     -0.907     -1.457     -0.614     -0.676     -0.276     -0.374     -0.932      0.177     -0.725     -0.445     -1.130     -0.920     -0.134      0.812      0.049     -0.334     -0.474     -0.234      0.196      0.760      0.084     -0.538      0.351      0.691      1.198     -0.566     -0.844     -0.238     -0.870     -0.205      0.024     -0.476      0.377     -0.803     -0.491     -0.735     -0.123     -0.004      0.800
     0.907     -0.304      1.839     -0.816     -2.963      0.324     -0.907     -0.457      0.386     -0.676     -0.276      1.626      1.068      2.177     -2.725     -2.445     -1.130     -0.920     -0.134     -0.188     -0.744      0.081      0.183      0.197     -1.116      1.820     -0.302      1.424     -1.058     -1.858      1.002     -1.067     -0.640      0.402     -0.106      0.797      1.441      1.054      1.856     -2.076     -1.445     -1.219     -1.111     -0.216      0.958
    -0.093      0.696      0.839     -1.816      1.037      1.324      1.093      0.543      1.386     -0.676     -1.276     -0.374     -2.932      2.177      1.275      0.555     -0.130     -0.920      1.866      0.812     -0.590      0.112     -0.950      0.813      0.805      0.785      0.667      1.800     -2.617     -0.066      1.870      1.003      1.651      0.796     -0.984     -0.389     -0.657     -1.773      1.315      0.829      1.162     -0.167      0.491      1.433     -0.001
    -0.093     -0.304     -1.161     -1.816      1.037     -0.676     -0.907      1.543     -1.614      1.324     -0.276      0.626      1.068     -1.823      1.275      0.555     -1.130     -0.920     -2.134      0.812     -0.002      0.177      0.697     -1.745      0.172     -0.137     -0.416     -1.828     -0.087      0.857     -0.692     -0.986      0.855     -0.103      1.126     -0.242      0.278      0.296     -0.135      1.259      0.595     -1.241     -1.830     -0.983      0.625
     0.907     -0.304      1.839     -0.816     -1.963      0.324      0.093      1.543     -0.614     -0.676     -1.276      0.626      1.068      1.177     -1.725     -0.445     -0.130      1.080      0.866     -1.188     -0.613      0.512      0.882     -0.132     -1.240      1.612     -0.731      0.847     -0.682     -0.904      1.080     -0.332      0.535     -0.570     -0.103     -0.230     -0.199     -0.039      1.310     -1.156      0.272     -0.652      0.122      0.785     -0.141
    -1.093     -0.304     -2.161      2.184     -0.963      0.324      0.093      0.543     -0.614      0.324      1.724     -0.374     -0.932      0.177      0.275      0.555      0.870      0.080      0.866      0.812      0.563      0.037     -0.220      1.397      0.074     -1.746     -0.349     -1.958      0.817     -1.190     -0.274      0.299      0.715     -1.744      0.273      0.954     -0.432     -0.760     -1.196      0.266     -0.137      0.819      0.328      0.003      0.579
    -0.093     -0.304     -1.161     -0.816     -1.963      1.324      0.093      0.543      0.386      0.324     -1.276     -1.374      1.068     -0.823      0.275     -0.445     -0.130      0.080      0.866     -0.188     -0.537     -0.690      0.293     -0.389     -0.954      0.353      0.447     -1.353     -0.401     -1.090      1.756      0.948      0.306      0.791      0.725     -0.421     -0.339      0.662     -0.434      0.713      0.213      0.778     -0.357      1.250      0.701
    -0.093     -1.304      0.839      0.184      0.037      1.324      1.093     -1.457      2.386     -0.676      0.724     -2.374      1.068     -1.823      0.275     -0.445     -1.130      1.080      1.866      0.812      0.181     -0.875      0.970     -0.067     -0.388     -0.296     -0.499     -0.023      0.143      0.515      1.113      1.980     -2.491      2.364     -0.502      0.372     -1.100     -0.144     -1.684      0.396     -0.614     -0.255     -0.161      1.783      1.150
    -1.093     -0.304     -0.161      1.184      0.037      0.324      0.093     -0.457     -0.614      0.324     -0.276     -1.374      0.068     -0.823      0.275      0.555     -0.130      0.080     -1.134     -2.188      0.035     -0.537     -0.143      0.283     -0.630     -1.240      0.181     -0.090      0.950      0.941      0.487      0.634     -0.162     -0.843      0.717     -0.414     -0.606      0.262     -1.182      0.515      0.649      0.533      0.401     -1.158     -1.512
     1.907     -0.304     -0.161      0.184      0.037      0.324     -1.907      1.543      0.386      1.324      1.724      0.626      0.068     -0.823      0.275      0.555     -0.130     -0.920     -1.134     -0.188      0.829     -0.044     -0.166      0.277      0.355      1.193     -0.405     -0.180     -0.274     -0.240     -0.625     -1.787      1.817      0.232      1.231      0.383      0.718      0.345     -1.274      0.087     -0.445     -0.071     -0.693     -1.258     -0.655
     0.907     -0.304     -0.161     -1.816      1.037      1.324      0.093      1.543      0.386     -2.676      0.724      0.626      1.068      1.177      0.275      1.555      0.870      1.080     -2.134     -1.188      0.651      0.276      0.235     -0.295     -0.122      0.125     -0.532     -0.354     -1.544      1.081      0.553     -0.228      1.157      0.642     -2.623     -0.260      0.157      0.872      1.397      0.372      0.715      0.407      0.927     -1.960     -1.296
    -0.093      0.696      0.839      0.184      0.037      1.324      1.093      1.543      0.386      1.324     -1.276     -0.374      1.068      0.177      1.275      1.555      0.870      1.080     -1.134      0.812     -0.336      0.257      0.640      0.704      0.295      0.135      0.450      0.178     -0.606     -0.385      1.668      0.766      0.819     -0.278      1.036     -0.801     -1.007      0.269     -0.439      1.163      1.755      0.677      0.405     -1.467      0.512
     0.907      0.696      0.839      1.184     -0.963      0.324      1.093      0.543      2.386      1.324      0.724      1.626      0.068     -0.823     -0.725      1.555      0.870      0.080      0.866     -1.188      0.995      0.689     -0.011      1.172     -0.022     -0.054     -0.106      1.064     -0.025     -0.885     -0.561      0.489      0.636      1.558      1.296     -0.838      0.650      0.094     -2.099     -0.664      0.481     -0.066      0.155      0.099     -1.278
    -1.093     -0.304      0.839      0.184      1.037     -0.676      1.093      0.543     -1.614      0.324      0.724      0.626      1.068      0.177      0.275      0.555      0.870      1.080     -0.134      0.812      0.002      0.305      0.880      0.562      0.189     -1.041     -0.672     -0.135     -0.525      0.827     -0.783      0.681     -0.605     -2.093      0.115      0.858      0.253      0.031     -0.211      0.251      0.437      0.468     -0.227     -0.451      0.619
    -1.093     -0.304     -2.161      1.184      0.037     -0.676      0.093     -2.457      1.386      0.324     -1.276     -2.374      0.068      1.177     -0.725     -0.445     -0.130     -2.920      0.866     -0.188     -0.736     -0.367     -1.273      0.921      0.382     -0.411     -0.122     -0.779      0.310     -0.366     -0.049      0.488     -1.052      0.534      0.178     -0.061     -1.816      1.572      0.306     -0.896      0.488      0.219     -1.189      0.411     -0.419
    -0.093      0.696      0.839      1.184      1.037      1.324      1.093     -1.457      1.386      1.324      0.724     -0.374      1.068      2.177     -0.725      0.555      0.870      0.080     -0.134      0.812      0.508      0.466      0.275      0.867      0.982     -0.586      0.103      0.525      0.289      0.137      0.873      0.632     -1.804      0.665      0.720     -0.028     -1.073      0.710      1.381     -1.079     -0.103      0.144     -0.285     -0.691     -0.139
    -0.093     -0.304     -2.161     -0.816      0.037      1.324     -1.907     -2.457     -0.614     -2.676     -2.276      1.626      1.068      2.177     -2.725     -1.445     -0.130     -1.920     -1.134      0.812     -1.396      0.143     -0.333     -0.004     -0.367      1.195     -0.404     -1.781     -0.693      0.581      2.702     -2.086     -2.002     -0.559     -2.473     -0.213      1.318      1.512      2.031     -2.477      0.340     -0.347     -1.564     -0.836      1.102
    -0.093      0.696      1.839      2.184      0.037      1.324      1.093      1.543      0.386     -0.676     -0.276     -0.374      0.068      1.177     -1.725      0.555     -0.130      1.080      0.866     -0.188     -0.094     -0.056      0.421      1.170     -0.295      0.069      0.725      1.422      0.986      0.387      1.361      1.129      1.046     -0.593     -0.643     -0.102     -0.320     -0.460      0.043     -1.614      0.676     -0.065      0.590      0.296     -0.010
    -0.093     -0.304      0.839     -0.816      0.037      0.324      1.093      1.543     -0.614      0.324     -0.276      0.626      1.068     -0.823      1.275      1.555     -0.130      0.080     -0.134     -0.188      0.065     -0.179      0.602     -1.242     -0.065     -0.162     -0.031      0.260      0.341      0.083      0.312      1.336      0.828      0.386      0.365     -0.319      0.797      0.229      0.242      1.282      1.348      0.165     -0.570      0.507     -0.050
     1.907     -0.304     -0.161      0.184      0.037      1.324      0.093     -0.457     -0.614     -0.676      1.724     -0.374      0.068      0.177     -0.725      1.555      0.870      0.080      0.866     -0.188      1.342      0.234      0.205     -0.063      0.152      0.461     -0.586     -0.445      0.326      0.008     -0.040     -0.166     -0.715     -0.554     -0.873     -0.313     -0.846     -0.270      0.155     -0.927      0.087      0.511     -0.153      0.999     -0.378
    -0.093     -0.304     -2.161      1.184     -0.963      0.324      0.093      1.543      0.386     -0.676     -1.276     -0.374     -1.932      0.177     -0.725     -1.445     -0.130      1.080      0.866     -1.188     -0.932      0.409      0.087      0.258     -1.450      0.869     -0.841     -2.190      0.952      0.428      1.290     -0.176      1.545     -0.089     -0.038      0.117     -0.916     -1.957     -0.104      0.002     -0.257     -0.640      1.049      0.794      0.011
    -0.093      0.696      1.839     -0.816      1.037      1.324      1.093      1.543      0.386      0.324      1.724      1.626      1.068     -0.823      0.275     -0.445      0.870     -1.920      0.866      0.812      0.364      0.618      0.329     -0.221      1.108     -0.420      0.146      1.325     -0.502      0.022      0.964      0.540      1.028      0.535     -0.347      0.929      0.677      0.699     -0.677     -0.153     -0.789     -0.134     -2.431      0.999     -0.135
     1.907     -1.304     -1.161      1.184     -1.963      1.324      1.093      1.543      0.386     -1.676     -1.276      0.626      0.068      1.177     -1.725      1.555      0.870      1.080      0.866     -0.188      0.141     -0.236     -0.010      1.038     -0.807      1.643     -0.991     -1.140      0.110     -1.143      1.138      1.380      1.646     -0.493     -1.335     -1.402      0.875      0.013     -0.019     -1.358      1.339      1.152      0.669      0.294      0.451
    -0.093     -0.304     -1.161      1.184     -0.963      0.324      1.093     -1.457      0.386     -1.676     -0.276      0.626      1.068      2.177      0.275     -0.445     -0.130      1.080      0.866     -1.188      0.104      0.306      0.361      0.957     -0.685     -0.263     -0.764     -1.643      0.072     -0.344      0.180      0.627     -1.819     -0.524     -1.205     -0.559      0.207      0.605      1.125      0.578     -0.574     -0.401      0.566      0.108     -0.663
    -0.093      0.696     -0.161      0.184     -0.963     -0.676     -0.907      0.543     -0.614      0.324      1.724      0.626      0.068     -0.823      0.275     -0.445      0.870      0.080      1.866      0.812      0.539      0.437      0.220     -0.206     -0.379     -0.600      0.271     -0.208      0.478     -0.663     -1.227     -1.340      0.372     -0.577      0.496      0.979      0.086     -0.128     -0.638      0.455     -0.922      0.304     -0.063      2.057      1.090
     0.907     -0.304      1.839     -1.816      1.037     -0.676     -2.907      1.543     -1.614      1.324      1.724     -0.374      1.068     -0.823      1.275     -0.445     -2.130      1.080      1.866      0.812      0.249     -0.434      0.892     -0.541      1.023      0.537     -0.183      0.970     -1.415      0.011     -0.879     -2.353      0.445     -1.328      0.649      1.208      0.411     -0.072     -0.392      0.824     -0.762     -1.638     -0.140      2.166     -0.301
    -2.093     -0.304     -0.161     -0.816      1.037     -1.676      1.093      1.543     -1.614     -0.676     -1.276     -1.374     -2.932     -1.823     -0.725     -0.445     -1.130      1.080     -1.134      0.812     -0.637     -0.762     -0.410     -0.559      0.372     -1.516      0.450      0.322     -0.297      0.525     -0.792      1.917      2.007     -1.020     -1.061     -0.377     -0.274     -2.180     -1.478     -1.115      0.325      0.001      1.605     -0.756      0.389
    -2.093     -0.304     -1.161     -0.816      0.037      0.324      0.093      1.543      0.386      1.324     -1.276     -1.374     -1.932     -0.823      0.275      0.555     -1.130     -0.920      0.866     -0.188     -0.064     -0.648     -0.573      0.022     -0.121     -1.992      0.348     -0.504     -0.604      0.351      0.544      0.647      2.212      0.421      1.293     -1.087     -0.432     -1.044     -0.842      0.228      0.568     -0.356     -0.366      0.921     -0.029
    -0.093      0.696      1.839      0.184      0.037     -0.676      1.093      0.543     -1.614      0.324     -0.276      0.626      1.068      0.177     -0.725      0.555     -0.130      1.080     -1.134      0.812     -0.020      0.550      0.344     -0.684      0.945     -0.062      0.150      1.480      1.026     -0.802     -0.762      0.724      0.261     -1.155     -0.189     -0.028     -0.121      0.702      0.811     -1.206      0.640     -0.888      0.583     -0.923      0.085
    -2.093      0.696      0.839      1.184      0.037      1.324      1.093     -0.457      0.386      0.324      1.724      1.626      1.068      1.177      0.275      0.555      0.870      0.080      0.866      0.812      1.078      0.859      0.465      0.349      0.842     -3.019     -0.487      0.448      0.733     -0.744      0.301      0.257     -0.987      0.207     -0.113     -0.046      0.197      0.686      0.880      0.138     -0.751     -0.232     -0.686      0.565     -0.062
     0.907     -1.304      0.839      0.184      0.037      1.324     -0.907      0.543      0.386     -0.676      1.724     -0.374      0.068     -0.823      0.275      1.555      0.870      0.080     -0.134      0.812      0.988     -0.068     -0.133      1.005      0.787     -0.123     -1.204      0.720     -0.890     -0.585      0.374     -0.808      0.655     -0.346     -1.182      0.126     -0.222      0.210     -1.739     -0.035      0.519      0.954      0.292     -0.717      0.153
     0.907      0.696      0.839     -1.816      1.037      1.324      1.093      1.543     -0.614      0.324      0.724      0.626      0.068     -1.823      1.275      0.555      0.870      1.080     -1.134      0.812      0.583      0.611      0.825     -0.536      0.396      0.434      0.154     -0.066     -1.362      0.777      0.899      0.526      0.599     -0.167      0.206     -0.073     -0.322     -0.981     -1.220      1.012     -0.051      0.011      0.196     -0.846      0.380
     0.907      0.696     -1.161      1.184      0.037      0.324      0.093     -1.457     -0.614      0.324      0.724      0.626      0.068      1.177      0.275      0.555     -0.130      0.080      0.866     -0.188      0.227      0.228     -0.133     -0.420     -0.680      0.641      0.318     -1.019      1.510      0.710      0.021     -0.120     -1.434     -0.239      0.674      0.453      0.248      0.274      1.611      0.673      0.372     -0.263      0.255      1.032      0.281
     0.907      0.696     -2.161      1.184      0.037      1.324      1.093     -1.457     -0.614      0.324      1.724      0.626      0.068     -0.823      0.275      0.555      0.870     -0.920      0.866      0.812      0.550      0.410     -0.627     -0.373      0.222      0.511      0.388     -1.506      1.477     -0.130      0.763      0.702     -0.933     -0.466      0.198      0.993      0.182      0.902     -0.518      0.043     -0.061      0.253     -0.168      0.990      0.661
    -1.093      0.696      0.839      0.184      1.037     -0.676      0.093      1.543     -0.614      0.324     -1.276      0.626      1.068     -1.823      0.275     -1.445     -0.130      1.080      0.866     -0.188     -0.553      0.129      0.693     -1.243     -0.046     -0.662      0.686      0.069      1.151      1.218     -0.111      0.108      0.877      0.554      0.503     -0.298      0.401      0.105     -0.754      0.391     -0.923     -0.402      0.094      1.634      0.038
     0.907     -0.304     -2.161     -1.816      0.037     -1.676     -0.907     -0.457     -0.614     -0.676      1.724      0.626     -1.932      1.177     -0.725     -0.445      0.870     -1.920     -0.134     -0.188      0.754      0.208     -0.961     -0.830     -0.112      0.142     -0.383     -1.224     -0.966      0.262     -2.161     -1.034      0.811     -0.007     -0.573      0.628      0.289     -0.791      2.090     -1.022     -1.186      0.537     -0.676      0.235     -0.123
     0.907      0.696      0.839     -1.816     -0.963     -0.676      0.093      1.543     -0.614      0.324      1.724     -0.374      0.068     -1.823      1.275      0.555      0.870      1.080      1.866      0.812      0.751      0.601      0.493     -0.626      0.288      0.118      0.099      0.338     -1.192     -1.302     -1.403     -0.403      0.838     -0.086      0.121      0.594     -1.128     -0.497     -0.925      1.115     -0.318      0.070      0.549      2.042      0.440
     0.907      0.696      1.839      0.184      1.037      1.324      1.093     -1.457      1.386      0.324     -1.276      0.626      1.068      1.177     -1.725      1.555      0.870      1.080     -1.134      0.812      0.188      0.271      0.732      0.609      0.625      0.895      0.499      1.115     -0.475      0.480      1.119      0.813     -2.334      0.805     -0.120     -1.363      0.125      0.291      0.578     -1.855      1.454      0.515     -0.016     -1.413      0.117
    -0.093     -0.304     -1.161      0.184      0.037     -0.676     -0.907     -1.457      0.386     -0.676     -0.276     -0.374      0.068     -0.823     -0.725     -1.445     -1.130     -1.920      0.866     -2.188     -0.257     -0.493     -0.379     -0.478     -0.801      0.246      0.098     -0.777      0.684      0.907     -0.346     -0.520     -1.143      0.741     -0.393      0.345      0.222      0.651     -0.220     -0.272     -1.120     -0.607     -1.423      1.133     -1.596
    -0.093     -1.304     -1.161      0.184     -1.963     -0.676     -0.907     -0.457      0.386     -0.676     -1.276     -0.374     -0.932     -0.823      0.275     -0.445     -1.130     -0.920      0.866     -0.188     -0.485     -0.341     -0.765      0.443     -0.534      0.451     -1.189     -0.656     -0.225     -1.490     -0.020     -0.519      0.280     -0.006     -0.473     -0.694      0.041      0.102     -0.979      0.615      0.033     -0.522     -0.040      0.568     -0.010
     0.907      0.696     -2.161      1.184      1.037      1.324      0.093     -2.457      0.386      0.324      1.724     -2.374     -0.932      1.177      0.275      1.555      0.870     -1.920      0.866      0.812      0.498     -0.262     -1.631      0.767      0.686      0.486      0.891     -0.327      0.518      0.263      0.818      0.182     -0.491     -0.330     -0.053      0.789     -1.813      1.177      0.590     -0.216      0.919      1.208      0.411      0.557      0.193
     0.907     -0.304     -1.161     -0.816      1.037      0.324     -2.907     -1.457      0.386     -0.676      1.724      1.626     -1.932     -0.823      1.275      1.555      0.870      1.080     -0.134      0.812      0.960      0.178     -0.241     -0.569      0.387     -0.094     -0.564     -0.956     -0.461      0.770     -0.622     -3.011     -1.145      1.005     -0.585      0.305      1.360     -1.518     -0.285      1.099      0.402      0.541      1.505      0.066      0.426
     1.907      0.696     -1.161     -0.816      1.037      1.324      1.093     -0.457     -0.614      1.324      1.724      1.626     -0.932     -0.823      1.275      1.555      0.870      1.080      1.866      0.812      1.021      0.878     -0.153     -0.708     -0.078      0.756     -0.408     -1.029     -0.042      0.965      0.370      0.282     -0.164      0.104      1.404      0.224      0.452     -0.887     -0.302      1.325      0.388     -0.213      1.187      2.303      0.818
    -1.093      0.696      0.839     -0.816      1.037     -0.676      1.093      1.543     -0.614      0.324      0.724      1.626      0.068     -0.823     -0.725     -0.445     -0.130      0.080     -0.134      0.812     -0.146      0.602      0.854     -0.487      0.124     -0.880     -0.010      0.124     -0.373      0.729     -0.526      0.454      0.470     -0.108      0.266      1.113      0.817     -0.910     -0.321     -0.776     -0.400     -1.000     -1.113      0.276      0.550
     0.907      0.696      1.839      2.184     -0.963      1.324      1.093      1.543     -0.614      0.324     -0.276      0.626      1.068      2.177     -0.725      0.555      0.870      1.080     -0.134      0.812      0.064      0.573      1.131      0.950     -0.293      0.876      0.062      0.819      1.009     -0.752      1.151      0.786      0.323     -1.325      0.407     -0.365      0.061     -0.250      1.275     -0.473      0.212      0.165     -0.430     -0.625      0.991
    -0.093      0.696     -2.161      1.184      1.037      0.324      1.093     -2.457      1.386      0.324     -1.276      0.626      1.068      0.177      0.275     -1.445     -0.130     -0.920      0.866      0.812     -0.630      0.189      0.244      1.062      0.389      0.526      0.333     -2.401      0.106      0.696      0.960      0.872     -2.563      0.447      0.100     -0.260      0.409      0.820     -0.854     -0.066     -0.457     -0.225     -1.282      0.442      0.346
     0.907     -0.304     -1.161      1.184      1.037      0.324      1.093     -1.457     -0.614      0.324      0.724      0.626     -0.932      1.177      0.275      1.555      0.870     -0.920     -0.134      0.812      0.788      0.353     -0.561      0.015      0.629      0.097     -0.854     -0.417      1.172      0.332     -0.527      0.819     -0.909     -0.792     -0.002     -0.542      0.121     -0.278      1.130      0.057      0.642      0.502     -0.230     -0.160      0.201
    -0.093     -0.304     -0.161     -0.816      1.037     -0.676      0.093     -1.457      2.386      1.324     -0.276      1.626     -0.932     -0.823      1.275      1.555     -0.130     -1.920      1.866      0.812      0.121      0.278     -1.120      0.104      0.684     -0.084     -0.720      1.003     -0.983      0.184     -0.785     -0.019     -0.311      2.354      0.970     -0.419      1.201      0.451     -1.014      0.899      1.383     -0.391     -0.494      1.623      0.034
     0.907      0.696     -0.161      1.184      0.037     -0.676     -0.907      0.543      1.386      1.324      0.724     -1.374     -0.932      0.177      0.275     -0.445     -2.130     -0.920      1.866     -0.188      0.124     -0.929     -0.430      0.941     -0.212      0.710      1.545      0.250      0.194      0.321     -0.786     -0.068      1.066      0.745      1.433      0.566      0.140     -0.320     -1.040      0.396     -0.385     -0.803     -0.181      1.367      0.150
     0.907     -1.304      0.839      1.184      1.037     -0.676     -0.907     -1.457     -0.614     -0.676     -0.276     -0.374      0.068     -0.823     -0.725      1.555     -0.130     -0.920     -2.134      0.812      0.029     -0.663     -0.573     -0.287      0.259      0.927     -0.602      1.284      1.573      0.822     -0.741     -0.089     -0.800     -0.207     -0.921     -0.288      0.617      0.730     -0.405     -0.788      1.362      0.843     -0.052     -1.914      0.477
    -1.093      0.696      0.839      0.184      1.037     -0.676      0.093      1.543      0.386      1.324     -1.276     -0.374     -0.932     -0.823      1.275     -0.445     -0.130      0.080      0.866      0.812     -0.162      0.160     -0.011     -0.027      1.815     -0.808      0.396      0.816      0.271     -0.706     -0.514      0.067      1.639      0.445      0.525     -1.025     -0.702     -0.933     -0.729      0.499     -0.228     -0.221      0.160      0.941     -0.758
    -1.093     -0.304      1.839      0.184      1.037      0.324      0.093      1.543     -1.614     -2.676     -1.276     -0.374      1.068     -0.823     -1.725     -1.445     -0.130      0.080     -0.134     -0.188     -0.648     -0.407      0.345     -0.161      0.096     -0.516      0.091      1.575      0.310      0.871      1.026      0.536      1.000     -1.455     -2.671     -0.405     -0.022      0.493     -0.888     -1.814     -0.481      0.261     -0.374     -0.101     -0.444
    -2.093      0.696     -1.161      0.184      1.037     -0.676      0.093      1.543     -1.614      0.324     -2.276     -1.374      1.068     -0.823      0.275     -1.445     -0.130      1.080      0.866     -0.188     -1.412     -0.412      1.166     -0.819     -0.719     -0.585      0.908     -2.283      1.043      1.952      0.661      0.404      0.197     -0.776      0.752     -0.140     -0.723     -0.420     -0.056      0.434      0.254      0.412     -0.304      1.348      0.390
    -0.093     -0.304     -1.161      1.184      1.037     -0.676     -0.907     -1.457      2.386     -1.676     -1.276     -0.374      1.068      2.177     -1.725      0.555     -1.130     -1.920      1.866      0.812     -0.136     -0.273     -0.190      0.969      0.757      0.213     -0.118     -1.064      0.084      0.282     -0.511     -0.772     -1.227      1.379     -1.951     -1.081      0.048      1.343      1.129     -2.320      0.591     -0.713     -1.685      1.171     -0.089
     0.907     -0.304      0.839     -0.816      0.037      0.324     -0.907      0.543     -0.614     -0.676      0.724     -0.374      0.068      0.177      0.275     -0.445     -0.130      0.080     -0.134     -0.188      0.532     -0.199     -0.233      0.113     -0.100      0.463     -0.280      0.863     -0.947      0.076     -0.123     -0.668      0.931     -0.727     -0.437     -0.026     -0.135      0.225      0.062      0.304     -1.063      0.290      0.229     -0.264     -0.048
    -0.093      0.696     -1.161     -1.816      0.037      1.324     -2.907     -1.457     -0.614     -0.676     -1.276      0.626      0.068      0.177     -0.725      0.555     -0.130     -0.920     -1.134      0.812      0.188      0.082     -0.892     -0.834      0.166     -0.019      0.460     -0.363     -0.953      0.023      1.052     -2.918     -0.625      0.099     -0.622     -1.509      0.434      0.897      0.790     -0.766      0.394     -0.214      0.144     -0.707      0.782
    -0.093     -0.304     -2.161      0.184     -1.963      0.324      1.093     -1.457      0.386     -1.676      0.724     -2.374     -0.932      1.177      0.275     -0.445      0.870     -0.920     -0.134     -2.188      0.435     -0.096     -0.516      0.436     -1.538     -0.524     -0.058     -1.597     -0.389     -0.688     -0.002      1.258     -0.826     -0.129     -0.794      0.235     -2.192     -0.466      0.621      1.109     -0.971      1.032     -0.239     -0.429     -0.751
    -0.093     -3.304      0.839      0.184     -1.963     -0.676     -1.907      0.543      0.386     -0.676     -1.276     -2.374      1.068      0.177     -0.725     -0.445     -2.130      1.080     -0.134     -1.188     -0.476     -1.434      0.877      0.595     -0.944      0.403     -1.759     -0.005     -0.230     -0.964     -0.142     -0.387     -0.412     -0.145     -0.161     -0.533     -0.212     -0.106     -0.367     -0.180      0.021     -0.281     -0.077     -0.588     -0.318
    -0.093     -0.304      0.839      0.184     -0.963     -1.676      0.093      0.543      0.386      0.324      0.724      0.626      1.068     -0.823      0.275     -0.445     -0.130      0.080     -0.134     -1.188      0.278      0.002      0.710      0.420     -1.806     -0.366     -0.464      0.372     -0.273      0.886     -1.794      0.110     -0.186     -0.126      1.176      0.254      0.573      0.162     -1.151      1.219     -0.887     -0.130     -0.958     -0.296      0.240
    -0.093      0.696      1.839     -1.816      1.037      1.324      1.093      1.543     -1.614     -0.676      1.724      0.626      0.068     -1.823      0.275      1.555      0.870      1.080     -2.134      0.812      1.304      0.517      0.146     -2.070      1.371     -1.470      0.037      1.598      0.318     -0.470     -0.115      0.617      1.397     -0.014     -1.284     -0.191     -0.178     -0.134      0.208     -0.242      0.111      0.206      1.013     -1.090     -0.310
     0.907     -0.304     -2.161     -0.816      0.037      1.324      1.093     -2.457     -1.614     -0.676      1.724     -1.374     -1.932      0.177      1.275      1.555     -0.130     -2.920     -1.134     -0.188      1.239     -0.787     -1.716     -0.823     -0.461     -0.455      0.464     -0.490      0.231      0.395      0.090      1.893     -0.418     -0.699     -0.484     -0.197     -0.217      0.125      0.786      1.406      0.065      0.836     -0.584     -0.714      0.166
    -0.093     -1.304     -1.161     -0.816      0.037     -1.676     -0.907     -0.457      0.386     -1.676      0.724     -0.374     -0.932      0.177     -1.725     -1.445     -1.130     -0.920     -0.134     -2.188     -0.113     -0.342     -0.254     -0.089     -0.692      0.167     -0.837     -0.924     -0.746      0.830     -1.455     -0.442     -0.112      0.450     -1.483      0.909      0.380     -0.558      0.166     -1.385     -1.273     -0.705     -0.643      0.001     -1.842
     1.907     -0.304     -0.161      0.184      0.037      1.324     -0.907      1.543      1.386      1.324      0.724     -2.374     -0.932      1.177      1.275      1.555      0.870      1.080     -0.134      0.812      1.066     -0.467     -0.007      0.591      0.851      0.945      0.147     -0.152     -0.308     -0.754      0.236     -0.340      1.441      0.896      0.860     -0.929     -1.596     -0.826      0.438      0.798      0.362      1.299      1.265     -0.293     -0.061
    -2.093     -2.304     -2.161      2.184      1.037     -1.676     -1.907     -0.457      0.386     -2.676     -1.276     -2.374     -0.932      2.177     -2.725     -0.445     -1.130     -0.920     -1.134      0.812     -0.670     -0.946     -0.620      0.366     -0.280     -1.310     -1.324     -1.540      1.851      1.243     -1.037     -0.983      0.181      0.025     -2.432     -0.281     -0.893     -0.149      1.760     -2.459      0.328      0.053     -0.177     -1.396      1.083
     0.907      0.696      0.839     -1.816      1.037      0.324      0.093      0.543      0.386      1.324      1.724     -0.374     -1.932     -0.823      0.275      0.555     -0.130      1.080     -0.134      0.812      0.985     -0.250     -0.172     -0.317      0.163     -0.145      0.943      1.123     -1.415      0.890     -0.737      0.423      0.701      0.655      1.213      0.242      0.099     -1.817     -0.593      0.230     -0.486      0.225      1.273     -0.008      0.752
    -0.093      0.696     -2.161      1.184      1.037      1.324      1.093     -2.457     -0.614      1.324     -2.276      1.626     -2.932      0.177     -0.725     -0.445     -0.130     -2.920      0.866      0.812     -0.864      0.468     -1.729      1.578      0.339      0.982      0.385     -0.373     -0.431      0.576      2.260      0.714     -0.377     -1.801      1.295     -1.133      1.046     -0.696     -1.235     -1.003      0.549     -0.701     -0.710      0.009      0.396
    -0.093     -0.304     -2.161      2.184      0.037      1.324      1.093      1.543      0.386     -0.676     -0.276      0.626      0.068      2.177     -0.725     -0.445      0.870     -0.920      0.866     -1.188      0.303      0.749     -0.323      0.932      0.267     -0.387     -0.988     -1.921      1.263     -0.167      0.990      0.298      1.780     -0.480     -0.815     -0.707     -0.521      0.449      1.407     -0.993     -0.614     -0.017     -0.374      0.376     -1.351
     0.907     -0.304      0.839     -1.816      1.037      1.324      0.093      0.543     -0.614      1.324      1.724      0.626      1.068     -1.823      1.275      1.555      0.870      1.080     -1.134      0.812      1.390      0.290      0.340     -1.034      1.582     -0.443     -0.606      0.711     -0.877     -0.334      0.006     -0.127      0.066      0.231      0.614     -0.230      0.163      0.502     -0.851      0.503      0.052      0.378      0.611     -0.444     -0.412
    -2.093     -1.304      0.839     -0.816     -1.963     -1.676      1.093      0.543     -1.614     -2.676     -1.276      1.626     -1.932     -0.823     -0.725     -1.445     -0.130      0.080     -0.134     -1.188     -0.848      0.024     -0.105     -1.205     -1.607     -1.166     -1.339      0.987      0.345     -0.477     -0.830      0.865      0.646     -0.541     -1.696      0.039      1.503     -1.772      0.163     -0.001     -0.463     -0.216      0.198      0.408      0.083
    -1.093      0.696      1.839      1.184      0.037     -1.676      1.093      1.543      0.386      0.324     -1.276      0.626      1.068      0.177      0.275     -2.445      0.870      1.080     -0.134      0.812     -1.459      0.883      1.043      0.717      0.225      0.591     -0.037      0.807      0.471     -0.159     -0.096      0.154      0.305     -0.160      0.158      0.977     -0.435     -0.325     -0.530      0.105     -0.629     -0.136     -0.283     -0.415      0.429
    -0.093     -0.304     -0.161      0.184      0.037     -0.676      0.093      0.543     -0.614     -0.676      0.724     -0.374      0.068      0.177     -0.725      0.555     -0.130      1.080     -0.134      0.812      0.767     -0.038      0.029      0.315      0.191     -0.917     -0.244     -0.216     -0.269     -0.175     -1.264      0.130      0.428     -0.834     -0.743     -0.285     -0.335     -0.009     -0.086     -0.762     -0.232      0.027      0.789     -0.341      0.604
    -1.093     -1.304      0.839     -0.816     -0.963      1.324      1.093     -1.457      1.386     -2.676     -0.276      0.626      1.068      1.177     -0.725      0.555     -1.130      1.080     -1.134     -1.188      0.268      0.099      0.214      0.006     -0.985     -1.501     -1.467      0.514     -0.822      0.039      1.024      0.979     -1.689      1.449     -2.203     -0.629      0.458      0.849      1.194     -0.245      0.306     -1.196      0.692     -1.116     -0.290
     0.907      0.696      1.839     -1.816      1.037      1.324     -2.907     -1.457     -1.614      0.324      1.724     -0.374      0.068     -1.823      1.275      1.555      0.870      0.080     -0.134      0.812      1.165     -0.138     -0.052     -0.975      1.014     -0.310      0.809      2.014     -0.754     -0.021      0.210     -2.750     -1.321     -0.686     -0.090     -0.125     -0.153      0.013     -0.857      0.760      0.274      1.098      0.160      0.520     -0.067
    -0.093     -0.304     -0.161     -0.816      0.037     -2.676     -1.907     -0.457     -0.614     -1.676     -1.276     -1.374      0.068     -0.823      0.275     -0.445     -1.130     -0.920     -0.134     -0.188     -0.584     -0.673     -0.339     -0.410     -0.852      0.336      0.408      0.122     -0.541      0.775     -2.198     -1.117     -0.226     -0.265     -1.265     -0.346     -0.228      0.457     -0.372      0.688      0.337     -0.279     -0.403      0.207      0.640
    -1.093      0.696     -0.161     -0.816     -1.963      0.324     -1.907      0.543      1.386     -0.676     -0.276      1.626      0.068      1.177     -0.725     -0.445     -1.130      0.080      0.866     -2.188     -0.041      0.310      0.976      0.036     -1.192     -1.130      0.511     -1.245     -0.753     -0.650      0.345     -2.330     -0.679      1.171     -0.124     -0.156      1.280     -1.023      1.218     -0.068     -0.153     -1.345     -1.083      0.862     -1.135
    -2.093      0.696      0.839     -0.816      1.037     -0.676      1.093      0.543      1.386     -0.676     -2.276     -2.374      1.068      2.177     -0.725     -0.445      0.870      1.080     -1.134      0.812     -0.921     -0.010      0.255      0.295      0.043     -1.227      0.665      0.640     -1.135      1.050      0.274      0.851      0.363      1.134     -0.693     -0.845     -2.293      0.800      1.864     -0.803      0.776      0.942      0.667     -1.292      0.665
    -1.093     -0.304     -2.161      2.184     -0.963     -1.676     -1.907     -1.457      2.386      0.324     -1.276     -0.374      0.068      2.177      0.275      0.555     -2.130     -0.920      1.866     -0.188     -0.333     -0.977     -0.350      1.849     -0.949     -0.800      0.735     -1.651      0.296      0.108     -1.360     -0.924     -1.077      0.828      0.830     -0.775      1.104      0.481      0.515      0.690      0.883     -1.050     -0.442      0.751      0.638
    -2.093      0.696      0.839      1.184      1.037     -2.676      0.093      1.543      1.386      1.324     -0.276      0.626      0.068     -0.823      1.275     -2.445      0.870      1.080      0.866      0.812     -1.065      0.688      0.542      0.150      0.739     -0.902     -0.064      0.432      0.947      0.249     -1.362     -0.479      0.888      1.215      0.856      1.504     -0.541     -0.589     -0.807      0.911     -1.198     -0.086      0.202      0.688      0.356
     0.907     -0.304      0.839      1.184     -2.963      1.324      1.093     -2.457     -1.614     -2.676      1.724      1.626     -2.932      0.177     -0.725      0.555      0.870     -1.920     -0.134     -2.188      0.874      0.749     -1.156      0.150     -1.875      0.025     -0.848      1.937      0.812     -0.959      0.417      0.203     -1.314     -1.682     -1.642      0.262      0.615     -1.410      0.123      0.235     -0.550     -0.214     -0.348     -0.264     -0.514
     1.907      0.696     -2.161      1.184      1.037      1.324      1.093     -1.457      1.386      1.324      1.724      0.626     -1.932     -0.823      1.275      1.555      0.870      0.080     -0.134      0.812      0.783      0.736     -1.135     -0.030      0.948      1.159     -0.076     -1.134      1.107      0.059      0.607      0.370     -0.124      1.450      0.721      0.415     -0.506     -0.659     -0.746      0.794      0.426      0.079      1.579      0.121      0.019
     0.907     -0.304     -1.161      0.184     -0.963      1.324      0.093     -2.457      0.386      0.324      0.724      0.626      0.068      1.177      1.275      0.555     -1.130     -1.920      0.866     -1.188      0.335     -0.027     -0.806      0.850     -0.540      0.445     -0.110     -0.195     -0.663     -0.467      1.026      0.356     -1.509     -0.176      0.722      0.247      0.738      1.194      0.431      1.542      0.106     -1.019     -0.874      0.252     -0.756
    -0.093     -0.304     -1.161      0.184     -0.963      0.324     -0.907     -1.457     -0.614      0.324     -0.276     -0.374     -0.932      0.177      0.275     -0.445     -1.130     -1.920      0.866     -2.188     -0.193     -0.654     -0.216      0.634     -0.707      0.165      0.311     -1.171     -0.619     -0.066      0.600     -0.235     -1.121     -1.042      0.644      0.064      0.589     -0.732     -0.326      0.593     -0.258     -0.386     -1.485      0.572     -1.680
     0.907      0.696      0.839      0.184      0.037      1.324      0.093     -0.457      0.386     -0.676      0.724     -0.374      1.068      0.177     -0.725      0.555     -0.130      1.080     -0.134      0.812      0.324     -0.192      0.900      0.591      0.180      0.640      0.960     -0.136     -0.415      0.053      1.139      0.175     -1.537     -0.090     -0.732      0.376     -0.057     -0.073     -0.359     -0.910      0.179      0.131     -0.096     -0.487      0.683
    -2.093      0.696     -2.161      2.184      0.037     -1.676      0.093      0.543     -1.614      0.324     -2.276      0.626      0.068      1.177      0.275     -1.445     -2.130      0.080     -1.134     -0.188     -0.875     -0.531      0.004      0.307     -0.146     -1.092      1.163     -2.220      1.806      0.324     -0.671      0.652      0.582     -1.908      0.441     -0.904      1.387      0.058      0.827      0.311     -0.457     -1.381      0.049     -1.329     -0.054
     0.907     -0.304     -1.161      2.184     -1.963      0.324     -1.907     -0.457      2.386      0.324     -0.276     -0.374     -2.932      0.177     -0.725     -1.445     -1.130      1.080      1.866     -1.188     -0.479     -0.431     -0.393      1.305     -0.892      1.352     -0.028     -0.794      0.764     -1.083      0.888     -1.213      0.081      1.226      0.712      0.194      0.425     -2.315     -0.901     -0.369     -0.817     -0.682      1.584      0.872     -0.473
    -0.093     -0.304      0.839     -0.816     -0.963      0.324      1.093      1.543      0.386     -0.676     -0.276     -0.374      0.068      0.177     -0.725      0.555      0.870      1.080      1.866     -0.188      0.079      0.299      0.503      0.038      0.027     -0.303     -0.594      0.215     -0.827     -1.029      0.231      0.946      1.172      0.562     -0.735     -0.409     -0.823     -0.660      0.084     -0.769      0.547      0.431      0.553      1.848     -0.164
    -1.093     -0.304     -2.161      0.184      0.037      1.324      1.093      1.543      0.386      1.324     -0.276      0.626      0.068     -0.823      1.275     -0.445      0.870      1.080      1.866      0.812     -0.061      0.497      0.613      0.692      0.378     -0.982     -0.887     -2.734     -0.548     -0.280      1.166      0.719      0.904      0.022      1.082     -0.200     -0.060     -0.685     -1.333      1.237     -0.219      0.128      0.176      1.475      0.325
     0.907      0.696      0.839     -0.816      0.037      0.324      0.093      0.543     -0.614      1.324      1.724      0.626      0.068     -0.823      1.275      1.555      0.870      0.080      1.866     -0.188      0.848      0.475     -0.039      0.372     -0.225     -0.016      0.195      0.743     -1.123      0.112     -0.391     -0.304      0.563     -0.731      1.552      0.544     -0.030      0.006     -1.105      1.438      0.596      0.331      0.157      1.853      0.050
    -0.093      0.696     -0.161      0.184      0.037     -0.676      0.093      0.543     -1.614      0.324      1.724      1.626      1.068      0.177      0.275     -0.445     -0.130      1.080     -0.134     -1.188      0.096      0.700      0.742      0.098     -0.275     -0.183     -0.048     -0.943      0.082      0.218     -0.709     -0.697     -0.161     -1.655      0.496      1.693      0.573      0.078      0.259      0.275     -0.445     -1.064      0.099     -0.243     -0.930
     1.907      0.696     -0.161     -0.816      0.037      0.324     -1.907     -0.457     -0.614      0.324      0.724     -0.374     -0.932     -0.823      0.275      0.555     -2.130     -0.920     -1.134     -0.188      0.827     -0.403     -0.253     -0.950     -0.104      1.043      0.959      0.121      0.109      0.167     -0.540     -1.312     -0.103      0.170      0.413     -0.550      0.280     -0.485      0.162      0.466     -0.429     -1.606     -0.563     -0.542     -0.179
     0.907      0.696      1.839     -1.816     -0.963      0.324      1.093      1.543      0.386     -0.676      0.724      1.626      0.068     -1.823     -0.725      0.555      0.870      1.080      0.866     -1.188      0.450      0.637      0.244     -0.594     -0.351      0.772     -0.028      1.506     -1.063     -0.515     -0.080      0.491      1.143      1.001     -0.435      0.149      0.803     -0.303     -1.260     -0.469      0.173     -0.025      0.733      1.231     -0.834
    -1.093     -1.304      0.839     -1.816      1.037     -2.676      0.093      1.543     -1.614      1.324     -1.276     -1.374      0.068     -1.823      1.275     -0.445      0.870      1.080     -0.134      0.812     -0.336      0.003      0.340     -1.237      0.763     -0.882     -1.331      0.681     -0.443      0.390     -2.231      0.340      1.214     -0.750      0.750     -0.774     -1.344     -0.356     -0.535      0.834     -0.013      0.909      0.582      0.443      0.141
    -1.093     -0.304      0.839      1.184      0.037     -1.676      0.093      1.543      2.386     -0.676     -0.276     -0.374      1.068      1.177     -0.725     -0.445     -0.130      0.080      0.866      0.812     -0.604     -0.050      0.125      0.909      0.940     -0.376     -0.420      0.836      0.150     -0.781     -0.976      0.151      1.272      1.503     -1.210      0.486     -0.426      0.840      0.140     -1.540      0.358      0.063      0.039      0.434     -0.089
    -2.093      0.696     -1.161     -1.816      1.037      1.324      1.093      1.543     -1.614      1.324      1.724      0.626      1.068      1.177      1.275      1.555      0.870      1.080     -2.134      0.812      0.781      0.577      0.456     -1.576      1.666     -2.746      0.297     -1.477     -0.279     -0.468      0.491      0.511      0.859     -0.106      0.587      0.450     -0.184      0.507      2.737      0.345      0.613      0.289      0.443     -1.410     -0.751
     0.907     -0.304      0.839     -1.816      0.037      0.324      0.093      1.543     -1.614     -2.676     -0.276     -0.374      0.068     -1.823      1.275     -0.445     -2.130      0.080     -1.134      0.812     -0.355     -0.928      0.233     -1.229     -0.013      1.173      0.551      0.526     -0.649      0.165      0.566      1.177      1.515     -0.486     -2.751      0.032      1.085     -0.180     -0.743      1.483      0.171     -0.859     -0.128     -0.483      0.663
    -0.093      0.696     -0.161      0.184     -0.963     -0.676      1.093      0.543     -0.614     -0.676     -0.276      0.626      1.068      1.177     -0.725      0.555     -1.130      0.080      1.866      0.812     -0.161     -0.211      0.348      0.768     -0.065      0.293      0.859     -0.286     -0.487     -1.053     -0.555      1.266      0.219     -1.203     -0.533      0.036      1.093      0.676      0.464     -0.767      0.725     -0.744     -0.467      1.464      0.954
    -1.093     -0.304     -1.161     -0.816      0.037     -0.676     -0.907     -0.457      1.386     -0.676      0.724      0.626      0.068      0.177     -0.725      0.555     -1.130      0.080     -1.134     -2.188      0.204     -0.140      0.082      0.630     -0.057     -1.234     -0.251     -1.426     -1.363      0.158     -0.977     -0.708     -0.545      0.895     -0.532      0.329      0.832      0.137     -0.334     -0.744      0.330     -0.886     -0.064     -1.625     -2.089
    -0.093     -0.304     -1.161      2.184      0.037      1.324      0.093      0.543      1.386      0.324      0.724      0.626      0.068      2.177      0.275     -0.445     -0.130     -1.920     -2.134     -0.188      0.322      0.102     -0.426      0.860     -0.524     -0.382     -0.458     -0.711      1.277      0.508      1.223      0.114      1.025      0.632      0.563      0.184      0.556      0.594      1.465      0.578     -0.876     -0.272     -1.407     -2.587      0.224
    -0.093     -3.304      0.839      2.184     -2.963     -0.676     -0.907      1.543      1.386      1.324     -0.276     -2.374      1.068     -1.823      1.275     -0.445     -1.130      1.080     -1.134     -1.188     -0.574     -1.225      0.909      1.262     -1.586      0.475     -1.987      0.042      1.000     -1.221     -0.093      0.292      0.467      0.197      2.105      0.658     -0.464     -0.153     -3.026      2.034      0.365      0.388     -0.117     -1.618      0.196
    -2.093     -1.304     -1.161     -1.816      1.037     -2.676     -0.907     -2.457     -1.614     -0.676     -2.276     -0.374      1.068      2.177      1.275     -1.445     -2.130      0.080     -1.134      0.812     -1.162     -1.066     -0.397     -0.180      0.550     -0.809     -0.280     -0.782     -1.473      0.454     -1.465      0.115     -2.097     -1.431     -0.911     -0.529      1.241      1.456      2.372      0.985     -0.134     -0.801      0.486     -1.085      0.219
     0.907      0.696      0.839     -1.816      0.037      0.324     -2.907     -1.457     -0.614     -0.676      0.724      0.626      1.068     -0.823      0.275      1.555      0.870     -0.920      1.866     -0.188      0.676      0.436     -0.067     -0.764      0.035      0.238      0.371      0.880     -0.917      0.025     -0.359     -3.298     -1.210      0.042     -0.422     -0.308      0.052      1.071     -0.192      0.228      0.803      0.205     -0.882      2.347     -0.287
    -0.093     -0.304     -1.161      0.184     -0.963      0.324     -0.907      0.543     -0.614     -0.676     -1.276     -0.374     -0.932      0.177     -0.725      0.555     -0.130      0.080     -0.134     -0.188      0.100     -0.396     -0.266      0.036     -0.467     -0.225     -0.210     -0.802     -0.078     -0.622      0.274     -0.509      0.882     -0.612     -0.390     -1.488      0.361     -0.651      0.211     -0.347      0.463      0.256      0.500     -0.106      0.388
     0.907     -0.304     -1.161     -1.816      1.037      0.324      0.093      0.543      0.386      0.324      0.724     -0.374      0.068     -1.823      0.275      1.555      0.870      1.080      1.866      0.812      0.817      0.093      0.595     -0.539      1.179      0.134     -0.467     -1.689     -1.128     -0.250     -0.410     -0.174     -0.034      0.921     -0.324     -0.471     -0.563     -0.588     -1.199     -0.444      0.555      0.767      0.422      2.137     -0.185
    -2.093     -0.304     -0.161      2.184      1.037     -0.676     -0.907     -1.457      2.386     -0.676     -2.276     -0.374      0.068      2.177     -0.725     -2.445     -1.130     -0.920     -2.134     -0.188     -1.177     -0.550     -0.664      1.901      0.050     -0.879      0.230      0.284      0.457      0.939      0.729     -0.425     -0.719      0.970     -0.641     -0.582      0.423      0.833      0.457     -0.720     -0.971     -0.418     -0.024     -3.069     -0.287
    -2.093      0.696     -0.161     -0.816     -2.963      0.324     -2.907     -1.457     -0.614     -0.676     -0.276      0.626      1.068      0.177     -0.725     -2.445      0.870      1.080     -2.134     -2.188     -0.724      0.480     -0.027     -0.769     -2.031     -1.249      0.232     -0.086      0.062     -0.857      1.071     -3.301     -1.486     -0.167      0.426      0.691     -0.080      1.302      0.902      0.431     -1.571      0.165      1.028     -1.721     -0.436
     0.907      0.696      1.839      0.184      0.037      0.324      1.093      0.543      0.386      1.324      0.724      0.626      0.068      0.177      1.275      0.555      0.870      0.080     -1.134     -0.188      0.579      0.519      0.162     -0.024      0.013      0.120     -0.004      1.889      0.149      0.006     -0.339      0.660      0.289      0.493      1.373     -0.139     -0.223     -0.064      0.181      1.324     -0.186      0.254     -0.026     -0.985     -0.226
     1.907      0.696      1.839      0.184      0.037      1.324     -0.907      0.543      0.386     -0.676     -0.276      1.626      1.068      1.177      0.275      1.555     -1.130      1.080      0.866      0.812      0.366     -0.338      0.673      0.144     -0.773      1.527      1.041      0.998      0.083      0.773      0.889     -0.688     -0.237      0.441     -0.213     -0.698      2.231      0.172      1.053      0.754      1.106     -0.667      0.142      0.858      1.582
    -2.093     -0.304      0.839     -1.816      0.037     -0.676     -0.907      1.543     -1.614      1.324     -0.276     -2.374      1.068     -0.823      1.275     -0.445      0.870      1.080      1.866      0.812     -0.492     -0.529      0.624     -1.502      0.200     -1.437      0.297      0.323     -0.360     -0.243     -0.175     -0.441      0.884     -0.241      1.220      0.301     -1.640      0.152      0.487      1.271      0.032      1.603      0.350      2.667      0.725
    -2.093     -0.304     -0.161      2.184      0.037     -2.676     -1.907     -1.457      0.386      0.324     -1.276     -1.374      0.068      1.177      0.275     -2.445     -0.130     -0.920      0.866     -0.188     -1.118     -0.491      0.150      0.627     -0.273     -0.897      0.120     -0.269      1.524      0.230     -1.413     -1.331     -1.478     -0.142      0.416      0.448     -0.584     -0.276      0.528      0.379     -1.154      0.399     -1.052      0.343      0.116
     1.907      0.696     -1.161      0.184      1.037      1.324      1.093     -0.457     -0.614          *     -0.276      0.626     -0.932      0.177          *      0.555      0.870     -0.920      0.866     -0.188      0.494      0.297     -0.719     -0.400      1.034      1.320      0.363     -0.345      0.638     -0.111      0.848      0.900      0.489     -0.444     -0.435     -0.836      0.058     -0.069      0.425      0.962      0.030      0.410      0.137      1.037     -1.146
    -0.093     -0.304      0.839      1.184     -0.963      0.324      1.093     -1.457      1.386     -0.676     -0.276      0.626      1.068      2.177     -0.725      0.555     -0.130     -0.920      0.866     -0.188      0.493     -0.015      0.039      1.046     -1.569     -0.563     -0.246      0.678     -0.099      0.517     -0.212      1.115     -1.497      0.626      0.375     -1.106      0.688      1.087      1.150      0.187      0.011     -0.114     -0.966      0.229      1.310
     0.907      0.696     -1.161      1.184     -0.963      0.324      0.093     -1.457      1.386      0.324      1.724      1.626     -0.932      1.177     -0.725      0.555     -0.130     -0.920     -0.134     -0.188      0.704      0.344     -1.226      1.188     -0.535      0.233      0.366      0.235     -0.144     -0.438      0.011     -0.241     -0.195      0.353      0.411      0.639      1.163      0.511      0.007     -0.784     -0.090     -0.647      0.719     -0.752      0.235
    -2.093     -1.304     -0.161     -1.816      0.037     -1.676     -0.907      0.543      1.386      0.324     -2.276     -0.374      1.068      0.177     -0.725     -1.445     -2.130      1.080      1.866      0.812     -0.874     -0.761      0.616     -0.344     -0.024     -1.182     -0.564     -0.801     -1.459      0.180     -0.932     -0.209     -0.160      1.739      0.304     -0.979      0.758      0.490      0.531     -0.690     -0.370     -1.203      0.193      1.983      0.920
     0.907      0.696     -1.161     -1.816      1.037      0.324      0.093     -1.457     -1.614      1.324      0.724     -0.374      1.068     -0.823      0.275      0.555      0.870      0.080     -1.134     -0.188      0.586      0.621     -0.237     -1.092      0.397      0.388      0.259     -0.969     -0.936      0.609     -0.317     -0.235     -1.215     -0.781      1.057     -0.254     -1.299      1.311      0.301      0.055     -0.196      0.341      0.376     -0.742     -0.695
     0.907      0.696     -1.161     -1.816      0.037      1.324      0.093      0.543     -0.614      0.324      1.724      0.626      1.068     -0.823      0.275      1.555      0.870      1.080     -1.134      0.812      1.342      0.673      0.556     -0.436      0.204     -0.623     -0.002     -1.536     -1.458     -0.121      0.097     -0.658      0.106     -0.238      0.213     -0.239     -0.397      0.479     -0.418      0.290     -0.027      0.131      0.344     -0.706      0.640
    -0.093      0.696      0.839      0.184      0.037      1.324      1.093      1.543      1.386      0.324      0.724      1.626      1.068      0.177     -0.725     -0.445     -0.130     -0.920      0.866     -0.188      0.036      0.487     -0.012     -0.291     -0.019      0.015      0.277      0.863      0.468      0.087      1.421      0.579      1.640      1.591      0.318      0.785      1.026      1.128      0.625     -0.678     -0.431     -0.784     -0.949      0.967     -0.243
    -1.093      0.696      1.839     -1.816     -0.963      1.324      1.093      1.543     -0.614      1.324     -1.276      0.626     -1.932     -1.823      0.275     -2.445      0.870      1.080      0.866     -0.188     -0.759      0.517      0.273     -0.923     -0.025     -0.477      0.125      1.727     -0.822     -0.857      2.041      0.621      1.147      0.330      1.338     -0.145     -0.047     -2.260     -0.838      0.518     -1.291      0.120      0.653      1.521     -0.179
    -2.093     -3.304     -1.161     -1.816      1.037     -1.676      1.093      1.543     -1.614     -0.676     -0.276      1.626      1.068      0.177      0.275      1.555      0.870      1.080     -0.134      0.812     -0.141      0.207      0.828     -1.004      0.591     -2.131     -3.321     -1.651     -0.741      0.686     -1.606      0.729      0.482     -0.733     -0.991      0.007      1.273     -0.010      1.272     -0.005      1.733      0.572      0.122      0.552      0.220
    -1.093      0.696     -0.161      1.184     -0.963     -2.676     -0.907      0.543     -1.614      1.324     -0.276     -1.374      0.068     -0.823     -0.725     -0.445     -0.130      1.080      0.866     -1.188     -0.458     -0.138      0.333     -0.598     -1.268     -0.514      0.866     -0.490      1.762      0.250     -2.094     -0.629      0.022     -1.061      1.818      0.326     -1.096     -0.187     -0.227     -0.248      0.245     -0.133      0.698      1.063     -0.161
     0.907      0.696     -0.161     -1.816      1.037      0.324     -0.907      0.543     -1.614      1.324     -0.276     -1.374      0.068     -0.823      1.275      0.555      0.870      0.080     -1.134      0.812      0.292     -0.180      0.201     -1.098      0.484      0.628      1.050     -0.315     -0.667      0.470      0.125     -0.801      0.463     -0.831      1.093     -0.764     -0.975     -0.180      0.305      1.157      0.316      1.212     -0.032     -0.543      0.340
     1.907      0.696      0.839     -1.816      1.037      0.324     -2.907      0.543     -0.614      1.324      1.724      0.626      0.068     -0.823      1.275      0.555      0.870      1.080     -2.134      0.812      1.415      0.446      0.613     -1.479      1.254      0.395      0.172      0.085     -0.338     -0.385     -1.079     -3.306     -0.210      0.516      0.553     -0.303     -0.020     -0.890      0.262      0.634     -0.983      0.121      0.424     -1.350     -0.105
    -0.093      0.696      1.839      0.184      0.037      0.324      0.093      0.543      1.386      0.324      0.724      0.626      1.068      1.177     -0.725      0.555     -0.130      0.080     -0.134      0.812      0.426      0.016      0.230      0.733      0.910     -0.589      0.749      1.702     -0.675     -0.964     -0.107     -0.130      0.188      0.767     -0.107     -0.026      0.717      0.894      0.544     -1.034      0.080     -0.113     -0.316     -0.510     -0.227
    -1.093     -1.304     -1.161     -1.816     -1.963      0.324      1.093      1.543      1.386      1.324     -0.276     -2.374     -2.932     -1.823      1.275     -1.445     -0.130      1.080      0.866     -0.188     -0.944     -0.998     -0.482      0.163     -1.011     -0.057     -0.301     -0.462     -1.971     -1.092      1.329      2.028      1.975      1.195      1.940      1.284     -0.917     -2.330     -1.928      1.606     -0.533      1.116      1.799      0.776      0.703
     0.907     -0.304      1.839      0.184      0.037      1.324      0.093     -0.457      1.386     -0.676     -0.276      0.626      0.068      0.177     -0.725      1.555      0.870      0.080      0.866      0.812      0.639      0.498     -0.200      0.546      0.402      0.391     -0.938      1.994     -0.326     -0.499      0.903     -0.416     -0.155      0.758     -0.979     -1.053     -0.075      0.378     -0.373     -0.775      0.631      0.056      0.189      0.526      0.574
     0.907      0.696     -1.161      0.184      1.037      1.324      1.093     -2.457     -0.614      1.324      1.724      1.626     -0.932      0.177      1.275      1.555      0.870     -1.920     -0.134      0.812      1.092      1.138     -0.910      0.617      1.008     -0.120     -0.335     -0.116     -0.368      0.054      0.359     -0.154     -1.505     -1.057      0.881      0.036      0.003      0.174     -0.529      0.773      0.165     -0.493     -0.698     -0.794      0.007
    -0.093      0.696     -0.161     -1.816      0.037      1.324      0.093     -0.457      1.386      1.324     -1.276     -1.374      1.068      0.177      0.275      1.555      0.870     -0.920     -2.134      0.812      0.242      0.092      0.085     -1.160      1.113     -0.499      0.558     -0.328     -0.727     -1.001      0.978      0.069     -0.474      2.170      0.563     -1.605     -1.486      0.900      1.182     -0.238      1.319      0.795     -0.985     -1.444     -0.276
     0.907      0.696      0.839      1.184      0.037      0.324      0.093      0.543      1.386      0.324     -1.276      0.626      0.068      1.177      0.275      0.555     -0.130      0.080      0.866     -0.188     -0.547      0.080     -0.155      0.286     -0.433      1.639      0.641      0.896      0.840      0.436      0.966      0.048      0.547      1.026      0.393     -0.434      0.407      0.218      0.851      0.643      1.207     -0.243      0.342      0.719      0.242
    -1.093     -2.304     -1.161      0.184     -0.963      1.324     -0.907     -0.457      1.386      0.324     -0.276     -0.374     -1.932      2.177     -0.725      0.555     -1.130     -0.920      0.866     -1.188      0.073     -0.744     -0.923      0.546     -0.631     -1.210     -1.520     -0.272     -0.420     -0.384      1.120     -0.065      0.493      0.931      0.629     -0.321      0.612     -0.720      1.558     -0.421      0.603     -0.055      0.300      0.506     -0.641
     0.907     -0.304     -1.161     -0.816      1.037      0.324     -0.907      0.543      1.386      0.324     -0.276     -0.374      0.068     -1.823      0.275      1.555     -1.130      0.080      0.866      0.812      0.325     -0.617     -0.185     -0.683      0.514      0.856      0.182     -1.109     -0.073      0.597      0.108     -0.264      0.799      1.681     -0.058     -0.577      0.630      0.198     -1.098      0.104      1.017     -0.386      0.382      1.138      0.393
    -2.093      0.696      0.839      1.184      0.037     -2.676      0.093     -1.457     -1.614      1.324     -1.276      0.626      1.068      1.177     -0.725     -0.445     -1.130      0.080     -1.134     -0.188     -0.687     -0.017      0.124      0.472      0.498     -1.455      0.735      0.618      0.749     -0.440     -2.171      0.195     -1.329     -1.871      0.975     -0.120      0.604      0.804      0.646     -0.805      0.483     -1.091     -0.104     -1.194     -0.427
    -0.093     -0.304     -1.161     -1.816      0.037      1.324      1.093     -2.457     -1.614      0.324      0.724      0.626      1.068     -1.823      1.275      1.555      0.870     -0.920     -2.134      0.812      0.616      0.502     -0.058     -1.903      0.274     -0.642     -0.787     -1.281      0.212     -0.158      0.772      0.633     -2.329      0.101      0.220     -0.197     -0.132      0.988      0.071      1.142      0.849      0.136     -0.723     -1.005      0.471
    -0.093      0.696     -0.161      1.184      1.037     -1.676      0.093      1.543     -0.614      0.324      0.724      0.626      1.068      1.177     -1.725     -1.445     -1.130     -1.920     -1.134      0.812     -0.112     -0.319      0.264     -0.020      0.484      0.068      1.041     -0.470      1.201      0.494     -1.522      0.319      1.184     -0.596     -0.035      0.907      1.131      0.546      1.176     -1.961     -1.419     -0.758     -2.311     -1.240      0.368
    -0.093     -0.304     -1.161     -1.816      1.037     -2.676     -0.907      1.543     -0.614      1.324     -0.276      0.626     -0.932     -0.823     -0.725     -1.445     -1.130      0.080     -1.134      0.812     -0.803     -0.500     -0.252     -1.111      0.673      0.716      0.190     -0.805     -0.649      0.268     -1.929     -0.431      1.854      0.241      1.163      0.818      1.278     -0.614      0.207     -0.941     -0.546     -0.511      0.540     -0.643      0.189
    -1.093     -0.304      0.839     -1.816     -2.963      0.324      0.093      1.543     -1.614     -0.676      0.724     -0.374      1.068     -0.823      0.275      0.555      0.870      1.080      0.866      0.812      0.463      0.424      1.007     -0.901     -0.334     -1.548     -0.748     -0.114     -0.921     -2.720     -0.112     -0.222      0.277     -0.824     -0.567      0.080     -0.855     -0.238     -0.032      0.386     -0.147      0.279     -0.320      1.484      1.060
     1.907      0.696     -0.161     -1.816      0.037      1.324      1.093      1.543     -1.614     -0.676      1.724     -0.374      1.068      0.177     -0.725      1.555     -1.130     -0.920     -0.134      0.812      1.155      0.098      0.098     -0.632      0.219      0.728      0.585     -0.339     -1.136     -0.103      0.059      0.920      1.405     -1.015     -0.764     -0.183     -0.367      0.855      0.645     -0.759      0.114     -1.183     -0.966      0.045      0.615
    -0.093      0.696     -2.161     -0.816      0.037      1.324      1.093     -2.457     -1.614      1.324     -2.276      0.626     -1.932     -1.823      1.275      0.555      0.870      1.080      0.866      0.812     -0.320      0.451     -0.533     -1.024      0.599      0.107      0.397     -1.601      0.262     -0.613      1.658      0.639     -1.825     -0.760      1.129     -1.594      0.073     -1.208     -0.890      1.134      0.924      0.209      1.761      1.490      0.353
    -0.093      0.696      1.839     -0.816     -0.963      0.324      1.093      1.543     -0.614      0.324      0.724      0.626      1.068     -1.823      0.275      0.555      0.870      1.080     -0.134     -1.188      0.175      0.468      1.313     -0.518     -1.284     -0.069      0.394      0.505     -0.088      0.423      0.280      0.623     -0.036     -0.170      0.931      0.448      0.101     -0.513     -1.363      0.911      0.274      0.188     -0.687     -0.020     -0.153
     0.907      0.696      1.839      1.184     -1.963      1.324      1.093      0.543      1.386     -1.676     -1.276      0.626      1.068      1.177     -1.725      0.555      0.870      0.080      0.866     -2.188     -0.071      0.301      0.547      0.329     -1.660      1.062      0.291      1.349      0.787     -0.254      1.601      0.861     -0.047      1.008     -0.711     -1.039      0.255      0.369      0.948     -0.824      0.688      0.489     -0.719      0.635     -0.760
     1.907      0.696      1.839     -0.816      0.037      1.324     -0.907      1.543      0.386     -0.676     -0.276     -0.374      0.068     -1.823      0.275     -0.445     -0.130      1.080     -0.134      0.812      0.047     -0.203      0.468     -0.173     -0.042      1.747      0.753      1.383     -0.624     -0.035      1.180     -0.583      0.852      0.524     -0.483     -0.438      0.046     -0.459     -1.455      0.418     -0.379      0.034      0.446      0.061      0.795
     0.907     -0.304     -0.161     -0.816      0.037      1.324      0.093      0.543     -0.614     -0.676      0.724      0.626     -0.932     -1.823     -0.725      1.555     -0.130      0.080      1.866     -0.188      0.744      0.356     -0.005     -1.701     -0.305      0.211     -0.746     -0.149      1.095      0.274      0.675     -0.244      0.614      0.664     -0.787     -0.361      0.031     -0.886     -0.162     -0.389      0.729     -0.585     -0.010      2.879      0.059
    -2.093     -0.304      0.839      1.184     -0.963     -1.676     -1.907     -2.457      1.386     -1.676     -2.276     -0.374     -1.932      1.177     -1.725     -2.445     -0.130     -0.920      0.866     -1.188     -1.492     -0.458     -0.830      1.513     -0.973     -0.710      0.171      1.611     -0.289      0.106     -0.338     -1.543     -1.565      0.124     -1.149     -0.077      0.184     -0.751     -0.188     -1.197     -0.475      0.365      0.177      0.154     -0.397
    -0.093      0.696     -1.161      0.184     -0.963      1.324     -0.907      0.543     -1.614     -0.676     -1.276     -1.374     -0.932      1.177      1.275     -0.445     -0.130      0.080     -1.134     -2.188     -0.346     -0.293     -0.119     -0.550     -1.544      0.223      1.017     -1.138      0.730      0.568      1.652     -0.717      0.643     -1.067      0.268     -0.754     -0.859     -0.805      1.663      2.008      0.133      0.379      0.365     -0.834     -0.987
     1.907     -1.304      0.839     -1.816      1.037      1.324     -1.907     -0.457     -1.614      0.324      1.724     -2.374     -0.932     -1.823      1.275      1.555      0.870      0.080     -2.134      0.812      1.033     -0.386     -0.103     -1.971      1.357      0.820     -0.909      1.002      0.208     -0.376      0.296     -1.566     -0.495     -0.012     -0.407      0.084     -1.703     -0.804      0.017      0.625      0.406      1.474      0.377     -1.077     -0.338
    -0.093      0.696     -1.161     -0.816      1.037      0.324      1.093     -0.457     -0.614      1.324      1.724      1.626      1.068      1.177      0.275      0.555      0.870      1.080     -1.134      0.812      0.669      0.781      0.604     -0.100      1.472     -0.660     -0.124     -1.544     -0.807     -0.450     -0.174      0.257     -0.923     -0.513      0.620      0.752      0.419      0.398      1.274     -0.377     -0.244     -0.043      0.219     -1.199     -0.272
     1.907      0.696      1.839     -1.816      1.037      1.324      1.093      1.543      0.386     -0.676      1.724      0.626     -0.932     -0.823     -0.725      1.555      0.870      1.080      1.866      0.812      1.375      0.553      0.323     -0.703      0.199      0.728     -0.060      1.580     -1.169      0.829     -0.088      0.478      1.269      0.979     -0.662     -0.344     -0.256     -1.407     -0.242     -0.813     -0.127      0.069      0.729      2.209      0.732
     1.907     -0.304      0.839     -1.816      1.037      1.324      1.093      0.543     -1.614          *      0.724     -2.374      1.068     -1.823          *      1.555      0.870      1.080     -2.134      0.812      0.734     -0.220      0.463     -1.746      0.969      0.968      0.091      0.250     -0.072      0.009      0.535      1.408      0.065     -0.348      0.062     -0.454     -1.981      0.500     -0.269     -0.402      0.612      1.165      0.312     -1.244      0.017
    -1.093     -0.304     -0.161     -0.816     -0.963      0.324     -0.907      0.543      0.386     -1.676     -0.276     -1.374      0.068      1.177     -0.725     -1.445     -0.130     -0.920      0.866     -2.188     -0.176     -0.343     -0.062     -0.150     -0.938     -0.866     -0.006     -0.101     -0.714     -0.140      0.376     -0.323      0.548      0.392     -1.098     -0.068     -0.894      0.297      1.218     -0.268     -1.105      0.188     -0.882      0.968     -1.322
    -0.093      0.696      1.839     -0.816     -1.963     -1.676      1.093      1.543     -1.614     -1.676      1.724      1.626      1.068      0.177     -2.725      0.555      0.870      1.080     -1.134     -2.188      0.631      0.702      0.913     -0.586     -1.103     -0.759      0.048      1.053     -0.208     -0.773     -2.231      0.226      0.472     -1.096     -1.012      0.620      0.615     -0.033      0.692     -2.240     -0.266      0.152     -0.044     -0.912     -1.176
    -2.093      0.696     -2.161     -0.816      0.037     -0.676      0.093     -1.457      0.386      0.324     -1.276      1.626      0.068     -0.823      0.275      0.555      0.870      0.080     -0.134     -0.188     -0.304      0.696     -0.558     -0.054      0.468     -1.669     -0.070     -1.565     -1.102     -0.217     -0.400     -0.638     -0.952      0.627      0.064     -0.698      0.628      0.720     -0.675     -0.017      0.792     -0.150      0.860     -0.097     -0.619
     1.907      0.696      1.839     -1.816      1.037      1.324      1.093      1.543     -1.614     -2.676      1.724      1.626      1.068     -1.823      1.275     -2.445     -3.130      0.080     -2.134      0.812      0.419     -0.445      0.476     -1.911      0.634      1.580      1.052      1.390      0.078      0.497      0.753      1.653      1.074     -0.116     -3.059      1.160      2.431      0.397     -0.115      1.025     -2.898     -2.672     -0.598     -1.143      0.476
    -0.093     -2.304      0.839      0.184      0.037     -0.676      0.093     -2.457      1.386     -0.676     -1.276     -1.374     -0.932     -0.823      0.275     -0.445     -0.130      1.080      0.866     -0.188     -0.436     -0.833     -0.129      0.479     -0.398      0.339     -1.495      0.968     -0.500      0.441     -0.290      0.896     -2.238      1.045     -0.465     -0.603     -0.110     -0.564     -1.229      0.408      0.185      0.901      1.101      0.652      0.104
     0.907      0.696     -2.161      1.184     -0.963      0.324      0.093     -0.457     -0.614     -0.676      1.724     -0.374      0.068      0.177     -0.725      1.555     -0.130     -0.920      1.866     -0.188      0.899     -0.011     -0.312      0.948     -0.894     -0.122      0.630     -1.939      0.091      0.200     -0.455      0.098     -0.058     -1.413     -0.275      0.365     -0.383      0.433     -0.502     -0.024      0.398     -0.285     -0.533      1.367      0.572
    -0.093      0.696     -0.161      0.184      0.037     -0.676      0.093      0.543      1.386      0.324     -1.276     -0.374     -0.932     -0.823      0.275     -1.445     -0.130      0.080      0.866      0.812     -0.923     -0.492      0.087      0.637     -0.306      0.751      1.051     -0.166     -0.458      0.243      0.434      0.696      0.576      0.939      0.494      0.171      0.390     -0.912     -1.287      0.395     -0.326      0.425     -0.146      0.465      1.020
    -0.093     -2.304      0.839      2.184     -2.963      0.324     -0.907      1.543      1.386     -2.676     -2.276     -0.374      1.068      2.177     -2.725     -0.445      0.870      1.080      0.866     -3.188     -1.119     -0.021      0.143      2.166     -1.465      1.174     -2.245      0.551     -0.002     -1.291      1.523     -0.740      1.257     -0.406     -1.880     -0.624     -0.387      0.922      0.135     -1.855      1.056      0.946      0.724     -0.461     -1.955
    -0.093      0.696     -1.161     -1.816      0.037      1.324      0.093     -2.457      0.386      0.324      1.724     -2.374      1.068     -1.823     -1.725     -0.445      0.870      1.080     -2.134     -0.188      0.658     -0.503      0.136     -0.489      0.696     -0.801      1.148     -1.211     -1.315     -0.561      0.690      0.571     -2.536      0.848     -0.011      0.665     -1.619      0.923     -1.315     -2.113     -1.355      1.468      0.909     -1.903     -0.801
    -1.093     -0.304     -1.161      1.184      1.037      0.324      0.093     -0.457      1.386      1.324      0.724      0.626      0.068     -0.823      0.275      0.555     -0.130      0.080      0.866      0.812      0.426      0.434      0.209      0.978      0.800     -1.511     -0.704     -1.264     -0.073      0.006     -0.133     -0.130     -0.773      0.524      0.883      0.119     -0.082     -0.172     -1.696     -0.098     -0.130     -0.745     -0.355      0.344      0.040
    -0.093      0.696     -0.161      1.184     -0.963     -1.676     -0.907      0.543     -0.614      0.324      0.724     -0.374      0.068     -1.823      0.275     -0.445     -0.130      0.080     -0.134     -0.188      0.215     -0.106      0.066     -0.292     -0.897     -0.385      0.682     -0.225      1.501     -0.190     -1.930     -0.935      0.447     -0.373      0.814      0.263     -0.080     -0.013     -1.503      0.808     -0.715     -0.027     -0.013     -0.127      0.586
    -1.093     -0.304      0.839     -0.816      0.037      0.324     -0.907     -1.457     -1.614      1.324     -0.276      0.626      0.068     -1.823      1.275      0.555      0.870      0.080     -1.134      0.812     -0.111      0.533      0.355     -0.901      0.373     -0.995     -0.894      0.513      0.245     -0.255      0.443     -1.433     -2.015     -0.825      1.192     -0.068     -0.128     -0.345     -0.955      1.223      0.776      0.119     -0.342     -0.606      0.247
    -0.093      0.696     -1.161      1.184     -0.963      0.324      1.093      1.543      0.386      1.324     -1.276     -1.374      0.068     -0.823      1.275      1.555     -0.130      1.080      1.866      0.812     -0.703     -0.421      0.725      0.593     -0.935      0.606      0.874     -1.909      0.306     -0.003      1.234      1.589      0.642     -0.143      1.694     -0.158     -0.603     -0.909     -1.341      1.750      2.417      0.460      0.319      1.600      1.607
     0.907      0.696      0.839      0.184      1.037     -1.676     -1.907      1.543     -0.614     -0.676     -1.276      1.626      1.068      1.177     -0.725      0.555     -2.130      0.080     -1.134     -0.188     -0.811      0.125      0.214     -0.334      0.584      1.565      0.637      0.730      0.372      0.472     -0.813     -2.131      1.331     -0.322     -1.028     -0.131      1.229      0.821      1.465     -0.974      1.544     -2.158     -0.200     -0.690     -0.798
     0.907     -1.304     -1.161      1.184      0.037     -0.676      0.093     -1.457      1.386      0.324     -0.276     -2.374      0.068      2.177     -0.725     -0.445     -1.130     -1.920     -1.134     -0.188      0.261     -0.436     -1.084      0.552     -0.126      0.716     -0.737     -0.150      0.724      0.157     -0.869      0.494     -0.279      0.846      0.493     -0.714     -1.705      1.434      1.620     -0.546     -0.590     -0.685     -0.544     -1.572      0.027
    -0.093      0.696      1.839     -0.816      0.037      0.324      1.093      1.543     -1.614      1.324      0.724     -0.374      1.068     -1.823      1.275     -0.445      0.870      1.080      1.866      0.812      0.300      0.654      0.994     -1.016      0.257     -0.408      0.031      0.876      0.100     -0.333     -0.013      0.528      0.406     -0.686      1.284      0.252     -1.102     -0.249     -0.843      1.009     -0.776     -0.114     -0.220      2.315      0.834
    -1.093     -0.304      1.839      1.184      1.037     -0.676      0.093     -2.457      1.386      0.324     -2.276          *      1.068      0.177      0.275     -0.445     -0.130      0.080      0.866     -0.188     -1.012      0.032     -0.012      0.844      0.503      0.043     -0.437      1.908      0.369      0.380      0.419      0.142     -2.252      0.594      0.053     -0.757     -0.146      1.104     -0.679      0.019      0.805     -0.087      0.125      0.411     -0.567
    -1.093      0.696     -0.161     -1.816      1.037     -0.676      0.093     -0.457     -0.614     -1.676     -0.276      0.626      0.068     -1.823     -1.725     -0.445     -0.130     -1.920     -1.134      0.812      0.054      0.234      0.164     -0.939      0.105     -1.228      0.446     -0.373     -0.754      0.800     -0.634     -0.205     -0.623      0.114     -1.849     -0.302      0.152     -0.074     -0.910     -1.732     -0.564     -0.372     -2.096     -0.531      0.854
    -0.093      0.696      0.839     -1.816      1.037     -1.676      1.093      1.543     -1.614      1.324     -0.276     -0.374      0.068     -1.823      1.275     -0.445      0.870      1.080      1.866      0.812     -0.563      0.293      0.609     -0.980      0.823      0.302      0.247      0.288     -0.732      0.305     -1.265      0.779      0.875     -0.777      0.812      0.612     -0.877     -0.626     -1.037      0.959      0.360      0.621      0.327      2.243      0.117
     1.907      0.696      0.839     -1.816      0.037      1.324      0.093      1.543     -0.614     -0.676      0.724     -1.374      0.068     -1.823     -0.725      0.555      0.870      0.080     -1.134     -0.188      0.611     -0.108      0.108     -1.321     -0.120      1.285      0.885      0.690     -0.467      0.001      0.632      0.198      1.351      0.583     -0.453     -0.367     -1.078     -0.022     -0.645     -0.717     -0.027      0.928     -0.096     -0.155     -0.424
    -1.093     -0.304     -0.161     -1.816     -0.963     -1.676     -0.907      1.543     -1.614      0.324      0.724     -1.374     -0.932     -1.823      0.275     -0.445      0.870      1.080      0.866      0.812      0.457     -0.238     -0.098     -0.843      0.504     -1.542     -0.159     -0.109     -1.024     -1.624     -1.877     -0.743      1.678     -0.878      0.091      0.005     -0.829     -0.814     -1.114     -0.069     -0.997      1.219      1.219      1.332      0.325
     0.907     -0.304      1.839      0.184      0.037      1.324     -0.907      0.543      0.386     -0.676     -0.276     -0.374      1.068      1.177     -0.725     -1.445     -1.130      0.080     -0.134     -0.188     -0.512     -0.347      0.241     -0.157     -0.716      1.375      0.041      1.398      0.321      0.663      2.005     -0.504      0.415      0.549     -0.286      0.625     -0.031      0.674      1.413     -0.374     -0.603     -0.951     -0.356     -0.190      0.563
     0.907     -2.304     -0.161     -0.816     -1.963      0.324      1.093     -2.457      0.386     -0.676     -0.276      1.626      1.068      1.177     -1.725     -1.445     -3.130     -2.920      0.866     -0.188     -0.565     -0.664     -0.597     -0.124     -1.055      1.415     -1.617      0.608     -0.690     -0.986      1.022      1.885     -1.789      0.524     -0.086      0.642      2.742      1.733      1.380     -1.039     -0.945     -2.148     -2.006      1.026      0.618
     0.907      0.696      1.839     -1.816      0.037      1.324      1.093      0.543     -0.614     -0.676     -1.276     -0.374      0.068      1.177     -0.725      1.555      0.870      1.080     -1.134      0.812      0.230      0.059      0.411     -0.449      0.684      0.831      0.607      1.319     -1.430     -0.552      1.136      0.947      0.103     -0.292     -0.871     -1.616     -0.393     -0.445      1.497     -1.052      1.467      0.846      0.430     -0.845      0.217
     1.907      0.696     -2.161      2.184      1.037      1.324      1.093     -2.457     -0.614     -0.676      1.724      1.626     -2.932      2.177     -0.725      1.555      0.870     -1.920      0.866      0.812      1.163      1.019     -1.794      1.557      1.297      0.818     -0.304     -0.352      0.677     -0.430      0.304      0.054     -0.470     -1.863     -1.341     -0.108      0.217     -0.690      0.462     -1.288      0.091     -0.551      0.276     -0.178     -0.486
     0.907      0.696     -0.161      0.184     -0.963      1.324      0.093     -0.457     -0.614      1.324      0.724     -0.374      0.068      1.177      1.275      1.555      0.870      1.080     -0.134      0.812      0.531      0.081      0.582      0.090      0.472      0.457      0.696     -0.738      0.116     -1.562      0.732     -0.062     -1.152     -0.743      1.127     -0.032     -0.515     -0.715      1.132      1.221      0.880      0.635      0.345     -0.259      0.295
     0.907     -1.304     -0.161     -0.816     -0.963     -0.676     -0.907     -0.457     -0.614     -0.676     -1.276     -1.374      0.068     -0.823     -0.725      0.555     -1.130      1.080      0.866     -1.188     -0.461     -1.187     -0.125     -0.556     -0.672      1.364     -0.164     -0.054     -0.305      0.108     -0.197      0.154     -0.290     -0.177     -0.246     -0.491      0.351      0.316     -0.350     -0.271      1.113      0.122      1.151      1.179     -0.674
     0.907      0.696      0.839      0.184      1.037      0.324     -1.907      0.543     -0.614      0.324      0.724     -0.374      0.068     -0.823     -0.725      1.555      0.870      1.080      0.866      0.812      0.842      0.375      0.166      0.180      1.003     -0.023      0.381      0.607     -0.027      0.075     -0.469     -2.290      0.283     -0.551     -0.189     -0.526     -0.996     -0.158     -0.925     -1.121      0.545      0.568      0.935      0.640     -0.036
    -0.093      0.696      1.839      0.184      1.037      1.324      1.093      1.543     -1.614     -0.676     -0.276      1.626      0.068     -0.823      0.275      0.555      0.870      1.080     -1.134      0.812      0.289      0.576      1.076     -0.448      0.567     -0.411      0.020      0.748      0.647      0.420      1.130      0.558      0.344     -1.294     -0.865     -0.786      0.858     -1.312     -0.427     -0.016      0.178      0.107     -0.195     -0.825      0.301
     1.907     -0.304     -1.161      0.184     -0.963      1.324     -0.907     -0.457      1.386      1.324      1.724     -1.374      1.068     -1.823      1.275      1.555      0.870      1.080     -0.134      0.812      0.943     -0.242      0.259     -0.177     -0.435      0.797      0.011     -1.304      0.289     -0.560      0.555     -0.712     -0.731      1.606      1.448      0.240     -0.845      0.615     -1.576      1.325      0.329      1.320      0.651      0.084      1.044
    -0.093     -0.304      0.839      1.184      0.037      0.324      0.093      0.543      1.386      0.324      0.724      0.626      1.068      0.177      0.275      0.555     -0.130      0.080     -0.134     -0.188      0.427      0.883      0.606      1.426      0.276     -0.550     -0.956      0.231     -0.100     -0.204      0.083     -0.651     -0.003      0.314      0.173     -0.030     -0.719      0.369     -1.118      0.205      0.096     -1.229     -0.560     -0.957     -0.497
     0.907      0.696      0.839      0.184      0.037     -1.676      0.093     -2.457      0.386      1.324     -0.276      0.626     -0.932      1.177     -0.725     -1.445     -1.130      1.080      0.866      0.812     -0.649      0.091      0.197      1.011      0.656      1.577      0.620      0.679     -0.770     -0.566     -0.998     -0.010     -2.698     -0.363      0.966      0.748      0.346     -1.176      0.185     -1.109     -0.812     -1.406      0.882      0.284      0.218
     1.907      0.696      1.839     -0.816      1.037      1.324     -2.907     -0.457     -0.614      1.324      1.724      1.626      1.068      2.177      1.275     -2.445     -0.130     -0.920     -0.134      0.812      0.184     -0.274      0.490      1.120      0.739      1.752      0.806      1.448     -1.936      0.405      1.205     -2.619     -0.869     -1.650      0.924      1.342      1.961      0.581      1.124      1.024     -2.571      0.145     -1.537     -0.846      0.203
     0.907     -0.304      1.839      1.184      1.037      0.324      0.093      1.543      1.386      0.324      1.724      0.626      1.068     -0.823      0.275      0.555     -0.130      1.080      1.866      0.812      1.119      0.110      0.968     -0.220      0.475     -0.175     -0.528      1.033      1.316      0.516     -0.864      0.109      0.465      1.553      0.130      0.082      0.487      0.009     -0.588      0.130     -0.806     -0.218     -0.277      1.750      0.307
    -2.093      0.696     -1.161     -0.816     -0.963     -1.676      0.093      0.543     -0.614      1.324      0.724     -0.374     -0.932     -1.823      1.275     -0.445     -0.130     -0.920     -1.134     -0.188      0.258      0.547     -0.111     -0.853      0.445     -2.436      0.152     -1.054     -0.061     -1.415     -1.802     -0.225      0.525      0.055      0.916      0.321     -1.274     -0.768     -1.096      1.103     -0.668     -0.727     -0.649     -0.621     -0.671
    -0.093      0.696      0.839      0.184      0.037     -0.676      0.093      0.543     -0.614      1.324     -0.276      0.626      0.068     -0.823      0.275     -1.445     -0.130      0.080      0.866      0.812     -0.528     -0.035      0.167     -0.107      0.074      0.495      0.673      0.761      0.565     -0.050     -0.280      0.012      0.236     -0.637      1.241      0.548      0.659     -0.034     -0.640      0.178     -0.722     -0.036     -0.241      0.877      0.976
     1.907      0.696     -1.161     -1.816      1.037      1.324      1.093      0.543     -1.614     -2.676      0.724     -2.374      0.068     -0.823     -2.725     -0.445     -0.130      0.080     -2.134      0.812      0.782     -0.135      0.087     -1.936      0.697      1.222      0.763     -1.130      0.195      0.548      0.624      1.268      0.383      0.110     -3.012     -0.584     -2.225     -0.017      0.896     -3.259     -1.301      0.156     -0.062     -1.041      0.312
     0.907      0.696     -0.161     -1.816      1.037      1.324     -0.907      1.543      0.386      1.324      1.724     -2.374     -0.932     -1.823      1.275      1.555      0.870      1.080     -2.134      0.812      1.229      0.022      0.066     -1.953      0.492     -0.241      0.673     -0.056     -0.021      0.547      0.093     -0.846      1.553      1.998      1.051     -0.261     -2.328     -0.949     -0.064      1.172      0.234      0.808      1.087     -1.128      0.358
     0.907      0.696      1.839      2.184      0.037      1.324      1.093      0.543      0.386      0.324      0.724      1.626      1.068      1.177      0.275      0.555     -0.130      0.080     -0.134     -1.188      0.759      0.580      0.623      0.692     -0.440      0.132      0.038      1.296      1.591      0.601      0.546      0.454     -0.110     -0.159      0.571     -0.191      0.747      0.440      0.614      0.529     -0.535     -0.887     -0.709     -0.648     -0.899
    -0.093      0.696      0.839     -0.816      1.037      0.324      1.093      0.543      0.386      0.324      0.724      0.626      0.068      0.177     -0.725     -0.445     -0.130      0.080     -1.134      0.812      0.056      0.275     -0.165     -1.227      1.236      0.014      0.505      0.965      0.385     -0.067      0.254      0.700      0.741      1.607     -0.258      0.684      0.264      0.279      1.263     -1.150     -0.559     -0.471      0.210     -0.411     -0.216
     0.907     -0.304      0.839      0.184     -2.963     -1.676      0.093     -1.457      1.386     -0.676     -2.276     -1.374      0.068     -0.823     -0.725     -1.445     -2.130      0.080      0.866     -1.188     -1.117     -1.074      0.132      0.581     -1.861      1.958      0.874      0.620     -0.558     -1.011     -0.605      1.127     -1.638      0.768      0.355     -0.536      0.381     -0.094     -1.381      0.302     -0.175     -0.810      0.016      0.539      0.499
     0.907      0.696      1.839     -0.816      1.037      1.324     -0.907      0.543     -0.614      1.324     -2.276     -0.374      0.068     -1.823      0.275      1.555     -0.130     -0.920     -2.134      0.812     -0.260     -0.482      0.425     -1.777      0.515      1.212      1.262      1.488      1.009      0.538      1.663     -0.368      0.125      0.885      1.094     -1.857      0.470     -0.573     -0.089      0.165      1.956      0.272     -1.441     -1.014      0.501
    -0.093      0.696     -1.161     -1.816     -1.963      0.324      1.093      0.543     -1.614     -0.676      1.724      1.626      0.068     -1.823     -0.725      0.555      0.870     -0.920      0.866     -0.188      0.754      0.433     -0.887      0.253     -0.828     -0.929      0.395     -0.248     -2.095     -1.122     -0.426      0.606      1.528     -1.594     -0.111      0.665      0.932      1.159     -1.938     -0.296     -0.200      0.218      0.265      0.645      0.334
    -0.093     -0.304      1.839      1.184     -0.963     -0.676      0.093      1.543      0.386     -0.676     -1.276     -0.374      0.068      1.177     -0.725     -0.445     -1.130      0.080     -0.134     -1.188     -0.452     -0.132      0.400      1.391     -0.818      0.288     -0.097      1.267     -0.120     -0.089     -0.230      0.264      1.201     -0.954     -0.483     -0.517     -0.074     -0.401     -0.172     -0.393      0.252     -1.022     -0.439     -1.037     -0.491
    -2.093     -2.304     -0.161     -0.816      0.037      0.324      0.093      1.543      1.386      0.324     -2.276      1.626     -0.932      0.177      1.275      0.555     -0.130      0.080      0.866     -2.188     -0.995     -0.126     -0.234      0.080     -0.981     -0.863     -1.891      0.034     -0.900      0.846      1.469      0.149      1.920      1.361      1.040     -0.811      1.823     -0.576      0.078      1.834      1.754     -0.076      0.461      0.758     -1.287
     0.907     -2.304     -0.161      2.184      1.037      0.324     -2.907      0.543      0.386      1.324     -1.276     -0.374      0.068      2.177      1.275     -0.445     -1.130     -0.920     -0.134      0.812     -0.375     -0.591     -0.716      0.687      0.540      1.349     -1.611      0.474      1.533      0.403      0.862     -2.290      1.335     -0.199      1.047     -0.536      0.608      0.907      1.496      0.976     -0.047     -0.392      0.034     -0.355      0.398
     0.907      0.696      0.839     -1.816      1.037      0.324      0.093      0.543     -1.614      1.324      1.724     -0.374      0.068     -1.823      1.275      0.555      0.870      0.080     -2.134      0.812      0.854      0.289      0.002     -1.820      0.498     -0.043      0.490      0.859      0.004      0.586     -0.318     -0.224      0.628     -0.103      1.027      0.269     -0.739      0.070     -0.165      1.081     -0.578      0.303      0.039     -0.988      0.422
    -2.093     -0.304     -0.161      0.184      0.037      1.324      1.093      1.543      2.386     -0.676     -0.276     -2.374      1.068      0.177      0.275      0.555      0.870      0.080     -0.134     -0.188     -0.040     -0.420      0.504      0.434      0.162     -2.027      0.056     -0.547     -0.082     -0.189      1.318      1.687      1.041      1.902     -0.767     -0.108     -1.544      0.586     -0.321      0.109      0.729      1.483     -0.502     -0.367     -0.328
     0.907      0.696      0.839      1.184      1.037      1.324      1.093      0.543     -0.614      0.324      0.724      0.626     -0.932     -0.823      0.275      0.555     -0.130      1.080      0.866      0.812      0.447      0.686     -0.004     -0.063      1.522      0.516      0.076      0.734      1.310     -0.556      1.033      0.262      0.480     -0.572     -0.360     -0.121     -0.319     -0.836     -0.743     -0.391      0.067     -0.968      1.144      0.905     -0.592
     1.907     -1.304      1.839      2.184      1.037      1.324      0.093      1.543      1.386     -1.676      1.724     -2.374      1.068      1.177      1.275      1.555     -1.130      1.080      0.866      0.812      1.643     -1.169      0.763      0.739      0.074      0.114     -0.252      0.962      1.348      0.965     -0.311      1.170      0.811      0.937     -1.746     -0.692     -0.594      0.215      0.583      1.185     -0.519      0.350      0.137      0.505      0.576
     0.907      0.696     -2.161      0.184      1.037     -0.676      0.093      0.543      0.386      0.324     -0.276     -1.374     -0.932     -0.823     -0.725      0.555     -0.130      0.080      0.866     -1.188      0.005     -0.135     -0.217     -0.063      1.042      1.002      0.819     -1.972      0.382     -0.011     -0.817      0.154      0.650      0.405     -0.351     -0.300     -1.140     -0.748     -0.876     -1.200      0.569      0.066      0.418      0.761     -2.148
    -0.093     -3.304     -0.161     -1.816      0.037     -0.676      1.093      1.543      1.386      1.324     -0.276      1.626      1.068     -1.823      1.275      1.555      0.870      1.080      1.866     -0.188      0.328      0.385      0.709     -0.026      0.763     -0.668     -3.561     -0.974     -1.814     -0.700     -0.922      0.769      0.724      1.384      1.043     -0.754      1.000      0.127     -1.808      0.761      1.180      0.246      0.227      1.852     -0.851
     0.907     -0.304      0.839      0.184      1.037      1.324      1.093     -0.457      0.386      0.324      0.724      0.626      0.068     -1.823     -0.725      0.555      0.870      0.080      0.866      0.812      0.692      0.597      0.038      0.488      0.887      0.263     -0.841      0.755     -0.256      0.099      0.694      0.578     -0.560      0.180     -0.026     -0.289     -0.158      0.247     -2.182     -1.052     -0.221      0.116     -0.162      0.669      0.195
    -1.093     -0.304     -0.161      0.184     -1.963      0.324     -1.907     -0.457      1.386     -0.676      0.724      0.626      1.068      1.177     -1.725      0.555     -2.130      0.080     -1.134     -3.188      0.634     -0.384      0.150      0.009     -1.613     -1.614      0.282     -0.399      0.100     -0.260     -0.254     -1.507     -0.526      1.299      0.098     -0.075      1.148      0.851      1.171     -0.940     -0.346     -1.774     -0.194     -1.261     -1.890
    -0.093     -0.304     -1.161     -0.816     -2.963     -1.676     -1.907      0.543     -0.614     -1.676      0.724     -0.374     -0.932     -0.823     -1.725      1.555      0.870      0.080      1.866     -0.188      0.213     -0.218     -0.196     -0.072     -0.546     -0.280     -0.088     -0.980     -0.933     -2.379     -1.856     -1.402      0.892     -0.532     -1.348      0.310     -0.126     -0.629     -0.688     -1.371      1.426      1.119      0.213      1.979      0.373
     0.907     -1.304     -0.161      0.184     -0.963      0.324      0.093     -0.457     -0.614     -0.676     -1.276      0.626     -1.932      0.177     -1.725     -0.445     -3.130     -0.920      0.866     -0.188     -0.429     -0.689     -0.936     -0.225     -1.062      1.230     -0.595      0.811      0.661      0.023      0.734      0.843      0.710     -0.556     -0.186     -0.601      1.723     -0.652      0.193     -1.141      0.012     -2.220      0.262      1.101      0.843
     1.907      0.696      0.839      1.184     -0.963      1.324     -0.907      1.543      0.386     -0.676      0.724      0.626      0.068      1.177     -0.725      1.555      0.870      1.080     -0.134      0.812      0.321      0.223      0.402      0.704     -0.298      1.656      0.578      0.616      0.396     -0.616      0.948     -1.031      1.231     -0.140     -0.550      0.287      0.323     -0.347      0.539     -0.426      1.079      0.542      0.543     -0.460      0.944
    -0.093     -0.304      0.839     -0.816     -0.963     -0.676      0.093     -0.457      0.386      0.324      0.724     -0.374      1.068     -0.823      0.275      0.555     -0.130      0.080      1.866     -1.188      0.260     -0.207      0.438      0.288     -0.758     -0.350     -0.221      0.423     -1.107      0.021     -0.841      0.304     -1.184     -0.098      0.787      0.354      0.041      0.550     -1.025      0.511      0.305      0.001     -0.486      1.760     -0.484
     0.907     -0.304     -1.161      0.184     -1.963      0.324      1.093     -0.457     -0.614     -0.676      0.724      0.626      0.068      0.177      0.275      0.555      0.870      0.080     -0.134     -1.188      0.374      0.379      0.058      0.716     -1.292      0.446     -0.697     -1.254     -0.455     -0.680      0.126      0.540     -0.517     -1.168     -0.020      0.294      0.122      0.103     -0.544      0.912      0.254      0.382      0.201     -0.445     -0.112
     0.907     -0.304     -0.161     -0.816      0.037      0.324      0.093     -1.457      0.386     -1.676      0.724     -0.374      0.068     -0.823     -0.725      0.555     -0.130      0.080     -0.134     -0.188      0.509     -0.186      0.148     -0.593     -0.684      0.499     -0.139     -0.131     -0.354      0.777     -0.122      0.274     -1.756      0.974     -1.341      0.159     -0.178      0.000     -0.251     -0.403     -0.100      0.210      0.002      0.181      0.414
    -2.093     -0.304     -1.161      1.184     -0.963     -1.676     -0.907     -0.457      0.386     -0.676     -2.276     -0.374      1.068      1.177     -0.725     -0.445     -1.130      0.080     -1.134     -1.188     -1.161     -0.788      0.575      0.288     -1.165     -0.834      0.473     -1.726      1.132      0.242     -0.432     -0.276     -1.218      0.235     -0.245     -0.830      0.649      0.564      0.837     -0.069      0.930     -0.242     -0.514     -1.336     -0.309
    -2.093      0.696      1.839      1.184      1.037     -2.676     -2.907      1.543     -1.614     -2.676     -2.276     -2.374      1.068      2.177      1.275      1.555      0.870     -2.920     -2.134     -3.188     -0.116     -0.447     -0.391     -0.681     -0.769     -1.833      1.240      2.171      2.182      1.850     -2.559     -2.399      1.982     -1.191     -2.403     -1.827     -1.600      1.461      2.782      1.629      1.538      1.339     -2.262     -1.745     -2.307
     1.907      0.696     -1.161      2.184      1.037      1.324      1.093      0.543      1.386      1.324      1.724      1.626      0.068      2.177      1.275      1.555      0.870     -1.920      0.866      0.812      1.149      0.880     -1.225      1.510      1.090      0.572     -0.279     -0.031      0.548      0.087      0.262      0.232      1.975      0.231      0.819      0.052      0.352      1.577      0.673      0.666      0.124     -0.193     -0.411     -0.010     -0.214
    -1.093      0.696     -2.161      2.184     -0.963     -1.676     -1.907      0.543      1.386      0.324      0.724      0.626      1.068      2.177     -0.725      1.555      0.870     -1.920     -2.134     -0.188      0.579      0.394     -0.499      0.788     -0.350     -1.572      0.222     -1.732      1.288     -0.612     -2.176     -2.189      1.221      0.908      0.541      0.023      0.206      1.490      1.498     -0.548      0.891      0.233     -1.300     -2.656      0.061
    -1.093     -0.304     -0.161     -1.816      1.037      0.324     -1.907      1.543     -1.614      1.324     -1.276     -2.374     -0.932      1.177      0.275     -1.445     -1.130      1.080     -1.134      0.812     -0.677     -0.937      0.163      0.063      1.182     -0.319      0.595     -0.198     -1.853      0.001      1.001     -0.809      1.168     -1.555      0.691     -0.267     -0.785     -0.980      1.169     -0.377     -0.468      0.226      1.031     -1.029     -0.083
    -0.093      0.696     -0.161     -1.816      1.037     -0.676     -0.907     -2.457     -0.614     -2.676     -0.276      1.626      1.068     -0.823     -0.725     -0.445     -1.130          *      0.866      0.812     -0.565     -0.132      0.456     -0.347      0.434      0.500      0.768     -0.531     -1.301      0.662     -0.100     -0.608     -2.991     -0.318     -2.916      0.292      1.809      0.737     -0.435     -1.005      0.292     -0.966      0.631      1.030      0.408
     1.907      0.696     -1.161      1.184      0.037      0.324      0.093      0.543      0.386     -0.676      0.724      1.626      1.068      0.177     -0.725     -1.445      0.870     -0.920      0.866     -0.188      0.165      0.922     -0.336      0.482     -0.304      1.805     -0.206     -0.725      0.776      0.207      0.109     -0.863      0.836     -0.052     -0.579      0.520      0.240      1.549     -0.183     -0.506     -1.495     -0.389     -0.534      0.574      0.177
    -2.093     -0.304     -0.161      1.184      1.037      1.324     -2.907     -1.457     -1.614      1.324      0.724     -0.374     -0.932     -0.823      1.275     -0.445      0.870      0.080     -1.134      0.812      0.338     -0.157     -0.462     -0.824      1.316     -2.257     -0.328      0.198      1.789     -0.408      0.986     -2.760     -0.909     -0.923      0.617      0.182     -0.062     -0.484      0.052      0.666     -0.942      1.092      0.707     -0.667     -0.521
     0.907     -1.304     -2.161     -1.816      1.037     -0.676     -1.907     -0.457     -1.614     -0.676      0.724      0.626      0.068      0.177      0.275      0.555      0.870      1.080     -1.134      0.812      0.532      0.337      0.101     -0.889      0.942      0.398     -1.608     -1.951     -0.824      0.083     -1.346     -2.083     -0.568     -0.965     -0.998     -0.176      0.070      0.090      0.969     -0.101     -0.045      0.571      1.022     -0.637      0.020
     1.907      0.696      1.839     -0.816      1.037      1.324      1.093      1.543     -1.614      1.324      0.724     -0.374      1.068     -1.823      1.275      0.555      0.870      1.080     -1.134      0.812      0.977      0.053      0.815     -0.793      0.648      0.914      0.588      0.883     -0.076      0.447      0.410      1.044      0.747     -1.000      0.991     -0.705     -0.393      0.127     -1.011      0.924     -0.422      0.874      0.101     -0.798      0.187
    -0.093      0.696      1.839      1.184      1.037      1.324     -0.907      1.543      0.386     -0.676     -1.276     -0.374      1.068      2.177     -0.725     -1.445     -0.130      1.080     -1.134      0.812     -0.861      0.010      0.882      0.439      0.631      0.737      0.612      0.836      0.633      0.480      2.181     -0.880      0.653     -0.086     -0.912     -0.053     -0.295      0.127      1.642     -1.004     -0.387     -0.096      0.060     -1.339      0.189
    -0.093      0.696     -1.161      0.184      0.037      1.324      1.093      0.543      0.386     -0.676     -2.276      1.626      0.068     -1.823     -0.725     -0.445     -0.130      1.080     -0.134      0.812     -0.933      0.549      0.159     -0.325      0.568      0.801      0.157     -1.140      0.477     -0.483      2.286      0.633      0.414      0.735     -1.020     -0.872      0.740     -0.041     -1.518     -0.971      0.786     -0.783      0.844      0.104      0.112
     1.907      0.696     -0.161      0.184      1.037      1.324      1.093     -2.457      2.386      1.324      1.724     -1.374     -0.932      1.177     -0.725      1.555      0.870     -1.920     -0.134      0.812      0.813     -0.251     -1.752      1.036      0.987      0.854      0.734      1.511     -1.058      0.221      0.431      1.437     -0.545      1.595      0.793      0.348     -0.877      1.093      0.163     -1.190      0.602      1.122      0.282     -0.828     -0.167
    -0.093     -0.304     -2.161      2.184      1.037      0.324     -1.907      1.543      2.386      0.324     -0.276      0.626      1.068      2.177      0.275     -0.445     -0.130     -1.920     -2.134     -0.188     -0.363     -0.221      0.172      1.678      0.466      0.354     -0.136     -2.287      0.561      0.497      0.691     -1.710      1.464      1.041      0.219      0.426      0.845      0.773      0.721      0.146     -0.104      0.130     -1.945     -2.980     -0.630
    -1.093      0.696     -2.161      0.184      1.037     -1.676      1.093      0.543      0.386      0.324     -2.276      0.626     -0.932      1.177      0.275     -1.445      0.870      0.080     -1.134      0.812     -1.085      0.640     -0.922      0.866      0.407     -0.027      0.138     -1.122     -0.620      0.605     -0.487      0.492      1.713     -0.224      0.174     -0.568     -0.481      0.137      0.499     -0.090     -0.134      0.072      1.086     -1.574      0.480
     0.907      0.696     -1.161     -1.816     -0.963      1.324      1.093      1.543     -1.614      1.324      0.724      1.626      1.068     -1.823      1.275      0.555      0.870      1.080     -2.134      0.812      0.533      0.640      0.719     -0.302     -0.256      0.360      0.124     -2.003     -1.493     -0.782      0.725      0.416      0.573     -1.424      1.436      0.042      0.734      0.148     -1.487      1.186     -0.027     -0.033      0.144     -1.742      0.898
    -2.093     -1.304     -0.161      0.184      0.037     -2.676     -0.907     -0.457     -1.614     -0.676     -2.276     -2.374     -1.932      0.177     -0.725     -2.445     -1.130      1.080     -1.134     -0.188     -1.350     -1.007     -0.060     -0.912     -0.189     -0.594     -0.220     -0.137      1.066      0.313     -1.393      0.084     -0.394     -0.779     -0.545     -0.147     -0.895     -1.863      1.233     -0.588     -0.965      0.123      1.251     -0.600      0.117
    -0.093      0.696     -0.161     -0.816      1.037     -0.676      1.093      1.543      0.386     -0.676     -0.276      1.626      1.068     -0.823     -0.725     -0.445      0.870      0.080     -0.134      0.812     -0.367      1.035      0.762     -1.000      0.322      0.266     -0.318     -0.915      0.056      0.556     -0.363     -0.060      0.678      0.984     -0.725      0.102      0.029      0.186      0.020     -0.794     -0.075     -0.543     -0.886      0.505      0.581
    -0.093     -1.304     -0.161      0.184     -0.963     -0.676     -0.907     -0.457      0.386     -0.676     -0.276     -0.374     -0.932      0.177     -0.725     -0.445     -1.130     -0.920     -0.134     -1.188     -0.340     -0.617     -0.687      0.581     -0.571      0.319     -0.581      0.461     -0.472     -0.560     -0.361     -0.144      0.397     -0.177     -0.356      0.183      0.612      0.001     -0.197     -0.415     -0.169     -0.408      0.061     -0.614     -0.672
    -1.093     -0.304     -1.161     -0.816      0.037      0.324      0.093      0.543     -0.614     -1.676     -1.276     -1.374      0.068     -1.823      0.275     -0.445      0.870      1.080     -1.134      0.812     -0.733     -0.077     -0.143     -0.057      0.529     -0.370     -0.254     -0.963     -0.766     -0.479      1.049      0.019      0.713     -0.513     -1.905     -0.240     -1.129      0.231     -1.698      0.126      0.277      1.119      1.227     -1.119      0.290
    -0.093     -0.304      0.839      0.184      0.037      0.324      0.093      0.543     -0.614     -0.676     -0.276      0.626      1.068     -0.823     -0.725     -1.445     -0.130      0.080     -0.134     -0.188     -0.783      0.177      0.348     -0.341     -0.524      0.578     -0.500      0.545      0.602      0.519      0.933     -0.120      0.102     -0.301     -0.385      0.808      0.358      0.506     -0.628     -0.473     -0.588     -0.495     -0.560      0.031      0.194
    -0.093      0.696     -1.161      0.184      1.037      0.324      1.093     -0.457      0.386      0.324      0.724      1.626      0.068      1.177      0.275      0.555      0.870     -1.920      0.866      0.812      0.900      0.575     -0.174      0.847      1.117     -0.991     -0.034     -0.922     -0.659     -0.129     -0.739      0.585     -0.451     -0.323     -0.205     -0.471      0.921      0.470      0.558     -0.203     -0.672      0.258     -1.533      0.270     -0.151
    -1.093      0.696      0.839     -1.816      0.037      0.324      1.093      1.543      0.386     -0.676      0.724      0.626      1.068     -1.823      0.275      1.555      0.870      1.080      1.866      0.812      0.270      0.618      0.663     -0.464     -0.315     -1.517      0.035      0.373     -1.358      0.403     -0.007      0.700      0.827      0.857     -0.461      0.352     -0.259      0.209     -1.480      0.480      1.105      0.191      0.111      1.870      1.008
    -1.093     -0.304      0.839     -0.816     -0.963     -0.676      0.093      0.543      0.386     -0.676     -0.276     -0.374      0.068     -0.823      0.275      0.555      0.870      1.080     -0.134     -0.188     -0.267      0.028      0.254      0.147     -0.160     -0.909     -0.044      0.540     -0.882     -0.961     -0.293      0.058      0.455      0.080     -0.648      0.137     -0.430     -0.182     -0.906      0.394      0.785      0.849      0.608     -0.306     -0.126
     0.907     -0.304     -1.161      0.184      1.037      0.324     -1.907     -1.457      0.386      0.324      1.724      0.626      0.068     -0.823      0.275      0.555     -0.130     -0.920     -1.134      0.812      0.933      0.121      0.009     -0.040      0.370      0.220     -0.446     -1.374      0.113      0.646     -0.602     -1.859     -1.425      0.499      0.098      0.272      0.566     -0.093     -1.004     -0.068     -0.727     -0.391     -1.075     -1.010      0.479
     0.907      0.696     -1.161      0.184      0.037      0.324      1.093     -1.457      0.386      1.324      0.724      0.626      1.068      1.177      0.275      1.555      0.870      1.080     -0.134      0.812      0.693      0.687      0.473      0.083      0.382      0.374      0.147     -1.604      0.179     -0.268     -0.431      0.582     -2.008      0.076      1.220     -0.230     -0.411      0.530      1.227      0.098      0.778      0.042      0.447     -0.092      0.491
    -2.093      0.696     -0.161      0.184     -0.963      0.324      1.093     -1.457      0.386      0.324     -2.276     -0.374     -0.932      0.177     -0.725     -1.445      0.870     -0.920      0.866      0.812     -1.624      0.349     -0.941      0.199     -0.506     -0.398      0.313      0.959     -0.054     -0.555      2.064      0.837     -0.369      0.024      0.729      0.196     -0.790     -0.033     -0.305     -0.542      0.503      0.644      0.396      0.730      1.297
    -0.093     -0.304     -0.161      0.184      0.037     -1.676      0.093     -0.457      0.386     -0.676     -0.276      0.626      0.068      0.177     -0.725     -0.445     -0.130      0.080     -0.134     -1.188     -0.422      0.163     -0.343     -0.667      0.155      0.176     -0.519      0.240      0.739      0.010     -1.219     -0.014     -0.136      0.894     -0.644      0.160      0.361      0.584      0.664     -0.721      0.076     -0.254      0.508      0.189     -1.324
    -2.093      0.696      0.839      1.184      1.037      1.324      1.093      0.543      1.386      1.324     -2.276      1.626      0.068      1.177      0.275     -1.445      0.870      1.080      0.866      0.812     -1.141      0.771     -0.036      0.860      0.923     -0.746     -0.063      0.935      0.393     -0.025      2.296      0.173      0.672      0.729      0.857     -0.544      0.472      0.123      0.571     -0.205     -0.120      0.027      1.048      0.379      0.206
    -0.093      0.696      0.839     -0.816     -0.963      0.324      0.093      0.543     -0.614      1.324     -0.276     -0.374      0.068     -0.823      1.275     -0.445     -0.130      1.080     -2.134     -0.188     -0.581      0.004      0.468     -1.103     -0.214      0.520      0.646      0.397      0.305     -0.661      0.934      0.067     -0.119      0.243      1.278      0.601     -0.329     -0.598      0.182      1.272      0.281     -0.157      0.397     -1.612     -0.056
    -1.093     -3.304     -2.161      2.184      1.037     -1.676     -1.907     -2.457     -0.614     -1.676      0.724      1.626     -2.932      2.177      1.275      0.555     -0.130     -1.920      1.866      0.812     -0.133     -0.284     -1.742      1.596      0.281     -0.925     -2.919     -0.499      0.489      0.818     -1.611     -1.662     -0.448     -2.100     -1.901      0.916      2.077     -0.823      0.613      1.006      0.570      0.135      0.317      0.959      0.552
     1.907     -1.304      0.839     -1.816      1.037      1.324      0.093     -0.457     -1.614      0.324      1.724     -1.374     -0.932     -1.823     -0.725      0.555      0.870      1.080     -1.134      0.812      1.098     -0.283     -0.307     -1.087      1.195      0.769     -1.019      1.156     -0.791     -0.117      0.297      0.178     -0.153     -0.699     -0.304      0.074     -1.002     -0.447     -0.801     -1.430     -0.649      1.372      1.270     -0.483     -0.221
    -2.093      0.696      1.839     -0.816      1.037     -1.676      1.093      0.543     -1.614      1.324     -0.276     -0.374      1.068     -1.823      1.275     -0.445     -2.130      1.080      1.866      0.812     -0.328     -0.364      0.439     -1.188      0.458     -1.740      1.101      1.483      0.365      0.384     -1.464      1.287      0.177     -0.496      1.216      0.182      0.182      0.491     -0.947      0.859     -0.198     -1.668      0.525      2.428      0.360
     0.907      0.696      0.839     -0.816      1.037      1.324      1.093     -1.457     -0.614      0.324      1.724      0.626      0.068      1.177      1.275      0.555      0.870      0.080     -1.134      0.812      1.011      0.631     -0.366      0.304      0.831     -0.026     -0.086      1.191     -1.111      0.012      0.350      0.456     -1.151     -0.817     -0.147      0.161     -0.421      0.493      0.849      0.706     -0.691      0.093      0.301     -1.221      0.254
    -0.093      0.696      0.839      2.184      0.037      1.324      1.093      0.543     -0.614      1.324      1.724      0.626      1.068     -0.823      0.275     -0.445      0.870      0.080      0.866     -0.188      0.390      0.515      0.481      0.536     -0.527     -0.570      0.036      0.175      1.706      0.504      0.960      0.558      0.197     -1.115      1.617      1.171     -0.101      0.511     -1.345      0.458     -0.921      0.098     -0.608      0.721      0.146
     1.907     -1.304     -0.161      0.184      1.037      1.324     -0.907     -0.457     -1.614      1.324      1.724     -1.374      1.068      2.177      1.275      1.555      0.870      1.080     -1.134      0.812      1.275     -0.250      0.289      0.303      1.417      0.757     -1.025     -0.443     -0.157     -0.394     -0.097     -0.514     -0.733     -1.681      0.620     -0.405     -1.016      0.705      2.043      0.532      0.079      1.347      0.729     -1.387     -0.389
    -2.093     -1.304     -2.161      0.184     -1.963     -2.676     -0.907     -0.457      2.386     -0.676     -0.276     -0.374     -1.932      2.177     -0.725     -2.445     -2.130     -0.920      1.866     -2.188     -0.727     -0.703     -0.820      1.485     -1.429     -1.128     -0.470     -1.316     -1.352     -0.582     -1.880     -0.204      0.518      1.027      0.045      1.079      0.592     -1.115      0.671     -0.097     -1.489     -1.392     -0.068      0.792     -1.052
    -1.093     -0.304      0.839     -1.816      1.037      0.324      1.093      0.543      1.386     -0.676      0.724      1.626      0.068     -1.823     -2.725      0.555      0.870      1.080      1.866      0.812      0.618      1.163      0.403     -1.495      0.381     -1.537     -1.482      0.312     -0.443      0.572     -0.196      0.087      0.075      2.652     -0.902     -0.185     -0.033     -0.297     -0.557     -3.013      0.058     -0.577      0.409      2.633      0.619
    -0.093      0.696      1.839     -1.816      1.037      1.324      0.093      1.543     -0.614     -0.676      0.724     -0.374      1.068     -1.823      0.275      0.555      0.870      1.080      1.866      0.812      0.890      0.233      0.912     -1.254     -0.008     -1.065      0.512      0.857     -0.327      0.938      0.595     -0.057      0.400      0.524     -0.802     -0.450     -0.896      0.046     -0.804      0.192     -0.660      0.463     -0.028      2.389      0.563
     0.907     -0.304     -0.161      1.184      0.037      0.324      1.093      1.543      0.386      1.324      0.724     -1.374      0.068      1.177      1.275      1.555      0.870      1.080      0.866      0.812      0.921      0.071      0.527      0.864      0.208     -0.160     -0.576     -0.728      0.215     -0.122     -0.618      1.162      1.108     -0.161      1.189     -0.580     -1.418     -0.611      0.344      0.994      0.494      0.657      0.398      0.233      0.426
     0.907     -0.304     -1.161     -1.816     -0.963      0.324     -0.907     -0.457      0.386     -0.676      0.724      0.626     -0.932     -1.823     -0.725     -0.445     -0.130      1.080      1.866      0.812      0.184     -0.282     -0.117     -0.676      0.057      0.713      0.012     -1.106     -1.234     -0.982      0.360     -0.524     -0.122      0.860     -0.592      0.480      1.072     -0.618     -1.144     -0.606     -0.511      0.135      1.327      2.300      0.857
     0.907      0.696     -1.161      0.184      1.037      0.324      1.093     -1.457     -0.614     -1.676      0.724      0.626     -0.932      1.177     -2.725     -0.445      0.870     -1.920      0.866      0.812      0.329      0.252     -1.577      0.115      0.159      0.755      0.337      0.380     -0.082      1.024     -0.240      0.767      0.306     -0.742     -1.719      0.283      0.284      0.894      1.045     -2.711     -0.862      0.467     -0.008      0.733      0.647
    -2.093      0.696      1.839      1.184      0.037      0.324      1.093      0.543      1.386      1.324     -2.276      1.626      1.068      2.177      1.275     -0.445     -1.130      1.080     -0.134      0.812     -0.791      0.277      0.795      1.703      0.418     -1.333      0.521      1.036     -0.486     -0.480      1.116      0.787     -0.453     -0.035      1.079     -0.935      1.105      0.063      0.537      0.888      0.630     -1.457      0.024     -1.174      0.388
    -1.093     -1.304      0.839      0.184      0.037      0.324     -0.907      0.543     -0.614      0.324     -0.276     -0.374      0.068      0.177     -0.725     -0.445     -1.130     -0.920      0.866     -0.188     -0.147     -0.516     -0.216     -0.048     -0.492     -0.724     -0.825      1.143      0.269      0.380      0.501     -0.518      0.777     -0.447      0.459     -0.113      0.416      0.145      0.255     -0.570     -0.066     -0.512     -0.504      0.658      0.482
     1.907      0.696      1.839      0.184     -0.963     -0.676     -0.907     -0.457      1.386     -0.676     -0.276      1.626     -0.932     -0.823      0.275      1.555     -0.130     -2.920     -0.134     -1.188      0.211      0.564     -0.786      0.089     -0.696      1.639      0.072      2.602      0.054     -0.320     -0.882     -1.474      0.378      1.252     -0.319     -0.499      0.699     -0.181     -0.956      0.494      1.155     -0.923     -1.718     -0.347     -0.511
    -2.093     -1.304      0.839      0.184      0.037     -2.676     -1.907      0.543     -0.614     -0.676     -1.276     -1.374      0.068     -0.823     -0.725     -2.445     -1.130      0.080     -1.134     -0.188     -1.228     -0.982     -0.258     -0.159     -0.188     -0.789     -0.396      1.247      0.567      0.344     -1.277     -0.976      0.680     -0.542     -0.560      0.618      0.273      0.338     -0.634     -0.475     -1.073     -0.023      0.278     -1.051     -0.034
     0.907     -0.304      1.839      2.184      1.037      1.324     -0.907     -1.457      0.386      0.324     -2.276     -0.374      0.068      0.177     -0.725      0.555     -1.130      0.080      0.866      0.812     -0.330     -0.428      0.069      0.764      0.045      1.210     -0.034      1.596      1.533      0.799      1.621     -0.393     -1.826     -0.499      0.231     -1.806      0.412     -0.028     -0.479     -0.766      0.993     -0.614     -0.001      0.425      0.806
    -1.093     -1.304      0.839      0.184      0.037      0.324      1.093      1.543     -0.614      0.324     -0.276      0.626      0.068     -0.823     -0.725      0.555      0.870      0.080      1.866      0.812      0.324      0.156      0.255     -0.340      0.104     -1.290     -1.399      0.376      0.493     -0.144     -0.076      0.936      1.256     -0.327      0.312     -0.724      0.343     -0.179     -0.501     -0.733      0.283      0.483     -0.263      1.940      0.629
     0.907      0.696     -2.161     -1.816      1.037      1.324      1.093     -1.457     -0.614      1.324      1.724      1.626     -0.932     -0.823      0.275      1.555      0.870     -1.920     -1.134     -3.188      0.816      0.694     -1.126     -0.275     -0.563      0.167     -0.090     -0.989     -1.488      1.615      0.552      0.630     -0.107     -0.526      1.484      0.485      0.450      0.503     -0.550      0.572      0.561      0.056     -0.366     -1.013     -2.723
    -2.093     -1.304     -0.161      0.184      1.037     -2.676     -1.907     -1.457      0.386      1.324     -0.276      0.626      0.068      1.177     -2.725     -0.445     -1.130     -2.920     -1.134     -1.188     -0.795     -0.817     -0.630      0.250      0.249     -1.379     -0.506      0.453     -0.073      0.793     -1.733     -1.002     -0.730      0.217      1.093      0.953      1.889      0.892      0.933     -3.080      0.520     -0.339     -1.997     -1.308     -1.234
     0.907      0.696      1.839      2.184     -1.963      1.324     -0.907     -1.457      2.386      1.324     -1.276      0.626      1.068      2.177     -0.725      0.555     -0.130     -0.920     -1.134     -2.188     -0.101     -0.286      0.565      1.041     -1.617      1.101      1.026      1.327      1.033     -0.352      1.495     -0.673     -1.901      1.503      2.081     -1.152      1.022      0.389      1.191      0.044      0.766      0.163     -1.580     -1.771     -0.899
    -0.093      0.696      1.839     -1.816     -0.963     -0.676     -0.907      1.543     -0.614      0.324     -0.276     -0.374     -0.932     -1.823      1.275     -0.445     -1.130      0.080      1.866      0.812     -0.176     -0.411     -0.288     -1.158      0.413     -0.036      1.163      2.156     -0.739     -1.136     -0.438     -0.435      1.822      0.200     -0.104     -0.013      0.300     -0.677     -0.792      1.095     -0.257     -0.717      0.229      2.540      0.421
     0.907     -0.304      0.839     -0.816      0.037     -0.676      0.093     -0.457     -0.614      0.324      0.724      0.626      0.068     -0.823      0.275     -0.445     -0.130      0.080      0.866     -0.188      0.096      0.031     -0.112     -1.549      0.372      0.734     -0.405      1.001      0.718     -0.327     -0.737      0.070     -0.177      0.542      0.283      0.747      0.624      0.188      0.484      0.089     -0.556     -0.104      0.191      1.682     -0.558
    -0.093      0.696     -0.161      1.184     -0.963     -1.676      1.093      1.543      0.386      0.324      0.724          *      1.068      0.177      1.275     -0.445      0.870      0.080      0.866     -0.188     -0.086      0.513      0.258      0.997     -0.457     -0.083      0.320     -0.485      0.188     -0.750     -1.604      0.551      1.378     -0.439      0.443      0.977     -1.171      0.874     -0.872      1.571     -0.343      0.133     -0.354      0.391      0.033
     0.907     -0.304      0.839      0.184      1.037     -0.676     -0.907      0.543     -0.614     -0.676     -0.276     -1.374      0.068     -0.823      0.275      0.555     -0.130      0.080      0.866      0.812     -0.249     -0.212      0.336     -0.070      0.377      1.116     -0.178      0.520      0.390      0.664     -0.369     -0.792      0.096     -0.741     -0.872      0.043     -1.018     -0.444     -0.663      0.033      0.817      0.183     -0.347      0.967      0.477
    -1.093     -1.304     -1.161      1.184     -0.963     -0.676     -0.907     -0.457      0.386     -0.676     -0.276     -0.374     -0.932      0.177      0.275      0.555     -0.130     -0.920     -0.134     -2.188     -0.121     -0.566     -0.940     -0.139     -0.774     -0.963     -0.741     -0.168      1.379     -0.282     -0.551     -0.293      0.527      0.596     -0.371      0.015      0.764      0.247      0.282      0.730      0.757      0.818      0.286     -0.258     -1.556
    -2.093      0.696      0.839      0.184      1.037     -1.676      1.093     -1.457     -0.614      0.324      1.724      1.626      1.068      2.177      0.275     -2.445      0.870      1.080     -0.134      0.812     -0.495      0.836      0.781      0.980      0.857     -1.496     -0.083      0.197     -0.726      0.167     -1.360      0.305     -2.300     -1.538     -0.108      2.510      0.475      0.095      1.233     -0.098     -1.748     -0.120      0.227     -0.495     -0.128
    -2.093     -1.304     -2.161     -1.816      1.037     -0.676      0.093     -2.457     -1.614      1.324     -2.276     -2.374     -2.932     -1.823     -0.725     -0.445     -2.130     -2.920     -2.134      0.812     -1.559     -1.616     -1.720     -2.306      1.181     -0.266      0.107     -0.492      0.255     -0.423      0.804      1.670     -0.687      0.294      0.696      0.076      0.181     -0.953      0.384     -1.484      1.363     -0.043     -0.787     -0.889     -0.345
     0.907      0.696     -0.161      1.184      0.037     -0.676      0.093      0.543     -0.614     -0.676     -0.276      0.626     -0.932     -0.823     -0.725     -0.445     -0.130     -0.920     -0.134     -0.188      0.236      0.159     -0.697     -0.597     -1.066      0.871      0.554      0.647      1.922      1.021     -0.954      0.070      1.311     -0.082     -0.255     -0.751      0.514     -0.159     -0.197     -0.067     -0.709     -0.448      0.104      0.239      0.660
     0.907      0.696     -1.161      1.184     -0.963      0.324      1.093      1.543     -0.614      0.324      1.724      0.626      1.068     -0.823      1.275      1.555      0.870      1.080     -1.134     -0.188      0.627      0.374      0.685     -0.370      0.120      0.247      0.177     -1.904      1.347     -0.982     -0.432      0.735      0.849     -0.279      0.349      0.641      0.077      0.377     -0.445      1.145      0.773      0.373      0.217     -0.936     -0.241
    -0.093      0.696     -1.161      1.184      0.037      1.324      0.093     -2.457      0.386      1.324     -1.276     -0.374      1.068      1.177      0.275      0.555      0.870     -1.920     -1.134      0.812     -0.319      0.278     -0.287     -0.142     -0.217      0.406      0.419     -0.782      1.287      0.113      1.595     -0.171     -2.082      0.465      1.287     -0.768     -0.799      1.410      1.061      0.303      0.841      0.540     -1.552     -0.932      1.023
     0.907      0.696     -0.161     -1.816      0.037      0.324      1.093     -1.457     -1.614      1.324      1.724     -0.374      0.068     -1.823      1.275      1.555      0.870      1.080     -2.134      0.812      0.886      0.367      0.470     -2.017      0.146      0.160      0.442     -0.469      0.189     -0.252     -0.646      0.631     -1.898     -0.045      1.328      0.341     -0.840     -0.435      0.016      1.150      0.636      0.440      0.325     -0.931      0.576
     1.907      0.696     -1.161      1.184      1.037      1.324      1.093     -0.457      1.386     -0.676      0.724     -0.374     -0.932      0.177     -0.725      1.555      0.870      0.080      0.866      0.812      0.206      0.665     -0.484      0.525      0.898      1.661      0.020     -0.519      0.701     -0.036      1.122      0.377      0.030      0.727     -1.124      0.318     -1.219     -0.305     -0.269     -1.116      1.326      0.137      0.733      0.733     -0.033
     0.907     -0.304     -0.161      2.184      0.037     -1.676      0.093     -1.457      2.386      0.324     -1.276      0.626     -0.932      1.177      0.275      0.555     -0.130     -1.920      0.866      0.812     -0.105     -0.023     -1.156      1.694      0.070      0.994     -0.203      0.987      0.497     -0.025     -1.653      0.315     -0.278      0.925      0.175     -1.240      0.617      0.415     -0.274      0.353      0.994     -0.055     -0.358      0.023      0.702
     0.907     -0.304      0.839     -0.816      0.037      1.324      0.093      1.543     -1.614      0.324      0.724      0.626      0.068     -0.823      0.275      1.555      0.870      0.080     -1.134     -0.188      1.005      0.363      0.355     -1.508      0.360     -0.029     -0.705      0.417      0.799     -0.190      0.360     -0.270      1.078     -0.308      0.210     -0.790     -0.072     -0.349      0.620      0.166      0.329      0.294     -0.483     -0.141     -0.606
     1.907      0.696      0.839     -1.816      1.037      1.324     -0.907      0.543      0.386      1.324      1.724      0.626      0.068     -0.823      1.275      1.555      0.870      1.080     -1.134      0.812      1.173      0.613      0.238     -1.198      0.979      0.758      0.169      0.592     -0.370     -0.020      0.173     -1.586      0.378      1.374      0.847     -0.054     -0.182     -0.015      0.327      0.696      0.092     -0.037      0.644     -0.396      0.049
     0.907      0.696      1.839      2.184      1.037     -2.676      1.093      1.543     -1.614     -0.676      1.724      1.626      1.068      0.177     -0.725     -0.445     -1.130      1.080      1.866      0.812      0.591      0.239      1.014      0.931     -0.203      0.330      0.425      0.791      1.313      1.046     -3.236      0.845      0.608     -2.438     -0.453      0.909      1.283     -0.303     -0.627     -0.597     -1.131     -1.425     -0.335      1.328      1.106
     1.907      0.696     -0.161      1.184      0.037      1.324      1.093      0.543      0.386      0.324      0.724      0.626      0.068      0.177      0.275      1.555      0.870      1.080      0.866      0.812      0.774      0.597      0.566      1.018     -0.558      1.098      0.031     -0.860      0.196      0.532      0.720      0.600      0.086     -0.487      0.652     -0.530     -0.410     -0.786     -0.654      0.735      0.614      0.130      0.394      0.300      1.161
    -0.093      0.696      0.839     -1.816     -2.963      0.324      0.093     -1.457     -0.614     -0.676      0.724     -0.374      0.068      0.177      0.275     -0.445      0.870      1.080     -0.134     -0.188      0.162      0.414      0.719     -0.727     -1.227     -0.258      0.264     -0.025     -1.073     -1.767      0.071     -0.322     -2.123      0.059     -0.056      0.612     -0.969     -0.988      0.973      0.883     -0.577      0.421      0.231      0.376      0.694
    -0.093      0.696      1.839     -0.816     -1.963      1.324     -0.907      1.543      2.386      1.324     -2.276     -0.374      1.068      0.177     -0.725     -0.445      0.870      1.080      1.866      0.812     -0.814      0.107      0.974      1.116     -0.166      0.607      0.599      0.780     -2.015     -1.729      2.100     -0.920      0.395      1.514      1.223     -1.037     -0.324     -0.123     -1.070     -0.514      0.709      0.598     -0.196      1.300      0.840
    -0.093     -0.304      1.839      0.184      1.037     -1.676     -0.907     -0.457     -0.614     -2.676     -1.276     -1.374      1.068     -0.823      0.275     -0.445     -1.130      1.080      1.866      0.812     -0.583     -0.801      0.368     -0.205      0.822      0.442      0.675      1.395      0.297      0.080     -1.134     -0.179     -0.734     -0.453     -3.184     -0.503     -0.084      0.601     -0.702     -0.207      0.200      0.066      0.474      2.103     -0.146
    -0.093     -0.304     -1.161     -1.816      0.037      1.324      0.093      1.543      1.386      0.324      0.724     -0.374     -0.932     -0.823      0.275      0.555      0.870     -1.920     -1.134      0.812      0.442      0.542     -0.783     -0.074      0.096     -0.540     -0.683     -0.383     -1.643     -0.097      0.966     -0.341      2.311      1.497      0.311      0.096     -1.148     -0.046     -0.679      0.134     -0.108      0.225     -1.036     -1.101      0.536
     0.907      0.696     -0.161     -0.816      1.037      1.324     -1.907     -0.457     -1.614      1.324      1.724      0.626     -0.932     -0.823     -0.725      1.555      0.870      1.080      1.866      0.812      1.711      0.437      0.144     -0.883      0.705     -1.067      0.316     -0.503     -0.023      0.491     -0.119     -2.259     -0.668     -0.863      0.986     -0.850      0.191     -1.057      0.003     -0.986     -0.403      0.256      0.865      2.424      0.310
    -0.093      0.696     -1.161      2.184      1.037      0.324      0.093     -2.457      2.386      1.324      0.724     -0.374     -1.932      1.177      0.275      1.555     -0.130     -0.920      0.866      0.812      0.710     -0.293     -1.189      1.064      0.588     -0.627      1.016     -0.102      1.115      0.501     -0.321      0.301     -1.154      1.576      1.001     -0.361     -0.126     -0.266      0.156      0.127      0.754      0.301      0.732      0.364      0.167
     0.907      0.696      1.839      2.184      1.037      0.324     -2.907     -1.457     -0.614     -1.676      0.724      1.626      1.068      2.177      0.275      0.555     -0.130      0.080      1.866      0.812      0.072     -0.047      0.157      0.795     -0.010      0.828      0.785      1.556      1.401      1.062      0.193     -2.649     -1.546     -1.112     -1.465      0.557      1.492      0.998      1.304      0.240      0.482     -0.020     -0.111      1.323      0.622
    -0.093      0.696      1.839     -0.816     -1.963     -0.676      0.093      1.543      0.386     -0.676      0.724      0.626      1.068     -0.823     -0.725      0.555     -0.130      1.080     -1.134     -2.188      0.163      0.175      0.692     -1.220     -1.341     -0.172      0.340      1.222      0.293     -0.566     -0.630     -0.146      0.758      1.486     -0.088      0.490      0.395      0.163      0.242     -0.133      0.272     -0.207      0.066     -0.539     -0.855
     0.907     -0.304     -0.161     -1.816      1.037      1.324      1.093      0.543     -1.614      0.324      1.724     -0.374      0.068     -1.823      0.275     -0.445      0.870      1.080      1.866      0.812      0.642      0.325      0.040     -1.220      0.119      0.238     -0.698     -0.166     -0.772      0.960      0.758      0.800      0.432     -0.569      0.254      0.752     -0.970      0.050     -0.593      0.165     -1.094      0.516      1.143      2.443      0.827
    -1.093      0.696      0.839     -1.816      1.037     -1.676     -0.907      0.543     -1.614      1.324     -1.276      1.626      0.068     -0.823      1.275     -1.445     -1.130      0.080      0.866      0.812     -0.872      0.299      0.081     -1.559      0.721     -0.239      0.474      0.884     -0.205      0.262     -0.759     -1.154      0.494     -0.505      1.049      0.047      1.035      0.106      0.444      0.862     -0.435     -1.444     -0.104      1.813      0.084
     0.907      0.696     -1.161      0.184      1.037     -0.676      0.093     -1.457     -0.614     -0.676      0.724      1.626     -0.932      0.177      0.275     -0.445     -0.130     -1.920     -1.134      0.812      0.386      0.506     -1.038     -0.482      0.210      0.621      0.136     -0.049      0.778      0.895     -1.048     -0.269     -0.364     -0.168     -0.591      0.101      0.776      0.429      0.771      0.053     -0.949     -0.685     -0.418     -0.802      0.730
     0.907     -0.304      0.839      2.184      1.037     -0.676     -1.907     -1.457     -0.614     -1.676      0.724      0.626      0.068      1.177     -1.725     -0.445     -1.130     -0.920     -0.134     -2.188      0.344      0.256     -0.034      0.419     -0.628      0.639     -0.433      0.778      1.558      1.680     -1.182     -2.086     -1.355     -0.924     -1.390      0.319      0.259      0.204      0.624     -1.407     -0.784     -1.314     -1.024     -0.322     -1.679
    -2.093     -0.304     -1.161     -0.816      0.037      1.324      1.093      0.543      0.386      0.324     -1.276     -2.374     -0.932     -0.823      0.275     -1.445     -0.130      1.080     -0.134     -0.188     -0.992     -0.635      0.165      0.012      0.290     -1.207      0.247     -1.357     -1.041     -0.330      2.019      1.763      0.233      0.457      0.336      0.198     -1.366     -0.993     -0.838      0.326     -0.326      0.577      0.880     -0.024     -0.549
     0.907      0.696     -0.161      0.184     -0.963      0.324      0.093      0.543      0.386     -0.676     -1.276     -0.374      1.068      1.177     -0.725      0.555     -0.130      1.080     -1.134     -0.188     -0.316      0.076      0.440     -0.169     -1.308      1.299      0.524     -0.800      0.392      0.361      0.657      0.027      0.220      0.708     -0.110     -0.841     -0.498      0.564      1.116     -0.127      0.992     -0.259      0.441     -1.075      0.868
     1.907     -0.304     -1.161      0.184      0.037      1.324     -1.907     -1.457      0.386      0.324      0.724     -2.374      0.068      1.177      1.275      1.555     -1.130      1.080     -1.134      0.812      0.526     -1.180     -0.799     -0.243      0.089      1.291      0.866     -0.246      0.622     -0.148      0.733     -0.641     -0.578      0.696      0.221     -0.020     -0.774      1.002      1.409      1.186      0.974      0.354      2.106     -1.065      0.679
    -2.093     -0.304     -0.161      0.184     -0.963     -0.676      1.093      0.543      2.386     -0.676     -1.276      0.626     -0.932      0.177     -0.725      0.555     -0.130      0.080     -0.134     -0.188     -0.631      0.081     -0.350      0.018     -0.186     -1.289     -0.392      0.194     -0.005     -0.802      0.095      0.998      0.910      2.481     -0.539     -0.187      0.476     -0.471      0.215     -0.541      1.412     -0.560      0.434     -0.139      0.036
     0.907     -0.304     -1.161     -1.816      0.037     -0.676      1.093     -2.457     -1.614      0.324      1.724     -1.374     -1.932     -1.823      0.275      0.555      0.870      1.080      1.866      0.812      0.486      0.149     -0.726     -0.852      0.692      0.405     -0.442     -0.563     -1.035     -0.920     -1.165      1.031     -1.708     -0.808      0.079      0.992     -1.711     -1.080     -1.021     -0.057      0.111      0.611      1.975      2.264      0.262
     0.907      0.696     -2.161     -1.816      1.037     -1.676      1.093      1.543     -1.614      1.324     -2.276      0.626      1.068     -1.823      1.275      1.555      0.870      1.080     -1.134      0.812     -0.521      0.771      0.586     -1.885      0.865      1.586     -0.186     -2.736      0.009      0.102     -1.003      0.399      0.754      0.082      0.758     -1.453     -0.631      0.253     -0.187      0.884      2.141     -0.103      0.174     -0.052     -0.023
    -1.093      0.696      1.839     -1.816      0.037     -1.676      0.093      1.543     -0.614      0.324     -1.276     -1.374      1.068     -1.823      1.275      0.555     -0.130      1.080     -2.134     -0.188     -0.473     -0.168      0.603     -1.006      0.227     -0.582      0.784      1.043     -0.907     -0.022     -1.268      0.048      0.756      0.373      0.173     -0.574     -0.904      0.225     -0.742      1.203      0.989     -0.018      0.312     -1.484     -0.422
     1.907      0.696      1.839     -0.816      1.037      0.324      0.093      1.543     -0.614      1.324      1.724     -0.374      1.068     -1.823      1.275      1.555      0.870      1.080      0.866      0.812      0.927      0.422      0.984     -0.368      1.295      0.898      0.328      0.654     -0.300     -0.324     -0.535     -0.207      0.431     -0.225      0.385      0.188     -0.749     -0.184     -1.374      0.571      0.557      0.344     -0.325      0.895     -0.227
    -0.093      0.696     -0.161     -0.816     -2.963     -1.676     -1.907      0.543     -1.614     -0.676      0.724      0.626      0.068      2.177     -1.725     -0.445     -0.130      0.080     -1.134     -3.188     -0.147      0.086     -0.046      0.250     -2.167      0.133      0.340     -0.222     -1.116     -0.890     -1.432     -1.969      0.593     -1.794      0.380      0.899      0.600      0.139      1.922     -0.699     -0.349     -0.237      0.254     -1.085     -1.141
     0.907      0.696     -1.161     -1.816     -0.963      1.324      1.093     -2.457      1.386     -1.676      1.724      1.626     -1.932     -1.823     -1.725      1.555      0.870     -1.920      0.866     -1.188      1.482      0.821     -1.453     -0.372     -0.678     -0.516      0.070      0.154     -1.392     -0.147     -0.228      0.173     -0.761      1.653     -1.310     -0.502      0.335     -0.021     -1.460     -1.442     -0.118     -0.118     -0.003      1.015     -0.521
    -0.093     -0.304     -0.161     -1.816      0.037     -0.676     -1.907      0.543     -1.614      0.324      1.724     -1.374     -0.932     -1.823      1.275      0.555     -1.130      0.080      1.866     -0.188      0.843     -0.910     -0.199     -1.675      0.276     -0.700      0.653      0.072      0.011     -0.304     -1.463     -0.998      0.636     -0.097      0.220      0.311     -0.011     -0.731     -0.430      0.995     -0.338     -0.105      0.279      2.824     -0.355
     0.907     -1.304     -2.161      1.184      0.037      1.324     -0.907     -1.457      0.386      1.324      0.724     -2.374      1.068      1.177      1.275      1.555     -2.130      0.080     -2.134      0.812      0.922     -1.205      0.042      0.044      1.119     -0.080     -0.052     -2.050      1.178     -0.905      0.462      0.307     -1.520      0.395      0.582     -0.675     -0.366      1.091      1.088      0.864      0.355     -0.538     -0.017     -2.048     -0.223
     1.907      0.696     -0.161     -0.816      1.037     -0.676     -0.907     -0.457     -1.614      0.324     -0.276      0.626      0.068      1.177      0.275     -1.445     -0.130      0.080     -1.134      0.812     -0.086     -0.082     -0.420     -0.755      0.736      1.902      0.801      0.423     -0.105      0.240     -0.431     -0.829      0.192     -1.124      0.068     -0.128      0.805      0.526      1.903      0.010     -1.249     -0.185      0.563     -0.814      0.260
    -0.093      0.696     -1.161      0.184      0.037      0.324      0.093     -0.457     -1.614     -0.676     -0.276      0.626     -0.932     -0.823      0.275     -1.445      0.870     -1.920     -1.134     -0.188     -0.316      0.293     -0.861     -0.577     -0.237      0.188      0.465     -0.407      0.777      0.360      0.810     -0.168      0.397     -1.183     -0.370      0.261      0.228      0.114     -0.379      0.437     -1.142      0.396     -0.868     -0.831     -0.120
    -1.093     -0.304     -0.161     -1.816      0.037     -0.676      0.093      1.543     -0.614      1.324      0.724      0.626     -0.932     -1.823      1.275     -0.445     -0.130          *     -1.134     -0.188      0.123     -0.120     -0.266     -1.204      0.445     -1.164      0.032      0.088     -0.632     -0.323     -0.697      0.299      1.578      0.710      1.009      0.564      0.706     -0.408     -0.764      1.149     -0.635      0.008     -0.926     -0.349     -0.665
    -0.093      0.696     -2.161     -0.816     -0.963     -0.676      1.093     -1.457     -1.614      0.324      0.724      1.626     -1.932     -0.823      0.275      0.555      0.870     -0.920     -1.134     -0.188      0.265      0.746     -1.008     -0.790      0.020     -0.262     -0.016     -1.235      0.011     -1.022     -0.981      0.489     -0.518     -0.956      0.245      0.364      0.489     -0.760     -0.059      0.542      0.302     -0.084      0.481     -0.544     -0.102
    -1.093      0.696     -0.161      0.184      0.037      0.324      1.093      0.543     -1.614      0.324     -1.276      0.626      1.068     -0.823      1.275      1.555      0.870      1.080      0.866      0.812     -0.137      0.529      0.653      0.139      0.581     -0.822     -0.106     -0.814     -0.048     -0.349      0.610      0.634     -0.273     -1.772     -0.161     -1.016     -0.142      0.283     -0.841      0.917      1.732      0.142      0.233      0.786      0.286
    -1.093      0.696     -2.161      2.184     -0.963     -0.676      1.093     -2.457      0.386     -0.676     -1.276      0.626      0.068      1.177     -0.725     -1.445     -0.130     -0.920      1.866     -1.188     -0.749      0.247     -0.605      1.018     -0.303     -0.138      0.555     -1.589      1.264     -0.595      0.069      0.924     -1.915     -0.392     -0.536     -0.175      0.337      0.744      0.220     -0.591     -0.559     -0.502     -0.217      1.275     -0.945
    -0.093     -3.304     -0.161      0.184      0.037     -1.676      0.093     -0.457      0.386      0.324     -1.276      0.626      0.068      1.177     -0.725     -2.445     -0.130     -0.920      0.866     -0.188     -0.814      0.411     -0.222      0.285      0.292      0.844     -3.781      0.114     -0.232     -0.155     -0.745     -0.243     -0.328      0.217      0.160     -0.127     -0.049      0.455      0.860     -0.599     -1.334     -0.495     -0.631      0.641     -0.350
    -1.093     -0.304     -2.161      1.184     -1.963     -2.676     -0.907      0.543     -0.614     -0.676     -2.276      0.626      0.068      1.177      0.275     -2.445     -0.130      1.080      0.866     -1.188     -2.039      0.014      0.177      0.502     -1.496      0.928     -0.360     -2.246      0.711     -0.545     -0.537     -0.967      0.354     -1.086      0.009      0.794      0.874     -0.298      0.744      0.965     -0.111     -0.021      0.872      0.561      0.064
     0.907     -0.304     -0.161      0.184      0.037      0.324      0.093     -0.457      1.386      0.324      0.724      0.626     -0.932      1.177     -0.725      0.555     -0.130     -0.920     -0.134     -0.188      0.592      0.016     -0.910      0.174      0.422      0.366     -0.343      0.963      0.094     -0.404     -0.322      0.185      0.623      1.244      0.174     -0.101      0.623      0.144      0.977     -0.983      0.046     -0.244      0.471     -0.191     -0.596
    -0.093     -2.304     -0.161      0.184      1.037      1.324     -2.907      1.543     -0.614      0.324     -1.276     -1.374     -1.932     -0.823     -1.725     -1.445     -1.130      0.080      0.866     -1.188     -0.239     -0.774     -0.464     -0.660     -0.366      0.137     -1.573      0.032      0.754      1.645      1.617     -1.924      2.048     -0.067      0.632     -0.823     -0.326     -1.426     -0.242     -1.487     -1.133     -0.169      0.700      1.171     -0.832
    -0.093      0.696     -1.161     -0.816      0.037      0.324      1.093      0.543     -0.614      0.324      0.724      0.626      0.068     -0.823      0.275      0.555      0.870      0.080      0.866      0.812      0.392      0.307      0.279      0.516      0.557     -0.545      0.197     -1.440     -1.458     -0.412      0.114      0.717      0.370     -1.298     -0.010      0.281      0.293     -0.267     -1.350     -0.080      0.040      0.487      0.008      0.526      0.326
    -2.093     -2.304      0.839      2.184     -2.963      1.324      0.093      0.543      0.386     -1.676     -0.276     -0.374     -0.932     -0.823      0.275      1.555     -1.130      1.080      0.866     -0.188      0.000     -0.881      0.219      1.494     -1.401     -1.857     -1.449      0.598      0.641     -1.526      1.228      0.974      0.233     -0.807     -1.000     -0.307      0.986     -1.166     -2.382      1.089      1.315      0.091      0.693      0.086      0.912
    -0.093     -2.304     -0.161     -0.816     -1.963      0.324      0.093      1.543      2.386      1.324     -2.276     -2.374     -0.932      0.177     -0.725     -0.445     -1.130     -0.920     -0.134     -0.188     -0.747     -1.054     -0.365      1.354     -0.668      0.665     -1.029      0.180     -2.156     -1.294      1.025      1.257      1.943      1.237      1.691     -0.981     -0.806     -0.463     -1.033     -0.336      0.463      0.275     -0.521     -0.665      0.400
    -1.093     -0.304      0.839      1.184      0.037     -1.676      0.093      0.543     -0.614     -1.676     -0.276     -1.374      0.068      0.177     -1.725          *     -0.130      1.080      0.866     -3.188     -0.354     -0.466      0.230      0.521     -1.289     -0.698      0.056      0.572      0.664      1.370     -1.264      0.757      0.261     -1.188     -0.974      0.179     -0.404     -0.287     -0.390     -1.055      0.022      0.216      0.762      0.705     -2.049
    -1.093     -0.304      0.839     -1.816      0.037      1.324      0.093      0.543     -0.614     -1.676     -1.276     -0.374      0.068     -0.823      1.275     -1.445     -0.130      0.080     -1.134      0.812     -0.701     -0.329     -0.023     -1.262     -0.145     -0.423      0.050      0.885     -0.586      0.014      1.810      0.432      0.432      0.762     -1.401     -0.144      0.036      0.087      0.406      1.417     -0.585      0.331      0.083     -0.441      0.997
    -0.093      0.696     -0.161      0.184      0.037      0.324      0.093     -0.457     -0.614     -1.676     -0.276      0.626      0.068      0.177     -0.725     -0.445     -0.130      0.080     -0.134     -0.188     -0.450      0.034     -0.192     -0.691     -0.384      0.407      0.719      0.065      0.822      0.259      0.685      0.027     -0.162     -0.053     -1.345      0.401      0.707      0.210      0.999     -0.412      0.096     -0.143      0.215      0.085      0.153
    -0.093     -0.304      0.839      2.184      1.037      1.324      1.093      0.543      0.386      1.324     -0.276      0.626     -0.932     -1.823      0.275      0.555      0.870     -0.920     -0.134     -0.188      0.575      0.541     -0.108      0.110      0.823     -0.723     -0.797      1.056      2.039      0.264      0.850      0.544      0.645      0.436      0.935     -1.086     -0.023     -0.821     -1.669     -0.111     -0.079     -0.002     -0.673      0.034     -0.736
     0.907     -0.304     -0.161     -1.816      1.037      1.324      0.093      0.543     -0.614      0.324      1.724     -0.374      0.068     -0.823      0.275      0.555      0.870      1.080     -1.134      0.812      1.065      0.071      0.512     -1.135      0.986     -0.029     -0.439     -0.426     -0.719      0.011      0.396     -0.156      0.098      0.298     -0.233     -0.026     -0.677     -0.608      0.084     -0.248     -0.669      0.789      0.505     -0.627     -0.017
    -0.093      0.696     -0.161     -0.816      1.037      0.324      1.093      0.543     -1.614      1.324      0.724      0.626     -0.932      0.177      1.275     -0.445      0.870      0.080     -0.134     -3.188      0.435      0.413     -0.636     -0.097     -0.577     -0.489      0.298      0.618     -0.639      1.584      0.029      0.597      1.202     -1.351      1.671     -0.022      0.148     -0.273      0.430      1.616     -0.798      0.509      0.872      0.010     -2.541
    -0.093      0.696     -1.161      1.184      0.037     -2.676      1.093     -2.457      1.386      1.324     -2.276      1.626     -0.932      1.177      0.275     -1.445      0.870      1.080     -0.134     -0.188     -1.580      0.799      0.064      1.128      0.060      1.421     -0.092     -1.469      0.083      0.015     -1.002      0.223     -2.395      0.239      1.269      0.076      0.427     -1.098      0.269      0.268      0.515     -0.209      1.062     -0.910     -0.351
     0.907     -0.304     -0.161      0.184      0.037      1.324      1.093     -1.457     -0.614      1.324      0.724      0.626      0.068      1.177      1.275      1.555      0.870      0.080     -1.134      0.812      0.755     -0.044     -0.093     -0.328      1.380      0.211     -0.240     -0.038      0.630     -1.242      0.548      1.096     -1.454     -0.144      0.548     -0.380      0.645      0.138      1.548      0.663      0.748      0.722      0.262     -0.948     -0.336
    -0.093      0.696      0.839      0.184      1.037     -0.676      1.093     -0.457     -0.614      1.324     -1.276      1.626      0.068      0.177      1.275     -1.445      0.870     -0.920      1.866      0.812     -0.891      0.894      0.056     -0.194      0.498      0.828     -0.037      0.807      0.297      0.456      0.290      0.173     -0.369     -0.495      1.169      0.081      0.205     -0.170      0.258      0.981     -0.443     -0.270     -1.002      1.809      0.311
     1.907      0.696      0.839      2.184      1.037      1.324      0.093      0.543     -0.614      0.324      0.724      0.626      1.068      1.177     -1.725          *      0.870      1.080      0.866      0.812      0.325      0.619      1.208      1.144      0.179      1.573     -0.140     -0.417      1.058      0.763      1.158     -0.481     -0.714     -1.415      0.323      0.158     -0.141     -0.311      0.138     -1.507      0.589      0.059     -0.670      0.151      0.671
    -1.093     -0.304     -2.161      1.184      1.037     -0.676      0.093      0.543     -0.614     -0.676     -1.276      0.626      0.068      0.177     -0.725     -1.445     -0.130     -1.920      0.866      0.812     -0.781     -0.043     -0.466      0.242     -0.268     -0.389     -0.220     -1.695      0.950      1.457      0.248      0.281      1.249     -0.775     -0.359      0.027      0.680      0.590     -0.110     -0.393     -0.533     -0.151     -1.321      0.696      0.831
    -0.093      0.696     -0.161      2.184      1.037      1.324      1.093     -0.457      0.386      0.324     -0.276      0.626     -0.932      2.177     -0.725     -0.445     -0.130     -0.920     -0.134     -0.188     -0.622      0.099     -0.992      1.199      0.469      0.810      0.663      0.758      1.057      0.479      2.040      1.090      0.549     -0.639      0.012      0.691      0.535      0.255      1.067     -0.918      0.295     -0.370      0.364     -0.850     -0.591
    -1.093      0.696     -0.161     -0.816      1.037      0.324      0.093     -1.457     -0.614     -0.676      0.724      0.626     -0.932     -1.823      1.275     -1.445     -0.130     -1.920     -2.134      0.812     -0.211      0.477     -0.344     -0.705      1.150     -0.858      0.090      0.341     -0.183     -0.110      0.730     -0.206     -0.923     -0.125     -1.179      0.929     -0.025     -0.559     -1.244      0.631     -1.276     -0.731     -1.478     -1.766     -0.015
     0.907      0.696      1.839     -0.816      1.037      0.324      1.093     -2.457     -0.614      1.324      0.724     -0.374     -0.932     -0.823      1.275      1.555      0.870      0.080     -1.134      0.812      0.604      0.216     -0.098     -1.165      1.573      0.263      0.530      1.950      0.274     -0.340     -0.144      0.852     -2.267      0.331      0.625     -0.170     -0.583     -0.686      0.306      0.647      0.794      0.603      0.310     -0.469     -0.543
    -2.093      0.696      0.839     -1.816      1.037     -2.676      1.093      1.543     -1.614      1.324     -2.276     -0.374      1.068     -1.823      1.275     -2.445      0.870      1.080     -0.134      0.812     -1.665      0.208      0.844     -1.447      0.465     -0.405      0.533     -0.097     -0.420      0.437     -0.925      0.704      0.647     -0.335      0.930      0.128     -0.565      0.039     -0.429      1.113     -0.507      0.510     -0.255      0.747      0.323
    -2.093      0.696      0.839      1.184      0.037     -2.676      0.093     -2.457     -0.614      0.324     -1.276      1.626      0.068      1.177     -0.725     -0.445     -0.130      0.080      0.866     -0.188     -0.769      0.407     -0.235      0.034     -0.268     -1.408      0.168      1.103      1.168      0.245     -1.939     -0.304     -2.157     -0.685      0.521     -0.141      1.003      0.371      1.089     -0.640      0.422     -0.738      0.267      0.725      0.145
    -2.093      0.696     -0.161     -0.816      1.037     -1.676      1.093     -1.457      0.386      1.324     -2.276      1.626     -0.932      0.177      1.275     -2.445     -0.130      0.080     -0.134      0.812     -1.425      0.454      0.104      0.118      0.506     -0.790      0.161     -0.140     -0.809      0.533     -0.213      0.497     -1.564      0.436      1.051      0.043      0.909     -0.993     -0.057      0.952     -0.686     -0.725     -0.036     -0.226      0.376
     0.907      0.696      0.839      1.184      1.037      0.324      1.093      1.543      0.386      1.324      0.724      0.626     -0.932     -1.823      1.275      0.555     -1.130     -1.920     -0.134      0.812      0.570     -0.288     -0.352      0.086      0.758      0.292      0.970      1.177      0.970      0.316     -0.375      1.375      2.060      0.420      0.933      0.102      0.980     -0.536     -1.777      0.915      0.022     -0.704     -1.390     -0.295      0.152
    -1.093     -1.304     -2.161     -0.816      1.037     -2.676     -1.907      1.543     -1.614      1.324     -2.276     -1.374      0.068      2.177      1.275     -0.445     -2.130      1.080     -2.134      0.812     -1.136     -1.109      0.545     -0.369     -0.127      0.185     -0.008     -2.529     -0.668      1.075     -1.636     -0.891      0.974     -1.298      1.564     -0.396      0.420     -0.800      2.547      1.320      0.788     -0.844      0.402     -1.920      0.720
    -0.093     -3.304     -1.161      0.184      0.037     -1.676      0.093     -0.457     -0.614      0.324     -0.276     -0.374      0.068      1.177      0.275      0.555      0.870      0.080     -0.134     -0.188     -0.315     -0.112     -0.318     -0.153     -0.331      0.428     -3.130     -0.931      0.348      0.447     -1.177      0.402     -0.242     -0.338      0.626     -0.074     -0.125      0.494      1.312      0.306      1.041      1.076      0.429      0.081      0.050
     0.907     -3.304      0.839      0.184     -1.963      0.324      0.093     -1.457      0.386     -1.676     -1.276     -2.374     -1.932     -0.823      1.275      1.555      0.870      0.080     -2.134     -2.188     -0.687     -0.846     -0.890     -0.256     -2.355      1.556     -2.357      1.896      0.642      0.316      1.113      0.910     -0.503      0.518     -0.585     -0.215     -1.123     -0.809     -0.678      2.421      2.154      1.718      1.168     -1.890     -0.220
    -2.093      0.696     -2.161     -0.816     -0.963      0.324      0.093      0.543     -1.614     -0.676     -0.276     -0.374     -1.932      2.177      0.275     -0.445     -1.130      0.080      0.866     -1.188     -0.074     -0.228     -0.345     -0.121     -0.037     -2.054      0.833     -1.846     -0.743     -1.039      0.371      0.256      0.793     -1.448     -0.621     -0.107      0.035     -1.423      2.248      0.461     -0.342     -0.721      0.531      0.912     -1.135
    -1.093      0.696     -2.161      0.184     -0.963      0.324      1.093      1.543      1.386      0.324      0.724     -2.374      1.068      1.177     -0.725      0.555      0.870      1.080      1.866      0.812      0.428     -0.338      0.090      0.135     -0.824     -1.409      0.973     -2.312      0.150      0.057     -0.186      1.506      1.434      1.128      0.796     -0.072     -1.706      0.906      1.168     -0.369     -0.006      1.314      0.912      1.834      1.580
    -0.093      0.696     -0.161      0.184     -0.963     -1.676      0.093      1.543      1.386      1.324     -1.276     -0.374      0.068      1.177      0.275      0.555      0.870      1.080      1.866     -1.188     -0.370      0.156      0.262      0.198     -1.228      0.124      0.447     -0.300     -0.196      0.107     -1.291      0.092      1.328      1.157      2.085     -0.843     -0.658     -0.375      1.010      0.841      0.854      0.751      0.833      1.664     -0.148
    -2.093     -0.304      0.839     -1.816     -0.963     -2.676     -1.907      1.543     -0.614      1.324     -2.276      0.626      1.068     -1.823      1.275     -2.445     -1.130      1.080      0.866      0.812     -1.988     -0.083      0.790     -1.346      0.298     -0.023     -0.233     -0.138     -0.348     -1.201     -0.624     -1.798      0.735      0.535      1.001      0.538      0.773      0.010     -0.540      1.217     -0.086     -1.125     -0.062      1.739      0.468
    -1.093      0.696      0.839     -1.816     -0.963      0.324      1.093     -1.457     -0.614     -0.676      0.724     -1.374     -2.932     -0.823     -0.725      0.555      0.870      1.080     -1.134     -0.188      0.130      0.041     -0.327     -1.314     -0.638     -1.002      0.712      1.144     -0.546     -0.416      0.076      1.294     -1.003      0.487     -0.197      0.511     -1.307     -2.404      0.394     -0.566      0.316      0.846      1.517     -0.390      0.314
    -1.093      0.696      0.839      1.184      1.037     -1.676      1.093      0.543      1.386      1.324     -0.276      0.626      0.068      1.177      0.275     -0.445     -0.130      0.080     -1.134     -0.188     -0.318     -0.297     -0.218      0.407      0.711     -0.884      1.051      0.877      0.744      0.161     -1.480      1.464      0.673      0.947      1.024      0.027      1.117      0.214      0.996     -0.217     -0.175      0.298      0.428     -1.398     -0.725
    -1.093      0.696      0.839     -1.816      0.037      1.324      1.093      1.543     -0.614     -0.676      0.724     -1.374      1.068      0.177      0.275     -1.445     -0.130      1.080     -1.134     -0.188      0.195     -0.191      0.058     -1.238     -0.138     -1.212      0.867      0.888     -0.533      0.185      1.007      1.329      1.446      0.608     -0.583      0.400     -1.088      1.031      1.478      0.165     -1.687      0.152      0.882     -0.464     -0.119
     1.907      0.696     -1.161      2.184     -1.963      1.324      1.093      1.543      1.386     -0.676      0.724      1.626      0.068      2.177     -0.725     -0.445      0.870     -1.920     -2.134     -2.188      0.584      0.807     -0.075      1.745     -0.684      1.248     -0.062     -1.094      0.555     -1.334      0.876      0.376      1.809      0.011     -0.180     -0.174      0.470      0.105      0.404     -0.357     -0.985     -0.093     -1.693     -3.134     -1.589
     0.907      0.696     -0.161      1.184      1.037      1.324      1.093     -1.457      1.386      1.324      0.724     -0.374      0.068      1.177      1.275      1.555      0.870     -0.920     -1.134      0.812      0.871      0.295      0.011      0.896      0.406      0.108      0.488     -0.220      0.311      0.554      0.385      0.612     -1.525      0.823      1.223     -0.418     -1.004     -0.065      0.312      1.154      0.534      0.570     -0.863     -1.827      0.528
    -0.093      0.696      1.839     -1.816      1.037      1.324      1.093      1.543     -1.614     -0.676      1.724      0.626      1.068     -1.823     -0.725     -0.445      0.870      1.080     -2.134      0.812      0.765      0.548      0.781     -0.938      0.431     -0.775      0.377      1.097     -0.731      0.674      0.433      0.585      0.568     -0.811     -0.784      0.598     -0.376      0.091     -1.076     -0.972     -1.294      0.225     -0.015     -1.609      0.329
    -1.093     -0.304     -1.161      2.184      0.037     -1.676      0.093     -0.457      1.386     -0.676      0.724     -1.374     -0.932      1.177     -0.725      0.555     -2.130     -0.920     -0.134     -0.188      0.051     -0.384     -0.410      0.877     -0.156     -1.185      0.043     -0.789      1.383     -0.004     -1.734      0.492      0.039      0.660     -0.599      0.655     -0.762     -0.394      0.167     -0.547      0.505     -1.420     -0.396     -0.676     -0.152
    -0.093      0.696      0.839     -0.816      0.037      1.324      1.093      1.543     -0.614      1.324      0.724      0.626      0.068      0.177      0.275     -0.445      0.870     -0.920     -0.134      0.812      0.245      0.546     -0.204     -0.485      0.182     -0.227      0.235      1.052     -0.348     -0.183      0.992      0.379      1.836      0.020      1.160      0.458     -0.157      0.211      0.694      0.096     -0.721      0.286     -0.629      0.095      0.641
     0.907     -0.304     -1.161      1.184      1.037     -1.676      0.093     -2.457      2.386     -0.676     -2.276      0.626      0.068     -0.823      0.275      0.555     -0.130     -0.920      0.866     -0.188     -0.755     -0.083     -0.407      0.826      0.525      1.638     -0.246     -0.725      0.220      0.488     -0.988      0.210     -2.096      1.771     -0.910     -0.959      0.793      0.587     -1.479     -0.062      1.393     -0.068     -0.394      0.466     -0.892
    -0.093      0.696     -0.161     -0.816      0.037      0.324      1.093     -0.457     -0.614      1.324      0.724      0.626     -0.932     -0.823      0.275     -0.445      0.870      1.080     -0.134     -0.188      0.377      0.668     -0.115     -0.584      0.040     -0.566     -0.125     -0.150     -0.170     -0.050      0.124      0.596     -0.446     -0.126      1.298      0.167     -0.557     -0.630     -0.360      0.232     -0.724      0.048      1.406      0.028     -0.085
     0.907     -0.304     -1.161     -1.816      1.037      0.324      0.093     -1.457     -0.614      0.324      0.724     -0.374      0.068     -1.823     -0.725      0.555     -0.130      1.080     -1.134      0.812      0.115     -0.396     -0.012     -1.012      0.287      0.604      0.192     -1.238     -0.716      0.686      0.316      0.572     -1.330      0.031      0.011      0.612      0.273     -0.091     -0.821     -0.763      0.281      0.298      1.148     -0.638      0.584
    -0.093     -0.304     -1.161      2.184      1.037      1.324      0.093     -1.457      0.386      0.324     -1.276     -1.374      0.068      2.177      0.275      0.555     -0.130     -0.920     -1.134      0.812     -0.133     -0.544     -0.401      1.743      0.896      0.135      0.204     -0.879      0.508      0.180      1.548      0.636     -0.969     -1.091      0.041     -1.123     -0.627      0.554      0.542     -0.126      0.818      0.641     -0.472     -2.086      0.001
    -2.093      0.696      1.839      1.184     -0.963      0.324      0.093      1.543      2.386      0.324     -2.276      0.626      0.068      0.177     -0.725      0.555     -0.130      1.080      0.866     -1.188     -0.908     -0.151      0.924      0.185     -0.609     -1.211      0.773      1.166      1.032     -0.248      1.202      0.224      0.435      2.132      0.440     -0.979      0.729     -1.082     -0.138     -0.415      1.699      0.110     -0.072      0.626     -0.598
    -0.093      0.696      0.839     -0.816      0.037     -0.676      0.093      1.543     -1.614     -0.676     -1.276      1.626      0.068      0.177     -0.725      0.555     -0.130      1.080     -1.134      0.812     -0.492      0.602      0.377     -0.821      0.100      0.490      0.029      0.615      0.063     -0.030     -0.148     -0.448      1.157     -0.885     -0.595     -0.552      0.640     -0.469      0.793     -0.729      0.962     -0.783      0.482     -0.587      0.619
     0.907     -0.304     -1.161      0.184      0.037     -0.676      0.093     -1.457      1.386     -0.676     -0.276      0.626     -0.932     -0.823     -0.725     -0.445     -0.130     -0.920     -1.134      0.812     -0.310      0.000     -0.743     -0.102     -0.051      1.019     -0.319     -0.360      0.188      0.101     -0.560      0.018     -0.577      1.419     -0.591      0.357      0.648      0.134     -0.886     -0.761      0.140     -0.148      0.066     -0.914      0.845
    -1.093     -0.304      1.839     -0.816      1.037     -1.676     -0.907      0.543     -0.614     -0.676     -0.276     -1.374      0.068      0.177      0.275     -0.445     -1.130      0.080      0.866      0.812     -0.474     -0.554     -0.071      0.193      1.481     -0.809      0.269      1.951     -0.961     -0.412     -1.177     -0.341      0.655     -0.703     -1.421      0.468     -0.365      0.283      0.050     -0.432      0.099     -0.501      0.205      0.665     -0.360
    -0.093     -0.304      0.839     -1.816     -0.963      0.324      1.093      0.543     -1.614     -0.676      0.724      0.626      1.068     -0.823     -0.725     -1.445      0.870      1.080      1.866     -1.188     -0.002      0.308      0.720     -0.869     -0.932     -0.085     -0.361      0.050     -0.875     -0.082      0.388      0.822     -0.218     -0.909     -0.085      0.799      0.159      0.311      0.087     -0.178     -1.322      0.363      0.055      2.321     -0.323
    -1.093     -2.304     -1.161      0.184     -1.963      1.324      1.093      0.543     -0.614     -2.676      0.724      0.626      0.068      1.177      0.275      0.555      0.870     -1.920     -1.134     -1.188      0.021      0.166     -0.312      0.490     -2.000     -0.975     -2.383     -0.871     -0.520      0.084      1.368      0.865      0.822     -1.023     -1.547      0.766      0.232      0.477      0.654      1.052      0.801      0.734     -1.344     -1.271      0.563
     1.907      0.696     -0.161     -1.816      1.037      1.324     -0.907      1.543     -0.614      1.324     -1.276     -0.374      1.068     -1.823      1.275     -1.445     -1.130     -0.920      1.866      0.812     -0.613     -0.144      0.156     -0.900      1.188      2.437      0.872     -0.227     -0.969     -0.187      2.052     -0.882      1.449      0.152      0.629     -0.163     -0.047      0.904     -1.090      0.860     -0.689     -1.131     -1.033      2.522     -0.235
     0.907     -0.304     -0.161      0.184      1.037      0.324      0.093     -0.457      0.386      1.324      0.724     -0.374     -0.932      0.177      1.275     -0.445      0.870     -0.920      0.866      0.812      0.304      0.065     -0.304      0.511      0.969      0.683     -0.468      0.151     -0.308     -0.097      0.105     -0.095     -0.250     -0.064      0.745      0.312     -0.505     -0.635     -0.323      0.878     -0.724      0.893     -0.585      0.465     -0.099
    -2.093      0.696      0.839     -0.816     -1.963     -0.676      0.093     -0.457     -0.614      0.324     -1.276      1.626      1.068      0.177     -0.725     -2.445      0.870      1.080      0.866     -1.188     -1.495      0.302      0.665      1.034     -1.809     -0.672      0.389      0.114     -1.968     -0.220      0.766     -0.250     -1.056     -1.455      1.236      0.907      1.243      0.144     -0.842      0.186     -0.704      0.521      0.171      0.336      0.343
    -1.093     -0.304     -0.161     -0.816     -0.963     -2.676      1.093      0.543     -1.614      0.324     -1.276     -1.374      0.068     -0.823      0.275     -1.445     -0.130      1.080     -0.134     -0.188     -0.989     -0.528      0.581     -0.180     -1.488     -0.147      0.269     -0.591     -0.617      0.358     -1.672      1.520     -0.173     -1.524      1.178      0.239     -0.484     -0.443     -0.428      1.097     -0.258      0.457      0.270     -0.083      1.140
    -0.093     -2.304     -2.161      1.184     -0.963      0.324     -0.907     -1.457      1.386     -0.676      0.724     -2.374     -0.932      1.177      0.275      1.555     -1.130     -0.920      1.866     -0.188      0.524     -0.939     -0.882      1.691     -1.176     -0.542     -1.462     -1.271     -0.466      0.139     -0.151      0.037     -0.491      0.049     -0.241     -0.037     -0.978      0.061     -0.368      0.714      0.889      0.006      0.272      0.897      0.681
     0.907      0.696      0.839     -1.816      0.037      1.324      1.093      0.543     -0.614      0.324      0.724      0.626      1.068      1.177     -0.725      0.555     -0.130      0.080      1.866     -2.188      0.675      0.251     -0.113     -0.671     -0.571      0.175      0.257      1.007     -1.260      0.552      0.801      0.851      0.705     -0.072      0.587     -0.127      0.096      1.229      1.715     -0.398     -0.330     -0.369      0.316      2.298     -1.707
    -0.093     -0.304     -0.161     -0.816      0.037      0.324      0.093      1.543     -0.614      0.324     -0.276     -1.374      0.068      2.177     -0.725      0.555     -0.130      0.080      1.866      0.812     -0.368     -0.304     -0.047      0.687      0.106      0.411      0.043     -0.252     -1.611     -0.059      0.722      0.482      1.542     -1.103      0.295      0.271     -0.806     -0.032      1.548     -0.659      0.952      0.258      0.044      1.600      0.661
    -2.093     -0.304     -2.161      2.184      0.037      0.324      1.093     -2.457     -0.614      1.324     -1.276     -0.374     -2.932     -0.823      0.275     -2.445     -2.130      0.080     -1.134      0.812     -1.377     -0.894     -0.836     -0.192     -0.046     -0.540      0.737     -1.236      2.175      0.121      1.708      1.966     -1.401     -0.448      1.341      0.776      1.017     -1.872     -0.749      0.549     -0.786     -0.936      1.166     -0.943      0.864
    -0.093     -0.304     -2.161      0.184      0.037      1.324      1.093      0.543      1.386     -0.676     -1.276     -0.374      1.068      2.177      0.275     -1.445      0.870      1.080     -2.134      0.812     -1.148     -0.040      0.195      0.370     -0.298      1.039     -0.229     -2.213     -0.167      0.381      2.414      1.150      0.368      1.160     -0.593      0.289     -0.482      0.735      1.892      0.314     -0.011      0.785      0.745     -2.214      1.133
    -1.093     -2.304     -1.161      0.184     -0.963     -0.676     -0.907     -0.457      0.386     -0.676     -0.276     -0.374     -0.932      0.177     -0.725     -0.445     -1.130     -0.920     -0.134     -1.188     -0.754     -0.782     -0.382     -0.912     -1.017     -0.374     -1.587     -0.834      1.022      0.045     -0.056     -0.240     -0.052      1.310     -0.124      0.709      0.733     -0.307      1.010     -0.249      0.456     -0.201     -0.331      0.648     -0.287
    -0.093      0.696     -2.161      1.184      0.037      0.324     -0.907     -2.457     -0.614      0.324     -1.276     -0.374     -0.932      0.177      0.275     -1.445     -2.130      1.080      0.866     -0.188     -0.782     -0.610     -0.534      0.736      0.663      0.661      1.310     -1.716      0.478     -0.621      1.122     -0.270     -1.914     -1.284      0.011     -0.089      0.620     -0.251     -0.362     -0.135     -0.407     -1.413      1.812      0.330     -0.527
     0.907     -0.304      1.839      1.184      0.037     -1.676      0.093      0.543     -0.614      0.324     -1.276      0.626      1.068     -0.823      0.275     -1.445     -0.130      0.080      0.866     -0.188     -1.012      0.005      0.181     -0.081     -0.050      1.669     -0.371      1.589      1.205      0.108     -0.681      0.136      0.385     -0.427      0.236      0.155      0.651      0.637     -0.639      0.448     -0.304     -0.207     -0.255      0.832     -0.137
    -0.093      0.696     -2.161     -0.816      1.037     -0.676     -0.907     -1.457      0.386     -1.676     -0.276     -1.374      0.068      0.177      0.275     -0.445      0.870      1.080     -0.134      0.812      0.070     -0.032     -0.313     -0.562      0.275     -0.189      0.649     -1.874     -0.381      0.829     -0.602     -0.853     -1.022      0.861     -1.796     -0.216     -1.355      0.355      0.595      0.153     -0.696      0.962      1.413      0.352      0.427
    -0.093      0.696      0.839      2.184     -0.963     -1.676      1.093     -2.457      0.386     -0.676     -1.276      1.626      1.068      1.177     -0.725     -1.445      0.870      1.080      0.866      0.812     -1.288      0.445      0.615      1.121     -0.616      1.279      0.315      0.268      0.897     -0.438     -0.282      0.678     -3.214     -0.641     -0.366      0.439      1.033      0.231      0.238     -0.400      0.028      0.382      0.181      0.239      1.280
    -2.093     -0.304     -0.161     -0.816      0.037     -1.676      0.093     -1.457      0.386     -0.676     -1.276     -0.374     -0.932      0.177     -0.725      0.555     -0.130      0.080     -1.134     -0.188     -0.722     -0.152      0.085      0.326     -0.160     -1.288     -0.273     -0.297     -1.099      0.147     -0.749      0.266     -1.506      0.255     -0.446     -0.259     -0.150     -1.004     -0.195     -0.633      1.529      0.082     -0.045     -1.318      0.165
    -0.093      0.696      0.839      1.184      1.037      1.324     -0.907      1.543      1.386     -0.676     -1.276     -1.374      1.068      0.177      0.275      1.555     -0.130      1.080     -1.134      0.812      0.250     -0.061      1.070      0.577      1.048     -0.247      0.643     -0.029      0.619      0.154      1.001     -0.866      0.308      0.944     -1.176     -1.667     -1.207     -0.201     -0.330     -0.438      1.229     -0.048     -0.517     -1.424     -0.401
     0.907      0.696     -0.161     -0.816      1.037      0.324      0.093      0.543      0.386      1.324     -0.276     -0.374     -0.932     -0.823      0.275     -0.445     -0.130      1.080     -2.134      0.812      0.190      0.366      0.436     -0.678      1.118      0.771      0.405     -0.688     -0.175     -0.179      0.200     -0.370      0.100      0.939      0.806     -0.618     -0.635     -1.583     -0.271     -0.122     -0.599     -0.673      0.509     -1.912     -0.396
    -0.093      0.696     -2.161      0.184     -0.963      0.324      1.093     -2.457      1.386      0.324     -1.276     -1.374     -0.932      0.177     -1.725      0.555      0.870     -1.920     -1.134      0.812     -0.331     -0.023     -0.796      0.505     -0.808      0.054      0.777     -1.329     -0.097     -0.302      0.704      1.164     -1.489      1.070      0.464     -0.866     -1.629      0.087     -0.047     -1.496      0.909      0.962     -0.742     -1.236      1.489
    -0.093     -0.304     -2.161     -0.816      1.037      1.324      0.093     -1.457      0.386      0.324     -0.276     -1.374     -1.932      1.177      0.275     -0.445     -0.130      0.080     -0.134      0.812     -0.531     -0.325     -0.521     -0.408      0.055      0.499     -0.041     -1.615     -0.360      0.888      1.774      0.383     -0.698      0.707      0.342      0.435     -0.777     -1.172      1.537      0.294      0.003      0.092      0.758     -0.072      0.758
     0.907     -0.304      0.839     -1.816      0.037      1.324      1.093      1.543     -0.614     -0.676      0.724     -0.374      1.068      0.177      0.275      1.555     -1.130      1.080     -0.134      0.812      0.600     -0.208      1.111     -0.616     -0.099      0.325      0.065     -0.458     -1.169      0.239      0.738      1.268      0.309     -0.147     -0.570     -0.085      0.110     -0.333      0.874      0.204      0.822     -0.824     -0.286      0.077      1.005
    -1.093      0.696     -2.161      2.184      0.037     -0.676      0.093     -1.457     -0.614      0.324     -0.276      1.626      1.068      1.177      0.275     -1.445     -0.130     -1.920      1.866     -0.188     -0.086      0.486      0.033      1.226     -0.665     -0.861      0.333     -2.148      0.794      0.851     -0.517     -0.407     -1.483     -1.607      0.569     -0.096      0.743      1.010     -0.049      0.475     -1.181     -0.538     -2.001      1.069      0.382
     0.907      0.696     -0.161      0.184      1.037      1.324     -2.907     -0.457      0.386      1.324      1.724     -0.374      1.068      0.177      0.275     -0.445     -1.130     -2.920     -0.134      0.812      0.753     -0.090     -0.366      0.480      0.277      0.119      0.894      0.343     -0.272      0.609      0.451     -2.828     -0.160     -0.045      1.235      0.356     -0.374      1.561     -0.272      0.138     -1.500     -1.148     -2.402     -0.419      0.425
    -0.093     -0.304      1.839      2.184      0.037     -1.676      0.093      1.543      0.386      0.324     -0.276     -2.374      1.068      0.177     -0.725     -0.445     -0.130      0.080      1.866     -0.188     -0.325     -0.232      0.542      1.114      0.355      0.083     -0.154      1.401      1.075     -0.294     -1.260      0.353      1.037     -0.528      0.297      0.265     -1.855      0.558     -0.997     -1.016     -0.040      0.136     -0.643      1.250     -0.479
    -1.093      0.696      0.839     -0.816     -0.963      0.324     -1.907      1.543      0.386     -0.676     -2.276     -2.374      0.068     -0.823      1.275     -1.445      0.870      1.080      0.866      0.812     -1.319     -0.236      0.236     -0.596     -0.066      0.084      1.018      0.519     -0.348     -0.876      1.739     -1.755      1.380      0.889     -0.576     -0.336     -1.837     -0.425     -0.327      1.143      0.038      0.954      0.901      1.178      0.666
    -0.093     -0.304      0.839      0.184     -1.963     -1.676      0.093      0.543     -1.614     -0.676     -1.276      0.626      1.068      0.177     -0.725     -0.445     -0.130      0.080     -1.134     -2.188     -0.200      0.052      0.498      0.016     -0.711      0.068     -0.369      0.270      0.357     -1.271     -1.500      0.164     -0.121     -1.442     -0.285     -1.012      0.482      0.402      0.007     -0.510     -0.142     -0.227     -0.590     -1.299     -1.423
    -0.093      0.696     -1.161      1.184     -2.963      1.324      1.093     -2.457      0.386     -0.676      0.724      1.626     -2.932     -1.823     -0.725      0.555      0.870     -1.920      0.866     -3.188     -0.045      0.397     -1.503      0.031     -1.176      0.009      0.390      0.312      1.034     -1.698      1.306      0.658     -0.776      0.232      0.052      0.821      1.020     -1.087     -1.784     -0.200      0.615      0.261      0.004      0.901     -2.007
     1.907      0.696     -1.161      1.184      0.037      1.324      0.093     -1.457      0.386     -1.676      0.724      0.626     -0.932      1.177     -1.725      1.555      0.870     -1.920      1.866      0.812      0.695      0.207     -1.094      0.859     -0.303      1.234      0.638     -0.022      0.159      0.295      0.825     -0.240     -0.225     -0.274     -1.498     -0.341      0.351      0.415      0.560     -1.456      0.865      0.593     -0.576      1.437      1.136
    -0.093      0.696     -1.161      1.184      0.037      0.324      0.093      1.543     -1.614     -0.676     -1.276     -1.374      0.068      2.177     -0.725     -2.445     -0.130      1.080      0.866      0.812     -0.886     -0.487      0.587      0.567      0.083      0.694      1.274     -1.732      0.815     -0.084      1.118      0.591      0.901     -2.058     -0.466      0.129     -0.705     -0.681      1.648     -0.748     -1.160      0.531      0.304      0.552      0.653
     0.907     -2.304     -1.161      2.184      1.037      1.324      1.093      0.543      0.386      0.324     -1.276     -2.374      1.068     -0.823      1.275      1.555      0.870     -2.920     -0.134      0.812     -0.320     -0.525     -1.014      0.225      0.570      1.328     -1.777     -0.242      1.876      0.519      1.773      1.829      1.636      0.107      0.073     -0.783     -1.408      2.318     -0.871      1.017      2.148      1.582     -1.776     -0.421      0.371
     0.907     -0.304     -0.161      1.184      1.037      0.324     -0.907     -0.457      1.386     -0.676      0.724     -0.374     -0.932      2.177      0.275      0.555     -2.130      0.080      0.866      0.812      0.185     -0.788     -0.283      0.869      0.165      0.809      0.462      0.183      0.320      0.902      0.038     -0.174     -0.049      0.743     -0.923      0.319      0.721     -0.563      1.385      0.155      0.265     -0.993      0.368      0.420      0.742
    -2.093      0.696     -1.161      0.184      1.037      0.324     -1.907     -1.457     -1.614      1.324     -2.276     -1.374      0.068     -1.823      1.275      0.555      0.870     -0.920     -0.134      0.812     -0.684     -0.336     -0.282     -1.182      1.220     -1.194      1.002     -0.835      1.220     -0.078      0.885     -1.721     -1.142     -0.658      0.625     -1.267     -0.801      0.326     -0.649      0.622      1.384      1.202     -0.529      0.332     -0.357
    -2.093      0.696     -1.161     -1.816      1.037     -0.676      1.093      1.543     -0.614      0.324     -2.276      0.626      1.068     -0.823     -0.725     -0.445     -2.130      1.080     -1.134      0.812     -1.155     -0.288      1.041     -0.345      0.563     -0.802      0.896     -2.165     -1.585      0.512      0.360      1.418      0.523     -0.153      0.091     -0.702      1.065     -0.337     -0.498     -1.060      0.922     -1.726     -0.336     -0.820      0.449
    -0.093      0.696     -0.161      0.184      1.037     -0.676      1.093     -0.457     -0.614     -1.676      0.724      0.626      1.068     -0.823      0.275     -2.445      0.870      1.080     -0.134      0.812     -0.159      0.861      0.999     -0.528      0.118     -0.007     -0.085     -1.241      0.840      0.841     -0.404      0.093     -1.609      0.005     -1.560      0.981     -0.604     -0.160     -0.314      0.120     -2.234     -0.055     -0.299      0.261      0.751
    -1.093     -0.304     -0.161     -0.816      0.037      0.324     -1.907     -1.457     -0.614     -0.676     -1.276     -1.374      0.068     -0.823      0.275     -0.445     -2.130      0.080     -0.134     -0.188     -0.263     -1.156     -0.062     -0.380      0.325     -0.819      0.576     -0.138     -0.511     -0.426      0.499     -0.686     -1.428     -0.230     -0.835     -0.886      0.408      0.130     -0.421     -0.014     -0.241     -0.858      0.251     -0.071     -0.367
    -2.093      0.696      1.839      2.184     -2.963     -1.676      0.093     -1.457      2.386     -0.676     -2.276      0.626      1.068      2.177     -0.725     -2.445     -0.130     -1.920      1.866     -3.188     -1.546      0.594      0.344      2.514     -2.272     -0.514      0.054      1.270     -0.253     -0.677     -0.014     -0.596     -1.979      0.380      0.637      0.125     -0.166      0.591     -0.202      0.439     -0.533     -0.967     -2.205      0.595     -1.122
    -0.093     -0.304      0.839      1.184      1.037      0.324      0.093      0.543      1.386     -0.676     -0.276      0.626      1.068      2.177     -1.725      0.555     -0.130      1.080     -1.134      0.812      0.028     -0.096      0.509      1.056      0.799     -0.078     -0.032      0.288      0.081      0.337      0.242      0.134     -0.077      0.696     -1.106     -0.452      0.829      0.304      1.158     -2.169      0.483     -0.060      0.324     -1.681      0.117
     0.907      0.696     -0.161     -1.816      0.037     -0.676     -1.907     -0.457     -1.614      1.324      1.724     -0.374     -1.932     -1.823      1.275     -1.445      0.870      0.080      1.866     -0.188      0.305      0.258     -0.497     -0.834      0.882      0.660      0.410      0.368     -0.707     -0.851     -0.866     -2.074      0.142     -0.909      0.801      1.109     -0.637     -1.240     -1.201      0.877     -1.820      0.474      0.837      2.424     -0.866
    -0.093      0.696      0.839     -0.816      1.037      0.324      0.093      1.543     -1.614      0.324      0.724     -1.374      0.068     -1.823      1.275      0.555     -0.130      1.080     -2.134      0.812      0.588     -0.180      0.813     -1.004      0.736     -0.569      0.873      0.127      0.039      0.405     -0.418      0.171      0.767     -0.790     -0.118      0.016     -1.181     -0.811     -0.756      0.971     -0.197      0.057      0.137     -1.537      0.387
     0.907     -0.304     -1.161      0.184     -0.963     -0.676      0.093     -0.457     -0.614      0.324      0.724      0.626      1.068      1.177      1.275      0.555      0.870      0.080     -1.134      0.812      0.540      0.605      0.116     -0.334      0.160      0.549     -1.051     -1.207      0.552     -0.995     -1.098     -0.635     -0.665     -0.375      0.404      0.115     -0.377      1.012      1.564      1.231      0.103      0.232     -0.047     -1.027      0.560
     1.907      0.696      1.839      0.184      1.037      1.324      1.093      1.543     -0.614      1.324      1.724      0.626      1.068      0.177     -1.725      1.555      0.870      1.080     -0.134      0.812      1.210      0.769      0.724     -0.799      0.015      0.689     -0.262      1.328      1.039      0.942      0.144      0.569      0.634      0.080      1.415     -0.175     -0.486      0.247      0.908     -1.514      0.167     -0.224      0.124      0.274      0.788
    -0.093     -1.304     -0.161      0.184     -0.963     -0.676     -0.907     -0.457      0.386     -0.676     -0.276      0.626      1.068      0.177     -1.725     -0.445     -3.130     -0.920     -2.134     -2.188     -0.159     -1.208      0.050     -0.311     -1.123      0.234     -0.300     -0.109      0.376      0.250     -0.415      0.311     -0.363      0.579      0.101     -0.122      2.486      1.112      0.554     -1.118     -0.240     -1.547     -0.781     -1.946     -1.163
     1.907     -0.304     -0.161      2.184      1.037      1.324      1.093      1.543     -0.614     -0.676      0.724      0.626      1.068      1.177     -0.725      0.555     -0.130      1.080      1.866      0.812     -0.083      0.117      0.722      1.414      0.785      1.857     -0.462     -0.750      0.778      0.154      1.407      0.980      0.770     -1.660     -1.217      0.670      0.389      0.080     -0.093     -1.025      0.563     -0.329      0.110      0.938      0.074
    -0.093     -0.304      0.839     -0.816     -0.963      0.324     -1.907      1.543      0.386     -0.676      0.724      0.626      0.068     -0.823     -0.725     -0.445     -0.130      0.080     -1.134     -1.188      0.152     -0.488      0.348     -0.509     -0.608     -0.195      0.276      0.377     -0.377     -0.245      0.116     -1.547      1.168      0.686     -0.414      0.420      1.303     -0.506     -0.299     -0.407     -0.640      0.477     -0.410     -0.658     -0.788
    -0.093     -0.304      0.839     -1.816     -2.963     -0.676          *      0.543      0.386     -0.676     -0.276     -0.374      1.068     -0.823     -0.725     -0.445     -1.130     -0.920     -0.134     -1.188     -0.423     -0.318      0.149     -0.664     -1.723      0.433      0.026      0.532     -1.236     -1.231     -0.307     -0.185      0.473      0.984      0.186      0.243      0.183      0.971     -0.145      0.135      0.018     -0.615     -1.148      0.260      0.379
     1.907      0.696      1.839      1.184      1.037      1.324      1.093     -0.457     -1.614      1.324      1.724      0.626     -0.932      0.177     -0.725     -0.445     -0.130     -1.920     -0.134     -1.188      0.839     -0.053     -0.508     -0.686      0.310      1.043      0.604      2.228      1.993      0.720      0.667      1.101      0.127     -1.085      1.090      0.364      0.674     -0.272      0.858     -0.789     -1.599     -0.035     -1.247      0.340     -1.479
     0.907     -1.304      1.839      1.184      1.037      1.324      0.093      1.543      1.386      1.324      1.724      0.626      1.068      1.177      1.275      1.555     -1.130      1.080      0.866      0.812      1.158     -0.080      0.268      0.494      0.765     -0.006     -1.374      1.554      0.877      0.335      0.218      0.235      1.115      0.960      0.773      0.000      0.542      0.677      0.677      1.037      0.121     -0.850      0.594      0.656      0.075
     0.907      0.696     -1.161     -1.816      1.037      1.324      1.093      1.543     -1.614      1.324      1.724      1.626      1.068     -1.823      1.275      0.555     -0.130      1.080     -2.134      0.812      0.954      0.697      0.526     -1.650      1.279     -0.259     -0.078     -1.780     -0.231     -0.260      0.441      0.342      0.812     -0.357      0.576      0.148      0.607      0.539     -0.076      0.713     -0.462     -1.076      0.309     -1.156     -0.251
    -0.093      0.696      0.839      2.184      0.037      1.324      1.093     -2.457      0.386      0.324      0.724      0.626      1.068      1.177     -0.725     -1.445      0.870     -1.920      0.866     -1.188      0.209      0.575     -0.071      0.737     -0.220     -0.379      0.330      0.960      1.532      0.434      1.210      0.397     -2.346     -0.282      0.248      0.470     -0.136      1.287      0.479     -0.603     -1.552      0.182     -1.681      0.238     -0.867
    -2.093      0.696      1.839     -0.816      1.037      1.324      1.093      0.543      0.386      0.324      1.724      0.626      0.068     -0.823     -1.725      0.555      0.870     -0.920      1.866     -0.188      0.619      0.600      0.138     -0.396      0.295     -2.652      0.146      1.688     -0.553      0.728      0.730      0.613      0.503      0.706      0.129      0.858     -0.235     -0.064     -0.390     -1.702     -0.219      0.224     -1.189      2.080     -0.579
    -0.093      0.696     -0.161      0.184     -1.963      0.324      1.093      1.543      0.386     -0.676     -1.276     -0.374     -0.932     -1.823      0.275     -2.445      0.870      1.080     -1.134     -2.188     -0.892      0.130     -0.195     -0.290     -0.926      0.722      0.331      0.157      0.432     -0.984      1.257      0.949      1.700      0.545     -0.401      0.286     -0.560     -0.433     -1.616      0.665     -1.281      0.622      1.336     -1.132     -1.420
     0.907     -1.304     -0.161      1.184      0.037     -0.676     -1.907      0.543     -0.614     -0.676     -0.276     -0.374      1.068      0.177     -0.725     -0.445     -1.130      0.080     -2.134     -0.188     -0.074     -0.533      0.150     -0.014     -0.228      0.728     -0.493     -0.424      1.194      0.219     -0.571     -1.385      0.466     -0.700     -0.659     -0.021      0.408      0.828      0.285     -0.633     -0.487     -0.427     -0.168     -2.219      0.042
    -0.093      0.696      1.839      0.184     -0.963      1.324     -0.907     -2.457      0.386     -0.676      1.724     -0.374      1.068     -1.823      0.275     -0.445     -0.130      0.080      1.866     -2.188      0.433     -0.142      0.350     -0.062     -1.024     -0.535      0.841      1.357      0.330      0.049      0.973     -0.707     -2.620      0.479     -0.239      0.967     -0.339      0.690     -1.887      0.981     -0.799      0.011     -0.350      1.815     -1.093
    -2.093      0.696      0.839     -0.816      0.037      1.324      1.093      0.543     -1.614      1.324     -2.276      1.626      0.068     -1.823      0.275     -2.445      0.870     -2.920     -0.134      0.812     -1.146      0.731     -0.151     -1.416      0.513     -0.996     -0.016      0.987      0.568     -0.601      2.490      0.314      0.643     -0.547      1.056     -0.439      0.528      0.081     -0.606     -0.064     -1.036     -0.008     -2.594      0.456      0.367
    -0.093      0.696     -1.161      1.184     -0.963     -0.676      0.093      0.543      0.386      0.324     -0.276      0.626      1.068      2.177      0.275      0.555     -0.130      0.080     -0.134     -1.188     -0.028     -0.054      0.342      1.216     -0.294     -0.151      0.776     -1.601      0.032     -0.662     -0.574      0.083      0.286     -0.749      0.625     -0.075      0.909      0.604      0.833      0.585      0.731     -0.099     -0.459     -0.717     -0.902
     0.907     -0.304     -2.161     -0.816     -0.963      0.324      0.093     -1.457     -1.614     -0.676      1.724      0.626     -0.932      1.177      0.275      1.555      0.870     -1.920     -1.134     -1.188      1.074      0.599     -0.980      0.249      0.134     -0.001     -0.754     -1.290     -0.940     -1.212     -0.725     -0.427     -0.345     -1.767     -0.874      0.028     -0.290      0.125      0.823      0.157      0.304      0.016     -0.725     -1.120     -1.173
    -0.093      0.696      1.839      0.184     -0.963      0.324      1.093     -1.457      1.386      1.324     -1.276      0.626     -0.932     -0.823      1.275      0.555      0.870      1.080     -0.134      0.812     -0.430      0.375     -0.046      0.669      0.200      0.483      0.379      1.821     -0.589     -1.168      0.821      0.853     -1.519      0.735      1.059     -0.578     -0.042     -0.764     -1.487      1.163      1.224      0.318      1.283     -0.605      0.577
    -1.093     -0.304     -0.161     -1.816     -0.963      0.324     -0.907     -0.457     -0.614      0.324     -0.276      0.626     -0.932     -1.823      0.275     -1.445     -0.130      0.080     -0.134     -1.188     -0.745     -0.134      0.115     -0.670     -0.565     -0.384     -0.315     -0.253     -1.150     -0.301      1.141     -0.770     -0.461     -0.032      0.606      0.782      0.780     -1.082     -0.987      0.689     -0.598     -0.067     -0.013      0.178     -0.783
    -0.093     -1.304      0.839      0.184     -0.963     -0.676     -0.907     -0.457      0.386     -0.676     -0.276     -0.374     -0.932      0.177     -0.725     -0.445     -1.130     -0.920     -0.134     -0.188     -0.510     -0.595     -0.146      1.105     -0.196      0.566     -0.443      0.954     -0.688     -0.775     -0.003     -0.240     -0.276     -0.682     -0.577      0.477      0.730     -0.706     -0.787     -0.557      0.106     -0.313     -0.750     -0.769     -0.065
     0.907     -0.304     -0.161     -0.816      0.037      0.324      0.093     -0.457      1.386     -0.676      0.724      0.626      0.068      0.177      0.275      0.555     -0.130     -0.920      1.866     -1.188      0.173      0.095     -0.333      0.857     -0.763      0.740     -0.542      0.205     -1.828      0.791      0.290     -0.010     -0.076      0.633     -0.176      0.418      0.460      0.456     -0.627      0.665      0.126     -0.330     -0.550      1.255     -0.560
    -0.093     -0.304      0.839     -1.816     -0.963      1.324      1.093      0.543      0.386      0.324     -0.276     -0.374      1.068     -1.823      0.275      0.555     -0.130      1.080     -1.134     -0.188      0.461     -0.290      0.704     -0.573     -0.739     -0.476     -0.153     -0.009     -1.147     -0.289      0.925      1.339     -0.335      0.970      0.840     -0.950      0.120      0.039     -1.327      0.499     -0.025      0.267      0.070     -0.776      0.495
     1.907      0.696      0.839      1.184      1.037      1.324     -1.907      0.543      2.386     -0.676      1.724      0.626      0.068      0.177     -1.725      1.555     -2.130     -2.920     -2.134      0.812      1.083     -0.491     -0.644      0.497      0.644      0.950      1.061      1.661      0.484      0.504      0.216     -1.338      1.228      1.752     -1.291      0.148      1.335      0.974     -0.221     -1.974      0.258     -1.672     -2.050     -2.470      0.270
    -1.133     -1.206     -0.936      0.424      0.185     -0.736      0.121      0.687     -0.493      0.419     -1.476     -0.280     -0.709      0.251     -0.549     -1.379     -0.178      1.245      0.886      0.021     -1.337     -0.331     -0.071      0.353     -0.512      0.366     -0.841     -0.784      0.053      0.683      0.594      0.481      0.664     -0.814      0.565      0.407      0.194     -0.631      0.001     -0.277      0.296      0.221      1.444      0.937      0.435
     0.867      0.794      0.064      0.424      1.185      0.264      0.121      0.687     -1.493     -0.581      0.524      1.720      1.291     -1.749      0.451     -0.379     -0.178      1.245      0.886      1.021      0.480      0.548      1.205     -0.887      0.204      0.351      0.108     -1.082      1.319      0.969     -0.064     -0.336     -0.762     -0.789     -0.591     -0.052      0.874     -0.062     -0.867      0.254     -0.925     -0.933     -0.456      1.311      0.951
    -1.133     -1.206     -1.936     -1.576     -0.815      0.264     -2.879     -0.313     -1.493      0.419     -0.476     -2.280     -0.709      0.251      1.451     -1.379     -2.178      1.245     -0.114     -0.979     -0.428     -1.598     -0.128     -0.748     -1.336     -0.816      0.340     -1.629     -0.731      0.535      0.543     -1.416     -0.116     -0.827      0.967      0.368      0.060     -0.564      0.771      1.989     -0.851     -0.156      1.235      0.185      0.237
     0.867      0.794      0.064     -1.576      1.185      1.264      1.121     -1.313     -1.493      1.419      1.524      0.720     -0.709     -1.749      1.451      1.621      0.822      1.245     -2.114      1.021      1.051      0.459      0.226     -1.554      1.378     -0.183      0.177     -0.070     -0.032     -0.222      0.147      0.402     -1.395     -0.345      0.752     -0.031      0.146     -0.881     -0.350      0.877      0.403      0.157      0.950     -1.273     -0.238
     0.867     -0.206     -0.936     -0.576      0.185      1.264      0.121     -1.313     -0.493      0.419      1.524      1.720      0.291      1.251      0.451      0.621      0.822     -0.755     -1.114      1.021      0.715      0.690     -0.037      0.223      1.224      0.066     -0.743     -0.954     -0.919     -1.022      0.561     -0.395     -1.026     -0.786     -0.285      0.560      0.553      0.397      1.075     -0.206     -0.296      0.020     -0.638     -1.133     -0.124
    -0.133      0.794     -0.936      0.424      0.185      1.264      1.121     -2.313      1.507     -2.581     -0.476     -0.280      0.291      2.251     -2.549      0.621      0.822     -0.755      0.886     -0.979      0.170      0.221     -0.082      0.545     -1.807     -0.312      0.524     -0.820     -0.206      1.929      1.176      0.920     -2.190      1.041     -1.671     -0.869     -0.530      0.210      1.569     -1.736      0.427      0.424     -0.638      0.583      0.645
    -1.133     -0.206      1.064      0.424      0.185     -0.736      0.121     -1.313      2.507     -1.581     -2.476     -1.280      0.291      1.251     -1.549     -2.379      0.822      0.245      0.886     -0.979     -1.157     -0.271      0.122      0.770     -0.641      0.089      0.107      0.822     -0.441      0.819      0.579      0.347     -1.488      1.873     -1.150     -0.656     -0.968      0.160      0.590     -1.122     -1.005      1.014      0.124      0.469     -0.367
    -1.133     -0.206      0.064     -1.576     -1.815      1.264      0.121      1.687     -0.493     -0.581     -2.476     -1.280      0.291     -0.749     -0.549     -1.379     -0.178      0.245     -0.114     -0.979     -1.295     -0.401      0.508     -1.463     -1.098      0.013      0.164     -0.596     -0.140     -0.657      2.617      0.565      0.995      0.549     -0.081     -0.587     -0.593     -0.275      0.538     -0.074      0.214      0.255     -0.399      0.637      0.017
     0.867     -0.206     -0.936      0.424     -0.815     -1.736      0.121      1.687     -1.493     -0.581      0.524     -0.280     -1.709     -1.749     -1.549     -0.379     -0.178      1.245     -1.114     -1.979     -0.133     -0.155     -0.026     -1.090     -2.249      1.082     -0.240     -0.896      1.444      1.506     -1.417      0.327      1.641     -0.645      0.532      0.700     -0.065     -1.668     -0.860     -0.426     -0.342      0.061      1.416     -0.482     -0.060
    -2.133     -0.206     -0.936     -1.576     -0.815     -2.736      0.121      0.687     -1.493     -1.581     -2.476      0.720      1.291      1.251     -2.549     -2.379     -0.178      0.245     -0.114     -0.979     -1.805      0.255      0.003     -0.459     -0.445     -0.316     -0.369     -0.977     -1.046     -0.196     -0.678     -0.068      0.571     -1.202     -1.346      0.301      0.111      1.299      1.731     -2.399     -0.178     -0.486      0.267      0.130     -0.499
     0.867      0.794     -0.936      0.424      1.185      1.264      0.121     -1.313     -0.493      0.419      1.524      0.720     -0.709     -0.749     -0.549      0.621      0.822      0.245     -1.114      1.021      0.915      0.400     -0.059     -0.526      0.877     -0.230      0.431     -0.947      0.639      0.292      0.222     -0.382     -1.161     -0.010     -0.092     -0.038      0.290     -0.518     -0.278     -0.887     -0.591      0.328      0.156     -0.705      0.335
     1.867     -0.206     -1.936      0.424      0.185      1.264      1.121      0.687     -0.493      0.419      1.524     -1.280     -2.709      1.251      0.451     -2.379      0.822      1.245      0.886      1.021      0.200     -0.388     -0.847      0.810      0.607      1.707      0.039     -1.173     -0.604     -0.279      1.090      1.497      1.545     -1.026     -0.041      1.129     -0.633     -1.731      0.479      0.281     -2.586      1.303      2.447      0.398      0.412
     0.867     -0.206      0.064     -0.576      0.185      0.264      0.121      1.687      0.507      0.419      0.524     -0.280      1.291     -0.749      1.451      0.621      0.822      0.245      0.886      1.021      0.473      0.565      0.149     -0.034      0.309      0.353     -0.621     -0.177     -0.787     -0.208     -0.209     -0.286      1.561      0.511      0.258     -0.265     -1.011      1.280     -0.767      1.479      0.254      0.163      0.120      0.801      0.652
     0.867     -0.206     -0.936      0.424      0.185      0.264      0.121     -0.313      0.507      1.419      0.524     -0.280     -2.709      1.251      0.451      0.621     -0.178     -1.755     -0.114      0.021      0.766      0.074     -1.078     -0.173     -0.078      0.070     -0.327      0.254      0.660      0.225     -0.386      0.151      0.720      0.653      1.474     -0.483     -0.276     -1.454      1.285      0.409     -0.262     -0.318     -0.447      0.132      0.029
     0.867     -0.206      1.064      1.424     -0.815      1.264      0.121      0.687      1.507     -0.581      0.524     -0.280      0.291      1.251      0.451     -1.379     -0.178     -1.755      0.886      0.021     -0.165      0.030     -0.298      0.392     -0.154      1.061     -0.168      1.360      0.932     -0.614      1.380      0.145      1.120      1.168     -0.410      0.715     -0.206      0.632      0.925      0.526     -1.046     -0.333     -1.293      0.809      0.300
    -0.133     -0.206     -0.936     -1.576     -0.815      0.264      1.121      1.687     -1.493     -0.581      1.524     -1.280     -0.709     -1.749     -0.549     -0.379     -0.178      1.245     -1.114      0.021      0.695     -0.295     -0.373     -1.430     -0.198     -0.829     -0.122     -0.579     -0.002     -0.629     -0.471      1.467      2.276     -0.360     -0.494      0.495     -0.764     -0.301     -0.440     -0.539     -1.158      0.180      1.672     -0.535      0.138
     0.867     -0.206      1.064     -0.576      1.185      1.264      0.121      1.687     -0.493      1.419      1.524     -1.280      1.291      1.251      1.451      0.621     -0.178      1.245     -1.114      1.021      0.832     -0.240      0.731     -0.001      1.531      0.079      0.059      0.480     -0.503     -0.267      0.522      0.336      0.829     -0.446      0.618      0.222     -0.896      0.327      1.180      0.792     -0.375      0.173      0.340     -1.017     -0.462
     0.867      0.794     -1.936      1.424      1.185      1.264      0.121     -1.313      2.507      1.419      1.524      0.720      0.291      1.251      0.451      1.621      0.822      1.245      1.886      1.021      0.992      0.412      0.039      0.814      0.675     -0.085      0.378     -1.856      0.796      0.583      0.375     -0.256     -1.364      2.009      0.902     -0.093      0.224      0.276      0.683      0.181      0.526      0.274      1.159      1.470      0.470
    -0.133          *      1.064      1.424     -1.815      0.264      1.121      1.687      2.507     -0.581      0.524      1.720      1.291      1.251     -1.549     -0.379      0.822      1.245     -1.114     -0.979      0.080      0.422      0.897      0.741     -1.180     -0.238     -0.035      0.217      0.770     -0.753      0.395      0.602      0.816      1.965     -0.014      0.377      0.902      0.147      0.353     -0.994     -0.453      0.025      0.290     -1.521     -0.061
    -2.133      0.794      0.064      2.424      1.185     -1.736      0.121      1.687      2.507      0.419     -2.476      0.720      1.291      1.251      0.451     -2.379     -1.178      1.245      1.886      1.021     -1.341     -0.031      0.667      1.348      0.861     -0.637      0.754     -0.494      1.092      0.157     -0.397      0.144      0.733      1.480      0.091     -0.370      0.752      0.489      0.007      0.060     -0.825     -1.138      0.339      1.060      0.434
    -0.133     -0.206      1.064     -1.576     -2.815      1.264      1.121      0.687      0.507     -0.581     -0.476      0.720      1.291     -1.749     -0.549      0.621      0.822      0.245     -2.114      1.021     -0.148      0.597      0.994     -1.167     -0.859      0.009     -0.818      0.039     -0.594     -2.007      1.150      0.225     -0.427      1.461     -0.088     -0.174     -0.220      0.191     -0.597     -0.163      0.734      0.101     -1.087     -1.514      1.616
    -0.133      0.794      0.064     -0.576      1.185      0.264      0.121      1.687     -1.493      1.419     -1.476     -1.280      0.291      1.251      1.451      0.621      0.822      1.245     -0.114      1.021     -0.549     -0.176      0.518      0.652      0.873      0.400      0.990     -0.258     -1.037      0.339      0.813      0.385      1.139     -2.012      0.863     -0.637     -1.063     -0.425      0.831      0.910      1.212      0.921      0.383     -0.506      0.127
     0.867      0.794      0.064     -0.576      0.185      0.264      1.121      0.687     -0.493      0.419      0.524      1.720      0.291      1.251      0.451      1.621      0.822      0.245     -2.114      1.021      0.792      0.876     -0.056     -0.809     -0.071      0.142      0.122      0.009      0.019      0.226     -0.508      0.370      0.670      0.230      0.402     -0.779      0.369      0.257      1.947      0.263      0.805     -0.114      0.339     -1.633      0.985
     0.867      0.794     -1.936     -0.576      1.185      1.264     -1.879     -0.313      0.507      0.419      1.524      0.720     -0.709     -0.749      1.451      0.621      0.822     -0.755     -1.114      1.021      0.783      0.302     -0.491     -0.418      1.192     -0.038      0.410     -1.513     -0.422      0.012      0.463     -2.233      0.102      0.773     -0.186      0.375      0.225     -0.158     -0.389      0.885     -0.240      0.323     -0.247     -0.779     -0.082
    -2.133      0.794      1.064      1.424      0.185     -1.736      0.121      0.687      1.507      0.419     -2.476      0.720      1.291      2.251     -1.549     -1.379     -0.178      1.245      0.886      0.021     -1.062      0.094      0.880      0.838      0.332     -1.034      0.671      0.211      0.457     -0.182     -0.721      0.014     -0.416      0.898      0.454     -0.918      0.513      0.128      1.350     -1.604     -0.092     -0.285      0.211      0.307     -0.308
     0.867     -0.206      0.064      2.424     -1.815      0.264     -1.879      0.687      0.507     -2.581     -1.476     -0.280     -1.709      0.251      0.451     -1.379     -1.178     -2.755     -1.114     -2.979     -0.940     -0.324     -1.189      1.093     -1.853      1.814      0.165      1.259      1.236     -0.125      1.126     -1.570      2.011     -0.420     -1.650      0.086      0.322     -0.307     -0.864      1.279     -0.204     -0.610     -1.128     -1.753     -1.412
    -1.133      0.794     -0.936      0.424     -1.815     -0.736      0.121     -0.313      0.507      0.419      0.524     -0.280      0.291      2.251     -0.549     -1.379     -0.178     -1.755      0.886     -1.979     -0.378     -0.339     -0.221      0.851     -1.455     -0.790      1.005     -0.710     -0.313     -0.275     -0.362      0.406     -0.263     -0.278      0.956      1.096      0.395      0.544      1.391      0.342     -0.999      0.168     -1.284      0.419     -0.940
    -1.133     -0.206     -0.936      0.424     -0.815      0.264      0.121      1.687      1.507     -1.581     -2.476     -0.280      1.291     -0.749     -0.549     -0.379     -0.178      1.245     -2.114      0.021     -0.995     -0.542      0.640      0.102     -0.478     -0.058      0.358     -1.589      0.435     -0.382      1.192      0.517      0.954      1.198     -1.429     -0.749      0.655      0.522     -1.043     -0.315      1.050      0.401      0.461     -2.282      0.390
     1.867     -3.206     -1.936      0.424     -0.815      1.264      1.121      1.687      0.507     -0.581     -2.476     -1.280     -1.709     -0.749     -0.549     -0.379     -0.178      0.245     -0.114     -0.979     -0.774     -0.572     -0.503     -0.348      0.013      2.449     -2.631     -1.515      0.770     -0.716      1.793      1.682      2.206      0.769     -0.542     -1.154     -0.400     -0.970     -0.285     -0.564      0.624      0.364      1.018      0.179     -0.857
     1.867     -0.206     -1.936      2.424      1.185      1.264      0.121     -1.313      0.507      1.419      1.524      0.720     -2.709      0.251      1.451      0.621      0.822     -2.755     -0.114      1.021      0.762      0.660     -1.511      1.186      1.014      1.142     -0.874     -0.289      1.200      0.317      0.560     -0.486      0.387     -0.407      0.964      0.200     -0.222     -0.809     -0.985      1.095     -0.241      0.145     -0.889     -0.764      0.061
    -0.133      0.794     -0.936      0.424      0.185      0.264      1.121     -1.313      0.507      1.419     -0.476      1.720     -0.709      0.251      0.451     -0.379     -3.178     -0.755      0.886      0.021     -0.201     -0.238     -0.324      0.214      0.181      0.086      0.885     -0.571      0.267      0.009      0.462      1.194     -0.959      0.465      1.357     -0.288      2.164     -0.271      0.223      0.339     -0.166     -2.729     -0.354      0.618     -0.207
     0.867     -0.206     -0.936      2.424      0.185      1.264      0.121      0.687      2.507      1.419      0.524     -1.280     -1.709     -0.749      1.451      1.621      0.822      0.245      0.886      0.021      0.892      0.072     -0.452      1.350      0.170      0.071     -0.196     -0.299      0.899      0.138      0.373      0.327      1.022      1.323      1.222     -0.730     -1.389     -1.322     -1.864      1.406      0.640      0.661      0.758      0.206     -0.160
     0.867     -0.206     -0.936     -0.576     -0.815      1.264     -2.879     -1.313     -0.493      0.419      0.524      0.720     -2.709     -0.749     -0.549      1.621      0.822     -0.755     -1.114      0.021      0.697      0.018     -0.991     -0.603      0.303      0.202     -0.167      0.107      0.136     -1.028      0.675     -3.114     -0.246     -0.022      0.398     -0.594      0.720     -1.462     -0.209     -0.637      0.979      0.790      0.569     -1.005     -0.337
     0.867     -0.206      2.064     -0.576      0.185      1.264      1.121      1.687     -0.493      1.419      1.524     -0.280      0.291     -0.749      1.451      1.621      0.822      1.245     -0.114      1.021      0.946      0.441      0.586     -0.404      1.012     -0.084     -0.699      1.588     -0.259     -0.902      0.299      0.776      0.954     -0.104      0.847      0.121     -0.930     -0.463     -0.363      1.091      0.345      0.301      0.364      0.140      0.198
    -2.133      0.794      1.064      1.424     -1.815     -0.736     -0.879      0.687      0.507     -0.581      0.524      0.720      1.291      0.251      1.451     -0.379      0.822      1.245     -0.114     -0.979      0.135      0.457      0.417      0.177     -1.465     -2.114      0.338      0.664      1.094     -0.315     -0.951     -1.237      0.151      0.295      0.388      0.340     -0.029      0.824     -0.110      2.223     -0.494      0.143      0.693     -0.283      0.410
    -2.133     -3.206     -0.936     -1.576      1.185     -0.736     -1.879      0.687     -0.493      0.419     -2.476     -2.280      0.291     -1.749      0.451     -1.379     -1.178      0.245     -1.114      0.021     -1.125     -0.992      0.372     -1.452      1.187     -1.032     -2.229     -1.259     -0.110     -0.115      0.451     -0.889      0.057      0.694     -0.361     -0.731     -0.764     -0.157     -0.362     -0.171      0.094     -0.006     -0.314     -0.129     -1.000
     0.867      0.794      1.064      0.424      1.185      1.264      1.121      0.687     -0.493      1.419      0.524      1.720      1.291      1.251      1.451      0.621      0.822      1.245     -0.114      1.021      0.860      1.006      0.623      0.957      1.405      0.003     -0.392      0.586     -0.561     -0.123      0.607      0.103     -0.226     -1.412      0.795     -0.600      0.034      0.563      0.315      0.709     -0.321     -0.370      0.457     -0.691     -0.131
     1.867      0.794      0.064      1.424     -2.815     -1.736     -0.879      1.687     -0.493     -0.581      1.524     -0.280      0.291     -0.749     -0.549     -0.379     -3.178     -1.755      0.886     -0.979      0.192     -0.488     -0.400     -0.291     -2.358      1.688      1.290      0.342      1.696     -0.573     -1.823     -0.322      2.126     -0.258      0.633      1.208      0.247      0.781     -0.450      0.750     -0.493     -2.409     -1.175      1.063      1.132
    -1.133     -0.206      0.064     -0.576      0.185     -0.736     -0.879     -0.313     -1.493      1.419      1.524     -2.280      0.291     -1.749      1.451     -1.379     -0.178      0.245     -0.114      1.021      0.186     -0.497      0.509     -1.065      1.128     -1.339      0.347     -0.427      0.342     -0.818     -1.033     -0.314     -0.971     -0.653      0.810      1.223     -1.522     -0.213     -0.862      1.060     -1.354      0.671     -0.361      0.505     -0.040
     0.867     -2.206     -0.936      0.424      0.185      1.264      0.121     -1.313     -1.493      0.419      0.524      0.720     -0.709     -1.749     -0.549      0.621     -1.178     -0.755     -1.114     -0.979      0.431     -0.074     -0.449     -1.012     -0.509      0.622     -1.937     -0.458      1.390      0.604      0.748      0.303     -0.852     -0.768      0.664     -0.183      0.778     -0.188     -0.645     -0.139      0.060     -0.918     -0.133     -0.536     -0.469
     0.867      0.794      0.064      1.424      0.185      0.264      0.121     -0.313      0.507     -0.581     -0.476     -0.280      0.291      0.251     -0.549      0.621     -0.178      0.245      0.886      0.021      0.156     -0.271     -0.157      0.397     -0.667      0.682      1.083      0.302      0.770      0.788     -0.010      0.404     -0.230      0.146     -0.189     -0.746      0.044      0.531     -0.145     -0.020      0.391      0.211      0.418      0.703      0.685
    -1.133     -0.206     -0.936     -0.576      0.185     -0.736      0.121     -1.313     -0.493      1.419     -1.476      0.720     -0.709     -1.749      0.451     -2.379     -2.178      0.245      0.886      0.021     -1.482     -0.369     -0.464     -0.106     -0.048      0.174      0.111     -0.578     -0.530      0.385      0.861      0.598     -0.790     -0.284      1.408      0.692      1.259     -0.223     -1.728      0.440     -0.689     -1.729      1.106      0.712      0.243
     0.867      0.794     -0.936      1.424      1.185      1.264      1.121     -1.313      1.507      0.419      0.524      0.720     -1.709      2.251      0.451      0.621      0.822     -2.755      1.886      1.021      0.531      0.397     -1.217      1.019      1.409      0.335      0.508      0.269      0.584     -0.238      0.662      0.574      0.098      0.641     -0.292     -0.148      0.037     -0.226      1.219     -0.113      0.009      0.402     -0.998      1.158     -0.291
     0.867     -0.206      1.064      1.424      0.185     -1.736     -1.879     -1.313     -1.493     -1.581      0.524      0.720      0.291      1.251     -1.549     -1.379     -2.178     -1.755     -1.114     -1.979     -0.503     -0.777     -0.436      0.654     -1.220      1.319      0.246      1.515      0.760      1.311     -1.552     -1.119     -0.832     -2.151     -1.006      1.212      1.896      0.699      0.505     -0.937     -0.783     -1.345     -1.156     -1.646     -0.912
     0.867     -1.206      1.064     -0.576      0.185      0.264      0.121     -1.313     -0.493      0.419     -0.476     -1.280      0.291     -0.749     -0.549      0.621     -1.178     -0.755     -1.114     -0.979     -0.111     -0.969     -0.096     -0.611     -0.874      0.926     -0.491      1.100      0.039      1.107      0.460      1.162     -0.945     -0.038      0.754     -0.277      0.155      0.191     -0.196     -0.214      0.647      0.046     -0.616     -0.886     -0.066
    -0.133      0.794      0.064     -1.576     -0.815      1.264      1.121     -1.313     -0.493      0.419      1.524     -1.280      0.291     -1.749     -1.549      0.621      0.822      0.245     -1.114     -1.979      0.339     -0.296     -0.156     -1.668     -0.221     -0.362      0.998      0.273      0.119     -0.525      0.958      1.404     -1.254      0.977      0.540      0.925     -0.760      0.438     -0.154     -1.326      0.177      1.012      0.518     -0.199     -1.813
     0.867      0.794     -1.936     -1.576      0.185      1.264      1.121      1.687     -1.493      1.419      1.524     -1.280     -0.709     -1.749      1.451     -0.379      0.822      1.245     -2.114      1.021      0.443      0.013      0.228     -1.828     -0.016      0.401      0.633     -2.141      0.224      0.461      0.776      1.122      1.271      0.030      1.469      0.698     -1.276     -0.827     -0.157      1.472     -0.609      0.874      1.005     -0.977      0.999
     0.867      0.794      0.064     -0.576      0.185     -0.736      1.121     -2.313     -0.493      1.419      0.524      1.720      1.291      0.251      0.451     -0.379      0.822      1.245     -1.114      1.021      0.475      1.114      0.323     -0.277      0.438      0.409     -0.130     -0.454     -0.219     -0.461     -1.198     -0.091     -2.551     -0.262      1.348     -0.173      0.194      0.956      0.592      0.209     -0.867     -0.668      0.722     -0.917      0.722
     1.867     -0.206      2.064      0.424      0.185     -2.736     -0.879     -0.313      1.507      0.419     -1.476     -0.280      1.291      1.251      0.451     -0.379     -1.178     -1.755      1.886      1.021     -0.907     -0.469      0.109      0.853      0.072      2.738      0.159      1.716     -0.368      0.158     -1.597     -0.289     -0.570      0.754      0.489     -0.056      0.362      1.063      0.261      0.495      0.686     -0.731     -1.894      1.466      0.707
    -0.133      0.794      1.064     -0.576      0.185      0.264      1.121      0.687      0.507      0.419      0.524      0.720      0.291      0.251      0.451      0.621      0.822          *      0.886     -0.979      0.398      0.439     -0.072     -0.904      0.413     -0.696      0.359      1.168      0.394     -0.322     -0.063      0.565      0.847      1.252      0.182     -0.123      0.066      0.449      1.157      0.086      0.073      0.345     -1.676      1.456     -1.216
     0.867      0.794      2.064      0.424      1.185     -1.736      1.121      1.687     -0.493     -2.581     -0.476     -0.280      1.291      0.251      1.451     -0.379      0.822      1.245      0.886      1.021     -0.442      0.427      0.735     -0.303      0.228      1.270      0.458      1.321      0.833      1.066     -1.264      0.691      0.853     -0.184     -2.584      0.205     -0.930      0.372      0.463      1.377      0.152      0.255      0.210      0.969      0.746
     0.867      0.794      1.064     -0.576     -1.815      1.264      1.121     -0.313      0.507     -0.581      1.524      0.720      0.291      1.251     -0.549      1.621      0.822      1.245     -1.114      0.021      1.051      0.277      0.499      0.749     -0.868     -0.132      0.381      0.681     -1.148     -0.706      0.093      0.938     -0.825     -0.290     -0.247     -0.120      0.323     -0.209      0.638     -0.120      0.433      0.537      0.620     -1.507      0.860
     0.867     -0.206     -0.936      0.424      1.185      0.264     -0.879     -0.313      2.507     -0.581      1.524     -1.280     -0.709      0.251      0.451      1.621     -1.178     -0.755      0.886      1.021      1.016     -0.536     -0.028     -0.071      0.011     -0.089      0.064     -0.824      0.411      1.109     -0.550     -0.337     -0.463      2.427     -0.291      0.070     -0.439     -0.629      0.236      0.331      0.511     -0.594     -0.646      0.945      0.920
    -0.133     -1.206     -0.936     -0.576      0.185      1.264      0.121      1.687      0.507      1.419      1.524     -0.280      0.291     -1.749      1.451      0.621     -3.178      1.245     -1.114     -0.979      0.670     -1.087      1.013     -0.559     -0.275     -0.764     -0.179     -1.970     -0.055      0.438      0.402      1.157      0.729      0.874      1.717      0.537      1.415     -0.936     -1.173      1.692     -0.180     -1.861     -0.213     -0.726     -0.803
    -2.133     -0.206     -0.936      0.424      0.185     -1.736      0.121     -1.313      0.507     -1.581     -0.476      0.720      0.291      1.251     -1.549     -1.379     -0.178      0.245     -0.114      0.021     -0.439      0.306      0.184      0.485      0.086     -1.770     -0.506     -1.217     -0.114      0.209     -1.325     -0.177     -1.450      0.170     -1.542      0.312      0.224      0.109      0.544     -1.466     -0.784     -0.555      0.072     -0.556     -0.129
    -0.133     -0.206      0.064      1.424     -0.815     -0.736      0.121     -1.313      0.507     -0.581      0.524      0.720      1.291      2.251     -0.549     -1.379     -0.178      0.245     -1.114      0.021     -0.367      0.165      0.162      0.621     -0.789      0.255     -0.408     -0.221      0.728      0.052     -0.469     -0.301     -1.480      0.178     -0.030      0.894      0.563      1.025      1.635     -0.197     -0.792     -0.358      0.001     -1.499      0.538
     0.867      0.794      0.064     -0.576      0.185     -0.736     -0.879      0.687     -1.493     -0.581      0.524      1.720      1.291      0.251      0.451      1.621     -2.178      0.245      0.886     -0.979      0.252     -0.416      0.537     -1.061     -1.011      0.684      1.176     -0.526      0.466      1.295     -0.864     -0.527      0.057     -0.662     -0.101      0.190      2.408      0.448      1.269      0.814      1.154     -1.703     -0.470      1.487     -0.120
    -2.133     -0.206     -0.936     -1.576     -0.815     -2.736      0.121      1.687     -1.493      0.419     -0.476     -1.280      1.291     -1.749      0.451     -2.379     -2.178      1.245      0.886     -0.979     -1.352     -0.746      1.132     -1.631     -0.468     -0.792      0.495     -2.156      0.252     -0.537     -1.270      0.907      0.557     -0.003      0.783      1.496      0.042     -0.170     -0.310      0.496     -0.641     -1.034     -0.215      1.756     -0.478
     0.867     -2.206     -0.936     -1.576      0.185      0.264     -1.879      0.687     -0.493     -0.581      1.524     -2.280      0.291     -0.749     -0.549      0.621     -2.178      0.245     -1.114      0.021      0.929     -1.448      0.427     -0.719      0.266     -0.092     -0.739     -1.330     -0.805     -0.094     -0.634     -0.227      0.184      0.279     -0.596      0.014     -0.103     -0.184     -0.099     -0.788     -0.524     -0.282     -0.382     -0.873     -0.360
    -0.133     -0.206     -0.936     -1.576      0.185      1.264      0.121      1.687     -0.493      1.419      1.524     -0.280      0.291     -0.749      0.451      1.621      0.822      1.245     -2.114      1.021      1.293      0.447      0.394     -0.934      0.622     -1.322     -0.664     -1.265     -0.363     -0.389     -0.146     -0.292      1.190      0.168      1.199     -0.230     -0.970     -0.012      0.180      0.127      0.100      0.255      0.650     -1.620      0.464
     0.867     -1.206      2.064     -0.576     -1.815      0.264     -1.879     -1.313      1.507     -0.581      1.524     -1.280      0.291      0.251     -1.549     -0.379     -0.178      0.245     -1.114     -1.979      0.417     -0.124      0.097      0.404     -0.694      0.612     -1.072      1.946     -0.942     -1.202     -0.197     -1.859     -1.360      1.316     -0.594      0.872     -0.985      0.230     -0.250     -1.239     -0.804     -0.051      0.056     -1.297     -1.525
    -0.133     -1.206      1.064     -0.576      1.185     -0.736     -0.879      1.687     -1.493      1.419      1.524     -1.280      0.291     -1.749      0.451      0.621     -1.178      1.245     -1.114      0.021      0.746     -0.511      0.243     -1.819      0.603     -0.736     -0.740      1.004      1.231      0.536     -1.323     -0.548      1.427      0.101      1.072      0.363     -0.576     -0.026     -0.137      0.181     -0.096     -0.515      1.036      0.110     -0.476
     0.867     -0.206      0.064     -1.576     -0.815      0.264     -0.879      0.687     -0.493      1.419      0.524     -2.280     -0.709     -1.749     -1.549     -0.379      0.822      0.245     -2.114     -1.979      0.155     -0.171     -0.245     -0.674     -0.312      0.672     -0.060      0.068     -0.909     -0.646      0.023     -0.680      0.782     -0.027      1.625      0.431     -1.932     -0.452     -1.164     -1.466     -0.463      1.027      0.638     -1.730     -1.559
    -0.133     -1.206      2.064      0.424      0.185      0.264      0.121     -0.313     -1.493      0.419     -2.476     -0.280      0.291      1.251      0.451      0.621     -0.178     -0.755     -1.114      0.021     -0.630      0.103      0.225      0.525      0.788      0.513     -1.200      1.912     -0.143     -0.590      0.806     -0.058     -0.436     -1.923     -0.067     -1.454     -0.344     -0.008      0.830     -0.075      1.293     -0.472     -0.962     -1.379     -0.685
    -0.133     -1.206      0.064      0.424     -0.815     -0.736     -0.879     -0.313      0.507     -0.581     -0.476     -0.280     -0.709      0.251     -0.549     -0.379     -1.178     -0.755     -0.114     -0.979     -0.440     -0.276     -0.223      0.177     -0.344      0.218     -1.038      0.024      0.187     -0.351     -0.246     -0.625     -0.113      0.324     -0.297      0.316      0.132     -0.356      0.075     -0.346      0.212     -0.858     -0.266     -0.234     -0.674
     0.867     -0.206     -0.936     -0.576      1.185      0.264     -0.879      1.687      0.507     -0.581      0.524     -0.280      0.291      0.251     -1.549     -0.379     -0.178      0.245      0.886      0.021      0.315      0.328      0.104      0.068      0.617      0.512     -0.669     -0.959     -0.709      0.503      0.177     -1.254      1.591      0.479     -1.133      0.148     -0.818      0.116      0.127     -1.859     -0.660     -0.693      0.086      0.827     -0.588
     0.867      0.794      0.064     -1.576     -0.815      0.264      0.121      1.687     -0.493     -1.581      1.524     -1.280      0.291     -1.749     -1.549      1.621      0.822      1.245     -1.114     -0.979      0.755     -0.065      0.597     -1.480     -0.658     -0.013      0.905     -0.487     -0.024     -0.090     -0.479      0.199      1.194      0.490     -0.973      0.357     -1.184     -0.356     -0.385     -1.191      0.739      1.208      0.516     -0.313     -0.447
    -0.133      0.794      0.064     -0.576      0.185      0.264      0.121      1.687     -0.493      0.419      0.524     -0.280      0.291     -0.749      0.451     -0.379      0.822      0.245     -0.114      0.021      0.135      0.445      0.711     -0.793     -0.053     -0.314      0.275     -0.522      0.148      0.324      0.286     -0.360      0.935      0.121      0.377      0.209     -1.052     -0.443     -0.072      0.665     -0.491      0.422     -0.922      0.319     -0.068
     1.867     -0.206      0.064     -1.576      1.185      1.264     -1.879     -0.313     -0.493      0.419      0.524      0.720     -0.709     -0.749      0.451      1.621      0.822      0.245     -0.114      1.021      0.671      0.653      0.047     -1.808      1.623      0.946     -0.834     -0.023      0.148     -0.228      0.684     -2.361     -0.385      1.001     -0.419     -0.411     -0.226     -0.907      0.974     -0.375      0.877     -0.025      0.369      0.799     -0.543
    -0.133      0.794      1.064      1.424     -2.815      1.264      1.121      1.687      0.507     -0.581      1.524     -0.280      1.291      1.251     -0.549     -1.379      0.822      1.245     -1.114     -2.979      0.720      0.225      0.870      0.995     -2.072     -0.875      0.516      0.067      0.350     -0.824      0.663      0.703      0.593     -0.331      0.441      0.529     -0.522      0.070      0.473      0.491     -2.012      0.473      0.133     -1.540     -1.238
    -1.133      0.794      0.064     -1.576      1.185      1.264      1.121      1.687     -0.493      1.419     -1.476      1.720     -0.709     -0.749      1.451      1.621      0.822      1.245     -0.114      1.021      0.249      0.692     -0.130     -0.457      0.635     -1.397      0.146      0.299     -1.138      0.415      1.268      0.303      1.685     -0.092      0.881     -1.905      0.734     -0.615     -0.486      1.192      1.352     -0.148      1.508      0.197      0.361
    -0.133      0.794     -0.936     -0.576      1.185      1.264     -1.879      0.687     -1.493     -0.581      0.524      1.720     -0.709     -0.749      0.451      0.621      0.822     -0.755     -1.114      1.021      0.472      0.129     -0.052     -0.750      0.845     -0.665      0.574     -1.076      0.364      0.238      0.847     -2.023      0.605     -0.691     -0.876     -0.169      1.430     -0.569      0.025      0.245      0.037      0.606     -0.734     -0.673      0.301
    -1.133      0.794      1.064     -1.576     -2.815      0.264     -2.879      1.687     -0.493     -2.581      0.524      0.720      1.291     -0.749      0.451      0.621      0.822      1.245      1.886     -2.979      0.370     -0.163      0.967     -1.161     -1.789     -1.365      1.018     -0.109     -0.516     -0.815      0.053     -2.606      0.720      0.273     -1.659     -0.048      0.911      0.203      0.354      1.234      0.046      1.047     -0.241      2.479     -1.582
    -1.133      0.794     -1.936     -0.576      0.185     -1.736      1.121     -1.313     -0.493     -0.581     -0.476     -1.280      0.291     -0.749     -0.549     -1.379      0.822     -1.755     -0.114      1.021     -0.413      0.187     -0.479      0.199      0.433     -0.887      0.596     -1.494     -0.748     -0.354     -1.383      0.864     -0.975     -0.701     -0.950      0.229     -1.679      0.723     -0.787     -0.781     -0.970      0.611     -0.959     -0.201      0.655
    -2.133     -1.206      0.064      0.424     -0.815     -0.736     -0.879     -0.313      0.507     -0.581     -0.476     -0.280     -0.709      0.251     -0.549     -0.379     -1.178     -0.755     -0.114     -0.979     -0.306     -0.830     -0.209      0.812     -1.134     -1.661     -0.377      0.445     -0.473      0.239     -0.358     -0.030      0.039     -0.151      0.072      0.062      1.117     -0.495     -0.523     -0.088     -0.041     -0.137     -0.387     -0.616     -0.029
    -0.133     -0.206     -0.936     -1.576     -0.815      0.264      0.121     -2.313     -1.493      0.419      0.524     -0.280     -0.709     -0.749      0.451      1.621      0.822      0.245      1.886      0.021      0.786      0.256     -0.198     -0.822     -0.076     -0.989     -0.436     -0.577     -0.639     -0.787     -0.467      0.044     -2.177     -0.650      0.560     -0.877     -0.578     -0.472      0.131      0.230      0.798      0.395      0.464      2.313     -0.061
     0.867     -0.206      1.064      0.424      0.185      0.264      0.121      0.687     -0.493      0.419      0.524     -0.280     -0.709     -0.749      1.451      0.621     -0.178      0.245      0.886      1.021      0.348      0.205     -0.171      0.086      0.110      0.435     -0.467      1.166      0.304      0.050     -0.090      0.028      0.942     -0.613      0.414     -0.008     -0.564     -0.512     -0.739      1.365      0.070     -0.419      0.369      0.739      0.799
    -0.133     -0.206      0.064     -1.576      0.185      1.264      1.121     -0.313     -0.493      0.419      0.524     -1.280     -1.709     -0.749      0.451      0.621      0.822      1.245      0.886      1.021      0.644      0.085     -0.122     -0.691      0.537     -0.825     -0.370      0.099     -0.807     -0.281      0.609      0.987     -0.371     -0.163      0.230     -0.498     -1.370     -1.458     -0.113      0.095     -0.075      0.730      1.410      1.390      0.648
    -2.133     -0.206      1.064     -1.576     -2.815      1.264      1.121      0.687      2.507     -1.581     -2.476     -2.280      1.291     -0.749      0.451     -2.379     -2.178     -1.755     -1.114      0.021     -1.636     -1.343      0.008      0.187     -1.158     -0.329      1.019      1.109     -1.736     -1.726      2.915      2.499      0.628      2.344     -0.801     -0.089     -0.336      1.163     -0.956      0.962     -0.338     -0.482     -1.721     -1.327      1.025
    -0.133      0.794          *     -1.576      1.185      0.264      1.121     -1.313     -0.493      1.419      1.524      0.720      0.291     -1.749      1.451      1.621      0.822     -0.755     -2.114      1.021      1.033      0.552     -0.424     -0.806      0.607     -1.089      0.285      0.735     -0.776      0.635     -0.550      0.402     -0.826      0.209      1.322      0.000     -0.036      0.808     -1.034      1.150      0.466     -0.114     -0.154     -1.682      0.564
     0.867      0.794     -0.936      1.424     -0.815      0.264      0.121      0.687      2.507      1.419      0.524      0.720     -0.709     -0.749      1.451      0.621      0.822     -0.755      0.886      1.021      0.264      0.703     -0.529      0.245     -0.011      0.719      0.194     -0.305      1.108     -0.704      0.127     -0.663      1.256      2.329      1.237      0.296     -0.235     -0.101     -0.859      1.425      0.250      0.054      0.024      0.645      1.020
    -0.133      0.794     -0.936      0.424      0.185     -0.736      1.121      1.687     -1.493      1.419     -2.476      1.720     -0.709     -1.749      0.451     -0.379     -1.178     -0.755     -1.114      1.021     -0.980      0.219     -0.100     -0.510      1.182      0.762      0.738     -0.860      0.833     -0.947      0.427      1.004      1.748     -1.021      0.964     -1.099      1.416     -0.455     -1.190     -0.079      0.786     -1.326     -0.655     -0.847      0.005
     0.867     -0.206     -0.936      2.424      0.185      1.264      1.121     -1.313     -0.493      1.419     -0.476     -0.280     -1.709      1.251      0.451      0.621      0.822     -1.755      1.886     -1.979      0.310      0.483     -1.124      1.140     -0.664      0.450     -0.669      0.262      1.295      0.875      0.858      0.732      0.028     -1.331      1.634     -0.922     -1.022     -0.407      0.285      0.617      0.460      0.184     -0.166      1.121     -1.372
     0.867     -0.206      0.064     -1.576      1.185      1.264      0.121     -0.313     -0.493      0.419     -1.476     -1.280      0.291     -0.749      0.451     -0.379      0.822      0.245     -1.114      1.021     -0.807     -0.288     -0.191     -0.380      0.894      1.934      0.108      0.139     -1.086      0.454      1.980      0.200     -0.083     -0.167     -0.048     -0.213     -0.678      0.580     -0.429      0.008      0.586      0.918      0.450     -0.922      0.213
     0.867     -1.206      2.064      0.424      0.185      1.264     -0.879     -1.313     -0.493     -0.581      1.524     -0.280      0.291     -0.749     -0.549      0.621     -1.178      0.245     -0.114     -0.979      0.858     -0.254      0.169     -0.573     -0.701     -0.133     -0.996      2.000      0.906      0.810      0.421     -0.567     -1.247     -0.045     -0.162      0.198      0.156     -0.019     -0.255     -0.195     -0.373     -0.675      0.068      0.202     -0.234
    -0.133     -0.206     -0.936     -0.576     -0.815     -0.736      0.121     -0.313     -0.493      0.419      0.524      0.720      1.291     -0.749      0.451     -0.379     -0.178      1.245     -1.114     -0.979      0.070     -0.084      0.369     -0.463     -0.986     -0.290     -0.149     -1.235      0.049      0.124     -0.673      0.156     -0.733     -0.073      0.784      0.302      0.895      0.856     -0.447      1.151     -0.407     -0.180      0.773     -0.977     -0.263
    -1.133      0.794     -0.936     -1.576     -0.815      0.264      1.121     -2.313      2.507     -1.581     -1.476      0.720      0.291      1.251     -1.549      0.621      0.822      0.245     -2.114      0.021     -0.361      0.738     -0.685      0.508     -0.768     -0.700      0.130     -0.093     -2.086      0.029      0.724      0.415     -1.626      2.133     -1.127     -0.885     -0.369      1.059      0.599     -1.355      0.997      0.029      1.297     -2.227      0.660
     0.867      0.794     -0.936     -0.576      1.185      0.264     -2.879     -1.313      1.507     -0.581     -1.476      0.720      1.291     -0.749      0.451     -1.379      0.822     -1.755     -1.114      0.021     -0.455      0.187      0.094     -0.831      0.766      1.366      0.450     -1.061      0.425      0.608      0.766     -2.967     -1.307      2.180     -0.990     -0.805      0.404      1.238     -0.015      0.111     -0.894      0.523     -1.957     -0.635     -0.623
     0.867      0.794      0.064      2.424      0.185      1.264      0.121      0.687      1.507     -0.581     -0.476      0.720      1.291      1.251     -1.549      0.621      0.822     -0.755      0.886     -1.979      0.472      0.328      0.413      0.495     -0.234      0.321      0.407     -0.276      1.976      0.438      0.998     -0.164      0.266      1.078     -0.581     -1.181      0.252      0.805      0.810     -1.333      0.274      0.322     -1.276      0.542     -1.762
    -0.133      0.794     -0.936      1.424     -0.815     -0.736      0.121     -0.313     -0.493     -0.581     -1.476      0.720     -0.709      0.251     -0.549      0.621     -0.178     -0.755     -0.114     -0.979     -0.610      0.369      0.164      1.032     -0.212      0.401      0.324     -1.159      0.283     -0.535     -0.186     -0.263     -0.464     -1.385     -0.495     -0.391      0.080     -0.926     -0.456     -0.470      1.263     -0.575     -1.036     -0.637     -0.919
    -0.133     -0.206     -0.936     -0.576     -1.815     -0.736      0.121      0.687     -1.493     -0.581      0.524      0.720      0.291     -1.749     -0.549     -0.379      0.822      0.245     -0.114     -1.979      0.014      0.547      0.150     -0.615     -1.232     -0.044     -0.695     -1.118      0.001     -0.614     -0.663     -0.570      0.559     -0.941     -0.019      0.539     -0.129      0.116     -1.061      0.303     -0.397      0.103     -0.035      0.245     -0.882
     0.867     -0.206      0.064     -1.576     -1.815     -0.736     -0.879      1.687     -1.493     -0.581     -0.476     -0.280      1.291     -1.749      0.451      0.621     -0.178      1.245     -2.114     -1.979     -0.273     -0.203      0.914     -1.480     -1.831      1.087      0.059     -0.885      0.005      0.107     -0.435     -0.501      0.659     -0.386      0.310      0.028     -0.002      0.121     -0.300      1.447      0.905      0.144     -0.003     -1.221     -0.357
     0.867     -0.206      0.064     -0.576      0.185      0.264     -0.879      1.687     -0.493      0.419          *     -0.280     -0.709      0.251     -0.549     -0.379      0.822      0.245     -0.114      0.021      0.554      0.100     -0.326      0.119     -0.016      0.133     -0.327      0.350     -0.679      0.229     -0.236     -1.003      1.969     -0.552      0.265      0.869     -0.415     -0.150      0.089     -0.532     -1.062      0.568      0.696     -0.137      0.205
     0.867      0.794     -0.936     -1.576      1.185      1.264      1.121     -2.313      1.507     -1.581     -1.476      1.720      0.291      1.251     -1.549      0.621      0.822      0.245     -1.114      1.021     -0.154      0.826      0.025      0.478      0.705      1.117     -0.164     -0.937     -2.191      0.402      1.428      0.337     -2.387      0.979     -1.765     -1.226      0.419      0.109      0.797     -1.990      0.855     -0.174      0.274     -1.257      0.323
    -0.133      0.794     -0.936     -0.576      0.185      1.264      1.121     -0.313      0.507      0.419      0.524      0.720     -0.709     -0.749      0.451      0.621      0.822     -0.755     -0.114      1.021      0.673      0.746     -0.361     -0.528      0.403     -0.549      0.200     -0.624     -0.182     -0.389      0.699      0.467     -0.002      1.036      0.176     -0.547     -0.430     -0.278     -0.173      0.449     -0.048     -0.235     -0.057      0.301      0.782
     0.867     -0.206      0.064     -0.576      0.185      1.264     -1.879      0.687     -0.493      0.419      0.524     -0.280     -1.709     -0.749      0.451     -0.379      0.822      1.245     -0.114      0.021      0.254     -0.367     -0.050      0.254      0.599      0.552      0.275      0.124     -0.763     -0.457      1.048     -1.494      0.714     -0.916      0.253      0.293      0.298     -1.521     -0.952      0.098     -0.705      1.284      1.270     -0.100     -0.556
     0.867      0.794     -1.936     -1.576      1.185      1.264      1.121     -1.313     -0.493      1.419      1.524      1.720     -1.709      1.251      1.451      1.621      0.822      1.245     -0.114      1.021      0.970      0.922     -0.298     -0.373      1.482     -0.085      0.023     -1.672     -1.396     -0.197      0.379      0.109     -1.004     -0.202      0.745      0.179      0.276     -1.504      1.545      0.652      0.551     -0.328      1.495      0.194     -0.379
     0.867      0.794     -1.936      1.424     -0.815      1.264      0.121      0.687      1.507      0.419     -0.476     -1.280      1.291     -0.749     -1.549      0.621     -0.178      1.245     -1.114      0.021      0.363      0.007      0.594     -0.113     -0.631      0.703      0.959     -2.400      1.705     -0.184      0.988      0.302      0.168      1.510      0.719     -1.099     -1.099      0.628     -0.504     -1.148      0.099     -0.245      0.185     -1.140      0.549
    -0.133     -0.206     -0.936      0.424      1.185     -0.736     -0.879      0.687     -1.493      1.419     -0.476      0.720     -0.709      0.251      1.451     -0.379     -0.178     -0.755     -1.114      1.021     -0.092     -0.209      0.078     -0.227      0.662     -0.003     -0.066     -1.105      0.682      0.520     -0.545     -0.703      0.695     -1.199      1.264     -0.413      0.999     -0.685      0.335      0.871     -0.248      0.272     -0.726     -1.014      0.506
    -0.133     -1.206      1.064      0.424      0.185     -0.736     -0.879      1.687     -0.493     -0.581     -0.476     -1.280      1.291      0.251     -0.549     -1.379     -0.178      1.245     -1.114      1.021     -0.439     -0.382      0.553      0.046     -0.085      0.427     -0.734      0.603      0.363      0.383     -0.112     -0.512      0.956     -0.562     -0.680      0.173     -0.610      0.621      0.284     -0.365     -1.003      0.395      0.514     -1.295      0.932
    -1.133      0.794      1.064     -0.576      0.185     -1.736      1.121     -1.313     -1.493      0.419     -1.476      0.720      0.291     -0.749     -1.549     -2.379      0.822     -1.755     -0.114      1.021     -1.421      0.699     -0.092     -0.192      0.229      0.300      0.039      1.167     -0.293     -0.048     -0.227      0.610     -1.203     -1.489      0.323      0.557     -0.433      0.436     -0.694     -1.583     -0.532     -0.203     -1.542     -0.041      0.937
    -0.133     -0.206     -1.936      2.424     -1.815     -1.736      0.121     -2.313      1.507      1.419     -0.476     -1.280     -0.709      1.251     -1.549     -0.379      0.822     -0.755      1.886     -1.979     -0.335     -0.029     -0.844      1.506     -1.476      0.245     -0.357     -0.872      0.991     -0.193     -1.369      0.181     -1.552      0.290      2.268     -0.056     -1.157      0.353     -0.109     -0.745      0.222      0.766      0.300      0.975     -0.629
    -0.133     -0.206     -0.936      0.424     -0.815      1.264      0.121      0.687      0.507     -0.581      1.524     -0.280     -0.709      0.251     -0.549     -1.379      0.822      0.245     -0.114      0.021      0.257      0.180      0.360      0.420     -0.754     -0.429     -0.604     -1.302     -0.051     -0.184      1.056     -0.037      0.400      0.319     -0.172      1.076     -0.421     -1.027     -0.181     -0.287     -1.659      0.506     -0.231     -0.491      0.741
    -0.133     -1.206      2.064      0.424     -1.815      1.264      0.121      1.687      1.507     -1.581      0.524     -1.280      0.291      1.251     -0.549      0.621     -0.178      1.245     -0.114      0.021      0.446     -0.287      1.046      0.815     -1.025     -0.470     -0.846      0.949     -0.234     -0.776      0.639      0.587      0.474      0.840     -1.087      0.007     -0.691     -1.078      0.500      0.002      0.169      0.137     -0.236     -0.535      0.748
     0.867     -0.206     -0.936     -1.576     -0.815      1.264      0.121     -1.313     -0.493     -1.581      1.524     -1.280      1.291     -0.749      0.451      0.621     -0.178      1.245      0.886      0.021      0.742     -0.368      0.210     -0.177     -0.611      0.364      0.217     -1.186     -1.463     -0.292      0.473      0.460     -1.340     -0.561     -1.334      0.451     -0.729      0.878     -0.628      0.722     -0.462      0.334      0.874      0.890      0.576
    -0.133      0.794      0.064      1.424      1.185     -2.736      0.121      0.687      0.507     -0.581     -2.476      0.720      1.291      0.251     -1.549     -1.379     -0.178     -0.755     -1.114      0.021     -1.187      0.165      0.094      0.796      0.076      1.125      0.620     -0.152      0.651      1.077     -1.422     -0.059      0.333     -0.078     -0.541     -0.697      0.516      1.093     -0.431     -1.639      0.059     -0.456     -0.858     -1.348     -0.334
    -0.133     -0.206      1.064     -0.576      0.185      1.264      1.121     -1.313      0.507      0.419      1.524     -1.280      0.291     -0.749      1.451     -1.379      0.822     -0.755      0.886      1.021      0.126      0.043      0.042     -0.116      0.818     -0.263     -0.265      1.143     -0.331     -0.647      1.141      1.210     -1.408      0.672     -0.201      1.423     -1.562      0.297     -0.493      1.176     -1.554      0.891     -0.766      0.934      0.270
     1.867      0.794      0.064     -0.576      1.185      1.264      1.121     -1.313      1.507      1.419      1.524      0.720      0.291     -0.749      1.451      0.621      0.822     -0.755      0.886      1.021      1.082      0.482     -0.120      0.756      0.701      0.783      0.331      0.202     -1.192      0.443      0.110      0.672     -1.135      0.814      0.945     -0.128     -0.071      0.460     -1.429      1.131     -0.656      0.264     -0.712      0.383      0.199
     0.867     -1.206      0.064     -0.576     -2.815      0.264      0.121      1.687      0.507     -2.581      1.524     -2.280      1.291     -0.749     -1.549      1.621     -0.178      1.245     -1.114     -2.979      1.013     -0.556      0.913     -0.319     -2.435     -0.121     -0.702     -0.829     -0.355     -0.543     -0.686      0.652      0.607      0.751     -1.247     -0.050     -1.373      0.157     -0.358     -0.267      0.256      0.594     -0.039     -0.826     -0.964
     0.867      0.794      0.064     -1.576      0.185      1.264      0.121      0.687     -0.493      0.419      1.524     -0.280      0.291     -0.749      0.451      0.621     -0.178      0.245     -2.114      0.021      0.562     -0.356      0.085     -1.354     -0.166      0.127      1.253     -0.124     -0.367      0.538      0.671      0.585      0.573      0.580      0.675      0.806      0.300      0.215      0.503      0.345      0.015      0.209      0.023     -1.230      0.141
    -0.133      0.794     -0.936      2.424      0.185     -1.736      1.121      0.687     -0.493      0.419      0.524     -0.280      0.291      1.251      0.451     -1.379      0.822     -1.755      1.886      1.021     -0.313      0.094     -0.963      1.586      0.300      0.303      0.624     -0.082      0.688     -0.154     -1.364      1.226      1.838     -1.820      0.364      0.934     -0.388      1.363     -0.336      0.341     -0.821      0.660     -0.553      0.959      0.724
     0.867      0.794      0.064     -1.576      1.185      1.264      1.121      0.687     -0.493     -0.581      1.524      1.720      0.291      0.251     -0.549      0.621      0.822      1.245      0.886      1.021      0.623      0.680      0.358     -0.164      0.497      0.129      0.111     -0.304     -1.220      0.660      0.667      0.508      0.300     -0.221     -0.750      0.412      0.511     -0.012      0.327     -0.763     -0.127     -0.080      0.699      0.987      0.733
     0.867      0.794      0.064      1.424      1.185      1.264      1.121      1.687      0.507      1.419      1.524      1.720      1.291      1.251      0.451      1.621      0.822      1.245      1.886      1.021      1.166      0.671      0.946      0.112      1.246     -0.538      0.219     -0.859      1.412     -0.074      0.200      0.414      0.478      0.419      0.932     -0.209      0.648      0.122      1.147     -0.235      0.242      0.027      0.047      1.808     -0.101
     0.867     -0.206      1.064      1.424      0.185     -0.736      1.121     -1.313     -0.493     -0.581      0.524      0.720      0.291      1.251     -0.549      0.621     -1.178     -0.755      0.886      0.021      0.289     -0.116     -0.527      0.628     -0.684      0.473     -0.075      1.595      0.686      0.983     -1.120      1.429     -0.607     -1.052     -0.235      0.067      0.926      0.967      0.625     -0.225      0.277     -1.053      0.026      0.665      0.614
    -0.133     -0.206      1.064     -0.576      0.185      0.264      0.121      1.687     -0.493      0.419     -0.476      0.720      0.291     -0.749      0.451      0.621     -0.178      0.245     -1.114      0.021     -0.086      0.157      0.906     -0.287      0.089     -0.081     -0.639      0.234     -0.387      0.086      0.269     -0.192      0.619     -0.364      0.439     -0.357      0.577     -0.733     -0.428      0.295      0.732     -0.408     -1.015     -1.105     -0.257
         *     -0.206     -0.936     -1.576      0.185     -1.736     -0.879     -2.313     -0.493      0.419     -1.476      0.720      0.291     -0.749     -0.549     -1.379     -0.178     -1.755      0.886      1.021     -1.158     -0.189     -0.380     -0.414     -0.108     -0.055      0.028     -0.666     -1.308      0.217     -0.658     -0.549     -1.961     -0.123      0.498      0.306      0.937      0.854     -0.344     -0.417      0.014      0.056     -1.441      1.039      0.990
     0.867     -0.206     -0.936      0.424      1.185      0.264      0.121     -1.313      0.507      1.419      1.524      1.720     -0.709      0.251      0.451     -0.379     -0.178      0.245     -0.114      1.021      0.530      0.171     -0.046      0.482      1.519      0.202     -0.459     -1.014      0.058     -0.365     -0.450     -0.042     -1.194      0.205      0.688      0.755      1.527     -0.553     -0.051     -0.055     -0.902     -0.475      0.370     -0.230     -0.504
    -1.133     -0.206     -0.936     -0.576      1.185      0.264      0.121     -1.313      1.507      0.419      0.524     -1.280      1.291      1.251      0.451     -0.379     -0.178      1.245      0.886      1.021      0.439     -0.656      0.132      0.945      0.675     -1.679      0.443     -1.096     -1.474      0.645     -0.035      0.607     -1.335      0.904      0.140     -0.083     -0.421      1.107      0.327      0.230     -0.775      0.407      1.107      0.291      0.440
    -0.133     -1.206      0.064      0.424     -0.815     -0.736     -1.879      0.687      0.507      1.419     -1.476      0.720     -0.709      0.251     -1.549     -0.379     -0.178     -0.755     -1.114      0.021     -0.683      0.160     -0.079      0.244     -0.263      0.605     -1.568      0.094      0.112     -0.628     -0.066     -1.941      0.549      0.286      1.625     -0.519      0.666     -0.561     -0.096     -1.397      0.301     -0.385     -0.576     -1.300      0.167
    -0.133     -0.206      0.064     -0.576      0.185      1.264      1.121      0.687     -0.493      0.419      1.524     -0.280      0.291     -0.749      0.451      1.621      0.822      0.245     -0.114      0.021      1.190      0.331      0.448     -0.263      0.152     -1.215     -0.630     -0.428     -0.413      0.067      0.410      0.798      0.139     -0.359      0.309     -0.354     -0.854     -0.212     -0.584      0.545      0.315      0.471     -0.288      0.231     -0.288
     0.867      0.794     -1.936     -1.576     -1.815      1.264      1.121     -0.313     -1.493      1.419      1.524      1.720      1.291     -0.749      1.451     -0.379      0.822     -2.755      0.886     -2.979      0.388      0.691     -0.425     -0.394     -1.243      0.529      0.125     -1.548     -1.213     -0.549      1.049      0.351      0.192     -1.170      2.197      0.897      0.737      1.787     -0.343      2.151     -0.725      0.014     -2.214      1.074     -1.759
     0.867     -0.206      1.064     -1.576     -1.815      0.264      0.121      0.687     -0.493      0.419     -0.476     -1.280      0.291      1.251      0.451      0.621     -0.178      0.245      1.886      1.021      0.177     -0.702     -0.299      0.382     -0.553      0.487      0.580      1.370     -1.969     -0.993      0.093      1.000      1.061     -0.818      0.626     -0.959     -0.470      0.736      0.999      0.869      0.359      0.677      0.650      1.721      1.500
    -0.133      0.794      0.064      0.424      0.185     -2.736     -0.879     -0.313      0.507     -0.581     -2.476     -0.280     -0.709      1.251     -0.549     -0.379     -1.178     -0.755     -0.114     -0.979     -1.073     -0.445     -0.189      0.249     -0.734      0.877      1.083      0.193      0.044      1.034     -1.813     -0.395     -0.213      0.268     -0.346     -0.868      0.393     -0.504      0.981     -0.238      0.956     -0.610     -0.498     -0.302     -0.493
    -0.133     -2.206      0.064      2.424      0.185     -0.736      0.121     -0.313      1.507     -1.581      0.524     -1.280      0.291      1.251      0.451     -1.379     -1.178     -0.755     -0.114      0.021     -0.165     -0.826      0.080      0.968     -1.040     -0.042     -1.467     -0.024      1.497      1.204     -0.526      1.033     -0.153      0.623     -1.146      0.823      0.086      0.331      0.380      0.983     -0.987     -0.165     -0.864     -0.825      0.877
    -0.133      0.794      1.064      0.424      1.185     -0.736      0.121      1.687     -0.493      0.419      0.524     -0.280      0.291      2.251      1.451      0.621      0.822      0.245      0.886      1.021      0.441      0.193      0.536      0.631      0.813     -0.521      0.463      0.600     -0.309      0.540     -1.296     -0.008      1.075     -1.009      0.106     -0.057     -0.445     -0.366      1.772      1.120     -0.014      0.594     -0.387      0.583      0.203
    -0.133      0.794      1.064      0.424     -1.815     -0.736     -0.879      1.687      0.507     -0.581      0.524      0.720      1.291     -0.749      1.451     -0.379     -2.178      1.245     -0.114     -1.979      0.214     -0.217      1.108      0.786     -1.447     -0.368      0.912     -0.130     -0.475     -0.560     -0.771     -0.674      0.538     -0.213      0.309      0.239      1.083      0.094     -1.546      2.217     -0.638     -1.752     -0.297     -0.616     -0.590
    -0.133     -2.206      1.064      0.424      1.185     -0.736     -1.879      0.687      0.507     -2.581      0.524     -0.280     -0.709      0.251     -0.549     -0.379     -1.178     -0.755     -0.114     -0.979      0.126     -1.023     -0.211     -0.518     -0.431     -0.178     -1.099      1.333      0.778      1.614     -0.781     -0.911      0.946      1.015     -2.316      0.220      1.261     -0.521      0.881     -0.294     -0.511      0.183     -0.445      0.164     -0.735
     0.867     -0.206      0.064      0.424      0.185      0.264      0.121     -0.313      0.507      0.419      0.524     -0.280      0.291      0.251     -0.549      0.621      0.822      1.245      0.886      1.021      0.596      0.499      0.501      0.592      0.163      0.358     -0.706     -0.365     -0.317     -0.264     -0.202     -0.515     -0.756     -0.188      0.283     -0.395     -0.864     -0.389     -0.356     -0.585     -0.070      0.232      0.478      0.689      0.705
     0.867      0.794     -0.936     -1.576      0.185      1.264      1.121     -1.313     -1.493      0.419      1.524     -0.280      0.291     -1.749      0.451      0.621      0.822      0.245     -1.114      1.021      0.967      0.213     -0.224     -1.609      0.590     -0.205      0.628     -0.679     -0.078     -0.308      0.292      0.990     -1.167     -0.080      0.118     -0.019     -0.663      0.589     -0.099      0.014     -0.485      0.395      0.484     -0.216      0.597
    -0.133     -0.206      0.064      0.424      0.185      0.264     -0.879     -0.313      0.507     -0.581     -0.476     -0.280     -0.709      0.251     -0.549     -0.379     -1.178     -0.755     -0.114     -0.979     -0.126     -0.638     -0.359      0.239     -0.396      0.108      0.433      0.412      0.081      0.701      0.442     -0.152      0.023      0.258     -0.226     -0.368      0.795     -0.177     -0.072     -0.381     -0.245     -0.394     -0.366     -0.252     -0.730
    -1.133      0.794      1.064     -0.576      0.185      1.264      1.121     -2.313     -0.493      0.419      1.524      0.720     -1.709      1.251      0.451      0.621      0.822     -1.755     -0.114      1.021      0.770      0.473     -1.303     -0.364      0.812     -1.649      0.290      2.359     -0.147     -0.538      0.595      0.537     -0.856     -0.245     -0.075      0.483     -0.178     -0.171      1.733     -0.008     -0.298      0.168      0.010      0.125      0.477
    -1.133     -1.206     -0.936      0.424     -0.815     -0.736     -0.879     -0.313      0.507     -0.581     -0.476     -0.280     -0.709      0.251     -0.549     -0.379     -0.178      0.245     -0.114      0.021      0.022     -0.180     -0.135      0.112     -1.420     -1.073     -0.993     -0.830      0.395      0.612     -0.790     -0.752     -0.135      0.509      0.114     -0.369     -0.061     -0.434      0.178      0.230     -0.274      0.263      0.289     -0.127      1.234
     0.867     -1.206      2.064      0.424     -0.815      0.264      0.121      1.687      0.507      0.419      0.524     -1.280      1.291      0.251     -1.549      0.621     -0.178      0.245     -1.114      0.021      0.607     -0.500      0.217      0.910     -0.547      0.190     -0.823      1.729     -0.511     -0.344     -0.301      0.469      1.326     -0.410      0.716     -0.316     -0.454      0.969     -0.429     -1.266     -0.086      0.504     -0.008     -1.552      0.556
     0.867      0.794      0.064     -1.576      1.185      0.264      1.121     -0.313     -1.493      1.419      1.524      1.720      0.291     -1.749      1.451      0.621      0.822      1.245     -1.114      1.021      0.685      0.357      0.412     -1.316      1.702      0.352      0.349     -0.262     -0.105     -0.567     -0.203      0.783     -0.605     -0.416      0.570      0.427      1.150     -0.103     -0.598      0.684     -0.127      0.327      0.769     -0.513     -0.448
     0.867     -0.206      0.064     -0.576     -0.815      0.264      0.121      0.687     -1.493      0.419      0.524     -2.280      0.291     -0.749      0.451     -1.379     -0.178      1.245     -1.114      0.021     -0.311     -0.666      0.485     -0.304     -0.373      1.221      0.318     -0.352     -0.371     -0.459      0.540      0.663      0.107     -1.226      0.862      0.812     -1.166     -0.187     -0.680      0.563     -0.936      0.676      0.576     -1.010      0.420
    -0.133      0.794     -1.936      1.424      1.185      0.264      0.121      1.687      0.507          *      0.524      0.720     -2.709     -1.749          *      0.621      0.822      0.245      0.886      1.021      0.608      0.450     -1.021      0.233      0.768     -0.698      0.347     -0.839      1.071      0.500     -0.160     -0.435      2.801      0.215     -0.374     -0.369     -0.023     -1.331     -2.028      1.286     -0.174      0.255      1.496      0.735      0.536
    -0.133      0.794      0.064     -0.576      0.185      1.264      1.121     -1.313      1.507     -0.581      1.524      1.720     -0.709     -0.749     -0.549     -0.379     -0.178     -0.755      0.886      0.021      0.714      0.557     -0.296      0.198      0.403     -1.013      0.337      0.266     -0.760     -0.234      0.459      0.526     -0.921      1.403     -0.736      0.440      1.115     -0.300     -0.826     -0.528     -1.120     -0.815     -0.392      0.890     -0.306
    -0.133      0.794     -0.936      2.424      1.185     -0.736      1.121      0.687     -0.493      1.419      0.524      1.720     -0.709      2.251      1.451     -0.379     -0.178      1.245     -0.114      1.021      0.474      0.861      0.266      1.460      0.606     -0.580     -0.131     -1.351      0.832      0.578     -0.968      0.277      0.455     -1.658      0.984     -0.300      0.505     -1.033      0.754      1.248     -0.764     -1.268      0.880     -0.843      0.321
    -0.133     -3.206      2.064      2.424     -1.815      1.264     -1.879      1.687      1.507     -2.581      0.524     -2.280      1.291      2.251     -2.549      0.621     -2.178      1.245      1.886     -1.979      0.557     -0.966      0.655      2.053     -2.105     -0.873     -2.181      1.237      0.391      0.516      0.673     -0.726      0.862     -0.315     -1.315     -0.367     -0.687      0.487      0.354     -1.410     -0.142     -1.037      0.453      0.847     -0.096
    -1.133     -0.206      1.064     -1.576     -1.815      0.264      0.121      1.687     -0.493     -1.581     -1.476     -1.280      1.291     -0.749      0.451     -1.379     -1.178      1.245     -2.114     -0.979     -0.977     -0.770      1.204     -0.457     -1.427     -0.310      0.530      0.056     -1.091     -0.347      1.136      0.785      0.299     -0.098     -0.663      0.083     -0.183     -0.221     -0.263      1.132     -0.140     -0.144     -0.315     -1.913      0.084
     0.867      0.794     -1.936      2.424      1.185      1.264      1.121     -1.313      0.507      1.419     -0.476      1.720      0.291      0.251      1.451      1.621      0.822     -1.755      0.886      1.021      0.639      0.751     -1.084      0.638      0.711      0.167      0.086     -0.914      1.791      0.580      0.674      0.295     -0.067      0.206      1.180     -1.472      0.703      1.457     -0.263      1.078      1.058     -0.245     -0.314      0.342      0.362
    -1.133      0.794      2.064     -0.576      0.185      1.264      1.121      1.687      1.507      1.419      0.524      1.720      1.291      1.251      1.451     -1.379      0.822      1.245      0.886      1.021     -0.320      0.825      0.690      0.177      1.004     -0.728     -0.150      1.341     -0.726     -0.874      1.597      0.585      0.824      1.314      0.867      0.873      0.393      0.370      1.106      0.957     -1.136     -0.198      0.464      0.527      0.237
     1.867     -1.206      2.064      2.424      1.185     -0.736     -2.879     -0.313     -0.493      1.419     -2.476     -2.280      1.291      0.251     -2.549     -2.379      0.822      1.245      1.886      1.021     -1.275     -0.420      0.466      0.935      0.200      3.329     -0.861      1.649      1.351      0.862      0.623     -2.231     -0.760     -1.373      1.350     -0.489     -1.669      0.528     -0.468     -2.477     -0.868      1.319      0.606      1.398      0.797
     0.867      0.794      1.064      0.424      1.185      1.264      1.121      1.687      1.507     -0.581          *      1.720     -0.709      1.251      0.451      1.621      0.822      1.245     -1.114      1.021      0.017      0.708      0.192      0.707      0.838      0.917      0.067      0.911     -0.357      0.266      1.219      0.530      1.446      0.759     -1.186     -0.265      0.680     -1.031      0.502      0.025      1.631     -0.167      0.944     -1.567      0.371
    -0.133     -0.206     -0.936     -1.576     -0.815      0.264     -1.879     -1.313     -0.493      1.419      1.524      0.720     -0.709     -1.749     -0.549      0.621     -0.178     -1.755     -1.114      0.021      0.757      0.124     -0.765     -1.112      0.241     -0.786     -0.185     -0.056     -0.565     -1.102     -0.414     -1.922     -0.567      0.614      1.305      0.224      0.570      0.161     -0.595     -0.562     -0.311     -0.324     -0.699     -0.423     -0.173
     0.867      0.794     -0.936      0.424     -0.815     -2.736      1.121     -0.313      0.507      0.419      0.524      1.720      0.291      1.251      0.451      0.621      0.822     -0.755      0.886      0.021      0.106      0.493      0.136      0.413     -0.204      0.565      0.381     -1.148     -0.055     -0.695     -2.846      0.532     -0.637     -0.004      0.554      0.224      1.060      0.067      0.892      0.660      0.543      0.187     -0.982      0.662     -0.054
     0.867     -0.206     -1.936      1.424      1.185      0.264      0.121     -1.313      1.507      0.419      0.524     -1.280      0.291      1.251     -0.549     -1.379     -0.178     -1.755      0.886      1.021     -0.322     -0.614     -1.053      1.496      0.656      1.137      0.285     -0.986      0.027      0.604      0.591      0.584     -0.192      0.323      0.219      1.053     -0.290      1.475     -0.207     -0.870     -1.043      0.361     -0.379     -0.087      0.347
     0.867      0.794     -1.936      0.424      1.185      1.264      0.121      0.687      0.507      1.419      1.524     -0.280     -1.709      2.251      1.451      1.621      0.822     -0.755     -1.114      1.021      1.305      0.524     -0.678      0.949      0.778     -0.329      0.249     -1.251     -0.523      0.559     -0.067     -0.482      1.309     -0.223      1.204     -0.438     -1.195     -0.907      1.285      0.932      0.073      0.292      0.405     -1.679      0.235
     0.867      0.794      0.064     -1.576     -0.815     -1.736      0.121     -1.313     -0.493     -0.581      0.524     -0.280      0.291     -0.749     -0.549      0.621      0.822     -0.755     -1.114      0.021      0.096      0.430     -0.359     -1.154     -0.153      0.827      0.232      0.299     -0.471     -0.725     -1.835     -0.226     -0.876      0.439     -0.346      0.416     -0.845      0.704      0.339     -0.367      0.583      0.268     -0.325     -0.632      0.118
    -1.133     -0.206      0.064      0.424     -0.815     -1.736      0.121     -2.313     -0.493      0.419     -2.476     -0.280     -0.709     -0.749     -0.549     -1.379     -1.178     -2.755     -0.114     -0.979     -1.122     -0.664     -0.928      0.405     -0.620      0.179      0.390      0.998      0.056      0.057     -0.773      0.804     -1.186     -0.788      0.868     -0.673      0.649      0.364     -1.032     -0.142     -0.125     -0.399     -1.365     -0.336     -0.693
    -0.133      0.794      1.064      0.424      0.185      0.264      1.121     -1.313      0.507     -0.581      0.524      0.720      0.291      0.251      1.451      0.621      0.822     -0.755     -2.114      1.021      0.490      0.484     -0.162      0.636      0.207     -0.536      0.294      1.214     -0.432      0.047     -0.166      0.694     -0.854      0.088     -0.867     -0.157      0.093      0.535     -0.330      1.204      0.146      0.067     -0.531     -2.400      0.676
    -2.133     -0.206     -0.936      1.424     -1.815      0.264      0.121     -0.313      0.507     -1.581     -2.476     -0.280      0.291      1.251     -0.549     -1.379     -0.178      0.245      0.886      0.021     -1.565     -0.282     -0.152      1.490     -0.978     -0.365      0.146     -0.829     -0.187     -0.983      2.034      0.294     -0.240     -0.703     -1.079     -0.171      0.212      0.596     -0.141     -0.144      0.395      0.253      0.332      0.095      0.813
     0.867     -3.206     -0.936      0.424      1.185     -0.736      0.121     -2.313      0.507     -0.581     -1.476      0.720     -0.709     -1.749     -2.549      0.621     -0.178     -0.755     -0.114     -1.979     -0.204     -0.040     -0.124     -0.324      0.120      1.156     -3.175     -0.796      0.798      1.086     -0.570      0.232     -2.128      0.694     -0.575     -1.150      0.647     -0.495     -1.410     -2.746      0.890     -0.027     -0.560     -0.062     -2.194
    -1.133     -0.206     -1.936     -1.576      1.185     -0.736      1.121      0.687     -1.493      1.419      0.524      0.720      0.291     -1.749      0.451     -0.379      0.822      1.245     -0.114      0.021      0.015      0.329      0.567     -1.223      0.397     -1.122     -0.592     -2.274     -0.377      0.892     -0.578      0.756      0.353     -0.730      1.148      0.410      0.035     -0.410     -0.664      0.247     -0.499      0.459      0.554      0.580     -0.288
    -0.133      0.794      1.064      1.424     -0.815      1.264      1.121     -0.313      0.507     -0.581      0.524      0.720      0.291     -0.749     -0.549      0.621      0.822      0.245     -0.114      0.021      0.402      0.582      0.304      0.617     -0.904     -0.342      0.157      0.799      0.838      0.119      0.819      0.480     -0.732     -0.075     -0.139     -0.237     -0.118     -0.074     -1.368     -0.051      0.059      0.165     -0.227     -0.543      0.792
    -0.133      0.794      1.064      1.424      1.185      0.264      1.121      1.687      0.507     -0.581     -1.476     -0.280      0.291      0.251      0.451     -0.379     -0.178      1.245     -1.114      1.021     -0.574     -0.041      0.171      0.374      1.232      0.216      0.707      0.738      1.102     -0.059      0.766      1.176      1.524      0.237     -1.087     -0.543     -0.139      0.230     -0.098     -0.011      0.256     -0.074      1.095     -1.320     -0.154
    -1.133      0.794      1.064     -1.576     -2.815      1.264      1.121     -1.313      0.507     -0.581     -0.476      0.720     -0.709      0.251     -0.549      0.621      0.822     -0.755     -0.114     -1.979      0.135      0.460     -0.088      0.417     -1.888     -1.126      0.228      1.139     -1.948     -0.935      1.184      0.608     -1.122      0.311      0.397     -0.427     -0.029     -0.577     -0.031      0.102      0.357      0.209     -0.779     -0.415     -0.066
    -0.133     -0.206      1.064      0.424     -0.815      0.264      0.121      0.687      0.507     -1.581     -1.476      0.720      0.291      1.251      0.451     -1.379     -0.178      0.245     -0.114      0.021     -0.719     -0.305      0.090      0.723     -0.451      0.418      0.053      0.834     -0.384     -0.328      0.945      0.369      0.609     -0.041     -1.287     -0.266      1.296      0.099      0.559      0.594     -0.653      0.062      0.234     -0.361      0.433
     0.867     -0.206     -0.936      0.424     -0.815      0.264     -0.879     -0.313     -0.493     -0.581      0.524     -0.280      0.291      1.251     -2.549      1.621     -0.178      0.245     -1.114     -0.979      0.420     -0.178      0.117      0.453     -0.661      0.396      0.000     -1.086      0.185     -0.051     -0.097     -0.778     -0.485     -1.066     -0.382     -0.265     -0.001      0.068      0.754     -2.212      1.090     -0.022      0.129     -1.251     -0.533
     0.867      0.794      2.064     -0.576      1.185      1.264      1.121      0.687     -0.493      1.419      1.524      0.720      0.291      0.251      1.451      0.621      0.822     -0.755     -1.114      1.021      0.834      0.899      0.169     -0.387      0.387     -0.033     -0.186      1.779     -0.101      0.708      0.452      0.343      0.654     -0.122      1.250      0.290     -0.772     -0.149      0.452      1.319     -0.306     -0.288     -1.124     -1.005      0.799
    -0.133     -2.206     -1.936      1.424     -1.815     -0.736     -1.879      1.687      2.507      1.419      0.524     -1.280      1.291      1.251      0.451      0.621     -0.178     -1.755      1.886     -0.979      0.150     -1.048     -0.664      0.382     -0.583     -0.447     -1.176     -1.278      1.029     -1.273     -0.882     -0.905      2.475      2.232      1.602      0.317      0.115      1.972      0.858      0.628      0.474      1.155     -0.857      1.541     -0.649
     0.867     -0.206      0.064      0.424      1.185      0.264      0.121      0.687     -0.493     -0.581      1.524      0.720      0.291     -0.749     -0.549      0.621      0.822     -0.755     -1.114      1.021      1.026      0.380     -0.103     -0.134      0.695     -0.064     -0.656      0.158      0.486      0.566     -0.586     -0.129      0.997     -0.415     -0.851     -0.092      0.245      0.252     -0.652     -0.777     -0.580      0.386     -0.593     -0.932      0.493
    -1.133     -0.206     -1.936     -0.576     -0.815     -0.736      0.121     -2.313      0.507     -0.581      0.524     -0.280     -0.709     -0.749     -1.549      0.621     -0.178     -1.755     -1.114      0.021      0.034     -0.311     -1.255     -0.743     -0.565     -1.116      0.014     -0.657      0.075     -0.202     -0.684      0.450     -1.097      1.023     -0.170      0.448      0.201      0.770     -0.016     -1.376      0.563      0.260     -0.186     -0.756      0.490
     0.867      0.794      0.064     -0.576      0.185      1.264      1.121     -1.313     -1.493      0.419      0.524      0.720      0.291     -0.749      0.451      0.621     -0.178     -0.755     -0.114      0.021      0.618      0.389     -0.186     -1.126     -0.216      0.214      0.470      0.271      0.511      0.513      0.761      0.780     -1.011     -0.637      0.379     -0.389      0.120      0.356      0.302      0.525      0.168     -0.574     -0.474      0.421      0.268
    -1.133      0.794      1.064     -0.576     -0.815      0.264      0.121     -1.313     -0.493      0.419      0.524      0.720      0.291      1.251      0.451     -1.379     -0.178      0.245     -0.114      0.021     -0.293      0.281     -0.100      0.102     -0.086     -0.738      0.417      1.251     -0.550     -0.753      0.684      0.013     -1.147     -0.776      0.598      1.119      0.289      0.428      0.977      0.285     -0.876     -0.491      0.400     -0.295     -0.076
    -1.133     -0.206      0.064     -1.576     -0.815      0.264     -0.879      0.687     -1.493     -0.581     -0.476     -0.280     -0.709     -1.749     -0.549     -0.379     -1.178     -0.755     -1.114     -0.979      0.009     -0.337     -0.189     -1.412     -0.822     -1.075      0.224      0.199     -0.144      0.148      0.176     -0.620      1.077     -0.272     -0.107     -0.338      0.246     -0.431     -0.478      0.010     -0.388     -0.694     -0.382     -0.198     -0.280
    -0.133      0.794     -0.936     -1.576     -0.815      0.264      1.121     -1.313      1.507     -1.581      1.524      0.720      1.291     -0.749     -1.549     -1.379      0.822     -0.755     -1.114      0.021      0.326      0.353      0.090     -0.900     -0.701     -0.375      0.251     -0.986     -0.681     -0.068      0.000      0.820     -1.350      2.303     -1.041      0.884      0.084      1.197      0.128     -1.144     -1.750      0.257     -0.973     -0.785      0.591
    -0.133     -0.206     -0.936     -0.576      0.185     -0.736      0.121     -1.313     -0.493      1.419      0.524     -1.280      0.291      0.251      1.451      0.621     -0.178      0.245     -1.114      1.021      0.239     -0.440     -0.011     -0.516     -0.043     -0.372      0.152     -0.844     -0.098      0.180     -1.048      0.467     -1.333     -0.121      1.417      0.211     -0.759      0.234      0.747      1.526      0.436      0.388      0.242     -0.696      1.029
     0.867     -0.206      0.064     -0.576     -0.815      1.264      1.121      0.687     -0.493     -1.581      1.524      0.720      1.291      0.251     -1.549     -0.379      0.822     -0.755     -1.114     -0.979      0.939      0.229      0.934     -0.347     -0.283     -0.075     -0.451     -0.833     -0.224     -0.393      0.393      0.951     -0.425     -0.281     -1.402      0.096      0.462      0.139      0.512     -1.266     -1.541      0.563     -1.983     -0.788     -0.674
    -1.133      0.794     -0.936     -0.576     -0.815     -0.736     -1.879      0.687     -0.493     -1.581     -1.476     -2.280     -0.709     -0.749     -0.549     -1.379     -0.178     -1.755      0.886     -0.979     -0.770     -0.734     -0.856     -0.467     -0.808     -0.242      1.535     -0.044     -0.164     -0.035     -0.042     -1.125      1.676     -0.185     -1.207     -0.223     -1.141      0.370     -0.194     -0.298     -0.229      0.761     -0.492      1.160     -0.226
    -1.133      0.794      1.064      0.424     -1.815     -0.736      1.121      0.687      0.507      1.419     -0.476      1.720      1.291      1.251     -0.549     -1.379     -0.178     -0.755     -0.114     -0.979     -0.483      0.433      0.120      0.866     -0.851     -0.642      0.465      0.816     -0.373     -0.855     -0.324      0.685      0.501     -0.286      1.763      0.305      1.127      1.203      0.501     -0.142     -0.685     -0.720     -0.818     -0.590     -0.351
    -1.133     -1.206     -1.936     -0.576      1.185     -1.736     -0.879      0.687     -1.493      1.419     -1.476     -1.280     -2.709     -1.749      0.451     -1.379     -0.178      0.245     -2.114      1.021     -0.824     -0.381     -0.999     -1.245      0.103     -0.380     -0.849     -0.831      0.756      1.079     -0.949     -0.429      1.854     -0.480      1.388     -0.094     -0.805     -1.378     -0.619      0.345     -0.258      0.485      1.516     -1.384      0.947
    -0.133     -0.206      1.064     -0.576     -0.815     -0.736      0.121     -0.313      0.507          *      0.524     -0.280      0.291      0.251      0.451     -0.379     -0.178      0.245     -0.114      0.021      0.339     -0.050      0.461      0.027      0.044     -0.478     -0.282      0.792     -0.497     -0.914     -1.124      0.186     -0.884      0.350      0.789      0.144     -0.069     -0.275      0.173      0.439     -0.889     -0.134     -0.473     -0.092     -0.226
     0.867      0.794     -0.936          *     -1.815      1.264      1.121      1.687     -1.493      1.419      0.524      0.720     -1.709      1.251      1.451      0.621      0.822      1.245     -1.114     -0.979      0.290      0.536      0.366      0.244     -0.239      0.594      0.375     -1.278     -0.519     -1.470      1.238      0.676      1.305     -1.628      1.539      0.013      0.050     -2.191      1.045      1.743      0.262      0.130      0.772     -1.309     -0.821
     0.867     -0.206      2.064     -0.576      1.185      1.264     -0.879     -1.313     -1.493      1.419      1.524      0.720      1.291     -1.749      1.451      1.621      0.822      0.245     -1.114      1.021      1.028      0.265      0.456     -1.166      0.521     -0.185     -0.611      1.658      0.412      0.600      0.253     -1.142     -1.999     -0.481      1.100      0.083      0.209      0.763     -0.616      1.295      0.575      0.485     -0.248     -0.434      0.491
    -0.133     -0.206      1.064     -0.576      0.185      0.264      0.121      1.687     -0.493     -1.581     -1.476      0.720      1.291     -1.749      0.451     -1.379      0.822      1.245     -2.114     -1.979     -0.896      0.517      1.317     -0.262     -0.649      0.802     -0.851     -0.211     -0.366      0.875      0.953     -0.445      0.099     -0.347     -1.338     -0.081     -0.105     -0.219     -1.474      0.614     -0.454      0.132     -0.374     -1.935     -1.426
    -0.133     -0.206     -0.936      0.424      0.185      1.264      1.121      1.687     -1.493      1.419      1.524      0.720      0.291      1.251      0.451      1.621      0.822      1.245      1.886      1.021      0.523      0.366      0.156      0.546      0.478     -0.694     -0.534     -1.126     -0.085     -0.244      0.808      1.015      1.772     -1.922      1.111      0.834      0.150     -0.048      0.825      0.281      0.798      0.308      1.148      1.639      0.521
    -2.133     -0.206      1.064      0.424     -1.815     -1.736     -0.879     -1.313     -0.493      0.419      0.524      0.720     -0.709      1.251     -0.549     -2.379     -1.178      0.245      0.886      0.021     -0.260     -0.226     -0.318      0.337     -1.249     -1.743     -0.014      1.375     -0.175     -0.630     -1.582     -0.669     -0.989     -0.699      1.101      0.852      0.898     -0.186      0.773     -0.053     -1.993     -0.868      0.720      0.893      1.027
    -1.133      0.794     -1.936      0.424      0.185      0.264      1.121     -0.313      0.507     -0.581     -1.476     -1.280     -0.709      0.251     -0.549      0.621      0.822     -0.755      0.886      0.021     -0.554     -0.019     -0.708      0.404     -0.037     -0.622      0.700     -1.281      0.058      0.141      0.970      1.136      0.354      0.273     -0.579     -0.666     -1.402      0.274     -0.272     -0.584      1.158      0.814      0.264      0.728      0.080
    -1.133     -0.206     -0.936     -0.576      1.185     -1.736     -1.879     -1.313     -0.493      0.419     -1.476     -2.280      0.291     -0.749      0.451     -0.379     -2.178      1.245      0.886      1.021     -0.980     -1.451     -0.043     -0.251      0.156     -0.145      1.206     -1.106     -0.324      0.887     -0.755     -0.454     -1.306     -0.275      0.080      0.127     -0.079      0.478     -0.459      0.444      0.749     -0.495      1.270      1.083      0.764
    -2.133      0.794      2.064      1.424     -1.815     -1.736      0.121      1.687      1.507     -0.581     -2.476      0.720      0.291      1.251     -0.549      1.621     -0.178      0.245      0.886     -0.979     -0.945      0.171      0.462      0.932     -1.678     -1.074      0.598      1.608      0.458      0.022     -0.930      0.013      1.320      0.715      0.312     -1.130      0.471     -0.407      0.401      0.205      2.739     -0.315     -0.365      0.393      0.424
     0.867      0.794     -0.936     -1.576      0.185      1.264      1.121     -1.313     -0.493      0.419      1.524     -0.280     -0.709     -1.749      0.451     -0.379      0.822      1.245     -0.114      1.021      0.541      0.474      0.282     -1.103      0.497      0.389      0.219     -1.114     -0.513     -0.340      0.635      0.595     -1.596      0.531      0.042      0.490     -1.040     -1.084     -0.754      0.197     -0.825      0.284      0.758      0.435      0.541
     0.867     -0.206      1.064      1.424      0.185     -1.736     -0.879     -0.313      1.507      0.419     -1.476     -1.280      0.291      1.251     -1.549     -0.379     -0.178      0.245      0.886      0.021     -0.987     -0.667      0.065      1.792     -0.421      1.883      0.562      1.015     -0.466      0.638     -0.843     -0.223     -0.537      0.021      0.653     -0.001     -0.030      0.231     -0.252     -1.124      0.733      0.664      0.034     -0.148      0.468
     0.867     -0.206      1.064     -0.576     -0.815      1.264      0.121      1.687      1.507     -0.581     -1.476     -1.280      0.291      0.251      0.451      0.621      0.822      1.245      0.886      1.021     -0.045      0.265      0.451     -0.297      0.448      0.909     -0.529      0.630     -0.217     -1.333      1.321     -0.171      1.136      1.721     -0.669     -1.283     -1.885     -0.312      0.511      0.469      0.664      0.386      0.607      1.013      0.667
    -0.133     -0.206      1.064     -0.576     -1.815      0.264      0.121      0.687     -0.493      0.419      0.524     -0.280      0.291     -0.749      0.451     -0.379     -0.178      0.245     -0.114     -0.979      0.119     -0.134      0.697     -0.193     -1.251     -0.319     -0.121      0.224     -0.377     -0.517      0.084      0.436     -0.100     -0.543      0.928      0.447     -0.251     -0.415     -0.503      1.110     -0.514      0.117     -0.755      0.025      0.084
    -0.133      0.794      2.064      0.424      0.185      1.264      0.121     -1.313      2.507      0.419      0.524      0.720      1.291      2.251     -0.549      1.621     -0.178      1.245     -0.114     -1.979      0.365      0.492      0.650      1.898     -0.812     -0.426      0.323      1.336     -1.416      0.989      0.758     -0.337     -1.941      0.891      0.829     -0.149     -0.047      0.500      0.500      0.068      1.209     -0.801      0.248     -1.162     -1.309
    -1.133     -2.206      0.064      0.424      0.185     -0.736     -1.879     -2.313     -1.493     -0.581      1.524     -1.280     -1.709     -0.749     -0.549      0.621     -2.178     -2.755      0.886     -1.979      0.348     -1.306     -1.115     -0.544     -1.474     -1.576     -0.862      1.136      0.859      1.624     -0.966     -0.524     -1.106     -1.012      0.273      1.028      0.651     -0.330     -0.180      0.142      0.193     -0.661     -1.275      1.304     -0.715
     0.867     -0.206     -0.936      1.424      1.185      1.264     -1.879      0.687      0.507      0.419      0.524      0.720      0.291     -0.749      0.451     -0.379     -3.178     -1.755      0.886      0.021      0.411     -0.700     -0.828      0.266     -0.048      0.418      0.384     -0.060      1.156      1.223      0.763     -1.141      1.526      0.328      0.486      0.038      1.930      1.297     -1.060      0.557     -0.822     -2.375     -0.699      0.581      0.105
     0.867      0.794      1.064     -0.576      1.185      0.264      1.121     -0.313      0.507      0.419     -0.476      0.720     -0.709      0.251      0.451      0.621      0.822      0.245     -0.114      1.021      0.229      0.652      0.111     -0.022      1.902      0.481      0.322      1.001     -0.594     -0.760     -0.110      0.379     -0.520      0.544     -0.616     -0.985     -0.308     -0.844      0.179     -0.443      0.304      0.149      0.173     -0.093     -0.622
    -0.133     -0.206      1.064      0.424      0.185     -0.736     -1.879      0.687      1.507     -1.581      0.524     -1.280      1.291     -0.749     -1.549      0.621     -1.178      0.245     -0.114      0.021      0.045     -1.129      0.739      0.519     -0.256     -0.119      1.003      0.297     -0.008      0.231     -0.856     -0.772     -0.188      1.008     -1.429      0.385      0.560      0.354     -1.107     -1.492      0.662      0.170     -0.554     -0.658      0.019
    -0.133     -0.206      0.064     -0.576      1.185      0.264     -1.879      1.687     -0.493      0.419      1.524     -1.280      1.291      1.251      0.451      0.621     -1.178      0.245     -0.114      1.021      0.450     -0.837      0.139      0.476      0.559     -0.668      0.591     -0.075     -1.166      0.605     -0.325     -0.950      1.713     -0.776      0.077      0.747      0.009      1.076      0.787      0.047      0.049     -0.191      0.033     -0.359      0.589
     0.867      0.794      0.064      1.424      0.185      0.264      1.121     -0.313      1.507      0.419      1.524      1.720      0.291     -1.749      0.451     -0.379      0.822      0.245      0.886      0.021      0.399      1.004     -0.211      0.098     -0.015      0.341     -0.288      0.051      1.074      0.363     -0.163      0.034     -0.005      1.579      0.395      0.812      0.136      0.439     -1.928      0.249     -0.702     -0.499      0.416      0.786      0.076
     0.867     -1.206     -1.936     -1.576     -0.815     -0.736      0.121      0.687      0.507     -0.581      0.524     -0.280      0.291      1.251     -0.549      0.621     -1.178      0.245     -1.114     -2.979      0.357     -0.257      0.096     -0.473     -1.108      0.486     -1.119     -1.954     -1.099      0.364     -1.011      0.339      0.526      0.915      0.062     -0.126      0.090      0.353      1.509     -0.038      0.390     -0.739      0.125     -0.917     -2.038
     0.867     -1.206     -0.936     -1.576     -0.815     -0.736     -1.879      0.687     -1.493     -0.581      0.524     -1.280      0.291     -0.749     -0.549      0.621     -1.178      0.245     -2.114      0.021      0.195     -0.774     -0.205     -1.003      0.053      0.684     -0.446     -0.698     -0.798     -0.787     -0.873     -0.982      0.806     -0.707     -0.770      0.323     -0.086      0.467      0.152     -0.633      0.432     -0.302      0.429     -1.571     -0.074
    -1.133      0.794      0.064     -1.576     -1.815      0.264      1.121      0.687     -0.493     -0.581      0.524     -0.280     -0.709      1.251     -1.549      0.621      0.822      1.245     -1.114     -0.979      0.105      0.161      0.176     -0.618     -1.003     -1.134      0.517     -0.032     -0.730     -0.887      0.070      0.814      0.455      0.191     -0.025      0.213     -0.508     -0.898      1.923     -1.027      0.473      0.650      0.922     -0.684     -0.116
     1.867      0.794      0.064     -1.576      0.185      1.264      1.121     -0.313     -1.493      1.419      1.524      0.720      0.291     -0.749      1.451      1.621      0.822     -1.755     -1.114      1.021      0.690      0.380     -0.305     -1.749      0.661      1.256      0.450      0.365      0.224     -0.378      0.624      0.707      0.078     -0.197      1.015      0.415      0.317      0.769      1.107      1.159      0.696      0.291     -1.337     -0.241      0.489
     0.867      0.794     -1.936      1.424      0.185      1.264      0.121      0.687     -0.493     -0.581      0.524      0.720      0.291      1.251      0.451      0.621      0.822      0.245      0.886      0.021      0.298      0.690     -0.625      0.117     -0.642      0.613      0.158     -1.073      1.256      0.812      0.889     -0.686      1.406     -0.630     -0.299      0.113     -0.293      0.965      1.114      0.751      0.322     -0.039      1.053      0.945      0.355
     0.867      0.794     -1.936      0.424      0.185     -1.736      1.121      0.687     -1.493     -0.581     -0.476      0.720      1.291      1.251     -0.549     -0.379      0.822      0.245     -0.114      0.021     -0.043      0.386      0.222      0.520     -0.483      0.876      0.529     -2.206     -0.189      0.689     -1.476      0.795      0.389     -1.941     -0.328     -0.332      0.126      0.998      0.798     -0.517     -0.204      0.333      0.038     -0.300      0.345
    -1.133      0.794     -1.936     -0.576      1.185      1.264     -2.879      0.687     -1.493      1.419      1.524      0.720     -2.709     -0.749      1.451      1.621      0.822      0.245     -1.114      1.021      0.881     -0.023     -0.864     -0.833      1.997     -2.113      0.800     -1.101      0.400     -0.743      0.386     -2.800      1.651     -0.628      0.513      0.139      0.921     -1.621     -0.069      0.573      0.617      0.846      1.324     -0.614     -0.876
     0.867      0.794      2.064     -1.576     -0.815      1.264      0.121      1.687      0.507     -2.581      1.524     -0.280      1.291      1.251      1.451      1.621     -0.178      1.245     -2.114     -0.979      1.210      0.146      0.971      0.304     -0.412     -0.400      0.752      1.107     -1.726     -0.363     -0.197     -0.053      0.563      0.303     -2.401     -0.345     -0.577      0.187      0.929      1.527      0.472     -0.357     -0.291     -2.392     -0.618
    -0.133      0.794     -0.936     -1.576      1.185      0.264      0.121     -0.313     -1.493      0.419      1.524      0.720      1.291     -1.749     -0.549     -1.379     -1.178     -1.755     -0.114     -2.979      0.206      0.201      0.273     -0.607     -0.604     -0.425      0.507     -1.268     -1.012      1.717      0.258     -0.161     -0.586     -0.974      0.686      1.392      0.537      0.832     -1.097     -0.222     -1.640     -1.335     -2.302      0.292     -2.421
    -0.133     -0.206      1.064     -0.576      0.185      0.264     -1.879      1.687     -0.493     -0.581      0.524      0.720      0.291     -1.749      0.451     -0.379     -0.178      1.245     -0.114      0.021      0.545     -0.056      0.557     -0.355      0.087     -0.723     -0.135      0.606     -0.130      0.032     -0.174     -1.824      1.043     -0.404     -0.730     -0.277      0.763     -0.489     -1.329      0.433     -0.894     -0.140      0.691      0.339     -0.218
     0.867     -1.206     -0.936      1.424      0.185      0.264     -0.879     -1.313      0.507     -1.581     -1.476     -1.280      0.291      1.251     -1.549     -1.379     -2.178      0.245      1.886     -1.979     -0.604     -1.218     -0.211      0.299     -1.027      1.519     -0.005     -0.817      1.094      1.186      1.095      0.288     -1.085      0.181     -1.089     -0.586      0.620      0.430      0.822     -0.930     -0.657     -0.542      0.454      1.623     -1.145
    -0.133      0.794      0.064      1.424     -0.815     -1.736      0.121      1.687      0.507      0.419     -0.476      0.720     -0.709      0.251      1.451     -0.379     -0.178      1.245     -0.114      0.021     -0.427      0.612      0.697      0.869     -0.029      0.270     -0.042     -0.519      0.529     -0.776     -1.004     -0.462      0.943     -0.197      0.392      0.168     -0.185     -1.510     -0.331      1.353      0.080     -1.001      0.271     -0.341      0.012
    -0.133     -0.206      1.064     -0.576      1.185     -0.736      0.121     -0.313     -0.493      0.419     -1.476     -0.280     -0.709     -0.749      0.451     -0.379     -0.178      0.245     -0.114      0.021     -0.471      0.228      0.188     -1.082      0.530      0.265     -0.340      0.813      0.556      0.755     -0.229     -0.060     -0.471      0.449      0.245     -0.728     -0.524     -0.975      0.218      0.209      0.210     -0.427     -0.007      0.580     -0.477
    -0.133     -1.206      1.064      2.424      0.185     -1.736      0.121     -1.313      0.507     -0.581     -1.476     -1.280      1.291      1.251     -0.549     -0.379     -1.178      1.245      0.886     -0.979     -0.922     -0.862      0.595      0.817     -0.534      0.723     -0.467      0.460      1.643      0.830     -0.652      0.995     -1.942     -0.394     -0.338     -0.093      0.134      0.610      0.451     -0.418      0.614     -0.270      0.510      0.418     -0.577
    -2.133     -2.206      0.064      0.424     -0.815      1.264      0.121     -1.313      0.507      0.419     -1.476     -1.280      0.291     -0.749     -1.549     -1.379     -0.178      0.245      0.886     -1.979     -0.690     -0.357      0.022      0.504     -0.774     -1.402     -1.998      0.092     -0.035     -0.021      1.999      0.459     -1.212     -0.045      0.824     -0.401     -0.736      0.060     -1.123     -1.073     -0.682      0.431      0.304      0.577     -1.430
    -1.133     -2.206      2.064      1.424     -0.815      0.264     -1.879     -2.313     -0.493     -0.581     -1.476     -1.280      1.291     -0.749     -0.549     -1.379      0.822      1.245      1.886     -1.979     -0.955     -0.231      0.929     -0.106     -1.406     -0.258     -1.873      0.895      1.588      0.552      1.244     -1.830     -3.228     -0.669      0.030     -0.051     -0.825      0.223     -0.635     -0.076     -0.207      1.078     -0.070      2.010     -0.719
    -0.133      0.794     -1.936      2.424      1.185     -0.736      1.121     -2.313      2.507      1.419      1.524      1.720      1.291      2.251      1.451      0.621      0.822     -1.755      1.886      1.021      0.681      0.892     -0.782      2.294      0.628     -0.827     -0.208     -0.971     -0.023      0.523     -1.380      0.320     -1.391      0.635      0.927      0.457      0.420      2.096      0.083      1.176      0.019     -0.215     -0.731      0.794      0.510
     0.867     -0.206      1.064     -0.576      0.185      1.264      0.121     -1.313     -0.493      0.419     -0.476      0.720     -1.709      1.251      0.451     -1.379     -0.178      0.245      0.886     -1.979     -0.320      0.146     -0.512     -0.368     -0.302      1.273     -0.465      1.591     -0.179      0.566      1.493     -0.118     -0.785     -0.430      0.631      0.063      0.400     -1.078      1.439      0.670     -0.979     -0.408      0.825      1.107     -1.552
    -2.133     -0.206     -1.936      0.424     -1.815     -2.736      0.121      0.687      1.507      0.419     -0.476     -1.280      0.291      1.251      0.451     -1.379     -0.178      0.245      0.886     -1.979     -0.891     -0.265     -0.101      1.169     -1.334     -1.314      0.132     -1.817     -0.748     -0.441     -1.643      0.419      0.715      0.562      1.028      0.792     -0.739      0.311      0.131      1.142     -0.422      0.118      0.228      0.141     -0.924
     0.867      0.794      0.064      0.424      0.185      1.264     -0.879      0.687      0.507     -1.581     -1.476      0.720     -0.709      0.251      0.451      1.621      0.822      0.245     -0.114      0.021      0.229      0.403     -0.325      0.613      0.251      0.665      0.509     -0.026     -0.158      0.002      1.042     -1.214      1.068     -0.069     -1.770     -1.782     -0.012     -0.189     -0.361      0.140      1.423      0.403      0.509     -0.441     -0.332
    -0.133     -1.206      0.064     -1.576     -0.815     -1.736     -0.879     -0.313     -1.493     -0.581      0.524      0.720      0.291     -0.749      0.451      0.621     -0.178      0.245     -2.114      0.021      0.260     -0.026      0.047     -1.603     -0.064     -0.449     -1.022      0.099      0.035     -0.677     -1.852     -0.735     -0.296     -0.216     -0.531      0.039      0.808      0.168      0.804      0.406      0.543     -0.103      0.128     -1.523     -0.107
    -0.133     -1.206      1.064     -1.576      0.185     -0.736     -0.879      0.687     -0.493     -0.581     -0.476     -1.280     -0.709     -0.749      0.451      0.621     -0.178      0.245     -1.114      1.021     -0.345     -0.667      0.084     -0.533      0.234      0.168     -0.458      0.968     -1.025     -0.049     -0.318     -0.212      0.487     -0.108     -0.775      0.074     -0.282     -0.718     -0.333      0.409      1.062      0.541      0.234     -0.879      0.788
     0.867     -0.206      1.064     -0.576     -0.815     -0.736      1.121      1.687     -0.493     -0.581     -0.476      0.720      1.291     -0.749     -0.549      0.621     -0.178      0.245     -1.114     -0.979     -0.029      0.204      0.693     -0.878     -0.766      0.761     -0.448      0.313      0.089      0.052     -0.666      0.904      0.777      0.065     -0.356     -0.391      0.415      0.555      0.152     -0.036      0.627     -0.546     -0.476     -0.518     -0.426
    -1.133     -0.206      0.064      1.424      0.185      1.264      0.121      0.687      0.507      0.419      0.524     -0.280      0.291     -0.749      0.451      1.621      0.822      0.245     -0.114      0.021      0.573      0.375     -0.029      0.268      0.100     -1.636     -0.616      0.054      1.117      0.048      0.839     -0.266      0.711      0.233      0.255     -0.434     -0.854      0.295     -0.866      0.426      1.075      0.254      0.290     -0.240      0.006
     0.867     -3.206      1.064     -1.576      1.185      0.264      1.121     -2.313     -1.493      1.419      1.524      0.720      1.291     -1.749      1.451      1.621      0.822     -0.755     -1.114     -0.979      0.914      0.635      0.331     -1.289      1.151      0.038     -3.860      0.821     -0.509     -0.007     -0.683      0.476     -2.616     -0.324      0.786      0.131     -0.298      0.753     -0.579      0.954      0.599      0.110     -1.235     -0.399     -1.953
     0.867      0.794     -0.936     -1.576     -0.815      1.264      1.121     -2.313     -0.493     -0.581      1.524     -0.280      0.291      1.251      0.451      0.621      0.822     -0.755     -1.114     -0.979      0.935      0.632     -1.051     -0.437     -0.147     -0.018      0.106      0.188     -1.217     -0.523      0.604      0.519     -1.378     -0.158     -0.464      0.111     -1.275      1.652      1.614      0.737     -0.565      0.060      0.652     -0.803     -0.927
    -1.133     -3.206      1.064      0.424      1.185     -2.736      1.121     -1.313      2.507     -2.581     -1.476      1.720      0.291      1.251     -2.549     -2.379      0.822     -0.755      0.886      0.021     -0.996      0.853     -0.035      1.615     -0.257     -0.059     -4.054      1.117     -1.105      1.348     -1.644      0.256     -1.293      1.144     -2.362     -0.070      0.409      0.313     -0.201     -2.268     -1.050     -0.386     -0.705      0.074      0.313
     0.867      0.794      1.064      1.424      0.185      1.264      1.121      1.687     -1.493      1.419      0.524      1.720      1.291      2.251      1.451     -1.379     -0.178     -0.755      1.886      1.021     -0.130      0.592      0.116      0.484      0.358      1.181      0.033      1.012      0.996     -0.259      1.530      0.598      1.482     -1.842      1.133      0.716      0.860      1.233      1.744      1.544     -1.100     -0.904     -0.789      1.676      0.835
    -0.133     -1.206      0.064      0.424     -0.815     -0.736     -0.879     -0.313      0.507     -0.581     -0.476     -0.280     -0.709      0.251     -0.549     -0.379     -1.178     -0.755     -0.114     -0.979     -0.565     -0.124     -0.679      0.014     -0.723      0.516     -1.061      0.506      0.344     -0.122     -0.102     -0.746      0.372      0.418     -0.064      0.376     -0.074     -0.063      0.124     -0.184      0.381     -0.912      0.206     -0.097     -0.330
    -0.133     -0.206      1.064     -0.576      0.185      1.264      0.121     -1.313     -1.493      0.419      0.524     -0.280      0.291     -0.749     -1.549      0.621      0.822      0.245     -2.114      0.021      0.381      0.259     -0.204     -0.478      0.352     -0.481     -0.498      1.319     -0.262     -0.276      0.875     -0.074     -1.009     -1.170      0.192      0.069     -0.687      0.622     -0.185     -1.644      0.104      0.350      0.600     -1.764     -0.224
     0.867      0.794     -1.936      2.424      1.185      0.264      1.121     -1.313     -1.493      1.419     -1.476      1.720     -1.709      1.251      0.451     -1.379     -0.178      0.245      0.886      1.021     -1.045      0.875     -0.670      1.112      0.958      1.926     -0.058     -1.113      1.264      0.100      1.621      0.411     -0.547     -2.431      1.014      0.050      0.466     -0.738     -0.061      0.169     -0.068     -1.060      1.011      0.167     -0.034
     0.867     -0.206      0.064     -0.576      0.185      0.264     -1.879     -1.313     -0.493      1.419      0.524     -0.280     -0.709     -0.749      1.451     -0.379      0.822      0.245     -1.114      0.021      0.058     -0.014     -0.108     -1.239      0.629      0.841     -0.266      0.283      0.705     -0.219      0.139     -1.944     -1.297      0.627      1.111      0.171      0.000     -0.668      0.374      1.023     -0.379      0.707      0.302     -0.383     -0.531
    -0.133     -0.206      1.064     -0.576      1.185      1.264      0.121      0.687      0.507      1.419     -0.476      0.720     -1.709      0.251      0.451      0.621      0.822      0.245     -0.114      1.021     -0.178      0.176     -0.186     -0.646      0.690      0.095     -0.319      1.138      0.048      0.409      1.521      0.125      0.916      1.201      1.080     -0.227      0.576     -1.621      0.937      0.037      1.076      0.559      0.462      0.170      0.551
    -0.133     -0.206      0.064     -1.576     -0.815     -0.736     -0.879     -0.313     -0.493     -0.581     -0.476     -0.280      0.291     -1.749     -0.549     -0.379     -1.178      0.245      1.886     -0.979     -0.256     -0.644      0.167     -1.009     -0.923      0.206      0.474     -0.045     -0.534      0.139     -0.421     -0.390     -0.512      0.262     -0.227     -0.062      0.677      0.054     -0.768     -0.160     -0.084     -0.154      0.130      2.298     -0.298
     0.867      0.794     -0.936     -1.576      0.185      1.264     -2.879     -1.313     -1.493      1.419      0.524      0.720      0.291     -1.749      1.451      1.621     -0.178      1.245     -2.114      1.021      0.822      0.194      0.313     -1.359      0.184     -0.051      0.555     -1.111     -0.221      0.031      0.373     -3.061     -1.743     -0.367      1.463     -0.822      0.467     -0.335     -0.450      1.446      0.857     -0.355      0.779     -1.420      0.885
    -1.133      0.794      1.064      1.424      0.185     -1.736      0.121     -1.313      0.507     -0.581      0.524     -1.280      0.291      1.251     -0.549     -1.379     -0.178      0.245      0.886      0.021     -0.121     -0.162      0.205      0.242      0.220     -0.971      0.868      0.925      1.136     -0.036     -1.616      0.301     -1.587      0.317     -0.712      0.670     -1.043     -0.027      1.142     -0.646     -1.091      0.050      0.014      0.831     -0.211
    -2.133      0.794      0.064      0.424      0.185      0.264     -2.879     -1.313      2.507     -2.581     -0.476      0.720      1.291      0.251      0.451     -1.379     -2.178     -2.755     -0.114     -1.979     -0.656     -0.491     -0.813      0.100      0.114     -1.406      1.281      1.059      0.178     -0.078      0.952     -2.548     -0.398      2.392     -2.683      0.466      1.457      2.229     -0.048      0.347     -0.577     -1.479     -1.504     -0.099     -2.113
     0.867     -0.206      0.064     -0.576     -0.815      1.264      1.121     -0.313      1.507     -0.581     -0.476     -2.280      0.291     -0.749     -0.549      1.621     -0.178     -0.755     -0.114      0.021      0.156     -0.801     -0.625      0.419     -1.395      0.714      0.648      0.710     -0.981      0.440      1.194      2.094      0.483      1.047      0.062     -0.763     -1.118      1.059     -1.187      0.120      1.359      0.789      0.065     -0.199      1.431
    -0.133     -0.206      0.064      1.424      1.185     -1.736      0.121     -0.313      0.507      0.419     -0.476     -0.280     -0.709      1.251     -0.549     -1.379     -1.178     -0.755      1.886      1.021     -0.493     -0.181     -0.308      0.995      1.012      0.193     -0.017      0.196      0.624      0.203     -1.295      0.310     -0.015     -0.241     -0.049      0.258      0.157     -0.321      0.528     -1.134     -0.647     -0.925     -0.402      1.341      0.125
    -0.133      0.794      2.064     -0.576     -1.815      0.264      1.121      1.687      0.507      1.419      0.524     -0.280      0.291     -0.749      0.451     -0.379      0.822      1.245     -0.114     -0.979      0.033      0.032      0.752     -0.074     -0.947     -0.337      0.862      1.170     -0.581     -0.986      0.207      1.080      0.992      0.642      1.930      0.481     -0.298     -0.659     -0.731      0.877     -0.486      0.635      0.230      0.098     -0.198
     0.867      0.794     -0.936     -1.576      1.185     -0.736      0.121      0.687      1.507      1.419      1.524      0.720      0.291      0.251      1.451     -0.379     -1.178      1.245      0.886      1.021     -0.010     -0.342      0.700      0.194      0.765      0.819      1.056     -1.742     -1.942      0.359     -0.648      0.380     -0.203      1.386      1.122      1.474      1.193     -0.703      0.090      1.084     -0.453     -0.593      0.339      0.658      0.252
     1.867      0.794      1.064      1.424      1.185      1.264      0.121     -0.313     -0.493      1.419      1.524      0.720     -0.709     -0.749      0.451      1.621      0.822      0.245     -0.114      0.021      1.251      0.929      0.582      0.352      0.424      0.393     -0.164      0.436      0.916      0.685     -0.030     -0.861     -0.934     -0.948      1.372     -0.308     -0.596     -1.406     -1.091      0.027      0.183     -0.508     -0.454     -0.333     -0.285
     1.867      0.794      2.064      0.424      1.185      1.264      1.121     -1.313     -1.493      1.419      1.524     -0.280      1.291      2.251      1.451      1.621      0.822     -0.755      0.886      1.021      0.753      0.734      0.138      0.329      0.827      1.265      0.023      1.835      0.166      0.204      0.406      0.650     -1.413     -1.825      0.862      0.279     -1.220      1.061      1.839      0.937      0.591     -0.121     -0.968      0.701      0.270
    -2.133     -1.206     -1.936     -0.576     -1.815     -1.736     -0.879      0.687     -0.493     -1.581     -1.476     -0.280      0.291      0.251     -0.549     -0.379     -1.178      0.245     -0.114     -1.979     -0.803     -0.678      0.278     -0.192     -1.691     -1.306     -0.544     -2.014     -0.292     -0.293     -1.051     -0.121      0.398     -0.322     -0.785     -0.121      0.831     -0.159      0.299      0.374      0.564     -0.366     -0.245     -0.034     -0.552
    -1.133      0.794      1.064     -1.576     -2.815      1.264     -0.879      0.687     -1.493     -0.581      0.524      0.720      0.291     -1.749      0.451     -0.379      0.822      1.245     -0.114      1.021     -0.067      0.181      0.552     -0.340     -0.420     -0.899      0.531      0.618     -1.285     -2.407      1.333     -1.022      0.055     -1.206     -0.250      0.725      0.311     -0.569     -1.520      0.578     -0.384      0.645      0.374      0.135      1.455
     0.867     -0.206      0.064      2.424      1.185     -2.736     -0.879     -1.313     -1.493     -0.581     -2.476     -0.280      1.291      1.251     -1.549     -2.379     -1.178      1.245     -0.114      1.021     -1.415     -0.512      0.288      0.283      0.363      2.361      0.276     -0.176      1.979      0.660     -1.432     -0.297     -1.512     -1.714     -0.807     -0.400      0.537      0.943      0.988     -1.807     -0.688     -0.422      0.765     -0.208      0.569
     0.867      0.794     -0.936      1.424      1.185      0.264      0.121     -0.313      0.507      1.419     -1.476     -0.280     -2.709      0.251      1.451      1.621     -0.178      0.245     -0.114      1.021     -0.301      0.008     -0.450      0.804      0.605      1.232      0.691     -0.599      0.606      0.395      0.549      0.015      0.101     -0.247      1.068     -0.971     -0.388     -2.050     -0.437      1.196      2.087     -0.315      0.795     -0.626      0.579
     0.867      0.794     -0.936     -0.576      1.185      0.264     -2.879     -2.313     -1.493      1.419      0.524      1.720     -1.709      2.251      1.451     -1.379      0.822     -1.755      1.886      1.021      0.276      0.509     -1.159     -0.137      0.602      0.439      0.254      0.100     -0.317      0.545     -0.069     -3.344     -1.084     -1.515      1.203      0.037      1.061     -0.233      2.337      1.181     -1.781      0.308     -0.284      1.949      0.461
    -0.133     -0.206     -1.936      0.424      1.185      1.264      1.121     -1.313     -1.493      1.419      0.524     -1.280     -0.709     -1.749      1.451      1.621      0.822      1.245     -1.114      1.021      0.302     -0.122      0.122     -1.034      1.158     -0.526     -0.237     -2.004      1.536      0.118      1.098      1.389     -1.395     -0.629      0.880      0.078     -1.212     -0.850     -0.672      0.985      1.246      0.995      1.149     -0.439      0.050
    -1.133     -1.206     -1.936      1.424     -0.815     -2.736     -0.879     -2.313     -0.493     -0.581     -1.476     -0.280      0.291     -1.749     -1.549     -1.379     -1.178     -0.755      1.886     -0.979     -0.880     -0.531     -0.281     -0.365     -0.432     -0.205     -0.712     -1.791      1.621     -0.405     -1.928     -0.383     -2.140     -0.106     -0.430     -0.075      0.582      0.348     -1.349     -1.085     -0.084     -0.552     -0.410      2.064     -0.488
    -1.133     -2.206      1.064     -1.576      0.185     -1.736     -0.879     -2.313      0.507     -0.581     -0.476     -1.280      0.291      0.251     -0.549     -1.379     -1.178      0.245     -0.114      1.021     -0.755     -0.851     -0.152      0.129      0.105     -0.466     -1.382      1.213     -1.488      0.046     -0.959      0.100     -2.115      0.320     -0.622      0.651     -0.044      0.698      0.294     -0.600     -0.449      0.019      0.305     -0.096      0.988
    -0.133     -1.206      0.064      1.424     -0.815      0.264     -0.879     -1.313      0.507      0.419     -0.476      0.720     -0.709     -0.749     -0.549     -1.379     -3.178      1.245     -1.114      0.021     -0.820     -0.904     -0.258      0.320     -0.277      0.571     -0.300      0.280      1.053     -0.582      1.179      0.116     -1.113      0.273      0.640      0.645      2.057     -0.657     -1.029     -0.281     -0.381     -2.099      1.620     -1.297      0.268
    -0.133     -1.206      0.064     -0.576      0.185     -1.736     -0.879     -1.313      0.507     -2.581     -0.476     -1.280      0.291     -0.749     -1.549     -0.379     -2.178      1.245     -0.114     -0.979     -0.225     -0.840      0.720      0.004     -0.971      0.102     -0.467     -0.405     -0.453      1.178     -1.470      0.022     -2.069      0.481     -2.128     -0.025     -0.192     -0.676     -0.677     -1.081     -0.012     -0.963      0.463     -0.072     -0.220
    -2.133     -2.206     -0.936      1.424     -0.815     -1.736      1.121     -2.313      1.507     -0.581     -0.476      0.720     -0.709     -0.749     -1.549      0.621     -0.178     -0.755     -0.114      1.021     -0.293      0.138     -0.430      0.598     -0.349     -1.849     -2.314     -0.558      0.726     -0.380     -1.296      1.008     -1.977      0.895     -0.423     -0.154      0.484     -0.179     -1.296     -1.468      1.047     -0.330     -0.322     -0.413      1.347
     0.867     -1.206      0.064      0.424     -0.815     -0.736      0.121     -0.313      0.507     -0.581     -0.476     -0.280     -0.709      0.251     -0.549     -0.379     -1.178     -0.755     -0.114     -0.979     -0.582     -0.451     -0.306      0.703     -1.067      1.464     -0.723      0.481     -0.389      0.228     -0.075      0.642      0.140     -0.076      0.021      0.553      0.347     -0.206     -0.432     -0.088      0.322     -0.728     -0.341     -0.512     -0.127
    -0.133      0.794      0.064      0.424      0.185     -0.736      1.121     -0.313      0.507      0.419      0.524      0.720     -0.709     -0.749      0.451     -1.379      0.822     -0.755     -0.114      1.021      0.282      0.676     -0.729      0.073      0.087     -0.463      0.116      0.739      0.408      0.227     -1.102      0.508      0.495      0.595      0.421     -0.014     -0.242      0.240     -0.872      0.402     -1.728      0.047      0.319     -0.146      0.899
    -2.133     -0.206      0.064      1.424     -0.815      0.264      0.121      0.687      1.507      0.419     -1.476     -1.280     -1.709     -0.749      0.451      0.621      0.822      0.245      0.886      0.021     -0.803     -0.746      0.210      0.279     -0.310     -1.250      0.698     -0.170      1.240     -0.384      1.071      0.903      0.706      1.357      0.621     -0.235     -0.186     -1.918     -0.915      0.688      1.552      1.643      0.015      0.719      0.388
     0.867      0.794     -0.936     -0.576      0.185      0.264      1.121     -0.313     -1.493      1.419     -0.476     -0.280      0.291     -0.749      0.451     -0.379      0.822     -1.755     -0.114      0.021      0.079      0.259     -0.135     -0.451      0.512      0.734      0.397     -0.874     -0.264     -0.349      0.430      0.989     -0.025     -1.148      1.218     -0.619     -0.648      0.566     -0.268      0.312     -0.525      0.452     -1.413      0.107     -0.448
     0.867      0.794      0.064      0.424      0.185      1.264      1.121     -1.313      0.507     -0.581      0.524      0.720     -0.709      0.251     -0.549     -0.379     -1.178     -0.755      0.886      1.021      0.197     -0.144     -0.647      0.560     -0.098      0.730      1.045      0.725     -0.099      0.281      1.149      1.362     -0.657      0.046     -0.597      0.326      0.876     -0.103     -0.267     -0.575     -0.661     -0.847      0.014      0.490      1.052
    -0.133     -0.206      1.064      0.424     -0.815      0.264     -1.879      0.687      0.507     -0.581      0.524     -0.280      0.291     -0.749     -0.549     -0.379     -0.178      0.245     -1.114     -0.979      0.630     -0.262      0.602     -0.301     -0.123     -0.650      0.032      0.347      0.699     -0.634     -0.401     -1.660     -0.093      0.746     -0.545     -0.461      0.091     -0.426     -0.373     -0.589     -1.207      0.004     -0.544     -0.969     -0.866
    -1.133      0.794     -0.936      1.424      1.185      0.264     -1.879     -1.313      1.507      1.419     -1.476      0.720      1.291      1.251      0.451     -1.379     -0.178      0.245      0.886      0.021     -0.973      0.174      0.201      1.264      0.696     -0.039      0.473     -1.156      0.152      0.528      1.171     -2.211     -1.629      0.618      0.930     -0.069      0.535      0.986      0.146      0.030     -0.148     -0.613     -0.165      0.208     -0.466
    -0.133     -0.206      0.064     -0.576      0.185      0.264      1.121     -0.313     -0.493     -0.581     -1.476     -0.280     -0.709     -0.749     -0.549     -0.379      0.822     -0.755     -1.114      0.021     -0.377     -0.018     -0.357     -0.672     -0.071      0.047     -0.122      0.331      0.146      0.141      0.676      1.041      0.088      0.094     -0.577     -0.873     -0.241     -0.292     -0.141     -0.537      0.031      0.694     -0.220     -0.680      0.059
    -0.133      0.794      1.064      2.424      1.185      0.264     -1.879      1.687      2.507      1.419     -0.476     -0.280      0.291      2.251      1.451     -0.379     -1.178     -1.755      1.886      1.021     -0.444     -0.679      0.379      1.773      0.576      0.348      1.268      0.529      0.579      0.633      0.745     -1.159      1.300      0.899      0.941      0.189      0.561      0.173      0.609      1.301      0.286     -0.308     -2.312      0.877      0.238
     0.867     -0.206      0.064      0.424      0.185      1.264      0.121      0.687     -0.493     -0.581      0.524     -0.280      0.291     -0.749      0.451      0.621     -0.178      0.245     -1.114      0.021      0.624     -0.147     -0.198     -0.704     -0.090      0.285      0.005      0.386      0.968      0.405      0.791      0.160      0.924      0.169     -0.479     -0.379     -0.097      0.485     -0.035      0.458      0.123      0.098      0.434     -0.766      0.005
     0.867      0.794     -0.936     -1.576      1.185      1.264      1.121      0.687     -0.493      1.419      1.524      1.720      0.291     -1.749      1.451      1.621      0.822      1.245     -1.114      1.021      0.971      0.493      0.319     -0.610      0.783     -0.074      0.170     -1.120     -0.917      0.438      0.413      0.757      0.431      0.197      1.094      0.008      0.869     -0.177     -1.305      0.941      0.395      0.130      0.972     -0.835      0.466
    -1.133     -0.206      2.064      1.424     -0.815     -1.736      0.121      1.687      0.507      0.419      0.524     -0.280      1.291      0.251      0.451     -0.379     -0.178      1.245      1.886      0.021     -0.032      0.012      1.216      1.389      0.127     -1.219     -0.335      0.898     -0.242     -0.864     -1.629     -0.030      0.372     -0.878      0.282      0.517     -0.256     -0.170     -1.099      0.504     -0.292     -0.204     -0.452      0.995     -0.208
     0.867     -0.206      1.064      1.424      1.185      0.264     -1.879     -2.313     -1.493     -1.581      1.524      0.720      0.291      0.251      0.451     -0.379      0.822     -1.755     -1.114      1.021      0.348      0.538     -0.626     -0.187      0.220      0.548     -0.745      1.731      1.607      0.998      0.067     -2.318     -1.624     -1.295     -1.600      0.924     -0.131      0.999      0.405      0.361     -0.864      0.100     -0.785     -1.004      0.875
    -1.133      0.794     -0.936      1.424     -0.815      0.264      0.121     -1.313      0.507      0.419     -0.476     -1.280      0.291      2.251     -1.549      0.621     -0.178     -0.755     -0.114     -0.979     -0.119     -0.222     -0.532      0.393     -0.621     -1.008      0.845     -0.271      0.899     -0.219      0.519      0.367     -0.850      0.210      0.830     -0.256     -0.811      0.957      1.861     -1.154      0.744      0.045     -0.233     -0.166     -0.495
    -0.133      0.794     -0.936     -1.576     -0.815     -1.736      1.121     -1.313     -1.493     -0.581     -1.476      0.720      0.291     -0.749     -1.549     -0.379      0.822     -1.755     -0.114     -0.979     -0.673      0.344     -0.219     -0.763     -1.515      0.508      0.483     -0.790     -0.761      0.902     -0.907      0.682     -1.204     -0.729      0.226     -0.473      0.113      0.602     -0.017     -0.848      0.434      0.315     -1.319      0.323      0.389
     1.867      0.794      1.064     -1.576      1.185      1.264      1.121     -1.313     -1.493      1.419      1.524      0.720     -0.709     -1.749      1.451      1.621      0.822      1.245     -2.114      1.021      1.365      0.342      0.233     -1.553      1.088      0.493      0.348      0.699      0.139      0.219     -0.034      0.642     -1.633     -0.243      0.879     -0.502      0.077     -1.113     -0.217      0.720      0.136      0.398      0.941     -1.113     -0.009
     0.867     -0.206      1.064     -1.576     -0.815      1.264      0.121      1.687     -0.493      0.419      0.524     -0.280      0.291     -1.749      0.451     -0.379      0.822      1.245      1.886      1.021      0.257      0.055      0.892     -0.535     -0.146      0.594     -0.341      0.045     -0.971     -0.723      0.802     -0.113      0.601     -0.162      0.555      0.231     -0.314     -0.753     -1.167      0.565     -0.468      0.697      0.232      2.022      1.005
    -1.133      0.794      1.064      0.424      0.185     -0.736      1.121      1.687     -0.493     -1.581      0.524     -0.280      0.291      0.251     -0.549      0.621      0.822      0.245     -0.114      0.021      0.158      0.541     -0.307     -0.103     -0.629     -1.022      0.458      1.248      0.597      0.902     -0.809      0.525      2.037     -0.466     -1.303      0.065     -1.039      0.547      0.378     -0.389      0.356      0.295      0.510     -0.105      0.565
     1.867     -0.206      0.064      1.424      0.185      1.264      0.121      0.687     -0.493     -0.581      0.524     -1.280     -0.709     -0.749     -1.549      0.621     -0.178     -1.755     -1.114     -1.979      0.591     -0.396     -0.516     -0.153      0.000      1.328      0.074      0.467      1.632      0.217      0.717      0.538      1.361     -0.340     -0.739     -0.209     -0.549     -0.267     -0.799     -1.448      0.060      0.250     -0.955     -1.079     -1.928
    -0.133     -0.206     -1.936      2.424      0.185     -0.736      0.121     -2.313      0.507     -0.581     -1.476     -0.280     -2.709     -0.749     -0.549      1.621      0.822     -2.755     -2.114      1.021     -0.089     -0.193     -1.941      0.370     -0.457     -0.070     -0.227     -0.003      1.976      0.704     -0.574      0.301     -0.236      0.149     -0.313     -1.324      0.033     -0.407     -1.118     -0.300      1.700      0.912     -0.218     -2.277      1.278
    -0.133     -0.206      1.064     -0.576      0.185     -0.736      0.121      0.687     -0.493     -0.581      0.524     -1.280     -0.709     -0.749      0.451     -0.379     -0.178      0.245      1.886      1.021     -0.259     -0.176      0.211     -0.371     -0.231      0.070     -0.028      0.851     -0.303      0.453     -0.543      0.419      0.516     -0.142     -0.483      1.009     -0.931     -1.025     -0.498      0.510     -0.119      0.060     -0.060      2.022      1.158
    -1.133     -1.206      0.064      0.424      0.185     -0.736      0.121     -0.313     -1.493     -1.581     -0.476     -1.280      0.291     -0.749     -0.549      0.621     -0.178      0.245     -0.114      0.021      0.102     -0.544      0.421     -0.294     -0.637     -1.203     -0.648     -0.358      0.668      0.666     -0.734      0.603     -0.748     -1.139     -1.170     -0.579     -0.392     -0.229     -0.445     -0.380      0.538      0.502     -0.302     -0.102      0.662
    -2.133     -0.206      0.064     -0.576      0.185     -2.736     -1.879     -1.313      0.507      0.419     -1.476      0.720      0.291      0.251      0.451     -1.379     -2.178      0.245     -0.114      0.021     -0.735     -0.522     -0.121      0.076      0.444     -1.302      0.524      0.052     -0.660     -0.271     -1.842     -1.215     -1.109      0.469      0.221     -0.305      1.499      0.477      0.194      0.369     -0.231     -1.434      0.152     -0.189     -0.266
    -2.133     -0.206      0.064     -1.576     -0.815      0.264      0.121      1.687     -0.493      0.419     -0.476     -0.280      1.291      0.251     -0.549      0.621      0.822      1.245     -0.114      1.021     -0.239      0.146      0.590      0.138     -0.520     -1.834     -0.441     -0.518     -1.805     -0.233      0.548      0.032      0.918     -0.807      0.689      0.039     -0.632      0.465      0.186     -0.297      0.912      0.664      0.662     -0.236      1.451
    -0.133     -0.206     -1.936     -0.576      1.185      0.264     -1.879     -2.313     -1.493     -2.581      1.524     -2.280     -0.709      0.251     -0.549     -0.379     -1.178     -1.755     -1.114      1.021      0.467     -0.693     -0.977     -0.702      0.442     -0.463      0.292     -1.089      0.130      0.725     -0.168     -0.965     -1.235     -0.915     -2.881      0.599     -1.109      0.612      0.743     -0.659     -0.901     -0.346     -0.377     -0.608      0.514
     0.867      0.794      1.064      0.424      1.185      1.264      1.121     -1.313     -0.493     -0.581      0.524      0.720     -0.709      1.251      0.451      0.621      0.822     -0.755      0.886      1.021      0.919      0.716     -0.438      0.381      1.297     -0.208     -0.023      1.417     -0.019     -0.165      0.206      0.382     -0.947     -0.703     -1.161     -0.711     -0.210      0.049      0.926     -0.216     -0.162     -0.124     -0.042      0.695     -0.183
     0.867      0.794      0.064     -1.576      0.185      0.264      0.121      0.687     -0.493      0.419      1.524      0.720      0.291     -0.749      0.451      0.621     -0.178      1.245     -0.114      1.021      0.565      0.237      0.008     -0.720      0.367      0.313      0.664      0.088     -0.931     -0.097     -0.191     -0.175      0.664      0.111      0.139      0.699      0.329      0.307      0.136      0.250      0.055     -0.515      1.346      0.528      0.647
    -2.133      0.794      1.064      1.424      1.185     -0.736      1.121      1.687      0.507     -0.581     -2.476     -1.280      1.291      2.251     -0.549     -0.379      0.822     -0.755      1.886      1.021     -0.632      0.459      0.610      1.139      0.622     -1.301      0.417      0.505      0.240      0.667     -0.087      0.706      0.913     -0.400     -0.914     -1.406     -1.954      0.450      1.073     -0.804      0.485      0.164     -1.585      1.209      0.586
    -1.133      0.794     -1.936      1.424     -0.815     -0.736      0.121     -1.313      0.507     -1.581     -0.476     -0.280     -0.709      2.251     -1.549     -1.379      0.822     -0.755      0.886     -0.979     -0.331     -0.018     -0.406      1.637     -1.178     -0.795      0.760     -1.431     -0.333      0.447     -0.199      0.186     -0.679     -0.809     -0.996      0.039     -0.131     -0.389      0.775     -0.928     -0.907      0.877     -0.238     -0.014      0.121
    -1.133     -0.206      0.064      1.424     -0.815     -0.736      0.121     -1.313      0.507      0.419     -0.476      0.720     -0.709     -0.749     -0.549     -1.379     -2.178     -2.755      0.886     -0.979     -0.534     -0.617     -0.515      0.998     -0.951     -0.582      0.479      0.644      0.377      0.177     -0.215      0.737     -0.765     -0.356      1.067      0.174      1.488      0.009     -1.609      0.114     -0.496     -1.240     -1.981      0.436     -0.104
     0.867     -0.206     -0.936      1.424      1.185     -1.736      0.121     -1.313     -0.493     -0.581      0.524     -1.280     -1.709     -1.749     -1.549      0.621     -0.178      0.245     -0.114      0.021      0.503     -0.078     -0.247      0.341     -0.037      0.350     -0.143     -0.850      0.973      1.164     -2.178      0.097     -0.883     -0.721     -0.601     -0.184     -0.963     -1.463     -1.898     -1.412      0.010     -0.137      0.567     -0.326      0.141
     0.867     -0.206     -0.936      0.424      0.185     -0.736      0.121     -0.313     -0.493     -0.581      0.524     -0.280      0.291      0.251     -0.549      0.621      0.822     -0.755     -0.114      0.021      0.172      0.261     -0.246      0.325      0.380      0.943     -0.355     -0.653      0.160     -0.205     -0.900     -0.073     -0.040     -0.615     -0.836      0.280     -0.803      0.519      0.143     -0.759      0.576      0.610     -0.535     -0.377     -0.272
     0.867      0.794      1.064      1.424      0.185      0.264      1.121      1.687      1.507      0.419      0.524     -0.280      0.291     -0.749      0.451      0.621     -1.178      0.245      0.886      0.021      0.364     -0.443      0.890      0.321     -0.066      0.575      1.106      0.112      1.040      0.264     -0.153      1.558      0.660      1.192      0.361      0.162      0.468     -0.803     -1.042      0.596      0.185     -0.657     -0.830      0.688      0.105
    -2.133      0.794      1.064      1.424      0.185      0.264      1.121      0.687     -0.493      0.419     -1.476      0.720      1.291     -0.749      0.451     -1.379     -0.178      1.245      0.886     -0.979     -0.576      0.511      0.923      0.101      0.034     -1.510      0.524      0.006      1.321      0.228      0.848      0.749     -0.311     -0.556      0.391     -0.655     -0.047      0.079     -0.814      0.480     -0.596     -0.623      0.209      0.970     -0.846
    -0.133      0.794     -0.936     -1.576      1.185      0.264      1.121      1.687      0.507      0.419      0.524      0.720      0.291     -0.749      1.451      0.621      0.822      1.245     -0.114      1.021      0.361      0.275      1.418     -0.514      1.877     -0.559      0.659     -2.428     -1.341     -0.838      0.015      0.835     -0.168      1.114     -0.582      0.068      0.267     -1.476     -0.252      0.436      0.200      0.297     -0.599      0.167     -0.547
    -0.133     -3.206     -1.936     -0.576      0.185      1.264     -1.879     -2.313      2.507     -1.581     -0.476     -2.280      1.291     -0.749     -0.549      0.621     -1.178     -0.755      0.886      0.021      0.050     -0.885      0.564      0.254     -0.034     -0.070     -2.275     -2.381     -0.768      0.222      1.190     -1.180     -2.832      2.323     -1.418     -0.501     -0.789      0.595     -0.991     -0.579      0.450     -0.004     -1.549      0.870     -0.015
     0.867      0.794      1.064     -1.576      1.185      1.264      1.121      1.687     -1.493      0.419      1.524      1.720      1.291     -1.749      1.451      1.621      0.822      1.245      0.886      1.021      0.773      0.552      1.101     -1.074      0.441      0.200      0.138     -0.167     -0.641      0.625      0.472      0.680      0.379     -0.654      0.273      0.109      0.908      0.021     -0.802      1.162      0.677      0.107     -0.141      1.217      0.594
     0.867     -0.206     -0.936     -1.576     -0.815      0.264     -0.879      0.687     -0.493     -0.581      1.524     -2.280     -0.709     -0.749     -0.549      0.621     -0.178      0.245     -1.114      0.021      0.805     -0.844     -0.684     -1.472      0.646      0.082      0.494     -0.109     -0.234     -1.312     -0.573      0.013      1.324      0.673     -0.810      0.325     -1.079      0.234      0.726     -0.783     -0.344      0.915      1.127     -0.294     -0.543
     0.867     -0.206     -1.936     -1.576      1.185      1.264      1.121     -2.313     -0.493     -0.581      0.524     -0.280     -0.709     -0.749      0.451      0.621      0.822      0.245     -1.114      1.021      0.449      0.090     -0.416     -1.012      0.767      0.347     -0.308     -1.426     -0.490      0.340      0.898      1.166     -1.685      0.346     -0.889     -0.184     -0.528     -0.279      0.081      0.029      0.090      0.622      0.805     -0.720      0.313
    -1.133      0.794     -1.936      1.424      1.185     -2.736      1.121     -0.313     -0.493     -0.581     -1.476      0.720     -0.709      0.251     -1.549     -1.379      0.822     -1.755      0.886      1.021     -1.094      0.419     -0.710     -0.145      0.149     -0.055      0.163     -1.214      1.608      1.087     -1.719      0.619      0.516     -0.255     -0.796      0.062      0.293      0.041      0.398     -1.320      0.036      0.247     -0.795      0.839      0.856
    -1.133      0.794      0.064      0.424      0.185     -1.736     -0.879      0.687     -1.493      0.419     -1.476     -0.280     -0.709     -0.749      0.451     -2.379     -0.178     -0.755      1.886      0.021     -1.402     -0.097     -0.304      0.541     -0.331      0.259      0.912      0.214      0.081      0.482     -0.448     -0.750      0.989     -1.801      0.531      0.582     -0.087     -0.301     -1.335      0.596     -0.566     -0.068     -0.231      1.504      0.200
    -0.133     -0.206      1.064      0.424     -1.815      0.264      0.121      0.687      2.507      0.419      0.524     -1.280      0.291      0.251     -0.549     -0.379     -0.178      0.245     -0.114      0.021      0.178     -0.253      0.506      0.478     -0.397     -0.411     -0.059      0.609     -0.099     -1.611      0.253      0.455      0.111      1.996      0.557      0.364     -0.820     -0.360     -0.184     -0.315     -0.609      0.321     -0.630     -0.538      0.173
     0.867      0.794     -1.936      0.424      0.185      0.264      1.121      1.687      0.507      0.419      0.524     -0.280     -1.709      2.251      0.451      0.621      0.822     -2.755      0.886      1.021      0.197     -0.027     -1.467      0.693      0.295      0.846      0.849     -0.538     -0.297     -0.010      0.021      1.254      3.235     -0.081      0.211      0.275     -0.117      0.143      1.678      0.357      0.370      0.718     -0.780      0.451      0.769
    -0.133      0.794     -1.936     -0.576      0.185      1.264      0.121     -2.313     -1.493     -1.581     -1.476      0.720     -2.709     -1.749      0.451     -0.379      0.822     -2.755     -0.114      1.021     -0.378      0.103     -1.555     -0.690      0.333      0.218      0.527     -0.359      0.090     -0.274      1.785     -0.136     -0.607     -0.931     -1.676     -0.765      0.491     -0.754     -1.167      0.180      0.200      0.642     -0.558      0.204      0.629
    -2.133     -0.206      1.064      1.424      1.185      0.264      0.121     -0.313      0.507     -0.581     -1.476     -0.280      0.291      2.251     -0.549     -2.379     -0.178     -0.755     -0.114     -0.979     -0.938     -0.339     -0.186      0.768      0.381     -1.170      0.165      1.313      0.782      0.765      1.301      0.504     -0.096     -0.109     -0.882     -0.079      0.151      0.469      1.465     -0.775     -1.171      0.302     -0.344     -0.666     -1.388
     0.867     -0.206      2.064      1.424      1.185     -0.736      1.121      1.687      2.507      0.419      1.524      1.720     -2.709     -1.749      0.451      0.621      0.822      1.245      0.886      1.021      1.115      0.906      0.256      0.454      0.276     -0.249     -1.136      1.851      1.024      0.883     -1.806      0.207      1.504      2.103      0.307     -0.086      0.396     -3.003     -2.129      0.318     -0.544     -0.424      1.038      0.534      0.718
[truncated: 3,842,686 more chars]
