# Supplementary material for: Modeling Measurement as a Sequential Process: Autoregressive Confirmatory Factor Analysis (AR-CFA)
Source: Front Psychol. 2019 Sep 20;10:2108. doi: 10.3389/fpsyg.2019.02108 (PMC6763968; doi:10.3389/fpsyg.2019.02108)
Supplement: Supplementary file 2 [file Data_Sheet_1.ZIP › Mplus files and data for AR-CFA paper/AR-CFA Bayes files/PV20.12.dat]

    -1.093     -0.304      0.839      1.184     -1.963      0.324     -0.907     -1.457     -0.614     -1.676     -2.276     -1.374      1.068      1.177     -1.725      0.555     -0.130      0.080      1.866     -2.188     -0.643     -0.253     -0.358      0.593     -2.390     -0.545     -0.158      1.110      0.678      0.543      1.083     -0.629     -1.126     -1.137     -0.590     -1.336     -0.928      1.372      0.641     -0.550      1.220      0.153      0.522      1.520     -0.123
    -2.093      0.696      0.839      2.184     -1.963     -2.676     -1.907     -1.457      1.386     -0.676     -2.276      0.626      1.068      2.177     -0.725     -1.445     -0.130      1.080      1.866     -0.188     -1.957     -0.090      0.592      1.795     -1.210     -0.063      0.768      0.308      0.495     -0.821     -0.599     -1.707     -1.962     -0.034     -0.090      0.604      0.699      0.203      0.574     -0.197      0.882     -0.045      0.054      0.950      0.913
    -1.093      0.696     -0.161      1.184      1.037     -1.676      1.093     -0.457     -0.614      1.324     -1.276      1.626      1.068     -1.823      1.275     -1.445      0.870     -0.920     -1.134      0.812     -1.127      1.214      0.391     -0.125      0.214      0.209     -0.462     -0.492      1.327      0.915     -0.492     -0.001     -0.981     -0.350      1.370      0.325     -0.074      0.615     -1.690      1.106     -0.238     -0.602     -1.351     -1.014      0.646
    -2.093     -1.304     -0.161      0.184     -0.963     -0.676     -0.907     -0.457     -1.614     -0.676     -0.276     -0.374     -0.932      0.177     -0.725     -0.445     -1.130     -0.920     -0.134     -1.188     -0.505     -0.491     -0.777     -0.611     -0.710     -1.639     -0.758      0.579      0.833     -0.221     -0.194     -0.301      0.358     -0.969     -0.193      0.584      0.406      0.080      0.672     -0.451      0.081     -0.430      0.283      0.098     -0.452
    -0.093      0.696     -0.161     -1.816      1.037     -0.676      0.093      0.543     -0.614      0.324      0.724      0.626      0.068     -1.823      1.275      0.555     -0.130      1.080     -0.134      0.812      0.703      0.266      0.060     -1.287      0.768     -0.764      0.390     -0.375     -0.487      0.491     -1.351     -0.309      0.504      0.516     -0.213     -0.257      0.173      0.009     -1.062      0.950     -0.266     -0.335      0.857      0.489      0.102
     0.907      0.696      1.839      0.184     -0.963     -1.676      1.093      0.543     -1.614     -2.676      1.724      1.626      0.068      1.177     -2.725     -2.445     -0.130      0.080     -1.134     -1.188     -0.424      0.476      0.291      0.194     -0.947      1.461      0.259      1.573     -0.053      0.102     -1.215      0.601      0.124     -1.767     -2.159      2.213      0.960     -0.400      0.841     -2.130     -2.079     -0.724     -0.341     -1.211     -0.192
     1.907      0.696      1.839      0.184      1.037      1.324      1.093      1.543      0.386      0.324      1.724      0.626      1.068      0.177     -0.725      0.555          *      1.080     -0.134     -0.188      0.756      1.076      0.788     -0.123      0.308      0.914     -0.266      1.143      0.071      0.685      0.521      0.083      0.779      0.502      0.079      0.617     -0.878      0.104      0.338     -0.890     -0.411     -0.436      0.005     -0.080     -0.421
    -0.093     -0.304      0.839      2.184      0.037     -2.676     -0.907      1.543      0.386     -0.676     -0.276     -0.374      1.068      1.177     -0.725      1.555     -1.130      1.080     -0.134      0.812     -0.469     -0.621      0.662      1.241     -0.535      0.366      0.458     -0.040      0.950      0.812     -2.141     -0.366      0.766     -0.599     -0.330      0.270      0.560      0.144      0.102     -0.261      1.971     -0.593      0.017     -0.788      1.268
     1.907     -2.304     -2.161      1.184      1.037     -2.676      0.093     -2.457      1.386      0.324      1.724     -1.374     -2.932      1.177      0.275      1.555     -0.130     -2.920      1.866      0.812      0.448     -0.646     -1.878      0.289      0.567      1.568     -1.651     -0.307      0.876      0.567     -2.966      0.651     -0.272      1.108      0.002      0.961     -0.465     -0.290      0.907     -0.087      0.964      0.747     -0.158      1.754      0.492
     0.907      0.696     -1.161      2.184      1.037      1.324      1.093     -0.457      1.386      0.324      1.724     -0.374     -0.932      0.177      0.275     -0.445     -0.130     -0.920     -1.134      0.812      0.759     -0.328     -0.743      0.724      0.655      0.154      0.977     -0.569      1.548      0.425      0.531      1.331      0.380      0.893      0.109      0.656      0.043      0.230     -0.529     -0.043     -1.210      0.157      0.036     -1.477      0.138
    -2.093      0.696      0.839      1.184      1.037     -1.676      1.093     -1.457     -1.614      0.324      1.724     -0.374      1.068      1.177      0.275     -2.445      0.870      1.080      0.866     -0.188     -0.573      0.270      0.784      0.405      1.004     -1.651      0.456      0.032      0.716     -0.077     -1.054      0.872     -2.307     -1.920     -0.213      2.517     -0.768     -0.162      0.774     -0.167     -1.956      0.461      0.144      0.702     -1.053
    -1.093     -0.304     -0.161     -1.816      0.037     -1.676     -1.907     -0.457     -0.614      1.324     -0.276     -0.374     -1.932      0.177      1.275      0.555     -0.130      0.080     -1.134      0.812     -0.664     -0.503     -0.707     -0.653      0.111     -0.289      0.168      0.605     -1.188      0.034     -1.098     -1.377      0.353     -0.153      1.406      0.859      0.425     -0.875      0.543      1.203      1.192      0.414      1.160     -1.042      0.545
    -1.093     -1.304     -1.161      0.184      1.037      0.324     -1.907     -0.457      1.386      1.324     -0.276     -2.374      0.068     -1.823      0.275      0.555     -0.130     -0.920      0.866      0.812     -0.212     -1.134     -0.442      0.601      0.671     -0.912     -0.119     -0.616     -0.436      0.356      0.653     -0.714      0.062      0.941      0.968     -0.043     -0.705      0.546     -2.231      0.036      0.792      1.258     -0.320      0.608      0.133
    -1.093      0.696      1.839      0.184      0.037     -0.676      1.093      0.543      0.386      0.324     -0.276      0.626      0.068     -0.823      0.275     -0.445     -0.130      0.080      1.866      0.812     -0.260      0.023      0.204      0.687      0.083     -0.745      0.754      1.661     -0.471      0.003     -0.434      1.045      0.191     -0.261      0.347      0.015      0.592     -0.267     -1.481      0.176      0.058     -0.297     -0.340      1.514      0.679
    -0.093     -0.304     -1.161      0.184     -0.963     -1.676      0.093      1.543      0.386      1.324     -1.276      0.626     -0.932     -0.823      1.275      0.555     -0.130      1.080      1.866      0.812     -0.297      0.220      0.180      0.068     -0.383      0.291     -0.350     -1.374      0.084     -0.516     -1.530      0.025      1.220      0.356      1.567     -0.605      0.315     -1.132     -0.965      1.471      0.899     -0.382      0.690      1.643      1.006
    -1.093      0.696      0.839      1.184      1.037      0.324      1.093      0.543      1.386      1.324     -1.276      0.626      1.068      1.177     -1.725      0.555     -0.130      0.080      0.866     -3.188     -0.480      0.285      0.453      1.003     -0.362     -0.307      0.413      0.436      0.103      1.417      0.705      0.758      0.122      0.549      1.569     -0.546      0.335      0.370      0.325     -1.641      1.075     -0.374     -0.438      0.334     -2.881
    -2.093      0.696     -0.161      0.184      0.037     -2.676      0.093      1.543      1.386     -0.676     -2.276      0.626     -0.932      0.177     -0.725     -2.445     -1.130     -0.920     -1.134     -0.188     -1.389     -0.368     -0.357     -0.741     -0.424     -0.405      1.129      0.332      1.034      0.645     -1.248      0.586      2.040      1.974     -0.280     -0.193      1.154     -0.395      0.859     -0.374     -0.752     -0.753     -0.393     -0.760      0.053
    -1.093      0.696     -2.161      1.184      1.037      0.324     -1.907     -2.457      1.386     -0.676      1.724      0.626      1.068      2.177     -0.725      0.555      0.870      1.080     -2.134      0.812      0.991      0.515      0.696      1.778      1.104     -1.867     -0.029     -2.822     -0.666     -0.012     -0.871     -2.641     -3.306      0.125     -1.206      0.302     -0.179      0.212      0.787     -1.161     -0.487      0.204      0.208     -2.984     -0.247
    -2.093      0.696      1.839      1.184      1.037     -2.676      0.093      1.543      0.386     -0.676     -2.276      0.626      1.068     -1.823     -0.725     -2.445     -0.130      1.080     -1.134      0.812     -1.994      0.046      0.846     -0.129     -0.624     -0.155      0.688      0.900      1.389      1.716     -0.624     -0.120      0.695      0.339     -0.279      0.700      0.542     -0.162     -1.505     -0.393     -0.383     -0.127     -0.043     -1.211      1.457
    -0.093     -1.304     -1.161     -1.816      1.037      0.324      0.093     -1.457     -0.614      0.324     -0.276     -1.374     -0.932     -1.823     -0.725      0.555     -0.130     -0.920     -1.134      0.812      0.209     -0.280     -1.049     -1.258      1.181     -0.322     -1.026     -0.100     -0.446     -0.028      0.009      0.466     -0.215      0.518     -0.402     -0.538     -0.921      0.570     -0.924     -1.227      0.323      0.224      0.639     -0.496     -0.229
    -2.093     -1.304     -0.161     -0.816      0.037     -2.676      0.093      0.543      0.386     -0.676     -2.276     -1.374      1.068     -0.823      0.275     -1.445     -0.130      0.080      0.866     -0.188     -1.547     -0.506      0.229     -0.345     -0.240     -0.615     -0.856     -0.301     -0.392      0.361     -0.950      0.564      0.513      0.637     -0.613      0.057     -0.482      0.686     -0.559      0.386      0.247      0.438     -0.481      1.021      0.068
    -1.093     -0.304     -0.161      1.184      1.037      0.324      0.093      0.543      1.386      0.324     -0.276      0.626      0.068      0.177      0.275     -0.445     -0.130      0.080     -0.134      0.812     -0.483      0.291      0.214     -0.105      0.967     -0.658     -0.678     -0.520      1.444      0.045      0.732     -0.162      0.310      1.309     -0.085      0.515      0.164     -0.261      0.120     -0.230      0.034     -0.454     -0.094     -0.013      0.114
     1.907      0.696     -0.161      0.184      1.037      1.324      1.093      0.543     -0.614     -2.676      0.724      1.626      1.068     -1.823      1.275      1.555      0.870      1.080     -2.134      0.812      0.795      0.617      0.446      0.160      1.275      1.230      0.110     -0.738      0.145     -0.093      0.339      0.379      0.042     -0.759     -3.283     -0.491      0.833      0.447     -1.909      0.690      0.723      0.157      0.292     -2.196     -0.095
    -2.093      0.696     -2.161     -0.816      1.037     -1.676      1.093     -2.457     -0.614      1.324     -1.276      0.626     -1.932     -0.823      1.275     -1.445      0.870     -1.920     -0.134      0.812     -1.223      0.321     -1.093     -0.729      1.067     -0.986      0.331     -0.946     -0.061     -0.062     -0.348      0.843     -1.130     -0.173      0.924      0.653      0.124     -0.261     -0.146      0.690     -0.129      0.395     -0.348      0.392     -0.168
    -0.093      0.696     -1.161      1.184      0.037     -0.676      1.093     -1.457     -0.614      0.324      0.724      0.626      0.068      0.177      0.275     -1.445     -0.130     -0.920     -1.134     -1.188     -0.211      0.002     -0.396     -0.293     -0.567      0.086      0.632     -0.758      1.453      0.657     -0.439      1.157     -1.003     -0.218      0.635      1.076      0.525      0.613      0.382      0.640     -1.212     -0.224     -0.287     -1.017     -0.781
    -2.093      0.696      1.839      1.184      1.037     -1.676      1.093      1.543      1.386      1.324     -2.276      1.626      1.068      2.177      1.275     -2.445     -0.130      1.080     -0.134      0.812     -1.853      0.750      0.857      0.716      1.290     -0.105     -0.154      0.943      0.375     -0.278      0.268      0.371      0.618      0.888      0.681      0.345      0.392     -0.383      1.493      0.616     -0.279     -0.855     -0.123     -0.436     -0.485
    -1.093     -0.304      1.839     -1.816      1.037      1.324      1.093     -0.457      0.386     -2.676     -1.276     -2.374      1.068      0.177     -1.725      0.555      0.870      1.080      1.866      0.812     -0.425     -0.882      0.663     -0.379      0.447     -0.511      0.628      1.159     -1.433      0.563      1.621      1.940     -1.249      0.692     -2.911     -0.620     -1.075      0.282      0.566     -1.754      0.884      1.954      0.115      2.024      0.471
    -0.093      0.696      1.839      0.184      1.037      0.324     -0.907     -0.457      0.386      1.324      1.724      1.626     -0.932      0.177      1.275      0.555     -1.130     -0.920     -0.134     -1.188      0.760      0.073     -0.440     -0.044      0.650     -0.758      0.519      2.263      0.138      0.490     -0.314     -0.861     -0.063      0.385      1.087      0.614      1.401     -0.227      0.080      0.995     -0.152     -1.046     -0.448     -0.168     -1.796
     1.907     -1.304      1.839      2.184      1.037      0.324     -0.907      0.543      2.386      1.324      1.724     -1.374     -2.932      1.177      0.275      1.555      0.870     -1.920     -0.134      0.812      0.562     -0.002     -1.563      1.918      1.320      1.492     -1.117      3.397      0.353     -0.305     -0.268     -0.968      2.047      0.791      0.346      0.933     -1.357     -0.816     -0.372     -0.286      0.778      0.827      0.493     -1.123     -0.262
    -0.093      0.696      0.839      1.184      1.037      1.324      0.093     -0.457     -0.614      1.324     -0.276      1.626      0.068      1.177      1.275     -0.445      0.870      0.080     -0.134      0.812     -0.267      0.267     -0.198     -0.478      0.739      0.112      0.594      0.931      1.794      0.333      1.367     -0.144     -0.135     -0.346      0.765     -0.020      1.227      0.158      1.363      0.832     -0.146      0.717      0.440      0.073      0.238
     1.907     -3.304      0.839      0.184     -1.963      1.324     -2.907      0.543      1.386     -2.676      1.724     -2.374      1.068      1.177     -1.725      0.555     -2.130      1.080      1.866     -2.188      1.219     -1.903      0.845      1.359     -1.847      0.692     -1.331     -0.033     -1.208      0.031      0.019     -1.026     -0.430      0.290     -1.604     -0.110      0.404     -0.189      0.135     -0.744     -0.613     -0.008     -0.241      1.362     -0.442
     1.907     -0.304      1.839      2.184     -0.963      0.324      0.093      1.543      1.386     -2.676      1.724     -0.374      1.068      1.177     -1.725      1.555      0.870      1.080      0.866     -1.188      0.982      0.611      0.443      1.848     -1.648      0.918     -0.948      1.435      0.154      0.733     -0.520     -0.436      1.130     -0.177     -1.644      0.223     -1.225      0.525     -0.525     -0.962      0.482      0.245      0.411     -0.065      0.232
    -2.093      0.696      0.839      1.184      0.037      0.324      1.093     -1.457      2.386      0.324     -1.276      0.626      1.068      1.177      0.275     -1.445      0.870      1.080     -1.134     -0.188     -0.962      0.355      0.509      1.149      0.316     -1.173      0.498      0.316     -0.038     -0.117      1.173      0.813     -2.158      1.435      0.057      0.206     -0.059      0.380      0.185      0.227     -0.336      0.525      0.275     -1.739     -0.284
    -0.093      0.696     -2.161      1.184      1.037     -0.676      0.093      1.543      2.386     -0.676     -0.276     -0.374      1.068      1.177      1.275      0.555     -0.130      0.080      1.866      0.812     -0.426      0.217      0.283      0.925      0.880      0.071      0.480     -2.479      0.330      0.272     -0.302     -0.134      1.244      1.570     -1.229      0.393     -0.692      0.603      0.527      0.947      1.027     -0.352     -0.456      1.445      0.275
    -2.093     -1.304      1.839      2.184      1.037     -2.676     -1.907      1.543     -0.614      1.324     -2.276     -1.374      1.068      2.177      1.275     -2.445     -0.130      1.080     -0.134      0.812     -1.797     -0.853      0.644      0.470      0.552     -0.394     -0.495      1.113      1.674      0.509     -0.827     -0.960      0.796     -0.917      1.229      0.277     -0.065      0.181      1.723      0.930     -0.325      1.094      0.092     -0.224      0.177
     0.907      0.696      0.839      1.184      1.037      1.324      1.093     -1.457      0.386      1.324     -0.276      1.626      1.068      1.177      0.275      0.555      0.870      1.080      0.866      0.812      0.557      0.542      0.721      0.403      0.660      0.334      0.192      0.000      0.779      0.490      0.834      0.587     -2.327     -0.050      0.992     -0.853      0.999     -0.038      1.004      0.088     -0.148      0.245     -0.035      0.626      0.144
    -1.093     -0.304     -0.161     -1.816     -1.963     -1.676      1.093      1.543      1.386     -1.676      0.724      0.626      0.068      1.177      1.275      0.555      0.870      1.080      0.866     -1.188      0.092      0.304      0.600      0.962     -0.815     -1.198     -0.715     -0.781     -2.643     -1.231     -1.787      0.826      0.597      0.643     -1.371      0.506      0.062     -0.650      0.491      1.540      0.385      0.466      0.275      0.455     -0.399
    -0.093      0.696     -0.161          *     -0.963      1.324      1.093      1.543      0.386          *          *          *      0.068          *          *          *          *          *          *     -1.188      0.522      0.164     -0.075      1.053     -2.088     -0.383      0.551     -0.192     -0.663      1.161      0.842      0.825      1.625     -0.424     -0.975     -0.831     -0.239      0.288     -0.564      0.805      0.630      0.176     -0.677      0.419      0.677
    -0.093      0.696     -0.161      0.184      0.037      0.324      1.093      0.543      0.386      1.324      1.724      1.626      1.068      0.177      1.275      0.555      0.870      1.080     -0.134     -0.188      0.632      1.326      0.716      0.053      1.090     -0.817     -0.367     -0.657      0.288     -0.973     -0.333     -0.121     -0.307      0.411      0.818      0.805     -0.360      0.160      0.203      0.766     -0.306     -0.528      0.022     -0.054     -1.295
    -0.093     -0.304     -0.161     -0.816     -0.963     -0.676     -0.907      0.543     -0.614     -0.676     -0.276     -0.374     -0.932     -0.823     -0.725     -0.445     -0.130      0.080     -1.134     -0.188     -0.163     -0.650     -0.297     -0.951     -0.792      0.044      0.308      0.129      0.174     -0.075     -0.512     -0.233      0.861      0.228     -0.380     -0.025      0.596     -0.517     -0.075     -0.343     -0.175      0.590      0.419     -0.711      0.569
    -0.093      0.696     -2.161     -1.816     -0.963      1.324      1.093     -2.457      0.386     -0.676      1.724     -0.374     -1.932     -1.823     -0.725     -1.445      0.870     -0.920     -0.134     -1.188      0.785      0.199     -0.855     -0.907     -0.649     -0.723      0.485     -1.244     -0.920     -0.450      0.458      0.791     -1.304      1.264     -0.393      0.492     -0.647     -0.666     -1.220     -0.425     -2.417      0.509      0.293      0.206     -0.494
    -0.093     -2.304     -1.161      2.184     -2.963     -0.676      0.093      0.543     -0.614     -1.676     -1.276     -2.374     -1.932     -0.823     -1.725      1.555     -2.130      0.080     -1.134     -0.188     -0.138     -1.389     -0.644      0.833     -2.076      0.129     -0.800     -0.382      1.162     -0.797     -0.618      1.521      1.467     -1.212     -0.543     -1.045     -0.313     -1.062     -1.503     -0.846      1.908     -0.625      1.016     -1.572      1.681
     0.907     -0.304      0.839     -0.816      0.037     -0.676      0.093      0.543      1.386      0.324      1.724     -0.374     -0.932      1.177     -0.725      0.555     -0.130      1.080      1.866     -1.188      0.767     -0.327     -0.113      0.704     -0.174      0.178     -0.215      1.023     -1.333      0.154     -1.363      0.291      0.622      0.937      0.400      0.519      0.019     -0.829      0.439     -0.579     -0.361      0.262      1.180      1.498     -1.059
    -1.093      0.696      0.839     -0.816     -1.963      0.324      0.093      1.543      1.386      0.324      0.724      0.626      1.068      1.177      0.275     -1.445      0.870      1.080     -1.134      0.812     -0.345      0.459      0.843      0.675     -0.123     -0.740      0.242     -0.087     -1.578     -1.736      0.503     -0.481      0.848      1.035      0.501      1.297      0.023     -0.130      0.548      0.368     -0.851      0.246     -0.135     -1.339      1.073
     0.907      0.696     -1.161      0.184      1.037      1.324      1.093     -1.457     -0.614      0.324      0.724      1.626     -0.932     -1.823      0.275      1.555     -0.130     -0.920     -1.134     -3.188      0.797      0.917     -0.831     -0.637      0.051      0.199     -0.159     -0.201      0.755      0.827      0.542      0.150     -0.384      0.098      0.340     -0.506      0.238      0.010     -1.368      0.103      0.685     -0.983      0.395     -0.725     -3.122
    -0.093      0.696     -1.161      0.184      0.037      0.324      1.093     -1.457      1.386      1.324      0.724      0.626      0.068     -0.823      0.275      0.555      0.870      0.080     -0.134     -0.188      0.320      0.698      0.051      0.023     -0.193     -0.351      0.032     -1.291      0.104      0.251      0.101      0.371     -1.465      1.311      1.235      0.149     -0.328      0.151     -0.790      0.258      0.199      0.230     -0.002     -0.079      0.053
     1.907      0.696      0.839     -1.816      1.037      1.324     -1.907     -0.457     -0.614     -1.676     -0.276      0.626     -2.932     -1.823      0.275     -1.445     -2.130     -0.920     -0.134     -1.188     -0.761     -0.375     -0.951     -0.602     -0.144      2.801      0.978      1.823     -1.298      1.307      1.931     -1.375      0.682     -0.001     -1.771      0.798      1.216     -1.489     -1.295      0.348     -0.799     -1.548      0.446      0.241     -1.174
     0.907     -1.304     -0.161     -1.816      1.037     -1.676      0.093     -1.457     -0.614     -0.676      0.724     -2.374      1.068     -1.823      1.275      1.555     -0.130      1.080     -1.134     -0.188      0.370     -0.718      0.405     -1.211      0.510      0.701     -0.590     -0.633     -0.604      0.617     -2.104      0.877     -1.831      0.240     -1.060      0.201     -1.221      0.478     -0.847      0.910      1.223      0.606      0.354     -0.560     -0.548
    -1.093     -1.304     -1.161     -1.816     -1.963     -1.676      1.093     -1.457      1.386     -0.676     -1.276      1.626     -1.932      1.177     -1.725      0.555      0.870      0.080      1.866      0.812     -0.633      0.473     -0.566     -0.399     -0.420     -0.499     -1.702     -0.542     -1.264     -1.523     -0.902      0.539     -0.975      1.783     -0.593     -0.261      0.854     -1.079      1.482     -1.607      1.144      0.238      0.913      2.144      1.243
    -0.093      0.696     -0.161      1.184     -0.963     -0.676      0.093      0.543      0.386     -0.676      0.724     -0.374      1.068      0.177     -0.725     -1.445     -0.130      1.080     -0.134     -1.188     -0.515     -0.118      0.785      0.425     -0.785      0.455      0.702     -0.908      0.733     -0.133     -0.384      0.132     -0.475     -0.070     -0.429      1.701     -0.094     -0.216     -0.043     -0.255     -0.872     -0.029     -0.035     -0.323     -0.331
    -0.093     -1.304     -0.161      0.184     -0.963     -0.676     -0.907      1.543      0.386     -0.676     -0.276     -0.374     -0.932      0.177     -0.725     -0.445     -1.130     -0.920     -0.134     -1.188     -0.268     -0.121     -0.571      0.446     -0.970      0.213     -1.356      0.359     -0.221      0.022     -0.379     -0.685      1.973      0.029     -0.211     -0.012     -0.186     -0.023     -0.043     -0.366     -0.382     -0.915     -0.026     -0.229     -0.174
    -0.093     -1.304     -0.161      1.184     -1.963     -1.676     -1.907      1.543      1.386     -0.676     -0.276     -0.374      1.068      0.177     -0.725     -1.445      0.870      1.080     -1.134     -0.188     -0.240     -0.219      0.788      0.823     -1.215      0.176     -1.116     -1.020      0.302     -0.709     -1.522     -1.776      0.666      0.740     -0.034      0.039     -0.100     -0.039     -0.676     -0.122     -1.200      1.109     -0.129     -1.434      0.900
    -2.093      0.696      0.839      1.184      0.037     -2.676      0.093     -1.457      0.386      0.324     -2.276      1.626      1.068      2.177      0.275     -2.445     -0.130     -1.920     -1.134     -2.188     -1.960      0.011     -0.578      0.853     -0.716     -0.200      0.614      1.180      0.121      0.669     -0.526      0.080     -0.853     -0.276      0.495      0.410      1.649      1.670      1.619      0.695     -0.276     -0.234     -0.889     -1.570     -1.502
    -0.093     -0.304     -1.161     -1.816      1.037      0.324      0.093     -0.457     -1.614      1.324      1.724     -0.374     -0.932     -1.823      1.275      0.555     -1.130     -1.920     -2.134      0.812      0.375     -0.401     -0.946     -1.668      0.867     -0.477      0.033     -0.480     -0.192      0.196      0.163      0.424      0.570     -0.230      0.881      1.102      0.316      0.325     -0.494      0.919      0.269     -0.810     -0.380     -1.157      0.040
     0.907     -0.304     -1.161      0.184      0.037      0.324     -1.907     -1.457      0.386      0.324      0.724      0.626      0.068     -0.823      0.275      0.555      0.870     -0.920     -0.134     -0.188      0.885      0.327     -0.214      0.320      0.281      0.099     -0.589     -1.037     -0.059     -0.204     -0.577     -2.156     -1.301      0.211      0.166     -0.602      0.125      0.431     -1.154      0.170     -0.267      0.610     -0.570     -0.375     -0.329
    -0.093     -0.304     -2.161      1.184     -1.963      0.324      1.093     -2.457     -0.614     -0.676     -1.276     -1.374     -0.932     -0.823     -1.725      0.555     -0.130     -1.920     -0.134     -2.188     -0.379     -0.353     -1.000      0.177     -1.748      0.352     -0.059     -1.135      0.996     -0.120      0.649      1.379     -1.413     -0.762      0.173     -0.612     -0.792      0.311     -0.836     -0.865      0.981      0.207     -0.446     -0.232     -0.655
    -0.093     -1.304     -1.161      1.184      1.037     -1.676     -0.907     -0.457     -0.614      1.324     -0.276     -1.374      0.068      1.177      1.275      0.555     -1.130     -1.920      0.866      0.812     -0.081     -0.739     -0.678      1.026      1.066     -0.060     -0.619     -0.440      0.122      0.041     -1.576      0.032      0.344     -1.229      0.722     -0.104     -0.214      1.123      0.366      0.808      0.640     -0.146     -0.839      0.450      0.022
     0.907     -0.304      0.839     -0.816      0.037      0.324     -1.907     -1.457     -0.614     -1.676      0.724      0.626      0.068      1.177     -1.725      0.555     -0.130      1.080      1.866      0.812      0.373      0.082      0.542      0.353     -0.278      0.650     -0.511      0.228     -1.034      0.352     -0.038     -1.977     -2.080     -1.114     -1.759      0.158      0.406     -0.660      0.764     -1.663      0.190     -0.300      0.169      1.685      0.996
    -0.093     -0.304     -0.161     -0.816      0.037     -0.676      0.093      0.543     -0.614      1.324     -0.276     -0.374     -0.932     -0.823      0.275     -0.445     -0.130     -0.920     -0.134     -2.188     -0.329     -0.220     -0.318     -0.784     -0.173      0.321     -0.119      0.356      0.080      0.180     -0.571      0.315      0.845      0.005      1.295      0.242     -0.101     -0.262     -0.196      0.483     -0.086      0.183     -0.392      0.294     -2.014
     0.907     -0.304     -0.161      0.184     -1.963      0.324      0.093     -1.457     -0.614     -0.676      0.724     -0.374      0.068     -1.823      0.275     -1.445     -0.130      0.080     -1.134     -1.188      0.250     -0.198      0.105     -0.281     -1.349      0.670     -0.067     -0.409      0.242     -0.638      0.000      0.285     -1.598     -0.361      0.033      0.452     -0.175      0.070     -1.803      1.010     -1.533      0.067     -0.131     -0.819      0.308
    -0.093     -0.304     -0.161     -0.816     -0.963      0.324      0.093      0.543     -0.614      1.324      0.724      0.626      0.068     -0.823      0.275     -0.445     -0.130      1.080     -1.134     -0.188      0.386      0.104      0.171     -1.148     -0.136     -0.502     -0.513     -0.325      0.391     -0.660      0.109      0.050      0.145      0.335      1.396      0.168      0.421     -0.070      0.057      0.305     -0.687     -0.261      0.867     -0.449     -0.225
    -0.093      0.696      0.839      0.184     -0.963     -2.676      0.093     -0.457      0.386     -0.676     -0.276      1.626      1.068      2.177      0.275     -2.445      0.870     -0.920      0.866     -0.188     -1.167      0.485      0.115      0.371     -0.302      1.082      0.271      0.696     -0.142     -0.709     -1.226     -0.134     -0.504      0.047     -0.517      1.459      0.847      0.924      1.849      0.294     -1.101      0.208     -0.957      0.598      0.125
     0.907      0.696     -1.161     -1.816      1.037     -0.676     -2.907      1.543      2.386      1.324     -0.276     -2.374      1.068      2.177      1.275     -0.445     -2.130      1.080      1.866      0.812     -0.288     -0.963      0.703      0.877      0.763      1.335      1.573     -1.870     -2.616      0.206     -0.349     -1.812      0.598      1.749      0.968      0.201     -0.919      0.078      1.408      0.911     -0.192     -1.154      0.026      1.295      0.244
     0.907      0.696      1.839      0.184      0.037      0.324      1.093      1.543     -0.614      1.324      0.724      1.626      1.068     -0.823      0.275      1.555      0.870      1.080     -1.134      0.812      0.537      1.008      0.605     -0.641     -0.355      0.417     -0.305      1.344      0.761      0.414     -0.379      0.073      0.841     -0.184      1.528     -0.075      0.111      0.394     -0.265      0.519      0.878     -0.307      0.133     -0.888      0.951
     0.907      0.696     -0.161      1.184      0.037     -0.676      1.093      0.543     -1.614     -1.676     -1.276      0.626     -2.932      2.177      0.275     -2.445      0.870      0.080      0.866     -0.188     -1.073      0.450     -0.739      0.510     -0.213      1.826      0.126      0.612      0.852      0.132      0.474      0.540      1.242     -2.024     -1.515      0.322      0.033     -1.736      1.751      0.328     -1.175      0.295      1.390      0.598     -0.013
    -0.093     -0.304      0.839     -1.816      0.037      0.324     -1.907      0.543      1.386     -1.676     -0.276     -0.374      1.068     -1.823     -0.725      0.555     -0.130      0.080     -1.134     -0.188      0.000     -0.025      0.165     -1.053      0.724     -0.117     -0.291      0.698     -0.559     -0.802      0.467     -1.769      0.355      2.126     -1.997     -0.161     -0.195      0.833     -0.882     -1.077      0.570     -0.136     -0.142     -0.478     -0.749
    -0.093      0.696      1.839     -1.816      1.037      0.324     -0.907      1.543      0.386      1.324      0.724     -1.374      1.068      0.177     -0.725     -0.445      0.870      1.080     -2.134      0.812      0.139      0.214      0.284     -0.350      0.644     -0.184      0.469      1.572     -1.512      0.329      0.223     -1.258      1.119      0.635      0.864      0.510     -1.788      0.382      0.326     -0.964     -0.449      0.598      0.608     -1.761      0.268
    -0.093      0.696      0.839      0.184      0.037      0.324      0.093      1.543     -1.614      1.324      1.724      0.626      1.068      0.177      1.275      0.555     -1.130      1.080     -1.134      0.812      0.709     -0.185      0.335     -0.777      1.142     -0.643      1.012      0.526      0.832     -1.041     -0.259      0.347      1.178     -1.234      0.858      0.614      0.734      0.615      0.840      0.838     -0.221     -1.086      0.493     -0.644     -0.194
     1.907     -1.304      1.839     -0.816      1.037      1.324     -0.907     -0.457      1.386     -2.676      1.724     -0.374      1.068      1.177     -0.725      0.555     -1.130      0.080     -1.134      0.812      0.878     -0.565      0.240      0.987      0.566      0.941     -0.737      1.689     -1.911      0.546      0.283     -0.392     -0.754      0.529     -3.072      0.536      0.545      0.795      0.361     -0.984     -0.361     -0.548     -0.283     -1.590      0.370
     1.907     -0.304     -1.161     -1.816      1.037      1.324      1.093     -2.457     -1.614     -0.676      1.724     -0.374     -1.932     -1.823     -0.725      1.555      0.870     -2.920     -2.134      0.812      0.954      0.114     -1.438     -2.179      0.830      0.854     -0.201      0.416      0.546      0.104      0.405      0.878     -0.934      0.268     -1.168      0.281     -0.535      0.247     -0.011     -0.943      0.490      0.811     -0.709     -1.177      0.140
     0.907      0.696     -2.161      1.184      1.037      1.324      1.093     -1.457      1.386      0.324      0.724     -1.374      0.068      2.177      1.275     -0.445     -1.130     -2.920      1.866      0.812      0.312     -0.260     -1.106      1.351      0.403      0.420      0.997     -1.106     -0.121      0.753      1.222      1.576     -0.192      0.242     -0.013      0.218     -0.845      1.669      1.030      1.230     -0.851     -0.957     -1.313      1.101      0.342
    -0.093     -2.304     -2.161      1.184      1.037      1.324     -1.907      0.543     -0.614      1.324      0.724     -2.374     -1.932      1.177      1.275      0.555     -2.130     -1.920     -0.134     -0.188      0.650     -1.151     -1.280      0.779      0.436     -0.829     -1.091     -0.889      0.329      0.574      0.549     -0.662      1.942     -1.400      1.052     -0.291     -0.855      0.014      0.616      1.023      0.007     -0.722      0.022     -0.351     -0.436
     0.907      0.696      1.839      2.184      1.037      1.324      1.093      1.543      1.386     -1.676     -1.276      1.626      1.068      2.177      0.275     -1.445      0.870      1.080      1.866      0.812     -0.633      0.493      0.815      1.083     -0.054      1.542      0.182      1.021      0.827      1.294      2.052      0.497      0.548      0.502     -1.702     -0.281      0.796     -0.011      1.218      0.278     -0.753      0.351      0.061      1.408      1.039
     0.907      0.696      1.839      1.184      1.037      1.324      1.093      1.543      2.386     -0.676      1.724      0.626      1.068      2.177     -0.725      1.555      0.870      1.080      0.866      0.812      1.052      1.047      1.002      0.597      0.437     -0.196     -0.474      0.750      0.570      0.721      0.357      0.169      0.452      1.829     -0.769      0.023     -0.979     -0.295      1.700     -1.006      0.398     -0.292     -0.508      0.535      0.403
     0.907      0.696     -0.161     -0.816     -0.963      1.324      1.093      0.543      0.386      1.324      1.724     -0.374      1.068      1.177      0.275      1.555      0.870     -0.920     -0.134     -0.188      1.085      0.472      0.210      0.235     -0.339     -0.148      0.196     -0.356     -1.099     -0.648      0.081      0.630      0.409      0.432      1.558      0.177     -1.065      0.856      0.948      0.359      0.309      0.430     -1.441     -0.185      0.021
    -2.093      0.696      0.839     -0.816      0.037     -1.676      1.093     -1.457      1.386      0.324     -2.276      1.626      0.068      1.177      0.275     -2.445      0.870      0.080     -1.134     -0.188     -1.952      0.512      0.052      0.452      0.584     -0.126      0.039      0.800     -1.293     -0.535      0.405      0.559     -1.493      1.034      0.021      0.525      0.758      0.065      0.613      0.081     -0.425      0.452     -0.147     -1.312     -0.594
     1.907      0.696     -2.161     -1.816      1.037      1.324     -2.907     -2.457     -1.614     -2.676      1.724      1.626     -2.932     -1.823      1.275      1.555      0.870      1.080     -2.134      0.812      1.276      0.975     -0.614     -1.636      0.321      0.665     -0.374     -1.575     -0.154      0.797     -0.126     -3.720     -1.746     -0.309     -2.870     -0.045     -0.083     -2.063     -0.366      1.075      0.188     -0.181      1.923     -1.236      0.640
    -0.093      0.696      0.839      2.184      1.037     -2.676      1.093     -0.457     -0.614      1.324      0.724      1.626     -0.932      1.177      0.275     -2.445      0.870     -0.920      1.866     -0.188     -0.534      0.628     -0.566      1.171      0.076      0.264      0.069      1.313      0.994      0.818     -2.207      0.421      0.012     -1.409      1.257      1.575      0.729     -0.041      0.202      0.268     -1.956      0.030     -0.037      1.441     -0.404
    -0.093      0.696      0.839     -0.816      0.037     -0.676     -1.907      0.543     -0.614      0.324     -0.276      1.626      0.068     -0.823      0.275     -0.445      0.870      0.080     -1.134     -0.188     -0.587      0.253     -0.321     -0.418      0.942      0.665      0.415      1.103     -0.367     -0.767     -0.155     -2.193      1.046     -0.047     -0.060      0.476      1.355      0.633     -0.407     -0.207      0.262      0.458      0.368     -0.986     -0.988
     0.907      0.696      1.839      0.184      0.037      0.324      1.093     -0.457     -0.614      0.324      0.724     -0.374      1.068      1.177      0.275      0.555     -1.130      1.080      0.866     -0.188      0.464      0.034      0.728      0.262     -0.134      0.559      0.483      1.084     -0.079      0.090     -0.274      1.019     -1.218     -0.872      0.242     -0.225     -0.435     -0.051      0.955      0.499      0.040     -1.075      0.127      0.601     -0.035
    -2.093     -1.304     -0.161      1.184     -1.963     -1.676      0.093     -0.457      0.386     -0.676     -0.276     -1.374      0.068      0.177     -0.725     -0.445     -1.130     -0.920     -1.134     -2.188     -0.545     -0.867     -0.286      0.011     -1.899     -1.582     -0.455      0.156      1.116     -0.019     -1.135      0.963     -0.124      0.455      0.280      0.531     -0.045      0.498      0.050      0.230      0.086     -0.019     -0.535     -0.946     -0.493
     0.907      0.696      0.839      1.184     -0.963     -1.676      0.093      0.543     -0.614      0.324     -2.276     -1.374      0.068     -0.823      0.275     -1.445     -0.130      1.080      1.866      0.812     -0.766     -0.453      0.429      0.236     -0.219      1.780      1.227      0.323      0.855     -0.837     -0.853      0.706      0.153     -0.737      0.583     -1.180     -0.794     -0.611     -1.059      0.430     -0.496      0.294      0.351      1.678      0.942
    -1.093      0.696      0.839      1.184     -0.963     -0.676      0.093      1.543     -1.614     -0.676     -1.276     -0.374      0.068     -0.823     -0.725     -0.445     -0.130      0.080     -0.134     -1.188     -0.817     -0.423      0.289     -0.280     -1.305     -0.195      1.154      0.595      1.662      0.567      0.208      0.640      1.237     -1.346     -0.078      0.177      0.362     -0.378     -0.602     -0.006      0.438      0.338     -0.286      0.071     -0.071
     0.907      0.696      1.839     -0.816      0.037      0.324      1.093      1.543      0.386      0.324      1.724     -0.374     -2.932      0.177      0.275     -0.445      0.870      1.080     -2.134     -0.188      0.921      0.395     -0.586     -0.644      0.543      0.099      0.234      2.442     -0.246     -0.450     -0.649      0.787      2.239      0.992     -0.202      0.462     -1.067     -2.114      0.749     -0.096     -1.404      0.414      1.672     -2.073     -0.531
     0.907     -0.304     -1.161     -0.816     -0.963     -1.676      0.093     -1.457     -0.614     -0.676     -0.276      0.626      0.068      1.177     -0.725      0.555     -1.130     -0.920     -1.134     -2.188     -0.289     -0.191     -0.323     -0.023     -0.998      1.231      0.044     -0.703     -0.921      0.107     -1.229      0.358     -1.119     -0.525      0.030      0.067      0.865      0.330      1.211     -0.266      0.903     -0.974     -0.616     -1.186     -1.385
     1.907      0.696      1.839     -0.816     -0.963      1.324      1.093      0.543      2.386     -0.676      1.724      1.626      0.068     -1.823      0.275     -0.445      0.870      1.080      0.866     -1.188      0.569      0.711      0.553      0.262     -1.014      1.476      0.062      1.313     -1.149     -0.033      0.712      0.512     -0.033      2.306     -0.215      0.934      0.470     -0.912     -2.068      0.869     -1.125     -0.049      0.257      0.556     -0.278
     0.907      0.696     -0.161      1.184      1.037      1.324      0.093      0.543      0.386     -0.676      1.724      0.626      1.068      0.177      0.275      1.555      0.870      1.080     -0.134      0.812      0.900      0.562      0.722      0.658      0.347     -0.240      0.053     -0.929      0.443      0.746      0.358     -0.413     -0.254     -0.081     -1.029      0.467     -0.230      0.140     -0.345      0.180      0.364      0.152      0.007     -0.265      0.624
     1.907      0.696     -2.161     -1.816      0.037      1.324      0.093     -2.457     -1.614      0.324     -0.276     -2.374     -0.932      0.177     -0.725      0.555     -0.130     -2.920     -0.134      0.812      0.273     -0.395     -0.904     -0.986      0.152      1.685      1.222     -1.397     -0.790     -0.082      1.061      0.546     -1.521     -0.963      0.350     -0.710     -1.837      0.400      1.018     -0.737      0.279      0.404     -1.681      0.481      0.762
     0.907      0.696     -0.161      0.184      0.037      0.324      0.093     -1.457      0.386      0.324      0.724     -0.374      0.068     -0.823     -0.725     -0.445     -0.130      0.080     -0.134     -0.188      0.361     -0.185     -0.134     -0.141      0.418      0.737      0.856     -0.059      0.418     -0.431      0.098      0.286     -1.170      0.583     -0.018      0.232     -0.232      0.273     -0.825     -0.930     -0.665      0.064      0.218      0.036     -0.439
     0.907     -1.304      0.839     -1.816      1.037      1.324      0.093      1.543     -0.614      1.324      0.724     -1.374      1.068     -0.823      1.275      1.555      0.870      1.080     -1.134      0.812      0.973     -0.729      0.332     -1.023     -0.202      0.089     -0.520      0.610     -0.639      1.230      0.485      0.773      1.277      0.298      1.394     -0.648     -0.212      0.563     -0.005      1.365      0.433      1.760      0.687     -0.644      1.017
     1.907      0.696     -0.161      2.184      0.037     -0.676      1.093     -0.457     -0.614     -0.676      1.724     -0.374      0.068      2.177      0.275      1.555      0.870      1.080     -0.134     -0.188      1.132      0.431      0.482      1.917     -0.067      0.654      0.214     -0.619      0.267      0.290     -1.915      0.577     -0.982     -2.183     -0.679      0.050     -1.051     -0.573      0.605      0.213      0.426      0.332      0.426     -0.953     -0.210
     0.907      0.696      0.839     -1.816      1.037      1.324     -0.907     -1.457     -0.614      0.324      1.724      0.626      1.068      0.177      1.275      1.555      0.870      1.080     -2.134      0.812      0.994      0.306      0.558     -1.191      0.622      0.044      0.433      0.292     -0.700      0.428      0.250     -1.140     -1.993      0.341     -0.030      0.297      0.091      0.404      1.038      0.887      0.515      0.628      0.207     -1.613      0.215
    -0.093     -2.304     -0.161      1.184      0.037     -0.676     -1.907      0.543      0.386     -0.676     -1.276     -1.374      0.068      1.177      0.275     -0.445     -0.130     -0.920     -0.134      0.812     -1.057     -0.810      0.064      0.913      0.323      0.870     -1.549     -0.202      0.448     -0.227      0.292     -1.200      0.570     -0.373     -0.774      0.356     -0.137     -0.048      0.325      0.295      0.842      0.903     -0.938     -0.550      0.485
    -0.093     -0.304     -0.161      1.184      1.037      0.324      0.093      0.543     -1.614     -0.676     -0.276     -0.374      0.068     -1.823     -0.725     -0.445     -0.130     -0.920     -0.134      0.812     -0.559     -0.143     -0.027     -0.433      1.831      0.452     -0.081     -0.138      1.519     -0.569      0.732      0.294      0.591     -1.441     -1.643      0.365     -0.171      0.141     -1.413     -1.638      0.165      0.075     -0.859      0.079     -0.841
    -0.093      0.696      1.839      2.184      1.037     -2.676      1.093     -0.457      0.386      1.324      0.724     -1.374     -0.932     -0.823      1.275          *     -1.130     -0.920     -0.134      0.812      0.040     -0.536     -0.625      0.370      0.296     -0.001      1.086      2.316      1.920      0.646     -2.691      1.658      0.209      0.190      1.167      0.777     -0.584     -0.035     -1.100      1.237     -0.106     -0.610      0.088     -0.339      0.556
     0.907      0.696     -2.161      1.184      1.037     -2.676      1.093     -0.457     -1.614      1.324     -1.276      0.626     -0.932     -1.823      1.275     -2.445      0.870      1.080     -0.134      0.812     -0.693      0.418     -0.029     -0.059      0.915      1.542      0.071     -1.876      1.267      0.240     -1.901      0.763     -0.483     -1.676      0.824     -0.197     -0.055     -0.942     -1.749      0.916     -1.751      0.585      1.163     -0.098      0.117
    -1.093     -0.304      0.839      1.184      1.037      0.324      0.093     -0.457     -0.614     -1.676      0.724     -1.374      0.068     -0.823      0.275      0.555     -0.130      0.080     -1.134     -0.188      0.282     -0.074      0.027      0.013     -0.040     -1.331     -0.324      0.764      1.107      1.117      0.102      0.231     -0.356     -0.592     -1.773      0.273     -1.243      0.054     -0.897      0.338      0.282      0.022     -0.067     -1.259     -0.050
    -2.093      0.696      1.839      1.184     -2.963     -2.676      1.093      1.543      2.386     -2.676     -2.276     -2.374      1.068      1.177     -2.725     -2.445      0.870      1.080      0.866     -3.188     -2.173     -0.389      0.772      0.976     -2.694      0.109      1.038      1.108      0.256     -0.201     -0.431      1.590      0.719      1.688     -1.426      0.783     -1.716     -0.076      0.224     -1.544     -0.052      1.267     -0.083      0.308     -0.770
     0.907     -2.304     -2.161     -0.816      1.037      1.324      1.093     -1.457      1.386      1.324      1.724     -2.374      0.068      1.177      1.275      1.555      0.870      1.080      0.866      0.812      1.503     -0.023      0.068      0.418      1.662     -0.396     -2.257     -2.239     -1.230     -0.517     -0.171      1.112     -1.418      1.266      0.559     -0.611     -2.258     -0.093      0.654      0.442     -0.160      0.816      0.926      0.639     -0.512
    -0.093     -1.304      0.839      1.184      0.037      1.324      1.093      1.543      0.386      0.324      0.724      0.626     -0.932     -0.823      0.275      1.555      0.870      1.080      0.866      0.812      0.550      0.393      0.122      0.849      1.008     -0.513     -1.680      0.746      0.227     -1.040      0.774      0.728      1.521     -0.323     -0.084     -0.228     -0.032     -1.026     -1.516     -0.305      0.869      0.382      0.845      0.545     -0.076
    -2.093     -0.304     -0.161      1.184     -2.963      0.324     -0.907     -0.457      0.386     -0.676     -1.276     -0.374      0.068      1.177     -0.725     -0.445     -1.130      0.080     -0.134     -2.188     -0.730     -0.649      0.038      1.198     -1.618     -1.219      0.455     -0.212     -0.069     -1.315      1.028     -0.200     -0.546     -0.553      0.318     -0.187      0.761      0.026      0.150      0.030      0.385     -0.344     -0.026     -0.628     -0.680
     0.907     -0.304     -1.161      0.184      1.037      1.324     -0.907     -1.457     -0.614     -0.676     -0.276     -0.374     -0.932      0.177     -0.725     -0.445     -1.130     -0.920     -0.134      0.812      0.191     -0.749     -0.474      0.603      0.258      0.567      0.310     -0.658     -0.408      0.664      1.089     -0.272     -0.749     -1.097     -0.660     -0.672      0.887     -0.232     -0.414     -1.000     -0.871     -0.286     -0.293     -0.619      0.497
     0.907     -0.304      1.839     -0.816     -2.963      0.324     -0.907     -0.457      0.386     -0.676     -0.276      1.626      1.068      2.177     -2.725     -2.445     -1.130     -0.920     -0.134     -0.188     -0.392     -0.137     -0.135     -0.289     -0.850      1.166     -0.072      2.008     -0.426     -1.958      0.791     -0.880     -0.284      0.739     -0.121      0.341      1.801      1.154      2.351     -2.310     -1.963     -1.148     -0.626      0.118      0.701
    -0.093      0.696      0.839     -1.816      1.037      1.324      1.093      0.543      1.386     -0.676     -1.276     -0.374     -2.932      2.177      1.275      0.555     -0.130     -0.920      1.866      0.812     -0.233      0.029     -1.077      0.793      0.693      0.017      0.565      1.885     -2.611      0.260      1.419      1.173      1.787      0.722     -1.024     -1.113     -0.443     -1.159      1.568      0.931      0.827     -0.207      0.658      1.562      0.013
    -0.093     -0.304     -1.161     -1.816      1.037     -0.676     -0.907      1.543     -1.614      1.324     -0.276      0.626      1.068     -1.823      1.275      0.555     -1.130     -0.920     -2.134      0.812      0.035     -0.407      0.196     -1.007      1.520     -0.157      0.044     -1.244     -0.810     -0.474     -0.758     -0.317      1.248     -0.787      0.610     -0.190      1.274      0.725     -1.042      0.536      0.639     -0.646     -1.312     -1.687     -0.517
     0.907     -0.304      1.839     -0.816     -1.963      0.324      0.093      1.543     -0.614     -0.676     -1.276      0.626      1.068      1.177     -1.725     -0.445     -0.130      1.080      0.866     -1.188     -0.477      0.250      1.253     -0.215     -1.669      1.476     -0.657      0.653     -0.490     -0.088      0.928     -0.151      0.108     -0.265      0.207     -0.678      0.136     -0.671      1.291     -0.921      0.124     -0.601     -0.904      0.936      0.446
    -1.093     -0.304     -2.161      2.184     -0.963      0.324      0.093      0.543     -0.614      0.324      1.724     -0.374     -0.932      0.177      0.275      0.555      0.870      0.080      0.866      0.812      0.384     -0.020     -0.258      0.263     -0.777     -1.582     -0.344     -1.871      1.750     -0.207     -0.088      0.052      0.759     -0.800      0.945      0.978     -0.194     -0.397      0.033      0.556     -0.038      0.927      0.439      0.601      1.402
    -0.093     -0.304     -1.161     -0.816     -1.963      1.324      0.093      0.543      0.386      0.324     -1.276     -1.374      1.068     -0.823      0.275     -0.445     -0.130      0.080      0.866     -0.188     -0.291     -0.600      0.327     -0.674     -0.753      0.104      0.322     -1.569     -0.317     -1.235      1.636      0.437      0.135      0.628      0.593     -0.903     -0.422      0.364     -0.427      0.671      0.016      0.558     -0.408      1.214      0.612
    -0.093     -1.304      0.839      0.184      0.037      1.324      1.093     -1.457      2.386     -0.676      0.724     -2.374      1.068     -1.823      0.275     -0.445     -1.130      1.080      1.866      0.812      0.075     -0.474      0.782      0.550     -0.413     -0.199     -0.605     -0.124     -0.467      0.463      1.295      1.513     -2.343      1.979     -0.416      0.610     -1.581      0.053     -2.322      0.279     -0.535     -0.597      0.029      1.497      1.317
    -1.093     -0.304     -0.161      1.184      0.037      0.324      0.093     -0.457     -0.614      0.324     -0.276     -1.374      0.068     -0.823      0.275      0.555     -0.130      0.080     -1.134     -2.188     -0.360     -0.292     -0.050      0.328     -0.763     -0.692     -0.083     -0.054      1.029      0.748      0.694      0.313     -0.466     -0.811      0.736      0.162     -0.817      0.180     -1.098      0.631      0.909      0.346      0.225     -1.280     -1.428
     1.907     -0.304     -0.161      0.184      0.037      0.324     -1.907      1.543      0.386      1.324      1.724      0.626      0.068     -0.823      0.275      0.555     -0.130     -0.920     -1.134     -0.188      0.316     -0.046     -0.374      0.162      0.044      1.495     -0.412      0.220      0.062     -0.010      0.139     -1.882      1.974      0.278      1.097      1.006      0.566      0.588     -0.873      0.223      0.214     -0.025     -0.488     -1.132     -0.267
     0.907     -0.304     -0.161     -1.816      1.037      1.324      0.093      1.543      0.386     -2.676      0.724      0.626      1.068      1.177      0.275      1.555      0.870      1.080     -2.134     -1.188      0.870      0.528      0.582     -0.663     -0.452     -0.018     -0.851     -0.692     -1.057      1.480      0.245     -0.539      0.955      0.867     -2.536     -0.633     -0.329      0.243      1.667      0.542      0.481      0.368      0.272     -1.983     -0.819
    -0.093      0.696      0.839      0.184      0.037      1.324      1.093      1.543      0.386      1.324     -1.276     -0.374      1.068      0.177      1.275      1.555      0.870      1.080     -1.134      0.812      0.141      0.871      0.964     -0.717     -0.121     -0.277     -0.124     -0.039      1.074      0.283      1.255      0.167      0.456      0.995      1.446     -1.543     -1.782     -0.214      0.704      1.498      1.141      0.003     -0.337     -0.757      0.902
     0.907      0.696      0.839      1.184     -0.963      0.324      1.093      0.543      2.386      1.324      0.724      1.626      0.068     -0.823     -0.725      1.555      0.870      0.080      0.866     -1.188      0.512      0.705      0.262      0.943     -0.493      0.183      0.058      0.573      0.244     -0.432     -0.238      0.338      0.158      1.613      1.599      0.227      0.521     -0.258     -1.651     -0.503      1.090      0.117     -0.243      0.408     -0.720
    -1.093     -0.304      0.839      0.184      1.037     -0.676      1.093      0.543     -1.614      0.324      0.724      0.626      1.068      0.177      0.275      0.555      0.870      1.080     -0.134      0.812      0.335      0.526      0.176     -0.502      0.330     -1.572     -0.840      0.826      0.812      0.657     -0.965      0.515      0.428     -1.289      0.130      0.306     -0.098      0.704      0.508      0.079      0.181      0.401      0.683      0.144      0.340
    -1.093     -0.304     -2.161      1.184      0.037     -0.676      0.093     -2.457      1.386      0.324     -1.276     -2.374      0.068      1.177     -0.725     -0.445     -0.130     -2.920      0.866     -0.188     -0.874     -0.829     -0.809      1.346      0.054     -0.195      0.594     -1.302     -0.168     -0.031      0.246      0.921     -1.498      0.357      0.245     -0.127     -1.052      1.082     -0.079     -0.853      0.560      0.802     -1.583      0.192     -0.118
    -0.093      0.696      0.839      1.184      1.037      1.324      1.093     -1.457      1.386      1.324      0.724     -0.374      1.068      2.177     -0.725      0.555      0.870      0.080     -0.134      0.812      0.517     -0.136     -0.006      0.886      0.551     -0.636      0.769      0.731      0.284      0.450      0.726      1.242     -1.589      0.669      1.076     -0.215     -0.143      1.219      1.543     -1.124     -0.053      0.946     -0.105     -0.529      0.259
    -0.093     -0.304     -2.161     -0.816      0.037      1.324     -1.907     -2.457     -0.614     -2.676     -2.276      1.626      1.068      2.177     -2.725     -1.445     -0.130     -1.920     -1.134      0.812     -0.837      0.265     -0.430      0.405     -0.509      0.603     -0.469     -1.717     -1.286      0.620      1.974     -2.101     -2.158     -1.142     -2.392     -1.063      1.172      1.744      1.896     -2.463     -0.485     -0.407     -1.215     -1.300      1.263
    -0.093      0.696      1.839      2.184      0.037      1.324      1.093      1.543      0.386     -0.676     -0.276     -0.374      0.068      1.177     -1.725      0.555     -0.130      1.080      0.866     -0.188      0.401      0.257      0.261      0.558      0.035     -0.262      0.328      1.531      1.647     -0.018      0.934      0.958      1.307     -0.141     -0.790     -0.880     -0.729     -0.361      0.582     -1.800     -0.006     -0.456      0.776      0.570     -0.188
    -0.093     -0.304      0.839     -0.816      0.037      0.324      1.093      1.543     -0.614      0.324     -0.276      0.626      1.068     -0.823      1.275      1.555     -0.130      0.080     -0.134     -0.188      0.038     -0.135      0.405     -0.669     -0.550     -0.110     -0.202      0.551     -0.167      0.580      0.151      1.391      1.152      0.023      0.612     -0.386      0.850      0.418     -0.185      1.557      1.560      0.000     -0.715      0.095      0.389
     1.907     -0.304     -0.161      0.184      0.037      1.324      0.093     -0.457     -0.614     -0.676      1.724     -0.374      0.068      0.177     -0.725      1.555      0.870      0.080      0.866     -0.188      0.607     -0.111     -0.240     -0.333     -0.767      1.393     -0.350      0.152      0.894      0.746      0.733     -0.106     -0.349     -0.370     -0.259      0.692     -0.258      0.357      0.351     -0.435      0.905      1.014      0.163      1.112      0.586
    -0.093     -0.304     -2.161      1.184     -0.963      0.324      0.093      1.543      0.386     -0.676     -1.276     -0.374     -1.932      0.177     -0.725     -1.445     -0.130      1.080      0.866     -1.188     -0.840     -0.141     -0.286      0.871     -0.280      0.770     -0.085     -1.741      0.408     -0.612      1.179      0.145      1.701     -0.197     -0.574      0.028     -0.013     -1.573     -0.480     -0.568     -0.355      0.042      1.408      0.386     -1.085
    -0.093      0.696      1.839     -0.816      1.037      1.324      1.093      1.543      0.386      0.324      1.724      1.626      1.068     -0.823      0.275     -0.445      0.870     -1.920      0.866      0.812      0.541      1.042     -0.144      0.106      0.662     -0.604     -0.302      1.979     -0.730      0.363      0.705      0.002      1.707      0.223     -0.073      0.856      0.066      1.246     -1.016      0.059     -1.055     -0.434     -1.567      0.732      0.305
     1.907     -1.304     -1.161      1.184     -1.963      1.324      1.093      1.543      0.386     -1.676     -1.276      0.626      0.068      1.177     -1.725      1.555      0.870      1.080      0.866     -0.188      0.967      0.305      0.163      1.217     -0.610      1.006     -1.522     -1.353      0.015     -1.295      0.262      0.609      1.412     -0.356     -1.139     -2.658      0.211     -0.253      0.210     -1.257      0.456      0.516      0.838     -0.019      0.346
    -0.093     -0.304     -1.161      1.184     -0.963      0.324      1.093     -1.457      0.386     -1.676     -0.276      0.626      1.068      2.177      0.275     -0.445     -0.130      1.080      0.866     -1.188     -0.755     -0.284      0.317      1.495     -1.351      0.673     -0.196     -1.420     -0.220      0.474      1.095      1.144     -1.748     -0.590     -1.139      0.786      0.916      0.659      1.064      0.810      0.395      0.138      0.690      0.083     -0.090
    -0.093      0.696     -0.161      0.184     -0.963     -0.676     -0.907      0.543     -0.614      0.324      1.724      0.626      0.068     -0.823      0.275     -0.445      0.870      0.080      1.866      0.812      0.743      0.274     -0.232     -0.131     -0.201     -0.907      0.369     -0.124      0.413     -0.823     -1.342     -1.297      0.742     -0.381      0.567      0.676      0.268      0.362     -0.742      0.408     -1.238      0.417      0.377      1.950      1.079
     0.907     -0.304      1.839     -1.816      1.037     -0.676     -2.907      1.543     -1.614      1.324      1.724     -0.374      1.068     -0.823      1.275     -0.445     -2.130      1.080      1.866      0.812      0.094     -0.977      0.536     -1.163      1.019      0.852      0.680      1.461     -0.533      0.088     -0.798     -1.790      1.186     -0.483      0.749      1.643      1.001      0.278      0.209      0.430     -0.431     -0.821      0.310      2.294     -0.096
    -2.093     -0.304     -0.161     -0.816      1.037     -1.676      1.093      1.543     -1.614     -0.676     -1.276     -1.374     -2.932     -1.823     -0.725     -0.445     -1.130      1.080     -1.134      0.812     -0.653     -0.620     -0.216     -1.454     -0.262     -1.319      0.387      0.089      0.655      1.570     -0.803      1.619      1.583     -0.473     -0.436     -0.260     -0.377     -2.462     -0.900     -0.574      0.205     -0.258      1.313     -0.458      0.873
    -2.093     -0.304     -1.161     -0.816      0.037      0.324      0.093      1.543      0.386      1.324     -1.276     -1.374     -1.932     -0.823      0.275      0.555     -1.130     -0.920      0.866     -0.188     -0.730     -0.556     -0.777     -0.250      0.893     -1.346      0.356     -0.207     -0.556     -0.571      1.055      0.639      2.450      0.461      0.747     -0.122     -0.463     -0.757     -0.473     -0.195      1.405     -0.479      0.205      0.991     -0.968
    -0.093      0.696      1.839      0.184      0.037     -0.676      1.093      0.543     -1.614      0.324     -0.276      0.626      1.068      0.177     -0.725      0.555     -0.130      1.080     -1.134      0.812      0.374     -0.036      0.822     -0.274      0.387     -0.413      0.793      0.938      0.389     -0.179     -1.024      1.168     -0.350     -1.362     -0.101     -0.886      0.693     -0.161      0.357     -0.870     -0.020     -0.320     -0.024     -1.095      0.405
    -2.093      0.696      0.839      1.184      0.037      1.324      1.093     -0.457      0.386      0.324      1.724      1.626      1.068      1.177      0.275      0.555      0.870      0.080      0.866      0.812      0.510      0.852      0.160      0.692     -0.196     -2.506     -0.112      0.631      0.454      0.451      0.860      0.113     -0.666     -0.091      0.255      0.932      0.447      0.823      0.711      0.293      0.088     -0.168     -0.337      0.487      1.025
     0.907     -1.304      0.839      0.184      0.037      1.324     -0.907      0.543      0.386     -0.676      1.724     -0.374      0.068     -0.823      0.275      1.555      0.870      0.080     -0.134      0.812      1.015      0.015     -0.253      0.335     -0.217     -0.263     -1.250      1.196     -0.168      0.379      0.323     -0.881      0.746      0.318     -0.361      0.231     -0.359      0.357     -1.032      0.310      0.472      0.915      0.367     -0.304      1.034
     0.907      0.696      0.839     -1.816      1.037      1.324      1.093      1.543     -0.614      0.324      0.724      0.626      0.068     -1.823      1.275      0.555      0.870      1.080     -1.134      0.812      0.203      0.709      0.063     -1.528      0.676      0.907      0.126      0.765     -0.346      0.443      1.209      0.377      1.265      0.575     -0.116      0.376     -0.426     -0.046     -0.519      0.837      0.231     -0.040      0.980     -0.561      0.075
     0.907      0.696     -1.161      1.184      0.037      0.324      0.093     -1.457     -0.614      0.324      0.724      0.626      0.068      1.177      0.275      0.555     -0.130      0.080      0.866     -0.188      0.662      0.275     -0.042      0.668     -0.383      0.207      0.404     -1.144      0.575      0.242     -0.356      0.036     -1.379     -1.101      0.343     -0.273      0.273      0.157      0.557      0.515     -0.178     -0.458      0.038      0.564      0.113
     0.907      0.696     -2.161      1.184      0.037      1.324      1.093     -1.457     -0.614      0.324      1.724      0.626      0.068     -0.823      0.275      0.555      0.870     -0.920      0.866      0.812      0.348      0.783     -0.194     -0.326     -0.177      0.484      0.055     -1.977      1.480      0.381      0.955      0.212     -1.304     -0.163      0.523      1.120     -0.693      0.208     -0.728      0.236      0.220     -0.003     -0.688      1.079      1.072
    -1.093      0.696      0.839      0.184      1.037     -0.676      0.093      1.543     -0.614      0.324     -1.276      0.626      1.068     -1.823      0.275     -1.445     -0.130      1.080      0.866     -0.188     -1.278      0.212      1.026      0.131      1.232      0.215      0.390     -0.300      0.195     -0.411      0.694     -0.067      0.535     -0.691     -0.402      0.605      0.230     -0.405     -1.952     -0.341      0.068     -0.563     -0.511      0.747     -1.225
     0.907     -0.304     -2.161     -1.816      0.037     -1.676     -0.907     -0.457     -0.614     -0.676      1.724      0.626     -1.932      1.177     -0.725     -0.445      0.870     -1.920     -0.134     -0.188      0.509      0.101     -1.250     -0.816     -0.058      0.554     -0.340     -0.961     -0.999      0.286     -2.055     -0.964      0.978     -0.078     -0.681      0.970      0.466     -0.076      1.785     -0.782     -0.974      0.678     -0.036      0.222      0.011
     0.907      0.696      0.839     -1.816     -0.963     -0.676      0.093      1.543     -0.614      0.324      1.724     -0.374      0.068     -1.823      1.275      0.555      0.870      1.080      1.866      0.812      0.704      0.379      0.368     -1.310      0.365      0.281      0.401      0.307     -0.559     -1.261     -1.466     -0.199      1.171      0.388      0.328      0.662     -0.985     -0.577     -0.746      1.016     -0.315      0.291      0.273      2.462      0.682
     0.907      0.696      1.839      0.184      1.037      1.324      1.093     -1.457      1.386      0.324     -1.276      0.626      1.068      1.177     -1.725      1.555      0.870      1.080     -1.134      0.812     -0.055      0.029      0.306      0.276      0.659      0.924      0.674      1.622     -0.122      0.400      1.393      1.056     -1.722      1.249     -0.113     -1.025      0.613      0.638      0.864     -1.979      1.800      0.950      0.503     -1.325      0.163
    -0.093     -0.304     -1.161      0.184      0.037     -0.676     -0.907     -1.457      0.386     -0.676     -0.276     -0.374      0.068     -0.823     -0.725     -1.445     -1.130     -1.920      0.866     -2.188     -0.436     -0.474     -0.527      0.201     -0.301      0.420      0.105     -0.724      0.030      0.340     -0.253     -0.425     -0.866      0.172     -0.689      0.296      0.238      0.744     -0.861     -0.552     -0.962     -0.410     -1.119      0.834     -1.940
    -0.093     -1.304     -1.161      0.184     -1.963     -0.676     -0.907     -0.457      0.386     -0.676     -1.276     -0.374     -0.932     -0.823      0.275     -0.445     -1.130     -0.920      0.866     -0.188     -0.546     -0.604     -0.764      0.002     -1.147      0.472     -0.613     -0.530      0.120     -0.876     -0.122     -0.223      0.355      0.141     -0.267     -0.427      0.345      0.236     -0.743      0.867      0.248     -0.317      0.094      0.646      0.789
     0.907      0.696     -2.161      1.184      1.037      1.324      0.093     -2.457      0.386      0.324      1.724     -2.374     -0.932      1.177      0.275      1.555      0.870     -1.920      0.866      0.812      0.694     -0.300     -0.887      1.662      1.104      0.272      0.963     -1.214     -0.268     -0.067      0.657      0.477     -1.444     -0.908     -0.166      0.699     -1.852      0.171     -0.187     -0.087      0.754      1.078     -0.703      0.003      0.068
     0.907     -0.304     -1.161     -0.816      1.037      0.324     -2.907     -1.457      0.386     -0.676      1.724      1.626     -1.932     -0.823      1.275      1.555      0.870      1.080     -0.134      0.812      1.350      0.779     -0.234     -0.249      1.116     -0.477     -0.853     -0.853     -0.446     -0.031     -1.049     -3.525     -1.186      0.520     -1.223     -0.270      0.356     -1.673     -0.460      0.646      0.094     -0.022      1.534     -0.128     -0.250
     1.907      0.696     -1.161     -0.816      1.037      1.324      1.093     -0.457     -0.614      1.324      1.724      1.626     -0.932     -0.823      1.275      1.555      0.870      1.080      1.866      0.812      0.975      0.443      0.027     -0.854      1.130      0.897      0.223     -1.234      0.183     -0.116      0.465      0.701     -0.422     -0.003      0.503      0.286      0.966     -0.824     -0.092      0.705      0.368      0.592      1.142      2.150     -0.020
    -1.093      0.696      0.839     -0.816      1.037     -0.676      1.093      1.543     -0.614      0.324      0.724      1.626      0.068     -0.823     -0.725     -0.445     -0.130      0.080     -0.134      0.812      0.150      0.336      0.189      0.013      0.532     -1.089      0.388      0.526     -0.848      0.582     -0.886      0.870      1.185     -0.625     -0.047      0.532      1.134     -0.367     -0.873     -0.952     -0.492     -0.431     -0.390     -0.237      0.452
     0.907      0.696      1.839      2.184     -0.963      1.324      1.093      1.543     -0.614      0.324     -0.276      0.626      1.068      2.177     -0.725      0.555      0.870      1.080     -0.134      0.812      0.280      0.014      0.702      1.727     -0.653      0.575      0.678      1.230      0.567     -0.326      1.067      1.077      0.818     -1.919      0.462     -0.740      0.513      0.243      0.618     -0.595      0.304      0.854     -0.057     -0.914      1.244
    -0.093      0.696     -2.161      1.184      1.037      0.324      1.093     -2.457      1.386      0.324     -1.276      0.626      1.068      0.177      0.275     -1.445     -0.130     -0.920      0.866      0.812     -0.220      0.523     -0.101      0.393      0.349      0.209      0.312     -1.981      0.868      0.546      0.651      0.671     -2.161      1.076     -0.036     -0.899     -0.327      1.108     -0.218      0.054     -0.945     -0.795     -0.685      0.665      0.516
     0.907     -0.304     -1.161      1.184      1.037      0.324      1.093     -1.457     -0.614      0.324      0.724      0.626     -0.932      1.177      0.275      1.555      0.870     -0.920     -0.134      0.812      0.617      0.662     -0.832      0.035      0.124      0.142     -1.123     -0.473      1.167      1.073     -0.424      0.474     -0.578     -0.652      0.385     -0.272     -0.447      0.283      1.102      0.205      0.866      0.225      0.405     -0.224      0.675
    -0.093     -0.304     -0.161     -0.816      1.037     -0.676      0.093     -1.457      2.386      1.324     -0.276      1.626     -0.932     -0.823      1.275      1.555     -0.130     -1.920      1.866      0.812     -0.013      0.063     -0.731      0.027      1.219     -0.137     -0.424      0.536     -0.861     -0.111     -0.841      0.154     -0.673      2.416      0.685     -0.220      1.272      0.026     -0.810      0.935      1.534     -0.254     -0.699      1.779     -0.395
     0.907      0.696     -0.161      1.184      0.037     -0.676     -0.907      0.543      1.386      1.324      0.724     -1.374     -0.932      0.177      0.275     -0.445     -2.130     -0.920      1.866     -0.188      0.475     -0.978     -0.504      0.435      0.039      0.385      1.596      0.378      0.679      0.085     -1.339      0.053      1.118      1.047      1.219      0.021     -0.031     -0.222     -0.553      0.283     -0.962     -0.989     -0.108      1.592     -0.263
     0.907     -1.304      0.839      1.184      1.037     -0.676     -0.907     -1.457     -0.614     -0.676     -0.276     -0.374      0.068     -0.823     -0.725      1.555     -0.130     -0.920     -2.134      0.812      0.084     -0.362     -0.117      0.499     -0.226      0.757     -1.113      0.950      0.588      1.338     -0.846     -0.574     -1.309     -0.989     -0.535     -0.351      0.147      0.115     -1.264     -0.568      1.402      0.339     -0.893     -2.444      0.956
    -1.093      0.696      0.839      0.184      1.037     -0.676      0.093      1.543      0.386      1.324     -1.276     -0.374     -0.932     -0.823      1.275     -0.445     -0.130      0.080      0.866      0.812     -1.103     -0.106     -0.290     -0.189      0.533     -0.029      0.739      1.140      0.538      0.470      0.397      0.050      1.790      0.609      0.955      0.425     -0.122     -0.604     -0.583      1.041      0.753     -0.032      0.471      0.896      0.637
    -1.093     -0.304      1.839      0.184      1.037      0.324      0.093      1.543     -1.614     -2.676     -1.276     -0.374      1.068     -0.823     -1.725     -1.445     -0.130      0.080     -0.134     -0.188     -0.529     -0.191      0.367     -0.607     -0.105     -0.536     -0.123      1.582      0.910      1.098      0.753      0.248      1.189     -1.047     -2.689     -0.517     -0.225      0.466     -0.297     -1.658     -0.757      0.125     -0.512      0.140     -0.006
    -2.093      0.696     -1.161      0.184      1.037     -0.676      0.093      1.543     -1.614      0.324     -2.276     -1.374      1.068     -0.823      0.275     -1.445     -0.130      1.080      0.866     -0.188     -0.783     -0.284      0.687     -0.363      0.798     -1.247      1.059     -1.855      0.540      0.307      0.139      0.212      0.851     -1.337     -0.133     -0.862     -1.091      0.070     -0.595     -0.151     -0.624      0.323      0.183      0.963     -0.957
    -0.093     -0.304     -1.161      1.184      1.037     -0.676     -0.907     -1.457      2.386     -1.676     -1.276     -0.374      1.068      2.177     -1.725      0.555     -1.130     -1.920      1.866      0.812     -0.121     -0.596     -0.149      1.963     -0.235      0.087      0.384     -1.081     -0.457      1.105     -0.541     -0.548     -1.120      0.787     -1.585     -0.829      0.707      1.092      0.628     -1.620      0.614     -0.394     -1.733      0.908      1.036
     0.907     -0.304      0.839     -0.816      0.037      0.324     -0.907      0.543     -0.614     -0.676      0.724     -0.374      0.068      0.177      0.275     -0.445     -0.130      0.080     -0.134     -0.188      0.417      0.120      0.254     -0.359      0.591      0.535     -0.349      0.624     -0.412     -0.347     -0.228     -1.133      0.337     -0.320     -0.963      0.207     -0.576     -0.401      0.492      0.006     -0.840     -0.455     -0.128     -0.036     -0.804
    -0.093      0.696     -1.161     -1.816      0.037      1.324     -2.907     -1.457     -0.614     -0.676     -1.276      0.626      0.068      0.177     -0.725      0.555     -0.130     -0.920     -1.134      0.812      0.101      0.133     -0.209     -1.052      0.968     -0.226      0.629     -0.895     -0.725     -0.912      1.080     -2.921     -1.324      0.199     -1.145     -1.368      0.486      0.352      1.015     -1.174      0.495     -0.238     -0.687     -0.604     -0.024
    -0.093     -0.304     -2.161      0.184     -1.963      0.324      1.093     -1.457      0.386     -1.676      0.724     -2.374     -0.932      1.177      0.275     -0.445      0.870     -0.920     -0.134     -2.188      0.108     -0.164     -0.548      1.381     -1.117     -0.246     -0.188     -1.612     -1.152     -0.761      0.125      1.247     -0.883     -0.675     -1.176      0.554     -1.983     -0.257      0.077      0.725     -0.611      1.092     -0.011     -0.739     -1.346
    -0.093     -3.304      0.839      0.184     -1.963     -0.676     -1.907      0.543      0.386     -0.676     -1.276     -2.374      1.068      0.177     -0.725     -0.445     -2.130      1.080     -0.134     -1.188     -0.710     -1.433      0.501      0.294     -1.457      0.591     -2.006      0.348     -0.190     -0.472      0.097     -0.443     -0.051      0.205      0.056      0.024     -0.152      0.209     -0.191     -0.012      0.314     -0.477      0.398     -0.192      0.154
    -0.093     -0.304      0.839      0.184     -0.963     -1.676      0.093      0.543      0.386      0.324      0.724      0.626      1.068     -0.823      0.275     -0.445     -0.130      0.080     -0.134     -1.188     -0.413      0.070      0.607      0.341     -0.759      0.352     -0.425      0.215     -0.130     -0.193     -1.173      0.027     -0.294      0.141      0.704      1.389      0.675      0.152     -1.140      0.711      0.115     -0.217     -0.642     -0.206     -0.560
    -0.093      0.696      1.839     -1.816      1.037      1.324      1.093      1.543     -1.614     -0.676      1.724      0.626      0.068     -1.823      0.275      1.555      0.870      1.080     -2.134      0.812      0.898      0.813      0.756     -1.731      1.056     -0.921     -0.118      1.145     -0.324      0.054      0.402      0.131      0.732     -0.187     -1.210      0.448     -0.574     -1.027     -0.403     -0.245      0.600     -0.031     -0.052     -1.210     -0.184
     0.907     -0.304     -2.161     -0.816      0.037      1.324      1.093     -2.457     -1.614     -0.676      1.724     -1.374     -1.932      0.177      1.275      1.555     -0.130     -2.920     -1.134     -0.188      0.858     -0.267     -1.474     -0.862      0.205      0.145      0.064     -0.837      0.230     -0.207      0.507      1.305     -0.677     -0.939     -0.782      0.648     -0.906     -0.031      1.040      1.066      0.508      0.262     -0.773     -0.773     -0.349
    -0.093     -1.304     -1.161     -0.816      0.037     -1.676     -0.907     -0.457      0.386     -1.676      0.724     -0.374     -0.932      0.177     -1.725     -1.445     -1.130     -0.920     -0.134     -2.188     -0.559     -0.504     -0.286      0.023     -0.619      0.353     -0.891     -0.726     -0.693      0.685     -0.917     -0.392     -0.048      0.552     -1.625      1.679      0.073     -0.467      0.086     -1.497     -0.800     -0.519     -0.537     -0.031     -1.687
     1.907     -0.304     -0.161      0.184      0.037      1.324     -0.907      1.543      1.386      1.324      0.724     -2.374     -0.932      1.177      1.275      1.555      0.870      1.080     -0.134      0.812      0.270     -0.692     -0.092      1.008     -0.267      1.572      0.378      0.017     -0.898      0.242      0.844     -0.038      1.571      0.665      1.254      0.446     -1.188     -0.783      0.269      1.138      1.322      1.624      1.239     -0.610      1.033
    -2.093     -2.304     -2.161      2.184      1.037     -1.676     -1.907     -0.457      0.386     -2.676     -1.276     -2.374     -0.932      2.177     -2.725     -0.445     -1.130     -0.920     -1.134      0.812     -0.764     -1.428     -0.711      1.247     -0.480     -1.310     -0.880     -1.313      0.951      1.536     -0.914     -0.553      0.333     -0.618     -2.338     -0.074     -0.251      0.097      1.022     -2.435      0.401      0.476      0.195     -1.840      1.211
     0.907      0.696      0.839     -1.816      1.037      0.324      0.093      0.543      0.386      1.324      1.724     -0.374     -1.932     -0.823      0.275      0.555     -0.130      1.080     -0.134      0.812      0.674      0.401     -0.068     -0.481      1.167      0.105      0.252      0.961     -1.354     -0.146     -0.338     -0.171      0.635      0.808      0.652      0.717     -0.983     -1.751     -0.407     -0.275     -0.117     -0.548      1.298      0.230     -0.229
    -0.093      0.696     -2.161      1.184      1.037      1.324      1.093     -2.457     -0.614      1.324     -2.276      1.626     -2.932      0.177     -0.725     -0.445     -0.130     -2.920      0.866      0.812     -0.991      0.508     -1.642      0.470      0.409      0.943      0.192     -0.454      0.549      0.513      2.370      0.607     -0.587     -1.054      1.125     -0.864      0.808     -0.638     -0.281     -0.994      0.638     -0.779     -0.564      0.645      0.371
    -0.093     -0.304     -2.161      2.184      0.037      1.324      1.093      1.543      0.386     -0.676     -0.276      0.626      0.068      2.177     -0.725     -0.445      0.870     -0.920      0.866     -1.188     -0.004      0.432     -0.072      1.359     -0.221     -0.090     -0.791     -1.938      0.815      0.301      1.457      0.714      1.675     -0.724     -0.526     -0.139     -0.304      0.157      1.137     -0.466     -0.300      0.382     -0.790      0.288     -0.931
     0.907     -0.304      0.839     -1.816      1.037      1.324      0.093      0.543     -0.614      1.324      1.724      0.626      1.068     -1.823      1.275      1.555      0.870      1.080     -1.134      0.812      1.427      0.251      0.308     -0.926      1.100     -0.570     -0.521      0.545     -0.891     -0.054     -0.112     -0.071      0.246      0.189      0.810     -0.414      0.103      0.624     -1.007      0.727     -0.101      0.466      0.553     -0.782     -0.282
    -2.093     -1.304      0.839     -0.816     -1.963     -1.676      1.093      0.543     -1.614     -2.676     -1.276      1.626     -1.932     -0.823     -0.725     -1.445     -0.130      0.080     -0.134     -1.188     -0.885      0.308     -0.669     -0.911     -1.499     -1.122     -1.471      1.402      0.186     -0.367     -0.752      0.659      1.190     -0.860     -1.832      0.147      1.199     -1.001     -0.098     -0.163     -0.569     -0.492      1.010      0.268     -0.003
    -1.093      0.696      1.839      1.184      0.037     -1.676      1.093      1.543      0.386      0.324     -1.276      0.626      1.068      0.177      0.275     -2.445      0.870      1.080     -0.134      0.812     -1.145      0.107      0.681      0.415     -0.247      0.082      0.596      1.297      0.847      0.290     -0.533      0.982      0.737      0.017      0.313      0.489      0.565      0.094     -0.044      0.495     -1.180      0.728      0.220     -0.391      1.020
    -0.093     -0.304     -0.161      0.184      0.037     -0.676      0.093      0.543     -0.614     -0.676      0.724     -0.374      0.068      0.177     -0.725      0.555     -0.130      1.080     -0.134      0.812      0.117      0.035      0.327      0.601      1.005     -0.051     -0.391     -0.580     -0.362     -1.041     -0.876      0.051      0.055     -0.904     -1.046      0.722     -0.444     -0.374     -0.312     -1.317      0.328     -0.091      0.559     -0.389      0.125
    -1.093     -1.304      0.839     -0.816     -0.963      1.324      1.093     -1.457      1.386     -2.676     -0.276      0.626      1.068      1.177     -0.725      0.555     -1.130      1.080     -1.134     -1.188      0.172     -0.016      0.626      0.832     -0.353     -1.093     -1.291      0.230     -1.784     -0.426      1.194      1.207     -2.028      0.696     -2.695     -0.488      0.742      0.068      0.419     -0.416      0.447     -1.041      0.203     -1.510     -0.764
     0.907      0.696      1.839     -1.816      1.037      1.324     -2.907     -1.457     -1.614      0.324      1.724     -0.374      0.068     -1.823      1.275      1.555      0.870      0.080     -0.134      0.812      1.437      0.231     -0.381     -2.343      0.680     -0.362      0.515      2.166      0.329      0.475     -0.122     -2.870     -1.052      0.300      0.086     -0.500     -0.814      0.510      0.328      0.762     -0.029      0.665      0.608      1.073     -0.083
    -0.093     -0.304     -0.161     -0.816      0.037     -2.676     -1.907     -0.457     -0.614     -1.676     -1.276     -1.374      0.068     -0.823      0.275     -0.445     -1.130     -0.920     -0.134     -0.188     -0.598     -0.700     -0.473     -0.253     -0.365      0.527      0.311      0.108     -0.362      0.458     -1.959     -1.161      0.290     -0.659     -1.629     -0.352     -0.211      0.746     -0.718      0.375      0.258     -0.304     -0.122      0.017      0.347
    -1.093      0.696     -0.161     -0.816     -1.963      0.324     -1.907      0.543      1.386     -0.676     -0.276      1.626      0.068      1.177     -0.725     -0.445     -1.130      0.080      0.866     -2.188     -0.191      0.000      0.038      1.431     -1.292     -0.800      0.791     -0.191     -2.110     -0.702      0.610     -1.767      0.643      0.277     -0.092     -0.100      1.568      0.033      0.038     -0.144     -0.101     -0.898     -0.115      0.201     -0.924
    -2.093      0.696      0.839     -0.816      1.037     -0.676      1.093      0.543      1.386     -0.676     -2.276     -2.374      1.068      2.177     -0.725     -0.445      0.870      1.080     -1.134      0.812     -1.375     -0.179      0.594      0.510     -0.055     -0.681      0.700      0.278     -1.446      1.108      0.640      1.096     -0.120      1.015     -0.629     -0.162     -2.237      0.257      1.713     -0.607      1.044      1.071      0.238     -1.263      0.998
    -1.093     -0.304     -2.161      2.184     -0.963     -1.676     -1.907     -1.457      2.386      0.324     -1.276     -0.374      0.068      2.177      0.275      0.555     -2.130     -0.920      1.866     -0.188     -0.935     -1.132     -0.723      1.805     -0.920     -0.329      0.894     -1.540      0.420     -0.162     -0.761     -0.795     -0.880      0.844      0.981     -0.039      1.189      1.058      0.773      0.598      1.548     -0.643     -0.006      0.973      0.323
    -2.093      0.696      0.839      1.184      1.037     -2.676      0.093      1.543      1.386      1.324     -0.276      0.626      0.068     -0.823      1.275     -2.445      0.870      1.080      0.866      0.812     -0.803      0.620      0.451      0.911      0.857     -1.279      0.234      0.432      0.408      0.161     -1.936     -0.425      0.946      0.680      0.936      0.922     -0.384     -0.650     -1.451      0.897     -1.438     -0.073      0.431      0.563      0.014
     0.907     -0.304      0.839      1.184     -2.963      1.324      1.093     -2.457     -1.614     -2.676      1.724      1.626     -2.932      0.177     -0.725      0.555      0.870     -1.920     -0.134     -2.188      1.258      0.845     -1.175      0.346     -1.965     -0.143     -1.108      2.059      0.740     -1.047      0.219      0.128     -1.097     -2.008     -1.504     -0.107      0.358     -1.154     -0.140      0.229     -0.709     -0.003     -0.034     -0.283     -0.255
     1.907      0.696     -2.161      1.184      1.037      1.324      1.093     -1.457      1.386      1.324      1.724      0.626     -1.932     -0.823      1.275      1.555      0.870      0.080     -0.134      0.812      1.074      0.294     -1.005      0.846      1.489      0.974      0.729     -1.213      0.418     -0.288      0.304      0.601     -0.354      0.757      0.478      0.114      0.201     -0.429     -1.481      0.522      0.402      0.517      1.711     -0.602     -0.494
     0.907     -0.304     -1.161      0.184     -0.963      1.324      0.093     -2.457      0.386      0.324      0.724      0.626      0.068      1.177      1.275      0.555     -1.130     -1.920      0.866     -1.188      0.440     -0.431     -0.789      0.549     -0.520      0.396      0.104     -0.509     -0.356     -0.369      0.968      0.500     -1.570     -0.060      0.633     -0.107      1.303      1.242      0.701      1.423      0.067     -0.552     -0.605      0.661     -0.937
    -0.093     -0.304     -1.161      0.184     -0.963      0.324     -0.907     -1.457     -0.614      0.324     -0.276     -0.374     -0.932      0.177      0.275     -0.445     -1.130     -1.920      0.866     -2.188      0.029     -0.048     -0.641     -0.288     -1.441     -0.141     -0.197     -0.435      0.325      0.636      0.359     -0.707     -0.780     -0.294      0.970     -0.275     -0.165      0.049      0.214      0.928     -0.363     -1.048     -0.869      0.913     -0.826
     0.907      0.696      0.839      0.184      0.037      1.324      0.093     -0.457      0.386     -0.676      0.724     -0.374      1.068      0.177     -0.725      0.555     -0.130      1.080     -0.134      0.812      0.731     -0.009      0.608      0.921      0.951      0.174      0.662      0.358     -0.916     -0.870      0.604     -0.035     -1.074     -0.385     -1.240     -0.223     -0.335      0.225     -0.689     -1.200     -0.195     -0.227      0.240     -0.581      0.143
    -2.093      0.696     -2.161      2.184      0.037     -1.676      0.093      0.543     -1.614      0.324     -2.276      0.626      0.068      1.177      0.275     -1.445     -2.130      0.080     -1.134     -0.188     -1.056     -0.305      0.074      0.284     -0.841     -0.763      0.962     -2.223      1.828      1.145     -0.715      0.554      0.472     -2.009      0.803     -0.536      1.154     -0.096      0.932      0.765     -0.135     -1.752     -0.063     -0.989      0.522
     0.907     -0.304     -1.161      2.184     -1.963      0.324     -1.907     -0.457      2.386      0.324     -0.276     -0.374     -2.932      0.177     -0.725     -1.445     -1.130      1.080      1.866     -1.188     -0.591     -0.339     -0.632      2.050     -0.739      1.440      0.011     -0.578      0.285     -1.142      1.178     -1.457      0.368      0.748      0.646      0.623      0.009     -2.011     -1.291     -0.454     -0.860     -0.606      1.952      0.896     -0.642
    -0.093     -0.304      0.839     -0.816     -0.963      0.324      1.093      1.543      0.386     -0.676     -0.276     -0.374      0.068      0.177     -0.725      0.555      0.870      1.080      1.866     -0.188     -0.291      0.018      0.440      0.110     -1.347      0.181     -0.303      0.339     -0.740      0.521      0.650      0.990      0.843      0.379     -0.043      0.036     -0.580     -0.597      0.230     -0.202      0.828      1.013      0.729      1.780      0.868
    -1.093     -0.304     -2.161      0.184      0.037      1.324      1.093      1.543      0.386      1.324     -0.276      0.626      0.068     -0.823      1.275     -0.445      0.870      1.080      1.866      0.812     -0.182      0.154     -0.009      0.536      0.284     -1.051     -0.398     -2.249     -0.078     -0.170      1.389      0.854      1.711     -0.001      1.040     -0.033      0.233      0.113     -1.441      1.106     -0.367      0.632      1.106      1.556      0.569
     0.907      0.696      0.839     -0.816      0.037      0.324      0.093      0.543     -0.614      1.324      1.724      0.626      0.068     -0.823      1.275      1.555      0.870      0.080      1.866     -0.188      1.298      0.209      0.611     -1.336     -0.093     -0.301      0.516      0.040      0.526      0.275     -1.160     -0.034     -0.115      0.322      1.388     -0.165      0.363     -0.830      0.103      1.346      0.059      0.571     -0.850      2.559     -0.173
    -0.093      0.696     -0.161      0.184      0.037     -0.676      0.093      0.543     -1.614      0.324      1.724      1.626      1.068      0.177      0.275     -0.445     -0.130      1.080     -0.134     -1.188      0.198      0.300      0.517     -0.199      0.208     -0.427      0.340     -0.814      0.279     -0.108     -0.926     -0.256     -0.001     -1.407      0.191      1.471      1.200      0.364      0.339      0.298     -0.698     -0.628      0.389     -0.217     -1.299
     1.907      0.696     -0.161     -0.816      0.037      0.324     -1.907     -0.457     -0.614      0.324      0.724     -0.374     -0.932     -0.823      0.275      0.555     -2.130     -0.920     -1.134     -0.188      0.526     -0.628     -0.438     -0.585      0.468      1.405      1.362      0.158     -0.163     -0.296     -0.218     -1.216      0.122     -0.165      0.157     -0.020      0.817     -0.331     -0.075      0.131      0.027     -1.496     -0.214     -0.908     -0.669
     0.907      0.696      1.839     -1.816     -0.963      0.324      1.093      1.543      0.386     -0.676      0.724      1.626      0.068     -1.823     -0.725      0.555      0.870      1.080      0.866     -1.188      0.432      0.806      0.606     -0.347     -0.447      0.675     -0.073      1.149     -1.397     -0.557     -0.221      0.315      0.957      0.710     -0.402      0.158      0.358     -0.911     -1.532     -0.573      0.020     -0.036      0.158      1.022     -0.785
    -1.093     -1.304      0.839     -1.816      1.037     -2.676      0.093      1.543     -1.614      1.324     -1.276     -1.374      0.068     -1.823      1.275     -0.445      0.870      1.080     -0.134      0.812     -0.450     -0.234     -0.124     -2.372      0.441     -0.624     -1.075      0.935      0.475      0.604     -2.131      0.209      1.833      0.363      1.136     -0.561     -0.992      0.142      0.093      1.094      0.026      1.196      1.275      0.904      0.498
    -1.093     -0.304      0.839      1.184      0.037     -1.676      0.093      1.543      2.386     -0.676     -0.276     -0.374      1.068      1.177     -0.725     -0.445     -0.130      0.080      0.866      0.812     -0.619     -0.404      0.241      0.980     -0.537     -0.523      0.106      0.483      0.243      0.621     -0.831      0.528      1.312      1.546     -0.322      0.537     -0.011      0.641      0.452     -0.361      0.146      0.361     -0.228      0.260      1.242
    -2.093      0.696     -1.161     -1.816      1.037      1.324      1.093      1.543     -1.614      1.324      1.724      0.626      1.068      1.177      1.275      1.555      0.870      1.080     -2.134      0.812      0.426      0.480      0.622     -1.588      1.894     -2.573      0.051     -1.729     -0.202     -0.696      0.882      0.767      0.935     -0.318      0.439      1.033      0.010      0.364      2.681      0.360      1.162      0.316      0.260     -1.470     -0.819
     0.907     -0.304      0.839     -1.816      0.037      0.324      0.093      1.543     -1.614     -2.676     -0.276     -0.374      0.068     -1.823      1.275     -0.445     -2.130      0.080     -1.134      0.812     -0.331     -0.952      0.328     -1.978     -0.441      1.377      0.744      0.565      0.290      0.346      0.515      1.029      1.198     -0.037     -2.587      0.339      0.932     -0.429     -0.053      1.516     -0.125     -1.005     -0.465     -0.263      1.197
    -0.093      0.696     -0.161      0.184     -0.963     -0.676      1.093      0.543     -0.614     -0.676     -0.276      0.626      1.068      1.177     -0.725      0.555     -1.130      0.080      1.866      0.812     -0.559     -0.492      0.009     -0.379     -0.133      0.411      1.243     -0.167      0.274     -0.747     -0.013      1.558      0.338     -0.258     -0.718      0.475      1.279      0.913      1.598     -0.508      1.151     -0.636      0.224      1.868      0.986
    -1.093     -0.304     -1.161     -0.816      0.037     -0.676     -0.907     -0.457      1.386     -0.676      0.724      0.626      0.068      0.177     -0.725      0.555     -1.130      0.080     -1.134     -2.188      0.417      0.048     -0.118      0.228     -0.431     -1.285     -0.422     -0.965     -1.148      0.408     -1.217     -0.956     -0.329      1.283     -0.241     -0.056      0.462      0.304      0.115     -0.493      0.142     -1.059      0.165     -1.181     -1.655
    -0.093     -0.304     -1.161      2.184      0.037      1.324      0.093      0.543      1.386      0.324      0.724      0.626      0.068      2.177      0.275     -0.445     -0.130     -1.920     -2.134     -0.188      0.115      0.571     -0.201      1.561     -0.197     -0.150     -0.839     -1.070      0.641      0.178      1.319     -0.438      0.784      0.184      0.306      0.529     -0.137      0.587      1.000      0.349     -0.602     -0.695     -1.480     -2.821     -0.011
    -0.093     -3.304      0.839      2.184     -2.963     -0.676     -0.907      1.543      1.386      1.324     -0.276     -2.374      1.068     -1.823      1.275     -0.445     -1.130      1.080     -1.134     -1.188     -0.659     -1.306      0.546      0.662     -1.692      0.440     -1.916      0.221      1.479     -1.170     -0.070      0.382      0.986      0.832      2.139      0.629     -0.451      0.366     -2.546      1.958      0.297      0.332      0.187     -1.644      0.416
    -2.093     -1.304     -1.161     -1.816      1.037     -2.676     -0.907     -2.457     -1.614     -0.676     -2.276     -0.374      1.068      2.177      1.275     -1.445     -2.130      0.080     -1.134      0.812     -1.429     -0.661      0.245     -1.253      0.430     -0.667     -0.599     -1.372     -0.391      0.538     -1.094     -0.168     -2.663     -0.708     -0.870     -0.117      0.585      0.828      3.279      1.202      0.046     -1.350     -0.325     -0.748      0.405
     0.907      0.696      0.839     -1.816      0.037      0.324     -2.907     -1.457     -0.614     -0.676      0.724      0.626      1.068     -0.823      0.275      1.555      0.870     -0.920      1.866     -0.188      0.349     -0.054      0.004     -1.470     -0.307      0.543      0.857      0.832     -0.232      0.334     -0.135     -2.798     -1.453      0.442     -0.536      0.203      0.761      1.026      0.492      0.438      1.125      0.847     -0.729      2.488      0.082
    -0.093     -0.304     -1.161      0.184     -0.963      0.324     -0.907      0.543     -0.614     -0.676     -1.276     -0.374     -0.932      0.177     -0.725      0.555     -0.130      0.080     -0.134     -0.188     -0.724     -0.116     -0.408     -0.198     -0.547      0.754     -0.229     -0.712      0.529     -0.486      1.019     -0.783      0.884     -0.538     -0.441     -0.368     -0.190     -0.186      0.392     -0.632      1.452      0.027      0.624     -0.027      0.243
     0.907     -0.304     -1.161     -1.816      1.037      0.324      0.093      0.543      0.386      0.324      0.724     -0.374      0.068     -1.823      0.275      1.555      0.870      1.080      1.866      0.812      0.961      0.087      0.359     -1.331      1.184     -0.126     -0.464     -1.515     -0.269     -0.158     -0.592      0.104      0.085      1.191     -0.282     -0.608     -0.658     -0.486     -0.753     -0.369      0.416      0.939      0.388      2.368     -0.335
    -2.093     -0.304     -0.161      2.184      1.037     -0.676     -0.907     -1.457      2.386     -0.676     -2.276     -0.374      0.068      2.177     -0.725     -2.445     -1.130     -0.920     -2.134     -0.188     -1.686     -0.617     -0.563      1.810     -0.184     -0.466      0.514      0.324      0.323      1.205      1.173     -0.182     -0.848      0.909     -0.577      0.166      0.449      0.888      0.720     -0.672     -0.474     -0.497     -0.081     -3.050     -0.179
    -2.093      0.696     -0.161     -0.816     -2.963      0.324     -2.907     -1.457     -0.614     -0.676     -0.276      0.626      1.068      0.177     -0.725     -2.445      0.870      1.080     -2.134     -2.188     -0.539      0.247      0.205     -0.268     -1.490     -1.430      0.386     -0.413     -0.635     -1.290      0.789     -3.070     -1.703     -0.367      0.033      0.580      0.311      0.649      0.263     -0.095     -1.640      0.474      0.759     -1.961     -0.689
     0.907      0.696      1.839      0.184      0.037      0.324      1.093      0.543      0.386      1.324      0.724      0.626      0.068      0.177      1.275      0.555      0.870      0.080     -1.134     -0.188      0.762      0.835      0.308      0.160      0.886      0.148     -0.181      1.657     -0.006     -0.952     -0.454      0.366      0.122      0.310      0.877     -0.358     -0.597     -0.373     -0.019      0.781     -0.414      0.015     -0.365     -1.164     -1.177
     1.907      0.696      1.839      0.184      0.037      1.324     -0.907      0.543      0.386     -0.676     -0.276      1.626      1.068      1.177      0.275      1.555     -1.130      1.080      0.866      0.812     -0.027     -0.412      0.435      0.132     -0.864      1.671      1.019      1.513      0.138      0.990      1.315     -0.515      0.111      0.241     -0.239     -0.186      2.261      0.585      1.053      0.598      1.544     -0.773      0.351      0.854      1.613
    -2.093     -0.304      0.839     -1.816      0.037     -0.676     -0.907      1.543     -1.614      1.324     -0.276     -2.374      1.068     -0.823      1.275     -0.445      0.870      1.080      1.866      0.812     -0.030     -0.690      0.687     -0.698      0.458     -2.100      0.400      0.201     -0.725     -0.597     -0.561     -0.201      0.912     -0.994      1.172     -0.054     -1.157      0.054     -0.153      0.986     -0.371      1.682      0.008      2.207      0.262
    -2.093     -0.304     -0.161      2.184      0.037     -2.676     -1.907     -1.457      0.386      0.324     -1.276     -1.374      0.068      1.177      0.275     -2.445     -0.130     -0.920      0.866     -0.188     -1.224     -0.235     -0.213      1.528      0.143     -0.731      0.351     -0.007      0.622     -0.147     -1.440     -1.616     -1.244     -0.846      0.060      0.735     -1.146      0.432     -0.014      0.160     -1.083      0.072     -0.696      0.152     -0.151
     1.907      0.696     -1.161      0.184      1.037      1.324      1.093     -0.457     -0.614          *     -0.276      0.626     -0.932      0.177          *      0.555      0.870     -0.920      0.866     -0.188      0.063      0.475     -0.264      0.489      0.494      1.658      0.481     -0.921     -0.013      0.637      1.276      0.630     -0.164     -0.957     -0.240     -0.209     -0.218     -0.645     -0.286     -0.562      0.350      0.383     -0.392      0.690     -0.496
    -0.093     -0.304      0.839      1.184     -0.963      0.324      1.093     -1.457      1.386     -0.676     -0.276      0.626      1.068      2.177     -0.725      0.555     -0.130     -0.920      0.866     -0.188     -0.064     -0.192     -0.373      0.364     -0.573     -0.146     -0.095      1.185      0.768     -0.190      0.413      1.287     -0.950      0.892     -0.530     -0.219      0.914      1.526      1.830     -0.704      0.697      0.090     -0.621      0.663      0.375
     0.907      0.696     -1.161      1.184     -0.963      0.324      0.093     -1.457      1.386      0.324      1.724      1.626     -0.932      1.177     -0.725      0.555     -0.130     -0.920     -0.134     -0.188      0.579      0.223     -0.626      1.276     -0.081      0.223      0.555     -0.565     -0.194     -0.765     -0.287     -0.186     -0.695      0.392      0.386      0.922      1.110      0.133      0.168     -0.624     -0.328     -0.418      0.209     -0.899     -0.147
    -2.093     -1.304     -0.161     -1.816      0.037     -1.676     -0.907      0.543      1.386      0.324     -2.276     -0.374      1.068      0.177     -0.725     -1.445     -2.130      1.080      1.866      0.812     -1.535     -0.735      1.240     -0.280      0.248     -0.581     -0.705     -1.422     -1.555     -0.082     -0.099     -0.088     -0.695      1.588      0.189      0.071      0.815     -0.761      0.345     -0.816      0.154     -1.296     -0.792      2.058      0.619
     0.907      0.696     -1.161     -1.816      1.037      0.324      0.093     -1.457     -1.614      1.324      0.724     -0.374      1.068     -0.823      0.275      0.555      0.870      0.080     -1.134     -0.188      0.247      0.290      0.369     -1.685      1.240      0.777      0.148     -1.506     -0.012     -0.229      0.199     -0.189     -1.869     -0.400      0.557      0.389     -0.822      0.557      0.636     -0.289      0.322      0.701     -0.439     -0.206     -1.342
     0.907      0.696     -1.161     -1.816      0.037      1.324      0.093      0.543     -0.614      0.324      1.724      0.626      1.068     -0.823      0.275      1.555      0.870      1.080     -1.134      0.812      1.105      0.567      0.473     -1.364      0.028     -0.213      0.278     -1.483     -0.421      0.018      0.086     -0.513      0.007      0.535      0.432      0.124     -0.260      0.294      0.365      0.291      0.262      0.353      0.349     -0.503      0.765
    -0.093      0.696      0.839      0.184      0.037      1.324      1.093      1.543      1.386      0.324      0.724      1.626      1.068      0.177     -0.725     -0.445     -0.130     -0.920      0.866     -0.188      0.634      0.335      0.211      0.416     -0.321     -0.885      0.320      0.640     -0.072      0.266      0.715      0.747      1.078      1.150      0.474     -0.238      1.220      0.617     -0.125     -0.607     -1.218     -0.568     -0.931      0.672      0.164
    -1.093      0.696      1.839     -1.816     -0.963      1.324      1.093      1.543     -0.614      1.324     -1.276      0.626     -1.932     -1.823      0.275     -2.445      0.870      1.080      0.866     -0.188     -0.492      0.578     -0.002     -1.030      0.839     -0.537      0.008      1.737     -0.620     -1.859      1.769      0.443      1.671      0.327      0.715     -0.477     -0.328     -1.944     -0.899     -0.058     -1.798      0.287      1.239      1.258     -0.749
    -2.093     -3.304     -1.161     -1.816      1.037     -1.676      1.093      1.543     -1.614     -0.676     -0.276      1.626      1.068      0.177      0.275      1.555      0.870      1.080     -0.134      0.812     -0.090      0.316      0.815     -2.077      1.008     -1.919     -3.498     -2.024      0.349     -0.055     -1.596      0.709      0.557      0.114     -1.217     -0.171      0.856     -0.018      1.841     -0.496      1.433      0.609     -0.056      0.786      0.132
    -1.093      0.696     -0.161      1.184     -0.963     -2.676     -0.907      0.543     -1.614      1.324     -0.276     -1.374      0.068     -0.823     -0.725     -0.445     -0.130      1.080      0.866     -1.188     -0.214     -0.128      0.499     -0.263     -2.219     -0.870      0.864     -0.630      1.480      0.962     -2.314     -0.908     -0.091     -1.421      2.616      0.071     -1.176     -0.600     -0.665      0.335     -0.354      0.133      0.323      0.967      0.669
     0.907      0.696     -0.161     -1.816      1.037      0.324     -0.907      0.543     -1.614      1.324     -0.276     -1.374      0.068     -0.823      1.275      0.555      0.870      0.080     -1.134      0.812     -0.002     -0.003      0.061     -1.685      0.845      0.894      0.492     -0.192     -0.212      0.086      0.206     -1.059      0.325     -0.366      0.877     -0.346     -1.312      0.059      0.443      0.754      0.417      0.675     -0.076     -0.210      0.125
     1.907      0.696      0.839     -1.816      1.037      0.324     -2.907      0.543     -0.614      1.324      1.724      0.626      0.068     -0.823      1.275      0.555      0.870      1.080     -2.134      0.812      0.768     -0.162      0.397     -2.040      0.878      1.044      0.885      0.293      0.396      0.065     -0.441     -2.741      0.081      0.986      0.893      0.724      0.811     -0.495      0.982      0.808     -0.246      1.088      0.360     -1.263     -0.010
    -0.093      0.696      1.839      0.184      0.037      0.324      0.093      0.543      1.386      0.324      0.724      0.626      1.068      1.177     -0.725      0.555     -0.130      0.080     -0.134      0.812      0.337      0.390      0.259      0.731      0.430     -0.412      0.228      1.704     -0.548     -0.295      0.019     -0.344      0.256      0.908      0.280      0.133     -0.138      0.916      0.513     -0.939      0.322     -0.495     -0.296     -0.446      0.279
    -1.093     -1.304     -1.161     -1.816     -1.963      0.324      1.093      1.543      1.386      1.324     -0.276     -2.374     -2.932     -1.823      1.275     -1.445     -0.130      1.080      0.866     -0.188     -0.419     -0.753     -0.151     -0.096     -0.534     -0.751     -0.477     -0.868     -1.838     -1.310      0.731      1.873      1.688      1.471      1.496      0.403     -1.060     -2.548     -1.594      1.312     -0.930      0.687      1.279      0.900      0.350
     0.907     -0.304      1.839      0.184      0.037      1.324      0.093     -0.457      1.386     -0.676     -0.276      0.626      0.068      0.177     -0.725      1.555      0.870      0.080      0.866      0.812      0.647     -0.002      0.118      0.309     -0.493      0.174     -0.290      1.571     -0.139      0.676      0.788      0.048     -0.409      1.175     -0.319     -1.050      0.602     -0.165      0.005     -0.521      0.816      0.854     -0.102      0.647      1.134
     0.907      0.696     -1.161      0.184      1.037      1.324      1.093     -2.457     -0.614      1.324      1.724      1.626     -0.932      0.177      1.275      1.555      0.870     -1.920     -0.134      0.812      0.988      0.670     -0.931     -1.195      0.893     -0.119     -0.133     -0.217      1.513      0.245      0.444      0.305     -1.242      0.442      0.877      0.199      0.541      0.489      1.124      0.819      0.686      0.056     -0.508      0.400      0.104
    -0.093      0.696     -0.161     -1.816      0.037      1.324      0.093     -0.457      1.386      1.324     -1.276     -1.374      1.068      0.177      0.275      1.555      0.870     -0.920     -2.134      0.812     -0.304     -0.914      0.027     -0.557     -0.132      0.144      1.532     -0.162     -1.320      0.136      1.662      1.004     -0.418      1.812      1.253     -0.646      0.117      1.005      0.569      0.225      1.840      1.811     -1.156     -1.958      0.765
     0.907      0.696      0.839      1.184      0.037      0.324      0.093      0.543      1.386      0.324     -1.276      0.626      0.068      1.177      0.275      0.555     -0.130      0.080      0.866     -0.188     -0.517      0.155      0.460      0.943     -0.765      1.560      0.519      0.475      0.147      0.773      0.799     -0.110      0.036      0.588      0.708     -0.421      0.279     -0.439      0.573      0.622      1.201     -0.266     -0.584      0.478      0.645
    -1.093     -2.304     -1.161      0.184     -0.963      1.324     -0.907     -0.457      1.386      0.324     -0.276     -0.374     -1.932      2.177     -0.725      0.555     -1.130     -0.920      0.866     -1.188     -0.261     -0.559     -0.880      1.047     -0.620     -0.722     -1.720     -0.374     -0.855     -0.362      1.504     -0.174      0.599      0.643      0.778     -0.024      0.502     -0.735      1.329     -0.681      0.668     -0.390      0.299      0.454     -0.391
     0.907     -0.304     -1.161     -0.816      1.037      0.324     -0.907      0.543      1.386      0.324     -0.276     -0.374      0.068     -1.823      0.275      1.555     -1.130      0.080      0.866      0.812      0.263     -0.687      0.051     -0.363      1.247      0.618      0.488     -1.322     -0.453     -0.076      0.185     -0.052      0.333      1.531     -0.169     -0.673      0.348      0.029     -1.437     -0.036      1.163     -0.412      0.033      1.143     -0.311
    -2.093      0.696      0.839      1.184      0.037     -2.676      0.093     -1.457     -1.614      1.324     -1.276      0.626      1.068      1.177     -0.725     -0.445     -1.130      0.080     -1.134     -0.188     -1.118      0.149      0.408     -0.638     -0.445     -1.082      0.518      0.423      1.854      0.573     -1.652     -0.260     -1.923     -1.021      1.497      0.279      0.510      0.548      1.711     -0.395      0.852     -1.201     -0.527     -0.834      0.228
    -0.093     -0.304     -1.161     -1.816      0.037      1.324      1.093     -2.457     -1.614      0.324      0.724      0.626      1.068     -1.823      1.275      1.555      0.870     -0.920     -2.134      0.812      0.951      0.642      0.032     -1.634      0.687     -0.967     -0.747     -1.210     -0.251     -0.480      0.289      0.370     -2.496     -0.363      0.000     -0.716     -0.345      1.017     -0.494      0.862      0.253      0.273     -0.870     -1.360      0.105
    -0.093      0.696     -0.161      1.184      1.037     -1.676      0.093      1.543     -0.614      0.324      0.724      0.626      1.068      1.177     -1.725     -1.445     -1.130     -1.920     -1.134      0.812     -0.059      0.032     -0.056      0.170      0.494      0.049      0.747     -0.017      1.092      0.392     -1.526      0.162      1.726     -0.629     -0.014      0.844      0.444      1.142      1.146     -2.074     -1.385     -1.048     -1.820     -1.412      0.506
    -0.093     -0.304     -1.161     -1.816      1.037     -2.676     -0.907      1.543     -0.614      1.324     -0.276      0.626     -0.932     -0.823     -0.725     -1.445     -1.130      0.080     -1.134      0.812     -0.381     -0.363     -0.424     -0.057      1.100      0.261      0.024     -0.814     -1.750     -0.008     -2.377     -0.378      1.952     -0.389      0.846      0.116      1.206     -0.240     -0.763     -1.030     -0.766     -0.760      0.762     -1.231     -0.250
    -1.093     -0.304      0.839     -1.816     -2.963      0.324      0.093      1.543     -1.614     -0.676      0.724     -0.374      1.068     -0.823      0.275      0.555      0.870      1.080      0.866      0.812      0.334      0.151      0.811     -0.542     -0.620     -1.528     -0.449      0.065     -1.143     -2.191      0.003      0.008      0.556     -0.979     -0.164      0.206     -0.622     -0.047     -0.341      0.486      0.103      0.635     -0.204      1.217      1.355
     1.907      0.696     -0.161     -1.816      0.037      1.324      1.093      1.543     -1.614     -0.676      1.724     -0.374      1.068      0.177     -0.725      1.555     -1.130     -0.920     -0.134      0.812      1.400     -0.124      0.083     -1.678     -0.123      0.706      0.762     -0.181     -0.231      0.041     -0.371      1.212      1.339     -0.436     -0.696     -0.346     -0.035      0.877      1.658     -0.607     -0.268     -1.048     -1.147      0.568      0.903
    -0.093      0.696     -2.161     -0.816      0.037      1.324      1.093     -2.457     -1.614      1.324     -2.276      0.626     -1.932     -1.823      1.275      0.555      0.870      1.080      0.866      0.812     -0.235      0.677     -0.702     -0.137      0.783      0.131      0.081     -1.501     -0.741     -0.498      1.602      0.435     -1.659     -1.408      1.123     -1.849     -0.449     -1.121     -1.620      0.855      0.907      0.295      1.968      0.787      0.059
    -0.093      0.696      1.839     -0.816     -0.963      0.324      1.093      1.543     -0.614      0.324      0.724      0.626      1.068     -1.823      0.275      0.555      0.870      1.080     -0.134     -1.188     -0.069      0.396      0.843     -0.146     -0.358      0.039      0.172      1.060     -0.669     -0.545      0.263      0.781      0.689     -0.398      0.550      0.766     -0.001     -0.286     -1.704      0.213      0.741      0.392     -0.116      0.039     -0.929
     0.907      0.696      1.839      1.184     -1.963      1.324      1.093      0.543      1.386     -1.676     -1.276      0.626      1.068      1.177     -1.725      0.555      0.870      0.080      0.866     -2.188     -0.200      0.269      0.171      1.891     -1.034      1.196      0.463      1.675     -0.700     -0.914      1.523      0.934      0.300     -0.067     -1.157     -1.032      0.339      0.844     -0.184     -1.256      1.078      0.307     -0.293      0.029     -1.077
     1.907      0.696      1.839     -0.816      0.037      1.324     -0.907      1.543      0.386     -0.676     -0.276     -0.374      0.068     -1.823      0.275     -0.445     -0.130      1.080     -0.134      0.812      0.268      0.006      0.863     -0.828     -0.105      1.668      0.503      1.003      0.039      0.279      0.913     -0.934      0.535      1.139     -0.607     -0.677     -0.280     -1.033     -1.034      0.327     -0.767     -0.078     -0.165      0.273      0.867
     0.907     -0.304     -0.161     -0.816      0.037      1.324      0.093      0.543     -0.614     -0.676      0.724      0.626     -0.932     -1.823     -0.725      1.555     -0.130      0.080      1.866     -0.188      0.517      0.024      0.007      0.052     -0.558      0.404     -0.284     -0.179     -0.764      0.635      0.963      0.134      0.748     -0.697     -0.430      0.084      0.559     -0.904     -1.978     -0.456      1.122     -0.095     -0.027      1.879      0.347
    -2.093     -0.304      0.839      1.184     -0.963     -1.676     -1.907     -2.457      1.386     -1.676     -2.276     -0.374     -1.932      1.177     -1.725     -2.445     -0.130     -0.920      0.866     -1.188     -1.405     -0.396     -1.121      1.308     -1.282     -0.704      0.176      1.916     -0.002      0.262     -0.110     -1.501     -1.100      0.315     -1.034     -0.159      0.401     -0.143      0.040     -1.171     -1.041      0.435      0.702      0.239     -0.030
    -0.093      0.696     -1.161      0.184     -0.963      1.324     -0.907      0.543     -1.614     -0.676     -1.276     -1.374     -0.932      1.177      1.275     -0.445     -0.130      0.080     -1.134     -2.188     -0.777     -0.293     -0.152     -0.286     -0.993      0.649      1.044     -1.159      0.448      0.103      2.154     -0.577      0.633     -1.207     -0.100     -0.187     -0.874     -0.665      1.503      1.600      0.480      0.250      0.293     -1.130     -1.167
     1.907     -1.304      0.839     -1.816      1.037      1.324     -1.907     -0.457     -1.614      0.324      1.724     -2.374     -0.932     -1.823      1.275      1.555      0.870      0.080     -2.134      0.812      1.315     -0.526     -0.431     -1.236      0.986      0.590     -0.713      1.296     -0.719      0.125     -0.056     -1.444      0.053     -0.432     -0.078     -0.295     -1.581     -0.341     -0.677      0.793      0.145      1.518      0.481     -1.397      0.034
    -0.093      0.696     -1.161     -0.816      1.037      0.324      1.093     -0.457     -0.614      1.324      1.724      1.626      1.068      1.177      0.275      0.555      0.870      1.080     -1.134      0.812      0.797      0.911      0.497     -1.297      1.215     -0.929     -0.116     -1.626      0.276     -0.155     -0.595     -0.003     -1.185      0.628      0.598      0.413      0.298      0.405      2.285     -0.346     -0.360     -0.059      0.371     -0.536     -0.199
     1.907      0.696      1.839     -1.816      1.037      1.324      1.093      1.543      0.386     -0.676      1.724      0.626     -0.932     -0.823     -0.725      1.555      0.870      1.080      1.866      0.812      1.223      0.373      0.260     -0.869      0.141      0.743      0.398      1.666     -0.942      0.858     -0.002      0.599      1.457      0.977     -0.649      0.002      0.096     -1.244     -0.121     -0.746      0.065      0.621      0.555      2.277      0.591
     1.907     -0.304      0.839     -1.816      1.037      1.324      1.093      0.543     -1.614          *      0.724     -2.374      1.068     -1.823          *      1.555      0.870      1.080     -2.134      0.812      0.962     -0.129      0.617     -1.962      0.433      0.902     -0.200      0.077     -0.008      0.394      0.239      1.159     -0.042      0.032      1.155     -0.625     -2.034      0.206     -0.058     -0.136      0.601      1.108      0.243     -1.146      0.447
    -1.093     -0.304     -0.161     -0.816     -0.963      0.324     -0.907      0.543      0.386     -1.676     -0.276     -1.374      0.068      1.177     -0.725     -1.445     -0.130     -0.920      0.866     -2.188     -0.503     -0.619     -0.236     -0.293     -0.640     -0.465      0.267      0.031     -0.711     -0.220      0.820     -0.115      0.782      0.562     -1.272      0.334     -0.577      0.270      1.460     -0.497     -0.923      0.585     -0.622      0.865     -1.559
    -0.093      0.696      1.839     -0.816     -1.963     -1.676      1.093      1.543     -1.614     -1.676      1.724      1.626      1.068      0.177     -2.725      0.555      0.870      1.080     -1.134     -2.188      0.627      0.948      0.441     -1.026     -1.453     -0.700     -0.378      1.510      0.196     -0.443     -2.198      0.154      0.911     -0.805     -0.798      0.782      0.073      0.271      1.062     -1.904     -0.150     -0.357      0.218     -0.681     -0.935
    -2.093      0.696     -2.161     -0.816      0.037     -0.676      0.093     -1.457      0.386      0.324     -1.276      1.626      0.068     -0.823      0.275      0.555      0.870      0.080     -0.134     -0.188     -0.423      0.556     -0.172     -0.098     -0.431     -1.467      0.282     -1.961     -0.783      0.622     -0.318     -0.576     -1.102      0.431      0.600     -0.557      0.557      0.279     -0.689      0.523      1.004      0.296      0.482     -0.012      0.241
     1.907      0.696      1.839     -1.816      1.037      1.324      1.093      1.543     -1.614     -2.676      1.724      1.626      1.068     -1.823      1.275     -2.445     -3.130      0.080     -2.134      0.812      0.365      0.374      0.376     -0.973      0.316      1.569      0.261      1.442     -0.718      0.655      0.922      0.796      1.164     -0.723     -2.832      0.946      1.160      0.527     -0.957      1.063     -2.948     -3.637     -0.590     -1.759      0.593
    -0.093     -2.304      0.839      0.184      0.037     -0.676      0.093     -2.457      1.386     -0.676     -1.276     -1.374     -0.932     -0.823      0.275     -0.445     -0.130      1.080      0.866     -0.188     -0.749     -0.814     -0.043      0.308     -0.224      0.530     -1.392      0.889     -0.285      0.282      0.123      0.925     -2.356      1.188     -0.562     -0.212     -0.273     -0.986     -1.089      0.183      0.550      0.618      1.046      0.592     -0.052
     0.907      0.696     -2.161      1.184     -0.963      0.324      0.093     -0.457     -0.614     -0.676      1.724     -0.374      0.068      0.177     -0.725      1.555     -0.130     -0.920      1.866     -0.188      0.897      0.055     -0.550      0.542     -0.315      0.081      0.613     -1.463      0.440     -0.529     -0.740      0.094      0.131     -1.144     -0.526      0.405     -0.408      0.728     -0.193     -0.632      0.461     -0.144     -0.002      1.497     -0.164
    -0.093      0.696     -0.161      0.184      0.037     -0.676      0.093      0.543      1.386      0.324     -1.276     -0.374     -0.932     -0.823      0.275     -1.445     -0.130      0.080      0.866      0.812     -0.843      0.027     -0.231      0.834      0.205      0.617      0.730      0.239     -0.718     -0.208     -0.058      0.281      0.786      0.713      0.166      0.025     -0.434     -0.505     -1.499      0.232     -0.470     -0.153      0.381      0.375      0.400
    -0.093     -2.304      0.839      2.184     -2.963      0.324     -0.907      1.543      1.386     -2.676     -2.276     -0.374      1.068      2.177     -2.725     -0.445      0.870      1.080      0.866     -3.188     -0.752     -0.004      0.803      1.682     -2.327      0.708     -2.191      0.123      0.565     -0.444      1.109     -0.881      0.613      0.066     -1.582     -1.179     -0.425      0.001      0.907     -1.594      0.405      0.926     -0.260      0.042     -1.028
    -0.093      0.696     -1.161     -1.816      0.037      1.324      0.093     -2.457      0.386      0.324      1.724     -2.374      1.068     -1.823     -1.725     -0.445      0.870      1.080     -2.134     -0.188      0.329     -0.658      0.167     -1.554      0.432     -0.335      1.261     -1.415     -0.276     -0.398      1.009      0.752     -2.515      1.671      0.001      1.133     -1.376      0.909     -0.558     -1.892     -0.794      1.488      0.698     -1.262     -0.648
    -1.093     -0.304     -1.161      1.184      1.037      0.324      0.093     -0.457      1.386      1.324      0.724      0.626      0.068     -0.823      0.275      0.555     -0.130      0.080      0.866      0.812      0.097      0.252     -0.087      0.838      1.112     -1.102     -0.535     -1.097      0.508     -0.219      0.014     -0.122     -0.476      0.709      0.758      0.676      0.327      0.235     -1.579     -0.247      0.314     -0.380      0.067      0.517     -0.092
    -0.093      0.696     -0.161      1.184     -0.963     -1.676     -0.907      0.543     -0.614      0.324      0.724     -0.374      0.068     -1.823      0.275     -0.445     -0.130      0.080     -0.134     -0.188     -0.446     -0.080      0.296     -0.522     -0.580      0.335      0.696     -0.558      1.715     -0.212     -1.264     -0.752      0.320     -0.070      0.549      1.153     -0.131     -0.290     -1.525      0.450     -0.004     -0.188     -0.175      0.159      0.235
    -1.093     -0.304      0.839     -0.816      0.037      0.324     -0.907     -1.457     -1.614      1.324     -0.276      0.626      0.068     -1.823      1.275      0.555      0.870      0.080     -1.134      0.812      0.027      0.042      0.102     -0.957      0.182     -0.958     -0.326      0.737      0.170     -0.236      0.092     -0.966     -1.375     -1.041      1.193     -0.184      0.473      0.147     -0.823      1.120      0.603      0.869     -0.084     -0.560      0.913
    -0.093      0.696     -1.161      1.184     -0.963      0.324      1.093      1.543      0.386      1.324     -1.276     -1.374      0.068     -0.823      1.275      1.555     -0.130      1.080      1.866      0.812     -0.289     -0.583      0.384      0.532     -0.069      0.313      1.250     -1.560      0.692     -0.780      0.586      1.610      1.116      0.017      1.502     -0.775     -0.408     -0.662     -1.218      1.381      1.862      0.587      0.503      1.393      1.040
     0.907      0.696      0.839      0.184      1.037     -1.676     -1.907      1.543     -0.614     -0.676     -1.276      1.626      1.068      1.177     -0.725      0.555     -2.130      0.080     -1.134     -0.188     -0.564     -0.488      0.581      0.301     -0.282      1.620      1.064      0.214     -0.126      1.156     -1.178     -1.456      0.864     -1.073     -0.549     -0.309      2.157      0.365      0.937     -0.678      0.946     -1.656     -0.797     -1.382      0.005
     0.907     -1.304     -1.161      1.184      0.037     -0.676      0.093     -1.457      1.386      0.324     -0.276     -2.374      0.068      2.177     -0.725     -0.445     -1.130     -1.920     -1.134     -0.188     -0.151     -1.122     -0.420      1.069      0.663      1.135      0.033     -0.850      0.226     -0.350     -0.499      1.287     -0.835      0.537     -0.118      0.005     -0.605      0.544      1.226     -0.883     -0.205      0.165     -1.232     -1.720     -0.812
    -0.093      0.696      1.839     -0.816      0.037      0.324      1.093      1.543     -1.614      1.324      0.724     -0.374      1.068     -1.823      1.275     -0.445      0.870      1.080      1.866      0.812      0.048      0.724      0.724     -0.431      0.360     -0.283      0.011      1.129     -0.266     -0.254      0.167      0.394      0.948     -1.231      1.156      0.763     -1.513      0.049     -1.397      1.149     -0.658     -0.028      0.062      2.065      0.388
    -1.093     -0.304      1.839      1.184      1.037     -0.676      0.093     -2.457      1.386      0.324     -2.276          *      1.068      0.177      0.275     -0.445     -0.130      0.080      0.866     -0.188     -0.735     -0.439      0.336     -0.137      0.791     -0.307      0.279      1.473      1.519      0.284      0.071      0.530     -2.891      1.493     -0.146     -1.109      1.322      0.607      0.219     -0.082      0.301      0.414     -0.366      0.938     -0.992
    -1.093      0.696     -0.161     -1.816      1.037     -0.676      0.093     -0.457     -0.614     -1.676     -0.276      0.626      0.068     -1.823     -1.725     -0.445     -0.130     -1.920     -1.134      0.812     -0.041      0.178     -0.817     -1.723      0.471     -1.178      0.627      0.606     -0.261      0.659     -0.757     -0.146      0.603      0.735     -1.812     -0.004      0.315      1.203     -0.327     -2.033     -0.533     -0.476     -0.773     -0.353      0.318
    -0.093      0.696      0.839     -1.816      1.037     -1.676      1.093      1.543     -1.614      1.324     -0.276     -0.374      0.068     -1.823      1.275     -0.445      0.870      1.080      1.866      0.812     -0.370      0.340      0.221     -1.827      0.464      0.243      0.394      0.650     -0.003      0.550     -1.344      0.863      1.298     -0.369      1.112      0.248     -0.794     -0.370     -0.345      0.994     -0.072      0.475      0.793      2.774      0.363
     1.907      0.696      0.839     -1.816      0.037      1.324      0.093      1.543     -0.614     -0.676      0.724     -1.374      0.068     -1.823     -0.725      0.555      0.870      0.080     -1.134     -0.188      0.198     -0.211      0.004     -1.142     -0.249      1.865      1.023      0.880     -0.692      0.272      1.081      0.390      1.661      0.314     -0.456      0.371     -1.173      0.067     -0.738     -0.464      0.279      1.048      0.143     -0.665     -0.009
    -1.093     -0.304     -0.161     -1.816     -0.963     -1.676     -0.907      1.543     -1.614      0.324      0.724     -1.374     -0.932     -1.823      0.275     -0.445      0.870      1.080      0.866      0.812     -0.144     -0.189     -0.508     -0.856     -0.183     -1.034     -0.218      0.358     -0.856     -0.721     -1.403     -0.800      2.003     -0.775      0.372      1.034     -1.089     -0.354     -1.031      0.329     -0.469      1.175      1.749      1.164      0.808
     0.907     -0.304      1.839      0.184      0.037      1.324     -0.907      0.543      0.386     -0.676     -0.276     -0.374      1.068      1.177     -0.725     -1.445     -1.130      0.080     -0.134     -0.188      0.018     -0.404      0.347      0.786     -0.428      1.127      0.098      1.399     -0.642      0.481      1.204     -0.483      0.177     -0.139     -0.408     -0.153      0.228      0.440      0.499     -0.497     -1.482     -0.682     -0.433     -0.547      0.262
     0.907     -2.304     -0.161     -0.816     -1.963      0.324      1.093     -2.457      0.386     -0.676     -0.276      1.626      1.068      1.177     -1.725     -1.445     -3.130     -2.920      0.866     -0.188     -0.402     -0.749     -0.336      0.124     -1.293      1.357     -1.458      0.133     -0.812     -0.602      0.720      1.827     -2.084      0.382     -0.177      0.321      2.676      1.524      0.848     -1.080     -1.032     -2.293     -2.488      0.699      1.128
     0.907      0.696      1.839     -1.816      0.037      1.324      1.093      0.543     -0.614     -0.676     -1.276     -0.374      0.068      1.177     -0.725      1.555      0.870      1.080     -1.134      0.812      0.330      0.056      0.066     -0.208      0.819      0.650      0.539      1.839     -1.584     -0.742      1.160      0.987      0.415     -0.466     -1.012     -1.754     -0.361     -0.054      1.261     -1.165      1.096      0.891      0.929     -1.173      0.114
     1.907      0.696     -2.161      2.184      1.037      1.324      1.093     -2.457     -0.614     -0.676      1.724      1.626     -2.932      2.177     -0.725      1.555      0.870     -1.920      0.866      0.812      0.951      0.639     -1.447      1.358      0.591      0.965      0.083     -0.818      0.737      0.456      0.278      0.494     -0.648     -1.473     -0.906      0.345      0.751     -1.032      0.931     -0.887      0.555      0.106      0.161      0.196      0.330
     0.907      0.696     -0.161      0.184     -0.963      1.324      0.093     -0.457     -0.614      1.324      0.724     -0.374      0.068      1.177      1.275      1.555      0.870      1.080     -0.134      0.812      0.126     -0.193      0.193     -0.714      0.212      0.869      0.921     -0.446      0.911     -1.045      1.264      0.228     -0.650     -0.006      1.064      0.492     -0.183     -0.366      1.778      1.203      1.231      0.917      0.749      0.323      0.530
     0.907     -1.304     -0.161     -0.816     -0.963     -0.676     -0.907     -0.457     -0.614     -0.676     -1.276     -1.374      0.068     -0.823     -0.725      0.555     -1.130      1.080      0.866     -1.188     -0.058     -0.865      0.504     -0.427     -0.150      1.066     -0.309     -0.664     -0.436     -0.756     -0.446     -0.103     -1.146     -0.303     -0.474     -1.273     -0.198     -0.658     -0.689     -0.467      0.637     -0.152      0.380      1.027     -1.002
     0.907      0.696      0.839      0.184      1.037      0.324     -1.907      0.543     -0.614      0.324      0.724     -0.374      0.068     -0.823     -0.725      1.555      0.870      1.080      0.866      0.812      0.834      0.240      0.554     -0.897      0.513      0.230      0.485      0.267      1.073      0.341     -0.388     -2.322      0.078      0.037      0.101     -0.439     -0.871     -0.704     -0.178     -0.939      0.821      0.698      0.483      1.266      0.081
    -0.093      0.696      1.839      0.184      1.037      1.324      1.093      1.543     -1.614     -0.676     -0.276      1.626      0.068     -0.823      0.275      0.555      0.870      1.080     -1.134      0.812     -0.052      0.739      0.538     -1.182      0.156      0.171      0.052      1.457      1.457      0.839      1.268      0.306      0.906     -0.749     -0.740     -0.313      0.613     -0.768      0.318      0.134      0.626     -0.017      0.406     -0.719      0.784
     1.907     -0.304     -1.161      0.184     -0.963      1.324     -0.907     -0.457      1.386      1.324      1.724     -1.374      1.068     -1.823      1.275      1.555      0.870      1.080     -0.134      0.812      1.168     -0.182      0.484      0.774     -0.217      0.781     -0.192     -1.563     -0.490     -0.746     -0.228     -0.691     -1.071      0.786      1.505      0.048     -1.208      0.266     -2.375      1.336      0.367      1.154      0.317     -0.553      0.981
    -0.093     -0.304      0.839      1.184      0.037      0.324      0.093      0.543      1.386      0.324      0.724      0.626      1.068      0.177      0.275      0.555     -0.130      0.080     -0.134     -0.188      0.270      0.588      0.354      1.527      0.174     -0.375     -0.883      0.481     -0.264     -0.151      0.177     -0.432      0.138      0.189      0.241      0.403     -0.446      0.752     -1.149      0.255      0.427     -0.761     -0.391     -0.889     -0.274
     0.907      0.696      0.839      0.184      0.037     -1.676      0.093     -2.457      0.386      1.324     -0.276      0.626     -0.932      1.177     -0.725     -1.445     -1.130      1.080      0.866      0.812     -0.501      0.039      0.078      0.491      0.461      1.355      0.717      0.871     -0.293     -0.350     -1.038      0.085     -2.567      0.108      1.071      0.359      0.705     -0.939      0.752     -0.952     -1.024     -1.415      0.925      0.696      0.464
     1.907      0.696      1.839     -0.816      1.037      1.324     -2.907     -0.457     -0.614      1.324      1.724      1.626      1.068      2.177      1.275     -2.445     -0.130     -0.920     -0.134      0.812      0.451      0.370     -0.299     -0.206      2.052      1.669      0.193      1.975     -0.595     -1.131      0.867     -3.260     -0.232     -0.463      0.043      1.171      1.008      1.366      2.432      0.373     -2.799     -0.718     -0.532     -0.095     -0.962
     0.907     -0.304      1.839      1.184      1.037      0.324      0.093      1.543      1.386      0.324      1.724      0.626      1.068     -0.823      0.275      0.555     -0.130      1.080      1.866      0.812      0.877      0.230      0.478      0.304      0.731     -0.017     -0.529      1.370      0.938      0.192     -0.417     -0.038      1.015      0.985     -0.006      0.227      0.283      0.226     -1.063     -0.029     -0.287     -0.204      0.450      1.829      0.367
    -2.093      0.696     -1.161     -0.816     -0.963     -1.676      0.093      0.543     -0.614      1.324      0.724     -0.374     -0.932     -1.823      1.275     -0.445     -0.130     -0.920     -1.134     -0.188      0.043      0.123     -0.110     -1.252     -0.595     -2.021      0.597     -1.034      0.429     -0.227     -1.557     -0.198      0.747      0.572      1.639      0.537     -0.546     -0.791     -0.679      1.490     -0.523     -0.214     -0.746     -0.506      0.471
    -0.093      0.696      0.839      0.184      0.037     -0.676      0.093      0.543     -0.614      1.324     -0.276      0.626      0.068     -0.823      0.275     -1.445     -0.130      0.080      0.866      0.812     -0.894     -0.089      0.272     -0.357      0.041      0.608      0.791      0.456      0.623      0.009     -0.004      0.124      0.131     -0.285      1.286      1.132      0.683     -0.205     -0.548      0.530     -0.482     -0.102     -0.426      1.117      0.893
     1.907      0.696     -1.161     -1.816      1.037      1.324      1.093      0.543     -1.614     -2.676      0.724     -2.374      0.068     -0.823     -2.725     -0.445     -0.130      0.080     -2.134      0.812      0.710     -0.390      0.225     -2.275      0.600      1.205      1.119     -1.310      0.425      0.446      0.530      1.526      0.377      0.330     -2.983     -0.263     -1.701     -0.335      0.927     -3.099     -1.338      0.333     -0.302     -0.967      0.275
     0.907      0.696     -0.161     -1.816      1.037      1.324     -0.907      1.543      0.386      1.324      1.724     -2.374     -0.932     -1.823      1.275      1.555      0.870      1.080     -2.134      0.812      1.068     -0.350      0.138     -0.525      1.059     -0.027      0.895     -0.468     -1.447      0.105      0.209     -0.577      1.608      0.747      0.684      0.203     -1.911     -0.991     -1.499      0.736      0.538      1.206      0.891     -1.864     -0.084
     0.907      0.696      1.839      2.184      0.037      1.324      1.093      0.543      0.386      0.324      0.724      1.626      1.068      1.177      0.275      0.555     -0.130      0.080     -0.134     -1.188      0.414      0.395      0.593      0.448     -0.404      0.457      0.316      1.135      1.879      0.524      0.761      0.754     -0.087     -0.026      0.343      0.135      0.862      0.169      0.852      0.282      0.062     -0.588     -0.807     -0.262     -0.832
    -0.093      0.696      0.839     -0.816      1.037      0.324      1.093      0.543      0.386      0.324      0.724      0.626      0.068      0.177     -0.725     -0.445     -0.130      0.080     -1.134      0.812     -0.171      0.333      0.379     -0.811      0.591      0.118      0.433      0.504     -0.055      0.392      0.447      0.724      0.074      0.933      0.038      0.928     -0.066     -0.563      0.842     -0.985     -0.352     -0.476     -0.402     -0.795      0.290
     0.907     -0.304      0.839      0.184     -2.963     -1.676      0.093     -1.457      1.386     -0.676     -2.276     -1.374      0.068     -0.823     -0.725     -1.445     -2.130      0.080      0.866     -1.188     -1.216     -0.910      0.224      1.137     -1.744      2.162      0.487      0.700     -0.866     -1.165     -0.293      0.877     -1.686      0.553      0.273     -0.571     -0.043     -0.290     -1.821      0.028      0.081     -1.169     -0.252      0.401      0.430
     0.907      0.696      1.839     -0.816      1.037      1.324     -0.907      0.543     -0.614      1.324     -2.276     -0.374      0.068     -1.823      0.275      1.555     -0.130     -0.920     -2.134      0.812     -0.114     -0.083     -0.699     -1.578      0.861      0.968      0.828      2.659      0.729      0.214      1.387     -0.726      1.315      0.848      0.790     -2.050     -0.257      0.995     -0.612     -0.142      1.613      0.009      0.133     -1.203      0.028
    -0.093      0.696     -1.161     -1.816     -1.963      0.324      1.093      0.543     -1.614     -0.676      1.724      1.626      0.068     -1.823     -0.725      0.555      0.870     -0.920      0.866     -0.188      0.636      0.742     -0.094     -1.994     -0.987     -0.698      0.044     -1.075      0.298     -0.886     -0.544      0.346      0.617      0.081     -0.026      0.623      0.493      0.068     -0.182     -0.094     -0.257     -0.117     -0.872      1.900      0.662
    -0.093     -0.304      1.839      1.184     -0.963     -0.676      0.093      1.543      0.386     -0.676     -1.276     -0.374      0.068      1.177     -0.725     -0.445     -1.130      0.080     -0.134     -1.188     -0.730     -0.312      0.437      1.243     -0.245      0.684      0.115      1.456      0.030     -0.590     -0.002      0.534      1.043     -0.638     -0.536     -0.210      0.029     -0.475      0.231     -0.909      0.296     -0.842     -0.412     -0.614     -0.919
    -2.093     -2.304     -0.161     -0.816      0.037      0.324      0.093      1.543      1.386      0.324     -2.276      1.626     -0.932      0.177      1.275      0.555     -0.130      0.080      0.866     -2.188     -1.061      0.191     -0.143      0.131      0.184     -0.933     -2.563     -0.087     -0.892     -0.196      1.194     -0.136      1.768      1.263      0.543     -0.673      1.188     -0.433      0.036      1.062      1.682     -0.350      0.216      0.701     -2.234
     0.907     -2.304     -0.161      2.184      1.037      0.324     -2.907      0.543      0.386      1.324     -1.276     -0.374      0.068      2.177      1.275     -0.445     -1.130     -0.920     -0.134      0.812     -0.608     -0.523     -0.121      0.942      1.626      1.393     -1.996      0.062      1.189     -0.535      0.955     -2.241      0.723     -0.406      0.513     -0.450      0.440      0.200      1.379      0.539      0.271     -0.465     -0.825     -0.635     -0.617
     0.907      0.696      0.839     -1.816      1.037      0.324      0.093      0.543     -1.614      1.324      1.724     -0.374      0.068     -1.823      1.275      0.555      0.870      0.080     -2.134      0.812      0.878      0.399      0.088     -1.643      1.423     -0.056      0.233      0.801     -0.194     -0.227     -0.604     -0.273      0.485     -0.234      0.552      0.413     -1.057     -0.009     -0.681      0.811     -0.346      0.384     -0.085     -1.309     -0.525
    -2.093     -0.304     -0.161      0.184      0.037      1.324      1.093      1.543      2.386     -0.676     -0.276     -2.374      1.068      0.177      0.275      0.555      0.870      0.080     -0.134     -0.188     -0.180     -0.869      0.284      0.417      0.087     -1.879      0.477     -0.379     -0.220     -0.142      1.494      2.036      1.296      1.913     -0.768     -0.026     -1.151      0.586     -0.170      0.215      0.813      1.738     -0.353     -0.331     -0.325
     0.907      0.696      0.839      1.184      1.037      1.324      1.093      0.543     -0.614      0.324      0.724      0.626     -0.932     -0.823      0.275      0.555     -0.130      1.080      0.866      0.812      0.449      0.207      0.080      0.567      0.231      0.564      0.522      0.738      0.551      0.808      0.905      0.897      0.496     -1.205      0.269      0.001      0.323     -1.122     -1.165      0.165      0.142     -0.454      0.961      0.758      0.631
     1.907     -1.304      1.839      2.184      1.037      1.324      0.093      1.543      1.386     -1.676      1.724     -2.374      1.068      1.177      1.275      1.555     -1.130      1.080      0.866      0.812      0.767     -1.238      0.606      1.499      0.064      1.320     -0.128      1.292      0.677      0.988      0.650      1.259      0.794      0.246     -1.695      0.630     -0.463      0.261      0.045      1.164      0.816      0.208      0.291      0.216      0.732
     0.907      0.696     -2.161      0.184      1.037     -0.676      0.093      0.543      0.386      0.324     -0.276     -1.374     -0.932     -0.823     -0.725      0.555     -0.130      0.080      0.866     -1.188     -0.162     -0.064     -0.117     -0.107      0.147      1.023      0.794     -2.004      0.156      0.942     -0.744      0.191      0.820      0.589      0.298     -0.043     -1.199     -0.886     -0.886     -0.809      0.799     -0.107      0.299      0.861     -1.273
    -0.093     -3.304     -0.161     -1.816      0.037     -0.676      1.093      1.543      1.386      1.324     -0.276      1.626      1.068     -1.823      1.275      1.555      0.870      1.080      1.866     -0.188      0.260      0.134      0.470     -1.151      0.234     -0.278     -3.458     -0.597     -0.661     -0.252     -0.967      0.912      1.113      2.258      1.217     -0.788      1.331      0.496     -0.969      1.166      1.245      0.749      0.449      2.365     -0.379
     0.907     -0.304      0.839      0.184      1.037      1.324      1.093     -0.457      0.386      0.324      0.724      0.626      0.068     -1.823     -0.725      0.555      0.870      0.080      0.866      0.812      1.279      0.372      0.383      0.427      0.833     -0.471     -0.673      0.474     -0.232      0.157     -0.041      0.743     -0.951      0.032     -0.129     -1.164     -0.017     -0.599     -2.329     -1.087     -0.783      0.460     -0.605      0.452      0.153
    -1.093     -0.304     -0.161      0.184     -1.963      0.324     -1.907     -0.457      1.386     -0.676      0.724      0.626      1.068      1.177     -1.725      0.555     -2.130      0.080     -1.134     -3.188      0.336     -0.624      0.283      1.068     -2.229     -1.394      0.370     -0.530     -1.004      0.154     -0.003     -1.255     -0.751      0.507      0.629      0.304      1.554      0.698      0.380     -0.816      0.153     -1.295     -0.370     -1.769     -1.068
    -0.093     -0.304     -1.161     -0.816     -2.963     -1.676     -1.907      0.543     -0.614     -1.676      0.724     -0.374     -0.932     -0.823     -1.725      1.555      0.870      0.080      1.866     -0.188      0.435      0.419     -0.332     -0.262     -0.628     -0.450     -0.675     -0.724     -0.468     -2.164     -1.942     -2.273      0.832     -0.227     -1.342      0.236     -0.943     -0.366     -0.633     -1.346      1.036      0.417      0.546      2.111      0.298
     0.907     -1.304     -0.161      0.184     -0.963      0.324      0.093     -0.457     -0.614     -0.676     -1.276      0.626     -1.932      0.177     -1.725     -0.445     -3.130     -0.920      0.866     -0.188     -0.477     -0.619     -0.776      0.047     -0.479      1.503     -0.619      0.491      0.075     -0.493      0.906      0.794      0.295     -0.598     -0.393     -0.630      1.364     -0.865      0.172     -1.379      0.038     -2.408      0.142      0.788      0.048
     1.907      0.696      0.839      1.184     -0.963      1.324     -0.907      1.543      0.386     -0.676      0.724      0.626      0.068      1.177     -0.725      1.555      0.870      1.080     -0.134      0.812      0.968      0.329      0.309      0.295     -0.302      0.979      0.326      0.586      0.875     -0.676      0.392     -1.259      1.391      0.159     -0.648     -0.693      0.174     -0.521      0.793     -0.580      0.493      0.634      0.586     -0.234      1.135
    -0.093     -0.304      0.839     -0.816     -0.963     -0.676      0.093     -0.457      0.386      0.324      0.724     -0.374      1.068     -0.823      0.275      0.555     -0.130      0.080      1.866     -1.188      0.580     -0.197      0.434     -0.082     -0.569     -0.662     -0.177      0.496     -0.639     -0.292     -1.153      0.253     -0.781      0.427      0.538     -0.178     -0.019      0.434     -0.768      0.410     -0.090      0.054     -0.609      1.851     -0.677
     0.907     -0.304     -1.161      0.184     -1.963      0.324      1.093     -0.457     -0.614     -0.676      0.724      0.626      0.068      0.177      0.275      0.555      0.870      0.080     -0.134     -1.188      0.086      0.169     -0.230      0.233     -1.279      0.794     -0.285     -0.924     -0.151     -0.649      0.119      0.848     -0.314     -0.596      0.008      0.618      0.433      0.330      0.157      0.835      0.556      0.731      0.506     -0.056     -0.009
     0.907     -0.304     -0.161     -0.816      0.037      0.324      0.093     -1.457      0.386     -1.676      0.724     -0.374      0.068     -0.823     -0.725      0.555     -0.130      0.080     -0.134     -0.188      0.398     -0.051      0.110     -0.952     -0.509      0.532     -0.276     -0.508      0.047      0.557      0.075      0.087     -1.512      1.191     -1.580      0.154     -0.343     -0.144     -0.128     -0.569      0.012      0.135     -0.166      0.441      0.144
    -2.093     -0.304     -1.161      1.184     -0.963     -1.676     -0.907     -0.457      0.386     -0.676     -2.276     -0.374      1.068      1.177     -0.725     -0.445     -1.130      0.080     -1.134     -1.188     -0.934     -0.532     -0.074      0.226     -1.254     -1.057      0.323     -1.228      0.828      0.307     -0.596     -0.248     -0.400      0.290     -0.100     -0.954      0.299      1.305      1.074     -0.140      0.541     -0.529      0.176     -1.279     -0.054
    -2.093      0.696      1.839      1.184      1.037     -2.676     -2.907      1.543     -1.614     -2.676     -2.276     -2.374      1.068      2.177      1.275      1.555      0.870     -2.920     -2.134     -3.188     -0.648     -0.781     -0.477      0.270     -0.884     -1.523      1.398      2.297      0.966      1.824     -2.098     -2.109      2.159     -1.851     -2.195     -1.289     -1.384      1.825      2.042      1.532      2.261      1.823     -2.217     -2.234     -2.461
     1.907      0.696     -1.161      2.184      1.037      1.324      1.093      0.543      1.386      1.324      1.724      1.626      0.068      2.177      1.275      1.555      0.870     -1.920      0.866      0.812      0.743      0.582     -0.858      0.658      1.140      1.213      0.085     -0.431      1.454     -0.029      0.490      0.553      1.602      1.059      0.735      0.643      0.806      1.302      1.535      0.611      0.658      0.160     -0.771      0.493     -0.155
    -1.093      0.696     -2.161      2.184     -0.963     -1.676     -1.907      0.543      1.386      0.324      0.724      0.626      1.068      2.177     -0.725      1.555      0.870     -1.920     -2.134     -0.188      0.025      0.281     -0.382      1.522      0.331     -1.189      0.445     -1.825      0.626     -1.270     -1.716     -2.182      0.892      0.198      0.117      0.604      0.173      1.400      0.783     -0.836      1.288      0.500     -1.190     -2.767     -0.310
    -1.093     -0.304     -0.161     -1.816      1.037      0.324     -1.907      1.543     -1.614      1.324     -1.276     -2.374     -0.932      1.177      0.275     -1.445     -1.130      1.080     -1.134      0.812     -1.046     -0.641      0.215     -0.895      1.112     -0.157      0.466     -0.735     -0.835      0.010      1.375     -1.215      1.255     -0.627      0.772      0.066     -1.474     -1.261      1.789     -0.189     -0.196     -0.082      0.848     -0.754     -0.175
    -0.093      0.696     -0.161     -1.816      1.037     -0.676     -0.907     -2.457     -0.614     -2.676     -0.276      1.626      1.068     -0.823     -0.725     -0.445     -1.130          *      0.866      0.812     -0.500      0.242      0.794     -1.440      0.164      0.211      0.528     -1.028     -0.318      0.800     -0.063     -1.194     -3.212      0.573     -2.641      0.433      1.355      0.166      0.255     -0.958     -0.037     -1.284      0.212      1.530      0.705
     1.907      0.696     -1.161      1.184      0.037      0.324      0.093      0.543      0.386     -0.676      0.724      1.626      1.068      0.177     -0.725     -1.445      0.870     -0.920      0.866     -0.188      0.360      0.700     -0.080      0.418     -0.629      1.447     -0.095     -1.026      0.673      0.548     -0.174     -0.591      0.636     -0.075     -0.413      0.131      0.357      1.168     -0.087     -0.466     -1.716      0.185     -0.711      0.439      0.429
    -2.093     -0.304     -0.161      1.184      1.037      1.324     -2.907     -1.457     -1.614      1.324      0.724     -0.374     -0.932     -0.823      1.275     -0.445      0.870      0.080     -1.134      0.812      0.278      0.240     -0.287      0.084      0.725     -2.347     -0.529      0.171      1.181      0.309      1.067     -2.921     -1.188     -1.610      0.876      0.456     -0.811     -0.480     -0.888      0.808     -0.644      0.497      0.564     -1.252      0.290
     0.907     -1.304     -2.161     -1.816      1.037     -0.676     -1.907     -0.457     -1.614     -0.676      0.724      0.626      0.068      0.177      0.275      0.555      0.870      1.080     -1.134      0.812      0.627      0.419     -0.106     -1.283      0.368      0.193     -1.571     -2.010     -0.391      0.850     -1.309     -2.304     -0.279     -0.582     -0.770      0.004     -0.168      0.311      1.212      0.127     -0.281      0.463      1.220     -0.541      0.297
     1.907      0.696      1.839     -0.816      1.037      1.324      1.093      1.543     -1.614      1.324      0.724     -0.374      1.068     -1.823      1.275      0.555      0.870      1.080     -1.134      0.812      0.474      0.351      0.865     -0.817      0.278      1.486      0.355      1.017      0.087      0.579      0.942      0.785      0.581     -1.087      1.262      0.018     -0.766     -0.236     -1.245      0.970     -0.004      0.498     -0.087     -0.728      0.613
    -0.093      0.696      1.839      1.184      1.037      1.324     -0.907      1.543      0.386     -0.676     -1.276     -0.374      1.068      2.177     -0.725     -1.445     -0.130      1.080     -1.134      0.812     -0.445      0.100      0.868      0.678      0.055      0.172      0.723      0.859      0.445      1.036      1.730     -1.232      0.559     -0.074     -0.676     -0.634     -0.469     -0.221      1.665     -0.894     -1.000     -0.020     -0.229     -1.602      0.705
    -0.093      0.696     -1.161      0.184      0.037      1.324      1.093      0.543      0.386     -0.676     -2.276      1.626      0.068     -1.823     -0.725     -0.445     -0.130      1.080     -0.134      0.812     -0.826      0.612      0.188     -0.145      0.330      0.790      0.136     -1.396      0.306     -0.296      2.106      0.369      0.212      0.712     -0.885     -1.151      0.500     -0.170     -1.701     -0.756      0.340     -0.886      0.800      0.019      0.437
     1.907      0.696     -0.161      0.184      1.037      1.324      1.093     -2.457      2.386      1.324      1.724     -1.374     -0.932      1.177     -0.725      1.555      0.870     -1.920     -0.134      0.812      1.044      0.187     -0.648      0.971      0.934      0.888      0.434      0.556     -0.750      0.098      0.167      1.003     -1.697      1.565      0.873      0.165     -1.696     -0.051      0.313     -1.193      0.320      0.588     -0.925     -0.461      0.068
    -0.093     -0.304     -2.161      2.184      1.037      0.324     -1.907      1.543      2.386      0.324     -0.276      0.626      1.068      2.177      0.275     -0.445     -0.130     -1.920     -2.134     -0.188      0.040      0.088     -0.102      2.128      0.252      0.057     -0.260     -2.050      0.063      0.782      0.264     -1.993      1.564      0.799      0.161     -0.334      0.666      1.267      0.395      0.129     -0.461     -0.235     -1.697     -3.161     -0.289
    -1.093      0.696     -2.161      0.184      1.037     -1.676      1.093      0.543      0.386      0.324     -2.276      0.626     -0.932      1.177      0.275     -1.445      0.870      0.080     -1.134      0.812     -1.746      0.481     -0.349      0.351      1.030      0.723      0.377     -1.895     -0.270     -0.066     -0.017      0.584      0.985      0.150     -0.104      0.240     -0.188     -0.571      0.889     -0.231      0.485      0.361      0.654     -1.385     -0.129
     0.907      0.696     -1.161     -1.816     -0.963      1.324      1.093      1.543     -1.614      1.324      0.724      1.626      1.068     -1.823      1.275      0.555      0.870      1.080     -2.134      0.812      0.826      0.638      0.645     -0.943      0.133      0.002      0.172     -1.752     -0.920     -1.157      0.485      0.444      0.976     -0.992      1.272     -0.462      0.625      0.037     -1.052      1.065     -0.282      0.051      0.153     -1.630      0.457
    -2.093     -1.304     -0.161      0.184      0.037     -2.676     -0.907     -0.457     -1.614     -0.676     -2.276     -2.374     -1.932      0.177     -0.725     -2.445     -1.130      1.080     -1.134     -0.188     -1.966     -1.295     -0.185     -0.577     -0.510     -0.100      0.009      0.011      0.651      0.475     -0.704      0.467     -0.183     -0.858     -0.200      0.621     -0.480     -1.546      0.640     -0.532     -0.448      0.385      1.279     -0.833      0.237
    -0.093      0.696     -0.161     -0.816      1.037     -0.676      1.093      1.543      0.386     -0.676     -0.276      1.626      1.068     -0.823     -0.725     -0.445      0.870      0.080     -0.134      0.812     -0.652      0.763      0.692     -0.398     -0.065      0.640     -0.197     -0.836     -0.353      1.013      0.131      0.253      0.831      0.678     -0.747      0.728      0.486      0.160     -0.597     -0.526      0.078     -0.082     -0.672      0.252      1.037
    -0.093     -1.304     -0.161      0.184     -0.963     -0.676     -0.907     -0.457      0.386     -0.676     -0.276     -0.374     -0.932      0.177     -0.725     -0.445     -1.130     -0.920     -0.134     -1.188     -0.238     -0.209     -0.552      0.150     -0.246      0.258     -0.991      0.309      0.138     -0.712     -0.425     -0.609      0.182      0.013     -0.426      0.186      0.071     -0.141     -0.042     -0.621     -0.178     -0.994     -0.154     -0.216     -0.863
    -1.093     -0.304     -1.161     -0.816      0.037      0.324      0.093      0.543     -0.614     -1.676     -1.276     -1.374      0.068     -1.823      0.275     -0.445      0.870      1.080     -1.134      0.812     -0.695     -0.108      0.233     -0.483     -0.243     -0.282     -0.172     -1.442     -0.301      0.283      1.096      0.230      0.426     -0.124     -1.784     -0.319     -1.117     -0.341     -1.325      0.508      0.391      0.976      0.735     -0.874      1.041
    -0.093     -0.304      0.839      0.184      0.037      0.324      0.093      0.543     -0.614     -0.676     -0.276      0.626      1.068     -0.823     -0.725     -1.445     -0.130      0.080     -0.134     -0.188     -0.107      0.018      0.160     -0.486     -0.174     -0.023     -0.343      0.506      0.449      0.250      0.489     -0.190      0.300     -0.260     -0.526     -0.032      0.705      0.787     -0.361     -0.747     -1.189     -0.025     -0.036      0.077      0.012
    -0.093      0.696     -1.161      0.184      1.037      0.324      1.093     -0.457      0.386      0.324      0.724      1.626      0.068      1.177      0.275      0.555      0.870     -1.920      0.866      0.812      0.644      0.804     -1.114      0.635      0.349     -0.583     -0.013      0.046     -0.562      0.915     -0.339      0.266      0.757     -0.200      0.229     -0.373      0.348      1.522      0.709      0.014     -0.162     -0.097     -0.104      0.582      0.556
    -1.093      0.696      0.839     -1.816      0.037      0.324      1.093      1.543      0.386     -0.676      0.724      0.626      1.068     -1.823      0.275      1.555      0.870      1.080      1.866      0.812      0.357      0.552      0.923     -1.077      0.532     -1.476      0.014     -0.049     -0.687     -0.500      0.052      0.649      0.465      1.265     -0.839      0.281     -0.251     -0.293     -1.095     -0.011      1.145      0.358     -0.284      2.278      0.422
    -1.093     -0.304      0.839     -0.816     -0.963     -0.676      0.093      0.543      0.386     -0.676     -0.276     -0.374      0.068     -0.823      0.275      0.555      0.870      1.080     -0.134     -0.188     -0.441      0.094      0.273     -0.602     -0.393     -0.548     -0.303      0.507     -0.087     -0.607     -0.344     -0.072      0.150      0.790     -0.280      0.351     -0.411      0.040     -0.372      0.520      1.183      0.600      0.729      0.349     -0.068
     0.907     -0.304     -1.161      0.184      1.037      0.324     -1.907     -1.457      0.386      0.324      1.724      0.626      0.068     -0.823      0.275      0.555     -0.130     -0.920     -1.134      0.812      0.823      0.314      0.079      0.018      0.448      0.133     -0.454     -1.257      0.148      0.672     -0.592     -2.108     -1.652      0.418     -0.123      0.558      0.008      0.029     -0.748      0.001     -0.520     -0.524     -0.971     -1.112      0.240
     0.907      0.696     -1.161      0.184      0.037      0.324      1.093     -1.457      0.386      1.324      0.724      0.626      1.068      1.177      0.275      1.555      0.870      1.080     -0.134      0.812      0.694      0.553      0.295     -0.075      0.699      0.251      0.128     -1.528      0.219     -0.802     -0.366      0.686     -1.651      0.578      0.824     -0.250     -0.199      0.571      1.416      0.015      0.818      0.264      0.511     -0.163      0.368
    -2.093      0.696     -0.161      0.184     -0.963      0.324      1.093     -1.457      0.386      0.324     -2.276     -0.374     -0.932      0.177     -0.725     -1.445      0.870     -0.920      0.866      0.812     -1.165     -0.244     -0.778      0.000      0.482     -0.990      1.073      0.615      0.290     -1.448      1.584      1.470     -0.602      0.491     -0.003     -0.572     -0.061      0.109      0.223     -1.007     -0.221      1.183      0.272      0.781      0.166
    -0.093     -0.304     -0.161      0.184      0.037     -1.676      0.093     -0.457      0.386     -0.676     -0.276      0.626      0.068      0.177     -0.725     -0.445     -0.130      0.080     -0.134     -1.188     -0.436      0.086      0.179      0.435     -0.312      0.513     -0.537     -0.516     -0.243      0.432     -1.425     -0.081     -0.673     -0.054     -0.498      0.288      0.508     -0.255     -0.230     -0.466      0.083     -0.187     -0.186     -0.273     -0.809
    -2.093      0.696      0.839      1.184      1.037      1.324      1.093      0.543      1.386      1.324     -2.276      1.626      0.068      1.177      0.275     -1.445      0.870      1.080      0.866      0.812     -1.068      0.583      0.218      1.403      1.434     -1.150      0.054      0.602     -0.228     -0.240      2.351      0.631      0.223      0.271      0.510     -0.614      0.645     -0.294     -0.024     -0.431     -0.171      0.197      0.824      0.168     -0.340
    -0.093      0.696      0.839     -0.816     -0.963      0.324      0.093      0.543     -0.614      1.324     -0.276     -0.374      0.068     -0.823      1.275     -0.445     -0.130      1.080     -2.134     -0.188     -0.585     -0.002      0.790     -1.336      0.558      0.450      0.699     -0.002      0.560     -1.484      0.832      0.153     -0.191      0.405      1.039      0.790     -0.264     -0.963      0.262      0.930      0.230     -0.152     -0.034     -1.512     -0.644
    -1.093     -3.304     -2.161      2.184      1.037     -1.676     -1.907     -2.457     -0.614     -1.676      0.724      1.626     -2.932      2.177      1.275      0.555     -0.130     -1.920      1.866      0.812     -0.321     -0.453     -1.449      1.706     -0.404     -0.622     -2.783     -0.794      0.363      1.388     -1.319     -1.521     -0.785     -1.866     -1.481      1.062      2.260     -0.763      0.904      1.422      0.928      0.408      0.255      0.812      0.961
     1.907     -1.304      0.839     -1.816      1.037      1.324      0.093     -0.457     -1.614      0.324      1.724     -1.374     -0.932     -1.823     -0.725      0.555      0.870      1.080     -1.134      0.812      0.828      0.191     -0.245     -1.209      0.893      0.958     -1.445      0.947     -0.621      0.164      0.426      0.009     -0.267     -0.613     -0.049      0.371     -1.457     -0.696     -0.770     -1.174     -0.388      0.695      1.446     -0.455      0.180
    -2.093      0.696      1.839     -0.816      1.037     -1.676      1.093      0.543     -1.614      1.324     -0.276     -0.374      1.068     -1.823      1.275     -0.445     -2.130      1.080      1.866      0.812     -0.191     -0.584      0.966     -0.546     -0.282     -1.889      1.341      0.783     -0.359      1.321     -1.548      1.618     -0.456     -1.172      1.330     -0.081      0.613     -0.213     -1.367      1.525     -0.376     -1.549     -0.338      2.214      0.773
     0.907      0.696      0.839     -0.816      1.037      1.324      1.093     -1.457     -0.614      0.324      1.724      0.626      0.068      1.177      1.275      0.555      0.870      0.080     -1.134      0.812      1.033      0.742      0.043     -0.626      0.075     -0.261     -0.045      0.594     -0.399      0.818      0.132      0.467     -1.471     -0.305      0.128      0.357     -0.274      0.162      1.696      1.182     -0.577     -0.013      0.127     -0.768      0.662
    -0.093      0.696      0.839      2.184      0.037      1.324      1.093      0.543     -0.614      1.324      1.724      0.626      1.068     -0.823      0.275     -0.445      0.870      0.080      0.866     -0.188      0.840      0.498      0.448      0.534     -0.110     -0.873     -0.017      0.200      1.676      0.223      0.430      0.505      0.088     -1.130      1.393      0.521     -0.293      0.489     -1.219      0.412     -1.438      0.234     -0.595      0.479      0.012
     1.907     -1.304     -0.161      0.184      1.037      1.324     -0.907     -0.457     -1.614      1.324      1.724     -1.374      1.068      2.177      1.275      1.555      0.870      1.080     -1.134      0.812      0.888     -0.148      0.288      0.422      0.737      0.946     -1.266     -0.641     -0.173      0.286      0.267     -0.832     -0.812     -2.006      0.960      0.434     -1.132      0.546      1.841      0.869      0.468      1.091      0.650     -1.408      0.238
    -2.093     -1.304     -2.161      0.184     -1.963     -2.676     -0.907     -0.457      2.386     -0.676     -0.276     -0.374     -1.932      2.177     -0.725     -2.445     -2.130     -0.920      1.866     -2.188     -1.611     -1.084     -0.997      1.890     -1.508     -0.461     -0.139     -1.296     -1.680     -0.444     -0.748      0.103      0.590      0.913      0.097      2.078      1.293     -0.567      0.634     -0.127     -0.640     -0.863      0.587      0.954     -0.829
    -1.093     -0.304      0.839     -1.816      1.037      0.324      1.093      0.543      1.386     -0.676      0.724      1.626      0.068     -1.823     -2.725      0.555      0.870      1.080      1.866      0.812      0.583      0.581      0.386      0.056      0.917     -1.568     -0.828      0.424     -1.713      0.063     -0.226      0.427      0.233      1.183     -1.131     -0.231      0.765     -0.489     -1.925     -3.178     -0.319     -0.069      0.597      1.796      0.059
    -0.093      0.696      1.839     -1.816      1.037      1.324      0.093      1.543     -0.614     -0.676      0.724     -0.374      1.068     -1.823      0.275      0.555      0.870      1.080      1.866      0.812      0.391      0.073      0.636     -0.319      0.044     -0.535      0.621      1.271     -1.560      0.993      0.924     -0.022      0.922     -0.410     -0.839     -0.009     -0.468      0.154     -1.532      0.444      0.079      0.931      0.356      2.049      0.821
     0.907     -0.304     -0.161      1.184      0.037      0.324      1.093      1.543      0.386      1.324      0.724     -1.374      0.068      1.177      1.275      1.555      0.870      1.080      0.866      0.812      1.222      0.074      0.572      0.503      1.118     -0.404     -0.275     -0.773      0.768     -1.178     -0.857      1.042      0.983     -0.128      0.758     -0.993     -1.648     -0.776      0.921      0.703      0.343      0.708      0.187      0.744     -0.135
     0.907     -0.304     -1.161     -1.816     -0.963      0.324     -0.907     -0.457      0.386     -0.676      0.724      0.626     -0.932     -1.823     -0.725     -0.445     -0.130      1.080      1.866      0.812      0.138      0.153      0.099     -0.822      0.256      0.833     -0.409     -1.205     -1.082     -1.174      0.127     -1.096     -0.538      1.027     -0.661      0.581      0.310     -1.144     -1.032     -0.791     -0.562     -0.418      0.852      2.138      0.652
     0.907      0.696     -1.161      0.184      1.037      0.324      1.093     -1.457     -0.614     -1.676      0.724      0.626     -0.932      1.177     -2.725     -0.445      0.870     -1.920      0.866      0.812      0.437      0.353     -1.017      0.053      0.476      0.608      0.403     -0.125      0.160      0.630      0.006      0.645     -0.146     -0.522     -1.875      0.120      0.099      0.564      1.160     -2.887     -0.878      0.488     -0.563      0.812      0.370
    -2.093      0.696      1.839      1.184      0.037      0.324      1.093      0.543      1.386      1.324     -2.276      1.626      1.068      2.177      1.275     -0.445     -1.130      1.080     -0.134      0.812     -0.904     -0.074      0.589      1.218      0.311     -1.280      0.586      1.110     -0.090     -0.175      1.241      1.264      0.097      0.351      1.146     -0.906      1.701      0.277      1.124      1.293      0.628     -1.172      0.170     -0.699      0.581
    -1.093     -1.304      0.839      0.184      0.037      0.324     -0.907      0.543     -0.614      0.324     -0.276     -0.374      0.068      0.177     -0.725     -0.445     -1.130     -0.920      0.866     -0.188     -0.696     -0.365     -0.079      0.102      0.360     -0.498     -0.903      0.906      0.172     -0.507      0.986     -0.559      0.673     -0.780      0.212      0.742      0.090      0.123      0.073     -0.837      0.347     -0.689     -0.686      0.855     -0.593
     1.907      0.696      1.839      0.184     -0.963     -0.676     -0.907     -0.457      1.386     -0.676     -0.276      1.626     -0.932     -0.823      0.275      1.555     -0.130     -2.920     -0.134     -1.188      0.121      0.101     -1.210      0.521      0.346      1.602      0.421      3.176     -0.406     -1.127     -0.822     -1.046      0.868      0.964     -0.815     -0.483      1.424      0.739     -1.098     -0.003      1.452     -0.098     -1.174     -0.442     -1.204
    -2.093     -1.304      0.839      0.184      0.037     -2.676     -1.907      0.543     -0.614     -0.676     -1.276     -1.374      0.068     -0.823     -0.725     -2.445     -1.130      0.080     -1.134     -0.188     -1.012     -1.127      0.290     -0.271     -0.546     -0.999     -0.254      0.600      0.425      0.706     -1.788     -0.799      0.079     -0.341     -0.236      0.319      0.399     -0.334     -0.536     -0.527     -1.287      0.121     -0.347     -1.278      0.318
     0.907     -0.304      1.839      2.184      1.037      1.324     -0.907     -1.457      0.386      0.324     -2.276     -0.374      0.068      0.177     -0.725      0.555     -1.130      0.080      0.866      0.812     -0.462     -0.214     -0.018      1.892      0.444      1.330     -0.141      1.779      0.331      0.673      1.778     -0.773     -1.612     -0.970      0.048     -1.681     -0.049      0.062     -1.250     -0.769      1.010     -0.940      0.089      0.047      0.483
    -1.093     -1.304      0.839      0.184      0.037      0.324      1.093      1.543     -0.614      0.324     -0.276      0.626      0.068     -0.823     -0.725      0.555      0.870      0.080      1.866      0.812     -0.237      0.436     -0.262      0.307      0.689     -0.914     -1.795      1.052     -0.085     -0.637      0.511      0.666      1.796     -0.911     -0.093     -0.046     -0.009      0.515     -1.166     -1.325      0.916      0.494      0.150      1.469      0.201
     0.907      0.696     -2.161     -1.816      1.037      1.324      1.093     -1.457     -0.614      1.324      1.724      1.626     -0.932     -0.823      0.275      1.555      0.870     -1.920     -1.134     -3.188      0.711      1.115     -1.005     -1.160     -0.446      0.040     -0.201     -1.255     -0.491      1.330      0.444     -0.004     -0.210      0.371      1.475      0.588      0.078      0.501      0.126      0.510      0.861     -0.402     -0.459     -0.804     -2.671
    -2.093     -1.304     -0.161      0.184      1.037     -2.676     -1.907     -1.457      0.386      1.324     -0.276      0.626      0.068      1.177     -2.725     -0.445     -1.130     -2.920     -1.134     -1.188     -0.176     -0.222     -1.197     -0.156     -0.259     -1.795     -0.967      0.973      0.406      1.341     -2.431     -1.880     -0.057      0.522      1.406     -0.125      1.024      1.747      1.232     -2.439     -0.128     -0.933     -1.259     -1.028     -0.966
     0.907      0.696      1.839      2.184     -1.963      1.324     -0.907     -1.457      2.386      1.324     -1.276      0.626      1.068      2.177     -0.725      0.555     -0.130     -0.920     -1.134     -2.188     -0.427     -0.140      0.031      2.842     -1.420      1.419      0.914      1.643     -0.595     -0.517      1.571     -0.691     -1.540      0.177      1.909     -0.707      0.774      1.011     -0.125     -0.101      0.950      0.094     -0.868     -2.686     -0.957
    -0.093      0.696      1.839     -1.816     -0.963     -0.676     -0.907      1.543     -0.614      0.324     -0.276     -0.374     -0.932     -1.823      1.275     -0.445     -1.130      0.080      1.866      0.812     -0.267     -0.274     -0.039     -0.225      0.326      0.263      0.962      1.821     -1.566     -1.110     -0.390     -0.577      1.548     -0.344      0.136      0.105      0.173     -0.953     -1.628      1.081     -0.161     -0.806      0.062      2.111      0.529
     0.907     -0.304      0.839     -0.816      0.037     -0.676      0.093     -0.457     -0.614      0.324      0.724      0.626      0.068     -0.823      0.275     -0.445     -0.130      0.080      0.866     -0.188      0.124      0.124      0.184     -0.991      0.093      0.800     -0.331      0.530      0.084     -0.053     -0.765      0.089     -0.737      0.195      0.187      0.523      0.477     -0.171     -0.052      0.210     -0.780     -0.151      0.126      1.244     -0.345
    -0.093      0.696     -0.161      1.184     -0.963     -1.676      1.093      1.543      0.386      0.324      0.724          *      1.068      0.177      1.275     -0.445      0.870      0.080      0.866     -0.188     -0.493      0.541      0.516      0.994     -0.518      0.368      0.154     -0.565      0.017     -0.397     -1.182      0.548      0.807     -0.295      0.616      1.435      0.402      0.278     -0.571      1.528      0.173      0.210     -0.636      0.528      0.306
     0.907     -0.304      0.839      0.184      1.037     -0.676     -0.907      0.543     -0.614     -0.676     -0.276     -1.374      0.068     -0.823      0.275      0.555     -0.130      0.080      0.866      0.812      0.510      0.046      0.015     -0.542      0.735      0.391     -0.460      0.796      0.799      0.195     -1.210     -0.884      0.544     -0.405     -1.150     -1.106     -1.334      0.100     -0.476     -0.070      0.039     -0.243     -0.066      0.908      0.130
    -1.093     -1.304     -1.161      1.184     -0.963     -0.676     -0.907     -0.457      0.386     -0.676     -0.276     -0.374     -0.932      0.177      0.275      0.555     -0.130     -0.920     -0.134     -2.188     -0.265     -0.121     -0.667      0.890     -0.664     -0.754     -1.102     -0.564      0.286     -0.171     -0.460     -0.847      0.384     -0.429     -0.222      0.188     -0.205      0.048     -0.547      0.537      0.911     -0.157     -0.097     -0.607     -1.669
    -2.093      0.696      0.839      0.184      1.037     -1.676      1.093     -1.457     -0.614      0.324      1.724      1.626      1.068      2.177      0.275     -2.445      0.870      1.080     -0.134      0.812     -0.260      0.607      0.815      0.211      1.104     -1.836      0.133      0.151      0.201      0.010     -1.460      0.352     -2.450     -0.678     -0.233      2.123      0.706     -0.145      1.991     -0.300     -2.145      0.374     -0.032     -0.432     -0.061
    -2.093     -1.304     -2.161     -1.816      1.037     -0.676      0.093     -2.457     -1.614      1.324     -2.276     -2.374     -2.932     -1.823     -0.725     -0.445     -2.130     -2.920     -2.134      0.812     -1.076     -1.569     -1.428     -1.787      1.484     -0.919      0.379     -0.962      0.025     -0.390      0.545      1.596     -0.836     -0.239      0.481     -0.751      0.042     -0.857     -0.552     -1.398      0.773     -0.239     -0.783     -1.335     -0.717
     0.907      0.696     -0.161      1.184      0.037     -0.676      0.093      0.543     -0.614     -0.676     -0.276      0.626     -0.932     -0.823     -0.725     -0.445     -0.130     -0.920     -0.134     -0.188     -0.108      0.195     -0.653     -0.286      0.033      1.067      0.461      0.477      1.377     -0.028     -0.666     -0.088      1.407     -0.259     -0.625     -0.199      0.163     -0.089     -0.725     -0.782     -0.314     -0.539      0.192      0.177     -0.197
     0.907      0.696     -1.161      1.184     -0.963      0.324      1.093      1.543     -0.614      0.324      1.724      0.626      1.068     -0.823      1.275      1.555      0.870      1.080     -1.134     -0.188      1.041      0.448      0.358     -0.194     -0.412     -0.186      0.169     -1.188      1.505     -0.518     -0.808      0.581      1.277     -0.416      0.543     -0.002      0.040      0.461     -0.685      1.474      0.391      0.268      0.444     -0.997      0.132
    -0.093      0.696     -1.161      1.184      0.037      1.324      0.093     -2.457      0.386      1.324     -1.276     -0.374      1.068      1.177      0.275      0.555      0.870     -1.920     -1.134      0.812     -0.718      0.121     -0.444      0.368      0.917      0.765      0.518     -0.641      0.897     -0.793      1.995      0.092     -1.983      0.052      0.781     -0.257     -0.636      1.605      0.681     -0.120      1.449      0.784     -1.124     -1.185     -0.001
     0.907      0.696     -0.161     -1.816      0.037      0.324      1.093     -1.457     -1.614      1.324      1.724     -0.374      0.068     -1.823      1.275      1.555      0.870      1.080     -2.134      0.812      0.887      0.309      0.455     -1.620      0.648      0.094      0.499     -0.605     -0.067     -0.610     -0.657      0.695     -1.910     -0.466      1.025      0.283     -1.031     -0.599     -0.536      0.868      0.497      0.483      0.375     -1.310      0.046
     1.907      0.696     -1.161      1.184      1.037      1.324      1.093     -0.457      1.386     -0.676      0.724     -0.374     -0.932      0.177     -0.725      1.555      0.870      0.080      0.866      0.812      0.501      0.207     -0.374      1.369      0.751      1.627      0.552     -0.763     -0.263      0.089      0.917      0.929     -0.021      0.344     -0.932     -0.098     -0.751     -0.418     -1.154     -1.193      0.847      0.482      0.709      0.324      0.261
     0.907     -0.304     -0.161      2.184      0.037     -1.676      0.093     -1.457      2.386      0.324     -1.276      0.626     -0.932      1.177      0.275      0.555     -0.130     -1.920      0.866      0.812     -0.114      0.143     -0.709      1.447     -0.108      1.201     -0.431      0.619      0.486      0.145     -1.515     -0.065     -0.803      1.380      0.323     -1.229      0.378      0.097      0.012      0.405      0.620     -0.255     -0.633      0.111      0.995
     0.907     -0.304      0.839     -0.816      0.037      1.324      0.093      1.543     -1.614      0.324      0.724      0.626      0.068     -0.823      0.275      1.555      0.870      0.080     -1.134     -0.188      0.857      0.221     -0.021     -1.418      0.235     -0.179     -0.606      0.761      0.680     -0.138      0.521     -0.199      1.564     -0.344      0.032     -0.572      0.195      0.052      0.369      0.123      0.579      0.487     -0.040     -0.391     -0.290
     1.907      0.696      0.839     -1.816      1.037      1.324     -0.907      0.543      0.386      1.324      1.724      0.626      0.068     -0.823      1.275      1.555      0.870      1.080     -1.134      0.812      1.351      0.399      0.257     -1.477      1.292      0.670      0.227      0.590     -0.285     -0.146     -0.031     -1.320      0.344      1.603      0.755     -0.312      0.176     -0.442      0.391      0.673      0.174      0.570      0.669     -0.404     -0.335
     0.907      0.696      1.839      2.184      1.037     -2.676      1.093      1.543     -1.614     -0.676      1.724      1.626      1.068      0.177     -0.725     -0.445     -1.130      1.080      1.866      0.812     -0.231      0.118      1.109      0.672      0.842      1.110      0.488      0.778      1.461      0.328     -2.276      0.985      0.321     -2.161     -1.223      2.062      1.462     -0.512     -0.462     -1.150     -0.256     -1.126     -0.570      1.592      0.067
     1.907      0.696     -0.161      1.184      0.037      1.324      1.093      0.543      0.386      0.324      0.724      0.626      0.068      0.177      0.275      1.555      0.870      1.080      0.866      0.812      0.599      0.557      0.487      0.349      0.193      1.227      0.148     -0.740      1.019     -0.123      0.748      0.467      0.060      0.164      0.384     -0.066     -0.289     -0.650     -0.220      0.271      0.854      0.256      0.298      0.764      0.608
    -0.093      0.696      0.839     -1.816     -2.963      0.324      0.093     -1.457     -0.614     -0.676      0.724     -0.374      0.068      0.177      0.275     -0.445      0.870      1.080     -0.134     -0.188      0.146      0.146      0.015     -0.632     -0.590     -0.385      0.705      0.787     -1.187     -2.044      0.272      0.034     -1.388      0.044     -0.514      0.439     -0.408      0.087      0.645      0.673     -0.595      0.603      0.972      0.087      0.280
    -0.093      0.696      1.839     -0.816     -1.963      1.324     -0.907      1.543      2.386      1.324     -2.276     -0.374      1.068      0.177     -0.725     -0.445      0.870      1.080      1.866      0.812     -0.680     -0.141      0.548      0.943     -0.543      0.568      0.729      1.303     -1.792     -1.379      1.928     -0.667      0.928      1.642      1.461     -1.197     -0.005      0.405     -0.552     -0.379      0.061      0.895      0.283      1.489      1.417
    -0.093     -0.304      1.839      0.184      1.037     -1.676     -0.907     -0.457     -0.614     -2.676     -1.276     -1.374      1.068     -0.823      0.275     -0.445     -1.130      1.080      1.866      0.812     -0.932     -0.392      0.460     -0.158      0.469      0.833      0.057      1.423      0.302      0.647     -0.827     -0.414     -0.818     -0.441     -2.831      0.019     -0.698      0.543     -0.778     -0.083      0.697     -0.730      0.278      1.851      0.391
    -0.093     -0.304     -1.161     -1.816      0.037      1.324      0.093      1.543      1.386      0.324      0.724     -0.374     -0.932     -0.823      0.275      0.555      0.870     -1.920     -1.134      0.812      0.232     -0.019     -0.809     -0.094      0.416     -0.313     -0.402     -0.277     -1.641     -0.409      1.189      0.133      2.289      1.527      0.041      0.241     -0.215      0.367     -0.641      0.019      0.421      0.802     -0.633     -1.346      0.659
     0.907      0.696     -0.161     -0.816      1.037      1.324     -1.907     -0.457     -1.614      1.324      1.724      0.626     -0.932     -0.823     -0.725      1.555      0.870      1.080      1.866      0.812      1.219      0.671      0.327     -1.123      1.155     -0.223      0.041     -0.718      0.118     -0.043     -0.013     -2.630     -0.897     -0.601      0.672     -0.295     -0.236     -1.452      0.042     -1.142      0.122      0.061      0.734      2.475     -0.208
    -0.093      0.696     -1.161      2.184      1.037      0.324      0.093     -2.457      2.386      1.324      0.724     -0.374     -1.932      1.177      0.275      1.555     -0.130     -0.920      0.866      0.812      0.976      0.100     -0.792      1.769      0.964     -1.095      0.582     -0.439      0.371     -0.056     -0.715      0.055     -1.676      1.086      0.914     -0.565     -0.491     -0.796     -0.389     -0.101      0.322     -0.201      0.405      0.195     -0.028
     0.907      0.696      1.839      2.184      1.037      0.324     -2.907     -1.457     -0.614     -1.676      0.724      1.626      1.068      2.177      0.275      0.555     -0.130      0.080      1.866      0.812      0.540      0.719      0.140      1.760      0.072      0.385     -0.108      1.775      0.509      1.103     -0.322     -3.498     -1.494     -1.912     -1.543     -0.164      0.534      0.561      0.939      0.268      0.106     -1.063     -0.068      1.086      0.880
    -0.093      0.696      1.839     -0.816     -1.963     -0.676      0.093      1.543      0.386     -0.676      0.724      0.626      1.068     -0.823     -0.725      0.555     -0.130      1.080     -1.134     -2.188      0.347      0.121      0.672     -0.848     -1.910     -0.620      0.620      1.098      0.015      0.007     -1.121     -0.148      0.775      0.949      0.413      0.339      0.454     -0.057     -0.027      0.108      0.116     -0.240     -0.059     -0.758     -0.448
     0.907     -0.304     -0.161     -1.816      1.037      1.324      1.093      0.543     -1.614      0.324      1.724     -0.374      0.068     -1.823      0.275     -0.445      0.870      1.080      1.866      0.812      1.036     -0.049      0.515     -1.009      0.476     -0.241     -0.330     -0.737     -0.862      0.573      0.196      1.196      0.022     -0.891      0.123      0.399     -0.282     -0.708     -0.825      0.167     -1.503      0.919      0.324      2.120      0.462
    -1.093      0.696      0.839     -1.816      1.037     -1.676     -0.907      0.543     -1.614      1.324     -1.276      1.626      0.068     -0.823      1.275     -1.445     -1.130      0.080      0.866      0.812     -0.837     -0.136      0.521     -0.301      1.030     -0.193      0.897      0.401     -1.414     -0.121     -0.696     -0.898      0.081     -1.307      0.774      0.144      1.709     -0.704     -0.625      0.874     -0.551     -0.881     -0.649      1.027     -0.046
     0.907      0.696     -1.161      0.184      1.037     -0.676      0.093     -1.457     -0.614     -0.676      0.724      1.626     -0.932      0.177      0.275     -0.445     -0.130     -1.920     -1.134      0.812      0.175      0.404     -1.229      0.318      0.901      0.823      0.271      0.172     -0.118     -0.029     -0.897     -0.230     -0.007     -0.875     -0.937      0.089      1.171      0.787      0.116     -0.144     -0.528     -0.595     -0.071     -1.345      0.101
     0.907     -0.304      0.839      2.184      1.037     -0.676     -1.907     -1.457     -0.614     -1.676      0.724      0.626      0.068      1.177     -1.725     -0.445     -1.130     -0.920     -0.134     -2.188      0.111     -0.424     -0.262      0.126     -0.402      0.754      0.010      1.115      2.100      1.687     -0.843     -1.413     -1.161     -0.579     -1.478      0.739      1.236      0.445      1.101     -1.726     -0.652     -0.674     -0.522      0.050     -1.755
    -2.093     -0.304     -1.161     -0.816      0.037      1.324      1.093      0.543      0.386      0.324     -1.276     -2.374     -0.932     -0.823      0.275     -1.445     -0.130      1.080     -0.134     -0.188     -0.586     -0.523      0.078     -0.585      0.926     -1.499      0.240     -1.315     -0.150     -0.899      2.010      1.632      0.307      1.045     -0.371     -0.466     -1.524     -1.198     -0.467     -0.112     -0.792      0.472      1.003      0.010     -1.068
     0.907      0.696     -0.161      0.184     -0.963      0.324      0.093      0.543      0.386     -0.676     -1.276     -0.374      1.068      1.177     -0.725      0.555     -0.130      1.080     -1.134     -0.188     -0.258     -0.708      1.024      0.329     -0.251      1.230      1.166     -1.046      0.026     -0.578      0.499      0.815     -0.594      0.099     -0.414     -0.914      0.783     -0.548      0.809     -0.662      0.910      0.737     -0.531     -1.407      0.081
     1.907     -0.304     -1.161      0.184      0.037      1.324     -1.907     -1.457      0.386      0.324      0.724     -2.374      0.068      1.177      1.275      1.555     -1.130      1.080     -1.134      0.812      0.901     -0.878      0.373      0.709      0.459      0.928      0.541     -1.534     -0.354     -0.437      0.450     -1.099     -1.973     -0.246      0.031     -0.434     -1.138     -0.229      0.479      1.003      0.642     -0.065      0.628     -1.508      0.279
    -2.093     -0.304     -0.161      0.184     -0.963     -0.676      1.093      0.543      2.386     -0.676     -1.276      0.626     -0.932      0.177     -0.725      0.555     -0.130      0.080     -0.134     -0.188     -0.783      0.243     -0.452      1.336     -0.227     -1.099     -0.459      0.276     -1.041     -0.751      0.251      1.032      1.107      1.256     -0.615      0.146      0.300     -0.320     -0.956     -0.657      1.306     -0.460      0.702     -0.964     -0.002
     0.907     -0.304     -1.161     -1.816      0.037     -0.676      1.093     -2.457     -1.614      0.324      1.724     -1.374     -1.932     -1.823      0.275      0.555      0.870      1.080      1.866      0.812      0.803     -0.015     -0.585     -0.420      0.745      0.093     -0.231     -0.488     -1.454     -0.752     -1.537      1.199     -1.887     -1.083     -0.245      0.520     -1.402     -1.174     -1.410     -0.064     -0.425      0.762      2.125      2.140      0.201
     0.907      0.696     -2.161     -1.816      1.037     -1.676      1.093      1.543     -1.614      1.324     -2.276      0.626      1.068     -1.823      1.275      1.555      0.870      1.080     -1.134      0.812     -0.741      0.718      0.580     -1.829      1.345      1.810     -0.172     -2.801     -0.110     -0.280     -0.877      0.417      0.950     -0.320      0.701     -1.005     -0.420      0.222     -0.312      0.547      2.200      0.130      0.204     -0.318     -0.356
    -1.093      0.696      1.839     -1.816      0.037     -1.676      0.093      1.543     -0.614      0.324     -1.276     -1.374      1.068     -1.823      1.275      0.555     -0.130      1.080     -2.134     -0.188     -0.218     -0.541      0.637     -1.960      0.082     -0.870      1.119      1.066      0.035      0.004     -1.256      0.606      0.757      0.811      0.193     -0.846     -0.490      0.127     -0.256      1.355      0.817      0.313      0.024     -1.296     -0.317
     1.907      0.696      1.839     -0.816      1.037      0.324      0.093      1.543     -0.614      1.324      1.724     -0.374      1.068     -1.823      1.275      1.555      0.870      1.080      0.866      0.812      1.093      0.333      0.881     -0.433      1.255      0.804      0.360      0.957     -0.294     -0.135     -0.754     -0.230      0.496     -0.283      0.820      0.178     -1.059     -0.199     -1.514      0.649      0.400      0.529     -0.153      1.104     -0.258
    -0.093      0.696     -0.161     -0.816     -2.963     -1.676     -1.907      0.543     -1.614     -0.676      0.724      0.626      0.068      2.177     -1.725     -0.445     -0.130      0.080     -1.134     -3.188     -0.305     -0.001     -0.237     -0.524     -1.765      0.161      0.724      0.137     -0.354     -1.126     -1.549     -1.849      0.914     -1.101      0.227      1.170      0.676      0.306      2.600     -0.876     -0.194     -0.024      0.414     -0.891     -1.452
     0.907      0.696     -1.161     -1.816     -0.963      1.324      1.093     -2.457      1.386     -1.676      1.724      1.626     -1.932     -1.823     -1.725      1.555      0.870     -1.920      0.866     -1.188      1.183      0.539     -1.308      0.142     -0.529     -0.376      0.287      0.255     -1.895     -0.562      0.024      0.710     -1.005      1.256     -1.240     -0.019      0.801     -0.210     -1.832     -1.329      0.193      0.226      0.041      0.930     -0.752
    -0.093     -0.304     -0.161     -1.816      0.037     -0.676     -1.907      0.543     -1.614      0.324      1.724     -1.374     -0.932     -1.823      1.275      0.555     -1.130      0.080      1.866     -0.188      0.687     -1.021     -0.299     -1.381     -0.769     -0.796      0.687     -0.061     -0.542      0.732     -1.326     -0.818      0.857     -0.463      0.848      0.843      0.190     -0.602     -0.637      1.371     -0.282      0.024      0.567      2.555      0.493
     0.907     -1.304     -2.161      1.184      0.037      1.324     -0.907     -1.457      0.386      1.324      0.724     -2.374      1.068      1.177      1.275      1.555     -2.130      0.080     -2.134      0.812      0.345     -0.969     -0.237      0.315      0.483      0.571     -0.307     -1.848      0.930     -0.499      0.928      0.022     -1.223      0.044      0.928      0.043     -0.850      1.362      0.743      0.978      1.086     -1.007      0.347     -2.171      0.497
     1.907      0.696     -0.161     -0.816      1.037     -0.676     -0.907     -0.457     -1.614      0.324     -0.276      0.626      0.068      1.177      0.275     -1.445     -0.130      0.080     -1.134      0.812     -0.876      0.227     -0.165      0.024      0.305      2.723      0.363      0.066     -0.794      0.786      0.174     -1.150     -0.236     -1.350      0.125      1.028      0.112      0.406      1.265      0.143     -0.547     -0.428      0.188     -1.120      0.508
    -0.093      0.696     -1.161      0.184      0.037      0.324      0.093     -0.457     -1.614     -0.676     -0.276      0.626     -0.932     -0.823      0.275     -1.445      0.870     -1.920     -1.134     -0.188      0.115      0.449     -0.853     -0.457      0.733     -0.196      0.134     -0.381      0.607     -0.597      0.229     -0.228      0.455     -1.214     -1.072     -0.411     -0.027      0.327     -0.368      0.042     -1.496      0.308     -0.602     -1.028     -0.712
    -1.093     -0.304     -0.161     -1.816      0.037     -0.676      0.093      1.543     -0.614      1.324      0.724      0.626     -0.932     -1.823      1.275     -0.445     -0.130          *     -1.134     -0.188     -0.134      0.100     -0.255     -2.623      0.190     -0.983     -0.390      0.209      0.722     -0.008     -0.460      0.063      1.836      1.404      1.092      0.850      0.535     -0.704      0.251      1.152     -0.363     -0.313      1.535     -0.066     -0.332
    -0.093      0.696     -2.161     -0.816     -0.963     -0.676      1.093     -1.457     -1.614      0.324      0.724      1.626     -1.932     -0.823      0.275      0.555      0.870     -0.920     -1.134     -0.188      0.380      0.465     -1.030     -0.779     -0.338     -0.491      0.284     -1.156     -0.194     -0.499     -1.008      0.512     -0.270     -0.961      0.468      0.185      0.842     -0.619     -0.099      0.332     -0.082      0.257      0.671     -0.691      0.256
    -1.093      0.696     -0.161      0.184      0.037      0.324      1.093      0.543     -1.614      0.324     -1.276      0.626      1.068     -0.823      1.275      1.555      0.870      1.080      0.866      0.812      0.252      0.711      0.640     -0.483     -0.108     -1.226      0.110     -0.749      0.785      0.162      0.058      0.623     -0.081     -1.105      0.456     -1.492     -0.466      0.086     -0.383      1.312      1.273      0.028      0.128      1.130      1.049
    -1.093      0.696     -2.161      2.184     -0.963     -0.676      1.093     -2.457      0.386     -0.676     -1.276      0.626      0.068      1.177     -0.725     -1.445     -0.130     -0.920      1.866     -1.188     -0.928      0.105     -0.420      1.181     -1.220     -0.031      0.566     -1.702      1.118      0.284      0.201      1.136     -2.093     -0.331     -0.065      0.177      0.520      0.592      0.271     -0.222     -0.323     -0.127     -0.126      1.357     -0.133
    -0.093     -3.304     -0.161      0.184      0.037     -1.676      0.093     -0.457      0.386      0.324     -1.276      0.626      0.068      1.177     -0.725     -2.445     -0.130     -0.920      0.866     -0.188     -0.803      0.013     -0.453      0.164      0.685      0.841     -3.213      0.148      0.194     -0.406     -0.677     -0.016      0.140      0.237     -0.155      0.093      0.590      0.708      1.108     -1.124     -1.424     -0.231     -0.258      0.647     -0.699
    -1.093     -0.304     -2.161      1.184     -1.963     -2.676     -0.907      0.543     -0.614     -0.676     -2.276      0.626      0.068      1.177      0.275     -2.445     -0.130      1.080      0.866     -1.188     -1.785     -0.100      0.433      1.506     -1.436      0.781     -0.108     -2.633     -0.349     -0.447     -1.107     -0.793      0.135     -1.783     -0.011      0.423      0.833     -0.477     -0.142      0.778     -0.341     -0.054      0.363      0.308     -0.032
     0.907     -0.304     -0.161      0.184      0.037      0.324      0.093     -0.457      1.386      0.324      0.724      0.626     -0.932      1.177     -0.725      0.555     -0.130     -0.920     -0.134     -0.188      1.017      0.062     -0.659      0.183      0.790     -0.037     -0.303      0.564      0.255     -0.583     -0.864      0.074      0.318      1.114     -0.127     -0.807      0.539     -0.073      1.138     -1.074     -0.371     -0.112     -0.133     -0.230     -0.712
    -0.093     -2.304     -0.161      0.184      1.037      1.324     -2.907      1.543     -0.614      0.324     -1.276     -1.374     -1.932     -0.823     -1.725     -1.445     -1.130      0.080      0.866     -1.188     -0.738     -0.935     -0.552     -0.425     -0.026      0.856     -1.229      0.326      0.661      1.036      2.161     -1.921      2.008     -0.181      0.214     -0.321      0.085     -1.073     -0.611     -1.722     -0.652      0.021      0.940      0.953     -1.152
    -0.093      0.696     -1.161     -0.816      0.037      0.324      1.093      0.543     -0.614      0.324      0.724      0.626      0.068     -0.823      0.275      0.555      0.870      0.080      0.866      0.812      0.603      0.452      0.158     -0.093      0.794     -0.573      0.154     -1.268     -0.929     -0.634     -0.188      0.689      0.315     -0.518     -0.082     -0.139     -0.028     -0.187     -0.706     -0.038     -0.156      0.305     -0.176      0.824      0.136
    -2.093     -2.304      0.839      2.184     -2.963      1.324      0.093      0.543      0.386     -1.676     -0.276     -0.374     -0.932     -0.823      0.275      1.555     -1.130      1.080      0.866     -0.188      0.373     -1.052     -0.018      0.324     -1.976     -2.244     -1.283      0.549      1.982     -0.989      0.928      1.194      0.523      0.083     -0.776     -0.876      0.978     -0.885     -1.253      1.109      1.131      0.003      1.070      0.696      1.650
    -0.093     -2.304     -0.161     -0.816     -1.963      0.324      0.093      1.543      2.386      1.324     -2.276     -2.374     -0.932      0.177     -0.725     -0.445     -1.130     -0.920     -0.134     -0.188     -0.701     -1.255     -0.360      0.443     -0.792      0.647     -0.936      0.228     -1.473     -1.048      1.061      1.356      2.099      2.051      1.695     -0.971     -0.501     -0.419     -0.300     -0.418      0.330      0.327     -0.486     -0.385      0.699
    -1.093     -0.304      0.839      1.184      0.037     -1.676      0.093      0.543     -0.614     -1.676     -0.276     -1.374      0.068      0.177     -1.725          *     -0.130      1.080      0.866     -3.188      0.059     -0.409      1.213     -0.269     -1.530     -1.046      0.085     -0.383      1.353      1.605     -1.519      0.355     -0.861     -0.343     -1.004     -0.450     -0.709     -1.482      0.368     -0.849      0.279      0.425     -0.565      0.980     -1.639
    -1.093     -0.304      0.839     -1.816      0.037      1.324      0.093      0.543     -0.614     -1.676     -1.276     -0.374      0.068     -0.823      1.275     -1.445     -0.130      0.080     -1.134      0.812     -0.559      0.133      0.212     -0.331      0.879     -0.525     -0.590      0.585     -1.409     -0.724      1.821     -0.015      0.336     -0.340     -2.101     -0.537     -0.497     -0.172     -0.554      0.995     -0.792     -0.228     -0.156     -1.077      0.048
    -0.093      0.696     -0.161      0.184      0.037      0.324      0.093     -0.457     -0.614     -1.676     -0.276      0.626      0.068      0.177     -0.725     -0.445     -0.130      0.080     -0.134     -0.188     -0.164      0.173      0.162      0.025     -0.740      0.152      0.689     -0.219      0.249      0.778      0.365     -0.199     -0.640     -0.768     -1.315     -0.026      0.219     -0.145      0.056     -0.478     -0.308     -0.163     -0.366     -0.131      0.539
    -0.093     -0.304      0.839      2.184      1.037      1.324      1.093      0.543      0.386      1.324     -0.276      0.626     -0.932     -1.823      0.275      0.555      0.870     -0.920     -0.134     -0.188     -0.104      0.337     -0.723      0.126      0.208      0.203     -0.695      1.602      2.079      0.914      1.429      0.774      1.137      0.360      1.031     -0.150      0.118      0.026     -1.732      0.387      0.669      0.523     -0.001     -0.193     -0.255
     0.907     -0.304     -0.161     -1.816      1.037      1.324      0.093      0.543     -0.614      0.324      1.724     -0.374      0.068     -0.823      0.275      0.555      0.870      1.080     -1.134      0.812      0.453      0.251      0.591     -1.255      0.323      0.548     -0.680     -0.659     -0.711      0.653      0.716     -0.088     -0.229      0.438      0.033      1.084     -0.774     -0.589      0.331      0.029      0.017      0.602      0.356     -0.688      0.605
    -0.093      0.696     -0.161     -0.816      1.037      0.324      1.093      0.543     -1.614      1.324      0.724      0.626     -0.932      0.177      1.275     -0.445      0.870      0.080     -0.134     -3.188      0.014      0.790     -0.183     -0.693     -1.115     -0.264     -0.161     -0.039     -0.052      2.189      0.201      0.292      0.726     -0.974      1.842      0.665     -0.711     -0.691      0.764      1.820     -0.452      0.104      0.318      0.035     -2.004
    -0.093      0.696     -1.161      1.184      0.037     -2.676      1.093     -2.457      1.386      1.324     -2.276      1.626     -0.932      1.177      0.275     -1.445      0.870      1.080     -0.134     -0.188     -1.446      0.678      0.095      0.893      0.066      1.492      0.153     -1.485      0.459     -0.093     -1.230      0.523     -2.555      0.708      1.267     -0.199      0.581     -1.040      0.547      0.082      0.229      0.000      1.201     -0.456     -0.354
     0.907     -0.304     -0.161      0.184      0.037      1.324      1.093     -1.457     -0.614      1.324      0.724      0.626      0.068      1.177      1.275      1.555      0.870      0.080     -1.134      0.812      0.881      0.371      0.004     -0.326      0.706      0.098     -0.882     -0.127      0.374     -0.511      0.235      0.768     -1.313     -0.244      0.945     -0.627      0.080      0.127      1.376      0.953      0.610      0.349      0.086     -0.871      0.116
    -0.093      0.696      0.839      0.184      1.037     -0.676      1.093     -0.457     -0.614      1.324     -1.276      1.626      0.068      0.177      1.275     -1.445      0.870     -0.920      1.866      0.812     -0.882      0.660     -0.225      0.204      0.888      0.908      0.064      1.098     -0.049      0.101      0.246      0.553     -0.023     -0.726      0.881     -0.039      0.547      0.418     -0.060      0.758     -0.320      0.081     -0.572      1.708      0.017
     1.907      0.696      0.839      2.184      1.037      1.324      0.093      0.543     -0.614      0.324      0.724      0.626      1.068      1.177     -1.725          *      0.870      1.080      0.866      0.812      0.448      0.656      0.489      1.682     -0.072      1.502     -0.124      0.362      0.455      1.074      0.912     -0.627     -0.056     -1.835      0.546     -0.013     -0.397      0.539     -0.101     -1.772      1.232      0.179      0.243      0.056      0.927
    -1.093     -0.304     -2.161      1.184      1.037     -0.676      0.093      0.543     -0.614     -0.676     -1.276      0.626      0.068      0.177     -0.725     -1.445     -0.130     -1.920      0.866      0.812     -0.579     -0.041     -0.612      0.663      0.893     -0.342     -0.254     -1.572      0.390      0.223     -0.003     -0.021      1.210     -1.073     -1.116     -0.458      0.623      0.856     -0.321     -1.035     -0.984     -0.213     -0.921      0.615      0.033
    -0.093      0.696     -0.161      2.184      1.037      1.324      1.093     -0.457      0.386      0.324     -0.276      0.626     -0.932      2.177     -0.725     -0.445     -0.130     -0.920     -0.134     -0.188      0.120      0.286     -0.578      0.904      0.026     -0.260      0.461      0.522      1.266      1.055      1.139      0.715      0.267     -0.398      0.318     -0.523      0.118     -0.028      1.553     -0.587     -0.519     -0.480     -0.143     -0.728     -0.164
    -1.093      0.696     -0.161     -0.816      1.037      0.324      0.093     -1.457     -0.614     -0.676      0.724      0.626     -0.932     -1.823      1.275     -1.445     -0.130     -1.920     -2.134      0.812      0.066      0.004     -0.488     -0.334      1.194     -1.125      0.459      0.362     -0.388     -0.130      0.385      0.126     -0.845     -0.252     -1.433      0.722      0.510     -0.121     -1.446      0.754     -1.525     -0.249     -1.149     -1.987     -0.252
     0.907      0.696      1.839     -0.816      1.037      0.324      1.093     -2.457     -0.614      1.324      0.724     -0.374     -0.932     -0.823      1.275      1.555      0.870      0.080     -1.134      0.812      0.661      0.371     -0.303     -0.586      1.057      0.325      0.324      2.081     -0.211      0.054     -0.193      0.655     -2.057     -0.065      0.621     -0.202     -1.033     -0.544     -0.356      0.761      0.700      0.560      0.484     -0.820     -0.198
    -2.093      0.696      0.839     -1.816      1.037     -2.676      1.093      1.543     -1.614      1.324     -2.276     -0.374      1.068     -1.823      1.275     -2.445      0.870      1.080     -0.134      0.812     -1.597      0.698      1.007     -0.949      0.726     -0.511     -0.048     -0.075     -0.736      0.333     -1.074      0.277      0.532     -0.945      1.030      0.268     -1.442     -0.364     -0.988      1.057     -0.728     -0.056     -0.334      0.352     -0.019
    -2.093      0.696      0.839      1.184      0.037     -2.676      0.093     -2.457     -0.614      0.324     -1.276      1.626      0.068      1.177     -0.725     -0.445     -0.130      0.080      0.866     -0.188     -0.966      0.497     -0.531      0.109      0.213     -1.137      0.297      1.386      1.146     -0.169     -1.660     -0.523     -1.811     -0.599      0.286      0.165      0.967      0.814      1.013     -0.774      0.548     -0.861      0.886      0.770     -0.339
    -2.093      0.696     -0.161     -0.816      1.037     -1.676      1.093     -1.457      0.386      1.324     -2.276      1.626     -0.932      0.177      1.275     -2.445     -0.130      0.080     -0.134      0.812     -1.306      0.381     -0.186     -0.895      1.103     -0.815      0.272     -0.240      0.221     -0.017     -0.342      0.704     -1.203      1.120      0.797     -0.289      0.997     -0.511      0.798      0.812     -0.879     -0.572      0.374      0.340     -0.124
     0.907      0.696      0.839      1.184      1.037      0.324      1.093      1.543      0.386      1.324      0.724      0.626     -0.932     -1.823      1.275      0.555     -1.130     -1.920     -0.134      0.812      0.743     -0.092     -0.817     -0.728     -0.546      0.274      0.601      1.589      1.898      1.488     -0.319      0.941      2.350      1.006      1.511     -0.276      0.747      0.244     -1.137      1.603     -0.459     -0.993     -0.766      0.159      1.204
    -1.093     -1.304     -2.161     -0.816      1.037     -2.676     -1.907      1.543     -1.614      1.324     -2.276     -1.374      0.068      2.177      1.275     -0.445     -2.130      1.080     -2.134      0.812     -1.187     -1.313      0.258     -0.180      0.899      0.107      0.195     -2.288     -0.590      0.216     -1.430     -0.765      1.328     -1.490      0.881     -0.468      0.773     -0.401      2.423      0.780      1.027     -0.496      0.678     -2.099      0.116
    -0.093     -3.304     -1.161      0.184      0.037     -1.676      0.093     -0.457     -0.614      0.324     -0.276     -0.374      0.068      1.177      0.275      0.555      0.870      0.080     -0.134     -0.188     -0.326     -0.132     -0.103      0.478      0.324      0.375     -3.200     -1.091     -0.259     -0.163     -1.250      0.190     -0.495     -0.848      0.159      0.153     -0.119      0.282      0.610      0.025      1.045      1.087      0.240     -0.239     -0.437
     0.907     -3.304      0.839      0.184     -1.963      0.324      0.093     -1.457      0.386     -1.676     -1.276     -2.374     -1.932     -0.823      1.275      1.555      0.870      0.080     -2.134     -2.188     -0.366     -0.741     -0.734      0.037     -1.918      1.367     -2.456      1.563      0.421      0.051      0.712      0.758     -0.538      0.373     -0.592     -0.737     -1.181     -0.998     -0.978      2.067      1.972      1.478      1.217     -2.175     -0.420
    -2.093      0.696     -2.161     -0.816     -0.963      0.324      0.093      0.543     -1.614     -0.676     -0.276     -0.374     -1.932      2.177      0.275     -0.445     -1.130      0.080      0.866     -1.188     -0.537     -0.982     -0.714      0.301     -0.187     -1.514      1.665     -1.538     -1.262     -0.812      0.792      1.028      1.484     -1.825     -0.814      0.320      0.842     -0.989      1.901      0.386      0.235     -0.156      1.353      0.715     -0.919
    -1.093      0.696     -2.161      0.184     -0.963      0.324      1.093      1.543      1.386      0.324      0.724     -2.374      1.068      1.177     -0.725      0.555      0.870      1.080      1.866      0.812      0.503     -0.195      0.600      0.131      0.453     -1.517      0.821     -2.668     -0.097     -1.452     -0.183      1.324      0.950      1.246      0.033     -0.117     -2.102      0.151      1.067     -0.912      0.172      1.186      0.197      1.794      0.523
    -0.093      0.696     -0.161      0.184     -0.963     -1.676      0.093      1.543      1.386      1.324     -1.276     -0.374      0.068      1.177      0.275      0.555      0.870      1.080      1.866     -1.188     -0.577      0.262      0.351      0.937     -0.228      0.705      0.357     -0.478     -0.831     -0.613     -0.856     -0.208      1.350      0.704      1.430     -0.461     -0.595     -0.556      0.438      0.343      1.244      0.534      0.460      1.538     -1.033
    -2.093     -0.304      0.839     -1.816     -0.963     -2.676     -1.907      1.543     -0.614      1.324     -2.276      0.626      1.068     -1.823      1.275     -2.445     -1.130      1.080      0.866      0.812     -1.419     -0.142      0.676     -1.027     -0.205     -0.595     -0.170      0.332     -0.657     -0.650     -1.286     -1.819      0.801      0.204      1.393     -0.072      0.916      0.257     -0.932      1.391     -0.801     -0.959      0.045      1.481      1.057
    -1.093      0.696      0.839     -1.816     -0.963      0.324      1.093     -1.457     -0.614     -0.676      0.724     -1.374     -2.932     -0.823     -0.725      0.555      0.870      1.080     -1.134     -0.188      0.645      0.306     -0.353     -0.136     -0.287     -1.768      0.550      1.253     -1.605     -0.857     -0.179      0.533     -1.040     -0.429     -0.607     -0.181     -1.707     -2.487     -0.865     -0.485     -0.182      0.526      1.444     -1.043     -0.053
    -1.093      0.696      0.839      1.184      1.037     -1.676      1.093      0.543      1.386      1.324     -0.276      0.626      0.068      1.177      0.275     -0.445     -0.130      0.080     -1.134     -0.188     -0.150      0.182      0.110      0.685     -0.079     -0.900      0.457      0.916      0.562      0.959     -1.759      0.827      0.461      0.985      1.203     -0.070      0.550     -0.123      0.508      0.288     -0.182     -0.499     -0.112     -1.255     -0.161
    -1.093      0.696      0.839     -1.816      0.037      1.324      1.093      1.543     -0.614     -0.676      0.724     -1.374      1.068      0.177      0.275     -1.445     -0.130      1.080     -1.134     -0.188      0.172     -0.574      0.642     -1.428     -0.229     -1.083      1.213      0.063     -0.355      0.235      1.124      1.660      0.837      0.523     -0.578      0.489     -0.491      0.191      1.357      0.297     -1.644      0.695      0.040     -0.560     -0.008
     1.907      0.696     -1.161      2.184     -1.963      1.324      1.093      1.543      1.386     -0.676      0.724      1.626      0.068      2.177     -0.725     -0.445      0.870     -1.920     -2.134     -2.188      0.279      0.607     -0.728      1.888     -1.229      1.547     -0.024     -0.485      0.182     -0.742      1.042      0.506      2.408     -0.021     -0.063      0.229      0.536      1.123      0.701     -0.297     -0.757      0.132     -0.730     -3.103     -1.071
     0.907      0.696     -0.161      1.184      1.037      1.324      1.093     -1.457      1.386      1.324      0.724     -0.374      0.068      1.177      1.275      1.555      0.870     -0.920     -1.134      0.812      1.224      0.590     -0.190      1.479      1.181     -0.206      0.194      0.035     -0.389     -0.191      0.156      0.600     -1.261      0.097      0.703     -0.903     -1.241      0.286      0.073      0.673      0.065      0.065     -0.693     -1.797     -0.217
    -0.093      0.696      1.839     -1.816      1.037      1.324      1.093      1.543     -1.614     -0.676      1.724      0.626      1.068     -1.823     -0.725     -0.445      0.870      1.080     -2.134      0.812      0.784      0.347      1.044     -1.688      1.136     -0.850      0.350      0.686     -0.227      0.032      0.489      0.651      0.481     -0.174     -1.307      0.591      0.178     -0.292     -0.469     -1.321     -1.423      0.509     -0.459     -1.313     -0.118
    -1.093     -0.304     -1.161      2.184      0.037     -1.676      0.093     -0.457      1.386     -0.676      0.724     -1.374     -0.932      1.177     -0.725      0.555     -2.130     -0.920     -0.134     -0.188      0.020     -0.869     -0.356      1.083     -1.216     -1.043      0.682     -0.850      1.204      1.166     -1.503      1.001     -0.083      0.577     -0.018      0.700      0.022     -0.415      0.363     -0.195      0.509     -1.007     -0.436     -0.685      0.881
    -0.093      0.696      0.839     -0.816      0.037      1.324      1.093      1.543     -0.614      1.324      0.724      0.626      0.068      0.177      0.275     -0.445      0.870     -0.920     -0.134      0.812     -0.080      0.535     -0.155     -0.797      0.574     -0.063     -0.056      0.873      0.008     -0.542      1.355      0.570      1.665     -0.134      0.947      0.903     -0.042      0.314      0.763      0.006     -0.485      0.140     -0.659      0.116      0.298
     0.907     -0.304     -1.161      1.184      1.037     -1.676      0.093     -2.457      2.386     -0.676     -2.276      0.626      0.068     -0.823      0.275      0.555     -0.130     -0.920      0.866     -0.188     -1.049      0.361     -0.427      0.927      0.354      1.879     -0.625     -0.713      0.113      0.682     -0.563     -0.260     -1.841      1.735     -0.795     -0.635     -0.083      0.669     -1.626      0.097      1.690     -0.527     -0.425      0.469     -0.493
    -0.093      0.696     -0.161     -0.816      0.037      0.324      1.093     -0.457     -0.614      1.324      0.724      0.626     -0.932     -0.823      0.275     -0.445      0.870      1.080     -0.134     -0.188      0.250      0.423      0.016     -0.704     -0.115     -0.295      0.175     -0.166      0.046      0.204     -0.028      0.643     -0.419      0.177      1.547      0.383      0.019     -1.026     -0.262      0.244     -0.781      0.514      1.192      0.254      0.019
     0.907     -0.304     -1.161     -1.816      1.037      0.324      0.093     -1.457     -0.614      0.324      0.724     -0.374      0.068     -1.823     -0.725      0.555     -0.130      1.080     -1.134      0.812      0.617     -0.125     -0.029     -1.868      0.098      0.280     -0.270     -1.217      0.061      0.964     -0.312      0.338     -1.453      0.934      0.342     -0.138     -0.226     -0.167     -0.200     -0.776     -0.045      0.063      1.159     -0.387      0.800
    -0.093     -0.304     -1.161      2.184      1.037      1.324      0.093     -1.457      0.386      0.324     -1.276     -1.374      0.068      2.177      0.275      0.555     -0.130     -0.920     -1.134      0.812     -0.487     -0.327     -0.372      0.662      1.207      0.473     -0.062     -0.896      1.553     -0.093      1.989      0.512     -1.078     -0.193     -0.450     -0.559     -1.018      0.746      1.664     -0.449      0.987      0.314     -0.467     -1.525     -0.175
    -2.093      0.696      1.839      1.184     -0.963      0.324      0.093      1.543      2.386      0.324     -2.276      0.626      0.068      0.177     -0.725      0.555     -0.130      1.080      0.866     -1.188     -0.765      0.066      0.280      1.409     -0.759     -1.222      0.656      1.438     -0.244      0.009      1.196      0.168      1.069      1.277      0.660     -1.143      0.222     -0.152     -0.960     -0.471      1.507      0.027      0.767      0.244     -0.533
    -0.093      0.696      0.839     -0.816      0.037     -0.676      0.093      1.543     -1.614     -0.676     -1.276      1.626      0.068      0.177     -0.725      0.555     -0.130      1.080     -1.134      0.812      0.100      0.493      0.230     -0.187      1.264     -0.039      0.168      0.568     -0.549     -1.071     -0.690     -0.233      1.266     -1.390     -1.408     -1.380      0.954     -0.125      0.300     -1.478      0.470     -0.757      0.632     -1.013     -0.290
     0.907     -0.304     -1.161      0.184      0.037     -0.676      0.093     -1.457      1.386     -0.676     -0.276      0.626     -0.932     -0.823     -0.725     -0.445     -0.130     -0.920     -1.134      0.812     -0.262     -0.304     -0.444     -0.197      0.208      1.178      0.062     -0.620      0.337     -0.100     -0.307      0.395     -0.830      1.567     -0.852     -0.002      1.020     -0.344     -0.669     -0.735     -0.079      0.253     -0.104     -0.912      0.622
    -1.093     -0.304      1.839     -0.816      1.037     -1.676     -0.907      0.543     -0.614     -0.676     -0.276     -1.374      0.068      0.177      0.275     -0.445     -1.130      0.080      0.866      0.812     -0.050     -0.586      0.225     -0.376      0.796     -0.838      0.296      1.456     -0.500      0.246     -1.505     -0.321      0.207     -0.276     -1.105     -0.243     -0.375     -0.551      0.427      0.053     -0.425     -0.391     -0.391      1.084     -0.026
    -0.093     -0.304      0.839     -1.816     -0.963      0.324      1.093      0.543     -1.614     -0.676      0.724      0.626      1.068     -0.823     -0.725     -1.445      0.870      1.080      1.866     -1.188     -0.006      0.170      0.822     -1.631     -0.863     -0.263     -0.497     -0.007     -0.228     -0.046      0.483      0.838     -0.659     -0.191     -0.348      0.766      0.373     -0.030      0.501     -0.359     -1.177      0.799     -0.106      2.694     -0.377
    -1.093     -2.304     -1.161      0.184     -1.963      1.324      1.093      0.543     -0.614     -2.676      0.724      0.626      0.068      1.177      0.275      0.555      0.870     -1.920     -1.134     -1.188      0.269      0.303     -0.526      0.949     -0.894     -1.301     -2.477     -0.533     -0.573     -1.082      1.061      0.656      1.176     -1.427     -2.230      0.260      0.233      0.949      0.205      0.600      0.247      0.665     -1.127     -1.464     -0.273
     1.907      0.696     -0.161     -1.816      1.037      1.324     -0.907      1.543     -0.614      1.324     -1.276     -0.374      1.068     -1.823      1.275     -1.445     -1.130     -0.920      1.866      0.812     -0.189     -0.035     -0.023     -1.016      1.139      2.004      0.590     -0.102     -0.761      0.032      1.523     -0.979      1.586      0.310      0.726     -0.966     -0.464      1.095     -0.990      0.902     -1.201     -0.969     -0.867      2.189     -0.135
     0.907     -0.304     -0.161      0.184      1.037      0.324      0.093     -0.457      0.386      1.324      0.724     -0.374     -0.932      0.177      1.275     -0.445      0.870     -0.920      0.866      0.812      0.251      0.453     -0.486      0.982      0.708      0.637     -0.610      0.398     -0.678      0.160     -0.021     -0.292      0.130     -0.511      1.014      0.436     -0.979     -0.340     -0.514      0.814     -0.666      0.304     -0.179      0.302      0.082
    -2.093      0.696      0.839     -0.816     -1.963     -0.676      0.093     -0.457     -0.614      0.324     -1.276      1.626      1.068      0.177     -0.725     -2.445      0.870      1.080      0.866     -1.188     -0.919      0.489      0.746      0.027     -1.267     -1.128      0.260      0.054     -0.701     -0.603      0.224     -0.361     -1.345     -0.649      1.022     -0.051      0.874      0.214     -0.074     -0.069     -1.453      0.357      0.061      0.864     -0.123
    -1.093     -0.304     -0.161     -0.816     -0.963     -2.676      1.093      0.543     -1.614      0.324     -1.276     -1.374      0.068     -0.823      0.275     -1.445     -0.130      1.080     -0.134     -0.188     -0.663     -0.375      0.007     -0.354     -0.335     -0.423      0.109     -0.161     -0.547     -0.785     -1.917      1.519      0.519     -1.237      0.420     -0.183     -0.830      0.004     -0.624      0.344     -0.701      0.398      1.053      0.075      0.148
    -0.093     -2.304     -2.161      1.184     -0.963      0.324     -0.907     -1.457      1.386     -0.676      0.724     -2.374     -0.932      1.177      0.275      1.555     -1.130     -0.920      1.866     -0.188      0.522     -0.786     -0.581      1.403     -0.319     -0.600     -1.369     -1.755     -0.036     -0.618     -0.319     -0.297     -0.765      0.413     -0.534     -0.012     -1.176     -0.113     -0.148      0.375      1.069     -0.363      0.018      1.092      0.200
     0.907      0.696      0.839     -1.816      0.037      1.324      1.093      0.543     -0.614      0.324      0.724      0.626      1.068      1.177     -0.725      0.555     -0.130      0.080      1.866     -2.188      0.481      0.154      0.426     -1.237     -0.449      0.184      0.580      0.371     -0.651      0.424      0.828      1.079      0.091      0.241      0.534     -0.120      0.372      0.483      2.148     -0.555     -0.136     -0.414     -0.515      2.495     -1.752
    -0.093     -0.304     -0.161     -0.816      0.037      0.324      0.093      1.543     -0.614      0.324     -0.276     -1.374      0.068      2.177     -0.725      0.555     -0.130      0.080      1.866      0.812      0.366     -0.254      0.026      0.196      1.651     -0.300     -0.138     -0.322     -1.076     -1.623     -0.017      0.377      1.413     -0.726     -0.414     -0.875     -0.935     -0.069      2.000     -1.542      0.028      0.242      0.018      1.774     -0.585
    -2.093     -0.304     -2.161      2.184      0.037      0.324      1.093     -2.457     -0.614      1.324     -1.276     -0.374     -2.932     -0.823      0.275     -2.445     -2.130      0.080     -1.134      0.812     -1.232     -0.786     -1.262      0.674      1.032     -0.802      0.420     -0.897      1.421     -0.930      1.657      1.864     -1.160     -1.107      0.677      0.617      0.919     -1.234     -1.344     -0.152     -1.095     -1.173      1.856     -1.629     -0.106
    -0.093     -0.304     -2.161      0.184      0.037      1.324      1.093      0.543      1.386     -0.676     -1.276     -0.374      1.068      2.177      0.275     -1.445      0.870      1.080     -2.134      0.812     -0.731      0.549      0.417      1.077     -0.069      0.619     -0.828     -2.683     -0.828      0.049      1.974      0.467     -0.077      0.454     -0.583      0.003     -0.957      0.393      1.382      0.241     -0.450      0.072      0.472     -2.740      0.957
    -1.093     -2.304     -1.161      0.184     -0.963     -0.676     -0.907     -0.457      0.386     -0.676     -0.276     -0.374     -0.932      0.177     -0.725     -0.445     -1.130     -0.920     -0.134     -1.188     -0.479     -0.193     -0.614     -0.053     -1.193     -0.470     -2.001     -0.556      0.214      0.387     -0.092     -0.763      0.158      0.280     -0.067      0.437      0.105     -0.175      0.274     -0.310      0.063     -0.948     -0.094     -0.075     -0.120
    -0.093      0.696     -2.161      1.184      0.037      0.324     -0.907     -2.457     -0.614      0.324     -1.276     -0.374     -0.932      0.177      0.275     -1.445     -2.130      1.080      0.866     -0.188     -0.691     -0.675     -0.228      0.200      0.430      0.695      1.339     -1.819      0.945     -0.454      0.844     -0.135     -2.189     -0.511      0.037     -0.297      0.776     -0.528      0.061      0.006     -0.770     -1.222      1.327      0.772     -0.586
     0.907     -0.304      1.839      1.184      0.037     -1.676      0.093      0.543     -0.614      0.324     -1.276      0.626      1.068     -0.823      0.275     -1.445     -0.130      0.080      0.866     -0.188     -1.064      0.235      0.217      0.740     -0.698      2.005     -0.418      1.508      0.526      0.890     -0.496     -0.275      0.117     -1.279      0.503      0.315      0.089      0.577     -1.527      0.524     -0.216     -0.596     -0.119      0.593      0.454
    -0.093      0.696     -2.161     -0.816      1.037     -0.676     -0.907     -1.457      0.386     -1.676     -0.276     -1.374      0.068      0.177      0.275     -0.445      0.870      1.080     -0.134      0.812     -0.267      0.035      0.621     -0.213      0.877      0.198      0.516     -2.712     -0.488      0.249     -0.331     -0.929     -2.254      0.508     -2.186      0.176     -1.425     -0.859      0.429     -0.042     -0.168      0.819      0.133     -0.079      0.097
    -0.093      0.696      0.839      2.184     -0.963     -1.676      1.093     -2.457      0.386     -0.676     -1.276      1.626      1.068      1.177     -0.725     -1.445      0.870      1.080      0.866      0.812     -1.151      0.711      0.867      1.254     -0.512      0.913      0.025     -0.157      1.030     -0.349     -0.685      0.272     -3.535     -0.579     -0.506      0.394      0.500     -0.119      0.047     -0.420     -0.260     -0.107      0.041      0.197      1.327
    -2.093     -0.304     -0.161     -0.816      0.037     -1.676      0.093     -1.457      0.386     -0.676     -1.276     -0.374     -0.932      0.177     -0.725      0.555     -0.130      0.080     -1.134     -0.188     -0.677     -0.196      0.124     -0.558     -0.643     -1.349     -0.098     -0.233     -0.270      0.781     -0.859      0.111     -1.567      0.782     -0.529     -0.198     -0.163     -1.016      0.643     -0.361      1.228      0.041     -0.148     -0.988      0.296
    -0.093      0.696      0.839      1.184      1.037      1.324     -0.907      1.543      1.386     -0.676     -1.276     -1.374      1.068      0.177      0.275      1.555     -0.130      1.080     -1.134      0.812      0.202     -0.277      0.253     -0.730     -0.028     -0.402      1.212      0.678      1.802      1.241      0.951     -0.656      1.188      1.939     -0.609     -1.527     -1.141      0.621      0.778      0.422      1.255      0.385      0.689     -0.784      0.856
     0.907      0.696     -0.161     -0.816      1.037      0.324      0.093      0.543      0.386      1.324     -0.276     -0.374     -0.932     -0.823      0.275     -0.445     -0.130      1.080     -2.134      0.812     -0.378     -0.088      0.233     -0.524      0.565      1.313      0.727     -0.560     -0.349      0.513      0.617      0.216      0.048      0.888      1.013      0.352     -0.269     -1.391     -0.481      0.002      0.012      0.072      0.743     -1.943      0.216
    -0.093      0.696     -2.161      0.184     -0.963      0.324      1.093     -2.457      1.386      0.324     -1.276     -1.374     -0.932      0.177     -1.725      0.555      0.870     -1.920     -1.134      0.812     -0.500      0.175     -1.061      0.613     -0.140      0.425      0.540     -1.166     -0.361     -0.836      0.667      1.046     -1.219      0.985      0.264     -0.459     -1.577      0.451     -0.049     -1.698      1.075      0.696     -0.305     -1.442      0.761
    -0.093     -0.304     -2.161     -0.816      1.037      1.324      0.093     -1.457      0.386      0.324     -0.276     -1.374     -1.932      1.177      0.275     -0.445     -0.130      0.080     -0.134      0.812     -0.286     -0.135     -0.545     -0.277      0.947      0.334     -0.228     -1.729     -0.423      0.018      1.621      0.249     -0.813      0.642     -0.165     -0.137     -1.141     -1.220      1.443     -0.336     -0.056      0.016      0.804      0.111     -0.068
     0.907     -0.304      0.839     -1.816      0.037      1.324      1.093      1.543     -0.614     -0.676      0.724     -0.374      1.068      0.177      0.275      1.555     -1.130      1.080     -0.134      0.812      0.855     -0.325      0.643     -0.535      0.131      0.010      0.035      0.194     -1.260     -0.054      0.358      1.229      0.940     -0.193     -0.716     -0.526      0.030      0.077      0.652      0.210      0.748     -0.635      0.052      0.053      0.765
    -1.093      0.696     -2.161      2.184      0.037     -0.676      0.093     -1.457     -0.614      0.324     -0.276      1.626      1.068      1.177      0.275     -1.445     -0.130     -1.920      1.866     -0.188     -0.194      0.791     -0.122      1.167     -0.384     -1.054     -0.216     -2.080      1.055      0.290     -0.448     -0.583     -1.331     -1.398      0.556      0.228      0.465      1.136      0.098      0.382     -1.059     -0.867     -1.651      1.341      0.081
     0.907      0.696     -0.161      0.184      1.037      1.324     -2.907     -0.457      0.386      1.324      1.724     -0.374      1.068      0.177      0.275     -0.445     -1.130     -2.920     -0.134      0.812      0.645      0.001     -0.589      0.133      1.778      0.385      0.519      0.567      0.050     -0.655      0.755     -3.019      0.163      0.305      0.348      1.049     -0.236      1.867      0.069     -0.700     -1.167     -1.061     -2.001     -0.198     -0.643
    -0.093     -0.304      1.839      2.184      0.037     -1.676      0.093      1.543      0.386      0.324     -0.276     -2.374      1.068      0.177     -0.725     -0.445     -0.130      0.080      1.866     -0.188     -0.419     -0.773      1.137      1.002     -0.744      0.315      0.391      0.716      1.299      0.662     -1.426      0.939      0.354     -0.243      0.661      0.377     -1.092     -0.348     -0.751     -0.204      0.049      0.829     -1.563      1.416      0.403
    -1.093      0.696      0.839     -0.816     -0.963      0.324     -1.907      1.543      0.386     -0.676     -2.276     -2.374      0.068     -0.823      1.275     -1.445      0.870      1.080      0.866      0.812     -1.213     -0.706      0.610     -0.119      0.229      0.205      1.299      0.073     -0.550     -1.069      1.503     -1.205      0.779      0.614     -0.773     -0.452     -1.262     -0.739     -0.836      1.101      0.127      1.604      0.039      1.072      0.505
    -0.093     -0.304      0.839      0.184     -1.963     -1.676      0.093      0.543     -1.614     -0.676     -1.276      0.626      1.068      0.177     -0.725     -0.445     -0.130      0.080     -1.134     -2.188     -0.933      0.003      0.661     -0.808     -0.761      0.861     -0.254      0.138      1.111     -1.037     -0.758      0.105     -0.145     -1.041     -0.449      0.168      0.569      0.149      0.558     -0.239      0.640     -0.010     -0.740     -0.869     -1.552
    -0.093      0.696     -1.161      1.184     -2.963      1.324      1.093     -2.457      0.386     -0.676      0.724      1.626     -2.932     -1.823     -0.725      0.555      0.870     -1.920      0.866     -3.188      0.272      0.339     -1.213      0.442     -1.988     -0.310      0.320     -0.116      0.697     -1.094      0.942      0.706     -1.205      0.109      0.454      0.202      1.081     -1.178     -2.266      0.131      0.155      0.342     -0.112      0.726     -1.304
     1.907      0.696     -1.161      1.184      0.037      1.324      0.093     -1.457      0.386     -1.676      0.724      0.626     -0.932      1.177     -1.725      1.555      0.870     -1.920      1.866      0.812      0.699     -0.066     -0.601      0.879      0.300      0.988      0.909     -0.537      0.262     -0.337      0.463      0.117     -0.806     -0.291     -1.797     -0.260      0.771     -0.098      0.533     -1.883      0.764      1.111     -1.066      1.396      0.562
    -0.093      0.696     -1.161      1.184      0.037      0.324      0.093      1.543     -1.614     -0.676     -1.276     -1.374      0.068      2.177     -0.725     -2.445     -0.130      1.080      0.866      0.812     -0.263     -0.170      0.496      0.497     -0.067      0.234      0.923     -1.675      0.695      0.225      0.587      0.263      0.836     -1.944     -0.824     -0.831     -1.042     -0.612      1.752     -0.891     -2.036      0.198      0.359      0.436      0.849
     0.907     -2.304     -1.161      2.184      1.037      1.324      1.093      0.543      0.386      0.324     -1.276     -2.374      1.068     -0.823      1.275      1.555      0.870     -2.920     -0.134      0.812      0.002     -0.253     -0.077      0.711      0.317      0.789     -2.036     -1.030      1.530      0.760      1.174      1.338      0.591     -0.204      0.209     -1.118     -2.146      1.322     -1.420      0.905      1.597      1.185     -3.063     -0.335      0.612
     0.907     -0.304     -0.161      1.184      1.037      0.324     -0.907     -0.457      1.386     -0.676      0.724     -0.374     -0.932      2.177      0.275      0.555     -2.130      0.080      0.866      0.812      0.322     -0.232      0.030      1.490     -0.042      0.720     -0.074     -0.288     -0.178      0.985      0.111     -0.682     -0.507      0.157     -0.606      0.363      0.032     -1.046      0.833      0.355      0.235     -1.867      0.012      0.137      0.893
    -2.093      0.696     -1.161      0.184      1.037      0.324     -1.907     -1.457     -1.614      1.324     -2.276     -1.374      0.068     -1.823      1.275      0.555      0.870     -0.920     -0.134      0.812     -0.455     -0.157      0.048     -0.797      0.605     -1.645      0.949     -1.178      1.063      0.529      0.849     -1.782     -1.578     -0.880      1.095     -1.554     -1.000      0.054     -1.231      1.031      0.893      0.950     -1.071      0.319      0.156
    -2.093      0.696     -1.161     -1.816      1.037     -0.676      1.093      1.543     -0.614      0.324     -2.276      0.626      1.068     -0.823     -0.725     -0.445     -2.130      1.080     -1.134      0.812     -0.541     -0.489      0.787     -0.674      0.545     -1.563      1.097     -1.994     -1.128      0.289     -0.302      1.453      0.633     -0.063      0.060     -1.466      1.406     -0.123     -0.244     -0.994      0.090     -1.423     -0.180     -0.725      0.298
    -0.093      0.696     -0.161      0.184      1.037     -0.676      1.093     -0.457     -0.614     -1.676      0.724      0.626      1.068     -0.823      0.275     -2.445      0.870      1.080     -0.134      0.812     -0.327      0.604      0.742      0.069      1.098      0.403      0.090     -0.857      0.028      0.002     -0.299      0.401     -1.338     -0.557     -2.237      1.105     -0.328      0.045     -1.234     -0.158     -1.877      0.247      0.060     -0.201     -0.137
    -1.093     -0.304     -0.161     -0.816      0.037      0.324     -1.907     -1.457     -0.614     -0.676     -1.276     -1.374      0.068     -0.823      0.275     -0.445     -2.130      0.080     -0.134     -0.188     -0.678     -1.230      0.064     -0.451     -0.662     -0.543      0.943     -0.223     -0.189      0.664      0.937     -0.659     -1.350     -0.333     -0.260     -0.381      0.432     -0.074     -0.686      0.695      0.370     -0.728      0.052      0.201      0.452
    -2.093      0.696      1.839      2.184     -2.963     -1.676      0.093     -1.457      2.386     -0.676     -2.276      0.626      1.068      2.177     -0.725     -2.445     -0.130     -1.920      1.866     -3.188     -1.208     -0.053     -0.125      2.489     -1.856     -0.682      0.694      1.915     -0.424     -1.003     -0.527      0.189     -1.406      0.315      0.254     -0.519      0.715      1.457      0.119      0.143     -1.019     -0.016     -1.761      0.761     -1.495
    -0.093     -0.304      0.839      1.184      1.037      0.324      0.093      0.543      1.386     -0.676     -0.276      0.626      1.068      2.177     -1.725      0.555     -0.130      1.080     -1.134      0.812      0.018     -0.037      0.720      1.046      0.678     -0.139     -0.453      0.073      0.167      0.387      0.259      0.268     -0.249      0.496     -1.122     -0.395      0.709      0.019      1.449     -2.052      0.357     -0.060      0.016     -1.653      0.150
     0.907      0.696     -0.161     -1.816      0.037     -0.676     -1.907     -0.457     -1.614      1.324      1.724     -0.374     -1.932     -1.823      1.275     -1.445      0.870      0.080      1.866     -0.188      0.289     -0.042     -0.346     -1.260      0.266      0.588      0.833      0.301     -0.482     -0.134     -0.980     -1.971     -0.050     -0.679      1.278      1.335     -0.307     -1.428     -0.763      1.073     -1.854      0.982      0.653      2.560     -0.516
    -0.093      0.696      0.839     -0.816      1.037      0.324      0.093      1.543     -1.614      0.324      0.724     -1.374      0.068     -1.823      1.275      0.555     -0.130      1.080     -2.134      0.812      0.630     -0.050      0.662     -0.803      1.745     -0.780      0.710      0.080      0.039     -0.584     -0.281      0.317      0.822     -0.970     -0.620     -0.215     -1.231     -0.790     -1.204      0.494     -0.425     -0.191      0.104     -1.664     -0.787
     0.907     -0.304     -1.161      0.184     -0.963     -0.676      0.093     -0.457     -0.614      0.324      0.724      0.626      1.068      1.177      1.275      0.555      0.870      0.080     -1.134      0.812      0.160      0.443      0.285     -0.055     -0.068      0.905     -0.737     -1.357      0.149     -0.906     -0.810     -0.277     -0.972     -0.612      0.417      0.456     -0.238      0.623      1.284      1.222      0.338      0.333     -0.294     -1.005      0.725
     1.907      0.696      1.839      0.184      1.037      1.324      1.093      1.543     -0.614      1.324      1.724      0.626      1.068      0.177     -1.725      1.555      0.870      1.080     -0.134      0.812      1.186      0.608      0.389     -0.335      1.494      0.756     -0.113      1.571      0.296     -0.544      0.005      0.637      1.165     -0.157      0.686      0.063     -0.155      0.285      0.352     -2.479      0.047      0.077      0.448     -0.077     -0.592
    -0.093     -1.304     -0.161      0.184     -0.963     -0.676     -0.907     -0.457      0.386     -0.676     -0.276      0.626      1.068      0.177     -1.725     -0.445     -3.130     -0.920     -2.134     -2.188      0.001     -0.678      0.059      0.101     -1.008     -0.064     -0.350     -0.222     -0.045      0.049     -0.722     -0.213     -0.352      0.391     -0.217     -0.378      1.682      0.895      0.257     -1.192     -0.405     -2.302     -1.097     -2.074     -1.241
     1.907     -0.304     -0.161      2.184      1.037      1.324      1.093      1.543     -0.614     -0.676      0.724      0.626      1.068      1.177     -0.725      0.555     -0.130      1.080      1.866      0.812      0.713      0.768      0.232      0.703      0.785      1.220     -1.058     -0.329      1.666      0.281      0.602      0.231      1.257     -1.167     -1.250     -0.217     -0.586      0.664      0.406     -1.153     -0.310     -1.117      0.638      1.399      0.112
    -0.093     -0.304      0.839     -0.816     -0.963      0.324     -1.907      1.543      0.386     -0.676      0.724      0.626      0.068     -0.823     -0.725     -0.445     -0.130      0.080     -1.134     -1.188     -0.098     -0.131     -0.102      0.204      0.344      0.185     -0.313      0.864     -1.092     -1.306      0.672     -1.686      1.632      0.083     -0.906      0.806      0.926      0.157     -0.882     -0.904     -0.485     -0.071      0.434     -1.089     -1.429
    -0.093     -0.304      0.839     -1.816     -2.963     -0.676          *      0.543      0.386     -0.676     -0.276     -0.374      1.068     -0.823     -0.725     -0.445     -1.130     -0.920     -0.134     -1.188     -0.295     -0.360     -0.402     -1.021     -2.108      0.268      0.144      1.157     -0.684     -0.942     -0.369      1.289      1.070      1.128      0.348      0.080      0.237      1.502      0.093      0.360     -0.064     -0.839     -0.357      0.388      0.804
     1.907      0.696      1.839      1.184      1.037      1.324      1.093     -0.457     -1.614      1.324      1.724      0.626     -0.932      0.177     -0.725     -0.445     -0.130     -1.920     -0.134     -1.188      0.969      0.304     -0.782     -0.443      0.592      0.931      0.473      2.714      1.647      0.603      0.255      0.886      0.406     -1.238      1.035      0.203      0.156      0.418      0.633     -1.037     -1.540     -0.339     -0.804      0.133     -1.566
     0.907     -1.304      1.839      1.184      1.037      1.324      0.093      1.543      1.386      1.324      1.724      0.626      1.068      1.177      1.275      1.555     -1.130      1.080      0.866      0.812      0.959     -0.029      0.790      1.291      0.655     -0.077     -1.202      0.944     -0.051      0.396      0.309      0.186      0.690      0.449      0.949      0.316      0.734     -0.087      0.087      1.023      0.492     -1.201     -0.061      0.216      0.358
     0.907      0.696     -1.161     -1.816      1.037      1.324      1.093      1.543     -1.614      1.324      1.724      1.626      1.068     -1.823      1.275      0.555     -0.130      1.080     -2.134      0.812      0.684      0.291      0.555     -1.082      1.507      0.269      0.358     -1.589     -0.663     -0.409      0.571      0.608      1.000     -0.651      0.706      0.742      1.076      0.246     -0.981      0.676     -0.209     -0.383      0.264     -1.683     -0.474
    -0.093      0.696      0.839      2.184      0.037      1.324      1.093     -2.457      0.386      0.324      0.724      0.626      1.068      1.177     -0.725     -1.445      0.870     -1.920      0.866     -1.188      0.183      1.008     -0.275      0.862      0.527     -0.334     -0.243      1.163      1.199     -0.411      1.123      0.173     -2.107     -0.281      0.014      0.619     -1.062      1.516      0.450     -0.756     -1.465     -0.262     -1.457      0.433     -1.545
    -2.093      0.696      1.839     -0.816      1.037      1.324      1.093      0.543      0.386      0.324      1.724      0.626      0.068     -0.823     -1.725      0.555      0.870     -0.920      1.866     -0.188      1.070      0.835      0.221      0.372      0.247     -3.204     -0.220      1.513     -1.233      0.840      0.405      0.388      0.255      0.259      0.270      0.177     -0.599     -0.046     -1.188     -2.011     -0.652     -0.095     -1.266      1.641     -0.378
    -0.093      0.696     -0.161      0.184     -1.963      0.324      1.093      1.543      0.386     -0.676     -1.276     -0.374     -0.932     -1.823      0.275     -2.445      0.870      1.080     -1.134     -2.188     -0.627      0.009      0.292      0.137     -1.365      0.673      0.711     -0.540      0.101     -0.537      0.870      1.159      1.367      0.198      0.172     -0.352     -0.471     -1.479     -2.085      0.970     -1.912      0.877      0.642     -1.239     -0.955
     0.907     -1.304     -0.161      1.184      0.037     -0.676     -1.907      0.543     -0.614     -0.676     -0.276     -0.374      1.068      0.177     -0.725     -0.445     -1.130      0.080     -2.134     -0.188     -0.494     -0.651      0.474      0.005     -0.528      1.404     -0.643     -0.634      1.375      0.613     -0.294     -1.342      0.128     -0.516     -0.454      0.645      0.525      0.467     -0.008     -0.392      0.120     -0.437     -0.652     -2.207      0.318
    -0.093      0.696      1.839      0.184     -0.963      1.324     -0.907     -2.457      0.386     -0.676      1.724     -0.374      1.068     -1.823      0.275     -0.445     -0.130      0.080      1.866     -2.188      1.046      0.157      0.215      0.201     -1.124     -1.190      0.507      1.695     -0.036      0.080      0.196     -0.986     -2.758      0.180     -0.046      0.302     -0.523      0.818     -2.005      0.812     -1.537     -0.395     -0.065      1.684     -1.230
    -2.093      0.696      0.839     -0.816      0.037      1.324      1.093      0.543     -1.614      1.324     -2.276      1.626      0.068     -1.823      0.275     -2.445      0.870     -2.920     -0.134      0.812     -0.777      0.664     -0.978     -1.461      0.670     -1.236      0.032      1.768      0.629     -0.466      2.020      0.420      1.760     -0.574      1.169     -0.869      0.509      1.564     -0.524     -0.246     -1.601      0.190     -1.493      0.626      0.474
    -0.093      0.696     -1.161      1.184     -0.963     -0.676      0.093      0.543      0.386      0.324     -0.276      0.626      1.068      2.177      0.275      0.555     -0.130      0.080     -0.134     -1.188     -0.426      0.344      0.338      0.774     -0.407      0.311      0.304     -1.521      0.553     -0.432     -0.372     -0.356      0.274     -0.420      0.786      0.298     -0.022      0.636      1.453      0.291      0.969     -0.462     -0.428     -0.661     -0.735
     0.907     -0.304     -2.161     -0.816     -0.963      0.324      0.093     -1.457     -1.614     -0.676      1.724      0.626     -0.932      1.177      0.275      1.555      0.870     -1.920     -1.134     -1.188      0.909      0.130     -0.884     -0.346     -0.529     -0.114     -0.381     -1.335     -0.441     -0.353     -0.603      0.141     -0.369     -1.319     -0.517      0.461      0.380      0.118      1.614      0.641      0.504      0.755     -0.507     -1.078     -0.726
    -0.093      0.696      1.839      0.184     -0.963      0.324      1.093     -1.457      1.386      1.324     -1.276      0.626     -0.932     -0.823      1.275      0.555      0.870      1.080     -0.134      0.812     -0.159      0.482      0.238      0.144      0.113      0.159      0.119      1.707     -0.123     -1.189      0.613      0.631     -1.599      1.386      1.304     -1.188     -0.143     -1.291     -0.960      1.346      0.747      0.409      0.811     -0.211      0.547
    -1.093     -0.304     -0.161     -1.816     -0.963      0.324     -0.907     -0.457     -0.614      0.324     -0.276      0.626     -0.932     -1.823      0.275     -1.445     -0.130      0.080     -0.134     -1.188     -0.447     -0.087     -0.708     -1.635     -0.856     -0.589     -0.267      0.446     -0.336     -0.139      0.776     -0.858      0.424      0.750      0.877      0.499      0.780      0.089     -0.600      0.714     -1.170      0.050      1.151      0.678     -0.428
    -0.093     -1.304      0.839      0.184     -0.963     -0.676     -0.907     -0.457      0.386     -0.676     -0.276     -0.374     -0.932      0.177     -0.725     -0.445     -1.130     -0.920     -0.134     -0.188     -0.206     -0.486     -0.174     -0.063     -0.788      0.276     -0.919      0.702      0.201     -0.146     -0.538     -0.424     -0.381      0.377     -0.228      0.090      0.454     -0.638      0.281     -0.399     -0.260     -0.486     -0.573     -0.147      0.649
     0.907     -0.304     -0.161     -0.816      0.037      0.324      0.093     -0.457      1.386     -0.676      0.724      0.626      0.068      0.177      0.275      0.555     -0.130     -0.920      1.866     -1.188      0.323      0.200      0.014      0.491     -0.512      0.659     -0.472      0.042     -1.436      0.682     -0.115     -0.004     -0.553      0.962     -0.378      0.232      0.393      0.029     -0.403      0.550      0.330     -0.299     -0.736      1.829     -0.770
    -0.093     -0.304      0.839     -1.816     -0.963      1.324      1.093      0.543      0.386      0.324     -0.276     -0.374      1.068     -1.823      0.275      0.555     -0.130      1.080     -1.134     -0.188      0.045     -0.489      0.461     -0.903     -0.351     -0.090      0.147      0.304     -0.693     -0.644      1.302      1.590     -0.035      1.039      0.447     -0.169      0.380      0.507     -1.019      0.335      0.519      0.379      0.285     -0.629      0.268
     1.907      0.696      0.839      1.184      1.037      1.324     -1.907      0.543      2.386     -0.676      1.724      0.626      0.068      0.177     -1.725      1.555     -2.130     -2.920     -2.134      0.812      1.207     -0.255     -0.926      0.850     -0.654      0.855      1.034      1.672      0.269      1.616     -0.094     -1.810      1.464      1.622     -0.191     -0.056      1.186      1.365     -0.494     -1.594      0.181     -1.885     -1.345     -2.676      1.288
    -1.133     -1.206     -0.936      0.424      0.185     -0.736      0.121      0.687     -0.493      0.419     -1.476     -0.280     -0.709      0.251     -0.549     -1.379     -0.178      1.245      0.886      0.021     -0.414     -0.416      0.237      0.051      0.145     -0.687     -0.771     -1.100      0.256      0.194     -0.263      0.395      0.484     -0.630      0.453     -0.853      0.377     -1.055      0.265     -0.645     -0.942      0.203      0.969      0.697     -0.115
     0.867      0.794      0.064      0.424      1.185      0.264      0.121      0.687     -1.493     -0.581      0.524      1.720      1.291     -1.749      0.451     -0.379     -0.178      1.245      0.886      1.021      0.453      0.382      1.177     -0.456      0.307      0.361      0.200     -1.067      0.934      0.885     -0.199     -0.161     -0.713     -0.930     -0.888     -0.101      1.029     -0.435     -1.228      0.206     -0.789     -0.617     -0.461      1.068      0.679
    -1.133     -1.206     -1.936     -1.576     -0.815      0.264     -2.879     -0.313     -1.493      0.419     -0.476     -2.280     -0.709      0.251      1.451     -1.379     -2.178      1.245     -0.114     -0.979     -0.480     -1.490     -0.455     -0.563     -0.793     -0.712      0.359     -1.538     -0.947     -0.061      0.744     -1.350      0.108     -0.867      0.918      0.173      0.092     -0.177      0.765      1.783     -0.845     -0.345      1.665      0.182     -0.007
     0.867      0.794      0.064     -1.576      1.185      1.264      1.121     -1.313     -1.493      1.419      1.524      0.720     -0.709     -1.749      1.451      1.621      0.822      1.245     -2.114      1.021      1.143      1.052     -0.071     -1.378      1.233     -0.498     -0.432     -0.105     -0.233      0.067     -0.172      0.134     -1.371     -0.470      0.794     -0.108     -0.915     -0.563     -0.507      0.746      0.160     -0.453      1.261     -1.457     -0.022
     0.867     -0.206     -0.936     -0.576      0.185      1.264      0.121     -1.313     -0.493      0.419      1.524      1.720      0.291      1.251      0.451      0.621      0.822     -0.755     -1.114      1.021      0.903      0.556     -0.033      0.525      0.886     -0.304     -0.849     -0.708     -1.046     -0.694      0.228     -0.447     -1.198     -0.787     -0.102      0.232      0.743      0.344      0.870     -0.143     -0.244      0.296     -0.695     -1.376      0.369
    -0.133      0.794     -0.936      0.424      0.185      1.264      1.121     -2.313      1.507     -2.581     -0.476     -0.280      0.291      2.251     -2.549      0.621      0.822     -0.755      0.886     -0.979     -0.031      0.618     -0.099      0.181     -0.344     -0.192      0.083     -0.992      0.483      0.605      1.135      0.694     -2.207      1.427     -2.396     -0.490     -1.221      0.525      2.239     -2.190      0.597     -0.131     -0.614      0.745     -0.650
    -1.133     -0.206      1.064      0.424      0.185     -0.736      0.121     -1.313      2.507     -1.581     -2.476     -1.280      0.291      1.251     -1.549     -2.379      0.822      0.245      0.886     -0.979     -1.640     -0.316     -0.171      1.374     -0.346      0.695      0.083      1.174     -0.871      0.525      0.958      0.400     -1.341      1.286     -1.470      0.071     -0.819      0.481      0.178     -1.439     -0.623      1.274      0.556      0.169     -0.849
    -1.133     -0.206      0.064     -1.576     -1.815      1.264      0.121      1.687     -0.493     -0.581     -2.476     -1.280      0.291     -0.749     -0.549     -1.379     -0.178      0.245     -0.114     -0.979     -0.544     -0.356      0.134     -0.481     -0.764     -0.553      0.246     -0.194     -1.142     -1.039      1.700      0.566      1.645     -0.166     -0.209     -1.617     -0.734      0.164     -0.312     -0.225     -0.797      0.306      0.111     -0.019     -0.396
     0.867     -0.206     -0.936      0.424     -0.815     -1.736      0.121      1.687     -1.493     -0.581      0.524     -0.280     -1.709     -1.749     -1.549     -0.379     -0.178      1.245     -1.114     -1.979     -0.436     -0.139     -0.340     -0.725     -1.685      1.359     -0.105     -0.653      1.047      0.704     -1.324      0.335      2.065     -0.845      0.153      1.145     -0.205     -1.255     -1.112     -0.898      0.099     -0.079      1.736     -0.755     -0.414
    -2.133     -0.206     -0.936     -1.576     -0.815     -2.736      0.121      0.687     -1.493     -1.581     -2.476      0.720      1.291      1.251     -2.549     -2.379     -0.178      0.245     -0.114     -0.979     -1.975      0.173     -0.083     -1.179     -0.661     -0.193     -0.214     -0.742     -0.227     -0.095     -0.733      0.120      0.921     -0.431     -1.231      0.523      0.620      1.449      2.208     -2.218     -0.143     -0.386      0.435      0.526     -0.526
     0.867      0.794     -0.936      0.424      1.185      1.264      0.121     -1.313     -0.493      0.419      1.524      0.720     -0.709     -0.749     -0.549      0.621      0.822      0.245     -1.114      1.021      0.903      0.426     -0.270     -0.628      1.370     -0.136      0.330     -0.705      0.987     -0.093      0.330     -0.394     -1.048     -0.148     -0.350      0.197     -0.029     -0.300     -0.341     -1.125     -0.239      0.462      0.648     -0.827     -0.247
     1.867     -0.206     -1.936      0.424      0.185      1.264      1.121      0.687     -0.493      0.419      1.524     -1.280     -2.709      1.251      0.451     -2.379      0.822      1.245      0.886      1.021      0.596      0.362     -0.706      0.452      1.094      1.352     -0.398     -1.088     -0.001     -0.807      0.673      0.829      1.508     -0.875      0.000      0.629     -1.766     -1.799      0.880     -0.269     -2.953      0.396      2.305      0.787      0.163
     0.867     -0.206      0.064     -0.576      0.185      0.264      0.121      1.687      0.507      0.419      0.524     -0.280      1.291     -0.749      1.451      0.621      0.822      0.245      0.886      1.021      0.004      0.622      0.853     -0.057      1.364      0.954     -0.727     -0.876     -0.663     -1.093      0.187     -0.285      0.887      0.694     -0.189      0.389     -1.019      0.082     -0.554      1.008      0.512      0.069     -0.981      0.789     -0.178
     0.867     -0.206     -0.936      0.424      0.185      0.264      0.121     -0.313      0.507      1.419      0.524     -0.280     -2.709      1.251      0.451      0.621     -0.178     -1.755     -0.114      0.021      0.543     -0.267     -1.147      0.405     -0.264      0.349      0.282      0.432     -0.023      0.528     -0.260      0.362      1.089      0.233      1.419     -0.168      0.061     -1.137      0.984      0.640      0.031      0.114     -0.211     -0.480      0.281
     0.867     -0.206      1.064      1.424     -0.815      1.264      0.121      0.687      1.507     -0.581      0.524     -0.280      0.291      1.251      0.451     -1.379     -0.178     -1.755      0.886      0.021      0.006      0.058     -0.301      1.596      0.039      0.907     -0.296      1.546     -0.292     -0.634      1.284     -0.033      0.977      0.180     -0.537      0.454     -0.378      0.736     -0.273      0.473     -1.250     -0.325     -1.202      0.043      0.007
    -0.133     -0.206     -0.936     -1.576     -0.815      0.264      1.121      1.687     -1.493     -0.581      1.524     -1.280     -0.709     -1.749     -0.549     -0.379     -0.178      1.245     -1.114      0.021      0.351     -0.618      0.221     -0.895      0.040     -0.337      0.367     -1.302     -0.618     -0.602     -0.268      1.884      1.446     -0.740     -0.623      0.866     -0.423     -0.936     -1.022     -0.665     -0.801      0.668      0.929     -0.765      0.033
     0.867     -0.206      1.064     -0.576      1.185      1.264      0.121      1.687     -0.493      1.419      1.524     -1.280      1.291      1.251      1.451      0.621     -0.178      1.245     -1.114      1.021      0.811     -0.706      0.668     -0.648      0.766      0.315      0.419      0.590      0.133      0.483      0.425      0.801      0.941      0.273      1.146      0.204     -0.229      0.481      1.755      0.922     -0.285      0.654      0.131     -0.698      0.499
     0.867      0.794     -1.936      1.424      1.185      1.264      0.121     -1.313      2.507      1.419      1.524      0.720      0.291      1.251      0.451      1.621      0.822      1.245      1.886      1.021      1.357      0.361      0.135      1.408      1.045     -0.503      0.367     -1.922      0.196      0.226      0.031     -0.304     -1.449      1.558      0.691     -0.269      0.142      0.079      0.001     -0.407      0.219      0.537      1.252      1.236      0.164
    -0.133          *      1.064      1.424     -1.815      0.264      1.121      1.687      2.507     -0.581      0.524      1.720      1.291      1.251     -1.549     -0.379      0.822      1.245     -1.114     -0.979     -0.208      0.710      0.768      1.288     -0.709      0.010     -0.210      0.381      0.111     -1.112      0.466      0.489      0.681      1.503     -0.176      0.843      0.811      0.281      0.286     -1.254     -0.029     -0.174     -0.099     -1.834     -0.278
    -2.133      0.794      0.064      2.424      1.185     -1.736      0.121      1.687      2.507      0.419     -2.476      0.720      1.291      1.251      0.451     -2.379     -1.178      1.245      1.886      1.021     -1.552      0.371      0.760      2.470      0.386     -0.495      0.313     -0.825      0.141      0.768     -0.167     -0.281      0.768      0.589      0.291     -0.062      0.151      0.241     -0.673      0.095     -0.569     -1.490      0.038      0.618      0.590
    -0.133     -0.206      1.064     -1.576     -2.815      1.264      1.121      0.687      0.507     -0.581     -0.476      0.720      1.291     -1.749     -0.549      0.621      0.822      0.245     -2.114      1.021      0.066      0.449      0.314     -0.197     -0.635     -0.211     -0.674      0.644     -1.519     -2.079      1.165      0.715      0.205      0.595     -0.277     -0.506      0.105      0.849     -1.626     -0.283      0.674      0.253     -0.226     -1.991      1.731
    -0.133      0.794      0.064     -0.576      1.185      0.264      0.121      1.687     -1.493      1.419     -1.476     -1.280      0.291      1.251      1.451      0.621      0.822      1.245     -0.114      1.021     -0.330      0.126      0.558     -0.771      1.031      0.317      0.729     -0.477      0.217      0.010      0.767     -0.068      1.027     -0.909      0.849     -1.077     -1.545     -0.380      1.951      0.944      1.128      0.721      0.458      0.397     -0.146
     0.867      0.794      0.064     -0.576      0.185      0.264      1.121      0.687     -0.493      0.419      0.524      1.720      0.291      1.251      0.451      1.621      0.822      0.245     -2.114      1.021      1.046      0.773      0.462      0.063      0.683     -0.279      0.015     -0.568     -0.550     -0.380     -0.770      0.320      0.038     -0.435     -0.172     -0.834      0.508     -0.304      1.280      0.170      0.548     -0.001     -0.497     -2.167      0.382
     0.867      0.794     -1.936     -0.576      1.185      1.264     -1.879     -0.313      0.507      0.419      1.524      0.720     -0.709     -0.749      1.451      0.621      0.822     -0.755     -1.114      1.021      0.966      0.204     -0.612     -0.272      0.764     -0.123      0.647     -1.362     -0.383      0.302      0.281     -2.238      0.580      0.734     -0.055      0.156      0.368      0.178     -0.423      1.146     -0.358      0.486      0.132     -0.978      0.413
    -2.133      0.794      1.064      1.424      0.185     -1.736      0.121      0.687      1.507      0.419     -2.476      0.720      1.291      2.251     -1.549     -1.379     -0.178      1.245      0.886      0.021     -1.103      0.349      0.971      1.212      0.567     -1.111      0.619      0.068      0.332     -0.342     -0.677     -0.362     -0.320      0.581      0.265     -0.690      0.159     -0.026      1.205     -1.786      0.022     -0.573     -0.017      0.281     -0.469
     0.867     -0.206      0.064      2.424     -1.815      0.264     -1.879      0.687      0.507     -2.581     -1.476     -0.280     -1.709      0.251      0.451     -1.379     -1.178     -2.755     -1.114     -2.979     -0.519     -0.093     -0.982      1.628     -1.246      1.431     -0.102      1.072      0.878     -0.552      0.975     -1.672      1.864     -0.824     -2.008     -0.737     -0.208     -0.171     -1.159      0.953     -0.814     -1.062     -1.441     -1.867     -1.733
    -1.133      0.794     -0.936      0.424     -1.815     -0.736      0.121     -0.313      0.507      0.419      0.524     -0.280      0.291      2.251     -0.549     -1.379     -0.178     -1.755      0.886     -1.979     -0.553     -0.248     -0.577      0.484     -1.243     -0.525      0.949     -0.166     -0.058     -0.468     -0.069      0.280      0.224      0.228      1.087      1.494      0.145      1.029      1.770      0.125     -0.723      0.278     -1.066      0.717     -0.829
    -1.133     -0.206     -0.936      0.424     -0.815      0.264      0.121      1.687      1.507     -1.581     -2.476     -0.280      1.291     -0.749     -0.549     -0.379     -0.178      1.245     -2.114      0.021     -1.052      0.164      0.779     -0.333     -0.124     -0.014     -0.445     -1.577      0.878     -0.681      1.500     -0.052      0.926      1.826     -1.440     -0.769     -0.442      0.192     -0.408     -0.426      0.844     -0.257      0.056     -1.908      0.024
     1.867     -3.206     -1.936      0.424     -0.815      1.264      1.121      1.687      0.507     -0.581     -2.476     -1.280     -1.709     -0.749     -0.549     -0.379     -0.178      0.245     -0.114     -0.979     -0.772     -0.394     -0.166      0.767     -0.765      2.594     -2.756     -1.691     -0.292     -0.151      2.090      1.492      1.966     -0.059     -0.136     -1.401     -0.746     -1.468     -1.513     -0.117      0.261      0.191      0.453     -0.536     -0.319
     1.867     -0.206     -1.936      2.424      1.185      1.264      0.121     -1.313      0.507      1.419      1.524      0.720     -2.709      0.251      1.451      0.621      0.822     -2.755     -0.114      1.021      0.548      0.495     -1.544      1.228      1.846      1.349     -0.715     -0.371      1.031     -0.546      0.542     -0.558      0.267     -0.520      0.636      0.702     -0.049     -0.330     -0.732      0.556     -0.006      0.324     -0.372     -0.553     -0.599
    -0.133      0.794     -0.936      0.424      0.185      0.264      1.121     -1.313      0.507      1.419     -0.476      1.720     -0.709      0.251      0.451     -0.379     -3.178     -0.755      0.886      0.021     -0.191     -0.009     -0.291      0.345     -0.374      0.007      0.879     -0.619      0.012      0.535      0.424      1.107     -1.040      0.254      1.625     -0.054      1.717     -0.239      0.100      0.548     -0.198     -3.187     -0.362      0.814      0.456
     0.867     -0.206     -0.936      2.424      0.185      1.264      0.121      0.687      2.507      1.419      0.524     -1.280     -1.709     -0.749      1.451      1.621      0.822      0.245      0.886      0.021      0.921     -0.330     -0.412      1.849      0.279     -0.012      0.246     -0.258      0.541      0.184      0.275      0.503      1.316      1.169      1.335     -0.930     -0.648     -1.189     -2.230      1.190      0.631      1.027      0.868      0.036     -0.316
     0.867     -0.206     -0.936     -0.576     -0.815      1.264     -2.879     -1.313     -0.493      0.419      0.524      0.720     -2.709     -0.749     -0.549      1.621      0.822     -0.755     -1.114      0.021      0.588      0.085     -0.771     -0.296     -0.523      0.442     -0.166     -0.127     -0.215     -0.410      0.650     -2.895     -0.553     -0.212      0.647     -0.440      0.572     -1.679     -0.369     -0.529      0.906      0.582      0.471     -0.818      0.562
     0.867     -0.206      2.064     -0.576      0.185      1.264      1.121      1.687     -0.493      1.419      1.524     -0.280      0.291     -0.749      1.451      1.621      0.822      1.245     -0.114      1.021      0.880     -0.106      0.655     -0.054     -0.273      0.041     -0.233      1.355     -0.447      0.492      0.448      1.311      0.791     -0.575      1.552      0.264     -0.137     -0.669     -0.561      1.584      0.441      0.953      0.272     -0.117      1.565
    -2.133      0.794      1.064      1.424     -1.815     -0.736     -0.879      0.687      0.507     -0.581      0.524      0.720      1.291      0.251      1.451     -0.379      0.822      1.245     -0.114     -0.979     -0.542      0.165      0.671      0.591     -0.993     -1.565      0.514      0.275      0.770     -0.852     -0.192     -1.008     -0.135      0.123     -0.098      1.530      0.421      0.363     -0.282      1.972      0.210      0.610      0.108     -0.381     -0.128
    -2.133     -3.206     -0.936     -1.576      1.185     -0.736     -1.879      0.687     -0.493      0.419     -2.476     -2.280      0.291     -1.749      0.451     -1.379     -1.178      0.245     -1.114      0.021     -1.406     -1.403      0.333     -1.431      0.227     -0.585     -1.969     -1.432     -0.150      0.954      0.651     -0.602      0.493      0.659      0.416     -0.501     -0.198     -0.228     -0.522      0.565      0.112      0.581     -0.174     -0.322     -0.330
     0.867      0.794      1.064      0.424      1.185      1.264      1.121      0.687     -0.493      1.419      0.524      1.720      1.291      1.251      1.451      0.621      0.822      1.245     -0.114      1.021      0.474      0.970      0.716      0.306      1.104      0.458     -0.133      0.332      0.128      0.196      0.871      0.140     -0.093     -0.502      0.862     -0.209      0.207      0.327      0.826      0.913     -0.157     -0.300      0.206     -0.159      0.022
     1.867      0.794      0.064      1.424     -2.815     -1.736     -0.879      1.687     -0.493     -0.581      1.524     -0.280      0.291     -0.749     -0.549     -0.379     -3.178     -1.755      0.886     -0.979      0.605     -0.749     -0.269      0.207     -1.685      1.278      1.473      0.450      1.181     -1.223     -2.221     -0.219      2.016     -0.547      0.334      0.744      0.975      0.733     -1.110      0.154     -1.056     -2.255     -1.432      0.823      0.663
    -1.133     -0.206      0.064     -0.576      0.185     -0.736     -0.879     -0.313     -1.493      1.419      1.524     -2.280      0.291     -1.749      1.451     -1.379     -0.178      0.245     -0.114      1.021     -0.008     -0.386      0.445     -1.294      1.009     -1.048      0.169     -0.359      0.740     -0.660     -0.753     -0.648     -1.005     -0.611      0.953      1.460     -1.566     -0.376     -0.538      0.890     -1.476      0.355     -0.387      0.650      0.031
     0.867     -2.206     -0.936      0.424      0.185      1.264      0.121     -1.313     -1.493      0.419      0.524      0.720     -0.709     -1.749     -0.549      0.621     -1.178     -0.755     -1.114     -0.979      0.745     -0.409     -0.484     -1.523     -0.407      0.204     -1.638     -0.475      1.989      0.487      0.321      0.538     -0.824     -0.312      0.494     -0.628      1.378     -0.004     -0.542     -0.311     -0.336     -0.792     -0.177     -0.368     -0.488
     0.867      0.794      0.064      1.424      0.185      0.264      0.121     -0.313      0.507     -0.581     -0.476     -0.280      0.291      0.251     -0.549      0.621     -0.178      0.245      0.886      0.021      0.384      0.293      0.550      1.285      0.737      0.416      0.369     -0.658      0.076     -0.708     -0.041      0.048     -0.881     -0.305     -0.750     -0.780     -0.738     -0.546     -0.740     -0.853      0.268     -0.217     -0.502      0.447     -0.604
    -1.133     -0.206     -0.936     -0.576      0.185     -0.736      0.121     -1.313     -0.493      1.419     -1.476      0.720     -0.709     -1.749      0.451     -2.379     -2.178      0.245      0.886      0.021     -1.375     -0.475     -0.387     -0.476      0.221      0.253      0.294     -0.541     -0.063     -0.016      0.674      0.369     -0.946     -0.239      1.254      0.433      1.443     -0.049     -1.400      0.315     -0.782     -1.697      0.742      1.044     -0.053
     0.867      0.794     -0.936      1.424      1.185      1.264      1.121     -1.313      1.507      0.419      0.524      0.720     -1.709      2.251      0.451      0.621      0.822     -2.755      1.886      1.021      0.220      0.520     -1.248      0.854      1.032      0.754      0.359      0.223      0.469      0.253      0.943      0.641      0.011      0.893     -0.182      0.100     -0.150      0.091      1.630     -0.028      0.159      0.034     -0.836      1.330      0.216
     0.867     -0.206      1.064      1.424      0.185     -1.736     -1.879     -1.313     -1.493     -1.581      0.524      0.720      0.291      1.251     -1.549     -1.379     -2.178     -1.755     -1.114     -1.979     -0.158     -0.515     -0.208      0.435     -0.742      1.007      0.250      1.153      1.112      0.910     -1.501     -1.449     -1.066     -1.764     -1.113      0.671      1.492      0.476      0.880     -1.461     -1.089     -1.501     -1.270     -1.203     -1.137
     0.867     -1.206      1.064     -0.576      0.185      0.264      0.121     -1.313     -0.493      0.419     -0.476     -1.280      0.291     -0.749     -0.549      0.621     -1.178     -0.755     -1.114     -0.979      0.101     -0.680     -0.088     -0.184     -0.545      0.709     -0.386      1.224     -0.334      0.746      0.007      0.756     -1.237     -0.238      0.731     -0.840     -0.375      0.439     -0.708     -0.372      0.547     -0.432     -0.705     -0.989     -0.619
    -0.133      0.794      0.064     -1.576     -0.815      1.264      1.121     -1.313     -0.493      0.419      1.524     -1.280      0.291     -1.749     -1.549      0.621      0.822      0.245     -1.114     -1.979      0.256      0.144     -0.086     -1.572     -0.584     -0.318      0.648      0.171     -0.044     -0.123      0.921      0.954     -1.096      0.656      0.669      0.929     -1.507      0.401     -0.367     -1.325      0.416      0.681      0.613     -0.518     -1.458
     0.867      0.794     -1.936     -1.576      0.185      1.264      1.121      1.687     -1.493      1.419      1.524     -1.280     -0.709     -1.749      1.451     -0.379      0.822      1.245     -2.114      1.021      0.524      0.479     -0.133     -1.774      0.478      0.402      0.058     -1.832      0.129     -0.242      0.817      0.521      1.946      0.098      1.062      0.842     -1.976     -0.592     -0.466      1.091     -1.043      0.396      1.418     -1.293      0.525
     0.867      0.794      0.064     -0.576      0.185     -0.736      1.121     -2.313     -0.493      1.419      0.524      1.720      1.291      0.251      0.451     -0.379      0.822      1.245     -1.114      1.021     -0.021      0.705      0.600      0.257      1.169      1.014     -0.110     -0.529     -0.895     -0.867     -0.712      0.610     -3.078     -0.688      0.862      0.636      0.715      0.490      0.077     -0.063     -0.378     -0.057      0.220     -1.292     -0.071
     1.867     -0.206      2.064      0.424      0.185     -2.736     -0.879     -0.313      1.507      0.419     -1.476     -0.280      1.291      1.251      0.451     -0.379     -1.178     -1.755      1.886      1.021     -0.828     -0.523      0.029      0.988      0.781      2.650      0.429      2.034     -0.747     -0.419     -2.020     -0.324     -0.296      0.819      0.161     -0.257      0.535      1.143      0.370      0.038      0.468     -0.506     -1.891      1.459      0.365
    -0.133      0.794      1.064     -0.576      0.185      0.264      1.121      0.687      0.507      0.419      0.524      0.720      0.291      0.251      0.451      0.621      0.822          *      0.886     -0.979      0.471      0.543      0.414     -0.041     -0.506     -0.533      0.249      0.535     -0.651      0.602     -0.153      0.678      0.236      0.402      0.749     -0.286     -0.113     -0.204      0.428      0.500      0.203      0.352      0.761      0.764     -0.509
     0.867      0.794      2.064      0.424      1.185     -1.736      1.121      1.687     -0.493     -2.581     -0.476     -0.280      1.291      0.251      1.451     -0.379      0.822      1.245      0.886      1.021     -0.535      0.289      0.618     -0.620      0.554      1.420      0.561      1.262      1.059      0.683     -1.241      0.871      0.930     -0.135     -2.880      0.232     -0.797      0.517      0.619      1.032      0.383      0.473      0.320      0.923      0.567
     0.867      0.794      1.064     -0.576     -1.815      1.264      1.121     -0.313      0.507     -0.581      1.524      0.720      0.291      1.251     -0.549      1.621      0.822      1.245     -1.114      0.021      0.885      0.306      0.470      0.257     -0.311     -0.072      0.478      0.738     -0.995     -1.474      0.382      0.741     -0.726      0.299     -0.249      0.279      0.149     -0.228      1.190     -0.377      0.641      0.504      0.381     -1.305      0.307
     0.867     -0.206     -0.936      0.424      1.185      0.264     -0.879     -0.313      2.507     -0.581      1.524     -1.280     -0.709      0.251      0.451      1.621     -1.178     -0.755      0.886      1.021      1.100     -0.419     -0.211      1.294      0.304     -0.209      0.209     -0.676     -0.917      1.051     -0.822     -0.558     -0.007      1.313     -0.791     -0.119     -0.498     -0.246     -0.856      0.406      0.454     -0.653     -0.480      0.260      0.951
    -0.133     -1.206     -0.936     -0.576      0.185      1.264      0.121      1.687      0.507      1.419      1.524     -0.280      0.291     -1.749      1.451      0.621     -3.178      1.245     -1.114     -0.979      0.541     -1.479      0.434     -0.141      1.151     -0.529      0.348     -1.278     -0.524     -0.917      0.576      1.578      1.394      0.552      0.911      0.713      1.779     -0.374     -1.661      1.035      0.048     -1.500      0.602     -1.031     -2.110
    -2.133     -0.206     -0.936      0.424      0.185     -1.736      0.121     -1.313      0.507     -1.581     -0.476      0.720      0.291      1.251     -1.549     -1.379     -0.178      0.245     -0.114      0.021     -1.030      0.036     -0.372      0.963      0.247     -1.060     -0.281     -0.666     -0.554     -0.077     -0.525     -0.047     -0.858     -0.074     -1.898      1.031      0.696      0.615      0.319     -1.676     -0.382     -0.262      0.779     -0.511     -0.230
    -0.133     -0.206      0.064      1.424     -0.815     -0.736      0.121     -1.313      0.507     -0.581      0.524      0.720      1.291      2.251     -0.549     -1.379     -0.178      0.245     -1.114      0.021      0.032     -0.023      0.476      1.319      0.420     -0.234     -0.264     -0.470      0.144     -1.056     -0.796     -0.032     -1.645     -0.446     -0.867      0.612      0.706      0.602      1.255     -0.746     -1.346     -0.038     -0.427     -1.826     -0.296
     0.867      0.794      0.064     -0.576      0.185     -0.736     -0.879      0.687     -1.493     -0.581      0.524      1.720      1.291      0.251      0.451      1.621     -2.178      0.245      0.886     -0.979      0.227     -0.207      0.334     -0.882      0.006      0.725      0.860     -0.137      0.299      0.302     -1.019     -0.688      0.548     -0.664     -0.433      0.152      1.689      0.727      0.863      0.494      1.497     -1.901     -0.277      1.317     -1.098
    -2.133     -0.206     -0.936     -1.576     -0.815     -2.736      0.121      1.687     -1.493      0.419     -0.476     -1.280      1.291     -1.749      0.451     -2.379     -2.178      1.245      0.886     -0.979     -0.653     -0.744      0.987     -1.393     -0.994     -1.591      0.613     -2.076     -0.227      0.210     -1.978      0.784      0.568     -0.341      1.144      0.472     -0.365     -0.131     -0.710      0.950     -1.584     -1.199     -0.232      1.486     -0.076
     0.867     -2.206     -0.936     -1.576      0.185      0.264     -1.879      0.687     -0.493     -0.581      1.524     -2.280      0.291     -0.749     -0.549      0.621     -2.178      0.245     -1.114      0.021      1.160     -1.549      0.234     -1.481     -0.363     -0.420     -0.919     -1.072     -0.042      0.668     -1.066     -0.452      0.630      0.859     -0.349     -0.196     -0.249     -0.014      0.492     -0.232     -0.582     -0.332     -0.019     -0.500      0.320
    -0.133     -0.206     -0.936     -1.576      0.185      1.264      0.121      1.687     -0.493      1.419      1.524     -0.280      0.291     -0.749      0.451      1.621      0.822      1.245     -2.114      1.021      1.067      0.221      0.570     -1.434      0.828     -1.194     -0.622     -1.515     -0.117     -0.397      0.203      0.016      0.892      0.543      1.018     -0.054     -0.703     -0.722      0.463      0.033      0.395      0.414      0.325     -1.562      0.185
     0.867     -1.206      2.064     -0.576     -1.815      0.264     -1.879     -1.313      1.507     -0.581      1.524     -1.280      0.291      0.251     -1.549     -0.379     -0.178      0.245     -1.114     -1.979      0.955     -0.546      0.414      0.803     -0.982     -0.134     -0.781      1.533     -1.294     -0.845     -0.688     -1.285     -1.705      0.893     -0.154      0.116     -0.344     -0.252     -0.473     -1.040     -1.494      0.372     -0.239     -1.390     -1.064
    -0.133     -1.206      1.064     -0.576      1.185     -0.736     -0.879      1.687     -1.493      1.419      1.524     -1.280      0.291     -1.749      0.451      0.621     -1.178      1.245     -1.114      0.021     -0.145     -0.772      0.298     -0.973     -0.316      0.072     -0.456      0.889      0.352      1.649     -0.573      0.122      1.239     -0.581      1.627      1.876     -0.104     -0.075     -0.897      0.505      0.693     -0.253      0.973     -0.529      0.308
     0.867     -0.206      0.064     -1.576     -0.815      0.264     -0.879      0.687     -0.493      1.419      0.524     -2.280     -0.709     -1.749     -1.549     -0.379      0.822      0.245     -2.114     -1.979     -0.127     -0.591      0.032     -0.577     -0.980      1.126      0.359      0.001     -0.907      0.314      0.245     -0.290      0.678     -0.026      1.777      0.744     -1.301     -0.744     -1.340     -1.106     -0.244      1.435      0.189     -1.760     -1.311
    -0.133     -1.206      2.064      0.424      0.185      0.264      0.121     -0.313     -1.493      0.419     -2.476     -0.280      0.291      1.251      0.451      0.621     -0.178     -0.755     -1.114      0.021     -0.454     -0.471     -0.199     -0.116     -0.636      0.363     -0.443      2.199      0.621      1.039      0.714      0.367     -0.150     -1.463      0.860     -1.656      0.573      0.687      1.392      0.666      1.153      0.413     -0.322     -0.991      0.559
    -0.133     -1.206      0.064      0.424     -0.815     -0.736     -0.879     -0.313      0.507     -0.581     -0.476     -0.280     -0.709      0.251     -0.549     -0.379     -1.178     -0.755     -0.114     -0.979      0.044     -0.588     -0.172      0.064     -1.251      0.110     -0.674      0.257      0.358      0.173     -0.766     -0.315     -0.109      0.524      0.049     -0.674      0.684     -0.323     -0.119      0.174     -0.585     -0.532     -0.382     -0.161      0.033
     0.867     -0.206     -0.936     -0.576      1.185      0.264     -0.879      1.687      0.507     -0.581      0.524     -0.280      0.291      0.251     -1.549     -0.379     -0.178      0.245      0.886      0.021      0.317      0.162      0.522      0.070      0.899      0.472     -0.258     -1.434     -0.697      0.223      0.026     -1.027      1.066      0.518     -0.949     -0.087     -0.370     -0.492      0.290     -1.811     -0.750     -0.306     -0.561      0.916     -0.676
     0.867      0.794      0.064     -1.576     -0.815      0.264      0.121      1.687     -0.493     -1.581      1.524     -1.280      0.291     -1.749     -1.549      1.621      0.822      1.245     -1.114     -0.979      0.884      0.092      0.229     -0.089     -0.370     -0.155      0.560     -0.194     -1.513     -0.550     -0.685     -0.047      1.433     -0.406     -1.179      0.004     -1.642     -0.090     -1.634     -1.374      0.535      0.702      0.841     -1.043     -0.922
    -0.133      0.794      0.064     -0.576      0.185      0.264      0.121      1.687     -0.493      0.419      0.524     -0.280      0.291     -0.749      0.451     -0.379      0.822      0.245     -0.114      0.021      0.327      0.172      0.170     -0.125     -0.233     -0.474      0.731     -0.058     -0.514      0.294     -0.115      0.040      1.414     -0.247      0.599      0.068     -0.549     -0.028     -0.531      0.525     -0.599      0.462     -0.082     -0.135      0.279
     1.867     -0.206      0.064     -1.576      1.185      1.264     -1.879     -0.313     -0.493      0.419      0.524      0.720     -0.709     -0.749      0.451      1.621      0.822      0.245     -0.114      1.021      0.663     -0.160      0.119     -0.482      1.392      1.020     -0.107     -0.200     -1.135     -0.025      0.678     -1.739     -0.449     -0.096     -0.263     -0.335      0.862     -0.908     -0.562     -0.225      0.677      0.891     -0.024     -0.039     -0.372
    -0.133      0.794      1.064      1.424     -2.815      1.264      1.121      1.687      0.507     -0.581      1.524     -0.280      1.291      1.251     -0.549     -1.379      0.822      1.245     -1.114     -2.979      0.012      0.261      0.597      0.825     -2.236     -0.223      0.526      0.475      0.499     -0.572      1.417      0.992      1.017     -0.039      0.513      1.481     -0.659      0.526      0.665      0.549     -1.357      0.496      0.178     -1.736     -0.999
    -1.133      0.794      0.064     -1.576      1.185      1.264      1.121      1.687     -0.493      1.419     -1.476      1.720     -0.709     -0.749      1.451      1.621      0.822      1.245     -0.114      1.021     -0.450      1.026      0.477     -0.416      1.288     -0.445     -0.490     -0.225     -1.105     -0.085      1.845      0.206      1.084     -0.327      0.846     -0.842      0.031     -1.440     -0.371      0.924      2.076     -0.398      0.479      0.308     -0.090
    -0.133      0.794     -0.936     -0.576      1.185      1.264     -1.879      0.687     -1.493     -0.581      0.524      1.720     -0.709     -0.749      0.451      0.621      0.822     -0.755     -1.114      1.021      0.646      0.666     -0.708     -0.453      0.960     -0.867     -0.030     -0.073     -0.006      0.215      0.453     -2.590      1.384     -1.137     -1.145     -0.430      0.669      0.135     -0.358      0.095      0.052      0.122      0.217     -1.020      0.073
    -1.133      0.794      1.064     -1.576     -2.815      0.264     -2.879      1.687     -0.493     -2.581      0.524      0.720      1.291     -0.749      0.451      0.621      0.822      1.245      1.886     -2.979      0.180      0.163      0.650     -0.274     -2.129     -1.292      0.715      0.306     -1.292     -0.757      0.280     -3.091      0.858     -0.488     -1.537      0.233      0.508      0.229     -0.380      1.481      0.457      0.462      0.358      1.840     -1.134
    -1.133      0.794     -1.936     -0.576      0.185     -1.736      1.121     -1.313     -0.493     -0.581     -0.476     -1.280      0.291     -0.749     -0.549     -1.379      0.822     -1.755     -0.114      1.021     -0.617      0.138     -0.629     -0.513      0.303     -0.683      0.794     -1.293      0.057      0.090     -1.248      1.089     -0.433     -0.148     -0.674      0.358     -1.567      1.229     -0.342     -0.631     -0.569      0.800     -0.802      0.003      0.953
    -2.133     -1.206      0.064      0.424     -0.815     -0.736     -0.879     -0.313      0.507     -0.581     -0.476     -0.280     -0.709      0.251     -0.549     -0.379     -1.178     -0.755     -0.114     -0.979     -0.514     -0.282     -0.335      1.106     -0.391     -1.635     -1.002      0.596     -0.807     -0.380     -0.288     -0.826      0.044     -0.308     -0.309      0.256      0.195     -0.170     -0.671     -0.596      0.348     -0.793     -0.135     -0.548     -0.470
    -0.133     -0.206     -0.936     -1.576     -0.815      0.264      0.121     -2.313     -1.493      0.419      0.524     -0.280     -0.709     -0.749      0.451      1.621      0.822      0.245      1.886      0.021      0.389     -0.112     -0.259     -0.099     -0.519     -0.522     -0.066     -0.691     -1.182     -0.337     -0.235      0.150     -2.174     -1.253      0.634      0.019     -0.103     -0.238     -0.596      0.744      1.106      0.895      0.514      1.887      0.530
     0.867     -0.206      1.064      0.424      0.185      0.264      0.121      0.687     -0.493      0.419      0.524     -0.280     -0.709     -0.749      1.451      0.621     -0.178      0.245      0.886      1.021      0.266      0.027      0.017      0.252     -0.354      0.421     -0.296      1.023      0.243      0.539      0.000      0.163      0.607     -0.556      0.616      0.191     -0.385     -0.629     -1.037      1.616      0.276     -0.077      0.134      0.708      1.190
    -0.133     -0.206      0.064     -1.576      0.185      1.264      1.121     -0.313     -0.493      0.419      0.524     -1.280     -1.709     -0.749      0.451      0.621      0.822      1.245      0.886      1.021      0.226     -0.200     -0.147     -0.559     -0.012     -0.436      0.100      0.186     -0.863      0.332      1.160      1.354     -0.234     -0.038      0.503      0.280     -1.001     -1.411     -0.367      0.476      0.195      1.105      1.429      1.041      1.086
    -2.133     -0.206      1.064     -1.576     -2.815      1.264      1.121      0.687      2.507     -1.581     -2.476     -2.280      1.291     -0.749      0.451     -2.379     -2.178     -1.755     -1.114      0.021     -1.265     -0.772     -0.248      0.354     -0.690     -0.840      0.723      1.275     -1.939     -1.986      2.445      1.806      1.110      2.251     -1.212     -0.583     -1.004      1.653     -1.066      0.674     -1.059     -1.258     -1.330     -1.324      0.690
    -0.133      0.794          *     -1.576      1.185      0.264      1.121     -1.313     -0.493      1.419      1.524      0.720      0.291     -1.749      1.451      1.621      0.822     -0.755     -2.114      1.021      0.993      0.470      0.046     -1.038      0.959     -1.034      0.300      0.030     -0.480      0.162     -0.901      0.616     -1.313      0.473      1.053     -0.012      0.086      0.044     -1.176      0.971      0.446      0.103     -0.955     -1.643      0.216
     0.867      0.794     -0.936      1.424     -0.815      0.264      0.121      0.687      2.507      1.419      0.524      0.720     -0.709     -0.749      1.451      0.621      0.822     -0.755      0.886      1.021      0.696      0.083     -0.326      1.766      0.199      0.179      0.877     -0.590     -0.177     -0.839     -0.342     -0.068      1.204      1.237      1.248     -0.495      0.479     -0.276     -2.067      1.420     -0.253      0.619     -0.097      0.198      0.710
    -0.133      0.794     -0.936      0.424      0.185     -0.736      1.121      1.687     -1.493      1.419     -2.476      1.720     -0.709     -1.749      0.451     -0.379     -1.178     -0.755     -1.114      1.021     -1.425      0.434     -0.465     -0.226      0.526      1.211      0.329     -0.366      0.697     -0.315      0.692      0.626      2.218     -1.342      1.201     -0.386      1.005      0.108     -1.521      0.136      1.374     -1.534     -0.165     -1.075      0.302
     0.867     -0.206     -0.936      2.424      0.185      1.264      1.121     -1.313     -0.493      1.419     -0.476     -0.280     -1.709      1.251      0.451      0.621      0.822     -1.755      1.886     -1.979      0.061      0.116     -0.783      0.727     -0.521      0.726     -0.161     -0.104      1.653      0.737      1.254      0.848     -0.332     -1.035      1.555     -0.693     -0.458     -0.708      0.692      0.728      0.619      0.789     -0.731      1.484     -1.420
     0.867     -0.206      0.064     -1.576      1.185      1.264      0.121     -0.313     -0.493      0.419     -1.476     -1.280      0.291     -0.749      0.451     -0.379      0.822      0.245     -1.114      1.021     -0.541     -0.151      0.239     -0.519      0.773      1.652     -0.174     -0.239     -1.156      0.415      1.852      0.427     -0.502     -0.032      0.100     -0.810     -1.109      0.083     -0.409      0.134      0.256      0.922      0.016     -0.743      0.377
     0.867     -1.206      2.064      0.424      0.185      1.264     -0.879     -1.313     -0.493     -0.581      1.524     -0.280      0.291     -0.749     -0.549      0.621     -1.178      0.245     -0.114     -0.979      1.097     -0.736      0.328     -0.454     -0.314     -0.142     -0.357      1.719      0.783      0.460      0.036     -0.095     -1.647     -0.237     -0.196     -0.133      0.891     -0.090     -0.522     -0.462     -0.676     -0.459     -0.352      0.003     -0.781
    -0.133     -0.206     -0.936     -0.576     -0.815     -0.736      0.121     -0.313     -0.493      0.419      0.524      0.720      1.291     -0.749      0.451     -0.379     -0.178      1.245     -1.114     -0.979      0.133     -0.060      0.477     -0.692     -0.917     -0.144     -0.277     -1.276      0.122      0.085     -0.671      0.191     -0.763     -0.025      0.899      0.359      0.569      0.667     -0.287      0.763     -0.508     -0.046      0.512     -0.715     -0.274
    -1.133      0.794     -0.936     -1.576     -0.815      0.264      1.121     -2.313      2.507     -1.581     -1.476      0.720      0.291      1.251     -1.549      0.621      0.822      0.245     -2.114      0.021     -0.210      0.307      0.332     -0.208      0.364     -0.905      0.464     -1.205     -1.281     -1.129      0.482      0.621     -2.647      2.560     -1.644     -1.190      0.195     -0.102      1.536     -1.623      0.868      0.567     -0.188     -2.050     -0.380
     0.867      0.794     -0.936     -0.576      1.185      0.264     -2.879     -1.313      1.507     -0.581     -1.476      0.720      1.291     -0.749      0.451     -1.379      0.822     -1.755     -1.114      0.021     -0.426      0.135     -0.321     -0.556      0.458      1.194      0.733     -0.643     -0.069      0.461      0.745     -2.842     -1.037      2.001     -0.817     -0.659      0.553      1.767     -0.237      0.327     -0.740      0.709     -1.157     -0.829     -0.470
     0.867      0.794      0.064      2.424      0.185      1.264      0.121      0.687      1.507     -0.581     -0.476      0.720      1.291      1.251     -1.549      0.621      0.822     -0.755      0.886     -1.979      0.258      0.497     -0.033      1.948     -0.155      0.735      0.396      0.179      0.569      0.404      0.839     -0.400      0.645     -0.103     -0.515     -0.856     -0.026      1.390     -0.299     -1.441      0.247      0.226     -1.014     -0.193     -1.876
    -0.133      0.794     -0.936      1.424     -0.815     -0.736      0.121     -0.313     -0.493     -0.581     -1.476      0.720     -0.709      0.251     -0.549      0.621     -0.178     -0.755     -0.114     -0.979     -0.589     -0.046     -0.289     -0.061     -1.369      0.450      0.933     -0.723      1.496      0.541     -0.088      0.208      0.016     -0.370      0.216     -0.552      0.661     -0.341      0.120      0.014      1.230     -0.012     -0.259      0.001      0.386
    -0.133     -0.206     -0.936     -0.576     -1.815     -0.736      0.121      0.687     -1.493     -0.581      0.524      0.720      0.291     -1.749     -0.549     -0.379      0.822      0.245     -0.114     -1.979     -0.056      0.447      0.296     -1.005     -1.371     -0.052     -0.921     -1.182      0.329     -0.409     -0.693     -0.196      0.293     -0.587      0.164      0.610      0.027     -0.093     -0.869      0.020     -0.112      0.121     -0.246      0.276     -0.917
     0.867     -0.206      0.064     -1.576     -1.815     -0.736     -0.879      1.687     -1.493     -0.581     -0.476     -0.280      1.291     -1.749      0.451      0.621     -0.178      1.245     -2.114     -1.979     -0.031     -0.223      0.785     -1.579     -0.862      0.916     -0.023     -0.680      0.161     -0.913     -0.547     -0.621      0.898     -0.115     -0.153     -0.326     -0.001      0.361     -0.569      0.841      0.653      0.052      0.043     -1.451     -1.193
     0.867     -0.206      0.064     -0.576      0.185      0.264     -0.879      1.687     -0.493      0.419          *     -0.280     -0.709      0.251     -0.549     -0.379      0.822      0.245     -0.114      0.021     -0.156      0.321     -0.480     -0.075      0.633      1.157     -0.715      0.562     -0.449     -0.294      0.384     -1.247      2.236     -0.223      0.158     -0.397     -0.789     -0.097      0.188     -0.550     -0.068      0.400      1.054     -0.024     -0.537
     0.867      0.794     -0.936     -1.576      1.185      1.264      1.121     -2.313      1.507     -1.581     -1.476      1.720      0.291      1.251     -1.549      0.621      0.822      0.245     -1.114      1.021     -0.077      0.814     -0.048     -0.803      0.640      0.990      0.052     -0.797     -0.790      0.424      1.470      0.239     -2.264      2.343     -2.015     -1.412      0.518      0.324      1.764     -1.710      0.666     -0.061      0.283     -0.862      0.352
    -0.133      0.794     -0.936     -0.576      0.185      1.264      1.121     -0.313      0.507      0.419      0.524      0.720     -0.709     -0.749      0.451      0.621      0.822     -0.755     -0.114      1.021      0.479      0.703     -0.490     -0.167      0.583     -0.685      0.113     -0.361     -0.428     -0.437      0.699      0.551      0.166      0.719      0.136     -0.345     -0.200     -0.184     -0.535      0.032      0.122      0.016      0.007     -0.142      0.562
     0.867     -0.206      0.064     -0.576      0.185      1.264     -1.879      0.687     -0.493      0.419      0.524     -0.280     -1.709     -0.749      0.451     -0.379      0.822      1.245     -0.114      0.021      0.453      0.044     -0.140     -0.253      0.350      0.519     -0.443      0.185     -0.411     -0.181      0.695     -2.027      0.785     -0.253      0.001     -0.271     -0.398     -1.483     -0.627      0.420     -0.904      0.739      1.266     -0.019     -0.361
     0.867      0.794     -1.936     -1.576      1.185      1.264      1.121     -1.313     -0.493      1.419      1.524      1.720     -1.709      1.251      1.451      1.621      0.822      1.245     -0.114      1.021      1.056      0.791     -0.441     -0.359      0.982     -0.164     -0.146     -1.486     -1.145     -0.032      0.221      0.269     -0.793     -0.193      0.988     -0.160      0.398     -0.901      1.497      0.957      0.350     -0.163      1.869      0.012      0.212
     0.867      0.794     -1.936      1.424     -0.815      1.264      0.121      0.687      1.507      0.419     -0.476     -1.280      1.291     -0.749     -1.549      0.621     -0.178      1.245     -1.114      0.021      0.285     -0.063      0.892      0.482     -0.150      0.558      0.647     -2.833      1.030     -0.580      0.984      0.123     -0.138      1.171      0.467     -0.949     -1.139      0.083     -1.150     -1.409      0.364     -0.146     -0.101     -1.486      0.036
    -0.133     -0.206     -0.936      0.424      1.185     -0.736     -0.879      0.687     -1.493      1.419     -0.476      0.720     -0.709      0.251      1.451     -0.379     -0.178     -0.755     -1.114      1.021     -0.445      0.049     -0.490     -0.377      1.383      0.304     -0.345     -0.502      0.752     -0.223     -0.260     -0.732      1.133     -1.130      0.780      0.047      0.553      0.059      0.545      0.707      0.137     -0.288     -0.005     -0.935     -0.389
    -0.133     -1.206      1.064      0.424      0.185     -0.736     -0.879      1.687     -0.493     -0.581     -0.476     -1.280      1.291      0.251     -0.549     -1.379     -0.178      1.245     -1.114      1.021     -1.039     -0.619      0.885      0.558      0.464      1.016     -0.635      0.062     -0.142     -0.098      0.216     -0.357      0.678     -0.795     -0.775      1.059     -0.231      0.015      0.033     -0.726     -0.403      0.361     -0.120     -1.324      0.497
    -1.133      0.794      1.064     -0.576      0.185     -1.736      1.121     -1.313     -1.493      0.419     -1.476      0.720      0.291     -0.749     -1.549     -2.379      0.822     -1.755     -0.114      1.021     -0.990      0.447     -0.407     -0.417      1.228     -0.064      0.341      1.426     -0.043     -1.107     -0.772      0.700     -0.925     -1.028     -0.228      0.215      0.056      0.830     -0.398     -2.140     -1.323      0.376     -1.176      0.169     -0.254
    -0.133     -0.206     -1.936      2.424     -1.815     -1.736      0.121     -2.313      1.507      1.419     -0.476     -1.280     -0.709      1.251     -1.549     -0.379      0.822     -0.755      1.886     -1.979     -0.112      0.175     -0.660      2.247     -1.384      0.062     -0.390     -1.261      0.359     -0.401     -1.675      0.118     -1.544     -0.394      2.010     -0.216     -1.436      0.153     -0.755     -1.008     -0.164      0.642      0.291      0.867     -0.794
    -0.133     -0.206     -0.936      0.424     -0.815      1.264      0.121      0.687      0.507     -0.581      1.524     -0.280     -0.709      0.251     -0.549     -1.379      0.822      0.245     -0.114      0.021     -0.188     -0.084     -0.181      1.250     -0.386      0.042     -0.074     -0.880     -0.860     -0.332      1.392      0.267      0.767     -0.315     -0.508      1.651     -0.229     -0.510     -0.718     -0.282     -1.232      0.719      0.615     -0.775      0.132
    -0.133     -1.206      2.064      0.424     -1.815      1.264      0.121      1.687      1.507     -1.581      0.524     -1.280      0.291      1.251     -0.549      0.621     -0.178      1.245     -0.114      0.021      0.263     -0.333      0.464      0.742     -0.639     -0.269     -0.866      1.636     -0.071     -1.042      1.138      0.460      1.306      0.722     -1.140      0.187     -0.737     -0.231      0.524     -0.223      0.386      0.431      0.368     -0.359      0.695
     0.867     -0.206     -0.936     -1.576     -0.815      1.264      0.121     -1.313     -0.493     -1.581      1.524     -1.280      1.291     -0.749      0.451      0.621     -0.178      1.245      0.886      0.021      1.177     -0.474      0.609     -0.862     -0.736     -0.541      0.199     -1.556     -0.622     -0.130      0.068      0.573     -1.951      0.328     -1.280     -0.082     -0.418      0.227      0.107      0.762     -0.710      0.260      0.366      1.294      0.554
    -0.133      0.794      0.064      1.424      1.185     -2.736      0.121      0.687      0.507     -0.581     -2.476      0.720      1.291      0.251     -1.549     -1.379     -0.178     -0.755     -1.114      0.021     -1.264      0.177     -0.054      0.101      0.046      1.165      0.596     -0.031      1.193      1.117     -1.406      0.051      0.786      0.592     -0.720     -0.425      0.459      1.373      0.236     -1.669      0.013     -0.388     -0.563     -1.175     -0.063
    -0.133     -0.206      1.064     -0.576      0.185      1.264      1.121     -1.313      0.507      0.419      1.524     -1.280      0.291     -0.749      1.451     -1.379      0.822     -0.755      0.886      1.021      0.671      0.065      0.020      0.285      0.891     -0.870     -0.278      1.055     -0.819     -0.774      0.673      1.039     -1.410      0.414      0.031      0.523     -1.394      0.375     -1.066      1.041     -2.078      0.911     -0.835      0.727      0.151
     1.867      0.794      0.064     -0.576      1.185      1.264      1.121     -1.313      1.507      1.419      1.524      0.720      0.291     -0.749      1.451      0.621      0.822     -0.755      0.886      1.021      0.449      0.928     -0.467      0.442      1.522      1.357     -0.177      0.642     -0.853     -0.451      0.650      0.172     -0.877      1.059      0.623      0.844     -0.578      0.934     -1.147      0.741      0.210     -0.399     -0.160      0.704     -0.208
     0.867     -1.206      0.064     -0.576     -2.815      0.264      0.121      1.687      0.507     -2.581      1.524     -2.280      1.291     -0.749     -1.549      1.621     -0.178      1.245     -1.114     -2.979      0.959     -0.815      0.836      0.195     -1.998     -0.040     -0.207     -0.771     -0.834     -0.790     -0.651      0.944      0.628      0.462     -1.625      0.058     -1.128      0.063     -0.804     -0.727      0.560      0.627     -0.124     -1.052     -1.145
     0.867      0.794      0.064     -1.576      0.185      1.264      0.121      0.687     -0.493      0.419      1.524     -0.280      0.291     -0.749      0.451      0.621     -0.178      0.245     -2.114      0.021      0.865      0.130     -0.065     -1.622      0.284      0.050      0.463      0.112      0.074     -0.106      0.414      0.013      0.702      0.755      0.312      0.125     -0.628      0.251      0.688      0.347     -0.470     -0.222      0.231     -1.375      0.002
    -0.133      0.794     -0.936      2.424      0.185     -1.736      1.121      0.687     -0.493      0.419      0.524     -0.280      0.291      1.251      0.451     -1.379      0.822     -1.755      1.886      1.021      0.116      0.484     -0.556      0.810      1.003     -0.183      0.284     -0.431      1.676     -0.877     -1.825      0.620      1.332     -1.124     -0.053      0.453     -1.096      0.986      0.764      0.066     -1.598      0.213     -0.918      1.525      0.245
     0.867      0.794      0.064     -1.576      1.185      1.264      1.121      0.687     -0.493     -0.581      1.524      1.720      0.291      0.251     -0.549      0.621      0.822      1.245      0.886      1.021      0.836      0.533      0.426     -0.686      0.918     -0.019      0.173     -0.298     -0.895      0.337      0.299      0.640      0.235      0.062     -1.059      0.299      0.876     -0.314      0.667     -0.968     -0.321      0.265      0.439      1.156      0.219
     0.867      0.794      0.064      1.424      1.185      1.264      1.121      1.687      0.507      1.419      1.524      1.720      1.291      1.251      0.451      1.621      0.822      1.245      1.886      1.021      0.988      0.955      0.902      1.154      1.500     -0.095     -0.263     -0.794      0.343     -0.393      0.357      0.234      0.578     -0.459      0.758      0.039      0.381      0.039      0.291     -0.244      0.482     -0.389     -0.008      1.196     -0.269
     0.867     -0.206      1.064      1.424      0.185     -0.736      1.121     -1.313     -0.493     -0.581      0.524      0.720      0.291      1.251     -0.549      0.621     -1.178     -0.755      0.886      0.021      0.456     -0.269     -0.200      0.344     -0.190      0.481     -0.036      1.107      0.988      0.382     -1.330      1.392     -1.279     -0.763     -0.345     -0.313      1.204      0.532      1.019     -0.363      0.076     -0.850     -0.447      0.720      0.199
    -0.133     -0.206      1.064     -0.576      0.185      0.264      0.121      1.687     -0.493      0.419     -0.476      0.720      0.291     -0.749      0.451      0.621     -0.178      0.245     -1.114      0.021     -0.129      0.076      0.170     -0.308      0.153      0.109     -0.340      0.843     -0.025      0.194      0.206      0.073      1.617     -0.241      0.374     -0.209      0.481     -0.202     -0.474      0.445      0.802     -0.257     -0.044     -0.916     -0.107
         *     -0.206     -0.936     -1.576      0.185     -1.736     -0.879     -2.313     -0.493      0.419     -1.476      0.720      0.291     -0.749     -0.549     -1.379     -0.178     -1.755      0.886      1.021     -1.245      0.337     -0.269     -1.029      0.441      0.344     -0.571     -0.746     -0.401     -0.247     -0.430     -1.090     -2.211      0.188     -0.106      0.443      0.352      0.637      0.138     -0.647     -0.022     -0.581     -1.334      1.285      0.519
     0.867     -0.206     -0.936      0.424      1.185      0.264      0.121     -1.313      0.507      1.419      1.524      1.720     -0.709      0.251      0.451     -0.379     -0.178      0.245     -0.114      1.021      1.011      0.288     -0.148      0.591      1.193     -0.058     -0.485     -0.697     -0.295      0.005     -0.694     -0.131     -1.005      0.102      0.839      0.111      1.189     -0.368     -0.203     -0.201     -1.581     -0.441      0.449     -0.194      0.027
    -1.133     -0.206     -0.936     -0.576      1.185      0.264      0.121     -1.313      1.507      0.419      0.524     -1.280      1.291      1.251      0.451     -0.379     -0.178      1.245      0.886      1.021     -0.001     -0.577      0.465     -0.834      0.644     -1.113      0.405     -1.218      0.463      0.694      0.145      0.564     -1.814      2.085     -0.029      0.604     -0.345      0.652      1.679     -0.008     -0.373      0.400      0.667      1.221      0.381
    -0.133     -1.206      0.064      0.424     -0.815     -0.736     -1.879      0.687      0.507      1.419     -1.476      0.720     -0.709      0.251     -1.549     -0.379     -0.178     -0.755     -1.114      0.021     -0.706     -0.207     -0.283      0.175     -0.872      0.636     -0.914      0.426      0.147      0.118      0.060     -1.806      1.157      0.469      1.815     -0.330      0.919     -0.483      0.047     -1.008      0.463      0.132     -0.132     -1.243      0.713
    -0.133     -0.206      0.064     -0.576      0.185      1.264      1.121      0.687     -0.493      0.419      1.524     -0.280      0.291     -0.749      0.451      1.621      0.822      0.245     -0.114      0.021      0.779      0.012      0.173     -0.390     -0.513     -1.007     -0.219     -0.075     -0.192      0.557      0.472      1.080      0.503     -0.138      0.837      0.456     -0.177      0.097     -0.396      0.597      0.765      0.844     -0.037      0.157      0.459
     0.867      0.794     -1.936     -1.576     -1.815      1.264      1.121     -0.313     -1.493      1.419      1.524      1.720      1.291     -0.749      1.451     -0.379      0.822     -2.755      0.886     -2.979      0.452      0.835     -0.450     -0.638     -1.531      0.438     -0.176     -1.439     -0.835     -0.207      0.777      0.390      0.074     -0.983      2.388      0.890      0.379      1.887     -0.274      2.103     -0.849     -0.004     -2.126      1.144     -1.623
     0.867     -0.206      1.064     -1.576     -1.815      0.264      0.121      0.687     -0.493      0.419     -0.476     -1.280      0.291      1.251      0.451      0.621     -0.178      0.245      1.886      1.021     -0.075     -0.167      0.250      0.424     -0.051      0.951     -0.063      0.682     -1.929     -1.641      0.268      0.237      0.360     -0.771      0.402     -0.355     -1.082     -0.083      0.867      0.347      0.797      0.209     -0.073      1.660      0.973
    -0.133      0.794      0.064      0.424      0.185     -2.736     -0.879     -0.313      0.507     -0.581     -2.476     -0.280     -0.709      1.251     -0.549     -0.379     -1.178     -0.755     -0.114     -0.979     -0.884     -0.615     -0.098      0.399     -0.510      0.668      1.310      0.192     -0.071      0.658     -1.682     -0.408     -0.336      0.091     -0.168     -1.169      0.598     -0.643      0.793     -0.427      0.665     -0.631     -0.623     -0.220     -0.518
    -0.133     -2.206      0.064      2.424      0.185     -0.736      0.121     -0.313      1.507     -1.581      0.524     -1.280      0.291      1.251      0.451     -1.379     -1.178     -0.755     -0.114      0.021     -0.372     -0.933     -0.288      1.619     -0.163      0.268     -1.034      0.447      0.854      0.455     -0.388      1.018      0.054      0.298     -1.576      1.108      0.179      0.582     -0.150      0.469     -1.029     -0.011     -0.246     -0.866      0.213
    -0.133      0.794      1.064      0.424      1.185     -0.736      0.121      1.687     -0.493      0.419      0.524     -0.280      0.291      2.251      1.451      0.621      0.822      0.245      0.886      1.021      0.351      0.117      0.212      0.288      1.109     -0.392      0.735      0.723      0.171     -0.031     -1.090      0.173      1.341     -0.638     -0.052      0.081     -0.556      0.027      1.893      0.822      0.106      0.725     -0.213      0.569     -0.042
    -0.133      0.794      1.064      0.424     -1.815     -0.736     -0.879      1.687      0.507     -0.581      0.524      0.720      1.291     -0.749      1.451     -0.379     -2.178      1.245     -0.114     -1.979     -0.108      0.356      1.234      0.320     -1.752     -0.263      0.562     -0.116      0.093     -0.182     -0.639     -1.173      0.639      0.421      0.393      0.645     -0.002     -0.268     -0.925      2.376     -0.198     -2.472     -0.573     -0.352     -0.553
    -0.133     -2.206      1.064      0.424      1.185     -0.736     -1.879      0.687      0.507     -2.581      0.524     -0.280     -0.709      0.251     -0.549     -0.379     -1.178     -0.755     -0.114     -0.979     -0.283     -0.896     -0.420      0.837     -0.244      0.120     -1.175      1.320     -0.508      1.481     -0.423     -1.029      0.955     -0.145     -2.432      0.948      1.108     -0.215     -0.399     -0.518     -0.171     -0.068     -0.057     -0.453     -0.804
     0.867     -0.206      0.064      0.424      0.185      0.264      0.121     -0.313      0.507      0.419      0.524     -0.280      0.291      0.251     -0.549      0.621      0.822      1.245      0.886      1.021      0.389      0.289      0.610      0.850      0.483      0.422     -0.663     -0.617     -0.303     -0.417     -0.038     -0.268     -0.968     -0.101      0.127      0.032     -0.762     -0.438     -0.370     -0.712      0.107      0.422      0.408      0.482      0.614
     0.867      0.794     -0.936     -1.576      0.185      1.264      1.121     -1.313     -1.493      0.419      1.524     -0.280      0.291     -1.749      0.451      0.621      0.822      0.245     -1.114      1.021      1.027      0.395      0.445     -1.657      1.089     -0.048      0.383     -1.588      0.088     -0.990      0.025      0.664     -1.528     -0.042      0.003     -0.054     -0.945     -0.320     -0.536     -0.103     -0.495      0.221     -0.522     -0.314      0.161
    -0.133     -0.206      0.064      0.424      0.185      0.264     -0.879     -0.313      0.507     -0.581     -0.476     -0.280     -0.709      0.251     -0.549     -0.379     -1.178     -0.755     -0.114     -0.979      0.259     -0.279      0.096      1.264     -0.220     -0.515      0.050     -0.033     -0.849      0.415     -0.175     -0.526     -0.371     -0.484     -0.406     -0.786      0.190     -0.948     -0.807     -0.804     -0.831     -0.823     -0.746     -0.798     -0.832
    -1.133      0.794      1.064     -0.576      0.185      1.264      1.121     -2.313     -0.493      0.419      1.524      0.720     -1.709      1.251      0.451      0.621      0.822     -1.755     -0.114      1.021      0.828      0.346     -1.432     -0.304      0.505     -1.786      0.361      2.578     -0.259     -0.312      0.557      0.765     -0.817     -0.298      0.275      0.273      0.164      0.231      1.468      0.411     -0.280      0.255      0.144     -0.121      0.663
    -1.133     -1.206     -0.936      0.424     -0.815     -0.736     -0.879     -0.313      0.507     -0.581     -0.476     -0.280     -0.709      0.251     -0.549     -0.379     -0.178      0.245     -0.114      0.021     -0.470     -0.117     -0.043      1.074     -1.254     -0.616     -1.090     -1.057     -0.658      0.280     -0.331     -0.788     -0.318     -0.072      0.052      0.256     -0.227     -0.606     -0.615      0.036      0.148     -0.065      0.244     -0.628      1.143
     0.867     -1.206      2.064      0.424     -0.815      0.264      0.121      1.687      0.507      0.419      0.524     -1.280      1.291      0.251     -1.549      0.621     -0.178      0.245     -1.114      0.021      0.162     -0.750      0.653      0.701     -0.740      0.634     -0.294      1.322     -0.313     -0.156      0.224      0.901      1.098     -0.013      0.856      0.420     -0.108      0.324     -0.203     -1.093      0.426      0.913     -0.713     -1.427      0.578
     0.867      0.794      0.064     -1.576      1.185      0.264      1.121     -0.313     -1.493      1.419      1.524      1.720      0.291     -1.749      1.451      0.621      0.822      1.245     -1.114      1.021      0.765      0.853      0.529     -1.585      0.830      0.065      0.043     -0.504     -0.046      0.564     -0.455      0.180     -0.995     -0.258      1.067      0.407      0.453     -0.481     -0.521      0.917     -0.313     -0.096      0.492     -0.410      0.354
     0.867     -0.206      0.064     -0.576     -0.815      0.264      0.121      0.687     -1.493      0.419      0.524     -2.280      0.291     -0.749      0.451     -1.379     -0.178      1.245     -1.114      0.021     -0.104     -0.595      0.505     -1.006     -0.474      1.004      0.253     -0.418      0.493     -0.271      0.264      0.648      0.076     -0.460      0.526      0.794     -1.456     -0.249      0.110      0.523     -1.229      0.397      0.474     -0.657      0.398
    -0.133      0.794     -1.936      1.424      1.185      0.264      0.121      1.687      0.507          *      0.524      0.720     -2.709     -1.749          *      0.621      0.822      0.245      0.886      1.021      0.288      0.606     -0.507     -0.508      0.466     -0.314      0.146     -1.223      1.871      0.742      0.002     -0.496      2.231      0.724     -0.589      0.137     -0.145     -1.813     -1.264     -0.320      0.238      0.071      1.272      1.043      0.296
    -0.133      0.794      0.064     -0.576      0.185      1.264      1.121     -1.313      1.507     -0.581      1.524      1.720     -0.709     -0.749     -0.549     -0.379     -0.178     -0.755      0.886      0.021      0.364      0.146     -0.288     -0.033      0.601     -0.593      0.661      0.434     -0.445     -0.400      0.985      1.130     -1.053      1.433     -0.726      1.008      1.258     -0.507     -0.738     -0.842     -0.859     -0.242     -0.257      0.905     -0.447
    -0.133      0.794     -0.936      2.424      1.185     -0.736      1.121      0.687     -0.493      1.419      0.524      1.720     -0.709      2.251      1.451     -0.379     -0.178      1.245     -0.114      1.021      0.053      0.698      0.209      1.394      1.564     -0.167      0.102     -1.087      0.929     -0.407     -0.810      0.394      0.455     -1.653      0.606      0.221      0.604     -0.943      0.958      0.720     -0.247     -0.946      0.949     -0.683     -0.381
    -0.133     -3.206      2.064      2.424     -1.815      1.264     -1.879      1.687      1.507     -2.581      0.524     -2.280      1.291      2.251     -2.549      0.621     -2.178      1.245      1.886     -1.979      0.611     -1.400      0.868      1.368     -2.079     -0.657     -1.633      1.116      1.020      0.249      0.552     -0.349      0.835      0.409     -1.577     -0.511     -0.119      0.026      1.099     -1.558     -0.119     -0.489     -0.109      1.126     -0.352
    -1.133     -0.206      1.064     -1.576     -1.815      0.264      0.121      1.687     -0.493     -1.581     -1.476     -1.280      1.291     -0.749      0.451     -1.379     -1.178      1.245     -2.114     -0.979     -0.710     -0.661      1.221     -0.537     -1.538     -0.391      0.526     -0.075     -0.788     -0.227      0.904      0.681      0.314     -0.048     -0.693     -0.330     -0.188     -0.384     -0.311      1.155     -0.559     -0.434     -0.628     -1.964      0.465
     0.867      0.794     -1.936      2.424      1.185      1.264      1.121     -1.313      0.507      1.419     -0.476      1.720      0.291      0.251      1.451      1.621      0.822     -1.755      0.886      1.021      0.372      0.427     -0.307      0.940      1.029      0.560      0.417     -1.604      1.568      0.087      0.810      0.777     -0.852     -0.365      0.929     -0.974      1.014      0.652     -0.589      0.951      1.226      0.351     -1.288      0.418     -0.021
    -1.133      0.794      2.064     -0.576      0.185      1.264      1.121      1.687      1.507      1.419      0.524      1.720      1.291      1.251      1.451     -1.379      0.822      1.245      0.886      1.021     -0.039      0.936      0.896     -0.020      0.556     -1.159     -0.203      1.123     -0.509     -0.503      1.229      0.098      0.518      1.537      1.127      0.732      0.130      0.130      1.246      1.140     -1.288     -0.225     -0.084      0.871      0.577
     1.867     -1.206      2.064      2.424      1.185     -0.736     -2.879     -0.313     -0.493      1.419     -2.476     -2.280      1.291      0.251     -2.549     -2.379      0.822      1.245      1.886      1.021     -1.100     -0.958      0.766      0.055      0.075      3.045     -0.050      1.310      2.426      1.028      0.380     -1.773     -1.056     -0.644      1.445     -0.807     -0.910      0.343      0.278     -2.465     -1.278      2.005      0.262      1.774      1.046
     0.867      0.794      1.064      0.424      1.185      1.264      1.121      1.687      1.507     -0.581          *      1.720     -0.709      1.251      0.451      1.621      0.822      1.245     -1.114      1.021      0.939      0.761      0.342      0.571      1.305     -0.205      0.160      0.675     -0.216     -0.007      0.372      0.292      1.175      1.107     -1.423     -1.292      0.533     -1.261      0.665     -0.438      0.684     -0.049      0.906     -1.306     -0.033
    -0.133     -0.206     -0.936     -1.576     -0.815      0.264     -1.879     -1.313     -0.493      1.419      1.524      0.720     -0.709     -1.749     -0.549      0.621     -0.178     -1.755     -1.114      0.021      0.724     -0.148     -1.028     -0.678     -0.336     -0.969     -0.088      0.193     -0.675     -0.547     -0.498     -1.805     -0.278      0.033      1.581      0.484      0.931      1.112     -0.994     -0.367     -0.116      0.038     -0.186     -0.814      0.297
     0.867      0.794     -0.936      0.424     -0.815     -2.736      1.121     -0.313      0.507      0.419      0.524      1.720      0.291      1.251      0.451      0.621      0.822     -0.755      0.886      0.021      0.266      0.497     -0.492      0.778     -0.125      0.492      0.425     -0.438     -0.335     -0.766     -2.881      0.436      0.050     -0.153      0.379      0.151      0.873      1.023      0.684      0.600      0.275      0.326     -0.007      0.587      0.173
     0.867     -0.206     -1.936      1.424      1.185      0.264      0.121     -1.313      1.507      0.419      0.524     -1.280      0.291      1.251     -0.549     -1.379     -0.178     -1.755      0.886      1.021      0.016     -0.372     -0.311      0.954      0.377      0.988      0.072     -1.545      0.553      0.717      0.369      0.581     -0.923      0.640      0.184      0.540     -0.882      0.781      0.314     -0.485     -1.136      0.359     -1.190      0.318      0.598
     0.867      0.794     -1.936      0.424      1.185      1.264      0.121      0.687      0.507      1.419      1.524     -0.280     -1.709      2.251      1.451      1.621      0.822     -0.755     -1.114      1.021      0.926      0.237     -0.971      0.726      1.404     -0.222      0.557     -1.190      0.002     -0.091      0.267     -0.103      1.719      0.114      0.813      0.074     -0.738     -0.365      1.640      0.677      0.582      0.525      0.623     -1.523     -0.040
     0.867      0.794      0.064     -1.576     -0.815     -1.736      0.121     -1.313     -0.493     -0.581      0.524     -0.280      0.291     -0.749     -0.549      0.621      0.822     -0.755     -1.114      0.021      0.658      0.126     -0.359     -0.087     -0.085      0.351      0.757      0.302     -1.652     -0.695     -2.272      0.023     -0.910     -0.196     -0.483     -0.403     -0.435      0.641     -0.577     -0.374     -0.089      0.685     -0.285     -1.127      0.204
    -1.133     -0.206      0.064      0.424     -0.815     -1.736      0.121     -2.313     -0.493      0.419     -2.476     -0.280     -0.709     -0.749     -0.549     -1.379     -1.178     -2.755     -0.114     -0.979     -1.207     -0.640     -0.877     -0.174     -0.565      0.056      0.463      0.961      0.697     -0.240     -0.443      0.811     -1.446     -0.322      0.705     -0.552      0.656      0.407     -0.612     -0.318     -0.011     -0.459     -1.262      0.027     -0.602
    -0.133      0.794      1.064      0.424      0.185      0.264      1.121     -1.313      0.507     -0.581      0.524      0.720      0.291      0.251      1.451      0.621      0.822     -0.755     -2.114      1.021      0.313      0.886      0.000      0.307      0.762     -0.274     -0.069      0.938      0.338     -0.437     -0.189      0.157     -1.294      0.232     -0.967     -0.173     -0.573      0.380     -0.114      1.012      0.310     -0.211     -0.650     -2.370      0.278
    -2.133     -0.206     -0.936      1.424     -1.815      0.264      0.121     -0.313      0.507     -1.581     -2.476     -0.280      0.291      1.251     -0.549     -1.379     -0.178      0.245      0.886      0.021     -1.503     -0.007      0.231      0.979     -1.247     -0.650     -0.230     -1.266      0.353     -0.559      1.835      0.128     -0.663     -0.286     -0.996     -0.274     -0.259      0.037      0.265      0.036      0.240     -0.092     -0.026      0.329      1.093
     0.867     -3.206     -0.936      0.424      1.185     -0.736      0.121     -2.313      0.507     -0.581     -1.476      0.720     -0.709     -1.749     -2.549      0.621     -0.178     -0.755     -0.114     -1.979     -0.252     -0.069     -0.410     -0.506     -0.227      1.269     -2.945     -0.586      1.018      1.405     -0.372      0.166     -1.985      0.893     -0.564     -1.034      0.704     -0.079     -1.161     -2.532      0.927      0.012     -0.038      0.154     -1.677
    -1.133     -0.206     -1.936     -1.576      1.185     -0.736      1.121      0.687     -1.493      1.419      0.524      0.720      0.291     -1.749      0.451     -0.379      0.822      1.245     -0.114      0.021     -0.186      0.490      0.309     -0.994     -0.038     -0.776     -0.515     -2.085     -0.673      1.134     -0.454      0.761      0.398     -0.607      1.344      0.897     -0.031     -0.104     -0.988      0.216     -0.197      0.160      0.567      0.232     -0.016
    -0.133      0.794      1.064      1.424     -0.815      1.264      1.121     -0.313      0.507     -0.581      0.524      0.720      0.291     -0.749     -0.549      0.621      0.822      0.245     -0.114      0.021      0.412      0.819      0.631      0.599     -0.079     -0.684     -0.140      0.410      0.881     -0.732      0.823      0.153     -0.980      0.087     -0.628     -0.119     -0.430     -0.505     -1.166     -0.428      0.162     -0.119     -0.670     -0.250      0.171
    -0.133      0.794      1.064      1.424      1.185      0.264      1.121      1.687      0.507     -0.581     -1.476     -0.280      0.291      0.251      0.451     -0.379     -0.178      1.245     -1.114      1.021     -0.479      0.374      0.546      1.184      0.779      0.391      0.518      0.573      0.238      0.378      0.648      0.695      1.029     -0.255     -1.004     -0.793     -0.850     -0.535     -0.562      0.183      0.285     -0.420      0.511     -1.522      0.393
    -1.133      0.794      1.064     -1.576     -2.815      1.264      1.121     -1.313      0.507     -0.581     -0.476      0.720     -0.709      0.251     -0.549      0.621      0.822     -0.755     -0.114     -1.979      0.030      0.822     -0.344     -1.034     -1.037     -1.048     -0.092      1.292     -0.524     -1.754      1.155      0.336     -1.099      1.387     -0.113     -0.563     -0.267     -0.190      1.097     -0.159      0.526     -0.114     -0.088      0.511     -0.912
    -0.133     -0.206      1.064      0.424     -0.815      0.264      0.121      0.687      0.507     -1.581     -1.476      0.720      0.291      1.251      0.451     -1.379     -0.178      0.245     -0.114      0.021     -0.478     -0.082     -0.028      0.646     -0.237      0.391     -0.134      1.141     -0.248     -0.386      0.594      0.379      0.645     -0.194     -1.452     -0.742      0.821      0.481      0.639      0.548     -0.875     -0.193      0.291     -0.373      0.275
     0.867     -0.206     -0.936      0.424     -0.815      0.264     -0.879     -0.313     -0.493     -0.581      0.524     -0.280      0.291      1.251     -2.549      1.621     -0.178      0.245     -1.114     -0.979      0.719      0.026     -0.087      0.363     -0.588      0.120     -0.027     -1.035      0.196     -0.125     -0.700     -0.771     -0.153     -0.853     -0.300     -0.542     -0.425      0.513      1.049     -2.241      0.683     -0.102      0.110     -1.282     -0.397
     0.867      0.794      2.064     -0.576      1.185      1.264      1.121      0.687     -0.493      1.419      1.524      0.720      0.291      0.251      1.451      0.621      0.822     -0.755     -1.114      1.021      0.792      0.483      0.061     -0.388      1.853      0.193      0.319      2.068     -0.205     -0.667      0.431      0.695      0.568     -0.154      0.372      0.369     -0.115      0.168      0.459      0.601     -0.408      0.116     -0.761     -0.872     -0.825
    -0.133     -2.206     -1.936      1.424     -1.815     -0.736     -1.879      1.687      2.507      1.419      0.524     -1.280      1.291      1.251      0.451      0.621     -0.178     -1.755      1.886     -0.979      0.285     -0.574     -0.054      2.495     -0.978     -0.628     -1.615     -1.814     -1.121     -0.762     -0.920     -1.352      1.770      0.544      1.830      0.328     -0.357      1.386     -0.805      1.012      0.245      0.518     -1.678      0.727     -0.161
     0.867     -0.206      0.064      0.424      1.185      0.264      0.121      0.687     -0.493     -0.581      1.524      0.720      0.291     -0.749     -0.549      0.621      0.822     -0.755     -1.114      1.021      0.707      0.530     -0.113     -1.090      0.463      0.171     -0.806      0.197      1.270      0.727     -0.486     -0.341      0.747      0.420     -0.673      0.428     -0.083      0.170      0.048     -0.668     -0.209      0.263     -0.633     -0.699      0.578
    -1.133     -0.206     -1.936     -0.576     -0.815     -0.736      0.121     -2.313      0.507     -0.581      0.524     -0.280     -0.709     -0.749     -1.549      0.621     -0.178     -1.755     -1.114      0.021      0.124      0.293     -0.655      0.472     -0.865     -1.267     -0.479     -1.550     -1.169      0.150     -0.750     -0.111     -1.820     -0.028     -0.144      0.183     -0.727      0.324     -1.228     -1.201      0.427     -0.566     -0.792     -1.347      0.825
     0.867      0.794      0.064     -0.576      0.185      1.264      1.121     -1.313     -1.493      0.419      0.524      0.720      0.291     -0.749      0.451      0.621     -0.178     -0.755     -0.114      0.021      0.408      0.570      0.171     -0.246      0.308      0.524      0.433     -0.314     -0.300      0.115      0.643      0.552     -1.427     -1.301      0.236     -0.028     -0.015     -0.060     -0.515      0.507      0.044     -0.867     -0.988     -0.284     -0.210
    -1.133      0.794      1.064     -0.576     -0.815      0.264      0.121     -1.313     -0.493      0.419      0.524      0.720      0.291      1.251      0.451     -1.379     -0.178      0.245     -0.114      0.021     -0.145      0.568      0.296      0.511     -0.071     -0.806      0.245      0.980     -0.892     -0.663      0.583     -0.281     -1.622     -0.880      0.504      0.656     -0.056      0.026      0.894      0.429     -1.114     -0.589     -0.128     -0.115      0.009
    -1.133     -0.206      0.064     -1.576     -0.815      0.264     -0.879      0.687     -1.493     -0.581     -0.476     -0.280     -0.709     -1.749     -0.549     -0.379     -1.178     -0.755     -1.114     -0.979     -0.060     -0.681     -0.308     -1.660     -0.611     -1.016      0.352      0.247      0.084     -0.290      0.473     -0.193      0.971     -0.076     -0.327     -0.504      0.771     -0.337     -0.343     -0.176     -0.348     -0.372     -0.315     -0.509     -0.557
    -0.133      0.794     -0.936     -1.576     -0.815      0.264      1.121     -1.313      1.507     -1.581      1.524      0.720      1.291     -0.749     -1.549     -1.379      0.822     -0.755     -1.114      0.021      0.223      0.868     -0.064     -1.087     -0.532     -0.317      0.065     -0.780     -0.470     -0.135      0.040      0.213     -1.183      2.325     -1.366      1.283     -0.542      1.382      0.225     -1.441     -1.613     -0.178     -0.651     -0.743      0.586
    -0.133     -0.206     -0.936     -0.576      0.185     -0.736      0.121     -1.313     -0.493      1.419      0.524     -1.280      0.291      0.251      1.451      0.621     -0.178      0.245     -1.114      1.021      0.160     -0.167      0.450     -0.785      0.201     -0.229      0.065     -1.376      0.076     -0.055     -0.984      0.264     -1.793      0.243      1.342      0.210     -1.084     -0.320      0.935      1.228      0.396      0.052     -0.419     -0.794      0.754
     0.867     -0.206      0.064     -0.576     -0.815      1.264      1.121      0.687     -0.493     -1.581      1.524      0.720      1.291      0.251     -1.549     -0.379      0.822     -0.755     -1.114     -0.979      0.801      0.404     -0.360     -0.197     -1.434     -0.037     -0.624      0.438     -0.453      0.587      0.328      0.708      1.048     -0.400     -0.853      0.151      0.133      1.792      0.437     -0.976     -1.354      0.381     -0.292     -0.931      0.165
    -1.133      0.794     -0.936     -0.576     -0.815     -0.736     -1.879      0.687     -0.493     -1.581     -1.476     -2.280     -0.709     -0.749     -0.549     -1.379     -0.178     -1.755      0.886     -0.979     -1.167     -1.119     -1.068     -0.918     -0.917     -0.107      1.925      0.350      0.182      0.225      0.639     -0.852      1.855      0.136     -0.925      0.307     -0.511      0.771      0.080     -0.174      0.175      1.076     -0.203      1.216      0.019
    -1.133      0.794      1.064      0.424     -1.815     -0.736      1.121      0.687      0.507      1.419     -0.476      1.720      1.291      1.251     -0.549     -1.379     -0.178     -0.755     -0.114     -0.979     -0.397      0.257      0.374      0.623     -1.044     -0.886      0.474      0.630     -0.320     -0.720     -0.196      0.822      0.258      0.094      1.959      0.106      1.065      0.967      0.606      0.058     -0.809     -0.604     -1.249     -0.441     -0.038
    -1.133     -1.206     -1.936     -0.576      1.185     -1.736     -0.879      0.687     -1.493      1.419     -1.476     -1.280     -2.709     -1.749      0.451     -1.379     -0.178      0.245     -2.114      1.021     -0.989     -0.528     -0.831     -0.692      0.839     -0.077     -0.580     -1.148      0.223      0.491     -0.770     -0.269      1.595     -0.907      1.030     -0.141     -0.447     -1.544     -1.188      0.000     -0.239      0.321      1.494     -1.932      0.230
    -0.133     -0.206      1.064     -0.576     -0.815     -0.736      0.121     -0.313      0.507          *      0.524     -0.280      0.291      0.251      0.451     -0.379     -0.178      0.245     -0.114      0.021      0.148      0.095      0.125      0.538     -0.925     -0.303     -0.298      0.813     -1.216      0.138     -0.809     -0.029     -0.506      0.076      1.821      0.318     -0.486      0.152     -0.031      0.744     -0.653     -0.141     -0.062     -0.548      0.879
     0.867      0.794     -0.936          *     -1.815      1.264      1.121      1.687     -1.493      1.419      0.524      0.720     -1.709      1.251      1.451      0.621      0.822      1.245     -1.114     -0.979      0.290      0.379     -0.273      0.734     -1.131      0.657      0.352     -0.637      0.557     -0.634      0.909      0.854      1.986     -2.160      1.895      0.002      0.037     -1.429      0.555      1.822      0.242      0.409      1.513     -1.327     -0.174
     0.867     -0.206      2.064     -0.576      1.185      1.264     -0.879     -1.313     -1.493      1.419      1.524      0.720      1.291     -1.749      1.451      1.621      0.822      0.245     -1.114      1.021      1.064      0.090      0.537     -1.278      0.711     -0.219     -0.344      1.573      0.712      0.440      0.209     -1.007     -1.868     -0.420      1.055     -0.168      0.595      0.625     -0.667      1.147      0.491      0.610     -0.514     -0.488      0.473
    -0.133     -0.206      1.064     -0.576      0.185      0.264      0.121      1.687     -0.493     -1.581     -1.476      0.720      1.291     -1.749      0.451     -1.379      0.822      1.245     -2.114     -1.979     -0.991      0.299      0.900     -0.649     -0.227      0.884     -0.652      0.082     -0.016      0.572      1.243     -0.081      0.815      0.137     -1.585      0.137      0.176     -0.209     -1.180      0.656     -0.329      0.459     -0.050     -1.683     -1.589
    -0.133     -0.206     -0.936      0.424      0.185      1.264      1.121      1.687     -1.493      1.419      1.524      0.720      0.291      1.251      0.451      1.621      0.822      1.245      1.886      1.021      0.570      0.422      0.635      0.051      0.882     -0.649     -0.390     -1.555      0.268     -0.523      0.663      0.590      1.026     -1.464      0.964      0.475      0.061     -0.711      1.056      0.051      0.706      0.319      0.237      1.727      0.304
    -2.133     -0.206      1.064      0.424     -1.815     -1.736     -0.879     -1.313     -0.493      0.419      0.524      0.720     -0.709      1.251     -0.549     -2.379     -1.178      0.245      0.886      0.021     -0.393     -0.484     -0.189      0.452      0.066     -1.760      0.268      1.210     -0.033     -1.934     -1.255     -0.431     -1.208     -0.809      0.398      0.960      1.249     -0.490      0.937     -0.687     -1.861     -0.732      0.438      0.585     -0.114
    -1.133      0.794     -1.936      0.424      0.185      0.264      1.121     -0.313      0.507     -0.581     -1.476     -1.280     -0.709      0.251     -0.549      0.621      0.822     -0.755      0.886      0.021     -0.392     -0.142     -0.630      0.256     -0.153     -0.527      0.901     -1.333      0.362      0.388      0.615      1.295      0.455      0.198     -0.321     -0.848     -1.096      0.207     -0.081     -0.574      0.919      1.175      0.285      0.828      0.138
    -1.133     -0.206     -0.936     -0.576      1.185     -1.736     -1.879     -1.313     -0.493      0.419     -1.476     -2.280      0.291     -0.749      0.451     -0.379     -2.178      1.245      0.886      1.021     -0.657     -1.304      0.480     -0.906      0.912     -0.564      0.992     -1.601      0.405      0.320     -1.076     -0.641     -1.942      0.432     -0.207     -0.498     -0.368     -0.515      0.042      0.016      0.446     -0.594      0.536      1.206      0.248
    -2.133      0.794      2.064      1.424     -1.815     -1.736      0.121      1.687      1.507     -0.581     -2.476      0.720      0.291      1.251     -0.549      1.621     -0.178      0.245      0.886     -0.979     -0.700     -0.180      0.242      1.153     -1.951     -1.519      1.083      1.658      0.091      0.020     -1.083      0.305      1.499      0.454      0.637     -1.567      1.024     -0.192      0.332      0.419      2.366     -0.044     -0.265      0.252      0.701
     0.867      0.794     -0.936     -1.576      0.185      1.264      1.121     -1.313     -0.493      0.419      1.524     -0.280     -0.709     -1.749      0.451     -0.379      0.822      1.245     -0.114      1.021      0.523      0.431     -0.195     -1.599      1.320      0.190      0.358     -0.734     -0.174     -1.072      0.693      0.788     -0.983      0.804     -0.171      0.828     -0.975     -0.477     -0.575     -0.197     -0.875      0.213      1.492      0.756     -0.223
     0.867     -0.206      1.064      1.424      0.185     -1.736     -0.879     -0.313      1.507      0.419     -1.476     -1.280      0.291      1.251     -1.549     -0.379     -0.178      0.245      0.886      0.021     -0.540     -0.447      0.247      0.433      0.422      1.351      0.246      0.859      0.932     -0.411     -1.220     -0.478     -0.484      1.034      0.003     -0.572     -0.750     -0.078      0.740     -1.773      0.057      0.199     -0.066      0.689     -0.331
     0.867     -0.206      1.064     -0.576     -0.815      1.264      0.121      1.687      1.507     -0.581     -1.476     -1.280      0.291      0.251      0.451      0.621      0.822      1.245      0.886      1.021      0.121     -0.651      0.327      1.127      0.408      0.697      0.383      0.711     -1.864     -1.240      1.000      0.866      1.297      0.616     -0.746     -1.625     -0.451     -0.084     -0.543      0.326      0.465      1.559      0.693      0.436      0.853
    -0.133     -0.206      1.064     -0.576     -1.815      0.264      0.121      0.687     -0.493      0.419      0.524     -0.280      0.291     -0.749      0.451     -0.379     -0.178      0.245     -0.114     -0.979     -0.119     -0.063      0.288     -0.682     -0.214      0.081     -0.125      0.850      0.090     -1.567      0.303      0.052      0.377     -0.065      0.324      0.920     -0.204     -0.071     -0.106      0.703     -0.238     -0.221     -0.052      0.077     -0.696
    -0.133      0.794      2.064      0.424      0.185      1.264      0.121     -1.313      2.507      0.419      0.524      0.720      1.291      2.251     -0.549      1.621     -0.178      1.245     -0.114     -1.979      0.491      0.302      0.724      1.341     -0.839     -0.450      0.524      1.397     -0.850      1.097      0.914     -0.242     -2.067      1.343      0.777     -0.233      0.276      0.056      1.207     -0.282      1.089     -0.637      0.187     -0.797     -1.412
    -1.133     -2.206      0.064      0.424      0.185     -0.736     -1.879     -2.313     -1.493     -0.581      1.524     -1.280     -1.709     -0.749     -0.549      0.621     -2.178     -2.755      0.886     -1.979      0.689     -0.849     -1.386     -0.243     -1.170     -1.816     -1.238      1.582      0.518      1.291     -1.467     -0.972     -0.894     -1.225     -0.165      0.400     -0.084      0.111     -0.635      0.032     -0.293     -1.195     -0.787      0.981     -1.058
     0.867     -0.206     -0.936      1.424      1.185      1.264     -1.879      0.687      0.507      0.419      0.524      0.720      0.291     -0.749      0.451     -0.379     -3.178     -1.755      0.886      0.021      0.693     -0.573     -0.268      0.587      0.494      0.050      0.422     -0.798      0.836      0.646      0.637     -1.191      0.997     -0.150      0.121     -0.422      1.508      0.537     -1.128      0.253     -1.240     -2.465     -1.233      0.762     -0.451
     0.867      0.794      1.064     -0.576      1.185      0.264      1.121     -0.313      0.507      0.419     -0.476      0.720     -0.709      0.251      0.451      0.621      0.822      0.245     -0.114      1.021      0.436      0.696      0.094     -0.129      0.693      0.291      0.103      0.908     -0.521      0.485     -0.180      0.232     -0.417      0.501      0.108     -1.198     -0.389     -0.931      0.305      0.096     -0.056     -0.096      0.014      0.063      0.419
    -0.133     -0.206      1.064      0.424      0.185     -0.736     -1.879      0.687      1.507     -1.581      0.524     -1.280      1.291     -0.749     -1.549      0.621     -1.178      0.245     -0.114      0.021     -0.017     -0.741      0.998      1.212      0.108     -0.205      0.430     -0.002     -0.773      0.054     -0.695     -1.043     -0.435      0.577     -1.655      0.581     -0.302     -0.082     -1.711     -1.555      0.506     -0.270     -1.280     -0.826     -0.017
    -0.133     -0.206      0.064     -0.576      1.185      0.264     -1.879      1.687     -0.493      0.419      1.524     -1.280      1.291      1.251      0.451      0.621     -1.178      0.245     -0.114      1.021      0.703     -0.729      0.974     -0.075      0.647     -0.777      0.617     -0.805     -0.570      0.671     -0.545     -1.151      0.777     -0.476      0.144      0.437     -0.236     -0.005      1.239     -0.069     -0.075     -0.198     -1.012     -0.047      0.421
     0.867      0.794      0.064      1.424      0.185      0.264      1.121     -0.313      1.507      0.419      1.524      1.720      0.291     -1.749      0.451     -0.379      0.822      0.245      0.886      0.021      0.566      1.220      0.215      1.285      1.249      0.227     -0.369     -0.048      0.111     -1.092     -0.412     -0.145     -0.646      0.406     -0.098      0.813      0.149      0.009     -2.769      0.018     -0.949     -0.447      0.079      0.435     -1.318
     0.867     -1.206     -1.936     -1.576     -0.815     -0.736      0.121      0.687      0.507     -0.581      0.524     -0.280      0.291      1.251     -0.549      0.621     -1.178      0.245     -1.114     -2.979      0.503     -0.506     -0.087     -0.459     -0.964      0.365     -0.633     -1.889     -0.874      0.070     -1.246      0.453      0.646      0.922     -0.164     -0.305      0.591      0.458      1.731     -0.289      0.064     -0.601      0.346     -1.034     -2.140
     0.867     -1.206     -0.936     -1.576     -0.815     -0.736     -1.879      0.687     -1.493     -0.581      0.524     -1.280      0.291     -0.749     -0.549      0.621     -1.178      0.245     -2.114      0.021      0.472     -0.639      0.323     -1.829     -0.161      0.357     -0.560     -1.412      0.092     -0.647     -1.233     -1.230      0.491      0.116     -0.464      0.008     -0.202     -0.156      0.810     -0.417      0.122     -0.279     -0.022     -1.132      0.181
    -1.133      0.794      0.064     -1.576     -1.815      0.264      1.121      0.687     -0.493     -0.581      0.524     -0.280     -0.709      1.251     -1.549      0.621      0.822      1.245     -1.114     -0.979      0.471      0.334      0.417     -0.440     -0.558     -1.526      0.649     -0.393     -1.155     -1.266     -0.264      0.663      0.162     -0.236     -0.407     -0.082     -0.871     -1.166      1.817     -1.273      0.202      0.481      0.638     -0.781     -0.291
     1.867      0.794      0.064     -1.576      0.185      1.264      1.121     -0.313     -1.493      1.419      1.524      0.720      0.291     -0.749      1.451      1.621      0.822     -1.755     -1.114      1.021      0.807      0.509     -0.459     -0.737      0.629      0.952      0.243      0.464     -0.805     -0.529      0.427      0.586      0.238     -1.003      1.018      0.221      0.011      0.860     -0.181      1.079      0.701      0.120     -1.213     -0.745      0.577
     0.867      0.794     -1.936      1.424      0.185      1.264      0.121      0.687     -0.493     -0.581      0.524      0.720      0.291      1.251      0.451      0.621      0.822      0.245      0.886      0.021      0.772      1.050      0.389      0.728      0.529      0.106     -0.346     -2.336      0.774     -0.397      0.499     -0.818      0.318     -1.267     -0.878     -0.719     -0.746     -0.350      0.696      0.241     -0.216     -0.255     -0.313      0.552     -0.650
     0.867      0.794     -1.936      0.424      0.185     -1.736      1.121      0.687     -1.493     -0.581     -0.476      0.720      1.291      1.251     -0.549     -0.379      0.822      0.245     -0.114      0.021     -0.086      0.489     -0.045      0.147     -0.251      0.874      0.218     -1.913      0.270      0.419     -1.696      0.458      0.539     -1.479     -0.459     -0.526     -0.034      1.363      1.198     -0.561     -0.243      0.198      0.200     -0.125      0.321
    -1.133      0.794     -1.936     -0.576      1.185      1.264     -2.879      0.687     -1.493      1.419      1.524      0.720     -2.709     -0.749      1.451      1.621      0.822      0.245     -1.114      1.021      0.687     -0.049     -0.591     -1.633      1.146     -1.748      0.967     -1.573      1.110      0.021      0.719     -2.696      1.388     -0.094      0.517      0.400      0.671     -1.978      0.748      0.938      0.868      0.908      1.152     -0.241      0.163
     0.867      0.794      2.064     -1.576     -0.815      1.264      0.121      1.687      0.507     -2.581      1.524     -0.280      1.291      1.251      1.451      1.621     -0.178      1.245     -2.114     -0.979      1.298      0.261      0.588      0.054     -0.227     -0.413      0.548      1.426     -1.431     -0.561     -0.056     -0.280      0.965      0.559     -2.303     -0.412     -0.440      0.355      1.172      1.718      0.445     -0.523      0.312     -2.243     -0.752
    -0.133      0.794     -0.936     -1.576      1.185      0.264      0.121     -0.313     -1.493      0.419      1.524      0.720      1.291     -1.749     -0.549     -1.379     -1.178     -1.755     -0.114     -2.979      0.366      0.114     -0.251     -1.463     -0.650     -0.519      0.678     -0.551      0.014      1.830     -0.102     -0.004     -0.018     -0.147      0.604      0.910      0.524      1.603     -0.583     -0.250     -1.749     -1.238     -1.403      0.461     -2.227
    -0.133     -0.206      1.064     -0.576      0.185      0.264     -1.879      1.687     -0.493     -0.581      0.524      0.720      0.291     -1.749      0.451     -0.379     -0.178      1.245     -0.114      0.021      0.194      0.014     -0.133     -0.782      0.458     -0.243     -0.228      1.453      0.395     -0.022      0.168     -1.857      1.880      0.004     -0.729      0.212      0.632      0.339     -1.069      0.178     -0.553     -0.239      1.448      0.272     -0.380
     0.867     -1.206     -0.936      1.424      0.185      0.264     -0.879     -1.313      0.507     -1.581     -1.476     -1.280      0.291      1.251     -1.549     -1.379     -2.178      0.245      1.886     -1.979     -1.072     -0.953      0.453      0.938     -0.780      1.957     -0.184     -1.365      0.325      0.920      1.258      0.056     -1.828     -0.170     -1.350      0.132      0.269     -0.428      0.693     -1.378     -0.143     -1.044     -0.337      1.488     -1.445
    -0.133      0.794      0.064      1.424     -0.815     -1.736      0.121      1.687      0.507      0.419     -0.476      0.720     -0.709      0.251      1.451     -0.379     -0.178      1.245     -0.114      0.021     -0.486      0.145      0.518      0.444     -0.839      0.369      0.725     -0.513      0.983      0.109     -1.393     -0.147      0.974      0.170      0.783      0.070      0.357     -1.411     -0.122      1.755      0.114     -0.401      0.516     -0.204      0.819
    -0.133     -0.206      1.064     -0.576      1.185     -0.736      0.121     -0.313     -0.493      0.419     -1.476     -0.280     -0.709     -0.749      0.451     -0.379     -0.178      0.245     -0.114      0.021     -0.555      0.072     -0.155     -1.507      0.425      0.525     -0.195      1.135      1.093      0.972     -0.314     -0.001     -0.071      0.911      0.094     -0.605     -0.563     -0.699      0.393      0.318      0.241     -0.284      0.409      0.656     -0.380
    -0.133     -1.206      1.064      2.424      0.185     -1.736      0.121     -1.313      0.507     -0.581     -1.476     -1.280      1.291      1.251     -0.549     -0.379     -1.178      1.245      0.886     -0.979     -0.783     -0.340      0.744      0.890     -0.660      0.590     -0.752      0.395      1.622      0.899     -0.957      0.380     -2.161     -0.279     -0.319     -0.268     -0.539      0.036      0.512     -0.381      0.427     -0.804      0.161      0.468     -0.280
    -2.133     -2.206      0.064      0.424     -0.815      1.264      0.121     -1.313      0.507      0.419     -1.476     -1.280      0.291     -0.749     -1.549     -1.379     -0.178      0.245      0.886     -1.979     -0.510     -0.639      0.056      0.188     -1.105     -1.660     -1.700      0.153      0.300      0.295      1.733      0.744     -1.344      0.514      0.920     -0.684     -0.285      0.130     -0.743     -1.023     -0.835      0.489      0.251      0.967     -0.892
    -1.133     -2.206      2.064      1.424     -0.815      0.264     -1.879     -2.313     -0.493     -0.581     -1.476     -1.280      1.291     -0.749     -0.549     -1.379      0.822      1.245      1.886     -1.979     -0.793     -0.493      0.683     -0.329     -1.327     -0.245     -1.623      1.429      1.736      0.422      1.078     -1.307     -3.073     -0.199      0.146     -0.277     -0.542      0.410     -0.566      0.161     -0.493      1.488      0.360      1.701     -0.777
    -0.133      0.794     -1.936      2.424      1.185     -0.736      1.121     -2.313      2.507      1.419      1.524      1.720      1.291      2.251      1.451      0.621      0.822     -1.755      1.886      1.021      0.115      1.285     -0.125      2.055      0.939     -0.209     -0.488     -1.785      0.284      0.358     -0.694     -0.169     -2.071      0.903      0.967      1.521     -0.243      1.484      0.464      1.022      0.552     -0.729     -1.719      0.786      0.153
     0.867     -0.206      1.064     -0.576      0.185      1.264      0.121     -1.313     -0.493      0.419     -0.476      0.720     -1.709      1.251      0.451     -1.379     -0.178      0.245      0.886     -1.979     -0.286      0.567     -0.551      0.038     -0.189      1.268     -0.820      1.380     -0.572      0.377      1.576     -0.344     -0.581     -0.518      0.333      0.007     -0.152     -0.897      1.165      0.614     -1.124     -0.835      1.047      1.044     -1.852
    -2.133     -0.206     -1.936      0.424     -1.815     -2.736      0.121      0.687      1.507      0.419     -0.476     -1.280      0.291      1.251      0.451     -1.379     -0.178      0.245      0.886     -1.979     -0.745     -0.238     -0.044      0.674     -1.483     -1.363     -0.014     -1.895     -0.126     -0.289     -1.843      0.614      0.791      0.939      1.203      0.602     -1.028      0.371      0.708      1.178     -0.515      0.008      0.342      0.668     -0.637
     0.867      0.794      0.064      0.424      0.185      1.264     -0.879      0.687      0.507     -1.581     -1.476      0.720     -0.709      0.251      0.451      1.621      0.822      0.245     -0.114      0.021     -0.126      0.123     -0.261      0.770      0.063      0.970      0.758      0.515     -0.488      0.066      1.401     -0.993      0.967     -0.008     -1.658     -1.417      0.438     -0.250     -0.333      0.387      1.795      0.851      0.566     -0.528      0.027
    -0.133     -1.206      0.064     -1.576     -0.815     -1.736     -0.879     -0.313     -1.493     -0.581      0.524      0.720      0.291     -0.749      0.451      0.621     -0.178      0.245     -2.114      0.021     -0.259     -0.062     -0.005     -1.211     -0.198      0.279     -1.163      0.253     -0.355     -0.648     -1.325     -0.828     -0.212     -0.495     -0.554      1.034      0.779      0.386      0.111      0.545      1.110     -0.197      0.154     -1.575      0.207
    -0.133     -1.206      1.064     -1.576      0.185     -0.736     -0.879      0.687     -0.493     -0.581     -0.476     -1.280     -0.709     -0.749      0.451      0.621     -0.178      0.245     -1.114      1.021     -0.161     -0.725     -0.198     -0.126     -0.030      0.070     -0.562      1.263     -1.591      0.048     -0.521     -0.108      0.920     -0.502     -0.613     -0.163     -0.172     -0.458     -0.625      0.429      0.734      0.556      0.456     -1.141      1.162
     0.867     -0.206      1.064     -0.576     -0.815     -0.736      1.121      1.687     -0.493     -0.581     -0.476      0.720      1.291     -0.749     -0.549      0.621     -0.178      0.245     -1.114     -0.979     -0.155      0.122      0.663     -0.755     -0.615      1.089     -0.250      0.512      0.128     -0.033     -0.595      1.074      0.882      0.067     -0.222     -0.063      0.455      0.340      0.018     -0.311      1.007     -0.463     -0.785     -0.877     -0.357
    -1.133     -0.206      0.064      1.424      0.185      1.264      0.121      0.687      0.507      0.419      0.524     -0.280      0.291     -0.749      0.451      1.621      0.822      0.245     -0.114      0.021      0.489      0.032     -0.067      0.885     -0.320     -1.550     -0.342      0.152      0.436      0.588      0.605      0.026      0.731     -0.194      0.442     -0.113     -0.279      0.596     -1.410      0.646      1.168      0.654      0.410     -0.365      0.273
     0.867     -3.206      1.064     -1.576      1.185      0.264      1.121     -2.313     -1.493      1.419      1.524      0.720      1.291     -1.749      1.451      1.621      0.822     -0.755     -1.114     -0.979      0.510     -0.181      0.148     -0.815      0.691      0.446     -2.837      0.835     -0.643      0.514     -0.199      1.468     -2.323     -0.704      1.046      0.753      0.847      1.105     -1.088      1.119      0.960      0.956     -0.893     -0.883     -1.704
     0.867      0.794     -0.936     -1.576     -0.815      1.264      1.121     -2.313     -0.493     -0.581      1.524     -0.280      0.291      1.251      0.451      0.621      0.822     -0.755     -1.114     -0.979      0.894      0.323     -0.368     -0.076     -0.360      0.106      0.384     -0.611     -1.358     -0.333      0.424      1.033     -1.846     -0.457     -0.472      0.179     -0.760      0.777      1.332      0.589     -0.333      0.426     -0.093     -0.961     -0.607
    -1.133     -3.206      1.064      0.424      1.185     -2.736      1.121     -1.313      2.507     -2.581     -1.476      1.720      0.291      1.251     -2.549     -2.379      0.822     -0.755      0.886      0.021     -1.265      0.600     -0.443      1.395      0.328      0.006     -3.906      1.507     -0.982      0.614     -1.321      0.592     -0.778      1.512     -2.537      0.294      0.771      1.036     -0.039     -2.665     -0.948      0.061     -0.107      0.051     -0.164
     0.867      0.794      1.064      1.424      0.185      1.264      1.121      1.687     -1.493      1.419      0.524      1.720      1.291      2.251      1.451     -1.379     -0.178     -0.755      1.886      1.021      0.084      0.791      0.457      0.708      0.337      0.920     -0.096      0.631      0.776     -0.053      1.011      0.331      1.162     -2.156      1.278      0.455      0.645      0.504      1.640      1.436     -1.376     -1.047     -1.377      1.446      0.583
    -0.133     -1.206      0.064      0.424     -0.815     -0.736     -0.879     -0.313      0.507     -0.581     -0.476     -0.280     -0.709      0.251     -0.549     -0.379     -1.178     -0.755     -0.114     -0.979     -0.368     -0.593     -0.235      0.640      0.142      0.164     -0.610      0.260     -0.313     -0.782     -0.599     -0.107     -0.252      0.052     -0.630      0.031      0.460     -0.314     -0.273     -0.716      0.213     -0.579     -0.489     -0.526     -0.869
    -0.133     -0.206      1.064     -0.576      0.185      1.264      0.121     -1.313     -1.493      0.419      0.524     -0.280      0.291     -0.749     -1.549      0.621      0.822      0.245     -2.114      0.021      0.454      0.060      0.475     -0.447      0.693     -0.466     -0.286      0.539     -0.306     -0.571      0.942      0.120     -1.990     -0.914     -0.175     -0.053     -0.396     -0.290     -0.501     -1.755      0.151      0.575     -0.442     -2.083     -0.482
     0.867      0.794     -1.936      2.424      1.185      0.264      1.121     -1.313     -1.493      1.419     -1.476      1.720     -1.709      1.251      0.451     -1.379     -0.178      0.245      0.886      1.021     -0.848      0.425     -0.576      0.818      1.824      1.544      0.511     -1.288      1.556     -0.807      1.020      0.675     -0.409     -2.064      0.392     -0.221      0.935     -0.922      0.490     -0.517     -0.280     -0.728      1.153      0.489     -0.681
     0.867     -0.206      0.064     -0.576      0.185      0.264     -1.879     -1.313     -0.493      1.419      0.524     -0.280     -0.709     -0.749      1.451     -0.379      0.822      0.245     -1.114      0.021     -0.018     -0.119     -0.382     -0.658      0.043      0.869     -0.075      0.616      0.020      0.144      0.232     -1.804     -0.861      0.087      1.185      0.580     -0.131     -0.042     -0.451      1.456     -0.264      1.019      0.826     -0.710      0.009
    -0.133     -0.206      1.064     -0.576      1.185      1.264      0.121      0.687      0.507      1.419     -0.476      0.720     -1.709      0.251      0.451      0.621      0.822      0.245     -0.114      1.021     -0.293      0.291     -0.183     -0.331      0.932      0.116     -0.494      1.362     -0.380      0.168      1.470     -0.294      0.781      0.860      1.160      0.019      0.203     -1.373      0.514      0.246      0.871      0.323      0.464     -0.071      0.171
    -0.133     -0.206      0.064     -1.576     -0.815     -0.736     -0.879     -0.313     -0.493     -0.581     -0.476     -0.280      0.291     -1.749     -0.549     -0.379     -1.178      0.245      1.886     -0.979     -0.062     -0.058      0.532     -0.469     -0.353     -0.164     -0.116     -0.476     -1.050     -0.621     -0.585     -0.680     -1.027     -0.330     -0.242     -0.440     -0.291     -0.402     -1.426     -0.320     -0.342     -1.000     -0.333      2.041     -0.623
     0.867      0.794     -0.936     -1.576      0.185      1.264     -2.879     -1.313     -1.493      1.419      0.524      0.720      0.291     -1.749      1.451      1.621     -0.178      1.245     -2.114      1.021      0.856     -0.065      0.405     -1.706      0.366      0.125      0.789     -1.336      0.233     -0.224      0.375     -2.830     -1.834     -0.195      0.800     -0.798      0.781     -0.221     -0.247      1.313      0.507     -0.025      0.489     -1.376      0.614
    -1.133      0.794      1.064      1.424      0.185     -1.736      0.121     -1.313      0.507     -0.581      0.524     -1.280      0.291      1.251     -0.549     -1.379     -0.178      0.245      0.886      0.021     -0.806     -0.187      0.437      0.995     -0.495     -0.356      0.837      0.671      0.577      0.819     -1.070      0.277     -1.839     -0.284     -0.223      1.573     -0.878     -0.290      0.436     -0.318     -0.421      0.123     -0.250      0.332      0.428
    -2.133      0.794      0.064      0.424      0.185      0.264     -2.879     -1.313      2.507     -2.581     -0.476      0.720      1.291      0.251      0.451     -1.379     -2.178     -2.755     -0.114     -1.979     -0.556     -0.863     -0.481      0.484      0.472     -1.582      1.449      0.581     -0.053     -0.176      0.729     -1.910     -0.799      2.051     -2.628      0.390      1.932      2.040     -0.105      0.103     -0.580     -1.183     -1.883     -0.300     -2.389
     0.867     -0.206      0.064     -0.576     -0.815      1.264      1.121     -0.313      1.507     -0.581     -0.476     -2.280      0.291     -0.749     -0.549      1.621     -0.178     -0.755     -0.114      0.021     -0.124     -0.606     -0.065     -0.148     -0.580      0.936      0.540      0.183     -0.463     -0.356      1.386      1.724     -0.150      1.587     -0.145     -0.362     -1.333      0.358     -0.805     -0.380      1.593      0.539     -0.522      0.003      0.713
    -0.133     -0.206      0.064      1.424      1.185     -1.736      0.121     -0.313      0.507      0.419     -0.476     -0.280     -0.709      1.251     -0.549     -1.379     -1.178     -0.755      1.886      1.021     -0.147     -0.309     -0.589      0.578      0.846      0.045      0.205      0.607      0.891      0.373     -1.506      0.542      0.480      0.078     -0.122     -0.045      0.198      0.258      0.758     -1.261     -1.291     -0.755      0.209      1.803      0.191
    -0.133      0.794      2.064     -0.576     -1.815      0.264      1.121      1.687      0.507      1.419      0.524     -0.280      0.291     -0.749      0.451     -0.379      0.822      1.245     -0.114     -0.979      0.023      0.027      0.196     -0.159     -1.247     -0.173      0.634      1.728     -0.310     -0.588      0.250      0.915      1.415      0.834      1.953      0.502     -0.316      0.078     -0.627      0.872     -0.268      0.808      0.881     -0.045      0.234
     0.867      0.794     -0.936     -1.576      1.185     -0.736      0.121      0.687      1.507      1.419      1.524      0.720      0.291      0.251      1.451     -0.379     -1.178      1.245      0.886      1.021      0.246     -0.416      0.314      0.431      0.341      0.661      1.348     -1.199     -2.078      0.921     -0.878      0.663      0.184      1.138      1.311      1.106      1.261     -0.168     -0.133      1.470     -0.445     -0.959      0.547      0.694      0.729
     1.867      0.794      1.064      1.424      1.185      1.264      0.121     -0.313     -0.493      1.419      1.524      0.720     -0.709     -0.749      0.451      1.621      0.822      0.245     -0.114      0.021      0.970      0.242     -0.192     -0.351      0.470      1.076      0.588      1.295      1.779      0.868      0.260     -0.235     -0.211     -0.206      1.035     -0.039      0.525     -0.432     -0.470      0.338      0.389      0.612      0.590      0.055     -0.367
     1.867      0.794      2.064      0.424      1.185      1.264      1.121     -1.313     -1.493      1.419      1.524     -0.280      1.291      2.251      1.451      1.621      0.822     -0.755      0.886      1.021      1.227      0.483      0.382     -0.117      1.174      0.523      0.268      1.709      0.421      0.026     -0.141      0.627     -1.616     -1.437      0.690     -0.209     -0.989      0.750      2.315      0.912      0.256      0.266     -1.239      0.897     -0.111
    -2.133     -1.206     -1.936     -0.576     -1.815     -1.736     -0.879      0.687     -0.493     -1.581     -1.476     -0.280      0.291      0.251     -0.549     -0.379     -1.178      0.245     -0.114     -1.979     -1.243     -1.055     -0.042      0.308     -1.244     -0.981     -0.162     -1.814     -0.869     -0.746     -0.232      0.041      0.853     -0.826     -0.877      0.345      1.363      0.308     -0.084      0.020      0.892      0.035      0.255     -0.277     -0.783
    -1.133      0.794      1.064     -1.576     -2.815      1.264     -0.879      0.687     -1.493     -0.581      0.524      0.720      0.291     -1.749      0.451     -0.379      0.822      1.245     -0.114      1.021      0.087      0.306      0.152     -1.976     -0.472     -1.161      0.364      0.957      0.336     -2.225      1.288     -1.266      0.467      0.127     -0.372      0.316      0.189     -0.012     -0.183      0.754     -0.467      0.407      0.993      0.683      1.437
     0.867     -0.206      0.064      2.424      1.185     -2.736     -0.879     -1.313     -1.493     -0.581     -2.476     -0.280      1.291      1.251     -1.549     -2.379     -1.178      1.245     -0.114      1.021     -1.409     -0.734      0.658      0.451      0.291      2.261      0.291     -0.703      1.884      0.775     -1.324     -0.195     -2.040     -1.753     -0.775     -0.331      0.903      0.270      0.812     -1.558     -0.866     -0.301      0.205     -0.454      0.631
     0.867      0.794     -0.936      1.424      1.185      0.264      0.121     -0.313      0.507      1.419     -1.476     -0.280     -2.709      0.251      1.451      1.621     -0.178      0.245     -0.114      1.021      0.244      0.010     -0.819      1.033      1.036      0.613      0.748     -0.033      0.601      0.237     -0.058      0.152      0.561     -0.325      0.876     -1.638     -0.353     -1.503     -0.696      0.792      1.342     -0.116      1.344     -0.818      0.084
     0.867      0.794     -0.936     -0.576      1.185      0.264     -2.879     -2.313     -1.493      1.419      0.524      1.720     -1.709      2.251      1.451     -1.379      0.822     -1.755      1.886      1.021      0.397      0.722     -1.364      0.043      1.792      0.433     -0.122      0.573     -0.564     -0.514     -0.273     -3.750     -0.807     -1.440      0.587      0.132      0.766      0.310      2.312      0.491     -1.810      0.102      0.233      1.770     -0.532
    -0.133     -0.206     -1.936      0.424      1.185      1.264      1.121     -1.313     -1.493      1.419      0.524     -1.280     -0.709     -1.749      1.451      1.621      0.822      1.245     -1.114      1.021      0.706      0.336     -0.025     -0.627      0.726     -0.794     -0.488     -1.857      1.074      0.410      0.562      0.727     -1.177     -0.725      1.043     -0.556     -1.787     -0.762     -1.166      0.941      0.821      0.316      1.101     -0.983      0.284
    -1.133     -1.206     -1.936      1.424     -0.815     -2.736     -0.879     -2.313     -0.493     -0.581     -1.476     -0.280      0.291     -1.749     -1.549     -1.379     -1.178     -0.755      1.886     -0.979     -1.272     -0.571     -0.380      0.239     -0.435      0.220     -0.437     -1.487      1.177     -0.211     -1.498     -0.522     -1.711     -0.854     -0.346      0.555      0.560      0.838     -1.783     -1.335      0.107     -0.469     -0.207      1.847     -0.504
    -1.133     -2.206      1.064     -1.576      0.185     -1.736     -0.879     -2.313      0.507     -0.581     -0.476     -1.280      0.291      0.251     -0.549     -1.379     -1.178      0.245     -0.114      1.021     -0.728     -1.042      0.029     -0.296      1.246     -0.136     -1.199      1.031     -1.315     -1.031     -1.102      0.228     -2.249      0.789     -1.145      0.509      0.149      0.208      0.349     -1.280     -0.511      0.176      0.040      0.002     -0.121
    -0.133     -1.206      0.064      1.424     -0.815      0.264     -0.879     -1.313      0.507      0.419     -0.476      0.720     -0.709     -0.749     -0.549     -1.379     -3.178      1.245     -1.114      0.021     -0.595     -0.702      0.076      0.168     -0.394      0.550     -0.549      0.034      1.220     -0.383      0.795     -0.281     -1.541      0.269      0.463      0.521      1.896     -0.892     -0.829     -0.256     -0.715     -2.345      1.241     -1.300      0.244
    -0.133     -1.206      0.064     -0.576      0.185     -1.736     -0.879     -1.313      0.507     -2.581     -0.476     -1.280      0.291     -0.749     -1.549     -0.379     -2.178      1.245     -0.114     -0.979     -0.200     -0.760      0.254      0.301     -1.200      0.051     -0.426     -0.121     -0.822      1.287     -1.277     -0.201     -1.540      0.580     -2.100      0.038     -0.145     -0.053     -0.867     -0.862     -0.267     -1.221      0.803     -0.167      0.170
    -2.133     -2.206     -0.936      1.424     -0.815     -1.736      1.121     -2.313      1.507     -0.581     -0.476      0.720     -0.709     -0.749     -1.549      0.621     -0.178     -0.755     -0.114      1.021     -0.218     -0.060     -0.319      1.266     -0.402     -1.961     -2.201     -0.545      0.151     -0.388     -1.503      1.203     -2.078      0.409     -0.443     -0.200      0.873     -0.220     -1.803     -1.437      0.914     -0.137     -0.342     -0.718      1.365
     0.867     -1.206      0.064      0.424     -0.815     -0.736      0.121     -0.313      0.507     -0.581     -0.476     -0.280     -0.709      0.251     -0.549     -0.379     -1.178     -0.755     -0.114     -0.979      0.060     -0.465     -0.386     -0.210      0.128      0.832     -0.586      0.323      0.528     -0.933     -0.911      0.482      0.194      0.729     -0.743     -0.567      0.205     -0.087      0.484     -0.465     -0.573     -0.679     -0.062      0.029     -0.959
    -0.133      0.794      0.064      0.424      0.185     -0.736      1.121     -0.313      0.507      0.419      0.524      0.720     -0.709     -0.749      0.451     -1.379      0.822     -0.755     -0.114      1.021     -0.419      0.357     -0.354      0.068      0.399      0.121      0.334      0.328      0.365     -0.315     -0.361      0.892      0.192      0.595      0.243      1.135      0.258     -0.206     -0.900      0.131     -0.864      0.358     -0.281     -0.042      0.646
    -2.133     -0.206      0.064      1.424     -0.815      0.264      0.121      0.687      1.507      0.419     -1.476     -1.280     -1.709     -0.749      0.451      0.621      0.822      0.245      0.886      0.021     -0.278     -0.290     -0.143      1.062     -0.521     -1.805      0.289      0.130      0.361     -0.230      0.490      0.407      0.790      0.672      0.829     -0.852     -0.835     -1.641     -1.721      0.951      1.108      1.076      0.523      0.405      0.482
     0.867      0.794     -0.936     -0.576      0.185      0.264      1.121     -0.313     -1.493      1.419     -0.476     -0.280      0.291     -0.749      0.451     -0.379      0.822     -1.755     -0.114      0.021     -0.167      0.065     -0.502     -0.548      0.519      1.171      0.938     -0.453      0.121     -0.474      0.550      1.007      0.282     -1.043      1.126     -0.183     -0.356      0.978     -0.340      0.250     -0.267      0.810     -0.996      0.221     -0.307
     0.867      0.794      0.064      0.424      0.185      1.264      1.121     -1.313      0.507     -0.581      0.524      0.720     -0.709      0.251     -0.549     -0.379     -1.178     -0.755      0.886      1.021      0.350      0.260     -0.324     -0.345      0.398      0.532      0.575      0.371      0.749     -0.178      0.872      1.015     -0.963      0.779     -1.007     -0.109      0.292     -0.251      0.617     -0.721     -0.879     -1.470     -0.340      1.170      0.636
    -0.133     -0.206      1.064      0.424     -0.815      0.264     -1.879      0.687      0.507     -0.581      0.524     -0.280      0.291     -0.749     -0.549     -0.379     -0.178      0.245     -1.114     -0.979      0.188     -0.748     -0.202     -0.288     -0.291     -0.242      0.553      1.195      0.639     -0.455      0.139     -1.109      0.898      0.753     -0.440      0.135      0.849      0.714     -0.465     -0.408     -0.514      0.595      0.637     -0.954     -0.720
    -1.133      0.794     -0.936      1.424      1.185      0.264     -1.879     -1.313      1.507      1.419     -1.476      0.720      1.291      1.251      0.451     -1.379     -0.178      0.245      0.886      0.021     -0.697      0.570      0.402      0.922      0.136     -0.367      0.257     -1.319      0.446      1.016      1.103     -2.452     -1.705      0.806      1.447     -0.432     -0.033      0.633      0.552      0.341     -0.647     -0.673     -0.194      0.379     -0.017
    -0.133     -0.206      0.064     -0.576      0.185      0.264      1.121     -0.313     -0.493     -0.581     -1.476     -0.280     -0.709     -0.749     -0.549     -0.379      0.822     -0.755     -1.114      0.021     -0.861      0.028     -0.338     -0.160      0.116      0.663     -0.314      0.387     -0.422      0.236      1.155      1.099      0.223     -0.457     -0.605     -0.284     -0.315      0.007     -0.593     -0.722      0.489      0.766     -0.148     -1.016      0.188
    -0.133      0.794      1.064      2.424      1.185      0.264     -1.879      1.687      2.507      1.419     -0.476     -0.280      0.291      2.251      1.451     -0.379     -1.178     -1.755      1.886      1.021     -0.597     -0.450     -0.413      2.067      0.690      0.525      1.323      1.415      0.293      0.517      0.923     -1.314      2.105      0.732      1.116      0.387      0.340      0.814      0.595      1.068      0.344     -0.813     -1.070      1.007      0.414
     0.867     -0.206      0.064      0.424      0.185      1.264      0.121      0.687     -0.493     -0.581      0.524     -0.280      0.291     -0.749      0.451      0.621     -0.178      0.245     -1.114      0.021      0.184      0.044      0.294      0.130     -0.107      0.725     -0.273     -0.156      0.276      0.467      1.105      0.079      0.212     -0.614     -0.524      0.339     -0.390      0.004     -0.678      0.539      0.333     -0.308     -0.117     -1.109      0.256
     0.867      0.794     -0.936     -1.576      1.185      1.264      1.121      0.687     -0.493      1.419      1.524      1.720      0.291     -1.749      1.451      1.621      0.822      1.245     -1.114      1.021      0.995      1.080      0.395     -1.766      0.585     -0.244     -0.184     -1.209      0.242      0.548      0.249     -0.021      0.116      0.995      1.185      0.170      0.075     -0.214     -0.319      1.254      0.362     -0.348      0.611     -0.294      0.457
    -1.133     -0.206      2.064      1.424     -0.815     -1.736      0.121      1.687      0.507      0.419      0.524     -0.280      1.291      0.251      0.451     -0.379     -0.178      1.245      1.886      0.021     -0.121     -0.097      1.015      0.570      0.521     -0.858     -0.076      0.920      0.969     -1.188     -1.555      0.102      0.684      0.121      0.207      0.832     -0.138     -0.110     -0.113      0.351     -0.370     -0.076     -0.131      1.485     -0.400
     0.867     -0.206      1.064      1.424      1.185      0.264     -1.879     -2.313     -1.493     -1.581      1.524      0.720      0.291      0.251      0.451     -0.379      0.822     -1.755     -1.114      1.021      0.541      0.326      0.069      0.200      1.649      0.428     -0.627      0.993      1.169     -0.406     -0.283     -2.165     -2.375     -1.575     -2.508      0.875      0.265      0.289      0.024     -0.375     -0.887      0.636     -1.757     -1.201     -0.536
    -1.133      0.794     -0.936      1.424     -0.815      0.264      0.121     -1.313      0.507      0.419     -0.476     -1.280      0.291      2.251     -1.549      0.621     -0.178     -0.755     -0.114     -0.979      0.109     -0.253     -0.144      1.648     -0.097     -1.240      1.145     -0.852     -0.241     -0.917      0.204      0.217     -1.265     -0.744      0.407     -0.468     -0.833      0.440      0.894     -1.283      0.458      0.031     -0.512     -0.904     -0.836
    -0.133      0.794     -0.936     -1.576     -0.815     -1.736      1.121     -1.313     -1.493     -0.581     -1.476      0.720      0.291     -0.749     -1.549     -0.379      0.822     -1.755     -0.114     -0.979     -0.457      0.291     -0.604     -0.363     -0.551      0.178      0.474     -0.327     -1.205     -0.189     -1.377      0.900     -0.633     -0.977     -0.279     -0.701      0.369      1.031     -0.338     -1.322      0.120      0.594     -0.970     -0.014     -0.347
     1.867      0.794      1.064     -1.576      1.185      1.264      1.121     -1.313     -1.493      1.419      1.524      0.720     -0.709     -1.749      1.451      1.621      0.822      1.245     -2.114      1.021      0.970      0.493     -0.009     -1.790      1.887      1.016      0.357      1.048      0.322     -0.726      0.420      0.664     -1.186     -0.131      0.378      0.161      0.064     -0.669     -0.451      0.393      0.486      0.165      1.168     -1.285     -0.795
     0.867     -0.206      1.064     -1.576     -0.815      1.264      0.121      1.687     -0.493      0.419      0.524     -0.280      0.291     -1.749      0.451     -0.379      0.822      1.245      1.886      1.021      0.265     -0.113      0.329     -1.248     -0.322      0.630     -0.183      0.767     -0.319     -0.272      0.708      0.054      1.210      0.352      0.617      0.148     -0.273     -0.285     -0.680      0.634     -0.546      0.984      0.788      2.584      1.258
    -1.133      0.794      1.064      0.424      0.185     -0.736      1.121      1.687     -0.493     -1.581      0.524     -0.280      0.291      0.251     -0.549      0.621      0.822      0.245     -0.114      0.021      0.032     -0.011      0.220      0.189      0.574     -0.882      0.796      0.931      0.135     -0.475     -0.768      1.044      1.467     -0.547     -1.887      0.569     -0.229     -0.178      0.232     -0.673      0.598      0.643     -0.110     -0.248     -0.413
     1.867     -0.206      0.064      1.424      0.185      1.264      0.121      0.687     -0.493     -0.581      0.524     -1.280     -0.709     -0.749     -1.549      0.621     -0.178     -1.755     -1.114     -1.979      0.430     -0.133     -0.368     -0.025     -1.024      1.398     -0.102      0.517      1.606      1.213      0.859      0.294      0.933     -0.477     -0.011     -0.055     -1.029     -0.164     -0.661     -1.177      0.258      0.025     -1.126     -1.228     -0.919
    -0.133     -0.206     -1.936      2.424      0.185     -0.736      0.121     -2.313      0.507     -0.581     -1.476     -0.280     -2.709     -0.749     -0.549      1.621      0.822     -2.755     -2.114      1.021     -0.019      0.180     -1.818      0.511      0.996     -0.111     -0.375     -0.046      1.744     -0.718     -0.681      0.003     -0.432      0.012     -1.184     -1.289     -0.510     -0.055     -1.180     -1.024      1.756      0.320     -0.176     -2.374      0.000
    -0.133     -0.206      1.064     -0.576      0.185     -0.736      0.121      0.687     -0.493     -0.581      0.524     -1.280     -0.709     -0.749      0.451     -0.379     -0.178      0.245      1.886      1.021     -0.117     -0.592     -0.122     -0.270      0.401      0.102      0.303      1.239     -0.298     -0.211     -0.734      0.549      0.915     -0.113     -0.722      0.680     -0.409     -0.657     -0.438      0.277     -0.152      0.496      0.453      1.896      0.746
    -1.133     -1.206      0.064      0.424      0.185     -0.736      0.121     -0.313     -1.493     -1.581     -0.476     -1.280      0.291     -0.749     -0.549      0.621     -0.178      0.245     -0.114      0.021     -0.316     -0.642      0.420     -0.401     -0.392     -0.818     -0.488     -0.369      1.000      0.598     -0.463      0.925     -0.928     -1.124     -1.359     -0.012     -0.449     -0.344     -0.350     -0.288      0.936      0.686     -0.438      0.032      0.274
    -2.133     -0.206      0.064     -0.576      0.185     -2.736     -1.879     -1.313      0.507      0.419     -1.476      0.720      0.291      0.251      0.451     -1.379     -2.178      0.245     -0.114      0.021     -1.156     -0.620      0.310      0.222      0.164     -0.999      0.170     -0.228     -0.784     -0.081     -1.627     -1.385     -1.800      0.535      0.310      0.077      1.546     -0.176      0.051      0.507     -0.126     -1.472     -0.340     -0.254     -0.089
    -2.133     -0.206      0.064     -1.576     -0.815      0.264      0.121      1.687     -0.493      0.419     -0.476     -0.280      1.291      0.251     -0.549      0.621      0.822      1.245     -0.114      1.021     -0.140      0.319      0.803     -0.762      0.383     -2.014     -0.294     -0.902     -0.882     -1.123      0.415     -0.107      0.659      0.077      0.243     -0.244     -0.481      0.315      0.972     -0.715      0.578      0.459      0.013      0.139      0.441
    -0.133     -0.206     -1.936     -0.576      1.185      0.264     -1.879     -2.313     -1.493     -2.581      1.524     -2.280     -0.709      0.251     -0.549     -0.379     -1.178     -1.755     -1.114      1.021      0.459     -1.255     -0.247     -0.058      0.278     -0.436      1.007     -1.764     -0.609      0.910     -0.110     -0.665     -2.017     -1.475     -2.705      0.906     -0.479     -0.300      0.292     -0.581     -1.009      0.071     -1.407     -1.000      0.693
     0.867      0.794      1.064      0.424      1.185      1.264      1.121     -1.313     -0.493     -0.581      0.524      0.720     -0.709      1.251      0.451      0.621      0.822     -0.755      0.886      1.021      0.807      0.561     -0.774     -0.269      0.757      0.241      0.243      1.921      0.735      0.486      0.541      0.652     -0.461     -0.249     -0.917     -0.575     -0.029      0.331      1.371      0.006     -0.294      0.141      0.243      1.020      0.294
     0.867      0.794      0.064     -1.576      0.185      0.264      0.121      0.687     -0.493      0.419      1.524      0.720      0.291     -0.749      0.451      0.621     -0.178      1.245     -0.114      1.021      1.044      0.075      0.366     -1.193      0.782     -0.326      0.665     -0.226     -0.270     -0.454     -0.760      0.318      0.275      0.533     -0.198     -0.016      0.625     -0.366      0.272      0.237     -0.500     -0.230      0.756      0.499      0.343
    -2.133      0.794      1.064      1.424      1.185     -0.736      1.121      1.687      0.507     -0.581     -2.476     -1.280      1.291      2.251     -0.549     -0.379      0.822     -0.755      1.886      1.021     -1.060     -0.066      0.212      0.462      0.197     -0.963      0.796      0.976      0.790      1.078      0.413      1.238      1.268      0.111     -0.668     -0.897     -1.072      0.866      1.836     -0.702      0.643      1.011     -0.843      1.702      0.560
    -1.133      0.794     -1.936      1.424     -0.815     -0.736      0.121     -1.313      0.507     -1.581     -0.476     -0.280     -0.709      2.251     -1.549     -1.379      0.822     -0.755      0.886     -0.979     -0.383      0.316     -0.749      1.699     -2.019     -0.553      0.555     -1.137     -0.252      1.190     -0.478     -0.171     -0.451     -0.728     -0.438      0.193     -0.726      0.247      0.745     -0.635     -0.914      0.436      0.403      0.415      0.808
    -1.133     -0.206      0.064      1.424     -0.815     -0.736      0.121     -1.313      0.507      0.419     -0.476      0.720     -0.709     -0.749     -0.549     -1.379     -2.178     -2.755      0.886     -0.979     -0.658     -0.343     -1.000      0.550     -0.641     -0.463      0.025      1.057      0.802     -0.156      0.007      0.472     -0.189      0.143      0.607      0.385      1.237      0.645     -1.173     -0.400     -0.543     -1.816     -1.245      0.558     -0.272
     0.867     -0.206     -0.936      1.424      1.185     -1.736      0.121     -1.313     -0.493     -0.581      0.524     -1.280     -1.709     -1.749     -1.549      0.621     -0.178      0.245     -0.114      0.021     -0.103     -0.328     -0.860      0.779      0.271      0.981      0.256     -0.053      0.586      0.855     -1.461      0.465     -0.271     -1.075     -0.564      0.557     -0.727     -0.578     -2.352     -1.645      0.694      0.169      1.486     -0.484     -0.073
     0.867     -0.206     -0.936      0.424      0.185     -0.736      0.121     -0.313     -0.493     -0.581      0.524     -0.280      0.291      0.251     -0.549      0.621      0.822     -0.755     -0.114      0.021      0.326      0.237     -0.111     -0.341     -0.464      0.424     -0.302     -0.730      0.824      0.702     -1.004     -0.274     -0.166     -0.258     -0.245      0.063     -0.673      0.453      0.446     -0.365      0.174      0.622     -0.646      0.187      0.619
     0.867      0.794      1.064      1.424      0.185      0.264      1.121      1.687      1.507      0.419      0.524     -0.280      0.291     -0.749      0.451      0.621     -1.178      0.245      0.886      0.021      0.115     -0.083      0.309      0.444      0.300      0.965      0.912      0.689      0.920     -0.117      0.064      1.145      1.433      1.236      0.305      0.338     -0.022     -0.022     -1.022      0.267      0.510     -1.010     -0.150      0.581     -0.394
    -2.133      0.794      1.064      1.424      0.185      0.264      1.121      0.687     -0.493      0.419     -1.476      0.720      1.291     -0.749      0.451     -1.379     -0.178      1.245      0.886     -0.979     -0.838      0.276      0.632      0.426     -0.760     -1.391      0.474      0.468      0.946      1.036      1.050      0.871      0.063     -0.832      0.884     -0.184      0.351      0.409     -1.145      0.940     -0.414     -0.688      0.377      0.633     -0.241
    -0.133      0.794     -0.936     -1.576      1.185      0.264      1.121      1.687      0.507      0.419      0.524      0.720      0.291     -0.749      1.451      0.621      0.822      1.245     -0.114      1.021     -0.083      0.415      0.614     -0.579      0.069      0.022      0.258     -1.383     -1.022      1.193      0.440      0.757      0.785      1.051      0.382      0.780      0.185     -0.580     -0.326      1.427      0.768      0.391      0.306      0.064      1.049
    -0.133     -3.206     -1.936     -0.576      0.185      1.264     -1.879     -2.313      2.507     -1.581     -0.476     -2.280      1.291     -0.749     -0.549      0.621     -1.178     -0.755      0.886      0.021     -0.224     -1.415      0.367      0.159     -0.394      0.032     -1.584     -2.286     -0.635      0.553      1.367     -0.581     -2.730      2.433     -1.362     -0.090     -0.085      0.709     -0.791     -0.550      0.808      0.383     -1.325      0.851      0.376
     0.867      0.794      1.064     -1.576      1.185      1.264      1.121      1.687     -1.493      0.419      1.524      1.720      1.291     -1.749      1.451      1.621      0.822      1.245      0.886      1.021      0.653      0.863      0.886     -1.524      1.227      0.173      0.023      0.212      0.010     -0.060      0.632      0.353      0.776     -0.085     -0.097      0.747      0.152      0.011     -0.482      0.700      0.862     -0.155     -0.103      1.618     -0.164
     0.867     -0.206     -0.936     -1.576     -0.815      0.264     -0.879      0.687     -0.493     -0.581      1.524     -2.280     -0.709     -0.749     -0.549      0.621     -0.178      0.245     -1.114      0.021      0.733     -0.798      0.009     -0.783     -0.703      0.126      0.518     -1.048     -0.590     -0.199     -0.416     -0.014      0.808      0.136     -0.172      0.451     -1.055     -0.552     -0.005     -0.052     -0.148      0.736      0.133     -0.753      0.667
     0.867     -0.206     -1.936     -1.576      1.185      1.264      1.121     -2.313     -0.493     -0.581      0.524     -0.280     -0.709     -0.749      0.451      0.621      0.822      0.245     -1.114      1.021      0.686      0.059     -0.518     -1.137      0.898      0.123     -0.201     -1.422     -0.415      0.393      0.686      1.181     -1.636      0.325     -1.007     -0.475     -0.394     -0.118      0.175      0.007     -0.103      0.855      0.901     -0.693      0.158
    -1.133      0.794     -1.936      1.424      1.185     -2.736      1.121     -0.313     -0.493     -0.581     -1.476      0.720     -0.709      0.251     -1.549     -1.379      0.822     -1.755      0.886      1.021     -0.535      0.897     -0.704     -0.180      0.726     -0.635     -0.160     -1.371      1.623      0.729     -2.073      0.262      0.405     -0.366     -0.857     -0.583     -0.590      0.400      0.477     -2.061     -0.717     -0.197     -0.690      0.985      0.102
    -1.133      0.794      0.064      0.424      0.185     -1.736     -0.879      0.687     -1.493      0.419     -1.476     -0.280     -0.709     -0.749      0.451     -2.379     -0.178     -0.755      1.886      0.021     -1.019      0.037     -0.473     -0.229      0.283     -0.147      0.440      0.536      0.612      0.027     -0.803     -0.970      1.293     -1.338      0.066      0.005     -0.193     -0.081     -0.476      0.539     -1.084     -0.243     -0.148      2.030     -0.190
    -0.133     -0.206      1.064      0.424     -1.815      0.264      0.121      0.687      2.507      0.419      0.524     -1.280      0.291      0.251     -0.549     -0.379     -0.178      0.245     -0.114      0.021      0.063     -0.022      0.377      1.292     -0.391     -0.261     -0.082      0.607     -0.601     -1.473     -0.007      0.285      0.243      1.386      0.491      0.628     -1.273     -0.173     -0.847     -0.365     -0.430     -0.107     -0.273     -0.466      0.244
     0.867      0.794     -1.936      0.424      0.185      0.264      1.121      1.687      0.507      0.419      0.524     -0.280     -1.709      2.251      0.451      0.621      0.822     -2.755      0.886      1.021      0.324      0.410     -1.526      0.994      0.867      0.592      0.312     -0.581     -0.628     -0.597      0.049      0.774      3.284     -0.293      0.043     -0.025     -0.821      0.584      1.341     -0.035      0.263      0.417     -0.373      0.298      0.241
    -0.133      0.794     -1.936     -0.576      0.185      1.264      0.121     -2.313     -1.493     -1.581     -1.476      0.720     -2.709     -1.749      0.451     -0.379      0.822     -2.755     -0.114      1.021     -0.670      0.581     -1.613     -0.843     -0.455      0.478      0.226     -0.317      0.422      0.808      1.905     -0.515     -0.525     -0.845     -1.292     -0.548     -0.240     -0.537     -1.051      0.681      0.386      0.089     -0.073      0.227      1.355
    -2.133     -0.206      1.064      1.424      1.185      0.264      0.121     -0.313      0.507     -0.581     -1.476     -0.280      0.291      2.251     -0.549     -2.379     -0.178     -0.755     -0.114     -0.979     -1.353     -0.025     -0.347      1.154      0.105     -0.727     -0.218      1.404      0.332      1.088      1.498      0.155      0.000     -0.354     -0.520      0.479     -0.399      0.667      1.160     -0.551     -0.769     -0.260     -0.335     -0.687     -0.832
     0.867     -0.206      2.064      1.424      1.185     -0.736      1.121      1.687      2.507      0.419      1.524      1.720     -2.709     -1.749      0.451      0.621      0.822      1.245      0.886      1.021      0.840      0.870     -0.478      0.637      1.158      0.106     -1.114      2.372      0.675     -0.019     -1.748      0.198      2.201      1.950     -0.200      0.248      0.428     -2.059     -2.184     -0.247     -0.402     -0.239      1.733      0.631      0.238
[truncated: 3,842,686 more chars]
