# Supplementary material for: Modeling Measurement as a Sequential Process: Autoregressive Confirmatory Factor Analysis (AR-CFA)
Source: Front Psychol. 2019 Sep 20;10:2108. doi: 10.3389/fpsyg.2019.02108 (PMC6763968; doi:10.3389/fpsyg.2019.02108)
Supplement: Supplementary file 2 [file Data_Sheet_1.ZIP › Mplus files and data for AR-CFA paper/Latent interactions/AR-CFA (ML) Latent interact ipip19.out]

Mplus VERSION 8 (Mac)
MUTHEN & MUTHEN
05/31/2018  11:53 PM

INPUT INSTRUCTIONS

    DATA: File is music_big5_anon (For Mplus)_ipip_and_rses_centered.csv;
    VARIABLE:	
    NAMES ARE
  univ
  id
  year
  month
  age
  gender
  ethnic
  rsdme
  methnic
  fethnic
  usborn
  usmborn
  usfborn
  whrlv
  mipip1
  mipip2
  mipip3
  mipip4
  mipip5
  mipip6
  mipip7
  mipip8
  mipip9
  mipip10
  mipip11
  mipip12
  mipip13
  mipip14
  mipip15
  mipip16
  mipip17
  mipip18
  mipip19
  mipip20
  rses1
  rses2
  rses3
  rses4
  rses5
  rses6
  rses7
  rses8
  rses9
  rses10
  extraver
  agree
  consc
  neurot
  imagine
  self_est
  extra
  agreeb
  cons
  neuro
  open
  male
  N
  E_Mean
  A_Mean
  C_Mean
  N_Mean
  O_Mean
  E_SD
  A_SD
  C_SD
  N_SD
  O_SD
  E_SE
  A_SE
  C_SE
  N_SE
  O_SE
  SAT_read_25
  SAT_read_75
  SAT_math_25
  SAT_math_75
  ACT_25
  ACT_75
  enroll_total
  enroll_total_full
  enroll_total_part
  enroll_undergrad
  enroll_undergrad_full
  enroll_undergrad_part
  endowment_start
  endowment_end
  price_instate
  price_outstate
  percent_admit
  percent_18to24
  percent_white
  percent_women
  percent_asian
  percent_black
  percent_hispanic
  percent_other_unknown
  FT_retention
  average_SAT
  average_ACT
  gpa_required
  classrank_required
  transcript_required
  collegeprep_required
  recommendations_required
  portfolio_required;
    Usevar = mipip1-mipip20;
    MISSING are all (-999);


  ANALYSIS: estimator=mlr;
  Processors=2;
  iterations=10000000;
  type=random;
  algorithm=integration;
  integration=10;

  MODEL:
    E BY mipip1
    	mipip6
    	mipip11
    	mipip16;
    A BY 	mipip2
    	mipip7
    	mipip12
    	mipip17;
    C BY 	mipip3
    	mipip8
    	mipip13
    	mipip18;
    N BY 	mipip4
    	mipip9
    	mipip14
    	mipip19;
    O BY 	mipip5
    	mipip10
    	mipip15
    	mipip20;


  rmipip1 by mipip1@1; mipip1@0;
  rmipip2 by mipip2@1; mipip2@0;
  rmipip3 by mipip3@1; mipip3@0;
  rmipip4 by mipip4@1; mipip4@0;
  rmipip5 by mipip5@1; mipip5@0;
  rmipip6 by mipip6@1; mipip6@0;
  rmipip7 by mipip7@1; mipip7@0;
  rmipip8 by mipip8@1; mipip8@0;
  rmipip9 by mipip9@1; mipip9@0;
  rmipip10 by mipip10@1; mipip10@0;
  rmipip11 by mipip11@1; mipip11@0;
  rmipip12 by mipip12@1; mipip12@0;
  rmipip13 by mipip13@1; mipip13@0;
  rmipip14 by mipip14@1; mipip14@0;
  rmipip15 by mipip15@1; mipip15@0;
  rmipip16 by mipip16@1; mipip16@0;
  rmipip17 by mipip17@1; mipip17@0;
  rmipip18 by mipip18@1; mipip18@0;
  rmipip19 by mipip19@1; mipip19@0;
  rmipip20 by mipip20@1; mipip20@0;

  E A C N O with rmipip1@0;

  rmipip2 on rmipip1;
  rmipip3 on rmipip2;
  rmipip4 on rmipip3;
  rmipip5 on rmipip4;
  rmipip6 on rmipip5;
  rmipip7 on rmipip6;
  rmipip8 on rmipip7;
  rmipip9 on rmipip8;
  rmipip10 on rmipip9;
  rmipip11 on rmipip10;
  rmipip12 on rmipip11;
  rmipip13 on rmipip12;
  rmipip14 on rmipip13;
  rmipip15 on rmipip14;
  rmipip16 on rmipip15;
  rmipip17 on rmipip16;
  rmipip18 on rmipip17;
  rmipip19 on rmipip18;
  rmipip20 on rmipip19;

  int1 | n xwith rmipip18;
  int2 | n xwith rmipip14;

  ! E terms
      rmipip6 on rmipip1;
    	rmipip11 on rmipip6;
    	rmipip16 on rmipip11;

  ! A terms
  	rmipip7 on rmipip2;
    	rmipip12 on rmipip7;
    	rmipip17 on rmipip12;

  ! C terms
   	rmipip8 on rmipip3;
    	rmipip13 on rmipip8;
    	rmipip18 on rmipip13;

  ! N terms
   	rmipip9 on rmipip4;
    	rmipip14 on rmipip9;
    	rmipip19 on rmipip14 int1 int2;

  ! O terms
  	rmipip10 on rmipip5;
    	rmipip15 on rmipip10;
    	rmipip20 on rmipip15;

  OUTPUT: stdyx;


*** WARNING
  Data set contains cases with missing on all variables.
  These cases were not included in the analysis.
  Number of cases with missing on all variables:  1141
   1 WARNING(S) FOUND IN THE INPUT INSTRUCTIONS


SUMMARY OF ANALYSIS

Number of groups                                                 1
Number of observations                                        8571

Number of dependent variables                                   20
Number of independent variables                                  0
Number of continuous latent variables                           27

Observed dependent variables

  Continuous
   MIPIP1      MIPIP2      MIPIP3      MIPIP4      MIPIP5      MIPIP6
   MIPIP7      MIPIP8      MIPIP9      MIPIP10     MIPIP11     MIPIP12
   MIPIP13     MIPIP14     MIPIP15     MIPIP16     MIPIP17     MIPIP18
   MIPIP19     MIPIP20

Continuous latent variables
   E           A           C           N           O           RMIPIP1
   RMIPIP2     RMIPIP3     RMIPIP4     RMIPIP5     RMIPIP6     RMIPIP7
   RMIPIP8     RMIPIP9     RMIPIP10    RMIPIP11    RMIPIP12    RMIPIP13
   RMIPIP14    RMIPIP15    RMIPIP16    RMIPIP17    RMIPIP18    RMIPIP19
   RMIPIP20    INT1        INT2


Estimator                                                      MLR
Information matrix                                        OBSERVED
Optimization Specifications for the Quasi-Newton Algorithm for
Continuous Outcomes
  Maximum number of iterations                            10000000
  Convergence criterion                                  0.100D-05
Optimization Specifications for the EM Algorithm
  Maximum number of iterations                                 500
  Convergence criteria
    Loglikelihood change                                 0.100D-02
    Relative loglikelihood change                        0.100D-05
    Derivative                                           0.100D-02
Optimization Specifications for the M step of the EM Algorithm for
Categorical Latent variables
  Number of M step iterations                                    1
  M step convergence criterion                           0.100D-02
  Basis for M step termination                           ITERATION
Optimization Specifications for the M step of the EM Algorithm for
Censored, Binary or Ordered Categorical (Ordinal), Unordered
Categorical (Nominal) and Count Outcomes
  Number of M step iterations                                    1
  M step convergence criterion                           0.100D-02
  Basis for M step termination                           ITERATION
  Maximum value for logit thresholds                            15
  Minimum value for logit thresholds                           -15
  Minimum expected cell size for chi-square              0.100D-01
Maximum number of iterations for H1                           2000
Convergence criterion for H1                             0.100D-03
Optimization algorithm                                         EMA
Integration Specifications
  Type                                                    STANDARD
  Number of integration points                                  10
  Dimensions of numerical integration                            3
  Adaptive quadrature                                           ON
Cholesky                                                       OFF

Input data file(s)
  music_big5_anon (For Mplus)_ipip_and_rses_centered.csv
Input data format  FREE


SUMMARY OF DATA

     Number of missing data patterns            68


COVARIANCE COVERAGE OF DATA

Minimum covariance coverage value   0.100


     PROPORTION OF DATA PRESENT FOR Y


           Covariance Coverage
              MIPIP1        MIPIP2        MIPIP3        MIPIP4        MIPIP5
              ________      ________      ________      ________      ________
 MIPIP1         0.998
 MIPIP2         0.997         0.998
 MIPIP3         0.997         0.997         0.998
 MIPIP4         0.995         0.995         0.996         0.996
 MIPIP5         0.996         0.996         0.996         0.995         0.997
 MIPIP6         0.997         0.997         0.998         0.996         0.996
 MIPIP7         0.997         0.997         0.997         0.996         0.996
 MIPIP8         0.996         0.997         0.997         0.995         0.996
 MIPIP9         0.997         0.997         0.997         0.996         0.996
 MIPIP10        0.995         0.995         0.995         0.994         0.995
 MIPIP11        0.994         0.994         0.994         0.993         0.993
 MIPIP12        0.993         0.994         0.994         0.993         0.993
 MIPIP13        0.996         0.997         0.997         0.995         0.996
 MIPIP14        0.996         0.996         0.996         0.995         0.995
 MIPIP15        0.995         0.995         0.995         0.994         0.994
 MIPIP16        0.994         0.995         0.995         0.993         0.993
 MIPIP17        0.995         0.995         0.995         0.994         0.994
 MIPIP18        0.994         0.994         0.995         0.993         0.993
 MIPIP19        0.995         0.995         0.995         0.994         0.994
 MIPIP20        0.994         0.994         0.995         0.993         0.994


           Covariance Coverage
              MIPIP6        MIPIP7        MIPIP8        MIPIP9        MIPIP10
              ________      ________      ________      ________      ________
 MIPIP6         0.999
 MIPIP7         0.998         0.998
 MIPIP8         0.997         0.997         0.998
 MIPIP9         0.998         0.997         0.997         0.998
 MIPIP10        0.996         0.995         0.995         0.996         0.996
 MIPIP11        0.994         0.994         0.994         0.994         0.993
 MIPIP12        0.994         0.994         0.994         0.994         0.993
 MIPIP13        0.997         0.997         0.997         0.997         0.995
 MIPIP14        0.996         0.996         0.996         0.996         0.995
 MIPIP15        0.995         0.995         0.995         0.995         0.994
 MIPIP16        0.995         0.995         0.994         0.995         0.993
 MIPIP17        0.995         0.995         0.995         0.995         0.994
 MIPIP18        0.995         0.995         0.994         0.995         0.993
 MIPIP19        0.995         0.995         0.995         0.995         0.994
 MIPIP20        0.995         0.995         0.994         0.995         0.993


           Covariance Coverage
              MIPIP11       MIPIP12       MIPIP13       MIPIP14       MIPIP15
              ________      ________      ________      ________      ________
 MIPIP11        0.995
 MIPIP12        0.991         0.995
 MIPIP13        0.994         0.994         0.998
 MIPIP14        0.994         0.994         0.996         0.997
 MIPIP15        0.992         0.993         0.996         0.995         0.996
 MIPIP16        0.992         0.992         0.995         0.994         0.994
 MIPIP17        0.993         0.993         0.995         0.995         0.994
 MIPIP18        0.992         0.992         0.995         0.995         0.993
 MIPIP19        0.993         0.993         0.995         0.995         0.994
 MIPIP20        0.992         0.992         0.995         0.995         0.994


           Covariance Coverage
              MIPIP16       MIPIP17       MIPIP18       MIPIP19       MIPIP20
              ________      ________      ________      ________      ________
 MIPIP16        0.996
 MIPIP17        0.994         0.996
 MIPIP18        0.993         0.994         0.996
 MIPIP19        0.994         0.995         0.994         0.996
 MIPIP20        0.993         0.994         0.994         0.995         0.996


UNIVARIATE SAMPLE STATISTICS


     UNIVARIATE HIGHER-ORDER MOMENT DESCRIPTIVE STATISTICS

         Variable/         Mean/     Skewness/   Minimum/ % with                Percentiles
        Sample Size      Variance    Kurtosis    Maximum  Min/Max      20%/60%    40%/80%    Median

     MIPIP1                0.000      -0.168      -2.237    0.39%      -1.025     -0.093      0.055
            8553.000       1.287      -0.772       2.482    0.33%       0.186      1.033
     MIPIP2                0.000      -1.327      -3.444    0.02%      -0.373     -0.187     -0.057
            8556.000       0.817       1.857       1.520    0.50%       0.627      0.733
     MIPIP3                0.000      -0.208      -2.655    0.02%      -1.169     -0.213     -0.139
            8558.000       1.370      -0.881       2.250    0.02%       0.685      0.858
     MIPIP4                0.000       0.195      -2.476    0.02%      -0.902     -0.576      0.184
            8541.000       1.421      -0.916       2.724    0.06%       0.336      1.275
     MIPIP5                0.000      -0.648      -3.000    0.01%      -0.790      0.185      0.253
            8545.000       1.165      -0.249       1.904    0.27%       0.274      1.189
     MIPIP6                0.000      -0.550      -2.985    0.09%      -0.985      0.015      0.264
            8560.000       1.403      -0.654       1.727    0.05%       0.402      1.264
     MIPIP7                0.000      -0.922      -3.200    0.01%      -0.911     -0.010      0.089
            8556.000       1.141       0.218       1.368    0.97%       0.215      1.082
     MIPIP8                0.000      -0.372      -3.018    0.04%      -1.425     -0.425      0.444
            8551.000       1.633      -1.014       1.714    0.06%       0.523      1.506
     MIPIP9                0.000       0.349      -1.952    0.19%      -0.766     -0.618     -0.409
            8556.000       1.218      -0.647       2.591    0.07%       0.337      1.259
     MIPIP10               0.000      -0.435      -2.844    0.02%      -0.683     -0.549      0.312
            8539.000       1.091      -0.361       1.810    0.02%       0.360      1.312
     MIPIP11               0.000      -0.302      -2.631    0.32%      -1.326     -0.326      0.106
            8529.000       1.490      -0.882       2.106    0.96%       0.609      1.106
     MIPIP12               0.000      -0.392      -2.682    0.01%      -1.177     -0.302      0.366
            8527.000       1.165      -0.485       2.079    0.09%       0.554      0.750
     MIPIP13               0.000      -0.745      -3.236    0.04%      -0.844      0.060      0.182
            8555.000       1.062       0.062       1.849    0.27%       0.220      1.068
     MIPIP14               0.000       0.147      -1.952    0.04%      -0.873     -0.712      0.154
            8548.000       1.418      -0.964       2.909    0.02%       0.259      1.246
     MIPIP15               0.000      -0.373      -2.795    0.01%      -0.702     -0.515      0.298
            8538.000       1.013      -0.462       2.150    0.04%       0.358      1.205
     MIPIP16               0.000      -0.261      -2.572    0.21%      -1.300     -0.349     -0.115
            8533.000       1.292      -0.764       2.073    0.07%       0.592      0.885
     MIPIP17               0.000      -1.086      -3.457    0.02%      -0.457     -0.167     -0.060
            8538.000       0.849       0.859       1.108    1.34%       0.618      0.822
     MIPIP18               0.000      -0.623      -3.000    0.01%      -0.839      0.050      0.169
            8533.000       1.199      -0.493       1.381    0.12%       0.246      1.161
     MIPIP19               0.000      -0.005      -2.400    0.02%      -1.074     -0.145     -0.060
            8538.000       1.251      -0.805       2.188    0.21%       0.024      0.940
     MIPIP20               0.000      -0.941      -3.359    0.01%      -0.994     -0.018      0.033
            8533.000       1.116       0.142       1.667    0.04%       0.812      0.992

     THE ESTIMATED COVARIANCE MATRIX COULD NOT BE INVERTED.
     COMPUTATION COULD NOT BE COMPLETED IN ITERATION 1.
     CHANGE YOUR MODEL AND/OR STARTING VALUES.


     THE MODEL ESTIMATION DID NOT TERMINATE NORMALLY DUE TO AN ERROR IN THE
     COMPUTATION.  CHANGE YOUR MODEL AND/OR STARTING VALUES.


MODEL RESULTS

                    Estimate

 E        BY
    MIPIP1             1.000
    MIPIP6             1.000
    MIPIP11            1.000
    MIPIP16            1.000

 A        BY
    MIPIP2             1.000
    MIPIP7             1.000
    MIPIP12            1.000
    MIPIP17            1.000

 C        BY
    MIPIP3             1.000
    MIPIP8             1.000
    MIPIP13            1.000
    MIPIP18            1.000

 N        BY
    MIPIP4             1.000
    MIPIP9             1.000
    MIPIP14            1.000
    MIPIP19            1.000

 O        BY
    MIPIP5             1.000
    MIPIP10            1.000
    MIPIP15            1.000
    MIPIP20            1.000

 RMIPIP1  BY
    MIPIP1             1.000

 RMIPIP2  BY
    MIPIP2             1.000

 RMIPIP3  BY
    MIPIP3             1.000

 RMIPIP4  BY
    MIPIP4             1.000

 RMIPIP5  BY
    MIPIP5             1.000

 RMIPIP6  BY
    MIPIP6             1.000

 RMIPIP7  BY
    MIPIP7             1.000

 RMIPIP8  BY
    MIPIP8             1.000

 RMIPIP9  BY
    MIPIP9             1.000

 RMIPIP10 BY
    MIPIP10            1.000

 RMIPIP11 BY
    MIPIP11            1.000

 RMIPIP12 BY
    MIPIP12            1.000

 RMIPIP13 BY
    MIPIP13            1.000

 RMIPIP14 BY
    MIPIP14            1.000

 RMIPIP15 BY
    MIPIP15            1.000

 RMIPIP16 BY
    MIPIP16            1.000

 RMIPIP17 BY
    MIPIP17            1.000

 RMIPIP18 BY
    MIPIP18            1.000

 RMIPIP19 BY
    MIPIP19            1.000

 RMIPIP20 BY
    MIPIP20            1.000

 RMIPIP2    ON
    RMIPIP1            0.000

 RMIPIP3    ON
    RMIPIP2            0.000

 RMIPIP4    ON
    RMIPIP3            0.000

 RMIPIP5    ON
    RMIPIP4            0.000

 RMIPIP6    ON
    RMIPIP5            0.000
    RMIPIP1            0.000

 RMIPIP7    ON
    RMIPIP6            0.000
    RMIPIP2            0.000

 RMIPIP8    ON
    RMIPIP7            0.000
    RMIPIP3            0.000

 RMIPIP9    ON
    RMIPIP8            0.000
    RMIPIP4            0.000

 RMIPIP10   ON
    RMIPIP9            0.000
    RMIPIP5            0.000

 RMIPIP11   ON
    RMIPIP10           0.000
    RMIPIP6            0.000

 RMIPIP12   ON
    RMIPIP11           0.000
    RMIPIP7            0.000

 RMIPIP13   ON
    RMIPIP12           0.000
    RMIPIP8            0.000

 RMIPIP14   ON
    RMIPIP13           0.000
    RMIPIP9            0.000

 RMIPIP15   ON
    RMIPIP14           0.000
    RMIPIP10           0.000

 RMIPIP16   ON
    RMIPIP15           0.000
    RMIPIP11           0.000

 RMIPIP17   ON
    RMIPIP16           0.000
    RMIPIP12           0.000

 RMIPIP18   ON
    RMIPIP17           0.000
    RMIPIP13           0.000

 RMIPIP19   ON
    RMIPIP18           0.000
    RMIPIP14           0.000
    INT1               0.000
    INT2               0.000

 RMIPIP20   ON
    RMIPIP19           0.000
    RMIPIP15           0.000

 E        WITH
    RMIPIP1            0.000

 A        WITH
    RMIPIP1            0.000
    E                  0.000

 C        WITH
    RMIPIP1            0.000
    E                  0.000
    A                  0.000

 N        WITH
    RMIPIP1            0.000
    E                  0.000
    A                  0.000
    C                  0.000

 O        WITH
    RMIPIP1            0.000
    E                  0.000
    A                  0.000
    C                  0.000
    N                  0.000

 Intercepts
    MIPIP1             0.000
    MIPIP2             0.000
    MIPIP3             0.000
    MIPIP4             0.000
    MIPIP5             0.000
    MIPIP6             0.000
    MIPIP7             0.000
    MIPIP8             0.000
    MIPIP9             0.000
    MIPIP10            0.000
    MIPIP11            0.000
    MIPIP12            0.000
    MIPIP13            0.000
    MIPIP14            0.000
    MIPIP15            0.000
    MIPIP16            0.000
    MIPIP17            0.000
    MIPIP18            0.000
    MIPIP19            0.000
    MIPIP20            0.000

 Variances
    E                  0.050
    A                  0.050
    C                  0.050
    N                  0.050
    O                  0.050
    RMIPIP1            0.050

 Residual Variances
    MIPIP1             0.000
    MIPIP2             0.000
    MIPIP3             0.000
    MIPIP4             0.000
    MIPIP5             0.000
    MIPIP6             0.000
    MIPIP7             0.000
    MIPIP8             0.000
    MIPIP9             0.000
    MIPIP10            0.000
    MIPIP11            0.000
    MIPIP12            0.000
    MIPIP13            0.000
    MIPIP14            0.000
    MIPIP15            0.000
    MIPIP16            0.000
    MIPIP17            0.000
    MIPIP18            0.000
    MIPIP19            0.000
    MIPIP20            0.000
    RMIPIP2            0.050
    RMIPIP3            0.050
    RMIPIP4            0.050
    RMIPIP5            0.050
    RMIPIP6            0.050
    RMIPIP7            0.050
    RMIPIP8            0.050
    RMIPIP9            0.050
    RMIPIP10           0.050
    RMIPIP11           0.050
    RMIPIP12           0.050
    RMIPIP13           0.050
    RMIPIP14           0.050
    RMIPIP15           0.050
    RMIPIP16           0.050
    RMIPIP17           0.050
    RMIPIP18           0.050
    RMIPIP19           0.050
    RMIPIP20           0.050


MODEL COMMAND WITH FINAL ESTIMATES USED AS STARTING VALUES

     int1 | n XWITH rmipip18;
     int2 | n XWITH rmipip14;

     e BY mipip1@1;
     e BY mipip6*1;
     e BY mipip11*1;
     e BY mipip16*1;
     a BY mipip2@1;
     a BY mipip7*1;
     a BY mipip12*1;
     a BY mipip17*1;
     c BY mipip3@1;
     c BY mipip8*1;
     c BY mipip13*1;
     c BY mipip18*1;
     n BY mipip4@1;
     n BY mipip9*1;
     n BY mipip14*1;
     n BY mipip19*1;
     o BY mipip5@1;
     o BY mipip10*1;
     o BY mipip15*1;
     o BY mipip20*1;
     rmipip1 BY mipip1@1;
     rmipip2 BY mipip2@1;
     rmipip3 BY mipip3@1;
     rmipip4 BY mipip4@1;
     rmipip5 BY mipip5@1;
     rmipip6 BY mipip6@1;
     rmipip7 BY mipip7@1;
     rmipip8 BY mipip8@1;
     rmipip9 BY mipip9@1;
     rmipip10 BY mipip10@1;
     rmipip11 BY mipip11@1;
     rmipip12 BY mipip12@1;
     rmipip13 BY mipip13@1;
     rmipip14 BY mipip14@1;
     rmipip15 BY mipip15@1;
     rmipip16 BY mipip16@1;
     rmipip17 BY mipip17@1;
     rmipip18 BY mipip18@1;
     rmipip19 BY mipip19@1;
     rmipip20 BY mipip20@1;

     rmipip2 ON rmipip1*0;
     rmipip3 ON rmipip2*0;
     rmipip4 ON rmipip3*0;
     rmipip5 ON rmipip4*0;
     rmipip6 ON rmipip5*0;
     rmipip6 ON rmipip1*0;
     rmipip7 ON rmipip6*0;
     rmipip7 ON rmipip2*0;
     rmipip8 ON rmipip7*0;
     rmipip8 ON rmipip3*0;
     rmipip9 ON rmipip8*0;
     rmipip9 ON rmipip4*0;
     rmipip10 ON rmipip9*0;
     rmipip10 ON rmipip5*0;
     rmipip11 ON rmipip10*0;
     rmipip11 ON rmipip6*0;
     rmipip12 ON rmipip11*0;
     rmipip12 ON rmipip7*0;
     rmipip13 ON rmipip12*0;
     rmipip13 ON rmipip8*0;
     rmipip14 ON rmipip13*0;
     rmipip14 ON rmipip9*0;
     rmipip15 ON rmipip14*0;
     rmipip15 ON rmipip10*0;
     rmipip16 ON rmipip15*0;
     rmipip16 ON rmipip11*0;
     rmipip17 ON rmipip16*0;
     rmipip17 ON rmipip12*0;
     rmipip18 ON rmipip17*0;
     rmipip18 ON rmipip13*0;
     rmipip19 ON rmipip18*0;
     rmipip19 ON rmipip14*0;
     rmipip19 ON int1*0;
     rmipip19 ON int2*0;
     rmipip20 ON rmipip19*0;
     rmipip20 ON rmipip15*0;

     e WITH rmipip1@0;
     a WITH rmipip1@0;
     a WITH e*0;
     c WITH rmipip1@0;
     c WITH e*0;
     c WITH a*0;
     n WITH rmipip1@0;
     n WITH e*0;
     n WITH a*0;
     n WITH c*0;
     o WITH rmipip1@0;
     o WITH e*0;
     o WITH a*0;
     o WITH c*0;
     o WITH n*0;

     [ mipip1*0.00000 ];
     [ mipip2*0.00000 ];
     [ mipip3*0.00000 ];
     [ mipip4*0.00000 ];
     [ mipip5*0.00000 ];
     [ mipip6*0.00000 ];
     [ mipip7*0.00000 ];
     [ mipip8*0.00000 ];
     [ mipip9*0.00000 ];
     [ mipip10*0.00000 ];
     [ mipip11*0.00000 ];
     [ mipip12*0.00000 ];
     [ mipip13*0.00000 ];
     [ mipip14*0.00000 ];
     [ mipip15*0.00000 ];
     [ mipip16*0.00000 ];
     [ mipip17*0.00000 ];
     [ mipip18*0.00000 ];
     [ mipip19*0.00000 ];
     [ mipip20*0.00000 ];

     mipip1@0;
     mipip2@0;
     mipip3@0;
     mipip4@0;
     mipip5@0;
     mipip6@0;
     mipip7@0;
     mipip8@0;
     mipip9@0;
     mipip10@0;
     mipip11@0;
     mipip12@0;
     mipip13@0;
     mipip14@0;
     mipip15@0;
     mipip16@0;
     mipip17@0;
     mipip18@0;
     mipip19@0;
     mipip20@0;
     e*0.05000;
     a*0.05000;
     c*0.05000;
     n*0.05000;
     o*0.05000;
     rmipip1*0.05000;
     rmipip2*0.05000;
     rmipip3*0.05000;
     rmipip4*0.05000;
     rmipip5*0.05000;
     rmipip6*0.05000;
     rmipip7*0.05000;
     rmipip8*0.05000;
     rmipip9*0.05000;
     rmipip10*0.05000;
     rmipip11*0.05000;
     rmipip12*0.05000;
     rmipip13*0.05000;
     rmipip14*0.05000;
     rmipip15*0.05000;
     rmipip16*0.05000;
     rmipip17*0.05000;
     rmipip18*0.05000;
     rmipip19*0.05000;
     rmipip20*0.05000;


     Beginning Time:  23:53:55
        Ending Time:  23:53:55
       Elapsed Time:  00:00:00


MUTHEN & MUTHEN
3463 Stoner Ave.
Los Angeles, CA  90066

Tel: (310) 391-9971
Fax: (310) 391-8971
Web: www.StatModel.com
Support: Support@StatModel.com

Copyright (c) 1998-2017 Muthen & Muthen
