# Supplementary material for: Modeling Measurement as a Sequential Process: Autoregressive Confirmatory Factor Analysis (AR-CFA)
Source: Front Psychol. 2019 Sep 20;10:2108. doi: 10.3389/fpsyg.2019.02108 (PMC6763968; doi:10.3389/fpsyg.2019.02108)
Supplement: Supplementary file 3 [file Data_Sheet_2.ZIP]

Archive with 79 entries (74 files):
- Online Appendix D/
- Online Appendix D/AR-CFA pop run as CFA and ARCFA/
- Online Appendix D/AR-CFA pop run as CFA and ARCFA/sample 1000/
- Online Appendix D/AR-CFA pop run as CFA and ARCFA/sample 1000/AR-CFA (AR=0, N=1000) analyzed as AR-CFA.inp
- Online Appendix D/AR-CFA pop run as CFA and ARCFA/sample 1000/ar-cfa (ar=0, n=1000) analyzed as ar-cfa.out
- Online Appendix D/AR-CFA pop run as CFA and ARCFA/sample 1000/AR-CFA (AR=0, N=1000) analyzed as CFA.inp
- Online Appendix D/AR-CFA pop run as CFA and ARCFA/sample 1000/ar-cfa (ar=0, n=1000) analyzed as cfa.out
- Online Appendix D/AR-CFA pop run as CFA and ARCFA/sample 1000/AR-CFA (AR=0.1, N=1000) analyzed as AR-CFA.inp
- Online Appendix D/AR-CFA pop run as CFA and ARCFA/sample 1000/ar-cfa (ar=0.1, n=1000) analyzed as ar-cfa.out
- Online Appendix D/AR-CFA pop run as CFA and ARCFA/sample 1000/AR-CFA (AR=0.1, N=1000) analyzed as CFA.inp
- Online Appendix D/AR-CFA pop run as CFA and ARCFA/sample 1000/ar-cfa (ar=0.1, n=1000) analyzed as cfa.out
- Online Appendix D/AR-CFA pop run as CFA and ARCFA/sample 1000/AR-CFA (AR=0.2, N=1000) analyzed as AR-CFA.inp
- Online Appendix D/AR-CFA pop run as CFA and ARCFA/sample 1000/ar-cfa (ar=0.2, n=1000) analyzed as ar-cfa.out
- Online Appendix D/AR-CFA pop run as CFA and ARCFA/sample 1000/AR-CFA (AR=0.2, N=1000) analyzed as CFA.inp
- Online Appendix D/AR-CFA pop run as CFA and ARCFA/sample 1000/ar-cfa (ar=0.2, n=1000) analyzed as cfa.out
- Online Appendix D/AR-CFA pop run as CFA and ARCFA/sample 1000/AR-CFA (AR=0.3, N=1000) analyzed as AR-CFA.inp
- Online Appendix D/AR-CFA pop run as CFA and ARCFA/sample 1000/ar-cfa (ar=0.3, n=1000) analyzed as ar-cfa.out
- Online Appendix D/AR-CFA pop run as CFA and ARCFA/sample 1000/AR-CFA (AR=0.3, N=1000) analyzed as CFA.inp
- Online Appendix D/AR-CFA pop run as CFA and ARCFA/sample 1000/ar-cfa (ar=0.3, n=1000) analyzed as cfa.out
- Online Appendix D/AR-CFA pop run as CFA and ARCFA/sample 1000/ARCFA 1000 .1.txt
- Online Appendix D/AR-CFA pop run as CFA and ARCFA/sample 1000/ARCFA 1000 .2.txt
- Online Appendix D/AR-CFA pop run as CFA and ARCFA/sample 1000/ARCFA 1000 .3.txt
- Online Appendix D/AR-CFA pop run as CFA and ARCFA/sample 1000/ARCFA 1000 0.txt
- Online Appendix D/AR-CFA pop run as CFA and ARCFA/sample 1000/CFA 1000 .1.txt
- Online Appendix D/AR-CFA pop run as CFA and ARCFA/sample 1000/CFA 1000 .2.txt
- Online Appendix D/AR-CFA pop run as CFA and ARCFA/sample 1000/CFA 1000 .3.txt
- Online Appendix D/AR-CFA pop run as CFA and ARCFA/sample 1000/CFA 1000 0.txt
- Online Appendix D/AR-CFA pop run as CFA and ARCFA/sample 250/
- Online Appendix D/AR-CFA pop run as CFA and ARCFA/sample 250/AR-CFA (AR=0, N=250) analyzed as AR-CFA.inp
- Online Appendix D/AR-CFA pop run as CFA and ARCFA/sample 250/ar-cfa (ar=0, n=250) analyzed as ar-cfa.out
- Online Appendix D/AR-CFA pop run as CFA and ARCFA/sample 250/AR-CFA (AR=0, N=250) analyzed as CFA.inp
- Online Appendix D/AR-CFA pop run as CFA and ARCFA/sample 250/ar-cfa (ar=0, n=250) analyzed as cfa.out
- Online Appendix D/AR-CFA pop run as CFA and ARCFA/sample 250/AR-CFA (AR=0.1, N=250) analyzed as AR-CFA.inp
- Online Appendix D/AR-CFA pop run as CFA and ARCFA/sample 250/ar-cfa (ar=0.1, n=250) analyzed as ar-cfa.out
- Online Appendix D/AR-CFA pop run as CFA and ARCFA/sample 250/AR-CFA (AR=0.1, N=250) analyzed as CFA.inp
- Online Appendix D/AR-CFA pop run as CFA and ARCFA/sample 250/ar-cfa (ar=0.1, n=250) analyzed as cfa.out
- Online Appendix D/AR-CFA pop run as CFA and ARCFA/sample 250/AR-CFA (AR=0.2, N=250) analyzed as AR-CFA 1000reps.inp
- Online Appendix D/AR-CFA pop run as CFA and ARCFA/sample 250/ar-cfa (ar=0.2, n=250) analyzed as ar-cfa 1000reps.out
- Online Appendix D/AR-CFA pop run as CFA and ARCFA/sample 250/AR-CFA (AR=0.2, N=250) analyzed as CFA 1000reps.inp
- Online Appendix D/AR-CFA pop run as CFA and ARCFA/sample 250/ar-cfa (ar=0.2, n=250) analyzed as cfa 1000reps.out
- Online Appendix D/AR-CFA pop run as CFA and ARCFA/sample 250/AR-CFA (AR=0.3, N=250) analyzed as AR-CFA.inp
- Online Appendix D/AR-CFA pop run as CFA and ARCFA/sample 250/ar-cfa (ar=0.3, n=250) analyzed as ar-cfa.out
- Online Appendix D/AR-CFA pop run as CFA and ARCFA/sample 250/AR-CFA (AR=0.3, N=250) analyzed as CFA.inp
- Online Appendix D/AR-CFA pop run as CFA and ARCFA/sample 250/ar-cfa (ar=0.3, n=250) analyzed as cfa.out
- Online Appendix D/AR-CFA pop run as CFA and ARCFA/sample 250/ARCFA ARCFA 250 0.1.txt
- Online Appendix D/AR-CFA pop run as CFA and ARCFA/sample 250/ARCFA ARCFA 250 0.2.txt
- Online Appendix D/AR-CFA pop run as CFA and ARCFA/sample 250/ARCFA ARCFA 250 0.3.txt
- Online Appendix D/AR-CFA pop run as CFA and ARCFA/sample 250/ARCFA ARCFA 250 0.txt
- Online Appendix D/AR-CFA pop run as CFA and ARCFA/sample 250/CFA 250 0.3.txt
- Online Appendix D/AR-CFA pop run as CFA and ARCFA/sample 250/CFA 250 0.txt
- Online Appendix D/AR-CFA pop run as CFA and ARCFA/sample 250/cfa250 .1.txt
- Online Appendix D/AR-CFA pop run as CFA and ARCFA/sample 250/cfa250 .2.txt
- Online Appendix D/AR-CFA pop run as CFA and ARCFA/sample 500/
- Online Appendix D/AR-CFA pop run as CFA and ARCFA/sample 500/AR-CFA (AR=0, N=500) analyzed as AR-CFA.inp
- Online Appendix D/AR-CFA pop run as CFA and ARCFA/sample 500/ar-cfa (ar=0, n=500) analyzed as ar-cfa.out
- Online Appendix D/AR-CFA pop run as CFA and ARCFA/sample 500/AR-CFA (AR=0, N=500) analyzed as CFA.inp
- Online Appendix D/AR-CFA pop run as CFA and ARCFA/sample 500/ar-cfa (ar=0, n=500) analyzed as cfa.out
- Online Appendix D/AR-CFA pop run as CFA and ARCFA/sample 500/AR-CFA (AR=0.1, N=500) analyzed as AR-CFA.inp
- Online Appendix D/AR-CFA pop run as CFA and ARCFA/sample 500/ar-cfa (ar=0.1, n=500) analyzed as ar-cfa.out
- Online Appendix D/AR-CFA pop run as CFA and ARCFA/sample 500/AR-CFA (AR=0.1, N=500) analyzed as CFA.inp
- Online Appendix D/AR-CFA pop run as CFA and ARCFA/sample 500/ar-cfa (ar=0.1, n=500) analyzed as cfa.out
- Online Appendix D/AR-CFA pop run as CFA and ARCFA/sample 500/AR-CFA (AR=0.2, N=500) analyzed as AR-CFA.inp
- Online Appendix D/AR-CFA pop run as CFA and ARCFA/sample 500/ar-cfa (ar=0.2, n=500) analyzed as ar-cfa.out
- Online Appendix D/AR-CFA pop run as CFA and ARCFA/sample 500/AR-CFA (AR=0.2, N=500) analyzed as CFA.inp
- Online Appendix D/AR-CFA pop run as CFA and ARCFA/sample 500/ar-cfa (ar=0.2, n=500) analyzed as cfa.out
- Online Appendix D/AR-CFA pop run as CFA and ARCFA/sample 500/AR-CFA (AR=0.3, N=500) analyzed as AR-CFA.inp
- Online Appendix D/AR-CFA pop run as CFA and ARCFA/sample 500/ar-cfa (ar=0.3, n=500) analyzed as ar-cfa.out
- Online Appendix D/AR-CFA pop run as CFA and ARCFA/sample 500/AR-CFA (AR=0.3, N=500) analyzed as CFA.inp
- Online Appendix D/AR-CFA pop run as CFA and ARCFA/sample 500/ar-cfa (ar=0.3, n=500) analyzed as cfa.out
- Online Appendix D/AR-CFA pop run as CFA and ARCFA/sample 500/ARCFA ARCFA 500 .1.txt
- Online Appendix D/AR-CFA pop run as CFA and ARCFA/sample 500/ARCFA ARCFA 500 .2.txt
- Online Appendix D/AR-CFA pop run as CFA and ARCFA/sample 500/ARCFA ARCFA 500 .3.txt
- Online Appendix D/AR-CFA pop run as CFA and ARCFA/sample 500/ARCFA ARCFA 500 0.txt
- Online Appendix D/AR-CFA pop run as CFA and ARCFA/sample 500/CFA 500 0.txt
- Online Appendix D/AR-CFA pop run as CFA and ARCFA/sample 500/CFA 500 1.txt
- Online Appendix D/AR-CFA pop run as CFA and ARCFA/sample 500/CFA 500 2.txt
- Online Appendix D/AR-CFA pop run as CFA and ARCFA/sample 500/CFA 500 3.txt
- Online Appendix D/Online Appendix D.docx
- Online Appendix D/Simulation results final.xlsx
