# Supplementary material for: Modeling Measurement as a Sequential Process: Autoregressive Confirmatory Factor Analysis (AR-CFA)
Source: Front Psychol. 2019 Sep 20;10:2108. doi: 10.3389/fpsyg.2019.02108 (PMC6763968; doi:10.3389/fpsyg.2019.02108)
Supplement: Supplementary file 3 [file Data_Sheet_2.ZIP › Online Appendix D/AR-CFA pop run as CFA and ARCFA/sample 1000/ar-cfa (ar=0, n=1000) analyzed as ar-cfa.out]

Mplus VERSION 8.3
MUTHEN & MUTHEN
08/04/2019   2:33 PM

INPUT INSTRUCTIONS

  title:	this is an example of a CFA with continuous factor indicators

  montecarlo:
  	names = mipip1-mipip20; !AR-CFA  using varaible names from our data and simulation values
  	nobs = 1000; ! 250, 500, 1000
  	nreps = 1000;
      seed=34525000;

  model montecarlo:
  	
      E by mipip1*.8
      mipip6*.8
      mipip11*.8
      mipip16*.8; !factor loadings starting value .8

      A by mipip2*.8
      mipip7*.8
      mipip12*.8
      mipip17*.8;

      C by mipip3*.8
      mipip8*.8
      mipip13*.8
      mipip18*.8;

      N by mipip4*.8
      mipip9*.8
      mipip14*.8
      mipip19*.8;

      O BY mipip5*.8
      mipip10*.8
      mipip15*.8
      mipip20*.8;

      rmipip1 by mipip1@1; ! The latent residual is now rmipip with a 'factor loading' of 1
      mipip1@0; ! Item residual fixed to zero
      rmipip2 by mipip2@1;
      mipip2@0;
      rmipip3 by mipip3@1;
      mipip3@0;
      rmipip4 by mipip4@1;
      mipip4@0;
      rmipip5 by mipip5@1;
      mipip5@0;
      rmipip6 by mipip6@1;
      mipip6@0;
      rmipip7 by mipip7@1;
      mipip7@0;
      rmipip8 by mipip8@1;
      mipip8@0;
      rmipip9 by mipip9@1;
      mipip9@0;
      rmipip10 by mipip10@1;
      mipip10@0;
      rmipip11 by mipip11@1;
      mipip11@0;
      rmipip12 by mipip12@1;
      mipip12@0;
      rmipip13 by mipip13@1;
      mipip13@0;
      rmipip14 by mipip14@1;
      mipip14@0;
      rmipip15 by mipip15@1;
      mipip15@0;
      rmipip16 by mipip16@1;
      mipip16@0;
      rmipip17 by mipip17@1;
      mipip17@0;
      rmipip18 by mipip18@1;
      mipip18@0;
      rmipip19 by mipip19@1;
      mipip19@0;
      rmipip20 by mipip20@1;
      mipip20@0;

      E A C N O with rmipip1@0;
      ! Fix correlation of factors and first residual to 0, else it's estimated

      rmipip1*.36;
      ! first residual variance set to .36
      rmipip2*.36;
      ! second residual variances set to .32 for AR-CFA effect of .2 (Between)
      rmipip3-rmipip20*.36;
      ! remaining residual variances set to account for Between and Within AR

      E*1 A*1 C*1 N*1 O*1; !factor variances set to 1
      E A C N O with E*.2 A*.2 C*.2 N*.2 O*.2;

  ! Lagged Between-construct AR terms representing context effects are as follows:
  rmipip2-rmipip20 pon rmipip1-rmipip19*0; ! 0, .1, .2, .3

  ! E terms : Within-construct AR terms for E items
   rmipip6 on rmipip1*0; ! 0, .1, .2, .3
   rmipip11 on rmipip6*0;
   rmipip16 on rmipip11*0;
  ! A terms : Within-construct AR terms for A items
  rmipip7 on rmipip2*0; ! 0, .1, .2, .3
  rmipip12 on rmipip7*0;
  rmipip17 on rmipip12*0;
  ! C terms : Within-construct AR terms for C items
  rmipip8 on rmipip3*0; ! 0, .1, .2, .3
  rmipip13 on rmipip8*0;
  rmipip18 on rmipip13*0;
  ! N terms: Within-construct AR terms for N items
  rmipip9 on rmipip4*0; ! 0, .1, .2, .3
  rmipip14 on rmipip9*0;
  rmipip19 on rmipip14*0;
  ! O terms: Within-construct AR terms for O items
   rmipip10 on rmipip5*0; ! 0, .1, .2, .3
   rmipip15 on rmipip10*0;
   rmipip20 on rmipip15*0;

  model:	! AR-CFA


    E by mipip1* mipip6 mipip11 mipip16;
    A by mipip2* mipip7 mipip12 mipip17;
    C by mipip3* mipip8 mipip13 mipip18;
    N by mipip4* mipip9 mipip14 mipip19;
    O BY mipip5* mipip10 mipip15 mipip20;
    E@1 A@1 C@1 N@1 O@1;


      rmipip1 by mipip1@1; ! The latent residual is now rmipip with a 'factor loading' of 1
      mipip1@0; ! Item residual fixed to zero
      rmipip2 by mipip2@1;
      mipip2@0;
      rmipip3 by mipip3@1;
      mipip3@0;
      rmipip4 by mipip4@1;
      mipip4@0;
      rmipip5 by mipip5@1;
      mipip5@0;
      rmipip6 by mipip6@1;
      mipip6@0;
      rmipip7 by mipip7@1;
      mipip7@0;
      rmipip8 by mipip8@1;
      mipip8@0;
      rmipip9 by mipip9@1;
      mipip9@0;
      rmipip10 by mipip10@1;
      mipip10@0;
      rmipip11 by mipip11@1;
      mipip11@0;
      rmipip12 by mipip12@1;
      mipip12@0;
      rmipip13 by mipip13@1;
      mipip13@0;
      rmipip14 by mipip14@1;
      mipip14@0;
      rmipip15 by mipip15@1;
      mipip15@0;
      rmipip16 by mipip16@1;
      mipip16@0;
      rmipip17 by mipip17@1;
      mipip17@0;
      rmipip18 by mipip18@1;
      mipip18@0;
      rmipip19 by mipip19@1;
      mipip19@0;
      rmipip20 by mipip20@1;
      mipip20@0;

      E A C N O with rmipip1@0;
      ! Fix correlation of factors and first residual to 0, else it's estimated

      rmipip1*.36;
      ! first residual variance set to .36
      rmipip2*.32;
      ! second residual variances set to .32 for AR-CFA effect of .2 (Between)
      rmipip3-rmipip20*.278333;
      ! remaining residual variances set to account for Between and Within AR

  !    E*1 A*1 C*1 N*1 O*1; !factor variances set to 1
      E A C N O with E*.2 A*.2 C*.2 N*.2 O*.2;

  ! Lagged Between-construct AR terms representing context effects are as follows:
  rmipip2-rmipip20 pon rmipip1-rmipip19;

  ! E terms : Within-construct AR terms for E items
   rmipip6 on rmipip1;
   rmipip11 on rmipip6;
   rmipip16 on rmipip11;
  ! A terms : Within-construct AR terms for A items
  rmipip7 on rmipip2;
  rmipip12 on rmipip7;
  rmipip17 on rmipip12;
  ! C terms : Within-construct AR terms for C items
  rmipip8 on rmipip3;
  rmipip13 on rmipip8;
  rmipip18 on rmipip13;
  ! N terms: Within-construct AR terms for N items
  rmipip9 on rmipip4;
  rmipip14 on rmipip9;
  rmipip19 on rmipip14;
  ! O terms: Within-construct AR terms for O items
   rmipip10 on rmipip5;
   rmipip15 on rmipip10;
   rmipip20 on rmipip15;

  output:
  	tech9 stdyx;


*** WARNING in OUTPUT command
  STANDARDIZED option is not available for MONTECARLO.
  Request for STANDARDIZED is ignored.
   1 WARNING(S) FOUND IN THE INPUT INSTRUCTIONS


this is an example of a CFA with continuous factor indicators

SUMMARY OF ANALYSIS

Number of groups                                                 1
Number of observations                                        1000

Number of replications
    Requested                                                 1000
    Completed                                                  998
Value of seed                                             34525000

Number of dependent variables                                   20
Number of independent variables                                  0
Number of continuous latent variables                           25

Observed dependent variables

  Continuous
   MIPIP1      MIPIP2      MIPIP3      MIPIP4      MIPIP5      MIPIP6
   MIPIP7      MIPIP8      MIPIP9      MIPIP10     MIPIP11     MIPIP12
   MIPIP13     MIPIP14     MIPIP15     MIPIP16     MIPIP17     MIPIP18
   MIPIP19     MIPIP20

Continuous latent variables
   E           A           C           N           O           RMIPIP1
   RMIPIP2     RMIPIP3     RMIPIP4     RMIPIP5     RMIPIP6     RMIPIP7
   RMIPIP8     RMIPIP9     RMIPIP10    RMIPIP11    RMIPIP12    RMIPIP13
   RMIPIP14    RMIPIP15    RMIPIP16    RMIPIP17    RMIPIP18    RMIPIP19
   RMIPIP20


Estimator                                                       ML
Information matrix                                        OBSERVED
Maximum number of iterations                                  1000
Convergence criterion                                    0.500D-04
Maximum number of steepest descent iterations                   20


SAMPLE STATISTICS FOR THE FIRST REPLICATION


     SAMPLE STATISTICS


           Means
              MIPIP1        MIPIP2        MIPIP3        MIPIP4        MIPIP5
              ________      ________      ________      ________      ________
                0.009         0.022         0.029         0.046        -0.010


           Means
              MIPIP6        MIPIP7        MIPIP8        MIPIP9        MIPIP10
              ________      ________      ________      ________      ________
               -0.014         0.010         0.049         0.053         0.042


           Means
              MIPIP11       MIPIP12       MIPIP13       MIPIP14       MIPIP15
              ________      ________      ________      ________      ________
               -0.017        -0.043         0.038         0.082         0.016


           Means
              MIPIP16       MIPIP17       MIPIP18       MIPIP19       MIPIP20
              ________      ________      ________      ________      ________
                0.015         0.027         0.014         0.044        -0.019


           Covariances
              MIPIP1        MIPIP2        MIPIP3        MIPIP4        MIPIP5
              ________      ________      ________      ________      ________
 MIPIP1         0.974
 MIPIP2         0.151         0.973
 MIPIP3         0.109         0.140         1.056
 MIPIP4         0.127         0.090         0.094         1.047
 MIPIP5         0.148         0.094         0.134         0.150         0.986
 MIPIP6         0.604         0.125         0.125         0.090         0.137
 MIPIP7         0.172         0.606         0.097         0.102         0.131
 MIPIP8         0.077         0.143         0.726         0.084         0.124
 MIPIP9         0.104         0.139         0.101         0.665         0.137
 MIPIP10        0.185         0.115         0.164         0.120         0.673
 MIPIP11        0.620         0.130         0.120         0.122         0.084
 MIPIP12        0.128         0.604         0.108         0.091         0.096
 MIPIP13        0.075         0.111         0.716         0.103         0.163
 MIPIP14        0.102         0.161         0.055         0.679         0.149
 MIPIP15        0.171         0.130         0.124         0.153         0.646
 MIPIP16        0.618         0.129         0.113         0.091         0.134
 MIPIP17        0.157         0.606         0.101         0.095         0.106
 MIPIP18        0.123         0.127         0.695         0.095         0.167
 MIPIP19        0.087         0.117         0.110         0.669         0.137
 MIPIP20        0.191         0.105         0.123         0.115         0.671


           Covariances
              MIPIP6        MIPIP7        MIPIP8        MIPIP9        MIPIP10
              ________      ________      ________      ________      ________
 MIPIP6         0.948
 MIPIP7         0.128         0.961
 MIPIP8         0.078         0.106         1.117
 MIPIP9         0.051         0.117         0.093         1.015
 MIPIP10        0.196         0.120         0.149         0.105         1.055
 MIPIP11        0.613         0.119         0.109         0.097         0.169
 MIPIP12        0.129         0.618         0.125         0.096         0.120
 MIPIP13        0.084         0.119         0.715         0.103         0.185
 MIPIP14        0.082         0.129         0.087         0.636         0.132
 MIPIP15        0.160         0.141         0.127         0.144         0.665
 MIPIP16        0.594         0.124         0.111         0.100         0.174
 MIPIP17        0.119         0.589         0.098         0.133         0.104
 MIPIP18        0.139         0.146         0.694         0.112         0.177
 MIPIP19        0.061         0.116         0.117         0.665         0.121
 MIPIP20        0.142         0.108         0.124         0.142         0.684


           Covariances
              MIPIP11       MIPIP12       MIPIP13       MIPIP14       MIPIP15
              ________      ________      ________      ________      ________
 MIPIP11        0.967
 MIPIP12        0.123         0.945
 MIPIP13        0.094         0.111         1.088
 MIPIP14        0.086         0.121         0.059         0.985
 MIPIP15        0.149         0.140         0.171         0.153         1.012
 MIPIP16        0.602         0.107         0.096         0.054         0.170
 MIPIP17        0.107         0.598         0.103         0.142         0.122
 MIPIP18        0.117         0.111         0.669         0.090         0.153
 MIPIP19        0.109         0.090         0.123         0.651         0.134
 MIPIP20        0.124         0.103         0.135         0.115         0.656


           Covariances
              MIPIP16       MIPIP17       MIPIP18       MIPIP19       MIPIP20
              ________      ________      ________      ________      ________
 MIPIP16        0.959
 MIPIP17        0.130         0.933
 MIPIP18        0.139         0.116         1.003
 MIPIP19        0.067         0.090         0.116         1.031
 MIPIP20        0.147         0.106         0.134         0.130         1.021


           Correlations
              MIPIP1        MIPIP2        MIPIP3        MIPIP4        MIPIP5
              ________      ________      ________      ________      ________
 MIPIP1         1.000
 MIPIP2         0.156         1.000
 MIPIP3         0.107         0.138         1.000
 MIPIP4         0.126         0.089         0.090         1.000
 MIPIP5         0.151         0.096         0.132         0.148         1.000
 MIPIP6         0.629         0.130         0.125         0.091         0.142
 MIPIP7         0.178         0.626         0.096         0.102         0.134
 MIPIP8         0.074         0.137         0.668         0.078         0.118
 MIPIP9         0.104         0.139         0.098         0.645         0.137
 MIPIP10        0.182         0.114         0.156         0.115         0.660
 MIPIP11        0.639         0.134         0.118         0.121         0.086
 MIPIP12        0.134         0.630         0.108         0.091         0.100
 MIPIP13        0.073         0.108         0.668         0.096         0.158
 MIPIP14        0.104         0.165         0.054         0.668         0.151
 MIPIP15        0.172         0.131         0.120         0.148         0.646
 MIPIP16        0.639         0.133         0.112         0.090         0.138
 MIPIP17        0.165         0.636         0.102         0.096         0.110
 MIPIP18        0.124         0.129         0.675         0.093         0.168
 MIPIP19        0.087         0.117         0.105         0.644         0.136
 MIPIP20        0.191         0.105         0.118         0.112         0.668


           Correlations
              MIPIP6        MIPIP7        MIPIP8        MIPIP9        MIPIP10
              ________      ________      ________      ________      ________
 MIPIP6         1.000
 MIPIP7         0.134         1.000
 MIPIP8         0.076         0.102         1.000
 MIPIP9         0.051         0.118         0.087         1.000
 MIPIP10        0.196         0.119         0.138         0.102         1.000
 MIPIP11        0.641         0.123         0.105         0.097         0.167
 MIPIP12        0.136         0.648         0.122         0.098         0.120
 MIPIP13        0.082         0.117         0.649         0.098         0.173
 MIPIP14        0.084         0.132         0.083         0.636         0.130
 MIPIP15        0.164         0.143         0.119         0.142         0.643
 MIPIP16        0.623         0.129         0.108         0.101         0.173
 MIPIP17        0.127         0.622         0.096         0.137         0.104
 MIPIP18        0.142         0.148         0.656         0.111         0.172
 MIPIP19        0.062         0.117         0.109         0.649         0.116
 MIPIP20        0.145         0.109         0.116         0.139         0.659


           Correlations
              MIPIP11       MIPIP12       MIPIP13       MIPIP14       MIPIP15
              ________      ________      ________      ________      ________
 MIPIP11        1.000
 MIPIP12        0.129         1.000
 MIPIP13        0.092         0.109         1.000
 MIPIP14        0.088         0.126         0.057         1.000
 MIPIP15        0.150         0.144         0.163         0.154         1.000
 MIPIP16        0.625         0.112         0.094         0.056         0.172
 MIPIP17        0.113         0.637         0.102         0.148         0.126
 MIPIP18        0.118         0.114         0.641         0.091         0.152
 MIPIP19        0.110         0.092         0.116         0.646         0.132
 MIPIP20        0.124         0.105         0.128         0.115         0.645


           Correlations
              MIPIP16       MIPIP17       MIPIP18       MIPIP19       MIPIP20
              ________      ________      ________      ________      ________
 MIPIP16        1.000
 MIPIP17        0.138         1.000
 MIPIP18        0.142         0.120         1.000
 MIPIP19        0.067         0.091         0.114         1.000
 MIPIP20        0.149         0.109         0.132         0.127         1.000


MODEL FIT INFORMATION

Number of Free Parameters                      104

Loglikelihood

    H0 Value

        Mean                            -23224.467
        Std Dev                            100.540
        Number of successful computations      998

             Proportions                   Percentiles
        Expected    Observed         Expected       Observed
           0.990       0.986       -23458.352     -23469.675
           0.980       0.970       -23430.945     -23452.035
           0.950       0.949       -23389.845     -23390.737
           0.900       0.902       -23353.318     -23353.220
           0.800       0.811       -23309.081     -23305.000
           0.700       0.703       -23277.190     -23276.483
           0.500       0.513       -23224.467     -23222.659
           0.300       0.302       -23171.744     -23171.610
           0.200       0.205       -23139.852     -23138.485
           0.100       0.097       -23095.615     -23097.744
           0.050       0.045       -23059.089     -23067.363
           0.020       0.020       -23017.988     -23019.349
           0.010       0.009       -22990.581     -23002.838

    H1 Value

        Mean                            -23161.767
        Std Dev                            100.725
        Number of successful computations      998

             Proportions                   Percentiles
        Expected    Observed         Expected       Observed
           0.990       0.983       -23396.083     -23410.963
           0.980       0.970       -23368.625     -23387.929
           0.950       0.948       -23327.449     -23334.666
           0.900       0.902       -23290.856     -23290.774
           0.800       0.813       -23246.537     -23242.464
           0.700       0.704       -23214.587     -23214.133
           0.500       0.511       -23161.767     -23159.949
           0.300       0.311       -23108.947     -23107.383
           0.200       0.202       -23076.997     -23076.403
           0.100       0.097       -23032.678     -23033.473
           0.050       0.045       -22996.084     -23003.488
           0.020       0.019       -22954.908     -22956.603
           0.010       0.009       -22927.450     -22944.994

Information Criteria

    Akaike (AIC)

        Mean                             46656.933
        Std Dev                            201.080
        Number of successful computations      998

             Proportions                   Percentiles
        Expected    Observed         Expected       Observed
           0.990       0.991        46189.162      46185.530
           0.980       0.980        46243.976      46234.816
           0.950       0.955        46326.177      46340.848
           0.900       0.903        46399.230      46400.230
           0.800       0.795        46487.705      46482.879
           0.700       0.698        46551.487      46550.745
           0.500       0.487        46656.933      46653.191
           0.300       0.297        46762.379      46760.211
           0.200       0.189        46826.162      46817.431
           0.100       0.098        46914.637      46912.255
           0.050       0.051        46987.689      46988.108
           0.020       0.030        47069.891      47103.382
           0.010       0.014        47124.705      47139.727

    Bayesian (BIC)

        Mean                             47167.340
        Std Dev                            201.080
        Number of successful computations      998

             Proportions                   Percentiles
        Expected    Observed         Expected       Observed
           0.990       0.991        46699.568      46695.937
           0.980       0.980        46754.383      46745.223
           0.950       0.955        46836.584      46851.255
           0.900       0.903        46909.636      46910.636
           0.800       0.795        46998.111      46993.285
           0.700       0.698        47061.894      47061.152
           0.500       0.487        47167.340      47163.598
           0.300       0.297        47272.786      47270.617
           0.200       0.189        47336.568      47327.837
           0.100       0.098        47425.044      47422.662
           0.050       0.051        47498.096      47498.515
           0.020       0.030        47580.297      47613.789
           0.010       0.014        47635.111      47650.134

    Sample-Size Adjusted BIC (n* = (n + 2) / 24)

        Mean                             46837.030
        Std Dev                            201.080
        Number of successful computations      998

             Proportions                   Percentiles
        Expected    Observed         Expected       Observed
           0.990       0.991        46369.258      46365.627
           0.980       0.980        46424.073      46414.913
           0.950       0.955        46506.274      46520.945
           0.900       0.903        46579.326      46580.327
           0.800       0.795        46667.801      46662.976
           0.700       0.698        46731.584      46730.842
           0.500       0.487        46837.030      46833.288
           0.300       0.297        46942.476      46940.307
           0.200       0.189        47006.259      46997.528
           0.100       0.098        47094.734      47092.352
           0.050       0.051        47167.786      47168.205
           0.020       0.030        47249.987      47283.479
           0.010       0.014        47304.802      47319.824

Chi-Square Test of Model Fit

        Degrees of freedom                     126

        Mean                               125.400
        Std Dev                             15.696
        Number of successful computations      998

             Proportions                   Percentiles
        Expected    Observed         Expected       Observed
           0.990       0.990           92.033         91.719
           0.980       0.983           95.580         96.220
           0.950       0.947          101.074        100.743
           0.900       0.890          106.132        105.188
           0.800       0.781          112.483        111.719
           0.700       0.684          117.217        116.416
           0.500       0.492          125.334        124.907
           0.300       0.285          133.817        132.949
           0.200       0.195          139.129        138.950
           0.100       0.098          146.724        146.600
           0.050       0.045          153.198        152.129
           0.020       0.015          160.705        157.971
           0.010       0.003          165.841        162.232

RMSEA (Root Mean Square Error Of Approximation)

        Mean                                 0.004
        Std Dev                              0.005
        Number of successful computations      998

             Proportions                   Percentiles
        Expected    Observed         Expected       Observed
           0.990       1.000           -0.008          0.000
           0.980       1.000           -0.007          0.000
           0.950       1.000           -0.004          0.000
           0.900       1.000           -0.002          0.000
           0.800       1.000            0.000          0.000
           0.700       0.469            0.002          0.000
           0.500       0.416            0.004          0.000
           0.300       0.311            0.007          0.007
           0.200       0.243            0.009          0.010
           0.100       0.153            0.011          0.013
           0.050       0.085            0.013          0.014
           0.020       0.033            0.015          0.016
           0.010       0.014            0.017          0.017

SRMR (Standardized Root Mean Square Residual)

        Mean                                 0.017
        Std Dev                              0.001
        Number of successful computations      998

             Proportions                   Percentiles
        Expected    Observed         Expected       Observed
           0.990       0.997            0.013          0.014
           0.980       0.992            0.014          0.014
           0.950       0.965            0.014          0.014
           0.900       0.920            0.015          0.015
           0.800       0.795            0.015          0.015
           0.700       0.695            0.016          0.016
           0.500       0.475            0.017          0.016
           0.300       0.281            0.017          0.017
           0.200       0.188            0.018          0.018
           0.100       0.106            0.018          0.018
           0.050       0.064            0.019          0.019
           0.020       0.026            0.019          0.020
           0.010       0.016            0.020          0.020


MODEL RESULTS

                              ESTIMATES              S. E.     M. S. E.  95%  % Sig
                 Population   Average   Std. Dev.   Average             Cover Coeff
 E        BY
  MIPIP1              1.000     0.8003     0.0423     0.0414     0.0417 0.010 1.000
  MIPIP6              1.000     0.7986     0.0454     0.0425     0.0426 0.012 1.000
  MIPIP11             1.000     0.8013     0.0429     0.0426     0.0413 0.013 1.000
  MIPIP16             1.000     0.8024     0.0432     0.0414     0.0409 0.016 1.000

 A        BY
  MIPIP2              1.000     0.8004     0.0458     0.0418     0.0419 0.010 1.000
  MIPIP7              1.000     0.7988     0.0477     0.0428     0.0427 0.014 1.000
  MIPIP12             1.000     0.7989     0.0489     0.0428     0.0428 0.014 1.000
  MIPIP17             1.000     0.7985     0.0481     0.0416     0.0429 0.010 1.000

 C        BY
  MIPIP3              1.000     0.8024     0.0461     0.0416     0.0412 0.017 1.000
  MIPIP8              1.000     0.8010     0.0464     0.0427     0.0417 0.011 1.000
  MIPIP13             1.000     0.8002     0.0442     0.0427     0.0419 0.012 1.000
  MIPIP18             1.000     0.8005     0.0438     0.0416     0.0417 0.011 1.000

 N        BY
  MIPIP4              1.000     0.8013     0.0433     0.0419     0.0414 0.013 1.000
  MIPIP9              1.000     0.7996     0.0436     0.0428     0.0421 0.017 1.000
  MIPIP14             1.000     0.7983     0.0453     0.0429     0.0427 0.015 1.000
  MIPIP19             1.000     0.7997     0.0459     0.0417     0.0422 0.018 1.000

 O        BY
  MIPIP5              1.000     0.8015     0.0452     0.0415     0.0414 0.016 1.000
  MIPIP10             1.000     0.8010     0.0463     0.0426     0.0418 0.020 1.000
  MIPIP15             1.000     0.7994     0.0459     0.0426     0.0423 0.011 1.000
  MIPIP20             1.000     0.7996     0.0446     0.0414     0.0421 0.008 1.000

 RMIPIP1  BY
  MIPIP1              1.000     1.0000     0.0000     0.0000     0.0000 1.000 0.000

 RMIPIP2  BY
  MIPIP2              1.000     1.0000     0.0000     0.0000     0.0000 1.000 0.000

 RMIPIP3  BY
  MIPIP3              1.000     1.0000     0.0000     0.0000     0.0000 1.000 0.000

 RMIPIP4  BY
  MIPIP4              1.000     1.0000     0.0000     0.0000     0.0000 1.000 0.000

 RMIPIP5  BY
  MIPIP5              1.000     1.0000     0.0000     0.0000     0.0000 1.000 0.000

 RMIPIP6  BY
  MIPIP6              1.000     1.0000     0.0000     0.0000     0.0000 1.000 0.000

 RMIPIP7  BY
  MIPIP7              1.000     1.0000     0.0000     0.0000     0.0000 1.000 0.000

 RMIPIP8  BY
  MIPIP8              1.000     1.0000     0.0000     0.0000     0.0000 1.000 0.000

 RMIPIP9  BY
  MIPIP9              1.000     1.0000     0.0000     0.0000     0.0000 1.000 0.000

 RMIPIP10 BY
  MIPIP10             1.000     1.0000     0.0000     0.0000     0.0000 1.000 0.000

 RMIPIP11 BY
  MIPIP11             1.000     1.0000     0.0000     0.0000     0.0000 1.000 0.000

 RMIPIP12 BY
  MIPIP12             1.000     1.0000     0.0000     0.0000     0.0000 1.000 0.000

 RMIPIP13 BY
  MIPIP13             1.000     1.0000     0.0000     0.0000     0.0000 1.000 0.000

 RMIPIP14 BY
  MIPIP14             1.000     1.0000     0.0000     0.0000     0.0000 1.000 0.000

 RMIPIP15 BY
  MIPIP15             1.000     1.0000     0.0000     0.0000     0.0000 1.000 0.000

 RMIPIP16 BY
  MIPIP16             1.000     1.0000     0.0000     0.0000     0.0000 1.000 0.000

 RMIPIP17 BY
  MIPIP17             1.000     1.0000     0.0000     0.0000     0.0000 1.000 0.000

 RMIPIP18 BY
  MIPIP18             1.000     1.0000     0.0000     0.0000     0.0000 1.000 0.000

 RMIPIP19 BY
  MIPIP19             1.000     1.0000     0.0000     0.0000     0.0000 1.000 0.000

 RMIPIP20 BY
  MIPIP20             1.000     1.0000     0.0000     0.0000     0.0000 1.000 0.000

 RMIPIP6  ON
  RMIPIP5             0.000    -0.0011     0.0439     0.0422     0.0019 0.955 0.045
  RMIPIP1             0.000    -0.0307     0.2843     0.1864     0.0817 0.933 0.067

 RMIPIP11 ON
  RMIPIP10            0.000     0.0003     0.0451     0.0418     0.0020 0.938 0.062
  RMIPIP6             0.000    -0.0007     0.0610     0.0621     0.0037 0.967 0.033

 RMIPIP16 ON
  RMIPIP15            0.000     0.0014     0.0418     0.0416     0.0017 0.947 0.053
  RMIPIP11            0.000    -0.0371     0.1825     0.1654     0.0346 0.948 0.052

 RMIPIP7  ON
  RMIPIP6             0.000    -0.0019     0.0427     0.0423     0.0018 0.953 0.047
  RMIPIP2             0.000    -0.0519     0.2949     0.1865     0.0896 0.928 0.072

 RMIPIP12 ON
  RMIPIP11            0.000    -0.0023     0.0421     0.0418     0.0018 0.953 0.047
  RMIPIP7             0.000    -0.0024     0.0618     0.0623     0.0038 0.970 0.030

 RMIPIP17 ON
  RMIPIP16            0.000     0.0010     0.0431     0.0427     0.0019 0.963 0.037
  RMIPIP12            0.000    -0.0466     0.2744     0.1829     0.0774 0.908 0.092

 RMIPIP8  ON
  RMIPIP7             0.000     0.0010     0.0437     0.0425     0.0019 0.952 0.048
  RMIPIP3             0.000    -0.0408     0.2168     0.1722     0.0486 0.932 0.068

 RMIPIP13 ON
  RMIPIP12            0.000     0.0014     0.0447     0.0418     0.0020 0.947 0.053
  RMIPIP8             0.000    -0.0031     0.0615     0.0627     0.0038 0.967 0.033

 RMIPIP18 ON
  RMIPIP17            0.000     0.0025     0.0438     0.0423     0.0019 0.953 0.047
  RMIPIP13            0.000    -0.0340     0.2292     0.1704     0.0536 0.929 0.071

 RMIPIP9  ON
  RMIPIP8             0.000    -0.0001     0.0429     0.0426     0.0018 0.962 0.038
  RMIPIP4             0.000    -0.0411     0.2253     0.1752     0.0524 0.927 0.073

 RMIPIP14 ON
  RMIPIP13            0.000    -0.0008     0.0433     0.0417     0.0019 0.942 0.058
  RMIPIP9             0.000    -0.0012     0.0645     0.0625     0.0042 0.955 0.045

 RMIPIP19 ON
  RMIPIP18            0.000    -0.0017     0.0438     0.0421     0.0019 0.942 0.058
  RMIPIP14            0.000    -0.0338     0.2141     0.1687     0.0469 0.931 0.069

 RMIPIP10 ON
  RMIPIP9             0.000    -0.0004     0.0423     0.0427     0.0018 0.961 0.039
  RMIPIP5             0.000    -0.0474     0.2905     0.1900     0.0865 0.923 0.077

 RMIPIP15 ON
  RMIPIP14            0.000    -0.0014     0.0433     0.0417     0.0019 0.943 0.057
  RMIPIP10            0.000    -0.0024     0.0640     0.0627     0.0041 0.960 0.040

 RMIPIP20 ON
  RMIPIP19            0.000     0.0001     0.0442     0.0423     0.0020 0.942 0.058
  RMIPIP15            0.000    -0.0291     0.1874     0.1646     0.0359 0.926 0.074

 RMIPIP2  ON
  RMIPIP1             0.000     0.0004     0.0440     0.0412     0.0019 0.945 0.055

 RMIPIP3  ON
  RMIPIP2             0.000     0.0002     0.0432     0.0418     0.0019 0.956 0.044

 RMIPIP4  ON
  RMIPIP3             0.000    -0.0010     0.0431     0.0419     0.0019 0.953 0.047

 RMIPIP5  ON
  RMIPIP4             0.000     0.0009     0.0428     0.0419     0.0018 0.947 0.053

 E        WITH
  RMIPIP1             0.000     0.0000     0.0000     0.0000     0.0000 1.000 0.000
  A                   0.200     0.1986     0.0356     0.0349     0.0013 0.937 1.000
  C                   0.200     0.1983     0.0343     0.0349     0.0012 0.943 1.000
  N                   0.200     0.1992     0.0357     0.0349     0.0013 0.950 1.000
  O                   0.200     0.1985     0.0361     0.0350     0.0013 0.949 1.000

 A        WITH
  RMIPIP1             0.000     0.0000     0.0000     0.0000     0.0000 1.000 0.000
  C                   0.200     0.1963     0.0360     0.0349     0.0013 0.938 1.000
  N                   0.200     0.1981     0.0361     0.0349     0.0013 0.936 0.999
  O                   0.200     0.1974     0.0372     0.0349     0.0014 0.936 1.000

 C        WITH
  RMIPIP1             0.000     0.0000     0.0000     0.0000     0.0000 1.000 0.000
  N                   0.200     0.1989     0.0350     0.0350     0.0012 0.947 0.999
  O                   0.200     0.1998     0.0357     0.0349     0.0013 0.943 1.000

 N        WITH
  RMIPIP1             0.000     0.0000     0.0000     0.0000     0.0000 1.000 0.000
  O                   0.200     0.1991     0.0358     0.0350     0.0013 0.936 1.000

 O        WITH
  RMIPIP1             0.000     0.0000     0.0000     0.0000     0.0000 1.000 0.000

 Intercepts
  MIPIP1              0.000    -0.0003     0.0318     0.0316     0.0010 0.959 0.041
  MIPIP2              0.000    -0.0016     0.0317     0.0316     0.0010 0.945 0.055
  MIPIP3              0.000     0.0011     0.0322     0.0316     0.0010 0.947 0.053
  MIPIP4              0.000    -0.0013     0.0310     0.0316     0.0010 0.951 0.049
  MIPIP5              0.000    -0.0010     0.0306     0.0316     0.0009 0.956 0.044
  MIPIP6              0.000    -0.0004     0.0315     0.0316     0.0010 0.950 0.050
  MIPIP7              0.000    -0.0008     0.0325     0.0316     0.0011 0.949 0.051
  MIPIP8              0.000    -0.0005     0.0320     0.0316     0.0010 0.955 0.045
  MIPIP9              0.000    -0.0016     0.0322     0.0316     0.0010 0.951 0.049
  MIPIP10             0.000    -0.0006     0.0297     0.0316     0.0009 0.964 0.036
  MIPIP11             0.000    -0.0018     0.0311     0.0316     0.0010 0.955 0.045
  MIPIP12             0.000    -0.0003     0.0327     0.0316     0.0011 0.940 0.060
  MIPIP13             0.000    -0.0002     0.0317     0.0316     0.0010 0.946 0.054
  MIPIP14             0.000    -0.0006     0.0318     0.0316     0.0010 0.943 0.057
  MIPIP15             0.000     0.0000     0.0317     0.0316     0.0010 0.948 0.052
  MIPIP16             0.000    -0.0009     0.0326     0.0316     0.0011 0.944 0.056
  MIPIP17             0.000    -0.0017     0.0325     0.0316     0.0011 0.942 0.058
  MIPIP18             0.000     0.0003     0.0307     0.0316     0.0009 0.957 0.043
  MIPIP19             0.000     0.0002     0.0310     0.0316     0.0010 0.953 0.047
  MIPIP20             0.000    -0.0013     0.0304     0.0316     0.0009 0.954 0.046

 Variances
  E                   1.000     1.0000     0.0000     0.0000     0.0000 1.000 0.000
  A                   1.000     1.0000     0.0000     0.0000     0.0000 1.000 0.000
  C                   1.000     1.0000     0.0000     0.0000     0.0000 1.000 0.000
  N                   1.000     1.0000     0.0000     0.0000     0.0000 1.000 0.000
  O                   1.000     1.0000     0.0000     0.0000     0.0000 1.000 0.000
  RMIPIP1             0.360     0.3597     0.0565     0.0539     0.0032 0.952 0.994

 Residual Variances
  MIPIP1              0.000     0.0000     0.0000     0.0000     0.0000 1.000 0.000
  MIPIP2              0.000     0.0000     0.0000     0.0000     0.0000 1.000 0.000
  MIPIP3              0.000     0.0000     0.0000     0.0000     0.0000 1.000 0.000
  MIPIP4              0.000     0.0000     0.0000     0.0000     0.0000 1.000 0.000
  MIPIP5              0.000     0.0000     0.0000     0.0000     0.0000 1.000 0.000
  MIPIP6              0.000     0.0000     0.0000     0.0000     0.0000 1.000 0.000
  MIPIP7              0.000     0.0000     0.0000     0.0000     0.0000 1.000 0.000
  MIPIP8              0.000     0.0000     0.0000     0.0000     0.0000 1.000 0.000
  MIPIP9              0.000     0.0000     0.0000     0.0000     0.0000 1.000 0.000
  MIPIP10             0.000     0.0000     0.0000     0.0000     0.0000 1.000 0.000
  MIPIP11             0.000     0.0000     0.0000     0.0000     0.0000 1.000 0.000
  MIPIP12             0.000     0.0000     0.0000     0.0000     0.0000 1.000 0.000
  MIPIP13             0.000     0.0000     0.0000     0.0000     0.0000 1.000 0.000
  MIPIP14             0.000     0.0000     0.0000     0.0000     0.0000 1.000 0.000
  MIPIP15             0.000     0.0000     0.0000     0.0000     0.0000 1.000 0.000
  MIPIP16             0.000     0.0000     0.0000     0.0000     0.0000 1.000 0.000
  MIPIP17             0.000     0.0000     0.0000     0.0000     0.0000 1.000 0.000
  MIPIP18             0.000     0.0000     0.0000     0.0000     0.0000 1.000 0.000
  MIPIP19             0.000     0.0000     0.0000     0.0000     0.0000 1.000 0.000
  MIPIP20             0.000     0.0000     0.0000     0.0000     0.0000 1.000 0.000
  RMIPIP2             0.320     0.3550     0.0647     0.0547     0.0054 0.845 0.992
  RMIPIP3             0.278     0.3554     0.0609     0.0544     0.0096 0.640 0.994
  RMIPIP4             0.278     0.3560     0.0596     0.0548     0.0096 0.642 0.992
  RMIPIP5             0.278     0.3541     0.0601     0.0542     0.0094 0.660 0.994
  RMIPIP6             0.278     0.3469     0.0912     0.0689     0.0130 0.619 0.965
  RMIPIP7             0.278     0.3408     0.0998     0.0699     0.0139 0.626 0.935
  RMIPIP8             0.278     0.3430     0.0769     0.0658     0.0101 0.633 0.946
  RMIPIP9             0.278     0.3446     0.0811     0.0667     0.0110 0.624 0.944
  RMIPIP10            0.278     0.3408     0.1054     0.0721     0.0150 0.646 0.945
  RMIPIP11            0.278     0.3542     0.0591     0.0561     0.0093 0.685 0.997
  RMIPIP12            0.278     0.3548     0.0659     0.0565     0.0102 0.655 0.994
  RMIPIP13            0.278     0.3557     0.0594     0.0562     0.0095 0.656 0.993
  RMIPIP14            0.278     0.3571     0.0614     0.0564     0.0100 0.651 0.996
  RMIPIP15            0.278     0.3572     0.0619     0.0561     0.0100 0.643 0.997
  RMIPIP16            0.278     0.3443     0.0677     0.0614     0.0089 0.630 0.957
  RMIPIP17            0.278     0.3421     0.0964     0.0668     0.0134 0.602 0.943
  RMIPIP18            0.278     0.3475     0.0827     0.0630     0.0116 0.596 0.954
  RMIPIP19            0.278     0.3450     0.0788     0.0627     0.0106 0.607 0.946
  RMIPIP20            0.278     0.3477     0.0689     0.0608     0.0096 0.599 0.956


QUALITY OF NUMERICAL RESULTS

     Average Condition Number for the Information Matrix      0.161E-02
       (ratio of smallest to largest eigenvalue)


TECHNICAL OUTPUT


     PARAMETER SPECIFICATION


           NU
              MIPIP1        MIPIP2        MIPIP3        MIPIP4        MIPIP5
              ________      ________      ________      ________      ________
                  1             2             3             4             5


           NU
              MIPIP6        MIPIP7        MIPIP8        MIPIP9        MIPIP10
              ________      ________      ________      ________      ________
                  6             7             8             9            10


           NU
              MIPIP11       MIPIP12       MIPIP13       MIPIP14       MIPIP15
              ________      ________      ________      ________      ________
                 11            12            13            14            15


           NU
              MIPIP16       MIPIP17       MIPIP18       MIPIP19       MIPIP20
              ________      ________      ________      ________      ________
                 16            17            18            19            20


           LAMBDA
              E             A             C             N             O
              ________      ________      ________      ________      ________
 MIPIP1            21             0             0             0             0
 MIPIP2             0            22             0             0             0
 MIPIP3             0             0            23             0             0
 MIPIP4             0             0             0            24             0
 MIPIP5             0             0             0             0            25
 MIPIP6            26             0             0             0             0
 MIPIP7             0            27             0             0             0
 MIPIP8             0             0            28             0             0
 MIPIP9             0             0             0            29             0
 MIPIP10            0             0             0             0            30
 MIPIP11           31             0             0             0             0
 MIPIP12            0            32             0             0             0
 MIPIP13            0             0            33             0             0
 MIPIP14            0             0             0            34             0
 MIPIP15            0             0             0             0            35
 MIPIP16           36             0             0             0             0
 MIPIP17            0            37             0             0             0
 MIPIP18            0             0            38             0             0
 MIPIP19            0             0             0            39             0
 MIPIP20            0             0             0             0            40


           LAMBDA
              RMIPIP1       RMIPIP2       RMIPIP3       RMIPIP4       RMIPIP5
              ________      ________      ________      ________      ________
 MIPIP1             0             0             0             0             0
 MIPIP2             0             0             0             0             0
 MIPIP3             0             0             0             0             0
 MIPIP4             0             0             0             0             0
 MIPIP5             0             0             0             0             0
 MIPIP6             0             0             0             0             0
 MIPIP7             0             0             0             0             0
 MIPIP8             0             0             0             0             0
 MIPIP9             0             0             0             0             0
 MIPIP10            0             0             0             0             0
 MIPIP11            0             0             0             0             0
 MIPIP12            0             0             0             0             0
 MIPIP13            0             0             0             0             0
 MIPIP14            0             0             0             0             0
 MIPIP15            0             0             0             0             0
 MIPIP16            0             0             0             0             0
 MIPIP17            0             0             0             0             0
 MIPIP18            0             0             0             0             0
 MIPIP19            0             0             0             0             0
 MIPIP20            0             0             0             0             0


           LAMBDA
              RMIPIP6       RMIPIP7       RMIPIP8       RMIPIP9       RMIPIP10
              ________      ________      ________      ________      ________
 MIPIP1             0             0             0             0             0
 MIPIP2             0             0             0             0             0
 MIPIP3             0             0             0             0             0
 MIPIP4             0             0             0             0             0
 MIPIP5             0             0             0             0             0
 MIPIP6             0             0             0             0             0
 MIPIP7             0             0             0             0             0
 MIPIP8             0             0             0             0             0
 MIPIP9             0             0             0             0             0
 MIPIP10            0             0             0             0             0
 MIPIP11            0             0             0             0             0
 MIPIP12            0             0             0             0             0
 MIPIP13            0             0             0             0             0
 MIPIP14            0             0             0             0             0
 MIPIP15            0             0             0             0             0
 MIPIP16            0             0             0             0             0
 MIPIP17            0             0             0             0             0
 MIPIP18            0             0             0             0             0
 MIPIP19            0             0             0             0             0
 MIPIP20            0             0             0             0             0


           LAMBDA
              RMIPIP11      RMIPIP12      RMIPIP13      RMIPIP14      RMIPIP15
              ________      ________      ________      ________      ________
 MIPIP1             0             0             0             0             0
 MIPIP2             0             0             0             0             0
 MIPIP3             0             0             0             0             0
 MIPIP4             0             0             0             0             0
 MIPIP5             0             0             0             0             0
 MIPIP6             0             0             0             0             0
 MIPIP7             0             0             0             0             0
 MIPIP8             0             0             0             0             0
 MIPIP9             0             0             0             0             0
 MIPIP10            0             0             0             0             0
 MIPIP11            0             0             0             0             0
 MIPIP12            0             0             0             0             0
 MIPIP13            0             0             0             0             0
 MIPIP14            0             0             0             0             0
 MIPIP15            0             0             0             0             0
 MIPIP16            0             0             0             0             0
 MIPIP17            0             0             0             0             0
 MIPIP18            0             0             0             0             0
 MIPIP19            0             0             0             0             0
 MIPIP20            0             0             0             0             0


           LAMBDA
              RMIPIP16      RMIPIP17      RMIPIP18      RMIPIP19      RMIPIP20
              ________      ________      ________      ________      ________
 MIPIP1             0             0             0             0             0
 MIPIP2             0             0             0             0             0
 MIPIP3             0             0             0             0             0
 MIPIP4             0             0             0             0             0
 MIPIP5             0             0             0             0             0
 MIPIP6             0             0             0             0             0
 MIPIP7             0             0             0             0             0
 MIPIP8             0             0             0             0             0
 MIPIP9             0             0             0             0             0
 MIPIP10            0             0             0             0             0
 MIPIP11            0             0             0             0             0
 MIPIP12            0             0             0             0             0
 MIPIP13            0             0             0             0             0
 MIPIP14            0             0             0             0             0
 MIPIP15            0             0             0             0             0
 MIPIP16            0             0             0             0             0
 MIPIP17            0             0             0             0             0
 MIPIP18            0             0             0             0             0
 MIPIP19            0             0             0             0             0
 MIPIP20            0             0             0             0             0


           THETA
              MIPIP1        MIPIP2        MIPIP3        MIPIP4        MIPIP5
              ________      ________      ________      ________      ________
 MIPIP1             0
 MIPIP2             0             0
 MIPIP3             0             0             0
 MIPIP4             0             0             0             0
 MIPIP5             0             0             0             0             0
 MIPIP6             0             0             0             0             0
 MIPIP7             0             0             0             0             0
 MIPIP8             0             0             0             0             0
 MIPIP9             0             0             0             0             0
 MIPIP10            0             0             0             0             0
 MIPIP11            0             0             0             0             0
 MIPIP12            0             0             0             0             0
 MIPIP13            0             0             0             0             0
 MIPIP14            0             0             0             0             0
 MIPIP15            0             0             0             0             0
 MIPIP16            0             0             0             0             0
 MIPIP17            0             0             0             0             0
 MIPIP18            0             0             0             0             0
 MIPIP19            0             0             0             0             0
 MIPIP20            0             0             0             0             0


           THETA
              MIPIP6        MIPIP7        MIPIP8        MIPIP9        MIPIP10
              ________      ________      ________      ________      ________
 MIPIP6             0
 MIPIP7             0             0
 MIPIP8             0             0             0
 MIPIP9             0             0             0             0
 MIPIP10            0             0             0             0             0
 MIPIP11            0             0             0             0             0
 MIPIP12            0             0             0             0             0
 MIPIP13            0             0             0             0             0
 MIPIP14            0             0             0             0             0
 MIPIP15            0             0             0             0             0
 MIPIP16            0             0             0             0             0
 MIPIP17            0             0             0             0             0
 MIPIP18            0             0             0             0             0
 MIPIP19            0             0             0             0             0
 MIPIP20            0             0             0             0             0


           THETA
              MIPIP11       MIPIP12       MIPIP13       MIPIP14       MIPIP15
              ________      ________      ________      ________      ________
 MIPIP11            0
 MIPIP12            0             0
 MIPIP13            0             0             0
 MIPIP14            0             0             0             0
 MIPIP15            0             0             0             0             0
 MIPIP16            0             0             0             0             0
 MIPIP17            0             0             0             0             0
 MIPIP18            0             0             0             0             0
 MIPIP19            0             0             0             0             0
 MIPIP20            0             0             0             0             0


           THETA
              MIPIP16       MIPIP17       MIPIP18       MIPIP19       MIPIP20
              ________      ________      ________      ________      ________
 MIPIP16            0
 MIPIP17            0             0
 MIPIP18            0             0             0
 MIPIP19            0             0             0             0
 MIPIP20            0             0             0             0             0


           ALPHA
              E             A             C             N             O
              ________      ________      ________      ________      ________
                  0             0             0             0             0


           ALPHA
              RMIPIP1       RMIPIP2       RMIPIP3       RMIPIP4       RMIPIP5
              ________      ________      ________      ________      ________
                  0             0             0             0             0


           ALPHA
              RMIPIP6       RMIPIP7       RMIPIP8       RMIPIP9       RMIPIP10
              ________      ________      ________      ________      ________
                  0             0             0             0             0


           ALPHA
              RMIPIP11      RMIPIP12      RMIPIP13      RMIPIP14      RMIPIP15
              ________      ________      ________      ________      ________
                  0             0             0             0             0


           ALPHA
              RMIPIP16      RMIPIP17      RMIPIP18      RMIPIP19      RMIPIP20
              ________      ________      ________      ________      ________
                  0             0             0             0             0


           BETA
              E             A             C             N             O
              ________      ________      ________      ________      ________
 E                  0             0             0             0             0
 A                  0             0             0             0             0
 C                  0             0             0             0             0
 N                  0             0             0             0             0
 O                  0             0             0             0             0
 RMIPIP1            0             0             0             0             0
 RMIPIP2            0             0             0             0             0
 RMIPIP3            0             0             0             0             0
 RMIPIP4            0             0             0             0             0
 RMIPIP5            0             0             0             0             0
 RMIPIP6            0             0             0             0             0
 RMIPIP7            0             0             0             0             0
 RMIPIP8            0             0             0             0             0
 RMIPIP9            0             0             0             0             0
 RMIPIP10           0             0             0             0             0
 RMIPIP11           0             0             0             0             0
 RMIPIP12           0             0             0             0             0
 RMIPIP13           0             0             0             0             0
 RMIPIP14           0             0             0             0             0
 RMIPIP15           0             0             0             0             0
 RMIPIP16           0             0             0             0             0
 RMIPIP17           0             0             0             0             0
 RMIPIP18           0             0             0             0             0
 RMIPIP19           0             0             0             0             0
 RMIPIP20           0             0             0             0             0


           BETA
              RMIPIP1       RMIPIP2       RMIPIP3       RMIPIP4       RMIPIP5
              ________      ________      ________      ________      ________
 E                  0             0             0             0             0
 A                  0             0             0             0             0
 C                  0             0             0             0             0
 N                  0             0             0             0             0
 O                  0             0             0             0             0
 RMIPIP1            0             0             0             0             0
 RMIPIP2           41             0             0             0             0
 RMIPIP3            0            42             0             0             0
 RMIPIP4            0             0            43             0             0
 RMIPIP5            0             0             0            44             0
 RMIPIP6           45             0             0             0            46
 RMIPIP7            0            47             0             0             0
 RMIPIP8            0             0            49             0             0
 RMIPIP9            0             0             0            51             0
 RMIPIP10           0             0             0             0            53
 RMIPIP11           0             0             0             0             0
 RMIPIP12           0             0             0             0             0
 RMIPIP13           0             0             0             0             0
 RMIPIP14           0             0             0             0             0
 RMIPIP15           0             0             0             0             0
 RMIPIP16           0             0             0             0             0
 RMIPIP17           0             0             0             0             0
 RMIPIP18           0             0             0             0             0
 RMIPIP19           0             0             0             0             0
 RMIPIP20           0             0             0             0             0


           BETA
              RMIPIP6       RMIPIP7       RMIPIP8       RMIPIP9       RMIPIP10
              ________      ________      ________      ________      ________
 E                  0             0             0             0             0
 A                  0             0             0             0             0
 C                  0             0             0             0             0
 N                  0             0             0             0             0
 O                  0             0             0             0             0
 RMIPIP1            0             0             0             0             0
 RMIPIP2            0             0             0             0             0
 RMIPIP3            0             0             0             0             0
 RMIPIP4            0             0             0             0             0
 RMIPIP5            0             0             0             0             0
 RMIPIP6            0             0             0             0             0
 RMIPIP7           48             0             0             0             0
 RMIPIP8            0            50             0             0             0
 RMIPIP9            0             0            52             0             0
 RMIPIP10           0             0             0            54             0
 RMIPIP11          55             0             0             0            56
 RMIPIP12           0            57             0             0             0
 RMIPIP13           0             0            59             0             0
 RMIPIP14           0             0             0            61             0
 RMIPIP15           0             0             0             0            63
 RMIPIP16           0             0             0             0             0
 RMIPIP17           0             0             0             0             0
 RMIPIP18           0             0             0             0             0
 RMIPIP19           0             0             0             0             0
 RMIPIP20           0             0             0             0             0


           BETA
              RMIPIP11      RMIPIP12      RMIPIP13      RMIPIP14      RMIPIP15
              ________      ________      ________      ________      ________
 E                  0             0             0             0             0
 A                  0             0             0             0             0
 C                  0             0             0             0             0
 N                  0             0             0             0             0
 O                  0             0             0             0             0
 RMIPIP1            0             0             0             0             0
 RMIPIP2            0             0             0             0             0
 RMIPIP3            0             0             0             0             0
 RMIPIP4            0             0             0             0             0
 RMIPIP5            0             0             0             0             0
 RMIPIP6            0             0             0             0             0
 RMIPIP7            0             0             0             0             0
 RMIPIP8            0             0             0             0             0
 RMIPIP9            0             0             0             0             0
 RMIPIP10           0             0             0             0             0
 RMIPIP11           0             0             0             0             0
 RMIPIP12          58             0             0             0             0
 RMIPIP13           0            60             0             0             0
 RMIPIP14           0             0            62             0             0
 RMIPIP15           0             0             0            64             0
 RMIPIP16          65             0             0             0            66
 RMIPIP17           0            67             0             0             0
 RMIPIP18           0             0            69             0             0
 RMIPIP19           0             0             0            71             0
 RMIPIP20           0             0             0             0            73


           BETA
              RMIPIP16      RMIPIP17      RMIPIP18      RMIPIP19      RMIPIP20
              ________      ________      ________      ________      ________
 E                  0             0             0             0             0
 A                  0             0             0             0             0
 C                  0             0             0             0             0
 N                  0             0             0             0             0
 O                  0             0             0             0             0
 RMIPIP1            0             0             0             0             0
 RMIPIP2            0             0             0             0             0
 RMIPIP3            0             0             0             0             0
 RMIPIP4            0             0             0             0             0
 RMIPIP5            0             0             0             0             0
 RMIPIP6            0             0             0             0             0
 RMIPIP7            0             0             0             0             0
 RMIPIP8            0             0             0             0             0
 RMIPIP9            0             0             0             0             0
 RMIPIP10           0             0             0             0             0
 RMIPIP11           0             0             0             0             0
 RMIPIP12           0             0             0             0             0
 RMIPIP13           0             0             0             0             0
 RMIPIP14           0             0             0             0             0
 RMIPIP15           0             0             0             0             0
 RMIPIP16           0             0             0             0             0
 RMIPIP17          68             0             0             0             0
 RMIPIP18           0            70             0             0             0
 RMIPIP19           0             0            72             0             0
 RMIPIP20           0             0             0            74             0


           PSI
              E             A             C             N             O
              ________      ________      ________      ________      ________
 E                  0
 A                 75             0
 C                 76            77             0
 N                 78            79            80             0
 O                 81            82            83            84             0
 RMIPIP1            0             0             0             0             0
 RMIPIP2            0             0             0             0             0
 RMIPIP3            0             0             0             0             0
 RMIPIP4            0             0             0             0             0
 RMIPIP5            0             0             0             0             0
 RMIPIP6            0             0             0             0             0
 RMIPIP7            0             0             0             0             0
 RMIPIP8            0             0             0             0             0
 RMIPIP9            0             0             0             0             0
 RMIPIP10           0             0             0             0             0
 RMIPIP11           0             0             0             0             0
 RMIPIP12           0             0             0             0             0
 RMIPIP13           0             0             0             0             0
 RMIPIP14           0             0             0             0             0
 RMIPIP15           0             0             0             0             0
 RMIPIP16           0             0             0             0             0
 RMIPIP17           0             0             0             0             0
 RMIPIP18           0             0             0             0             0
 RMIPIP19           0             0             0             0             0
 RMIPIP20           0             0             0             0             0


           PSI
              RMIPIP1       RMIPIP2       RMIPIP3       RMIPIP4       RMIPIP5
              ________      ________      ________      ________      ________
 RMIPIP1           85
 RMIPIP2            0            86
 RMIPIP3            0             0            87
 RMIPIP4            0             0             0            88
 RMIPIP5            0             0             0             0            89
 RMIPIP6            0             0             0             0             0
 RMIPIP7            0             0             0             0             0
 RMIPIP8            0             0             0             0             0
 RMIPIP9            0             0             0             0             0
 RMIPIP10           0             0             0             0             0
 RMIPIP11           0             0             0             0             0
 RMIPIP12           0             0             0             0             0
 RMIPIP13           0             0             0             0             0
 RMIPIP14           0             0             0             0             0
 RMIPIP15           0             0             0             0             0
 RMIPIP16           0             0             0             0             0
 RMIPIP17           0             0             0             0             0
 RMIPIP18           0             0             0             0             0
 RMIPIP19           0             0             0             0             0
 RMIPIP20           0             0             0             0             0


           PSI
              RMIPIP6       RMIPIP7       RMIPIP8       RMIPIP9       RMIPIP10
              ________      ________      ________      ________      ________
 RMIPIP6           90
 RMIPIP7            0            91
 RMIPIP8            0             0            92
 RMIPIP9            0             0             0            93
 RMIPIP10           0             0             0             0            94
 RMIPIP11           0             0             0             0             0
 RMIPIP12           0             0             0             0             0
 RMIPIP13           0             0             0             0             0
 RMIPIP14           0             0             0             0             0
 RMIPIP15           0             0             0             0             0
 RMIPIP16           0             0             0             0             0
 RMIPIP17           0             0             0             0             0
 RMIPIP18           0             0             0             0             0
 RMIPIP19           0             0             0             0             0
 RMIPIP20           0             0             0             0             0


           PSI
              RMIPIP11      RMIPIP12      RMIPIP13      RMIPIP14      RMIPIP15
              ________      ________      ________      ________      ________
 RMIPIP11          95
 RMIPIP12           0            96
 RMIPIP13           0             0            97
 RMIPIP14           0             0             0            98
 RMIPIP15           0             0             0             0            99
 RMIPIP16           0             0             0             0             0
 RMIPIP17           0             0             0             0             0
 RMIPIP18           0             0             0             0             0
 RMIPIP19           0             0             0             0             0
 RMIPIP20           0             0             0             0             0


           PSI
              RMIPIP16      RMIPIP17      RMIPIP18      RMIPIP19      RMIPIP20
              ________      ________      ________      ________      ________
 RMIPIP16         100
 RMIPIP17           0           101
 RMIPIP18           0             0           102
 RMIPIP19           0             0             0           103
 RMIPIP20           0             0             0             0           104


     STARTING VALUES


           NU
              MIPIP1        MIPIP2        MIPIP3        MIPIP4        MIPIP5
              ________      ________      ________      ________      ________
                0.000         0.000         0.000         0.000         0.000


           NU
              MIPIP6        MIPIP7        MIPIP8        MIPIP9        MIPIP10
              ________      ________      ________      ________      ________
                0.000         0.000         0.000         0.000         0.000


           NU
              MIPIP11       MIPIP12       MIPIP13       MIPIP14       MIPIP15
              ________      ________      ________      ________      ________
                0.000         0.000         0.000         0.000         0.000


           NU
              MIPIP16       MIPIP17       MIPIP18       MIPIP19       MIPIP20
              ________      ________      ________      ________      ________
                0.000         0.000         0.000         0.000         0.000


           LAMBDA
              E             A             C             N             O
              ________      ________      ________      ________      ________
 MIPIP1         1.000         0.000         0.000         0.000         0.000
 MIPIP2         0.000         1.000         0.000         0.000         0.000
 MIPIP3         0.000         0.000         1.000         0.000         0.000
 MIPIP4         0.000         0.000         0.000         1.000         0.000
 MIPIP5         0.000         0.000         0.000         0.000         1.000
 MIPIP6         1.000         0.000         0.000         0.000         0.000
 MIPIP7         0.000         1.000         0.000         0.000         0.000
 MIPIP8         0.000         0.000         1.000         0.000         0.000
 MIPIP9         0.000         0.000         0.000         1.000         0.000
 MIPIP10        0.000         0.000         0.000         0.000         1.000
 MIPIP11        1.000         0.000         0.000         0.000         0.000
 MIPIP12        0.000         1.000         0.000         0.000         0.000
 MIPIP13        0.000         0.000         1.000         0.000         0.000
 MIPIP14        0.000         0.000         0.000         1.000         0.000
 MIPIP15        0.000         0.000         0.000         0.000         1.000
 MIPIP16        1.000         0.000         0.000         0.000         0.000
 MIPIP17        0.000         1.000         0.000         0.000         0.000
 MIPIP18        0.000         0.000         1.000         0.000         0.000
 MIPIP19        0.000         0.000         0.000         1.000         0.000
 MIPIP20        0.000         0.000         0.000         0.000         1.000


           LAMBDA
              RMIPIP1       RMIPIP2       RMIPIP3       RMIPIP4       RMIPIP5
              ________      ________      ________      ________      ________
 MIPIP1         1.000         0.000         0.000         0.000         0.000
 MIPIP2         0.000         1.000         0.000         0.000         0.000
 MIPIP3         0.000         0.000         1.000         0.000         0.000
 MIPIP4         0.000         0.000         0.000         1.000         0.000
 MIPIP5         0.000         0.000         0.000         0.000         1.000
 MIPIP6         0.000         0.000         0.000         0.000         0.000
 MIPIP7         0.000         0.000         0.000         0.000         0.000
 MIPIP8         0.000         0.000         0.000         0.000         0.000
 MIPIP9         0.000         0.000         0.000         0.000         0.000
 MIPIP10        0.000         0.000         0.000         0.000         0.000
 MIPIP11        0.000         0.000         0.000         0.000         0.000
 MIPIP12        0.000         0.000         0.000         0.000         0.000
 MIPIP13        0.000         0.000         0.000         0.000         0.000
 MIPIP14        0.000         0.000         0.000         0.000         0.000
 MIPIP15        0.000         0.000         0.000         0.000         0.000
 MIPIP16        0.000         0.000         0.000         0.000         0.000
 MIPIP17        0.000         0.000         0.000         0.000         0.000
 MIPIP18        0.000         0.000         0.000         0.000         0.000
 MIPIP19        0.000         0.000         0.000         0.000         0.000
 MIPIP20        0.000         0.000         0.000         0.000         0.000


           LAMBDA
              RMIPIP6       RMIPIP7       RMIPIP8       RMIPIP9       RMIPIP10
              ________      ________      ________      ________      ________
 MIPIP1         0.000         0.000         0.000         0.000         0.000
 MIPIP2         0.000         0.000         0.000         0.000         0.000
 MIPIP3         0.000         0.000         0.000         0.000         0.000
 MIPIP4         0.000         0.000         0.000         0.000         0.000
 MIPIP5         0.000         0.000         0.000         0.000         0.000
 MIPIP6         1.000         0.000         0.000         0.000         0.000
 MIPIP7         0.000         1.000         0.000         0.000         0.000
 MIPIP8         0.000         0.000         1.000         0.000         0.000
 MIPIP9         0.000         0.000         0.000         1.000         0.000
 MIPIP10        0.000         0.000         0.000         0.000         1.000
 MIPIP11        0.000         0.000         0.000         0.000         0.000
 MIPIP12        0.000         0.000         0.000         0.000         0.000
 MIPIP13        0.000         0.000         0.000         0.000         0.000
 MIPIP14        0.000         0.000         0.000         0.000         0.000
 MIPIP15        0.000         0.000         0.000         0.000         0.000
 MIPIP16        0.000         0.000         0.000         0.000         0.000
 MIPIP17        0.000         0.000         0.000         0.000         0.000
 MIPIP18        0.000         0.000         0.000         0.000         0.000
 MIPIP19        0.000         0.000         0.000         0.000         0.000
 MIPIP20        0.000         0.000         0.000         0.000         0.000


           LAMBDA
              RMIPIP11      RMIPIP12      RMIPIP13      RMIPIP14      RMIPIP15
              ________      ________      ________      ________      ________
 MIPIP1         0.000         0.000         0.000         0.000         0.000
 MIPIP2         0.000         0.000         0.000         0.000         0.000
 MIPIP3         0.000         0.000         0.000         0.000         0.000
 MIPIP4         0.000         0.000         0.000         0.000         0.000
 MIPIP5         0.000         0.000         0.000         0.000         0.000
 MIPIP6         0.000         0.000         0.000         0.000         0.000
 MIPIP7         0.000         0.000         0.000         0.000         0.000
 MIPIP8         0.000         0.000         0.000         0.000         0.000
 MIPIP9         0.000         0.000         0.000         0.000         0.000
 MIPIP10        0.000         0.000         0.000         0.000         0.000
 MIPIP11        1.000         0.000         0.000         0.000         0.000
 MIPIP12        0.000         1.000         0.000         0.000         0.000
 MIPIP13        0.000         0.000         1.000         0.000         0.000
 MIPIP14        0.000         0.000         0.000         1.000         0.000
 MIPIP15        0.000         0.000         0.000         0.000         1.000
 MIPIP16        0.000         0.000         0.000         0.000         0.000
 MIPIP17        0.000         0.000         0.000         0.000         0.000
 MIPIP18        0.000         0.000         0.000         0.000         0.000
 MIPIP19        0.000         0.000         0.000         0.000         0.000
 MIPIP20        0.000         0.000         0.000         0.000         0.000


           LAMBDA
              RMIPIP16      RMIPIP17      RMIPIP18      RMIPIP19      RMIPIP20
              ________      ________      ________      ________      ________
 MIPIP1         0.000         0.000         0.000         0.000         0.000
 MIPIP2         0.000         0.000         0.000         0.000         0.000
 MIPIP3         0.000         0.000         0.000         0.000         0.000
 MIPIP4         0.000         0.000         0.000         0.000         0.000
 MIPIP5         0.000         0.000         0.000         0.000         0.000
 MIPIP6         0.000         0.000         0.000         0.000         0.000
 MIPIP7         0.000         0.000         0.000         0.000         0.000
 MIPIP8         0.000         0.000         0.000         0.000         0.000
 MIPIP9         0.000         0.000         0.000         0.000         0.000
 MIPIP10        0.000         0.000         0.000         0.000         0.000
 MIPIP11        0.000         0.000         0.000         0.000         0.000
 MIPIP12        0.000         0.000         0.000         0.000         0.000
 MIPIP13        0.000         0.000         0.000         0.000         0.000
 MIPIP14        0.000         0.000         0.000         0.000         0.000
 MIPIP15        0.000         0.000         0.000         0.000         0.000
 MIPIP16        1.000         0.000         0.000         0.000         0.000
 MIPIP17        0.000         1.000         0.000         0.000         0.000
 MIPIP18        0.000         0.000         1.000         0.000         0.000
 MIPIP19        0.000         0.000         0.000         1.000         0.000
 MIPIP20        0.000         0.000         0.000         0.000         1.000


           THETA
              MIPIP1        MIPIP2        MIPIP3        MIPIP4        MIPIP5
              ________      ________      ________      ________      ________
 MIPIP1         0.000
 MIPIP2         0.000         0.000
 MIPIP3         0.000         0.000         0.000
 MIPIP4         0.000         0.000         0.000         0.000
 MIPIP5         0.000         0.000         0.000         0.000         0.000
 MIPIP6         0.000         0.000         0.000         0.000         0.000
 MIPIP7         0.000         0.000         0.000         0.000         0.000
 MIPIP8         0.000         0.000         0.000         0.000         0.000
 MIPIP9         0.000         0.000         0.000         0.000         0.000
 MIPIP10        0.000         0.000         0.000         0.000         0.000
 MIPIP11        0.000         0.000         0.000         0.000         0.000
 MIPIP12        0.000         0.000         0.000         0.000         0.000
 MIPIP13        0.000         0.000         0.000         0.000         0.000
 MIPIP14        0.000         0.000         0.000         0.000         0.000
 MIPIP15        0.000         0.000         0.000         0.000         0.000
 MIPIP16        0.000         0.000         0.000         0.000         0.000
 MIPIP17        0.000         0.000         0.000         0.000         0.000
 MIPIP18        0.000         0.000         0.000         0.000         0.000
 MIPIP19        0.000         0.000         0.000         0.000         0.000
 MIPIP20        0.000         0.000         0.000         0.000         0.000


           THETA
              MIPIP6        MIPIP7        MIPIP8        MIPIP9        MIPIP10
              ________      ________      ________      ________      ________
 MIPIP6         0.000
 MIPIP7         0.000         0.000
 MIPIP8         0.000         0.000         0.000
 MIPIP9         0.000         0.000         0.000         0.000
 MIPIP10        0.000         0.000         0.000         0.000         0.000
 MIPIP11        0.000         0.000         0.000         0.000         0.000
 MIPIP12        0.000         0.000         0.000         0.000         0.000
 MIPIP13        0.000         0.000         0.000         0.000         0.000
 MIPIP14        0.000         0.000         0.000         0.000         0.000
 MIPIP15        0.000         0.000         0.000         0.000         0.000
 MIPIP16        0.000         0.000         0.000         0.000         0.000
 MIPIP17        0.000         0.000         0.000         0.000         0.000
 MIPIP18        0.000         0.000         0.000         0.000         0.000
 MIPIP19        0.000         0.000         0.000         0.000         0.000
 MIPIP20        0.000         0.000         0.000         0.000         0.000


           THETA
              MIPIP11       MIPIP12       MIPIP13       MIPIP14       MIPIP15
              ________      ________      ________      ________      ________
 MIPIP11        0.000
 MIPIP12        0.000         0.000
 MIPIP13        0.000         0.000         0.000
 MIPIP14        0.000         0.000         0.000         0.000
 MIPIP15        0.000         0.000         0.000         0.000         0.000
 MIPIP16        0.000         0.000         0.000         0.000         0.000
 MIPIP17        0.000         0.000         0.000         0.000         0.000
 MIPIP18        0.000         0.000         0.000         0.000         0.000
 MIPIP19        0.000         0.000         0.000         0.000         0.000
 MIPIP20        0.000         0.000         0.000         0.000         0.000


           THETA
              MIPIP16       MIPIP17       MIPIP18       MIPIP19       MIPIP20
              ________      ________      ________      ________      ________
 MIPIP16        0.000
 MIPIP17        0.000         0.000
 MIPIP18        0.000         0.000         0.000
 MIPIP19        0.000         0.000         0.000         0.000
 MIPIP20        0.000         0.000         0.000         0.000         0.000


           ALPHA
              E             A             C             N             O
              ________      ________      ________      ________      ________
                0.000         0.000         0.000         0.000         0.000


           ALPHA
              RMIPIP1       RMIPIP2       RMIPIP3       RMIPIP4       RMIPIP5
              ________      ________      ________      ________      ________
                0.000         0.000         0.000         0.000         0.000


           ALPHA
              RMIPIP6       RMIPIP7       RMIPIP8       RMIPIP9       RMIPIP10
              ________      ________      ________      ________      ________
                0.000         0.000         0.000         0.000         0.000


           ALPHA
              RMIPIP11      RMIPIP12      RMIPIP13      RMIPIP14      RMIPIP15
              ________      ________      ________      ________      ________
                0.000         0.000         0.000         0.000         0.000


           ALPHA
              RMIPIP16      RMIPIP17      RMIPIP18      RMIPIP19      RMIPIP20
              ________      ________      ________      ________      ________
                0.000         0.000         0.000         0.000         0.000


           BETA
              E             A             C             N             O
              ________      ________      ________      ________      ________
 E              0.000         0.000         0.000         0.000         0.000
 A              0.000         0.000         0.000         0.000         0.000
 C              0.000         0.000         0.000         0.000         0.000
 N              0.000         0.000         0.000         0.000         0.000
 O              0.000         0.000         0.000         0.000         0.000
 RMIPIP1        0.000         0.000         0.000         0.000         0.000
 RMIPIP2        0.000         0.000         0.000         0.000         0.000
 RMIPIP3        0.000         0.000         0.000         0.000         0.000
 RMIPIP4        0.000         0.000         0.000         0.000         0.000
 RMIPIP5        0.000         0.000         0.000         0.000         0.000
 RMIPIP6        0.000         0.000         0.000         0.000         0.000
 RMIPIP7        0.000         0.000         0.000         0.000         0.000
 RMIPIP8        0.000         0.000         0.000         0.000         0.000
 RMIPIP9        0.000         0.000         0.000         0.000         0.000
 RMIPIP10       0.000         0.000         0.000         0.000         0.000
 RMIPIP11       0.000         0.000         0.000         0.000         0.000
 RMIPIP12       0.000         0.000         0.000         0.000         0.000
 RMIPIP13       0.000         0.000         0.000         0.000         0.000
 RMIPIP14       0.000         0.000         0.000         0.000         0.000
 RMIPIP15       0.000         0.000         0.000         0.000         0.000
 RMIPIP16       0.000         0.000         0.000         0.000         0.000
 RMIPIP17       0.000         0.000         0.000         0.000         0.000
 RMIPIP18       0.000         0.000         0.000         0.000         0.000
 RMIPIP19       0.000         0.000         0.000         0.000         0.000
 RMIPIP20       0.000         0.000         0.000         0.000         0.000


           BETA
              RMIPIP1       RMIPIP2       RMIPIP3       RMIPIP4       RMIPIP5
              ________      ________      ________      ________      ________
 E              0.000         0.000         0.000         0.000         0.000
 A              0.000         0.000         0.000         0.000         0.000
 C              0.000         0.000         0.000         0.000         0.000
 N              0.000         0.000         0.000         0.000         0.000
 O              0.000         0.000         0.000         0.000         0.000
 RMIPIP1        0.000         0.000         0.000         0.000         0.000
 RMIPIP2        0.000         0.000         0.000         0.000         0.000
 RMIPIP3        0.000         0.000         0.000         0.000         0.000
 RMIPIP4        0.000         0.000         0.000         0.000         0.000
 RMIPIP5        0.000         0.000         0.000         0.000         0.000
 RMIPIP6        0.000         0.000         0.000         0.000         0.000
 RMIPIP7        0.000         0.000         0.000         0.000         0.000
 RMIPIP8        0.000         0.000         0.000         0.000         0.000
 RMIPIP9        0.000         0.000         0.000         0.000         0.000
 RMIPIP10       0.000         0.000         0.000         0.000         0.000
 RMIPIP11       0.000         0.000         0.000         0.000         0.000
 RMIPIP12       0.000         0.000         0.000         0.000         0.000
 RMIPIP13       0.000         0.000         0.000         0.000         0.000
 RMIPIP14       0.000         0.000         0.000         0.000         0.000
 RMIPIP15       0.000         0.000         0.000         0.000         0.000
 RMIPIP16       0.000         0.000         0.000         0.000         0.000
 RMIPIP17       0.000         0.000         0.000         0.000         0.000
 RMIPIP18       0.000         0.000         0.000         0.000         0.000
 RMIPIP19       0.000         0.000         0.000         0.000         0.000
 RMIPIP20       0.000         0.000         0.000         0.000         0.000


           BETA
              RMIPIP6       RMIPIP7       RMIPIP8       RMIPIP9       RMIPIP10
              ________      ________      ________      ________      ________
 E              0.000         0.000         0.000         0.000         0.000
 A              0.000         0.000         0.000         0.000         0.000
 C              0.000         0.000         0.000         0.000         0.000
 N              0.000         0.000         0.000         0.000         0.000
 O              0.000         0.000         0.000         0.000         0.000
 RMIPIP1        0.000         0.000         0.000         0.000         0.000
 RMIPIP2        0.000         0.000         0.000         0.000         0.000
 RMIPIP3        0.000         0.000         0.000         0.000         0.000
 RMIPIP4        0.000         0.000         0.000         0.000         0.000
 RMIPIP5        0.000         0.000         0.000         0.000         0.000
 RMIPIP6        0.000         0.000         0.000         0.000         0.000
 RMIPIP7        0.000         0.000         0.000         0.000         0.000
 RMIPIP8        0.000         0.000         0.000         0.000         0.000
 RMIPIP9        0.000         0.000         0.000         0.000         0.000
 RMIPIP10       0.000         0.000         0.000         0.000         0.000
 RMIPIP11       0.000         0.000         0.000         0.000         0.000
 RMIPIP12       0.000         0.000         0.000         0.000         0.000
 RMIPIP13       0.000         0.000         0.000         0.000         0.000
 RMIPIP14       0.000         0.000         0.000         0.000         0.000
 RMIPIP15       0.000         0.000         0.000         0.000         0.000
 RMIPIP16       0.000         0.000         0.000         0.000         0.000
 RMIPIP17       0.000         0.000         0.000         0.000         0.000
 RMIPIP18       0.000         0.000         0.000         0.000         0.000
 RMIPIP19       0.000         0.000         0.000         0.000         0.000
 RMIPIP20       0.000         0.000         0.000         0.000         0.000


           BETA
              RMIPIP11      RMIPIP12      RMIPIP13      RMIPIP14      RMIPIP15
              ________      ________      ________      ________      ________
 E              0.000         0.000         0.000         0.000         0.000
 A              0.000         0.000         0.000         0.000         0.000
 C              0.000         0.000         0.000         0.000         0.000
 N              0.000         0.000         0.000         0.000         0.000
 O              0.000         0.000         0.000         0.000         0.000
 RMIPIP1        0.000         0.000         0.000         0.000         0.000
 RMIPIP2        0.000         0.000         0.000         0.000         0.000
 RMIPIP3        0.000         0.000         0.000         0.000         0.000
 RMIPIP4        0.000         0.000         0.000         0.000         0.000
 RMIPIP5        0.000         0.000         0.000         0.000         0.000
 RMIPIP6        0.000         0.000         0.000         0.000         0.000
 RMIPIP7        0.000         0.000         0.000         0.000         0.000
 RMIPIP8        0.000         0.000         0.000         0.000         0.000
 RMIPIP9        0.000         0.000         0.000         0.000         0.000
 RMIPIP10       0.000         0.000         0.000         0.000         0.000
 RMIPIP11       0.000         0.000         0.000         0.000         0.000
 RMIPIP12       0.000         0.000         0.000         0.000         0.000
 RMIPIP13       0.000         0.000         0.000         0.000         0.000
 RMIPIP14       0.000         0.000         0.000         0.000         0.000
 RMIPIP15       0.000         0.000         0.000         0.000         0.000
 RMIPIP16       0.000         0.000         0.000         0.000         0.000
 RMIPIP17       0.000         0.000         0.000         0.000         0.000
 RMIPIP18       0.000         0.000         0.000         0.000         0.000
 RMIPIP19       0.000         0.000         0.000         0.000         0.000
 RMIPIP20       0.000         0.000         0.000         0.000         0.000


           BETA
              RMIPIP16      RMIPIP17      RMIPIP18      RMIPIP19      RMIPIP20
              ________      ________      ________      ________      ________
 E              0.000         0.000         0.000         0.000         0.000
 A              0.000         0.000         0.000         0.000         0.000
 C              0.000         0.000         0.000         0.000         0.000
 N              0.000         0.000         0.000         0.000         0.000
 O              0.000         0.000         0.000         0.000         0.000
 RMIPIP1        0.000         0.000         0.000         0.000         0.000
 RMIPIP2        0.000         0.000         0.000         0.000         0.000
 RMIPIP3        0.000         0.000         0.000         0.000         0.000
 RMIPIP4        0.000         0.000         0.000         0.000         0.000
 RMIPIP5        0.000         0.000         0.000         0.000         0.000
 RMIPIP6        0.000         0.000         0.000         0.000         0.000
 RMIPIP7        0.000         0.000         0.000         0.000         0.000
 RMIPIP8        0.000         0.000         0.000         0.000         0.000
 RMIPIP9        0.000         0.000         0.000         0.000         0.000
 RMIPIP10       0.000         0.000         0.000         0.000         0.000
 RMIPIP11       0.000         0.000         0.000         0.000         0.000
 RMIPIP12       0.000         0.000         0.000         0.000         0.000
 RMIPIP13       0.000         0.000         0.000         0.000         0.000
 RMIPIP14       0.000         0.000         0.000         0.000         0.000
 RMIPIP15       0.000         0.000         0.000         0.000         0.000
 RMIPIP16       0.000         0.000         0.000         0.000         0.000
 RMIPIP17       0.000         0.000         0.000         0.000         0.000
 RMIPIP18       0.000         0.000         0.000         0.000         0.000
 RMIPIP19       0.000         0.000         0.000         0.000         0.000
 RMIPIP20       0.000         0.000         0.000         0.000         0.000


           PSI
              E             A             C             N             O
              ________      ________      ________      ________      ________
 E              1.000
 A              0.200         1.000
 C              0.200         0.200         1.000
 N              0.200         0.200         0.200         1.000
 O              0.200         0.200         0.200         0.200         1.000
 RMIPIP1        0.000         0.000         0.000         0.000         0.000
 RMIPIP2        0.000         0.000         0.000         0.000         0.000
 RMIPIP3        0.000         0.000         0.000         0.000         0.000
 RMIPIP4        0.000         0.000         0.000         0.000         0.000
 RMIPIP5        0.000         0.000         0.000         0.000         0.000
 RMIPIP6        0.000         0.000         0.000         0.000         0.000
 RMIPIP7        0.000         0.000         0.000         0.000         0.000
 RMIPIP8        0.000         0.000         0.000         0.000         0.000
 RMIPIP9        0.000         0.000         0.000         0.000         0.000
 RMIPIP10       0.000         0.000         0.000         0.000         0.000
 RMIPIP11       0.000         0.000         0.000         0.000         0.000
 RMIPIP12       0.000         0.000         0.000         0.000         0.000
 RMIPIP13       0.000         0.000         0.000         0.000         0.000
 RMIPIP14       0.000         0.000         0.000         0.000         0.000
 RMIPIP15       0.000         0.000         0.000         0.000         0.000
 RMIPIP16       0.000         0.000         0.000         0.000         0.000
 RMIPIP17       0.000         0.000         0.000         0.000         0.000
 RMIPIP18       0.000         0.000         0.000         0.000         0.000
 RMIPIP19       0.000         0.000         0.000         0.000         0.000
 RMIPIP20       0.000         0.000         0.000         0.000         0.000


           PSI
              RMIPIP1       RMIPIP2       RMIPIP3       RMIPIP4       RMIPIP5
              ________      ________      ________      ________      ________
 RMIPIP1        0.360
 RMIPIP2        0.000         0.320
 RMIPIP3        0.000         0.000         0.278
 RMIPIP4        0.000         0.000         0.000         0.278
 RMIPIP5        0.000         0.000         0.000         0.000         0.278
 RMIPIP6        0.000         0.000         0.000         0.000         0.000
 RMIPIP7        0.000         0.000         0.000         0.000         0.000
 RMIPIP8        0.000         0.000         0.000         0.000         0.000
 RMIPIP9        0.000         0.000         0.000         0.000         0.000
 RMIPIP10       0.000         0.000         0.000         0.000         0.000
 RMIPIP11       0.000         0.000         0.000         0.000         0.000
 RMIPIP12       0.000         0.000         0.000         0.000         0.000
 RMIPIP13       0.000         0.000         0.000         0.000         0.000
 RMIPIP14       0.000         0.000         0.000         0.000         0.000
 RMIPIP15       0.000         0.000         0.000         0.000         0.000
 RMIPIP16       0.000         0.000         0.000         0.000         0.000
 RMIPIP17       0.000         0.000         0.000         0.000         0.000
 RMIPIP18       0.000         0.000         0.000         0.000         0.000
 RMIPIP19       0.000         0.000         0.000         0.000         0.000
 RMIPIP20       0.000         0.000         0.000         0.000         0.000


           PSI
              RMIPIP6       RMIPIP7       RMIPIP8       RMIPIP9       RMIPIP10
              ________      ________      ________      ________      ________
 RMIPIP6        0.278
 RMIPIP7        0.000         0.278
 RMIPIP8        0.000         0.000         0.278
 RMIPIP9        0.000         0.000         0.000         0.278
 RMIPIP10       0.000         0.000         0.000         0.000         0.278
 RMIPIP11       0.000         0.000         0.000         0.000         0.000
 RMIPIP12       0.000         0.000         0.000         0.000         0.000
 RMIPIP13       0.000         0.000         0.000         0.000         0.000
 RMIPIP14       0.000         0.000         0.000         0.000         0.000
 RMIPIP15       0.000         0.000         0.000         0.000         0.000
 RMIPIP16       0.000         0.000         0.000         0.000         0.000
 RMIPIP17       0.000         0.000         0.000         0.000         0.000
 RMIPIP18       0.000         0.000         0.000         0.000         0.000
 RMIPIP19       0.000         0.000         0.000         0.000         0.000
 RMIPIP20       0.000         0.000         0.000         0.000         0.000


           PSI
              RMIPIP11      RMIPIP12      RMIPIP13      RMIPIP14      RMIPIP15
              ________      ________      ________      ________      ________
 RMIPIP11       0.278
 RMIPIP12       0.000         0.278
 RMIPIP13       0.000         0.000         0.278
 RMIPIP14       0.000         0.000         0.000         0.278
 RMIPIP15       0.000         0.000         0.000         0.000         0.278
 RMIPIP16       0.000         0.000         0.000         0.000         0.000
 RMIPIP17       0.000         0.000         0.000         0.000         0.000
 RMIPIP18       0.000         0.000         0.000         0.000         0.000
 RMIPIP19       0.000         0.000         0.000         0.000         0.000
 RMIPIP20       0.000         0.000         0.000         0.000         0.000


           PSI
              RMIPIP16      RMIPIP17      RMIPIP18      RMIPIP19      RMIPIP20
              ________      ________      ________      ________      ________
 RMIPIP16       0.278
 RMIPIP17       0.000         0.278
 RMIPIP18       0.000         0.000         0.278
 RMIPIP19       0.000         0.000         0.000         0.278
 RMIPIP20       0.000         0.000         0.000         0.000         0.278


     POPULATION VALUES


           NU
              MIPIP1        MIPIP2        MIPIP3        MIPIP4        MIPIP5
              ________      ________      ________      ________      ________
                0.000         0.000         0.000         0.000         0.000


           NU
              MIPIP6        MIPIP7        MIPIP8        MIPIP9        MIPIP10
              ________      ________      ________      ________      ________
                0.000         0.000         0.000         0.000         0.000


           NU
              MIPIP11       MIPIP12       MIPIP13       MIPIP14       MIPIP15
              ________      ________      ________      ________      ________
                0.000         0.000         0.000         0.000         0.000


           NU
              MIPIP16       MIPIP17       MIPIP18       MIPIP19       MIPIP20
              ________      ________      ________      ________      ________
                0.000         0.000         0.000         0.000         0.000


           LAMBDA
              E             A             C             N             O
              ________      ________      ________      ________      ________
 MIPIP1         0.800         0.000         0.000         0.000         0.000
 MIPIP2         0.000         0.800         0.000         0.000         0.000
 MIPIP3         0.000         0.000         0.800         0.000         0.000
 MIPIP4         0.000         0.000         0.000         0.800         0.000
 MIPIP5         0.000         0.000         0.000         0.000         0.800
 MIPIP6         0.800         0.000         0.000         0.000         0.000
 MIPIP7         0.000         0.800         0.000         0.000         0.000
 MIPIP8         0.000         0.000         0.800         0.000         0.000
 MIPIP9         0.000         0.000         0.000         0.800         0.000
 MIPIP10        0.000         0.000         0.000         0.000         0.800
 MIPIP11        0.800         0.000         0.000         0.000         0.000
 MIPIP12        0.000         0.800         0.000         0.000         0.000
 MIPIP13        0.000         0.000         0.800         0.000         0.000
 MIPIP14        0.000         0.000         0.000         0.800         0.000
 MIPIP15        0.000         0.000         0.000         0.000         0.800
 MIPIP16        0.800         0.000         0.000         0.000         0.000
 MIPIP17        0.000         0.800         0.000         0.000         0.000
 MIPIP18        0.000         0.000         0.800         0.000         0.000
 MIPIP19        0.000         0.000         0.000         0.800         0.000
 MIPIP20        0.000         0.000         0.000         0.000         0.800


           LAMBDA
              RMIPIP1       RMIPIP2       RMIPIP3       RMIPIP4       RMIPIP5
              ________      ________      ________      ________      ________
 MIPIP1         1.000         0.000         0.000         0.000         0.000
 MIPIP2         0.000         1.000         0.000         0.000         0.000
 MIPIP3         0.000         0.000         1.000         0.000         0.000
 MIPIP4         0.000         0.000         0.000         1.000         0.000
 MIPIP5         0.000         0.000         0.000         0.000         1.000
 MIPIP6         0.000         0.000         0.000         0.000         0.000
 MIPIP7         0.000         0.000         0.000         0.000         0.000
 MIPIP8         0.000         0.000         0.000         0.000         0.000
 MIPIP9         0.000         0.000         0.000         0.000         0.000
 MIPIP10        0.000         0.000         0.000         0.000         0.000
 MIPIP11        0.000         0.000         0.000         0.000         0.000
 MIPIP12        0.000         0.000         0.000         0.000         0.000
 MIPIP13        0.000         0.000         0.000         0.000         0.000
 MIPIP14        0.000         0.000         0.000         0.000         0.000
 MIPIP15        0.000         0.000         0.000         0.000         0.000
 MIPIP16        0.000         0.000         0.000         0.000         0.000
 MIPIP17        0.000         0.000         0.000         0.000         0.000
 MIPIP18        0.000         0.000         0.000         0.000         0.000
 MIPIP19        0.000         0.000         0.000         0.000         0.000
 MIPIP20        0.000         0.000         0.000         0.000         0.000


           LAMBDA
              RMIPIP6       RMIPIP7       RMIPIP8       RMIPIP9       RMIPIP10
              ________      ________      ________      ________      ________
 MIPIP1         0.000         0.000         0.000         0.000         0.000
 MIPIP2         0.000         0.000         0.000         0.000         0.000
 MIPIP3         0.000         0.000         0.000         0.000         0.000
 MIPIP4         0.000         0.000         0.000         0.000         0.000
 MIPIP5         0.000         0.000         0.000         0.000         0.000
 MIPIP6         1.000         0.000         0.000         0.000         0.000
 MIPIP7         0.000         1.000         0.000         0.000         0.000
 MIPIP8         0.000         0.000         1.000         0.000         0.000
 MIPIP9         0.000         0.000         0.000         1.000         0.000
 MIPIP10        0.000         0.000         0.000         0.000         1.000
 MIPIP11        0.000         0.000         0.000         0.000         0.000
 MIPIP12        0.000         0.000         0.000         0.000         0.000
 MIPIP13        0.000         0.000         0.000         0.000         0.000
 MIPIP14        0.000         0.000         0.000         0.000         0.000
 MIPIP15        0.000         0.000         0.000         0.000         0.000
 MIPIP16        0.000         0.000         0.000         0.000         0.000
 MIPIP17        0.000         0.000         0.000         0.000         0.000
 MIPIP18        0.000         0.000         0.000         0.000         0.000
 MIPIP19        0.000         0.000         0.000         0.000         0.000
 MIPIP20        0.000         0.000         0.000         0.000         0.000


           LAMBDA
              RMIPIP11      RMIPIP12      RMIPIP13      RMIPIP14      RMIPIP15
              ________      ________      ________      ________      ________
 MIPIP1         0.000         0.000         0.000         0.000         0.000
 MIPIP2         0.000         0.000         0.000         0.000         0.000
 MIPIP3         0.000         0.000         0.000         0.000         0.000
 MIPIP4         0.000         0.000         0.000         0.000         0.000
 MIPIP5         0.000         0.000         0.000         0.000         0.000
 MIPIP6         0.000         0.000         0.000         0.000         0.000
 MIPIP7         0.000         0.000         0.000         0.000         0.000
 MIPIP8         0.000         0.000         0.000         0.000         0.000
 MIPIP9         0.000         0.000         0.000         0.000         0.000
 MIPIP10        0.000         0.000         0.000         0.000         0.000
 MIPIP11        1.000         0.000         0.000         0.000         0.000
 MIPIP12        0.000         1.000         0.000         0.000         0.000
 MIPIP13        0.000         0.000         1.000         0.000         0.000
 MIPIP14        0.000         0.000         0.000         1.000         0.000
 MIPIP15        0.000         0.000         0.000         0.000         1.000
 MIPIP16        0.000         0.000         0.000         0.000         0.000
 MIPIP17        0.000         0.000         0.000         0.000         0.000
 MIPIP18        0.000         0.000         0.000         0.000         0.000
 MIPIP19        0.000         0.000         0.000         0.000         0.000
 MIPIP20        0.000         0.000         0.000         0.000         0.000


           LAMBDA
              RMIPIP16      RMIPIP17      RMIPIP18      RMIPIP19      RMIPIP20
              ________      ________      ________      ________      ________
 MIPIP1         0.000         0.000         0.000         0.000         0.000
 MIPIP2         0.000         0.000         0.000         0.000         0.000
 MIPIP3         0.000         0.000         0.000         0.000         0.000
 MIPIP4         0.000         0.000         0.000         0.000         0.000
 MIPIP5         0.000         0.000         0.000         0.000         0.000
 MIPIP6         0.000         0.000         0.000         0.000         0.000
 MIPIP7         0.000         0.000         0.000         0.000         0.000
 MIPIP8         0.000         0.000         0.000         0.000         0.000
 MIPIP9         0.000         0.000         0.000         0.000         0.000
 MIPIP10        0.000         0.000         0.000         0.000         0.000
 MIPIP11        0.000         0.000         0.000         0.000         0.000
 MIPIP12        0.000         0.000         0.000         0.000         0.000
 MIPIP13        0.000         0.000         0.000         0.000         0.000
 MIPIP14        0.000         0.000         0.000         0.000         0.000
 MIPIP15        0.000         0.000         0.000         0.000         0.000
 MIPIP16        1.000         0.000         0.000         0.000         0.000
 MIPIP17        0.000         1.000         0.000         0.000         0.000
 MIPIP18        0.000         0.000         1.000         0.000         0.000
 MIPIP19        0.000         0.000         0.000         1.000         0.000
 MIPIP20        0.000         0.000         0.000         0.000         1.000


           THETA
              MIPIP1        MIPIP2        MIPIP3        MIPIP4        MIPIP5
              ________      ________      ________      ________      ________
 MIPIP1         0.000
 MIPIP2         0.000         0.000
 MIPIP3         0.000         0.000         0.000
 MIPIP4         0.000         0.000         0.000         0.000
 MIPIP5         0.000         0.000         0.000         0.000         0.000
 MIPIP6         0.000         0.000         0.000         0.000         0.000
 MIPIP7         0.000         0.000         0.000         0.000         0.000
 MIPIP8         0.000         0.000         0.000         0.000         0.000
 MIPIP9         0.000         0.000         0.000         0.000         0.000
 MIPIP10        0.000         0.000         0.000         0.000         0.000
 MIPIP11        0.000         0.000         0.000         0.000         0.000
 MIPIP12        0.000         0.000         0.000         0.000         0.000
 MIPIP13        0.000         0.000         0.000         0.000         0.000
 MIPIP14        0.000         0.000         0.000         0.000         0.000
 MIPIP15        0.000         0.000         0.000         0.000         0.000
 MIPIP16        0.000         0.000         0.000         0.000         0.000
 MIPIP17        0.000         0.000         0.000         0.000         0.000
 MIPIP18        0.000         0.000         0.000         0.000         0.000
 MIPIP19        0.000         0.000         0.000         0.000         0.000
 MIPIP20        0.000         0.000         0.000         0.000         0.000


           THETA
              MIPIP6        MIPIP7        MIPIP8        MIPIP9        MIPIP10
              ________      ________      ________      ________      ________
 MIPIP6         0.000
 MIPIP7         0.000         0.000
 MIPIP8         0.000         0.000         0.000
 MIPIP9         0.000         0.000         0.000         0.000
 MIPIP10        0.000         0.000         0.000         0.000         0.000
 MIPIP11        0.000         0.000         0.000         0.000         0.000
 MIPIP12        0.000         0.000         0.000         0.000         0.000
 MIPIP13        0.000         0.000         0.000         0.000         0.000
 MIPIP14        0.000         0.000         0.000         0.000         0.000
 MIPIP15        0.000         0.000         0.000         0.000         0.000
 MIPIP16        0.000         0.000         0.000         0.000         0.000
 MIPIP17        0.000         0.000         0.000         0.000         0.000
 MIPIP18        0.000         0.000         0.000         0.000         0.000
 MIPIP19        0.000         0.000         0.000         0.000         0.000
 MIPIP20        0.000         0.000         0.000         0.000         0.000


           THETA
              MIPIP11       MIPIP12       MIPIP13       MIPIP14       MIPIP15
              ________      ________      ________      ________      ________
 MIPIP11        0.000
 MIPIP12        0.000         0.000
 MIPIP13        0.000         0.000         0.000
 MIPIP14        0.000         0.000         0.000         0.000
 MIPIP15        0.000         0.000         0.000         0.000         0.000
 MIPIP16        0.000         0.000         0.000         0.000         0.000
 MIPIP17        0.000         0.000         0.000         0.000         0.000
 MIPIP18        0.000         0.000         0.000         0.000         0.000
 MIPIP19        0.000         0.000         0.000         0.000         0.000
 MIPIP20        0.000         0.000         0.000         0.000         0.000


           THETA
              MIPIP16       MIPIP17       MIPIP18       MIPIP19       MIPIP20
              ________      ________      ________      ________      ________
 MIPIP16        0.000
 MIPIP17        0.000         0.000
 MIPIP18        0.000         0.000         0.000
 MIPIP19        0.000         0.000         0.000         0.000
 MIPIP20        0.000         0.000         0.000         0.000         0.000


           ALPHA
              E             A             C             N             O
              ________      ________      ________      ________      ________
                0.000         0.000         0.000         0.000         0.000


           ALPHA
              RMIPIP1       RMIPIP2       RMIPIP3       RMIPIP4       RMIPIP5
              ________      ________      ________      ________      ________
                0.000         0.000         0.000         0.000         0.000


           ALPHA
              RMIPIP6       RMIPIP7       RMIPIP8       RMIPIP9       RMIPIP10
              ________      ________      ________      ________      ________
                0.000         0.000         0.000         0.000         0.000


           ALPHA
              RMIPIP11      RMIPIP12      RMIPIP13      RMIPIP14      RMIPIP15
              ________      ________      ________      ________      ________
                0.000         0.000         0.000         0.000         0.000


           ALPHA
              RMIPIP16      RMIPIP17      RMIPIP18      RMIPIP19      RMIPIP20
              ________      ________      ________      ________      ________
                0.000         0.000         0.000         0.000         0.000


           BETA
              E             A             C             N             O
              ________      ________      ________      ________      ________
 E              0.000         0.000         0.000         0.000         0.000
 A              0.000         0.000         0.000         0.000         0.000
 C              0.000         0.000         0.000         0.000         0.000
 N              0.000         0.000         0.000         0.000         0.000
 O              0.000         0.000         0.000         0.000         0.000
 RMIPIP1        0.000         0.000         0.000         0.000         0.000
 RMIPIP2        0.000         0.000         0.000         0.000         0.000
 RMIPIP3        0.000         0.000         0.000         0.000         0.000
 RMIPIP4        0.000         0.000         0.000         0.000         0.000
 RMIPIP5        0.000         0.000         0.000         0.000         0.000
 RMIPIP6        0.000         0.000         0.000         0.000         0.000
 RMIPIP7        0.000         0.000         0.000         0.000         0.000
 RMIPIP8        0.000         0.000         0.000         0.000         0.000
 RMIPIP9        0.000         0.000         0.000         0.000         0.000
 RMIPIP10       0.000         0.000         0.000         0.000         0.000
 RMIPIP11       0.000         0.000         0.000         0.000         0.000
 RMIPIP12       0.000         0.000         0.000         0.000         0.000
 RMIPIP13       0.000         0.000         0.000         0.000         0.000
 RMIPIP14       0.000         0.000         0.000         0.000         0.000
 RMIPIP15       0.000         0.000         0.000         0.000         0.000
 RMIPIP16       0.000         0.000         0.000         0.000         0.000
 RMIPIP17       0.000         0.000         0.000         0.000         0.000
 RMIPIP18       0.000         0.000         0.000         0.000         0.000
 RMIPIP19       0.000         0.000         0.000         0.000         0.000
 RMIPIP20       0.000         0.000         0.000         0.000         0.000


           BETA
              RMIPIP1       RMIPIP2       RMIPIP3       RMIPIP4       RMIPIP5
              ________      ________      ________      ________      ________
 E              0.000         0.000         0.000         0.000         0.000
 A              0.000         0.000         0.000         0.000         0.000
 C              0.000         0.000         0.000         0.000         0.000
 N              0.000         0.000         0.000         0.000         0.000
 O              0.000         0.000         0.000         0.000         0.000
 RMIPIP1        0.000         0.000         0.000         0.000         0.000
 RMIPIP2        0.000         0.000         0.000         0.000         0.000
 RMIPIP3        0.000         0.000         0.000         0.000         0.000
 RMIPIP4        0.000         0.000         0.000         0.000         0.000
 RMIPIP5        0.000         0.000         0.000         0.000         0.000
 RMIPIP6        0.000         0.000         0.000         0.000         0.000
 RMIPIP7        0.000         0.000         0.000         0.000         0.000
 RMIPIP8        0.000         0.000         0.000         0.000         0.000
 RMIPIP9        0.000         0.000         0.000         0.000         0.000
 RMIPIP10       0.000         0.000         0.000         0.000         0.000
 RMIPIP11       0.000         0.000         0.000         0.000         0.000
 RMIPIP12       0.000         0.000         0.000         0.000         0.000
 RMIPIP13       0.000         0.000         0.000         0.000         0.000
 RMIPIP14       0.000         0.000         0.000         0.000         0.000
 RMIPIP15       0.000         0.000         0.000         0.000         0.000
 RMIPIP16       0.000         0.000         0.000         0.000         0.000
 RMIPIP17       0.000         0.000         0.000         0.000         0.000
 RMIPIP18       0.000         0.000         0.000         0.000         0.000
 RMIPIP19       0.000         0.000         0.000         0.000         0.000
 RMIPIP20       0.000         0.000         0.000         0.000         0.000


           BETA
              RMIPIP6       RMIPIP7       RMIPIP8       RMIPIP9       RMIPIP10
              ________      ________      ________      ________      ________
 E              0.000         0.000         0.000         0.000         0.000
 A              0.000         0.000         0.000         0.000         0.000
 C              0.000         0.000         0.000         0.000         0.000
 N              0.000         0.000         0.000         0.000         0.000
 O              0.000         0.000         0.000         0.000         0.000
 RMIPIP1        0.000         0.000         0.000         0.000         0.000
 RMIPIP2        0.000         0.000         0.000         0.000         0.000
 RMIPIP3        0.000         0.000         0.000         0.000         0.000
 RMIPIP4        0.000         0.000         0.000         0.000         0.000
 RMIPIP5        0.000         0.000         0.000         0.000         0.000
 RMIPIP6        0.000         0.000         0.000         0.000         0.000
 RMIPIP7        0.000         0.000         0.000         0.000         0.000
 RMIPIP8        0.000         0.000         0.000         0.000         0.000
 RMIPIP9        0.000         0.000         0.000         0.000         0.000
 RMIPIP10       0.000         0.000         0.000         0.000         0.000
 RMIPIP11       0.000         0.000         0.000         0.000         0.000
 RMIPIP12       0.000         0.000         0.000         0.000         0.000
 RMIPIP13       0.000         0.000         0.000         0.000         0.000
 RMIPIP14       0.000         0.000         0.000         0.000         0.000
 RMIPIP15       0.000         0.000         0.000         0.000         0.000
 RMIPIP16       0.000         0.000         0.000         0.000         0.000
 RMIPIP17       0.000         0.000         0.000         0.000         0.000
 RMIPIP18       0.000         0.000         0.000         0.000         0.000
 RMIPIP19       0.000         0.000         0.000         0.000         0.000
 RMIPIP20       0.000         0.000         0.000         0.000         0.000


           BETA
              RMIPIP11      RMIPIP12      RMIPIP13      RMIPIP14      RMIPIP15
              ________      ________      ________      ________      ________
 E              0.000         0.000         0.000         0.000         0.000
 A              0.000         0.000         0.000         0.000         0.000
 C              0.000         0.000         0.000         0.000         0.000
 N              0.000         0.000         0.000         0.000         0.000
 O              0.000         0.000         0.000         0.000         0.000
 RMIPIP1        0.000         0.000         0.000         0.000         0.000
 RMIPIP2        0.000         0.000         0.000         0.000         0.000
 RMIPIP3        0.000         0.000         0.000         0.000         0.000
 RMIPIP4        0.000         0.000         0.000         0.000         0.000
 RMIPIP5        0.000         0.000         0.000         0.000         0.000
 RMIPIP6        0.000         0.000         0.000         0.000         0.000
 RMIPIP7        0.000         0.000         0.000         0.000         0.000
 RMIPIP8        0.000         0.000         0.000         0.000         0.000
 RMIPIP9        0.000         0.000         0.000         0.000         0.000
 RMIPIP10       0.000         0.000         0.000         0.000         0.000
 RMIPIP11       0.000         0.000         0.000         0.000         0.000
 RMIPIP12       0.000         0.000         0.000         0.000         0.000
 RMIPIP13       0.000         0.000         0.000         0.000         0.000
 RMIPIP14       0.000         0.000         0.000         0.000         0.000
 RMIPIP15       0.000         0.000         0.000         0.000         0.000
 RMIPIP16       0.000         0.000         0.000         0.000         0.000
 RMIPIP17       0.000         0.000         0.000         0.000         0.000
 RMIPIP18       0.000         0.000         0.000         0.000         0.000
 RMIPIP19       0.000         0.000         0.000         0.000         0.000
 RMIPIP20       0.000         0.000         0.000         0.000         0.000


           BETA
              RMIPIP16      RMIPIP17      RMIPIP18      RMIPIP19      RMIPIP20
              ________      ________      ________      ________      ________
 E              0.000         0.000         0.000         0.000         0.000
 A              0.000         0.000         0.000         0.000         0.000
 C              0.000         0.000         0.000         0.000         0.000
 N              0.000         0.000         0.000         0.000         0.000
 O              0.000         0.000         0.000         0.000         0.000
 RMIPIP1        0.000         0.000         0.000         0.000         0.000
 RMIPIP2        0.000         0.000         0.000         0.000         0.000
 RMIPIP3        0.000         0.000         0.000         0.000         0.000
 RMIPIP4        0.000         0.000         0.000         0.000         0.000
 RMIPIP5        0.000         0.000         0.000         0.000         0.000
 RMIPIP6        0.000         0.000         0.000         0.000         0.000
 RMIPIP7        0.000         0.000         0.000         0.000         0.000
 RMIPIP8        0.000         0.000         0.000         0.000         0.000
 RMIPIP9        0.000         0.000         0.000         0.000         0.000
 RMIPIP10       0.000         0.000         0.000         0.000         0.000
 RMIPIP11       0.000         0.000         0.000         0.000         0.000
 RMIPIP12       0.000         0.000         0.000         0.000         0.000
 RMIPIP13       0.000         0.000         0.000         0.000         0.000
 RMIPIP14       0.000         0.000         0.000         0.000         0.000
 RMIPIP15       0.000         0.000         0.000         0.000         0.000
 RMIPIP16       0.000         0.000         0.000         0.000         0.000
 RMIPIP17       0.000         0.000         0.000         0.000         0.000
 RMIPIP18       0.000         0.000         0.000         0.000         0.000
 RMIPIP19       0.000         0.000         0.000         0.000         0.000
 RMIPIP20       0.000         0.000         0.000         0.000         0.000


           PSI
              E             A             C             N             O
              ________      ________      ________      ________      ________
 E              1.000
 A              0.200         1.000
 C              0.200         0.200         1.000
 N              0.200         0.200         0.200         1.000
 O              0.200         0.200         0.200         0.200         1.000
 RMIPIP1        0.000         0.000         0.000         0.000         0.000
 RMIPIP2        0.000         0.000         0.000         0.000         0.000
 RMIPIP3        0.000         0.000         0.000         0.000         0.000
 RMIPIP4        0.000         0.000         0.000         0.000         0.000
 RMIPIP5        0.000         0.000         0.000         0.000         0.000
 RMIPIP6        0.000         0.000         0.000         0.000         0.000
 RMIPIP7        0.000         0.000         0.000         0.000         0.000
 RMIPIP8        0.000         0.000         0.000         0.000         0.000
 RMIPIP9        0.000         0.000         0.000         0.000         0.000
 RMIPIP10       0.000         0.000         0.000         0.000         0.000
 RMIPIP11       0.000         0.000         0.000         0.000         0.000
 RMIPIP12       0.000         0.000         0.000         0.000         0.000
 RMIPIP13       0.000         0.000         0.000         0.000         0.000
 RMIPIP14       0.000         0.000         0.000         0.000         0.000
 RMIPIP15       0.000         0.000         0.000         0.000         0.000
 RMIPIP16       0.000         0.000         0.000         0.000         0.000
 RMIPIP17       0.000         0.000         0.000         0.000         0.000
 RMIPIP18       0.000         0.000         0.000         0.000         0.000
 RMIPIP19       0.000         0.000         0.000         0.000         0.000
 RMIPIP20       0.000         0.000         0.000         0.000         0.000


           PSI
              RMIPIP1       RMIPIP2       RMIPIP3       RMIPIP4       RMIPIP5
              ________      ________      ________      ________      ________
 RMIPIP1        0.360
 RMIPIP2        0.000         0.360
 RMIPIP3        0.000         0.000         0.360
 RMIPIP4        0.000         0.000         0.000         0.360
 RMIPIP5        0.000         0.000         0.000         0.000         0.360
 RMIPIP6        0.000         0.000         0.000         0.000         0.000
 RMIPIP7        0.000         0.000         0.000         0.000         0.000
 RMIPIP8        0.000         0.000         0.000         0.000         0.000
 RMIPIP9        0.000         0.000         0.000         0.000         0.000
 RMIPIP10       0.000         0.000         0.000         0.000         0.000
 RMIPIP11       0.000         0.000         0.000         0.000         0.000
 RMIPIP12       0.000         0.000         0.000         0.000         0.000
 RMIPIP13       0.000         0.000         0.000         0.000         0.000
 RMIPIP14       0.000         0.000         0.000         0.000         0.000
 RMIPIP15       0.000         0.000         0.000         0.000         0.000
 RMIPIP16       0.000         0.000         0.000         0.000         0.000
 RMIPIP17       0.000         0.000         0.000         0.000         0.000
 RMIPIP18       0.000         0.000         0.000         0.000         0.000
 RMIPIP19       0.000         0.000         0.000         0.000         0.000
 RMIPIP20       0.000         0.000         0.000         0.000         0.000


           PSI
              RMIPIP6       RMIPIP7       RMIPIP8       RMIPIP9       RMIPIP10
              ________      ________      ________      ________      ________
 RMIPIP6        0.360
 RMIPIP7        0.000         0.360
 RMIPIP8        0.000         0.000         0.360
 RMIPIP9        0.000         0.000         0.000         0.360
 RMIPIP10       0.000         0.000         0.000         0.000         0.360
 RMIPIP11       0.000         0.000         0.000         0.000         0.000
 RMIPIP12       0.000         0.000         0.000         0.000         0.000
 RMIPIP13       0.000         0.000         0.000         0.000         0.000
 RMIPIP14       0.000         0.000         0.000         0.000         0.000
 RMIPIP15       0.000         0.000         0.000         0.000         0.000
 RMIPIP16       0.000         0.000         0.000         0.000         0.000
 RMIPIP17       0.000         0.000         0.000         0.000         0.000
 RMIPIP18       0.000         0.000         0.000         0.000         0.000
 RMIPIP19       0.000         0.000         0.000         0.000         0.000
 RMIPIP20       0.000         0.000         0.000         0.000         0.000


           PSI
              RMIPIP11      RMIPIP12      RMIPIP13      RMIPIP14      RMIPIP15
              ________      ________      ________      ________      ________
 RMIPIP11       0.360
 RMIPIP12       0.000         0.360
 RMIPIP13       0.000         0.000         0.360
 RMIPIP14       0.000         0.000         0.000         0.360
 RMIPIP15       0.000         0.000         0.000         0.000         0.360
 RMIPIP16       0.000         0.000         0.000         0.000         0.000
 RMIPIP17       0.000         0.000         0.000         0.000         0.000
 RMIPIP18       0.000         0.000         0.000         0.000         0.000
 RMIPIP19       0.000         0.000         0.000         0.000         0.000
 RMIPIP20       0.000         0.000         0.000         0.000         0.000


           PSI
              RMIPIP16      RMIPIP17      RMIPIP18      RMIPIP19      RMIPIP20
              ________      ________      ________      ________      ________
 RMIPIP16       0.360
 RMIPIP17       0.000         0.360
 RMIPIP18       0.000         0.000         0.360
 RMIPIP19       0.000         0.000         0.000         0.360
 RMIPIP20       0.000         0.000         0.000         0.000         0.360


TECHNICAL 9 OUTPUT

  Error messages for each replication (if any)


     REPLICATION 20:
     WARNING:  THE LATENT VARIABLE COVARIANCE MATRIX (PSI) IS NOT POSITIVE
     DEFINITE.  THIS COULD INDICATE A NEGATIVE VARIANCE/RESIDUAL VARIANCE FOR A
     LATENT VARIABLE, A CORRELATION GREATER OR EQUAL TO ONE BETWEEN TWO LATENT
     VARIABLES, OR A LINEAR DEPENDENCY AMONG MORE THAN TWO LATENT VARIABLES.
     CHECK THE TECH4 OUTPUT FOR MORE INFORMATION.
     PROBLEM INVOLVING VARIABLE RMIPIP10.


     REPLICATION 26:
     WARNING:  THE LATENT VARIABLE COVARIANCE MATRIX (PSI) IS NOT POSITIVE
     DEFINITE.  THIS COULD INDICATE A NEGATIVE VARIANCE/RESIDUAL VARIANCE FOR A
     LATENT VARIABLE, A CORRELATION GREATER OR EQUAL TO ONE BETWEEN TWO LATENT
     VARIABLES, OR A LINEAR DEPENDENCY AMONG MORE THAN TWO LATENT VARIABLES.
     CHECK THE TECH4 OUTPUT FOR MORE INFORMATION.
     PROBLEM INVOLVING VARIABLE RMIPIP7.


     REPLICATION 27:
     WARNING:  THE LATENT VARIABLE COVARIANCE MATRIX (PSI) IS NOT POSITIVE
     DEFINITE.  THIS COULD INDICATE A NEGATIVE VARIANCE/RESIDUAL VARIANCE FOR A
     LATENT VARIABLE, A CORRELATION GREATER OR EQUAL TO ONE BETWEEN TWO LATENT
     VARIABLES, OR A LINEAR DEPENDENCY AMONG MORE THAN TWO LATENT VARIABLES.
     CHECK THE TECH4 OUTPUT FOR MORE INFORMATION.
     PROBLEM INVOLVING VARIABLE RMIPIP9.


     REPLICATION 37:
     WARNING:  THE LATENT VARIABLE COVARIANCE MATRIX (PSI) IS NOT POSITIVE
     DEFINITE.  THIS COULD INDICATE A NEGATIVE VARIANCE/RESIDUAL VARIANCE FOR A
     LATENT VARIABLE, A CORRELATION GREATER OR EQUAL TO ONE BETWEEN TWO LATENT
     VARIABLES, OR A LINEAR DEPENDENCY AMONG MORE THAN TWO LATENT VARIABLES.
     CHECK THE TECH4 OUTPUT FOR MORE INFORMATION.
     PROBLEM INVOLVING VARIABLE RMIPIP10.


     REPLICATION 44:
     WARNING:  THE LATENT VARIABLE COVARIANCE MATRIX (PSI) IS NOT POSITIVE
     DEFINITE.  THIS COULD INDICATE A NEGATIVE VARIANCE/RESIDUAL VARIANCE FOR A
     LATENT VARIABLE, A CORRELATION GREATER OR EQUAL TO ONE BETWEEN TWO LATENT
     VARIABLES, OR A LINEAR DEPENDENCY AMONG MORE THAN TWO LATENT VARIABLES.
     CHECK THE TECH4 OUTPUT FOR MORE INFORMATION.
     PROBLEM INVOLVING VARIABLE RMIPIP10.


     REPLICATION 77:
     WARNING:  THE LATENT VARIABLE COVARIANCE MATRIX (PSI) IS NOT POSITIVE
     DEFINITE.  THIS COULD INDICATE A NEGATIVE VARIANCE/RESIDUAL VARIANCE FOR A
     LATENT VARIABLE, A CORRELATION GREATER OR EQUAL TO ONE BETWEEN TWO LATENT
     VARIABLES, OR A LINEAR DEPENDENCY AMONG MORE THAN TWO LATENT VARIABLES.
     CHECK THE TECH4 OUTPUT FOR MORE INFORMATION.
     PROBLEM INVOLVING VARIABLE RMIPIP16.


     REPLICATION 144:
     WARNING:  THE LATENT VARIABLE COVARIANCE MATRIX (PSI) IS NOT POSITIVE
     DEFINITE.  THIS COULD INDICATE A NEGATIVE VARIANCE/RESIDUAL VARIANCE FOR A
     LATENT VARIABLE, A CORRELATION GREATER OR EQUAL TO ONE BETWEEN TWO LATENT
     VARIABLES, OR A LINEAR DEPENDENCY AMONG MORE THAN TWO LATENT VARIABLES.
     CHECK THE TECH4 OUTPUT FOR MORE INFORMATION.
     PROBLEM INVOLVING VARIABLE RMIPIP17.


     REPLICATION 147:
     WARNING:  THE LATENT VARIABLE COVARIANCE MATRIX (PSI) IS NOT POSITIVE
     DEFINITE.  THIS COULD INDICATE A NEGATIVE VARIANCE/RESIDUAL VARIANCE FOR A
     LATENT VARIABLE, A CORRELATION GREATER OR EQUAL TO ONE BETWEEN TWO LATENT
     VARIABLES, OR A LINEAR DEPENDENCY AMONG MORE THAN TWO LATENT VARIABLES.
     CHECK THE TECH4 OUTPUT FOR MORE INFORMATION.
     PROBLEM INVOLVING VARIABLE RMIPIP8.


     REPLICATION 152:
     WARNING:  THE LATENT VARIABLE COVARIANCE MATRIX (PSI) IS NOT POSITIVE
     DEFINITE.  THIS COULD INDICATE A NEGATIVE VARIANCE/RESIDUAL VARIANCE FOR A
     LATENT VARIABLE, A CORRELATION GREATER OR EQUAL TO ONE BETWEEN TWO LATENT
     VARIABLES, OR A LINEAR DEPENDENCY AMONG MORE THAN TWO LATENT VARIABLES.
     CHECK THE TECH4 OUTPUT FOR MORE INFORMATION.
     PROBLEM INVOLVING VARIABLE RMIPIP7.


     REPLICATION 158:
     WARNING:  THE LATENT VARIABLE COVARIANCE MATRIX (PSI) IS NOT POSITIVE
     DEFINITE.  THIS COULD INDICATE A NEGATIVE VARIANCE/RESIDUAL VARIANCE FOR A
     LATENT VARIABLE, A CORRELATION GREATER OR EQUAL TO ONE BETWEEN TWO LATENT
     VARIABLES, OR A LINEAR DEPENDENCY AMONG MORE THAN TWO LATENT VARIABLES.
     CHECK THE TECH4 OUTPUT FOR MORE INFORMATION.
     PROBLEM INVOLVING VARIABLE RMIPIP6.


     REPLICATION 164:
     WARNING:  THE LATENT VARIABLE COVARIANCE MATRIX (PSI) IS NOT POSITIVE
     DEFINITE.  THIS COULD INDICATE A NEGATIVE VARIANCE/RESIDUAL VARIANCE FOR A
     LATENT VARIABLE, A CORRELATION GREATER OR EQUAL TO ONE BETWEEN TWO LATENT
     VARIABLES, OR A LINEAR DEPENDENCY AMONG MORE THAN TWO LATENT VARIABLES.
     CHECK THE TECH4 OUTPUT FOR MORE INFORMATION.
     PROBLEM INVOLVING VARIABLE RMIPIP20.


     REPLICATION 166:
     WARNING:  THE LATENT VARIABLE COVARIANCE MATRIX (PSI) IS NOT POSITIVE
     DEFINITE.  THIS COULD INDICATE A NEGATIVE VARIANCE/RESIDUAL VARIANCE FOR A
     LATENT VARIABLE, A CORRELATION GREATER OR EQUAL TO ONE BETWEEN TWO LATENT
     VARIABLES, OR A LINEAR DEPENDENCY AMONG MORE THAN TWO LATENT VARIABLES.
     CHECK THE TECH4 OUTPUT FOR MORE INFORMATION.
     PROBLEM INVOLVING VARIABLE RMIPIP10.


     REPLICATION 170:
     WARNING:  THE LATENT VARIABLE COVARIANCE MATRIX (PSI) IS NOT POSITIVE
     DEFINITE.  THIS COULD INDICATE A NEGATIVE VARIANCE/RESIDUAL VARIANCE FOR A
     LATENT VARIABLE, A CORRELATION GREATER OR EQUAL TO ONE BETWEEN TWO LATENT
     VARIABLES, OR A LINEAR DEPENDENCY AMONG MORE THAN TWO LATENT VARIABLES.
     CHECK THE TECH4 OUTPUT FOR MORE INFORMATION.
     PROBLEM INVOLVING VARIABLE RMIPIP7.


     REPLICATION 183:
     WARNING:  THE LATENT VARIABLE COVARIANCE MATRIX (PSI) IS NOT POSITIVE
     DEFINITE.  THIS COULD INDICATE A NEGATIVE VARIANCE/RESIDUAL VARIANCE FOR A
     LATENT VARIABLE, A CORRELATION GREATER OR EQUAL TO ONE BETWEEN TWO LATENT
     VARIABLES, OR A LINEAR DEPENDENCY AMONG MORE THAN TWO LATENT VARIABLES.
     CHECK THE TECH4 OUTPUT FOR MORE INFORMATION.
     PROBLEM INVOLVING VARIABLE RMIPIP8.


     REPLICATION 201:
     WARNING:  THE LATENT VARIABLE COVARIANCE MATRIX (PSI) IS NOT POSITIVE
     DEFINITE.  THIS COULD INDICATE A NEGATIVE VARIANCE/RESIDUAL VARIANCE FOR A
     LATENT VARIABLE, A CORRELATION GREATER OR EQUAL TO ONE BETWEEN TWO LATENT
     VARIABLES, OR A LINEAR DEPENDENCY AMONG MORE THAN TWO LATENT VARIABLES.
     CHECK THE TECH4 OUTPUT FOR MORE INFORMATION.
     PROBLEM INVOLVING VARIABLE RMIPIP6.


     REPLICATION 203:
     WARNING:  THE LATENT VARIABLE COVARIANCE MATRIX (PSI) IS NOT POSITIVE
     DEFINITE.  THIS COULD INDICATE A NEGATIVE VARIANCE/RESIDUAL VARIANCE FOR A
     LATENT VARIABLE, A CORRELATION GREATER OR EQUAL TO ONE BETWEEN TWO LATENT
     VARIABLES, OR A LINEAR DEPENDENCY AMONG MORE THAN TWO LATENT VARIABLES.
     CHECK THE TECH4 OUTPUT FOR MORE INFORMATION.
     PROBLEM INVOLVING VARIABLE RMIPIP18.


     REPLICATION 210:
     WARNING:  THE LATENT VARIABLE COVARIANCE MATRIX (PSI) IS NOT POSITIVE
     DEFINITE.  THIS COULD INDICATE A NEGATIVE VARIANCE/RESIDUAL VARIANCE FOR A
     LATENT VARIABLE, A CORRELATION GREATER OR EQUAL TO ONE BETWEEN TWO LATENT
     VARIABLES, OR A LINEAR DEPENDENCY AMONG MORE THAN TWO LATENT VARIABLES.
     CHECK THE TECH4 OUTPUT FOR MORE INFORMATION.
     PROBLEM INVOLVING VARIABLE RMIPIP7.


     REPLICATION 224:
     WARNING:  THE LATENT VARIABLE COVARIANCE MATRIX (PSI) IS NOT POSITIVE
     DEFINITE.  THIS COULD INDICATE A NEGATIVE VARIANCE/RESIDUAL VARIANCE FOR A
     LATENT VARIABLE, A CORRELATION GREATER OR EQUAL TO ONE BETWEEN TWO LATENT
     VARIABLES, OR A LINEAR DEPENDENCY AMONG MORE THAN TWO LATENT VARIABLES.
     CHECK THE TECH4 OUTPUT FOR MORE INFORMATION.
     PROBLEM INVOLVING VARIABLE RMIPIP19.


     REPLICATION 245:

     NO CONVERGENCE.  NUMBER OF ITERATIONS EXCEEDED.

     REPLICATION 262:
     WARNING:  THE LATENT VARIABLE COVARIANCE MATRIX (PSI) IS NOT POSITIVE
     DEFINITE.  THIS COULD INDICATE A NEGATIVE VARIANCE/RESIDUAL VARIANCE FOR A
     LATENT VARIABLE, A CORRELATION GREATER OR EQUAL TO ONE BETWEEN TWO LATENT
     VARIABLES, OR A LINEAR DEPENDENCY AMONG MORE THAN TWO LATENT VARIABLES.
     CHECK THE TECH4 OUTPUT FOR MORE INFORMATION.
     PROBLEM INVOLVING VARIABLE RMIPIP7.


     REPLICATION 273:
     WARNING:  THE LATENT VARIABLE COVARIANCE MATRIX (PSI) IS NOT POSITIVE
     DEFINITE.  THIS COULD INDICATE A NEGATIVE VARIANCE/RESIDUAL VARIANCE FOR A
     LATENT VARIABLE, A CORRELATION GREATER OR EQUAL TO ONE BETWEEN TWO LATENT
     VARIABLES, OR A LINEAR DEPENDENCY AMONG MORE THAN TWO LATENT VARIABLES.
     CHECK THE TECH4 OUTPUT FOR MORE INFORMATION.
     PROBLEM INVOLVING VARIABLE RMIPIP7.


     REPLICATION 307:

     NO CONVERGENCE.  NUMBER OF ITERATIONS EXCEEDED.

     REPLICATION 361:
     WARNING:  THE LATENT VARIABLE COVARIANCE MATRIX (PSI) IS NOT POSITIVE
     DEFINITE.  THIS COULD INDICATE A NEGATIVE VARIANCE/RESIDUAL VARIANCE FOR A
     LATENT VARIABLE, A CORRELATION GREATER OR EQUAL TO ONE BETWEEN TWO LATENT
     VARIABLES, OR A LINEAR DEPENDENCY AMONG MORE THAN TWO LATENT VARIABLES.
     CHECK THE TECH4 OUTPUT FOR MORE INFORMATION.
     PROBLEM INVOLVING VARIABLE RMIPIP9.


     REPLICATION 363:
     WARNING:  THE LATENT VARIABLE COVARIANCE MATRIX (PSI) IS NOT POSITIVE
     DEFINITE.  THIS COULD INDICATE A NEGATIVE VARIANCE/RESIDUAL VARIANCE FOR A
     LATENT VARIABLE, A CORRELATION GREATER OR EQUAL TO ONE BETWEEN TWO LATENT
     VARIABLES, OR A LINEAR DEPENDENCY AMONG MORE THAN TWO LATENT VARIABLES.
     CHECK THE TECH4 OUTPUT FOR MORE INFORMATION.
     PROBLEM INVOLVING VARIABLE RMIPIP10.


     REPLICATION 377:
     WARNING:  THE LATENT VARIABLE COVARIANCE MATRIX (PSI) IS NOT POSITIVE
     DEFINITE.  THIS COULD INDICATE A NEGATIVE VARIANCE/RESIDUAL VARIANCE FOR A
     LATENT VARIABLE, A CORRELATION GREATER OR EQUAL TO ONE BETWEEN TWO LATENT
     VARIABLES, OR A LINEAR DEPENDENCY AMONG MORE THAN TWO LATENT VARIABLES.
     CHECK THE TECH4 OUTPUT FOR MORE INFORMATION.
     PROBLEM INVOLVING VARIABLE RMIPIP6.


     REPLICATION 389:
     WARNING:  THE LATENT VARIABLE COVARIANCE MATRIX (PSI) IS NOT POSITIVE
     DEFINITE.  THIS COULD INDICATE A NEGATIVE VARIANCE/RESIDUAL VARIANCE FOR A
     LATENT VARIABLE, A CORRELATION GREATER OR EQUAL TO ONE BETWEEN TWO LATENT
     VARIABLES, OR A LINEAR DEPENDENCY AMONG MORE THAN TWO LATENT VARIABLES.
     CHECK THE TECH4 OUTPUT FOR MORE INFORMATION.
     PROBLEM INVOLVING VARIABLE RMIPIP7.


     REPLICATION 405:
     WARNING:  THE LATENT VARIABLE COVARIANCE MATRIX (PSI) IS NOT POSITIVE
     DEFINITE.  THIS COULD INDICATE A NEGATIVE VARIANCE/RESIDUAL VARIANCE FOR A
     LATENT VARIABLE, A CORRELATION GREATER OR EQUAL TO ONE BETWEEN TWO LATENT
     VARIABLES, OR A LINEAR DEPENDENCY AMONG MORE THAN TWO LATENT VARIABLES.
     CHECK THE TECH4 OUTPUT FOR MORE INFORMATION.
     PROBLEM INVOLVING VARIABLE RMIPIP16.


     REPLICATION 427:
     WARNING:  THE LATENT VARIABLE COVARIANCE MATRIX (PSI) IS NOT POSITIVE
     DEFINITE.  THIS COULD INDICATE A NEGATIVE VARIANCE/RESIDUAL VARIANCE FOR A
     LATENT VARIABLE, A CORRELATION GREATER OR EQUAL TO ONE BETWEEN TWO LATENT
     VARIABLES, OR A LINEAR DEPENDENCY AMONG MORE THAN TWO LATENT VARIABLES.
     CHECK THE TECH4 OUTPUT FOR MORE INFORMATION.
     PROBLEM INVOLVING VARIABLE RMIPIP8.


     REPLICATION 450:
     WARNING:  THE LATENT VARIABLE COVARIANCE MATRIX (PSI) IS NOT POSITIVE
     DEFINITE.  THIS COULD INDICATE A NEGATIVE VARIANCE/RESIDUAL VARIANCE FOR A
     LATENT VARIABLE, A CORRELATION GREATER OR EQUAL TO ONE BETWEEN TWO LATENT
     VARIABLES, OR A LINEAR DEPENDENCY AMONG MORE THAN TWO LATENT VARIABLES.
     CHECK THE TECH4 OUTPUT FOR MORE INFORMATION.
     PROBLEM INVOLVING VARIABLE RMIPIP16.


     REPLICATION 462:
     WARNING:  THE LATENT VARIABLE COVARIANCE MATRIX (PSI) IS NOT POSITIVE
     DEFINITE.  THIS COULD INDICATE A NEGATIVE VARIANCE/RESIDUAL VARIANCE FOR A
     LATENT VARIABLE, A CORRELATION GREATER OR EQUAL TO ONE BETWEEN TWO LATENT
     VARIABLES, OR A LINEAR DEPENDENCY AMONG MORE THAN TWO LATENT VARIABLES.
     CHECK THE TECH4 OUTPUT FOR MORE INFORMATION.
     PROBLEM INVOLVING VARIABLE RMIPIP7.


     REPLICATION 465:
     WARNING:  THE LATENT VARIABLE COVARIANCE MATRIX (PSI) IS NOT POSITIVE
     DEFINITE.  THIS COULD INDICATE A NEGATIVE VARIANCE/RESIDUAL VARIANCE FOR A
     LATENT VARIABLE, A CORRELATION GREATER OR EQUAL TO ONE BETWEEN TWO LATENT
     VARIABLES, OR A LINEAR DEPENDENCY AMONG MORE THAN TWO LATENT VARIABLES.
     CHECK THE TECH4 OUTPUT FOR MORE INFORMATION.
     PROBLEM INVOLVING VARIABLE RMIPIP18.


     REPLICATION 504:
     WARNING:  THE LATENT VARIABLE COVARIANCE MATRIX (PSI) IS NOT POSITIVE
     DEFINITE.  THIS COULD INDICATE A NEGATIVE VARIANCE/RESIDUAL VARIANCE FOR A
     LATENT VARIABLE, A CORRELATION GREATER OR EQUAL TO ONE BETWEEN TWO LATENT
     VARIABLES, OR A LINEAR DEPENDENCY AMONG MORE THAN TWO LATENT VARIABLES.
     CHECK THE TECH4 OUTPUT FOR MORE INFORMATION.
     PROBLEM INVOLVING VARIABLE RMIPIP17.


     REPLICATION 508:
     WARNING:  THE LATENT VARIABLE COVARIANCE MATRIX (PSI) IS NOT POSITIVE
     DEFINITE.  THIS COULD INDICATE A NEGATIVE VARIANCE/RESIDUAL VARIANCE FOR A
     LATENT VARIABLE, A CORRELATION GREATER OR EQUAL TO ONE BETWEEN TWO LATENT
     VARIABLES, OR A LINEAR DEPENDENCY AMONG MORE THAN TWO LATENT VARIABLES.
     CHECK THE TECH4 OUTPUT FOR MORE INFORMATION.
     PROBLEM INVOLVING VARIABLE RMIPIP7.


     REPLICATION 527:
     WARNING:  THE LATENT VARIABLE COVARIANCE MATRIX (PSI) IS NOT POSITIVE
     DEFINITE.  THIS COULD INDICATE A NEGATIVE VARIANCE/RESIDUAL VARIANCE FOR A
     LATENT VARIABLE, A CORRELATION GREATER OR EQUAL TO ONE BETWEEN TWO LATENT
     VARIABLES, OR A LINEAR DEPENDENCY AMONG MORE THAN TWO LATENT VARIABLES.
     CHECK THE TECH4 OUTPUT FOR MORE INFORMATION.
     PROBLEM INVOLVING VARIABLE RMIPIP9.


     REPLICATION 558:
     WARNING:  THE LATENT VARIABLE COVARIANCE MATRIX (PSI) IS NOT POSITIVE
     DEFINITE.  THIS COULD INDICATE A NEGATIVE VARIANCE/RESIDUAL VARIANCE FOR A
     LATENT VARIABLE, A CORRELATION GREATER OR EQUAL TO ONE BETWEEN TWO LATENT
     VARIABLES, OR A LINEAR DEPENDENCY AMONG MORE THAN TWO LATENT VARIABLES.
     CHECK THE TECH4 OUTPUT FOR MORE INFORMATION.
     PROBLEM INVOLVING VARIABLE RMIPIP19.


     REPLICATION 559:
     WARNING:  THE LATENT VARIABLE COVARIANCE MATRIX (PSI) IS NOT POSITIVE
     DEFINITE.  THIS COULD INDICATE A NEGATIVE VARIANCE/RESIDUAL VARIANCE FOR A
     LATENT VARIABLE, A CORRELATION GREATER OR EQUAL TO ONE BETWEEN TWO LATENT
     VARIABLES, OR A LINEAR DEPENDENCY AMONG MORE THAN TWO LATENT VARIABLES.
     CHECK THE TECH4 OUTPUT FOR MORE INFORMATION.
     PROBLEM INVOLVING VARIABLE RMIPIP7.


     REPLICATION 595:
     WARNING:  THE LATENT VARIABLE COVARIANCE MATRIX (PSI) IS NOT POSITIVE
     DEFINITE.  THIS COULD INDICATE A NEGATIVE VARIANCE/RESIDUAL VARIANCE FOR A
     LATENT VARIABLE, A CORRELATION GREATER OR EQUAL TO ONE BETWEEN TWO LATENT
     VARIABLES, OR A LINEAR DEPENDENCY AMONG MORE THAN TWO LATENT VARIABLES.
     CHECK THE TECH4 OUTPUT FOR MORE INFORMATION.
     PROBLEM INVOLVING VARIABLE RMIPIP6.


     REPLICATION 603:
     WARNING:  THE LATENT VARIABLE COVARIANCE MATRIX (PSI) IS NOT POSITIVE
     DEFINITE.  THIS COULD INDICATE A NEGATIVE VARIANCE/RESIDUAL VARIANCE FOR A
     LATENT VARIABLE, A CORRELATION GREATER OR EQUAL TO ONE BETWEEN TWO LATENT
     VARIABLES, OR A LINEAR DEPENDENCY AMONG MORE THAN TWO LATENT VARIABLES.
     CHECK THE TECH4 OUTPUT FOR MORE INFORMATION.
     PROBLEM INVOLVING VARIABLE RMIPIP19.


     REPLICATION 622:
     WARNING:  THE LATENT VARIABLE COVARIANCE MATRIX (PSI) IS NOT POSITIVE
     DEFINITE.  THIS COULD INDICATE A NEGATIVE VARIANCE/RESIDUAL VARIANCE FOR A
     LATENT VARIABLE, A CORRELATION GREATER OR EQUAL TO ONE BETWEEN TWO LATENT
     VARIABLES, OR A LINEAR DEPENDENCY AMONG MORE THAN TWO LATENT VARIABLES.
     CHECK THE TECH4 OUTPUT FOR MORE INFORMATION.
     PROBLEM INVOLVING VARIABLE RMIPIP9.


     REPLICATION 636:
     WARNING:  THE LATENT VARIABLE COVARIANCE MATRIX (PSI) IS NOT POSITIVE
     DEFINITE.  THIS COULD INDICATE A NEGATIVE VARIANCE/RESIDUAL VARIANCE FOR A
     LATENT VARIABLE, A CORRELATION GREATER OR EQUAL TO ONE BETWEEN TWO LATENT
     VARIABLES, OR A LINEAR DEPENDENCY AMONG MORE THAN TWO LATENT VARIABLES.
     CHECK THE TECH4 OUTPUT FOR MORE INFORMATION.
     PROBLEM INVOLVING VARIABLE RMIPIP6.


     REPLICATION 637:
     WARNING:  THE LATENT VARIABLE COVARIANCE MATRIX (PSI) IS NOT POSITIVE
     DEFINITE.  THIS COULD INDICATE A NEGATIVE VARIANCE/RESIDUAL VARIANCE FOR A
     LATENT VARIABLE, A CORRELATION GREATER OR EQUAL TO ONE BETWEEN TWO LATENT
     VARIABLES, OR A LINEAR DEPENDENCY AMONG MORE THAN TWO LATENT VARIABLES.
     CHECK THE TECH4 OUTPUT FOR MORE INFORMATION.
     PROBLEM INVOLVING VARIABLE RMIPIP20.


     REPLICATION 642:
     WARNING:  THE LATENT VARIABLE COVARIANCE MATRIX (PSI) IS NOT POSITIVE
     DEFINITE.  THIS COULD INDICATE A NEGATIVE VARIANCE/RESIDUAL VARIANCE FOR A
     LATENT VARIABLE, A CORRELATION GREATER OR EQUAL TO ONE BETWEEN TWO LATENT
     VARIABLES, OR A LINEAR DEPENDENCY AMONG MORE THAN TWO LATENT VARIABLES.
     CHECK THE TECH4 OUTPUT FOR MORE INFORMATION.
     PROBLEM INVOLVING VARIABLE RMIPIP19.


     REPLICATION 645:
     WARNING:  THE LATENT VARIABLE COVARIANCE MATRIX (PSI) IS NOT POSITIVE
     DEFINITE.  THIS COULD INDICATE A NEGATIVE VARIANCE/RESIDUAL VARIANCE FOR A
     LATENT VARIABLE, A CORRELATION GREATER OR EQUAL TO ONE BETWEEN TWO LATENT
     VARIABLES, OR A LINEAR DEPENDENCY AMONG MORE THAN TWO LATENT VARIABLES.
     CHECK THE TECH4 OUTPUT FOR MORE INFORMATION.
     PROBLEM INVOLVING VARIABLE RMIPIP18.


     REPLICATION 667:
     WARNING:  THE LATENT VARIABLE COVARIANCE MATRIX (PSI) IS NOT POSITIVE
     DEFINITE.  THIS COULD INDICATE A NEGATIVE VARIANCE/RESIDUAL VARIANCE FOR A
     LATENT VARIABLE, A CORRELATION GREATER OR EQUAL TO ONE BETWEEN TWO LATENT
     VARIABLES, OR A LINEAR DEPENDENCY AMONG MORE THAN TWO LATENT VARIABLES.
     CHECK THE TECH4 OUTPUT FOR MORE INFORMATION.
     PROBLEM INVOLVING VARIABLE RMIPIP8.


     REPLICATION 668:
     WARNING:  THE LATENT VARIABLE COVARIANCE MATRIX (PSI) IS NOT POSITIVE
     DEFINITE.  THIS COULD INDICATE A NEGATIVE VARIANCE/RESIDUAL VARIANCE FOR A
     LATENT VARIABLE, A CORRELATION GREATER OR EQUAL TO ONE BETWEEN TWO LATENT
     VARIABLES, OR A LINEAR DEPENDENCY AMONG MORE THAN TWO LATENT VARIABLES.
     CHECK THE TECH4 OUTPUT FOR MORE INFORMATION.
     PROBLEM INVOLVING VARIABLE RMIPIP20.


     REPLICATION 695:
     WARNING:  THE LATENT VARIABLE COVARIANCE MATRIX (PSI) IS NOT POSITIVE
     DEFINITE.  THIS COULD INDICATE A NEGATIVE VARIANCE/RESIDUAL VARIANCE FOR A
     LATENT VARIABLE, A CORRELATION GREATER OR EQUAL TO ONE BETWEEN TWO LATENT
     VARIABLES, OR A LINEAR DEPENDENCY AMONG MORE THAN TWO LATENT VARIABLES.
     CHECK THE TECH4 OUTPUT FOR MORE INFORMATION.
     PROBLEM INVOLVING VARIABLE RMIPIP8.


     REPLICATION 705:
     WARNING:  THE LATENT VARIABLE COVARIANCE MATRIX (PSI) IS NOT POSITIVE
     DEFINITE.  THIS COULD INDICATE A NEGATIVE VARIANCE/RESIDUAL VARIANCE FOR A
     LATENT VARIABLE, A CORRELATION GREATER OR EQUAL TO ONE BETWEEN TWO LATENT
     VARIABLES, OR A LINEAR DEPENDENCY AMONG MORE THAN TWO LATENT VARIABLES.
     CHECK THE TECH4 OUTPUT FOR MORE INFORMATION.
     PROBLEM INVOLVING VARIABLE RMIPIP9.


     REPLICATION 720:
     WARNING:  THE LATENT VARIABLE COVARIANCE MATRIX (PSI) IS NOT POSITIVE
     DEFINITE.  THIS COULD INDICATE A NEGATIVE VARIANCE/RESIDUAL VARIANCE FOR A
     LATENT VARIABLE, A CORRELATION GREATER OR EQUAL TO ONE BETWEEN TWO LATENT
     VARIABLES, OR A LINEAR DEPENDENCY AMONG MORE THAN TWO LATENT VARIABLES.
     CHECK THE TECH4 OUTPUT FOR MORE INFORMATION.
     PROBLEM INVOLVING VARIABLE RMIPIP9.


     REPLICATION 730:
     WARNING:  THE LATENT VARIABLE COVARIANCE MATRIX (PSI) IS NOT POSITIVE
     DEFINITE.  THIS COULD INDICATE A NEGATIVE VARIANCE/RESIDUAL VARIANCE FOR A
     LATENT VARIABLE, A CORRELATION GREATER OR EQUAL TO ONE BETWEEN TWO LATENT
     VARIABLES, OR A LINEAR DEPENDENCY AMONG MORE THAN TWO LATENT VARIABLES.
     CHECK THE TECH4 OUTPUT FOR MORE INFORMATION.
     PROBLEM INVOLVING VARIABLE RMIPIP18.


     REPLICATION 760:
     WARNING:  THE LATENT VARIABLE COVARIANCE MATRIX (PSI) IS NOT POSITIVE
     DEFINITE.  THIS COULD INDICATE A NEGATIVE VARIANCE/RESIDUAL VARIANCE FOR A
     LATENT VARIABLE, A CORRELATION GREATER OR EQUAL TO ONE BETWEEN TWO LATENT
     VARIABLES, OR A LINEAR DEPENDENCY AMONG MORE THAN TWO LATENT VARIABLES.
     CHECK THE TECH4 OUTPUT FOR MORE INFORMATION.
     PROBLEM INVOLVING VARIABLE RMIPIP17.


     REPLICATION 774:
     WARNING:  THE LATENT VARIABLE COVARIANCE MATRIX (PSI) IS NOT POSITIVE
     DEFINITE.  THIS COULD INDICATE A NEGATIVE VARIANCE/RESIDUAL VARIANCE FOR A
     LATENT VARIABLE, A CORRELATION GREATER OR EQUAL TO ONE BETWEEN TWO LATENT
     VARIABLES, OR A LINEAR DEPENDENCY AMONG MORE THAN TWO LATENT VARIABLES.
     CHECK THE TECH4 OUTPUT FOR MORE INFORMATION.
     PROBLEM INVOLVING VARIABLE RMIPIP17.


     REPLICATION 793:
     WARNING:  THE LATENT VARIABLE COVARIANCE MATRIX (PSI) IS NOT POSITIVE
     DEFINITE.  THIS COULD INDICATE A NEGATIVE VARIANCE/RESIDUAL VARIANCE FOR A
     LATENT VARIABLE, A CORRELATION GREATER OR EQUAL TO ONE BETWEEN TWO LATENT
     VARIABLES, OR A LINEAR DEPENDENCY AMONG MORE THAN TWO LATENT VARIABLES.
     CHECK THE TECH4 OUTPUT FOR MORE INFORMATION.
     PROBLEM INVOLVING VARIABLE RMIPIP7.


     REPLICATION 856:
     WARNING:  THE LATENT VARIABLE COVARIANCE MATRIX (PSI) IS NOT POSITIVE
     DEFINITE.  THIS COULD INDICATE A NEGATIVE VARIANCE/RESIDUAL VARIANCE FOR A
     LATENT VARIABLE, A CORRELATION GREATER OR EQUAL TO ONE BETWEEN TWO LATENT
     VARIABLES, OR A LINEAR DEPENDENCY AMONG MORE THAN TWO LATENT VARIABLES.
     CHECK THE TECH4 OUTPUT FOR MORE INFORMATION.
     PROBLEM INVOLVING VARIABLE RMIPIP17.


     REPLICATION 862:
     WARNING:  THE LATENT VARIABLE COVARIANCE MATRIX (PSI) IS NOT POSITIVE
     DEFINITE.  THIS COULD INDICATE A NEGATIVE VARIANCE/RESIDUAL VARIANCE FOR A
     LATENT VARIABLE, A CORRELATION GREATER OR EQUAL TO ONE BETWEEN TWO LATENT
     VARIABLES, OR A LINEAR DEPENDENCY AMONG MORE THAN TWO LATENT VARIABLES.
     CHECK THE TECH4 OUTPUT FOR MORE INFORMATION.
     PROBLEM INVOLVING VARIABLE RMIPIP17.


     REPLICATION 881:
     WARNING:  THE LATENT VARIABLE COVARIANCE MATRIX (PSI) IS NOT POSITIVE
     DEFINITE.  THIS COULD INDICATE A NEGATIVE VARIANCE/RESIDUAL VARIANCE FOR A
     LATENT VARIABLE, A CORRELATION GREATER OR EQUAL TO ONE BETWEEN TWO LATENT
     VARIABLES, OR A LINEAR DEPENDENCY AMONG MORE THAN TWO LATENT VARIABLES.
     CHECK THE TECH4 OUTPUT FOR MORE INFORMATION.
     PROBLEM INVOLVING VARIABLE RMIPIP6.


     REPLICATION 902:
     WARNING:  THE LATENT VARIABLE COVARIANCE MATRIX (PSI) IS NOT POSITIVE
     DEFINITE.  THIS COULD INDICATE A NEGATIVE VARIANCE/RESIDUAL VARIANCE FOR A
     LATENT VARIABLE, A CORRELATION GREATER OR EQUAL TO ONE BETWEEN TWO LATENT
     VARIABLES, OR A LINEAR DEPENDENCY AMONG MORE THAN TWO LATENT VARIABLES.
     CHECK THE TECH4 OUTPUT FOR MORE INFORMATION.
     PROBLEM INVOLVING VARIABLE RMIPIP10.


     REPLICATION 907:
     WARNING:  THE LATENT VARIABLE COVARIANCE MATRIX (PSI) IS NOT POSITIVE
     DEFINITE.  THIS COULD INDICATE A NEGATIVE VARIANCE/RESIDUAL VARIANCE FOR A
     LATENT VARIABLE, A CORRELATION GREATER OR EQUAL TO ONE BETWEEN TWO LATENT
     VARIABLES, OR A LINEAR DEPENDENCY AMONG MORE THAN TWO LATENT VARIABLES.
     CHECK THE TECH4 OUTPUT FOR MORE INFORMATION.
     PROBLEM INVOLVING VARIABLE RMIPIP10.


     REPLICATION 908:
     WARNING:  THE LATENT VARIABLE COVARIANCE MATRIX (PSI) IS NOT POSITIVE
     DEFINITE.  THIS COULD INDICATE A NEGATIVE VARIANCE/RESIDUAL VARIANCE FOR A
     LATENT VARIABLE, A CORRELATION GREATER OR EQUAL TO ONE BETWEEN TWO LATENT
     VARIABLES, OR A LINEAR DEPENDENCY AMONG MORE THAN TWO LATENT VARIABLES.
     CHECK THE TECH4 OUTPUT FOR MORE INFORMATION.
     PROBLEM INVOLVING VARIABLE RMIPIP18.


     REPLICATION 963:
     WARNING:  THE LATENT VARIABLE COVARIANCE MATRIX (PSI) IS NOT POSITIVE
     DEFINITE.  THIS COULD INDICATE A NEGATIVE VARIANCE/RESIDUAL VARIANCE FOR A
     LATENT VARIABLE, A CORRELATION GREATER OR EQUAL TO ONE BETWEEN TWO LATENT
     VARIABLES, OR A LINEAR DEPENDENCY AMONG MORE THAN TWO LATENT VARIABLES.
     CHECK THE TECH4 OUTPUT FOR MORE INFORMATION.
     PROBLEM INVOLVING VARIABLE RMIPIP10.


     REPLICATION 995:
     WARNING:  THE LATENT VARIABLE COVARIANCE MATRIX (PSI) IS NOT POSITIVE
     DEFINITE.  THIS COULD INDICATE A NEGATIVE VARIANCE/RESIDUAL VARIANCE FOR A
     LATENT VARIABLE, A CORRELATION GREATER OR EQUAL TO ONE BETWEEN TWO LATENT
     VARIABLES, OR A LINEAR DEPENDENCY AMONG MORE THAN TWO LATENT VARIABLES.
     CHECK THE TECH4 OUTPUT FOR MORE INFORMATION.
     PROBLEM INVOLVING VARIABLE RMIPIP10.


DIAGRAM INFORMATION

  Mplus diagrams are currently not available for Monte Carlo analysis.
  No diagram output was produced.


     Beginning Time:  14:33:36
        Ending Time:  14:36:54
       Elapsed Time:  00:03:18


MUTHEN & MUTHEN
3463 Stoner Ave.
Los Angeles, CA  90066

Tel: (310) 391-9971
Fax: (310) 391-8971
Web: www.StatModel.com
Support: Support@StatModel.com

Copyright (c) 1998-2019 Muthen & Muthen
