# Supplementary material for: Modeling Measurement as a Sequential Process: Autoregressive Confirmatory Factor Analysis (AR-CFA)
Source: Front Psychol. 2019 Sep 20;10:2108. doi: 10.3389/fpsyg.2019.02108 (PMC6763968; doi:10.3389/fpsyg.2019.02108)
Supplement: Supplementary file 3 [file Data_Sheet_2.ZIP › Online Appendix D/AR-CFA pop run as CFA and ARCFA/sample 1000/ar-cfa (ar=0.1, n=1000) analyzed as cfa.out]

Mplus VERSION 8.3
MUTHEN & MUTHEN
08/04/2019   2:53 PM

INPUT INSTRUCTIONS

  title:	this is an example of a CFA with continuous factor indicators

  montecarlo:
  	names = mipip1-mipip20; !AR-CFA  using varaible names from our data and simulation values
  	nobs = 1000; ! 250, 500, 1000
  	nreps = 1000;
      seed=3242501;

  model montecarlo:
  	
      E by mipip1*.8
      mipip6*.8
      mipip11*.8
      mipip16*.8; !factor loadings starting value .8

      A by mipip2*.8
      mipip7*.8
      mipip12*.8
      mipip17*.8;

      C by mipip3*.8
      mipip8*.8
      mipip13*.8
      mipip18*.8;

      N by mipip4*.8
      mipip9*.8
      mipip14*.8
      mipip19*.8;

      O BY mipip5*.8
      mipip10*.8
      mipip15*.8
      mipip20*.8;

      rmipip1 by mipip1@1; ! The latent residual is now rmipip with a 'factor loading' of 1
      mipip1@0; ! Item residual fixed to zero
      rmipip2 by mipip2@1;
      mipip2@0;
      rmipip3 by mipip3@1;
      mipip3@0;
      rmipip4 by mipip4@1;
      mipip4@0;
      rmipip5 by mipip5@1;
      mipip5@0;
      rmipip6 by mipip6@1;
      mipip6@0;
      rmipip7 by mipip7@1;
      mipip7@0;
      rmipip8 by mipip8@1;
      mipip8@0;
      rmipip9 by mipip9@1;
      mipip9@0;
      rmipip10 by mipip10@1;
      mipip10@0;
      rmipip11 by mipip11@1;
      mipip11@0;
      rmipip12 by mipip12@1;
      mipip12@0;
      rmipip13 by mipip13@1;
      mipip13@0;
      rmipip14 by mipip14@1;
      mipip14@0;
      rmipip15 by mipip15@1;
      mipip15@0;
      rmipip16 by mipip16@1;
      mipip16@0;
      rmipip17 by mipip17@1;
      mipip17@0;
      rmipip18 by mipip18@1;
      mipip18@0;
      rmipip19 by mipip19@1;
      mipip19@0;
      rmipip20 by mipip20@1;
      mipip20@0;

      E A C N O with rmipip1@0;
      ! Fix correlation of factors and first residual to 0, else it's estimated

      rmipip1*.36;
      ! first residual variance set to .36
      rmipip2*.36;
      ! second residual variances set to .32 for AR-CFA effect of .2 (Between)
      rmipip3-rmipip20*.36;
      ! remaining residual variances set to account for Between and Within AR

      E*1 A*1 C*1 N*1 O*1; !factor variances set to 1
      E A C N O with E*.2 A*.2 C*.2 N*.2 O*.2;

  ! Lagged Between-construct AR terms representing context effects are as follows:
  rmipip2-rmipip20 pon rmipip1-rmipip19*.1; ! 0, .1, .2, .3

  ! E terms : Within-construct AR terms for E items
   rmipip6 on rmipip1*0.1; ! 0, .1, .2, .3
   rmipip11 on rmipip6*0.1;
   rmipip16 on rmipip11*0.1;
  ! A terms : Within-construct AR terms for A items
  rmipip7 on rmipip2*0.1; ! 0, .1, .2, .3
  rmipip12 on rmipip7*0.1;
  rmipip17 on rmipip12*0.1;
  ! C terms : Within-construct AR terms for C items
  rmipip8 on rmipip3*0.1; ! 0, .1, .2, .3
  rmipip13 on rmipip8*0.1;
  rmipip18 on rmipip13*0.1;
  ! N terms: Within-construct AR terms for N items
  rmipip9 on rmipip4*0.1; ! 0, .1, .2, .3
  rmipip14 on rmipip9*0.1;
  rmipip19 on rmipip14*0.1;
  ! O terms: Within-construct AR terms for O items
   rmipip10 on rmipip5*0.1; ! 0, .1, .2, .3
   rmipip15 on rmipip10*0.1;
   rmipip20 on rmipip15*0.1;

  model:	! CFA


    E by mipip1* mipip6 mipip11 mipip16;
    A by mipip2* mipip7 mipip12 mipip17;
    C by mipip3* mipip8 mipip13 mipip18;
    N by mipip4* mipip9 mipip14 mipip19;
    O BY mipip5* mipip10 mipip15 mipip20;
    E@1 A@1 C@1 N@1 O@1;


  output:
  	tech9 stdyx;


*** WARNING in OUTPUT command
  STANDARDIZED option is not available for MONTECARLO.
  Request for STANDARDIZED is ignored.
   1 WARNING(S) FOUND IN THE INPUT INSTRUCTIONS


this is an example of a CFA with continuous factor indicators

SUMMARY OF ANALYSIS

Number of groups                                                 1
Number of observations                                        1000

Number of replications
    Requested                                                 1000
    Completed                                                 1000
Value of seed                                              3242501

Number of dependent variables                                   20
Number of independent variables                                  0
Number of continuous latent variables                            5

Observed dependent variables

  Continuous
   MIPIP1      MIPIP2      MIPIP3      MIPIP4      MIPIP5      MIPIP6
   MIPIP7      MIPIP8      MIPIP9      MIPIP10     MIPIP11     MIPIP12
   MIPIP13     MIPIP14     MIPIP15     MIPIP16     MIPIP17     MIPIP18
   MIPIP19     MIPIP20

Continuous latent variables
   E           A           C           N           O


Estimator                                                       ML
Information matrix                                        OBSERVED
Maximum number of iterations                                  1000
Convergence criterion                                    0.500D-04
Maximum number of steepest descent iterations                   20


SAMPLE STATISTICS FOR THE FIRST REPLICATION


     SAMPLE STATISTICS


           Means
              MIPIP1        MIPIP2        MIPIP3        MIPIP4        MIPIP5
              ________      ________      ________      ________      ________
               -0.032         0.002         0.008         0.014        -0.021


           Means
              MIPIP6        MIPIP7        MIPIP8        MIPIP9        MIPIP10
              ________      ________      ________      ________      ________
               -0.007        -0.005         0.004         0.028        -0.011


           Means
              MIPIP11       MIPIP12       MIPIP13       MIPIP14       MIPIP15
              ________      ________      ________      ________      ________
               -0.020        -0.007         0.068         0.017        -0.054


           Means
              MIPIP16       MIPIP17       MIPIP18       MIPIP19       MIPIP20
              ________      ________      ________      ________      ________
               -0.029        -0.028         0.017         0.022        -0.026


           Covariances
              MIPIP1        MIPIP2        MIPIP3        MIPIP4        MIPIP5
              ________      ________      ________      ________      ________
 MIPIP1         1.035
 MIPIP2         0.187         1.013
 MIPIP3         0.134         0.196         1.061
 MIPIP4         0.071         0.099         0.145         0.981
 MIPIP5         0.149         0.134         0.241         0.162         1.156
 MIPIP6         0.739         0.136         0.149         0.088         0.210
 MIPIP7         0.122         0.733         0.149         0.121         0.154
 MIPIP8         0.124         0.133         0.704         0.154         0.249
 MIPIP9         0.059         0.090         0.103         0.670         0.125
 MIPIP10        0.118         0.094         0.198         0.141         0.794
 MIPIP11        0.636         0.090         0.117         0.079         0.159
 MIPIP12        0.114         0.656         0.110         0.130         0.122
 MIPIP13        0.101         0.150         0.693         0.124         0.211
 MIPIP14        0.103         0.068         0.102         0.623         0.104
 MIPIP15        0.143         0.087         0.239         0.101         0.751
 MIPIP16        0.661         0.135         0.149         0.086         0.132
 MIPIP17        0.091         0.669         0.151         0.086         0.117
 MIPIP18        0.102         0.139         0.705         0.112         0.194
 MIPIP19        0.057         0.087         0.088         0.631         0.069
 MIPIP20        0.159         0.116         0.162         0.109         0.749


           Covariances
              MIPIP6        MIPIP7        MIPIP8        MIPIP9        MIPIP10
              ________      ________      ________      ________      ________
 MIPIP6         1.091
 MIPIP7         0.151         1.059
 MIPIP8         0.164         0.141         1.019
 MIPIP9         0.093         0.100         0.203         1.010
 MIPIP10        0.150         0.124         0.206         0.148         1.088
 MIPIP11        0.698         0.069         0.124         0.102         0.169
 MIPIP12        0.116         0.701         0.110         0.108         0.095
 MIPIP13        0.124         0.126         0.697         0.142         0.202
 MIPIP14        0.126         0.075         0.155         0.664         0.130
 MIPIP15        0.158         0.102         0.231         0.112         0.751
 MIPIP16        0.669         0.115         0.132         0.118         0.109
 MIPIP17        0.064         0.714         0.108         0.113         0.096
 MIPIP18        0.120         0.119         0.689         0.136         0.169
 MIPIP19        0.075         0.102         0.126         0.640         0.101
 MIPIP20        0.167         0.129         0.180         0.136         0.714


           Covariances
              MIPIP11       MIPIP12       MIPIP13       MIPIP14       MIPIP15
              ________      ________      ________      ________      ________
 MIPIP11        1.030
 MIPIP12        0.099         0.992
 MIPIP13        0.082         0.169         1.031
 MIPIP14        0.138         0.092         0.144         0.974
 MIPIP15        0.153         0.073         0.215         0.136         1.091
 MIPIP16        0.727         0.113         0.117         0.139         0.155
 MIPIP17        0.062         0.708         0.143         0.077         0.091
 MIPIP18        0.080         0.121         0.723         0.102         0.190
 MIPIP19        0.082         0.073         0.114         0.660         0.083
 MIPIP20        0.147         0.112         0.165         0.132         0.735


           Covariances
              MIPIP16       MIPIP17       MIPIP18       MIPIP19       MIPIP20
              ________      ________      ________      ________      ________
 MIPIP16        1.055
 MIPIP17        0.135         1.055
 MIPIP18        0.119         0.164         1.027
 MIPIP19        0.123         0.063         0.140         1.014
 MIPIP20        0.139         0.111         0.141         0.101         1.029


           Correlations
              MIPIP1        MIPIP2        MIPIP3        MIPIP4        MIPIP5
              ________      ________      ________      ________      ________
 MIPIP1         1.000
 MIPIP2         0.183         1.000
 MIPIP3         0.128         0.189         1.000
 MIPIP4         0.070         0.099         0.143         1.000
 MIPIP5         0.136         0.124         0.218         0.152         1.000
 MIPIP6         0.695         0.129         0.139         0.085         0.187
 MIPIP7         0.117         0.708         0.141         0.118         0.140
 MIPIP8         0.121         0.131         0.677         0.154         0.229
 MIPIP9         0.058         0.089         0.100         0.673         0.115
 MIPIP10        0.111         0.090         0.184         0.136         0.708
 MIPIP11        0.616         0.088         0.112         0.079         0.146
 MIPIP12        0.112         0.654         0.107         0.132         0.114
 MIPIP13        0.098         0.147         0.662         0.123         0.193
 MIPIP14        0.103         0.069         0.101         0.637         0.098
 MIPIP15        0.135         0.083         0.222         0.098         0.669
 MIPIP16        0.633         0.131         0.141         0.084         0.119
 MIPIP17        0.087         0.647         0.143         0.085         0.106
 MIPIP18        0.099         0.137         0.675         0.112         0.178
 MIPIP19        0.056         0.086         0.085         0.633         0.064
 MIPIP20        0.154         0.114         0.155         0.108         0.687


           Correlations
              MIPIP6        MIPIP7        MIPIP8        MIPIP9        MIPIP10
              ________      ________      ________      ________      ________
 MIPIP6         1.000
 MIPIP7         0.140         1.000
 MIPIP8         0.156         0.136         1.000
 MIPIP9         0.088         0.097         0.200         1.000
 MIPIP10        0.137         0.115         0.196         0.142         1.000
 MIPIP11        0.659         0.066         0.121         0.100         0.159
 MIPIP12        0.112         0.684         0.109         0.108         0.091
 MIPIP13        0.117         0.121         0.680         0.139         0.191
 MIPIP14        0.122         0.074         0.155         0.669         0.126
 MIPIP15        0.145         0.095         0.219         0.107         0.689
 MIPIP16        0.623         0.109         0.128         0.114         0.102
 MIPIP17        0.059         0.675         0.104         0.109         0.090
 MIPIP18        0.113         0.114         0.673         0.133         0.159
 MIPIP19        0.071         0.099         0.124         0.633         0.096
 MIPIP20        0.157         0.123         0.175         0.133         0.674


           Correlations
              MIPIP11       MIPIP12       MIPIP13       MIPIP14       MIPIP15
              ________      ________      ________      ________      ________
 MIPIP11        1.000
 MIPIP12        0.098         1.000
 MIPIP13        0.080         0.167         1.000
 MIPIP14        0.138         0.093         0.144         1.000
 MIPIP15        0.144         0.070         0.203         0.132         1.000
 MIPIP16        0.698         0.111         0.112         0.137         0.144
 MIPIP17        0.060         0.692         0.137         0.076         0.085
 MIPIP18        0.078         0.120         0.702         0.102         0.179
 MIPIP19        0.081         0.073         0.112         0.664         0.079
 MIPIP20        0.142         0.111         0.160         0.132         0.694


           Correlations
              MIPIP16       MIPIP17       MIPIP18       MIPIP19       MIPIP20
              ________      ________      ________      ________      ________
 MIPIP16        1.000
 MIPIP17        0.128         1.000
 MIPIP18        0.114         0.158         1.000
 MIPIP19        0.119         0.061         0.137         1.000
 MIPIP20        0.133         0.107         0.137         0.099         1.000


MODEL FIT INFORMATION

Number of Free Parameters                       70

Loglikelihood

    H0 Value

        Mean                            -22996.251
        Std Dev                             96.298
        Number of successful computations     1000

             Proportions                   Percentiles
        Expected    Observed         Expected       Observed
           0.990       0.991       -23220.268     -23219.676
           0.980       0.985       -23194.018     -23183.594
           0.950       0.952       -23154.651     -23152.322
           0.900       0.898       -23119.666     -23121.594
           0.800       0.793       -23077.295     -23080.474
           0.700       0.694       -23046.750     -23049.514
           0.500       0.493       -22996.251     -22999.021
           0.300       0.295       -22945.753     -22946.903
           0.200       0.212       -22915.207     -22911.122
           0.100       0.104       -22872.836     -22869.749
           0.050       0.053       -22837.851     -22836.447
           0.020       0.020       -22798.485     -22799.182
           0.010       0.010       -22772.234     -22775.266

    H1 Value

        Mean                            -22825.550
        Std Dev                             96.832
        Number of successful computations     1000

             Proportions                   Percentiles
        Expected    Observed         Expected       Observed
           0.990       0.990       -23050.809     -23050.887
           0.980       0.982       -23024.413     -23017.936
           0.950       0.957       -22984.828     -22978.805
           0.900       0.895       -22949.649     -22952.543
           0.800       0.799       -22907.043     -22908.357
           0.700       0.696       -22876.328     -22878.583
           0.500       0.484       -22825.550     -22829.882
           0.300       0.297       -22774.771     -22775.458
           0.200       0.203       -22744.056     -22743.244
           0.100       0.102       -22701.450     -22701.174
           0.050       0.055       -22666.271     -22664.011
           0.020       0.020       -22626.686     -22631.905
           0.010       0.013       -22600.290     -22594.430

Information Criteria

    Akaike (AIC)

        Mean                             46132.502
        Std Dev                            192.595
        Number of successful computations     1000

             Proportions                   Percentiles
        Expected    Observed         Expected       Observed
           0.990       0.990        45684.468      45680.417
           0.980       0.980        45736.969      45732.021
           0.950       0.947        45815.702      45811.799
           0.900       0.896        45885.672      45878.332
           0.800       0.788        45970.414      45961.966
           0.700       0.705        46031.505      46033.757
           0.500       0.507        46132.502      46137.981
           0.300       0.306        46233.499      46238.709
           0.200       0.207        46294.590      46300.747
           0.100       0.102        46379.332      46380.607
           0.050       0.048        46449.302      46443.120
           0.020       0.015        46528.035      46505.640
           0.010       0.009        46580.537      46573.657

    Bayesian (BIC)

        Mean                             46476.045
        Std Dev                            192.595
        Number of successful computations     1000

             Proportions                   Percentiles
        Expected    Observed         Expected       Observed
           0.990       0.990        46028.011      46023.959
           0.980       0.980        46080.512      46075.564
           0.950       0.947        46159.245      46155.341
           0.900       0.896        46229.215      46221.875
           0.800       0.788        46313.957      46305.509
           0.700       0.705        46375.048      46377.300
           0.500       0.507        46476.045      46481.524
           0.300       0.306        46577.042      46582.252
           0.200       0.207        46638.133      46644.290
           0.100       0.102        46722.875      46724.150
           0.050       0.048        46792.845      46786.663
           0.020       0.015        46871.578      46849.183
           0.010       0.009        46924.080      46917.200

    Sample-Size Adjusted BIC (n* = (n + 2) / 24)

        Mean                             46253.721
        Std Dev                            192.595
        Number of successful computations     1000

             Proportions                   Percentiles
        Expected    Observed         Expected       Observed
           0.990       0.990        45805.687      45801.635
           0.980       0.980        45858.188      45853.240
           0.950       0.947        45936.921      45933.017
           0.900       0.896        46006.891      45999.551
           0.800       0.788        46091.633      46083.185
           0.700       0.705        46152.724      46154.976
           0.500       0.507        46253.721      46259.200
           0.300       0.306        46354.718      46359.928
           0.200       0.207        46415.809      46421.966
           0.100       0.102        46500.551      46501.826
           0.050       0.048        46570.521      46564.339
           0.020       0.015        46649.254      46626.859
           0.010       0.009        46701.756      46694.876

Chi-Square Test of Model Fit

        Degrees of freedom                     160

        Mean                               341.403
        Std Dev                             32.138
        Number of successful computations     1000

             Proportions                   Percentiles
        Expected    Observed         Expected       Observed
           0.990       1.000          121.346        268.592
           0.980       1.000          125.440        276.074
           0.950       1.000          131.756        288.360
           0.900       1.000          137.546        299.587
           0.800       1.000          144.783        314.898
           0.700       1.000          150.158        323.976
           0.500       1.000          159.334        340.875
           0.300       1.000          168.876        357.169
           0.200       1.000          174.828        367.127
           0.100       1.000          183.311        382.827
           0.050       1.000          190.516        396.517
           0.020       1.000          198.846        409.757
           0.010       1.000          204.530        422.532

RMSEA (Root Mean Square Error Of Approximation)

        Mean                                 0.034
        Std Dev                              0.003
        Number of successful computations     1000

             Proportions                   Percentiles
        Expected    Observed         Expected       Observed
           0.990       0.985            0.027          0.026
           0.980       0.977            0.027          0.027
           0.950       0.944            0.029          0.028
           0.900       0.892            0.030          0.030
           0.800       0.811            0.031          0.031
           0.700       0.706            0.032          0.032
           0.500       0.515            0.034          0.034
           0.300       0.299            0.035          0.035
           0.200       0.185            0.036          0.036
           0.100       0.097            0.037          0.037
           0.050       0.050            0.038          0.038
           0.020       0.015            0.040          0.040
           0.010       0.010            0.041          0.041

SRMR (Standardized Root Mean Square Residual)

        Mean                                 0.020
        Std Dev                              0.001
        Number of successful computations     1000

             Proportions                   Percentiles
        Expected    Observed         Expected       Observed
           0.990       0.997            0.017          0.017
           0.980       0.987            0.017          0.017
           0.950       0.958            0.018          0.018
           0.900       0.900            0.018          0.018
           0.800       0.794            0.019          0.019
           0.700       0.690            0.019          0.019
           0.500       0.481            0.020          0.020
           0.300       0.291            0.021          0.021
           0.200       0.199            0.021          0.021
           0.100       0.106            0.022          0.022
           0.050       0.063            0.022          0.022
           0.020       0.026            0.023          0.023
           0.010       0.011            0.023          0.023


MODEL RESULTS

                              ESTIMATES              S. E.     M. S. E.  95%  % Sig
                 Population   Average   Std. Dev.   Average             Cover Coeff
 E        BY
  MIPIP1              1.000     0.7994     0.0277     0.0274     0.0410 0.000 1.000
  MIPIP6              1.000     0.8221     0.0274     0.0272     0.0324 0.000 1.000
  MIPIP11             1.000     0.8228     0.0276     0.0272     0.0322 0.000 1.000
  MIPIP16             1.000     0.8016     0.0272     0.0276     0.0401 0.000 1.000

 A        BY
  MIPIP2              1.000     0.8005     0.0281     0.0275     0.0406 0.000 1.000
  MIPIP7              1.000     0.8230     0.0278     0.0272     0.0321 0.000 1.000
  MIPIP12             1.000     0.8227     0.0269     0.0272     0.0322 0.000 1.000
  MIPIP17             1.000     0.8005     0.0267     0.0276     0.0405 0.000 1.000

 C        BY
  MIPIP3              1.000     0.8013     0.0279     0.0275     0.0403 0.000 1.000
  MIPIP8              1.000     0.8246     0.0280     0.0272     0.0315 0.000 1.000
  MIPIP13             1.000     0.8228     0.0279     0.0272     0.0322 0.000 1.000
  MIPIP18             1.000     0.8007     0.0270     0.0276     0.0404 0.000 1.000

 N        BY
  MIPIP4              1.000     0.8013     0.0273     0.0275     0.0402 0.000 1.000
  MIPIP9              1.000     0.8217     0.0271     0.0272     0.0325 0.000 1.000
  MIPIP14             1.000     0.8230     0.0274     0.0272     0.0321 0.000 1.000
  MIPIP19             1.000     0.8005     0.0271     0.0276     0.0405 0.000 1.000

 O        BY
  MIPIP5              1.000     0.8014     0.0281     0.0275     0.0402 0.000 1.000
  MIPIP10             1.000     0.8240     0.0271     0.0273     0.0317 0.000 1.000
  MIPIP15             1.000     0.8223     0.0268     0.0272     0.0323 0.000 1.000
  MIPIP20             1.000     0.7998     0.0268     0.0276     0.0408 0.000 1.000

 A        WITH
  E                   0.000     0.2108     0.0339     0.0343     0.0456 0.000 1.000

 C        WITH
  E                   0.000     0.1937     0.0340     0.0345     0.0387 0.001 0.999
  A                   0.000     0.2104     0.0346     0.0343     0.0454 0.000 1.000

 N        WITH
  E                   0.000     0.1941     0.0337     0.0345     0.0388 0.000 1.000
  A                   0.000     0.1952     0.0334     0.0345     0.0392 0.000 1.000
  C                   0.000     0.2111     0.0347     0.0343     0.0458 0.000 1.000

 O        WITH
  E                   0.000     0.2073     0.0344     0.0344     0.0441 0.000 1.000
  A                   0.000     0.1971     0.0351     0.0345     0.0401 0.000 1.000
  C                   0.000     0.1957     0.0351     0.0345     0.0395 0.001 0.999
  N                   0.000     0.2106     0.0348     0.0343     0.0456 0.000 1.000

 Intercepts
  MIPIP1              0.000    -0.0004     0.0317     0.0316     0.0010 0.959 0.041
  MIPIP2              0.000    -0.0035     0.0314     0.0316     0.0010 0.946 0.054
  MIPIP3              0.000     0.0006     0.0313     0.0317     0.0010 0.952 0.048
  MIPIP4              0.000    -0.0014     0.0316     0.0317     0.0010 0.949 0.051
  MIPIP5              0.000    -0.0012     0.0305     0.0317     0.0009 0.961 0.039
  MIPIP6              0.000    -0.0005     0.0324     0.0317     0.0011 0.944 0.056
  MIPIP7              0.000    -0.0021     0.0313     0.0317     0.0010 0.945 0.055
  MIPIP8              0.000     0.0020     0.0316     0.0318     0.0010 0.952 0.048
  MIPIP9              0.000    -0.0003     0.0323     0.0317     0.0010 0.950 0.050
  MIPIP10             0.000    -0.0002     0.0316     0.0318     0.0010 0.949 0.051
  MIPIP11             0.000    -0.0008     0.0319     0.0317     0.0010 0.948 0.052
  MIPIP12             0.000    -0.0019     0.0325     0.0317     0.0011 0.946 0.054
  MIPIP13             0.000     0.0005     0.0314     0.0317     0.0010 0.958 0.042
  MIPIP14             0.000    -0.0009     0.0326     0.0317     0.0011 0.938 0.062
  MIPIP15             0.000    -0.0014     0.0324     0.0317     0.0011 0.947 0.053
  MIPIP16             0.000     0.0000     0.0328     0.0317     0.0011 0.943 0.057
  MIPIP17             0.000    -0.0022     0.0321     0.0317     0.0010 0.951 0.049
  MIPIP18             0.000     0.0012     0.0323     0.0317     0.0010 0.940 0.060
  MIPIP19             0.000    -0.0004     0.0319     0.0317     0.0010 0.939 0.061
  MIPIP20             0.000    -0.0010     0.0314     0.0317     0.0010 0.956 0.044

 Variances
  E                   1.000     1.0000     0.0000     0.0000     0.0000 1.000 0.000
  A                   1.000     1.0000     0.0000     0.0000     0.0000 1.000 0.000
  C                   1.000     1.0000     0.0000     0.0000     0.0000 1.000 0.000
  N                   1.000     1.0000     0.0000     0.0000     0.0000 1.000 0.000
  O                   1.000     1.0000     0.0000     0.0000     0.0000 1.000 0.000

 Residual Variances
  MIPIP1              0.500     0.3583     0.0210     0.0211     0.0205 0.000 1.000
  MIPIP2              0.500     0.3605     0.0211     0.0213     0.0199 0.000 1.000
  MIPIP3              0.500     0.3598     0.0218     0.0212     0.0201 0.000 1.000
  MIPIP4              0.500     0.3600     0.0215     0.0213     0.0201 0.000 1.000
  MIPIP5              0.500     0.3610     0.0220     0.0213     0.0198 0.000 1.000
  MIPIP6              0.500     0.3290     0.0208     0.0204     0.0297 0.000 1.000
  MIPIP7              0.500     0.3286     0.0206     0.0204     0.0298 0.000 1.000
  MIPIP8              0.500     0.3281     0.0205     0.0204     0.0300 0.000 1.000
  MIPIP9              0.500     0.3283     0.0209     0.0204     0.0299 0.000 1.000
  MIPIP10             0.500     0.3289     0.0212     0.0205     0.0297 0.000 1.000
  MIPIP11             0.500     0.3291     0.0202     0.0204     0.0296 0.000 1.000
  MIPIP12             0.500     0.3294     0.0204     0.0205     0.0295 0.000 1.000
  MIPIP13             0.500     0.3289     0.0205     0.0204     0.0297 0.000 1.000
  MIPIP14             0.500     0.3285     0.0210     0.0204     0.0298 0.000 1.000
  MIPIP15             0.500     0.3288     0.0206     0.0204     0.0297 0.000 1.000
  MIPIP16             0.500     0.3634     0.0219     0.0214     0.0192 0.001 1.000
  MIPIP17             0.500     0.3642     0.0215     0.0214     0.0189 0.000 1.000
  MIPIP18             0.500     0.3643     0.0209     0.0214     0.0189 0.000 1.000
  MIPIP19             0.500     0.3656     0.0207     0.0215     0.0185 0.000 1.000
  MIPIP20             0.500     0.3652     0.0207     0.0214     0.0186 0.000 1.000


QUALITY OF NUMERICAL RESULTS

     Average Condition Number for the Information Matrix      0.495E-01
       (ratio of smallest to largest eigenvalue)


TECHNICAL OUTPUT


     PARAMETER SPECIFICATION


           NU
              MIPIP1        MIPIP2        MIPIP3        MIPIP4        MIPIP5
              ________      ________      ________      ________      ________
                  1             2             3             4             5


           NU
              MIPIP6        MIPIP7        MIPIP8        MIPIP9        MIPIP10
              ________      ________      ________      ________      ________
                  6             7             8             9            10


           NU
              MIPIP11       MIPIP12       MIPIP13       MIPIP14       MIPIP15
              ________      ________      ________      ________      ________
                 11            12            13            14            15


           NU
              MIPIP16       MIPIP17       MIPIP18       MIPIP19       MIPIP20
              ________      ________      ________      ________      ________
                 16            17            18            19            20


           LAMBDA
              E             A             C             N             O
              ________      ________      ________      ________      ________
 MIPIP1            21             0             0             0             0
 MIPIP2             0            22             0             0             0
 MIPIP3             0             0            23             0             0
 MIPIP4             0             0             0            24             0
 MIPIP5             0             0             0             0            25
 MIPIP6            26             0             0             0             0
 MIPIP7             0            27             0             0             0
 MIPIP8             0             0            28             0             0
 MIPIP9             0             0             0            29             0
 MIPIP10            0             0             0             0            30
 MIPIP11           31             0             0             0             0
 MIPIP12            0            32             0             0             0
 MIPIP13            0             0            33             0             0
 MIPIP14            0             0             0            34             0
 MIPIP15            0             0             0             0            35
 MIPIP16           36             0             0             0             0
 MIPIP17            0            37             0             0             0
 MIPIP18            0             0            38             0             0
 MIPIP19            0             0             0            39             0
 MIPIP20            0             0             0             0            40


           THETA
              MIPIP1        MIPIP2        MIPIP3        MIPIP4        MIPIP5
              ________      ________      ________      ________      ________
 MIPIP1            41
 MIPIP2             0            42
 MIPIP3             0             0            43
 MIPIP4             0             0             0            44
 MIPIP5             0             0             0             0            45
 MIPIP6             0             0             0             0             0
 MIPIP7             0             0             0             0             0
 MIPIP8             0             0             0             0             0
 MIPIP9             0             0             0             0             0
 MIPIP10            0             0             0             0             0
 MIPIP11            0             0             0             0             0
 MIPIP12            0             0             0             0             0
 MIPIP13            0             0             0             0             0
 MIPIP14            0             0             0             0             0
 MIPIP15            0             0             0             0             0
 MIPIP16            0             0             0             0             0
 MIPIP17            0             0             0             0             0
 MIPIP18            0             0             0             0             0
 MIPIP19            0             0             0             0             0
 MIPIP20            0             0             0             0             0


           THETA
              MIPIP6        MIPIP7        MIPIP8        MIPIP9        MIPIP10
              ________      ________      ________      ________      ________
 MIPIP6            46
 MIPIP7             0            47
 MIPIP8             0             0            48
 MIPIP9             0             0             0            49
 MIPIP10            0             0             0             0            50
 MIPIP11            0             0             0             0             0
 MIPIP12            0             0             0             0             0
 MIPIP13            0             0             0             0             0
 MIPIP14            0             0             0             0             0
 MIPIP15            0             0             0             0             0
 MIPIP16            0             0             0             0             0
 MIPIP17            0             0             0             0             0
 MIPIP18            0             0             0             0             0
 MIPIP19            0             0             0             0             0
 MIPIP20            0             0             0             0             0


           THETA
              MIPIP11       MIPIP12       MIPIP13       MIPIP14       MIPIP15
              ________      ________      ________      ________      ________
 MIPIP11           51
 MIPIP12            0            52
 MIPIP13            0             0            53
 MIPIP14            0             0             0            54
 MIPIP15            0             0             0             0            55
 MIPIP16            0             0             0             0             0
 MIPIP17            0             0             0             0             0
 MIPIP18            0             0             0             0             0
 MIPIP19            0             0             0             0             0
 MIPIP20            0             0             0             0             0


           THETA
              MIPIP16       MIPIP17       MIPIP18       MIPIP19       MIPIP20
              ________      ________      ________      ________      ________
 MIPIP16           56
 MIPIP17            0            57
 MIPIP18            0             0            58
 MIPIP19            0             0             0            59
 MIPIP20            0             0             0             0            60


           ALPHA
              E             A             C             N             O
              ________      ________      ________      ________      ________
                  0             0             0             0             0


           BETA
              E             A             C             N             O
              ________      ________      ________      ________      ________
 E                  0             0             0             0             0
 A                  0             0             0             0             0
 C                  0             0             0             0             0
 N                  0             0             0             0             0
 O                  0             0             0             0             0


           PSI
              E             A             C             N             O
              ________      ________      ________      ________      ________
 E                  0
 A                 61             0
 C                 62            63             0
 N                 64            65            66             0
 O                 67            68            69            70             0


     STARTING VALUES


           NU
              MIPIP1        MIPIP2        MIPIP3        MIPIP4        MIPIP5
              ________      ________      ________      ________      ________
                0.000         0.000         0.000         0.000         0.000


           NU
              MIPIP6        MIPIP7        MIPIP8        MIPIP9        MIPIP10
              ________      ________      ________      ________      ________
                0.000         0.000         0.000         0.000         0.000


           NU
              MIPIP11       MIPIP12       MIPIP13       MIPIP14       MIPIP15
              ________      ________      ________      ________      ________
                0.000         0.000         0.000         0.000         0.000


           NU
              MIPIP16       MIPIP17       MIPIP18       MIPIP19       MIPIP20
              ________      ________      ________      ________      ________
                0.000         0.000         0.000         0.000         0.000


           LAMBDA
              E             A             C             N             O
              ________      ________      ________      ________      ________
 MIPIP1         1.000         0.000         0.000         0.000         0.000
 MIPIP2         0.000         1.000         0.000         0.000         0.000
 MIPIP3         0.000         0.000         1.000         0.000         0.000
 MIPIP4         0.000         0.000         0.000         1.000         0.000
 MIPIP5         0.000         0.000         0.000         0.000         1.000
 MIPIP6         1.000         0.000         0.000         0.000         0.000
 MIPIP7         0.000         1.000         0.000         0.000         0.000
 MIPIP8         0.000         0.000         1.000         0.000         0.000
 MIPIP9         0.000         0.000         0.000         1.000         0.000
 MIPIP10        0.000         0.000         0.000         0.000         1.000
 MIPIP11        1.000         0.000         0.000         0.000         0.000
 MIPIP12        0.000         1.000         0.000         0.000         0.000
 MIPIP13        0.000         0.000         1.000         0.000         0.000
 MIPIP14        0.000         0.000         0.000         1.000         0.000
 MIPIP15        0.000         0.000         0.000         0.000         1.000
 MIPIP16        1.000         0.000         0.000         0.000         0.000
 MIPIP17        0.000         1.000         0.000         0.000         0.000
 MIPIP18        0.000         0.000         1.000         0.000         0.000
 MIPIP19        0.000         0.000         0.000         1.000         0.000
 MIPIP20        0.000         0.000         0.000         0.000         1.000


           THETA
              MIPIP1        MIPIP2        MIPIP3        MIPIP4        MIPIP5
              ________      ________      ________      ________      ________
 MIPIP1         0.500
 MIPIP2         0.000         0.500
 MIPIP3         0.000         0.000         0.500
 MIPIP4         0.000         0.000         0.000         0.500
 MIPIP5         0.000         0.000         0.000         0.000         0.500
 MIPIP6         0.000         0.000         0.000         0.000         0.000
 MIPIP7         0.000         0.000         0.000         0.000         0.000
 MIPIP8         0.000         0.000         0.000         0.000         0.000
 MIPIP9         0.000         0.000         0.000         0.000         0.000
 MIPIP10        0.000         0.000         0.000         0.000         0.000
 MIPIP11        0.000         0.000         0.000         0.000         0.000
 MIPIP12        0.000         0.000         0.000         0.000         0.000
 MIPIP13        0.000         0.000         0.000         0.000         0.000
 MIPIP14        0.000         0.000         0.000         0.000         0.000
 MIPIP15        0.000         0.000         0.000         0.000         0.000
 MIPIP16        0.000         0.000         0.000         0.000         0.000
 MIPIP17        0.000         0.000         0.000         0.000         0.000
 MIPIP18        0.000         0.000         0.000         0.000         0.000
 MIPIP19        0.000         0.000         0.000         0.000         0.000
 MIPIP20        0.000         0.000         0.000         0.000         0.000


           THETA
              MIPIP6        MIPIP7        MIPIP8        MIPIP9        MIPIP10
              ________      ________      ________      ________      ________
 MIPIP6         0.500
 MIPIP7         0.000         0.500
 MIPIP8         0.000         0.000         0.500
 MIPIP9         0.000         0.000         0.000         0.500
 MIPIP10        0.000         0.000         0.000         0.000         0.500
 MIPIP11        0.000         0.000         0.000         0.000         0.000
 MIPIP12        0.000         0.000         0.000         0.000         0.000
 MIPIP13        0.000         0.000         0.000         0.000         0.000
 MIPIP14        0.000         0.000         0.000         0.000         0.000
 MIPIP15        0.000         0.000         0.000         0.000         0.000
 MIPIP16        0.000         0.000         0.000         0.000         0.000
 MIPIP17        0.000         0.000         0.000         0.000         0.000
 MIPIP18        0.000         0.000         0.000         0.000         0.000
 MIPIP19        0.000         0.000         0.000         0.000         0.000
 MIPIP20        0.000         0.000         0.000         0.000         0.000


           THETA
              MIPIP11       MIPIP12       MIPIP13       MIPIP14       MIPIP15
              ________      ________      ________      ________      ________
 MIPIP11        0.500
 MIPIP12        0.000         0.500
 MIPIP13        0.000         0.000         0.500
 MIPIP14        0.000         0.000         0.000         0.500
 MIPIP15        0.000         0.000         0.000         0.000         0.500
 MIPIP16        0.000         0.000         0.000         0.000         0.000
 MIPIP17        0.000         0.000         0.000         0.000         0.000
 MIPIP18        0.000         0.000         0.000         0.000         0.000
 MIPIP19        0.000         0.000         0.000         0.000         0.000
 MIPIP20        0.000         0.000         0.000         0.000         0.000


           THETA
              MIPIP16       MIPIP17       MIPIP18       MIPIP19       MIPIP20
              ________      ________      ________      ________      ________
 MIPIP16        0.500
 MIPIP17        0.000         0.500
 MIPIP18        0.000         0.000         0.500
 MIPIP19        0.000         0.000         0.000         0.500
 MIPIP20        0.000         0.000         0.000         0.000         0.500


           ALPHA
              E             A             C             N             O
              ________      ________      ________      ________      ________
                0.000         0.000         0.000         0.000         0.000


           BETA
              E             A             C             N             O
              ________      ________      ________      ________      ________
 E              0.000         0.000         0.000         0.000         0.000
 A              0.000         0.000         0.000         0.000         0.000
 C              0.000         0.000         0.000         0.000         0.000
 N              0.000         0.000         0.000         0.000         0.000
 O              0.000         0.000         0.000         0.000         0.000


           PSI
              E             A             C             N             O
              ________      ________      ________      ________      ________
 E              1.000
 A              0.000         1.000
 C              0.000         0.000         1.000
 N              0.000         0.000         0.000         1.000
 O              0.000         0.000         0.000         0.000         1.000


     POPULATION VALUES


           NU
              MIPIP1        MIPIP2        MIPIP3        MIPIP4        MIPIP5
              ________      ________      ________      ________      ________
                0.000         0.000         0.000         0.000         0.000


           NU
              MIPIP6        MIPIP7        MIPIP8        MIPIP9        MIPIP10
              ________      ________      ________      ________      ________
                0.000         0.000         0.000         0.000         0.000


           NU
              MIPIP11       MIPIP12       MIPIP13       MIPIP14       MIPIP15
              ________      ________      ________      ________      ________
                0.000         0.000         0.000         0.000         0.000


           NU
              MIPIP16       MIPIP17       MIPIP18       MIPIP19       MIPIP20
              ________      ________      ________      ________      ________
                0.000         0.000         0.000         0.000         0.000


           LAMBDA
              E             A             C             N             O
              ________      ________      ________      ________      ________
 MIPIP1         0.800         0.000         0.000         0.000         0.000
 MIPIP2         0.000         0.800         0.000         0.000         0.000
 MIPIP3         0.000         0.000         0.800         0.000         0.000
 MIPIP4         0.000         0.000         0.000         0.800         0.000
 MIPIP5         0.000         0.000         0.000         0.000         0.800
 MIPIP6         0.800         0.000         0.000         0.000         0.000
 MIPIP7         0.000         0.800         0.000         0.000         0.000
 MIPIP8         0.000         0.000         0.800         0.000         0.000
 MIPIP9         0.000         0.000         0.000         0.800         0.000
 MIPIP10        0.000         0.000         0.000         0.000         0.800
 MIPIP11        0.800         0.000         0.000         0.000         0.000
 MIPIP12        0.000         0.800         0.000         0.000         0.000
 MIPIP13        0.000         0.000         0.800         0.000         0.000
 MIPIP14        0.000         0.000         0.000         0.800         0.000
 MIPIP15        0.000         0.000         0.000         0.000         0.800
 MIPIP16        0.800         0.000         0.000         0.000         0.000
 MIPIP17        0.000         0.800         0.000         0.000         0.000
 MIPIP18        0.000         0.000         0.800         0.000         0.000
 MIPIP19        0.000         0.000         0.000         0.800         0.000
 MIPIP20        0.000         0.000         0.000         0.000         0.800


           LAMBDA
              RMIPIP1       RMIPIP2       RMIPIP3       RMIPIP4       RMIPIP5
              ________      ________      ________      ________      ________
 MIPIP1         1.000         0.000         0.000         0.000         0.000
 MIPIP2         0.000         1.000         0.000         0.000         0.000
 MIPIP3         0.000         0.000         1.000         0.000         0.000
 MIPIP4         0.000         0.000         0.000         1.000         0.000
 MIPIP5         0.000         0.000         0.000         0.000         1.000
 MIPIP6         0.000         0.000         0.000         0.000         0.000
 MIPIP7         0.000         0.000         0.000         0.000         0.000
 MIPIP8         0.000         0.000         0.000         0.000         0.000
 MIPIP9         0.000         0.000         0.000         0.000         0.000
 MIPIP10        0.000         0.000         0.000         0.000         0.000
 MIPIP11        0.000         0.000         0.000         0.000         0.000
 MIPIP12        0.000         0.000         0.000         0.000         0.000
 MIPIP13        0.000         0.000         0.000         0.000         0.000
 MIPIP14        0.000         0.000         0.000         0.000         0.000
 MIPIP15        0.000         0.000         0.000         0.000         0.000
 MIPIP16        0.000         0.000         0.000         0.000         0.000
 MIPIP17        0.000         0.000         0.000         0.000         0.000
 MIPIP18        0.000         0.000         0.000         0.000         0.000
 MIPIP19        0.000         0.000         0.000         0.000         0.000
 MIPIP20        0.000         0.000         0.000         0.000         0.000


           LAMBDA
              RMIPIP6       RMIPIP7       RMIPIP8       RMIPIP9       RMIPIP10
              ________      ________      ________      ________      ________
 MIPIP1         0.000         0.000         0.000         0.000         0.000
 MIPIP2         0.000         0.000         0.000         0.000         0.000
 MIPIP3         0.000         0.000         0.000         0.000         0.000
 MIPIP4         0.000         0.000         0.000         0.000         0.000
 MIPIP5         0.000         0.000         0.000         0.000         0.000
 MIPIP6         1.000         0.000         0.000         0.000         0.000
 MIPIP7         0.000         1.000         0.000         0.000         0.000
 MIPIP8         0.000         0.000         1.000         0.000         0.000
 MIPIP9         0.000         0.000         0.000         1.000         0.000
 MIPIP10        0.000         0.000         0.000         0.000         1.000
 MIPIP11        0.000         0.000         0.000         0.000         0.000
 MIPIP12        0.000         0.000         0.000         0.000         0.000
 MIPIP13        0.000         0.000         0.000         0.000         0.000
 MIPIP14        0.000         0.000         0.000         0.000         0.000
 MIPIP15        0.000         0.000         0.000         0.000         0.000
 MIPIP16        0.000         0.000         0.000         0.000         0.000
 MIPIP17        0.000         0.000         0.000         0.000         0.000
 MIPIP18        0.000         0.000         0.000         0.000         0.000
 MIPIP19        0.000         0.000         0.000         0.000         0.000
 MIPIP20        0.000         0.000         0.000         0.000         0.000


           LAMBDA
              RMIPIP11      RMIPIP12      RMIPIP13      RMIPIP14      RMIPIP15
              ________      ________      ________      ________      ________
 MIPIP1         0.000         0.000         0.000         0.000         0.000
 MIPIP2         0.000         0.000         0.000         0.000         0.000
 MIPIP3         0.000         0.000         0.000         0.000         0.000
 MIPIP4         0.000         0.000         0.000         0.000         0.000
 MIPIP5         0.000         0.000         0.000         0.000         0.000
 MIPIP6         0.000         0.000         0.000         0.000         0.000
 MIPIP7         0.000         0.000         0.000         0.000         0.000
 MIPIP8         0.000         0.000         0.000         0.000         0.000
 MIPIP9         0.000         0.000         0.000         0.000         0.000
 MIPIP10        0.000         0.000         0.000         0.000         0.000
 MIPIP11        1.000         0.000         0.000         0.000         0.000
 MIPIP12        0.000         1.000         0.000         0.000         0.000
 MIPIP13        0.000         0.000         1.000         0.000         0.000
 MIPIP14        0.000         0.000         0.000         1.000         0.000
 MIPIP15        0.000         0.000         0.000         0.000         1.000
 MIPIP16        0.000         0.000         0.000         0.000         0.000
 MIPIP17        0.000         0.000         0.000         0.000         0.000
 MIPIP18        0.000         0.000         0.000         0.000         0.000
 MIPIP19        0.000         0.000         0.000         0.000         0.000
 MIPIP20        0.000         0.000         0.000         0.000         0.000


           LAMBDA
              RMIPIP16      RMIPIP17      RMIPIP18      RMIPIP19      RMIPIP20
              ________      ________      ________      ________      ________
 MIPIP1         0.000         0.000         0.000         0.000         0.000
 MIPIP2         0.000         0.000         0.000         0.000         0.000
 MIPIP3         0.000         0.000         0.000         0.000         0.000
 MIPIP4         0.000         0.000         0.000         0.000         0.000
 MIPIP5         0.000         0.000         0.000         0.000         0.000
 MIPIP6         0.000         0.000         0.000         0.000         0.000
 MIPIP7         0.000         0.000         0.000         0.000         0.000
 MIPIP8         0.000         0.000         0.000         0.000         0.000
 MIPIP9         0.000         0.000         0.000         0.000         0.000
 MIPIP10        0.000         0.000         0.000         0.000         0.000
 MIPIP11        0.000         0.000         0.000         0.000         0.000
 MIPIP12        0.000         0.000         0.000         0.000         0.000
 MIPIP13        0.000         0.000         0.000         0.000         0.000
 MIPIP14        0.000         0.000         0.000         0.000         0.000
 MIPIP15        0.000         0.000         0.000         0.000         0.000
 MIPIP16        1.000         0.000         0.000         0.000         0.000
 MIPIP17        0.000         1.000         0.000         0.000         0.000
 MIPIP18        0.000         0.000         1.000         0.000         0.000
 MIPIP19        0.000         0.000         0.000         1.000         0.000
 MIPIP20        0.000         0.000         0.000         0.000         1.000


           THETA
              MIPIP1        MIPIP2        MIPIP3        MIPIP4        MIPIP5
              ________      ________      ________      ________      ________
 MIPIP1         0.000
 MIPIP2         0.000         0.000
 MIPIP3         0.000         0.000         0.000
 MIPIP4         0.000         0.000         0.000         0.000
 MIPIP5         0.000         0.000         0.000         0.000         0.000
 MIPIP6         0.000         0.000         0.000         0.000         0.000
 MIPIP7         0.000         0.000         0.000         0.000         0.000
 MIPIP8         0.000         0.000         0.000         0.000         0.000
 MIPIP9         0.000         0.000         0.000         0.000         0.000
 MIPIP10        0.000         0.000         0.000         0.000         0.000
 MIPIP11        0.000         0.000         0.000         0.000         0.000
 MIPIP12        0.000         0.000         0.000         0.000         0.000
 MIPIP13        0.000         0.000         0.000         0.000         0.000
 MIPIP14        0.000         0.000         0.000         0.000         0.000
 MIPIP15        0.000         0.000         0.000         0.000         0.000
 MIPIP16        0.000         0.000         0.000         0.000         0.000
 MIPIP17        0.000         0.000         0.000         0.000         0.000
 MIPIP18        0.000         0.000         0.000         0.000         0.000
 MIPIP19        0.000         0.000         0.000         0.000         0.000
 MIPIP20        0.000         0.000         0.000         0.000         0.000


           THETA
              MIPIP6        MIPIP7        MIPIP8        MIPIP9        MIPIP10
              ________      ________      ________      ________      ________
 MIPIP6         0.000
 MIPIP7         0.000         0.000
 MIPIP8         0.000         0.000         0.000
 MIPIP9         0.000         0.000         0.000         0.000
 MIPIP10        0.000         0.000         0.000         0.000         0.000
 MIPIP11        0.000         0.000         0.000         0.000         0.000
 MIPIP12        0.000         0.000         0.000         0.000         0.000
 MIPIP13        0.000         0.000         0.000         0.000         0.000
 MIPIP14        0.000         0.000         0.000         0.000         0.000
 MIPIP15        0.000         0.000         0.000         0.000         0.000
 MIPIP16        0.000         0.000         0.000         0.000         0.000
 MIPIP17        0.000         0.000         0.000         0.000         0.000
 MIPIP18        0.000         0.000         0.000         0.000         0.000
 MIPIP19        0.000         0.000         0.000         0.000         0.000
 MIPIP20        0.000         0.000         0.000         0.000         0.000


           THETA
              MIPIP11       MIPIP12       MIPIP13       MIPIP14       MIPIP15
              ________      ________      ________      ________      ________
 MIPIP11        0.000
 MIPIP12        0.000         0.000
 MIPIP13        0.000         0.000         0.000
 MIPIP14        0.000         0.000         0.000         0.000
 MIPIP15        0.000         0.000         0.000         0.000         0.000
 MIPIP16        0.000         0.000         0.000         0.000         0.000
 MIPIP17        0.000         0.000         0.000         0.000         0.000
 MIPIP18        0.000         0.000         0.000         0.000         0.000
 MIPIP19        0.000         0.000         0.000         0.000         0.000
 MIPIP20        0.000         0.000         0.000         0.000         0.000


           THETA
              MIPIP16       MIPIP17       MIPIP18       MIPIP19       MIPIP20
              ________      ________      ________      ________      ________
 MIPIP16        0.000
 MIPIP17        0.000         0.000
 MIPIP18        0.000         0.000         0.000
 MIPIP19        0.000         0.000         0.000         0.000
 MIPIP20        0.000         0.000         0.000         0.000         0.000


           ALPHA
              E             A             C             N             O
              ________      ________      ________      ________      ________
                0.000         0.000         0.000         0.000         0.000


           ALPHA
              RMIPIP1       RMIPIP2       RMIPIP3       RMIPIP4       RMIPIP5
              ________      ________      ________      ________      ________
                0.000         0.000         0.000         0.000         0.000


           ALPHA
              RMIPIP6       RMIPIP7       RMIPIP8       RMIPIP9       RMIPIP10
              ________      ________      ________      ________      ________
                0.000         0.000         0.000         0.000         0.000


           ALPHA
              RMIPIP11      RMIPIP12      RMIPIP13      RMIPIP14      RMIPIP15
              ________      ________      ________      ________      ________
                0.000         0.000         0.000         0.000         0.000


           ALPHA
              RMIPIP16      RMIPIP17      RMIPIP18      RMIPIP19      RMIPIP20
              ________      ________      ________      ________      ________
                0.000         0.000         0.000         0.000         0.000


           BETA
              E             A             C             N             O
              ________      ________      ________      ________      ________
 E              0.000         0.000         0.000         0.000         0.000
 A              0.000         0.000         0.000         0.000         0.000
 C              0.000         0.000         0.000         0.000         0.000
 N              0.000         0.000         0.000         0.000         0.000
 O              0.000         0.000         0.000         0.000         0.000
 RMIPIP1        0.000         0.000         0.000         0.000         0.000
 RMIPIP2        0.000         0.000         0.000         0.000         0.000
 RMIPIP3        0.000         0.000         0.000         0.000         0.000
 RMIPIP4        0.000         0.000         0.000         0.000         0.000
 RMIPIP5        0.000         0.000         0.000         0.000         0.000
 RMIPIP6        0.000         0.000         0.000         0.000         0.000
 RMIPIP7        0.000         0.000         0.000         0.000         0.000
 RMIPIP8        0.000         0.000         0.000         0.000         0.000
 RMIPIP9        0.000         0.000         0.000         0.000         0.000
 RMIPIP10       0.000         0.000         0.000         0.000         0.000
 RMIPIP11       0.000         0.000         0.000         0.000         0.000
 RMIPIP12       0.000         0.000         0.000         0.000         0.000
 RMIPIP13       0.000         0.000         0.000         0.000         0.000
 RMIPIP14       0.000         0.000         0.000         0.000         0.000
 RMIPIP15       0.000         0.000         0.000         0.000         0.000
 RMIPIP16       0.000         0.000         0.000         0.000         0.000
 RMIPIP17       0.000         0.000         0.000         0.000         0.000
 RMIPIP18       0.000         0.000         0.000         0.000         0.000
 RMIPIP19       0.000         0.000         0.000         0.000         0.000
 RMIPIP20       0.000         0.000         0.000         0.000         0.000


           BETA
              RMIPIP1       RMIPIP2       RMIPIP3       RMIPIP4       RMIPIP5
              ________      ________      ________      ________      ________
 E              0.000         0.000         0.000         0.000         0.000
 A              0.000         0.000         0.000         0.000         0.000
 C              0.000         0.000         0.000         0.000         0.000
 N              0.000         0.000         0.000         0.000         0.000
 O              0.000         0.000         0.000         0.000         0.000
 RMIPIP1        0.000         0.000         0.000         0.000         0.000
 RMIPIP2        0.100         0.000         0.000         0.000         0.000
 RMIPIP3        0.000         0.100         0.000         0.000         0.000
 RMIPIP4        0.000         0.000         0.100         0.000         0.000
 RMIPIP5        0.000         0.000         0.000         0.100         0.000
 RMIPIP6        0.100         0.000         0.000         0.000         0.100
 RMIPIP7        0.000         0.100         0.000         0.000         0.000
 RMIPIP8        0.000         0.000         0.100         0.000         0.000
 RMIPIP9        0.000         0.000         0.000         0.100         0.000
 RMIPIP10       0.000         0.000         0.000         0.000         0.100
 RMIPIP11       0.000         0.000         0.000         0.000         0.000
 RMIPIP12       0.000         0.000         0.000         0.000         0.000
 RMIPIP13       0.000         0.000         0.000         0.000         0.000
 RMIPIP14       0.000         0.000         0.000         0.000         0.000
 RMIPIP15       0.000         0.000         0.000         0.000         0.000
 RMIPIP16       0.000         0.000         0.000         0.000         0.000
 RMIPIP17       0.000         0.000         0.000         0.000         0.000
 RMIPIP18       0.000         0.000         0.000         0.000         0.000
 RMIPIP19       0.000         0.000         0.000         0.000         0.000
 RMIPIP20       0.000         0.000         0.000         0.000         0.000


           BETA
              RMIPIP6       RMIPIP7       RMIPIP8       RMIPIP9       RMIPIP10
              ________      ________      ________      ________      ________
 E              0.000         0.000         0.000         0.000         0.000
 A              0.000         0.000         0.000         0.000         0.000
 C              0.000         0.000         0.000         0.000         0.000
 N              0.000         0.000         0.000         0.000         0.000
 O              0.000         0.000         0.000         0.000         0.000
 RMIPIP1        0.000         0.000         0.000         0.000         0.000
 RMIPIP2        0.000         0.000         0.000         0.000         0.000
 RMIPIP3        0.000         0.000         0.000         0.000         0.000
 RMIPIP4        0.000         0.000         0.000         0.000         0.000
 RMIPIP5        0.000         0.000         0.000         0.000         0.000
 RMIPIP6        0.000         0.000         0.000         0.000         0.000
 RMIPIP7        0.100         0.000         0.000         0.000         0.000
 RMIPIP8        0.000         0.100         0.000         0.000         0.000
 RMIPIP9        0.000         0.000         0.100         0.000         0.000
 RMIPIP10       0.000         0.000         0.000         0.100         0.000
 RMIPIP11       0.100         0.000         0.000         0.000         0.100
 RMIPIP12       0.000         0.100         0.000         0.000         0.000
 RMIPIP13       0.000         0.000         0.100         0.000         0.000
 RMIPIP14       0.000         0.000         0.000         0.100         0.000
 RMIPIP15       0.000         0.000         0.000         0.000         0.100
 RMIPIP16       0.000         0.000         0.000         0.000         0.000
 RMIPIP17       0.000         0.000         0.000         0.000         0.000
 RMIPIP18       0.000         0.000         0.000         0.000         0.000
 RMIPIP19       0.000         0.000         0.000         0.000         0.000
 RMIPIP20       0.000         0.000         0.000         0.000         0.000


           BETA
              RMIPIP11      RMIPIP12      RMIPIP13      RMIPIP14      RMIPIP15
              ________      ________      ________      ________      ________
 E              0.000         0.000         0.000         0.000         0.000
 A              0.000         0.000         0.000         0.000         0.000
 C              0.000         0.000         0.000         0.000         0.000
 N              0.000         0.000         0.000         0.000         0.000
 O              0.000         0.000         0.000         0.000         0.000
 RMIPIP1        0.000         0.000         0.000         0.000         0.000
 RMIPIP2        0.000         0.000         0.000         0.000         0.000
 RMIPIP3        0.000         0.000         0.000         0.000         0.000
 RMIPIP4        0.000         0.000         0.000         0.000         0.000
 RMIPIP5        0.000         0.000         0.000         0.000         0.000
 RMIPIP6        0.000         0.000         0.000         0.000         0.000
 RMIPIP7        0.000         0.000         0.000         0.000         0.000
 RMIPIP8        0.000         0.000         0.000         0.000         0.000
 RMIPIP9        0.000         0.000         0.000         0.000         0.000
 RMIPIP10       0.000         0.000         0.000         0.000         0.000
 RMIPIP11       0.000         0.000         0.000         0.000         0.000
 RMIPIP12       0.100         0.000         0.000         0.000         0.000
 RMIPIP13       0.000         0.100         0.000         0.000         0.000
 RMIPIP14       0.000         0.000         0.100         0.000         0.000
 RMIPIP15       0.000         0.000         0.000         0.100         0.000
 RMIPIP16       0.100         0.000         0.000         0.000         0.100
 RMIPIP17       0.000         0.100         0.000         0.000         0.000
 RMIPIP18       0.000         0.000         0.100         0.000         0.000
 RMIPIP19       0.000         0.000         0.000         0.100         0.000
 RMIPIP20       0.000         0.000         0.000         0.000         0.100


           BETA
              RMIPIP16      RMIPIP17      RMIPIP18      RMIPIP19      RMIPIP20
              ________      ________      ________      ________      ________
 E              0.000         0.000         0.000         0.000         0.000
 A              0.000         0.000         0.000         0.000         0.000
 C              0.000         0.000         0.000         0.000         0.000
 N              0.000         0.000         0.000         0.000         0.000
 O              0.000         0.000         0.000         0.000         0.000
 RMIPIP1        0.000         0.000         0.000         0.000         0.000
 RMIPIP2        0.000         0.000         0.000         0.000         0.000
 RMIPIP3        0.000         0.000         0.000         0.000         0.000
 RMIPIP4        0.000         0.000         0.000         0.000         0.000
 RMIPIP5        0.000         0.000         0.000         0.000         0.000
 RMIPIP6        0.000         0.000         0.000         0.000         0.000
 RMIPIP7        0.000         0.000         0.000         0.000         0.000
 RMIPIP8        0.000         0.000         0.000         0.000         0.000
 RMIPIP9        0.000         0.000         0.000         0.000         0.000
 RMIPIP10       0.000         0.000         0.000         0.000         0.000
 RMIPIP11       0.000         0.000         0.000         0.000         0.000
 RMIPIP12       0.000         0.000         0.000         0.000         0.000
 RMIPIP13       0.000         0.000         0.000         0.000         0.000
 RMIPIP14       0.000         0.000         0.000         0.000         0.000
 RMIPIP15       0.000         0.000         0.000         0.000         0.000
 RMIPIP16       0.000         0.000         0.000         0.000         0.000
 RMIPIP17       0.100         0.000         0.000         0.000         0.000
 RMIPIP18       0.000         0.100         0.000         0.000         0.000
 RMIPIP19       0.000         0.000         0.100         0.000         0.000
 RMIPIP20       0.000         0.000         0.000         0.100         0.000


           PSI
              E             A             C             N             O
              ________      ________      ________      ________      ________
 E              1.000
 A              0.200         1.000
 C              0.200         0.200         1.000
 N              0.200         0.200         0.200         1.000
 O              0.200         0.200         0.200         0.200         1.000
 RMIPIP1        0.000         0.000         0.000         0.000         0.000
 RMIPIP2        0.000         0.000         0.000         0.000         0.000
 RMIPIP3        0.000         0.000         0.000         0.000         0.000
 RMIPIP4        0.000         0.000         0.000         0.000         0.000
 RMIPIP5        0.000         0.000         0.000         0.000         0.000
 RMIPIP6        0.000         0.000         0.000         0.000         0.000
 RMIPIP7        0.000         0.000         0.000         0.000         0.000
 RMIPIP8        0.000         0.000         0.000         0.000         0.000
 RMIPIP9        0.000         0.000         0.000         0.000         0.000
 RMIPIP10       0.000         0.000         0.000         0.000         0.000
 RMIPIP11       0.000         0.000         0.000         0.000         0.000
 RMIPIP12       0.000         0.000         0.000         0.000         0.000
 RMIPIP13       0.000         0.000         0.000         0.000         0.000
 RMIPIP14       0.000         0.000         0.000         0.000         0.000
 RMIPIP15       0.000         0.000         0.000         0.000         0.000
 RMIPIP16       0.000         0.000         0.000         0.000         0.000
 RMIPIP17       0.000         0.000         0.000         0.000         0.000
 RMIPIP18       0.000         0.000         0.000         0.000         0.000
 RMIPIP19       0.000         0.000         0.000         0.000         0.000
 RMIPIP20       0.000         0.000         0.000         0.000         0.000


           PSI
              RMIPIP1       RMIPIP2       RMIPIP3       RMIPIP4       RMIPIP5
              ________      ________      ________      ________      ________
 RMIPIP1        0.360
 RMIPIP2        0.000         0.360
 RMIPIP3        0.000         0.000         0.360
 RMIPIP4        0.000         0.000         0.000         0.360
 RMIPIP5        0.000         0.000         0.000         0.000         0.360
 RMIPIP6        0.000         0.000         0.000         0.000         0.000
 RMIPIP7        0.000         0.000         0.000         0.000         0.000
 RMIPIP8        0.000         0.000         0.000         0.000         0.000
 RMIPIP9        0.000         0.000         0.000         0.000         0.000
 RMIPIP10       0.000         0.000         0.000         0.000         0.000
 RMIPIP11       0.000         0.000         0.000         0.000         0.000
 RMIPIP12       0.000         0.000         0.000         0.000         0.000
 RMIPIP13       0.000         0.000         0.000         0.000         0.000
 RMIPIP14       0.000         0.000         0.000         0.000         0.000
 RMIPIP15       0.000         0.000         0.000         0.000         0.000
 RMIPIP16       0.000         0.000         0.000         0.000         0.000
 RMIPIP17       0.000         0.000         0.000         0.000         0.000
 RMIPIP18       0.000         0.000         0.000         0.000         0.000
 RMIPIP19       0.000         0.000         0.000         0.000         0.000
 RMIPIP20       0.000         0.000         0.000         0.000         0.000


           PSI
              RMIPIP6       RMIPIP7       RMIPIP8       RMIPIP9       RMIPIP10
              ________      ________      ________      ________      ________
 RMIPIP6        0.360
 RMIPIP7        0.000         0.360
 RMIPIP8        0.000         0.000         0.360
 RMIPIP9        0.000         0.000         0.000         0.360
 RMIPIP10       0.000         0.000         0.000         0.000         0.360
 RMIPIP11       0.000         0.000         0.000         0.000         0.000
 RMIPIP12       0.000         0.000         0.000         0.000         0.000
 RMIPIP13       0.000         0.000         0.000         0.000         0.000
 RMIPIP14       0.000         0.000         0.000         0.000         0.000
 RMIPIP15       0.000         0.000         0.000         0.000         0.000
 RMIPIP16       0.000         0.000         0.000         0.000         0.000
 RMIPIP17       0.000         0.000         0.000         0.000         0.000
 RMIPIP18       0.000         0.000         0.000         0.000         0.000
 RMIPIP19       0.000         0.000         0.000         0.000         0.000
 RMIPIP20       0.000         0.000         0.000         0.000         0.000


           PSI
              RMIPIP11      RMIPIP12      RMIPIP13      RMIPIP14      RMIPIP15
              ________      ________      ________      ________      ________
 RMIPIP11       0.360
 RMIPIP12       0.000         0.360
 RMIPIP13       0.000         0.000         0.360
 RMIPIP14       0.000         0.000         0.000         0.360
 RMIPIP15       0.000         0.000         0.000         0.000         0.360
 RMIPIP16       0.000         0.000         0.000         0.000         0.000
 RMIPIP17       0.000         0.000         0.000         0.000         0.000
 RMIPIP18       0.000         0.000         0.000         0.000         0.000
 RMIPIP19       0.000         0.000         0.000         0.000         0.000
 RMIPIP20       0.000         0.000         0.000         0.000         0.000


           PSI
              RMIPIP16      RMIPIP17      RMIPIP18      RMIPIP19      RMIPIP20
              ________      ________      ________      ________      ________
 RMIPIP16       0.360
 RMIPIP17       0.000         0.360
 RMIPIP18       0.000         0.000         0.360
 RMIPIP19       0.000         0.000         0.000         0.360
 RMIPIP20       0.000         0.000         0.000         0.000         0.360


TECHNICAL 9 OUTPUT

  Error messages for each replication (if any)


DIAGRAM INFORMATION

  Mplus diagrams are currently not available for Monte Carlo analysis.
  No diagram output was produced.


     Beginning Time:  14:53:39
        Ending Time:  14:54:52
       Elapsed Time:  00:01:13


MUTHEN & MUTHEN
3463 Stoner Ave.
Los Angeles, CA  90066

Tel: (310) 391-9971
Fax: (310) 391-8971
Web: www.StatModel.com
Support: Support@StatModel.com

Copyright (c) 1998-2019 Muthen & Muthen
