# Supplementary material for: Modeling Measurement as a Sequential Process: Autoregressive Confirmatory Factor Analysis (AR-CFA)
Source: Front Psychol. 2019 Sep 20;10:2108. doi: 10.3389/fpsyg.2019.02108 (PMC6763968; doi:10.3389/fpsyg.2019.02108)
Supplement: Supplementary file 3 [file Data_Sheet_2.ZIP › Online Appendix D/AR-CFA pop run as CFA and ARCFA/sample 1000/ar-cfa (ar=0.2, n=1000) analyzed as cfa.out]

Mplus VERSION 8.3
MUTHEN & MUTHEN
08/05/2019  11:36 AM

INPUT INSTRUCTIONS

  title:	this is an example of a CFA with continuous factor indicators

  montecarlo:
  	names = mipip1-mipip20; !AR-CFA  using varaible names from our data and simulation values
  	nobs = 1000; ! 250, 500, 1000
  	nreps = 1000;
      seed=32502;

  model montecarlo:
  	
      E by mipip1*.8
      mipip6*.8
      mipip11*.8
      mipip16*.8; !factor loadings starting value .8

      A by mipip2*.8
      mipip7*.8
      mipip12*.8
      mipip17*.8;

      C by mipip3*.8
      mipip8*.8
      mipip13*.8
      mipip18*.8;

      N by mipip4*.8
      mipip9*.8
      mipip14*.8
      mipip19*.8;

      O BY mipip5*.8
      mipip10*.8
      mipip15*.8
      mipip20*.8;

      rmipip1 by mipip1@1; ! The latent residual is now rmipip with a 'factor loading' of 1
      mipip1@0; ! Item residual fixed to zero
      rmipip2 by mipip2@1;
      mipip2@0;
      rmipip3 by mipip3@1;
      mipip3@0;
      rmipip4 by mipip4@1;
      mipip4@0;
      rmipip5 by mipip5@1;
      mipip5@0;
      rmipip6 by mipip6@1;
      mipip6@0;
      rmipip7 by mipip7@1;
      mipip7@0;
      rmipip8 by mipip8@1;
      mipip8@0;
      rmipip9 by mipip9@1;
      mipip9@0;
      rmipip10 by mipip10@1;
      mipip10@0;
      rmipip11 by mipip11@1;
      mipip11@0;
      rmipip12 by mipip12@1;
      mipip12@0;
      rmipip13 by mipip13@1;
      mipip13@0;
      rmipip14 by mipip14@1;
      mipip14@0;
      rmipip15 by mipip15@1;
      mipip15@0;
      rmipip16 by mipip16@1;
      mipip16@0;
      rmipip17 by mipip17@1;
      mipip17@0;
      rmipip18 by mipip18@1;
      mipip18@0;
      rmipip19 by mipip19@1;
      mipip19@0;
      rmipip20 by mipip20@1;
      mipip20@0;

      E A C N O with rmipip1@0;
      ! Fix correlation of factors and first residual to 0, else it's estimated

      rmipip1*.36;
      ! first residual variance set to .36
      rmipip2*.36;
      ! second residual variances set to .32 for AR-CFA effect of .2 (Between)
      rmipip3-rmipip20*.36;
      ! remaining residual variances set to account for Between and Within AR

      E*1 A*1 C*1 N*1 O*1; !factor variances set to 1
      E A C N O with E*.2 A*.2 C*.2 N*.2 O*.2;

  ! Lagged Between-construct AR terms representing context effects are as follows:
  rmipip2-rmipip20 pon rmipip1-rmipip19*.2; ! 0, .1, .2, .3

  ! E terms : Within-construct AR terms for E items
   rmipip6 on rmipip1*0.2; ! 0, .1, .2, .3
   rmipip11 on rmipip6*0.2;
   rmipip16 on rmipip11*0.2;
  ! A terms : Within-construct AR terms for A items
  rmipip7 on rmipip2*0.2; ! 0, .1, .2, .3
  rmipip12 on rmipip7*0.2;
  rmipip17 on rmipip12*0.2;
  ! C terms : Within-construct AR terms for C items
  rmipip8 on rmipip3*0.2; ! 0, .1, .2, .3
  rmipip13 on rmipip8*0.2;
  rmipip18 on rmipip13*0.2;
  ! N terms: Within-construct AR terms for N items
  rmipip9 on rmipip4*0.2; ! 0, .1, .2, .3
  rmipip14 on rmipip9*0.2;
  rmipip19 on rmipip14*0.2;
  ! O terms: Within-construct AR terms for O items
   rmipip10 on rmipip5*0.2; ! 0, .1, .2, .3
   rmipip15 on rmipip10*0.2;
   rmipip20 on rmipip15*0.2;

  model:	! CFA


    E by mipip1* mipip6 mipip11 mipip16;
    A by mipip2* mipip7 mipip12 mipip17;
    C by mipip3* mipip8 mipip13 mipip18;
    N by mipip4* mipip9 mipip14 mipip19;
    O BY mipip5* mipip10 mipip15 mipip20;
    E@1 A@1 C@1 N@1 O@1;

  output:
  	tech9 stdyx;


*** WARNING in OUTPUT command
  STANDARDIZED option is not available for MONTECARLO.
  Request for STANDARDIZED is ignored.
   1 WARNING(S) FOUND IN THE INPUT INSTRUCTIONS


this is an example of a CFA with continuous factor indicators

SUMMARY OF ANALYSIS

Number of groups                                                 1
Number of observations                                        1000

Number of replications
    Requested                                                 1000
    Completed                                                 1000
Value of seed                                                32502

Number of dependent variables                                   20
Number of independent variables                                  0
Number of continuous latent variables                            5

Observed dependent variables

  Continuous
   MIPIP1      MIPIP2      MIPIP3      MIPIP4      MIPIP5      MIPIP6
   MIPIP7      MIPIP8      MIPIP9      MIPIP10     MIPIP11     MIPIP12
   MIPIP13     MIPIP14     MIPIP15     MIPIP16     MIPIP17     MIPIP18
   MIPIP19     MIPIP20

Continuous latent variables
   E           A           C           N           O


Estimator                                                       ML
Information matrix                                        OBSERVED
Maximum number of iterations                                  1000
Convergence criterion                                    0.500D-04
Maximum number of steepest descent iterations                   20


SAMPLE STATISTICS FOR THE FIRST REPLICATION


     SAMPLE STATISTICS


           Means
              MIPIP1        MIPIP2        MIPIP3        MIPIP4        MIPIP5
              ________      ________      ________      ________      ________
               -0.032         0.020        -0.012        -0.064         0.017


           Means
              MIPIP6        MIPIP7        MIPIP8        MIPIP9        MIPIP10
              ________      ________      ________      ________      ________
               -0.026         0.039        -0.016        -0.067         0.019


           Means
              MIPIP11       MIPIP12       MIPIP13       MIPIP14       MIPIP15
              ________      ________      ________      ________      ________
               -0.054         0.009        -0.018        -0.066        -0.022


           Means
              MIPIP16       MIPIP17       MIPIP18       MIPIP19       MIPIP20
              ________      ________      ________      ________      ________
               -0.051        -0.024        -0.008        -0.072         0.003


           Covariances
              MIPIP1        MIPIP2        MIPIP3        MIPIP4        MIPIP5
              ________      ________      ________      ________      ________
 MIPIP1         1.024
 MIPIP2         0.223         1.055
 MIPIP3         0.148         0.230         1.038
 MIPIP4         0.160         0.182         0.214         0.981
 MIPIP5         0.175         0.134         0.110         0.183         1.010
 MIPIP6         0.756         0.187         0.139         0.180         0.231
 MIPIP7         0.182         0.754         0.186         0.171         0.159
 MIPIP8         0.141         0.220         0.765         0.168         0.173
 MIPIP9         0.143         0.166         0.171         0.681         0.182
 MIPIP10        0.162         0.133         0.078         0.140         0.727
 MIPIP11        0.705         0.125         0.079         0.181         0.172
 MIPIP12        0.165         0.683         0.182         0.165         0.115
 MIPIP13        0.105         0.166         0.656         0.154         0.124
 MIPIP14        0.126         0.182         0.151         0.651         0.121
 MIPIP15        0.162         0.120         0.106         0.111         0.656
 MIPIP16        0.670         0.130         0.076         0.150         0.189
 MIPIP17        0.157         0.669         0.167         0.162         0.137
 MIPIP18        0.119         0.122         0.646         0.119         0.127
 MIPIP19        0.118         0.185         0.099         0.615         0.138
 MIPIP20        0.140         0.137         0.102         0.099         0.677


           Covariances
              MIPIP6        MIPIP7        MIPIP8        MIPIP9        MIPIP10
              ________      ________      ________      ________      ________
 MIPIP6         1.060
 MIPIP7         0.234         1.049
 MIPIP8         0.169         0.265         1.093
 MIPIP9         0.178         0.200         0.246         1.025
 MIPIP10        0.166         0.134         0.128         0.235         1.073
 MIPIP11        0.753         0.130         0.108         0.169         0.255
 MIPIP12        0.187         0.724         0.200         0.165         0.172
 MIPIP13        0.123         0.155         0.734         0.185         0.108
 MIPIP14        0.164         0.160         0.174         0.699         0.121
 MIPIP15        0.158         0.131         0.188         0.162         0.698
 MIPIP16        0.689         0.138         0.118         0.120         0.201
 MIPIP17        0.197         0.681         0.180         0.158         0.125
 MIPIP18        0.150         0.111         0.666         0.161         0.108
 MIPIP19        0.177         0.159         0.129         0.634         0.131
 MIPIP20        0.147         0.119         0.158         0.146         0.689


           Covariances
              MIPIP11       MIPIP12       MIPIP13       MIPIP14       MIPIP15
              ________      ________      ________      ________      ________
 MIPIP11        1.112
 MIPIP12        0.234         1.010
 MIPIP13        0.102         0.223         0.999
 MIPIP14        0.144         0.181         0.227         1.030
 MIPIP15        0.183         0.136         0.170         0.186         1.025
 MIPIP16        0.788         0.169         0.111         0.124         0.244
 MIPIP17        0.184         0.724         0.208         0.154         0.137
 MIPIP18        0.107         0.139         0.697         0.152         0.155
 MIPIP19        0.160         0.187         0.178         0.731         0.129
 MIPIP20        0.157         0.117         0.147         0.127         0.753


           Covariances
              MIPIP16       MIPIP17       MIPIP18       MIPIP19       MIPIP20
              ________      ________      ________      ________      ________
 MIPIP16        1.103
 MIPIP17        0.218         1.020
 MIPIP18        0.153         0.225         1.025
 MIPIP19        0.163         0.173         0.195         1.041
 MIPIP20        0.205         0.121         0.142         0.183         1.113


           Correlations
              MIPIP1        MIPIP2        MIPIP3        MIPIP4        MIPIP5
              ________      ________      ________      ________      ________
 MIPIP1         1.000
 MIPIP2         0.215         1.000
 MIPIP3         0.144         0.219         1.000
 MIPIP4         0.160         0.178         0.212         1.000
 MIPIP5         0.172         0.129         0.107         0.184         1.000
 MIPIP6         0.725         0.177         0.133         0.176         0.223
 MIPIP7         0.175         0.717         0.178         0.168         0.155
 MIPIP8         0.134         0.205         0.718         0.163         0.165
 MIPIP9         0.140         0.160         0.165         0.679         0.179
 MIPIP10        0.155         0.125         0.074         0.136         0.698
 MIPIP11        0.661         0.116         0.073         0.173         0.163
 MIPIP12        0.163         0.661         0.177         0.166         0.114
 MIPIP13        0.104         0.161         0.644         0.156         0.124
 MIPIP14        0.123         0.174         0.146         0.647         0.118
 MIPIP15        0.158         0.115         0.103         0.111         0.645
 MIPIP16        0.631         0.121         0.071         0.145         0.179
 MIPIP17        0.154         0.645         0.162         0.162         0.135
 MIPIP18        0.116         0.117         0.627         0.119         0.125
 MIPIP19        0.115         0.176         0.096         0.609         0.134
 MIPIP20        0.131         0.127         0.095         0.095         0.639


           Correlations
              MIPIP6        MIPIP7        MIPIP8        MIPIP9        MIPIP10
              ________      ________      ________      ________      ________
 MIPIP6         1.000
 MIPIP7         0.222         1.000
 MIPIP8         0.157         0.247         1.000
 MIPIP9         0.171         0.193         0.233         1.000
 MIPIP10        0.156         0.126         0.118         0.224         1.000
 MIPIP11        0.693         0.120         0.098         0.158         0.233
 MIPIP12        0.181         0.704         0.190         0.162         0.165
 MIPIP13        0.119         0.152         0.702         0.182         0.104
 MIPIP14        0.157         0.154         0.164         0.680         0.115
 MIPIP15        0.151         0.126         0.177         0.158         0.666
 MIPIP16        0.637         0.129         0.107         0.113         0.185
 MIPIP17        0.189         0.658         0.171         0.155         0.120
 MIPIP18        0.143         0.107         0.629         0.157         0.103
 MIPIP19        0.169         0.152         0.121         0.614         0.124
 MIPIP20        0.136         0.110         0.143         0.136         0.631


           Correlations
              MIPIP11       MIPIP12       MIPIP13       MIPIP14       MIPIP15
              ________      ________      ________      ________      ________
 MIPIP11        1.000
 MIPIP12        0.221         1.000
 MIPIP13        0.097         0.222         1.000
 MIPIP14        0.135         0.177         0.224         1.000
 MIPIP15        0.172         0.134         0.168         0.181         1.000
 MIPIP16        0.711         0.160         0.106         0.116         0.230
 MIPIP17        0.172         0.713         0.206         0.150         0.134
 MIPIP18        0.100         0.136         0.689         0.148         0.151
 MIPIP19        0.149         0.183         0.175         0.706         0.125
 MIPIP20        0.141         0.111         0.140         0.118         0.706


           Correlations
              MIPIP16       MIPIP17       MIPIP18       MIPIP19       MIPIP20
              ________      ________      ________      ________      ________
 MIPIP16        1.000
 MIPIP17        0.206         1.000
 MIPIP18        0.144         0.220         1.000
 MIPIP19        0.152         0.168         0.189         1.000
 MIPIP20        0.185         0.113         0.133         0.170         1.000


MODEL FIT INFORMATION

Number of Free Parameters                       70

Loglikelihood

    H0 Value

        Mean                            -22923.409
        Std Dev                             99.360
        Number of successful computations     1000

             Proportions                   Percentiles
        Expected    Observed         Expected       Observed
           0.990       0.987       -23154.552     -23165.060
           0.980       0.982       -23127.466     -23124.965
           0.950       0.961       -23086.847     -23076.976
           0.900       0.908       -23050.750     -23048.274
           0.800       0.798       -23007.031     -23007.844
           0.700       0.693       -22975.514     -22977.558
           0.500       0.491       -22923.409     -22924.787
           0.300       0.307       -22871.305     -22868.897
           0.200       0.206       -22839.788     -22837.980
           0.100       0.098       -22796.069     -22796.527
           0.050       0.047       -22759.971     -22763.056
           0.020       0.018       -22719.353     -22723.505
           0.010       0.011       -22692.267     -22689.693

    H1 Value

        Mean                            -22494.271
        Std Dev                             96.557
        Number of successful computations     1000

             Proportions                   Percentiles
        Expected    Observed         Expected       Observed
           0.990       0.990       -22718.892     -22718.988
           0.980       0.979       -22692.570     -22695.249
           0.950       0.957       -22653.098     -22647.654
           0.900       0.897       -22618.018     -22620.481
           0.800       0.797       -22575.533     -22576.641
           0.700       0.687       -22544.905     -22549.691
           0.500       0.500       -22494.271     -22494.334
           0.300       0.304       -22443.636     -22441.609
           0.200       0.205       -22413.008     -22411.088
           0.100       0.094       -22370.523     -22372.112
           0.050       0.045       -22335.443     -22345.279
           0.020       0.021       -22295.971     -22293.272
           0.010       0.012       -22269.649     -22266.350

Information Criteria

    Akaike (AIC)

        Mean                             45986.819
        Std Dev                            198.721
        Number of successful computations     1000

             Proportions                   Percentiles
        Expected    Observed         Expected       Observed
           0.990       0.989        45524.535      45518.548
           0.980       0.982        45578.706      45583.102
           0.950       0.953        45659.943      45666.021
           0.900       0.902        45732.138      45732.394
           0.800       0.794        45819.575      45815.675
           0.700       0.693        45882.610      45877.645
           0.500       0.509        45986.819      45989.344
           0.300       0.307        46091.028      46094.423
           0.200       0.202        46154.062      46155.057
           0.100       0.092        46241.499      46235.263
           0.050       0.039        46313.695      46290.989
           0.020       0.018        46394.932      46382.712
           0.010       0.013        46449.103      46470.031

    Bayesian (BIC)

        Mean                             46330.362
        Std Dev                            198.721
        Number of successful computations     1000

             Proportions                   Percentiles
        Expected    Observed         Expected       Observed
           0.990       0.989        45868.077      45862.091
           0.980       0.982        45922.249      45926.645
           0.950       0.953        46003.486      46009.564
           0.900       0.902        46075.681      46075.937
           0.800       0.794        46163.118      46159.218
           0.700       0.693        46226.152      46221.188
           0.500       0.509        46330.362      46332.887
           0.300       0.307        46434.571      46437.966
           0.200       0.202        46497.605      46498.600
           0.100       0.092        46585.042      46578.806
           0.050       0.039        46657.238      46634.532
           0.020       0.018        46738.475      46726.255
           0.010       0.013        46792.646      46813.574

    Sample-Size Adjusted BIC (n* = (n + 2) / 24)

        Mean                             46108.038
        Std Dev                            198.721
        Number of successful computations     1000

             Proportions                   Percentiles
        Expected    Observed         Expected       Observed
           0.990       0.989        45645.753      45639.767
           0.980       0.982        45699.925      45704.321
           0.950       0.953        45781.162      45787.240
           0.900       0.902        45853.357      45853.613
           0.800       0.794        45940.794      45936.894
           0.700       0.693        46003.829      45998.864
           0.500       0.509        46108.038      46110.563
           0.300       0.307        46212.247      46215.642
           0.200       0.202        46275.281      46276.276
           0.100       0.092        46362.718      46356.482
           0.050       0.039        46434.914      46412.208
           0.020       0.018        46516.151      46503.931
           0.010       0.013        46570.322      46591.250

Chi-Square Test of Model Fit

        Degrees of freedom                     160

        Mean                               858.278
        Std Dev                             56.981
        Number of successful computations     1000

             Proportions                   Percentiles
        Expected    Observed         Expected       Observed
           0.990       1.000          121.346        721.108
           0.980       1.000          125.440        739.635
           0.950       1.000          131.756        763.016
           0.900       1.000          137.546        786.366
           0.800       1.000          144.783        810.308
           0.700       1.000          150.158        830.519
           0.500       1.000          159.334        856.723
           0.300       1.000          168.876        884.184
           0.200       1.000          174.828        907.741
           0.100       1.000          183.311        932.131
           0.050       1.000          190.516        956.375
           0.020       1.000          198.846        974.446
           0.010       1.000          204.530        985.656

RMSEA (Root Mean Square Error Of Approximation)

        Mean                                 0.066
        Std Dev                              0.003
        Number of successful computations     1000

             Proportions                   Percentiles
        Expected    Observed         Expected       Observed
           0.990       0.986            0.060          0.059
           0.980       0.978            0.060          0.060
           0.950       0.943            0.062          0.061
           0.900       0.904            0.063          0.063
           0.800       0.804            0.064          0.064
           0.700       0.714            0.065          0.065
           0.500       0.498            0.066          0.066
           0.300       0.289            0.067          0.067
           0.200       0.210            0.068          0.068
           0.100       0.100            0.069          0.069
           0.050       0.057            0.070          0.071
           0.020       0.017            0.072          0.071
           0.010       0.009            0.072          0.072

SRMR (Standardized Root Mean Square Residual)

        Mean                                 0.026
        Std Dev                              0.001
        Number of successful computations     1000

             Proportions                   Percentiles
        Expected    Observed         Expected       Observed
           0.990       0.994            0.023          0.023
           0.980       0.986            0.023          0.024
           0.950       0.958            0.024          0.024
           0.900       0.909            0.024          0.024
           0.800       0.790            0.025          0.025
           0.700       0.688            0.025          0.025
           0.500       0.486            0.026          0.026
           0.300       0.297            0.027          0.027
           0.200       0.197            0.027          0.027
           0.100       0.104            0.027          0.028
           0.050       0.060            0.028          0.028
           0.020       0.021            0.028          0.028
           0.010       0.014            0.029          0.029


MODEL RESULTS

                              ESTIMATES              S. E.     M. S. E.  95%  % Sig
                 Population   Average   Std. Dev.   Average             Cover Coeff
 E        BY
  MIPIP1              1.000     0.7988     0.0278     0.0274     0.0412 0.000 1.000
  MIPIP6              1.000     0.8468     0.0267     0.0272     0.0242 0.000 1.000
  MIPIP11             1.000     0.8505     0.0268     0.0272     0.0231 0.001 1.000
  MIPIP16             1.000     0.8078     0.0285     0.0279     0.0377 0.000 1.000

 A        BY
  MIPIP2              1.000     0.8038     0.0276     0.0276     0.0393 0.000 1.000
  MIPIP7              1.000     0.8488     0.0259     0.0272     0.0235 0.000 1.000
  MIPIP12             1.000     0.8521     0.0275     0.0272     0.0226 0.000 1.000
  MIPIP17             1.000     0.8072     0.0281     0.0279     0.0380 0.000 1.000

 C        BY
  MIPIP3              1.000     0.8065     0.0274     0.0276     0.0382 0.000 1.000
  MIPIP8              1.000     0.8517     0.0272     0.0272     0.0227 0.000 1.000
  MIPIP13             1.000     0.8524     0.0281     0.0272     0.0226 0.000 1.000
  MIPIP18             1.000     0.8082     0.0282     0.0279     0.0376 0.000 1.000

 N        BY
  MIPIP4              1.000     0.8041     0.0270     0.0276     0.0391 0.000 1.000
  MIPIP9              1.000     0.8501     0.0275     0.0272     0.0232 0.000 1.000
  MIPIP14             1.000     0.8506     0.0271     0.0272     0.0230 0.000 1.000
  MIPIP19             1.000     0.8071     0.0281     0.0279     0.0380 0.000 1.000

 O        BY
  MIPIP5              1.000     0.8058     0.0272     0.0276     0.0384 0.000 1.000
  MIPIP10             1.000     0.8529     0.0269     0.0272     0.0224 0.000 1.000
  MIPIP15             1.000     0.8520     0.0282     0.0272     0.0227 0.000 1.000
  MIPIP20             1.000     0.8060     0.0284     0.0279     0.0384 0.000 1.000

 A        WITH
  E                   0.000     0.2315     0.0346     0.0338     0.0548 0.000 1.000

 C        WITH
  E                   0.000     0.1995     0.0345     0.0342     0.0410 0.000 1.000
  A                   0.000     0.2333     0.0347     0.0337     0.0556 0.000 1.000

 N        WITH
  E                   0.000     0.1961     0.0341     0.0342     0.0396 0.000 1.000
  A                   0.000     0.1977     0.0336     0.0342     0.0402 0.000 1.000
  C                   0.000     0.2332     0.0342     0.0337     0.0555 0.000 1.000

 O        WITH
  E                   0.000     0.2241     0.0345     0.0339     0.0514 0.000 1.000
  A                   0.000     0.1976     0.0345     0.0342     0.0402 0.000 1.000
  C                   0.000     0.1996     0.0345     0.0342     0.0410 0.000 1.000
  N                   0.000     0.2326     0.0331     0.0338     0.0552 0.000 1.000

 Intercepts
  MIPIP1              0.000     0.0006     0.0305     0.0316     0.0009 0.961 0.039
  MIPIP2              0.000    -0.0012     0.0320     0.0318     0.0010 0.949 0.051
  MIPIP3              0.000     0.0001     0.0305     0.0319     0.0009 0.961 0.039
  MIPIP4              0.000    -0.0006     0.0324     0.0318     0.0011 0.950 0.050
  MIPIP5              0.000    -0.0002     0.0326     0.0319     0.0011 0.942 0.058
  MIPIP6              0.000     0.0012     0.0329     0.0320     0.0011 0.939 0.061
  MIPIP7              0.000    -0.0003     0.0333     0.0321     0.0011 0.937 0.063
  MIPIP8              0.000     0.0009     0.0323     0.0321     0.0010 0.954 0.046
  MIPIP9              0.000    -0.0009     0.0328     0.0321     0.0011 0.937 0.063
  MIPIP10             0.000     0.0002     0.0325     0.0322     0.0011 0.945 0.055
  MIPIP11             0.000     0.0020     0.0336     0.0321     0.0011 0.932 0.068
  MIPIP12             0.000    -0.0003     0.0336     0.0321     0.0011 0.939 0.061
  MIPIP13             0.000     0.0006     0.0321     0.0321     0.0010 0.950 0.050
  MIPIP14             0.000     0.0009     0.0319     0.0321     0.0010 0.946 0.054
  MIPIP15             0.000     0.0001     0.0314     0.0321     0.0010 0.954 0.046
  MIPIP16             0.000     0.0005     0.0324     0.0321     0.0010 0.949 0.051
  MIPIP17             0.000    -0.0003     0.0333     0.0321     0.0011 0.940 0.060
  MIPIP18             0.000     0.0012     0.0321     0.0321     0.0010 0.957 0.043
  MIPIP19             0.000     0.0008     0.0327     0.0321     0.0011 0.949 0.051
  MIPIP20             0.000     0.0012     0.0330     0.0321     0.0011 0.941 0.059

 Variances
  E                   1.000     1.0000     0.0000     0.0000     0.0000 1.000 0.000
  A                   1.000     1.0000     0.0000     0.0000     0.0000 1.000 0.000
  C                   1.000     1.0000     0.0000     0.0000     0.0000 1.000 0.000
  N                   1.000     1.0000     0.0000     0.0000     0.0000 1.000 0.000
  O                   1.000     1.0000     0.0000     0.0000     0.0000 1.000 0.000

 Residual Variances
  MIPIP1              0.500     0.3586     0.0203     0.0209     0.0204 0.000 1.000
  MIPIP2              0.500     0.3681     0.0216     0.0214     0.0179 0.000 1.000
  MIPIP3              0.500     0.3668     0.0216     0.0213     0.0182 0.000 1.000
  MIPIP4              0.500     0.3667     0.0213     0.0213     0.0182 0.000 1.000
  MIPIP5              0.500     0.3665     0.0210     0.0213     0.0183 0.000 1.000
  MIPIP6              0.500     0.3082     0.0202     0.0198     0.0372 0.000 1.000
  MIPIP7              0.500     0.3078     0.0207     0.0199     0.0374 0.000 1.000
  MIPIP8              0.500     0.3068     0.0201     0.0199     0.0377 0.000 1.000
  MIPIP9              0.500     0.3070     0.0201     0.0199     0.0377 0.000 1.000
  MIPIP10             0.500     0.3061     0.0202     0.0199     0.0380 0.000 1.000
  MIPIP11             0.500     0.3054     0.0192     0.0198     0.0383 0.000 1.000
  MIPIP12             0.500     0.3058     0.0208     0.0199     0.0381 0.000 1.000
  MIPIP13             0.500     0.3067     0.0186     0.0199     0.0377 0.000 1.000
  MIPIP14             0.500     0.3061     0.0195     0.0199     0.0380 0.000 1.000
  MIPIP15             0.500     0.3067     0.0200     0.0199     0.0378 0.000 1.000
  MIPIP16             0.500     0.3770     0.0218     0.0218     0.0156 0.000 1.000
  MIPIP17             0.500     0.3783     0.0220     0.0218     0.0153 0.000 1.000
  MIPIP18             0.500     0.3800     0.0223     0.0219     0.0149 0.003 1.000
  MIPIP19             0.500     0.3811     0.0218     0.0220     0.0146 0.000 1.000
  MIPIP20             0.500     0.3822     0.0220     0.0220     0.0144 0.001 1.000


QUALITY OF NUMERICAL RESULTS

     Average Condition Number for the Information Matrix      0.444E-01
       (ratio of smallest to largest eigenvalue)


TECHNICAL OUTPUT


     PARAMETER SPECIFICATION


           NU
              MIPIP1        MIPIP2        MIPIP3        MIPIP4        MIPIP5
              ________      ________      ________      ________      ________
                  1             2             3             4             5


           NU
              MIPIP6        MIPIP7        MIPIP8        MIPIP9        MIPIP10
              ________      ________      ________      ________      ________
                  6             7             8             9            10


           NU
              MIPIP11       MIPIP12       MIPIP13       MIPIP14       MIPIP15
              ________      ________      ________      ________      ________
                 11            12            13            14            15


           NU
              MIPIP16       MIPIP17       MIPIP18       MIPIP19       MIPIP20
              ________      ________      ________      ________      ________
                 16            17            18            19            20


           LAMBDA
              E             A             C             N             O
              ________      ________      ________      ________      ________
 MIPIP1            21             0             0             0             0
 MIPIP2             0            22             0             0             0
 MIPIP3             0             0            23             0             0
 MIPIP4             0             0             0            24             0
 MIPIP5             0             0             0             0            25
 MIPIP6            26             0             0             0             0
 MIPIP7             0            27             0             0             0
 MIPIP8             0             0            28             0             0
 MIPIP9             0             0             0            29             0
 MIPIP10            0             0             0             0            30
 MIPIP11           31             0             0             0             0
 MIPIP12            0            32             0             0             0
 MIPIP13            0             0            33             0             0
 MIPIP14            0             0             0            34             0
 MIPIP15            0             0             0             0            35
 MIPIP16           36             0             0             0             0
 MIPIP17            0            37             0             0             0
 MIPIP18            0             0            38             0             0
 MIPIP19            0             0             0            39             0
 MIPIP20            0             0             0             0            40


           THETA
              MIPIP1        MIPIP2        MIPIP3        MIPIP4        MIPIP5
              ________      ________      ________      ________      ________
 MIPIP1            41
 MIPIP2             0            42
 MIPIP3             0             0            43
 MIPIP4             0             0             0            44
 MIPIP5             0             0             0             0            45
 MIPIP6             0             0             0             0             0
 MIPIP7             0             0             0             0             0
 MIPIP8             0             0             0             0             0
 MIPIP9             0             0             0             0             0
 MIPIP10            0             0             0             0             0
 MIPIP11            0             0             0             0             0
 MIPIP12            0             0             0             0             0
 MIPIP13            0             0             0             0             0
 MIPIP14            0             0             0             0             0
 MIPIP15            0             0             0             0             0
 MIPIP16            0             0             0             0             0
 MIPIP17            0             0             0             0             0
 MIPIP18            0             0             0             0             0
 MIPIP19            0             0             0             0             0
 MIPIP20            0             0             0             0             0


           THETA
              MIPIP6        MIPIP7        MIPIP8        MIPIP9        MIPIP10
              ________      ________      ________      ________      ________
 MIPIP6            46
 MIPIP7             0            47
 MIPIP8             0             0            48
 MIPIP9             0             0             0            49
 MIPIP10            0             0             0             0            50
 MIPIP11            0             0             0             0             0
 MIPIP12            0             0             0             0             0
 MIPIP13            0             0             0             0             0
 MIPIP14            0             0             0             0             0
 MIPIP15            0             0             0             0             0
 MIPIP16            0             0             0             0             0
 MIPIP17            0             0             0             0             0
 MIPIP18            0             0             0             0             0
 MIPIP19            0             0             0             0             0
 MIPIP20            0             0             0             0             0


           THETA
              MIPIP11       MIPIP12       MIPIP13       MIPIP14       MIPIP15
              ________      ________      ________      ________      ________
 MIPIP11           51
 MIPIP12            0            52
 MIPIP13            0             0            53
 MIPIP14            0             0             0            54
 MIPIP15            0             0             0             0            55
 MIPIP16            0             0             0             0             0
 MIPIP17            0             0             0             0             0
 MIPIP18            0             0             0             0             0
 MIPIP19            0             0             0             0             0
 MIPIP20            0             0             0             0             0


           THETA
              MIPIP16       MIPIP17       MIPIP18       MIPIP19       MIPIP20
              ________      ________      ________      ________      ________
 MIPIP16           56
 MIPIP17            0            57
 MIPIP18            0             0            58
 MIPIP19            0             0             0            59
 MIPIP20            0             0             0             0            60


           ALPHA
              E             A             C             N             O
              ________      ________      ________      ________      ________
                  0             0             0             0             0


           BETA
              E             A             C             N             O
              ________      ________      ________      ________      ________
 E                  0             0             0             0             0
 A                  0             0             0             0             0
 C                  0             0             0             0             0
 N                  0             0             0             0             0
 O                  0             0             0             0             0


           PSI
              E             A             C             N             O
              ________      ________      ________      ________      ________
 E                  0
 A                 61             0
 C                 62            63             0
 N                 64            65            66             0
 O                 67            68            69            70             0


     STARTING VALUES


           NU
              MIPIP1        MIPIP2        MIPIP3        MIPIP4        MIPIP5
              ________      ________      ________      ________      ________
                0.000         0.000         0.000         0.000         0.000


           NU
              MIPIP6        MIPIP7        MIPIP8        MIPIP9        MIPIP10
              ________      ________      ________      ________      ________
                0.000         0.000         0.000         0.000         0.000


           NU
              MIPIP11       MIPIP12       MIPIP13       MIPIP14       MIPIP15
              ________      ________      ________      ________      ________
                0.000         0.000         0.000         0.000         0.000


           NU
              MIPIP16       MIPIP17       MIPIP18       MIPIP19       MIPIP20
              ________      ________      ________      ________      ________
                0.000         0.000         0.000         0.000         0.000


           LAMBDA
              E             A             C             N             O
              ________      ________      ________      ________      ________
 MIPIP1         1.000         0.000         0.000         0.000         0.000
 MIPIP2         0.000         1.000         0.000         0.000         0.000
 MIPIP3         0.000         0.000         1.000         0.000         0.000
 MIPIP4         0.000         0.000         0.000         1.000         0.000
 MIPIP5         0.000         0.000         0.000         0.000         1.000
 MIPIP6         1.000         0.000         0.000         0.000         0.000
 MIPIP7         0.000         1.000         0.000         0.000         0.000
 MIPIP8         0.000         0.000         1.000         0.000         0.000
 MIPIP9         0.000         0.000         0.000         1.000         0.000
 MIPIP10        0.000         0.000         0.000         0.000         1.000
 MIPIP11        1.000         0.000         0.000         0.000         0.000
 MIPIP12        0.000         1.000         0.000         0.000         0.000
 MIPIP13        0.000         0.000         1.000         0.000         0.000
 MIPIP14        0.000         0.000         0.000         1.000         0.000
 MIPIP15        0.000         0.000         0.000         0.000         1.000
 MIPIP16        1.000         0.000         0.000         0.000         0.000
 MIPIP17        0.000         1.000         0.000         0.000         0.000
 MIPIP18        0.000         0.000         1.000         0.000         0.000
 MIPIP19        0.000         0.000         0.000         1.000         0.000
 MIPIP20        0.000         0.000         0.000         0.000         1.000


           THETA
              MIPIP1        MIPIP2        MIPIP3        MIPIP4        MIPIP5
              ________      ________      ________      ________      ________
 MIPIP1         0.500
 MIPIP2         0.000         0.500
 MIPIP3         0.000         0.000         0.500
 MIPIP4         0.000         0.000         0.000         0.500
 MIPIP5         0.000         0.000         0.000         0.000         0.500
 MIPIP6         0.000         0.000         0.000         0.000         0.000
 MIPIP7         0.000         0.000         0.000         0.000         0.000
 MIPIP8         0.000         0.000         0.000         0.000         0.000
 MIPIP9         0.000         0.000         0.000         0.000         0.000
 MIPIP10        0.000         0.000         0.000         0.000         0.000
 MIPIP11        0.000         0.000         0.000         0.000         0.000
 MIPIP12        0.000         0.000         0.000         0.000         0.000
 MIPIP13        0.000         0.000         0.000         0.000         0.000
 MIPIP14        0.000         0.000         0.000         0.000         0.000
 MIPIP15        0.000         0.000         0.000         0.000         0.000
 MIPIP16        0.000         0.000         0.000         0.000         0.000
 MIPIP17        0.000         0.000         0.000         0.000         0.000
 MIPIP18        0.000         0.000         0.000         0.000         0.000
 MIPIP19        0.000         0.000         0.000         0.000         0.000
 MIPIP20        0.000         0.000         0.000         0.000         0.000


           THETA
              MIPIP6        MIPIP7        MIPIP8        MIPIP9        MIPIP10
              ________      ________      ________      ________      ________
 MIPIP6         0.500
 MIPIP7         0.000         0.500
 MIPIP8         0.000         0.000         0.500
 MIPIP9         0.000         0.000         0.000         0.500
 MIPIP10        0.000         0.000         0.000         0.000         0.500
 MIPIP11        0.000         0.000         0.000         0.000         0.000
 MIPIP12        0.000         0.000         0.000         0.000         0.000
 MIPIP13        0.000         0.000         0.000         0.000         0.000
 MIPIP14        0.000         0.000         0.000         0.000         0.000
 MIPIP15        0.000         0.000         0.000         0.000         0.000
 MIPIP16        0.000         0.000         0.000         0.000         0.000
 MIPIP17        0.000         0.000         0.000         0.000         0.000
 MIPIP18        0.000         0.000         0.000         0.000         0.000
 MIPIP19        0.000         0.000         0.000         0.000         0.000
 MIPIP20        0.000         0.000         0.000         0.000         0.000


           THETA
              MIPIP11       MIPIP12       MIPIP13       MIPIP14       MIPIP15
              ________      ________      ________      ________      ________
 MIPIP11        0.500
 MIPIP12        0.000         0.500
 MIPIP13        0.000         0.000         0.500
 MIPIP14        0.000         0.000         0.000         0.500
 MIPIP15        0.000         0.000         0.000         0.000         0.500
 MIPIP16        0.000         0.000         0.000         0.000         0.000
 MIPIP17        0.000         0.000         0.000         0.000         0.000
 MIPIP18        0.000         0.000         0.000         0.000         0.000
 MIPIP19        0.000         0.000         0.000         0.000         0.000
 MIPIP20        0.000         0.000         0.000         0.000         0.000


           THETA
              MIPIP16       MIPIP17       MIPIP18       MIPIP19       MIPIP20
              ________      ________      ________      ________      ________
 MIPIP16        0.500
 MIPIP17        0.000         0.500
 MIPIP18        0.000         0.000         0.500
 MIPIP19        0.000         0.000         0.000         0.500
 MIPIP20        0.000         0.000         0.000         0.000         0.500


           ALPHA
              E             A             C             N             O
              ________      ________      ________      ________      ________
                0.000         0.000         0.000         0.000         0.000


           BETA
              E             A             C             N             O
              ________      ________      ________      ________      ________
 E              0.000         0.000         0.000         0.000         0.000
 A              0.000         0.000         0.000         0.000         0.000
 C              0.000         0.000         0.000         0.000         0.000
 N              0.000         0.000         0.000         0.000         0.000
 O              0.000         0.000         0.000         0.000         0.000


           PSI
              E             A             C             N             O
              ________      ________      ________      ________      ________
 E              1.000
 A              0.000         1.000
 C              0.000         0.000         1.000
 N              0.000         0.000         0.000         1.000
 O              0.000         0.000         0.000         0.000         1.000


     POPULATION VALUES


           NU
              MIPIP1        MIPIP2        MIPIP3        MIPIP4        MIPIP5
              ________      ________      ________      ________      ________
                0.000         0.000         0.000         0.000         0.000


           NU
              MIPIP6        MIPIP7        MIPIP8        MIPIP9        MIPIP10
              ________      ________      ________      ________      ________
                0.000         0.000         0.000         0.000         0.000


           NU
              MIPIP11       MIPIP12       MIPIP13       MIPIP14       MIPIP15
              ________      ________      ________      ________      ________
                0.000         0.000         0.000         0.000         0.000


           NU
              MIPIP16       MIPIP17       MIPIP18       MIPIP19       MIPIP20
              ________      ________      ________      ________      ________
                0.000         0.000         0.000         0.000         0.000


           LAMBDA
              E             A             C             N             O
              ________      ________      ________      ________      ________
 MIPIP1         0.800         0.000         0.000         0.000         0.000
 MIPIP2         0.000         0.800         0.000         0.000         0.000
 MIPIP3         0.000         0.000         0.800         0.000         0.000
 MIPIP4         0.000         0.000         0.000         0.800         0.000
 MIPIP5         0.000         0.000         0.000         0.000         0.800
 MIPIP6         0.800         0.000         0.000         0.000         0.000
 MIPIP7         0.000         0.800         0.000         0.000         0.000
 MIPIP8         0.000         0.000         0.800         0.000         0.000
 MIPIP9         0.000         0.000         0.000         0.800         0.000
 MIPIP10        0.000         0.000         0.000         0.000         0.800
 MIPIP11        0.800         0.000         0.000         0.000         0.000
 MIPIP12        0.000         0.800         0.000         0.000         0.000
 MIPIP13        0.000         0.000         0.800         0.000         0.000
 MIPIP14        0.000         0.000         0.000         0.800         0.000
 MIPIP15        0.000         0.000         0.000         0.000         0.800
 MIPIP16        0.800         0.000         0.000         0.000         0.000
 MIPIP17        0.000         0.800         0.000         0.000         0.000
 MIPIP18        0.000         0.000         0.800         0.000         0.000
 MIPIP19        0.000         0.000         0.000         0.800         0.000
 MIPIP20        0.000         0.000         0.000         0.000         0.800


           LAMBDA
              RMIPIP1       RMIPIP2       RMIPIP3       RMIPIP4       RMIPIP5
              ________      ________      ________      ________      ________
 MIPIP1         1.000         0.000         0.000         0.000         0.000
 MIPIP2         0.000         1.000         0.000         0.000         0.000
 MIPIP3         0.000         0.000         1.000         0.000         0.000
 MIPIP4         0.000         0.000         0.000         1.000         0.000
 MIPIP5         0.000         0.000         0.000         0.000         1.000
 MIPIP6         0.000         0.000         0.000         0.000         0.000
 MIPIP7         0.000         0.000         0.000         0.000         0.000
 MIPIP8         0.000         0.000         0.000         0.000         0.000
 MIPIP9         0.000         0.000         0.000         0.000         0.000
 MIPIP10        0.000         0.000         0.000         0.000         0.000
 MIPIP11        0.000         0.000         0.000         0.000         0.000
 MIPIP12        0.000         0.000         0.000         0.000         0.000
 MIPIP13        0.000         0.000         0.000         0.000         0.000
 MIPIP14        0.000         0.000         0.000         0.000         0.000
 MIPIP15        0.000         0.000         0.000         0.000         0.000
 MIPIP16        0.000         0.000         0.000         0.000         0.000
 MIPIP17        0.000         0.000         0.000         0.000         0.000
 MIPIP18        0.000         0.000         0.000         0.000         0.000
 MIPIP19        0.000         0.000         0.000         0.000         0.000
 MIPIP20        0.000         0.000         0.000         0.000         0.000


           LAMBDA
              RMIPIP6       RMIPIP7       RMIPIP8       RMIPIP9       RMIPIP10
              ________      ________      ________      ________      ________
 MIPIP1         0.000         0.000         0.000         0.000         0.000
 MIPIP2         0.000         0.000         0.000         0.000         0.000
 MIPIP3         0.000         0.000         0.000         0.000         0.000
 MIPIP4         0.000         0.000         0.000         0.000         0.000
 MIPIP5         0.000         0.000         0.000         0.000         0.000
 MIPIP6         1.000         0.000         0.000         0.000         0.000
 MIPIP7         0.000         1.000         0.000         0.000         0.000
 MIPIP8         0.000         0.000         1.000         0.000         0.000
 MIPIP9         0.000         0.000         0.000         1.000         0.000
 MIPIP10        0.000         0.000         0.000         0.000         1.000
 MIPIP11        0.000         0.000         0.000         0.000         0.000
 MIPIP12        0.000         0.000         0.000         0.000         0.000
 MIPIP13        0.000         0.000         0.000         0.000         0.000
 MIPIP14        0.000         0.000         0.000         0.000         0.000
 MIPIP15        0.000         0.000         0.000         0.000         0.000
 MIPIP16        0.000         0.000         0.000         0.000         0.000
 MIPIP17        0.000         0.000         0.000         0.000         0.000
 MIPIP18        0.000         0.000         0.000         0.000         0.000
 MIPIP19        0.000         0.000         0.000         0.000         0.000
 MIPIP20        0.000         0.000         0.000         0.000         0.000


           LAMBDA
              RMIPIP11      RMIPIP12      RMIPIP13      RMIPIP14      RMIPIP15
              ________      ________      ________      ________      ________
 MIPIP1         0.000         0.000         0.000         0.000         0.000
 MIPIP2         0.000         0.000         0.000         0.000         0.000
 MIPIP3         0.000         0.000         0.000         0.000         0.000
 MIPIP4         0.000         0.000         0.000         0.000         0.000
 MIPIP5         0.000         0.000         0.000         0.000         0.000
 MIPIP6         0.000         0.000         0.000         0.000         0.000
 MIPIP7         0.000         0.000         0.000         0.000         0.000
 MIPIP8         0.000         0.000         0.000         0.000         0.000
 MIPIP9         0.000         0.000         0.000         0.000         0.000
 MIPIP10        0.000         0.000         0.000         0.000         0.000
 MIPIP11        1.000         0.000         0.000         0.000         0.000
 MIPIP12        0.000         1.000         0.000         0.000         0.000
 MIPIP13        0.000         0.000         1.000         0.000         0.000
 MIPIP14        0.000         0.000         0.000         1.000         0.000
 MIPIP15        0.000         0.000         0.000         0.000         1.000
 MIPIP16        0.000         0.000         0.000         0.000         0.000
 MIPIP17        0.000         0.000         0.000         0.000         0.000
 MIPIP18        0.000         0.000         0.000         0.000         0.000
 MIPIP19        0.000         0.000         0.000         0.000         0.000
 MIPIP20        0.000         0.000         0.000         0.000         0.000


           LAMBDA
              RMIPIP16      RMIPIP17      RMIPIP18      RMIPIP19      RMIPIP20
              ________      ________      ________      ________      ________
 MIPIP1         0.000         0.000         0.000         0.000         0.000
 MIPIP2         0.000         0.000         0.000         0.000         0.000
 MIPIP3         0.000         0.000         0.000         0.000         0.000
 MIPIP4         0.000         0.000         0.000         0.000         0.000
 MIPIP5         0.000         0.000         0.000         0.000         0.000
 MIPIP6         0.000         0.000         0.000         0.000         0.000
 MIPIP7         0.000         0.000         0.000         0.000         0.000
 MIPIP8         0.000         0.000         0.000         0.000         0.000
 MIPIP9         0.000         0.000         0.000         0.000         0.000
 MIPIP10        0.000         0.000         0.000         0.000         0.000
 MIPIP11        0.000         0.000         0.000         0.000         0.000
 MIPIP12        0.000         0.000         0.000         0.000         0.000
 MIPIP13        0.000         0.000         0.000         0.000         0.000
 MIPIP14        0.000         0.000         0.000         0.000         0.000
 MIPIP15        0.000         0.000         0.000         0.000         0.000
 MIPIP16        1.000         0.000         0.000         0.000         0.000
 MIPIP17        0.000         1.000         0.000         0.000         0.000
 MIPIP18        0.000         0.000         1.000         0.000         0.000
 MIPIP19        0.000         0.000         0.000         1.000         0.000
 MIPIP20        0.000         0.000         0.000         0.000         1.000


           THETA
              MIPIP1        MIPIP2        MIPIP3        MIPIP4        MIPIP5
              ________      ________      ________      ________      ________
 MIPIP1         0.000
 MIPIP2         0.000         0.000
 MIPIP3         0.000         0.000         0.000
 MIPIP4         0.000         0.000         0.000         0.000
 MIPIP5         0.000         0.000         0.000         0.000         0.000
 MIPIP6         0.000         0.000         0.000         0.000         0.000
 MIPIP7         0.000         0.000         0.000         0.000         0.000
 MIPIP8         0.000         0.000         0.000         0.000         0.000
 MIPIP9         0.000         0.000         0.000         0.000         0.000
 MIPIP10        0.000         0.000         0.000         0.000         0.000
 MIPIP11        0.000         0.000         0.000         0.000         0.000
 MIPIP12        0.000         0.000         0.000         0.000         0.000
 MIPIP13        0.000         0.000         0.000         0.000         0.000
 MIPIP14        0.000         0.000         0.000         0.000         0.000
 MIPIP15        0.000         0.000         0.000         0.000         0.000
 MIPIP16        0.000         0.000         0.000         0.000         0.000
 MIPIP17        0.000         0.000         0.000         0.000         0.000
 MIPIP18        0.000         0.000         0.000         0.000         0.000
 MIPIP19        0.000         0.000         0.000         0.000         0.000
 MIPIP20        0.000         0.000         0.000         0.000         0.000


           THETA
              MIPIP6        MIPIP7        MIPIP8        MIPIP9        MIPIP10
              ________      ________      ________      ________      ________
 MIPIP6         0.000
 MIPIP7         0.000         0.000
 MIPIP8         0.000         0.000         0.000
 MIPIP9         0.000         0.000         0.000         0.000
 MIPIP10        0.000         0.000         0.000         0.000         0.000
 MIPIP11        0.000         0.000         0.000         0.000         0.000
 MIPIP12        0.000         0.000         0.000         0.000         0.000
 MIPIP13        0.000         0.000         0.000         0.000         0.000
 MIPIP14        0.000         0.000         0.000         0.000         0.000
 MIPIP15        0.000         0.000         0.000         0.000         0.000
 MIPIP16        0.000         0.000         0.000         0.000         0.000
 MIPIP17        0.000         0.000         0.000         0.000         0.000
 MIPIP18        0.000         0.000         0.000         0.000         0.000
 MIPIP19        0.000         0.000         0.000         0.000         0.000
 MIPIP20        0.000         0.000         0.000         0.000         0.000


           THETA
              MIPIP11       MIPIP12       MIPIP13       MIPIP14       MIPIP15
              ________      ________      ________      ________      ________
 MIPIP11        0.000
 MIPIP12        0.000         0.000
 MIPIP13        0.000         0.000         0.000
 MIPIP14        0.000         0.000         0.000         0.000
 MIPIP15        0.000         0.000         0.000         0.000         0.000
 MIPIP16        0.000         0.000         0.000         0.000         0.000
 MIPIP17        0.000         0.000         0.000         0.000         0.000
 MIPIP18        0.000         0.000         0.000         0.000         0.000
 MIPIP19        0.000         0.000         0.000         0.000         0.000
 MIPIP20        0.000         0.000         0.000         0.000         0.000


           THETA
              MIPIP16       MIPIP17       MIPIP18       MIPIP19       MIPIP20
              ________      ________      ________      ________      ________
 MIPIP16        0.000
 MIPIP17        0.000         0.000
 MIPIP18        0.000         0.000         0.000
 MIPIP19        0.000         0.000         0.000         0.000
 MIPIP20        0.000         0.000         0.000         0.000         0.000


           ALPHA
              E             A             C             N             O
              ________      ________      ________      ________      ________
                0.000         0.000         0.000         0.000         0.000


           ALPHA
              RMIPIP1       RMIPIP2       RMIPIP3       RMIPIP4       RMIPIP5
              ________      ________      ________      ________      ________
                0.000         0.000         0.000         0.000         0.000


           ALPHA
              RMIPIP6       RMIPIP7       RMIPIP8       RMIPIP9       RMIPIP10
              ________      ________      ________      ________      ________
                0.000         0.000         0.000         0.000         0.000


           ALPHA
              RMIPIP11      RMIPIP12      RMIPIP13      RMIPIP14      RMIPIP15
              ________      ________      ________      ________      ________
                0.000         0.000         0.000         0.000         0.000


           ALPHA
              RMIPIP16      RMIPIP17      RMIPIP18      RMIPIP19      RMIPIP20
              ________      ________      ________      ________      ________
                0.000         0.000         0.000         0.000         0.000


           BETA
              E             A             C             N             O
              ________      ________      ________      ________      ________
 E              0.000         0.000         0.000         0.000         0.000
 A              0.000         0.000         0.000         0.000         0.000
 C              0.000         0.000         0.000         0.000         0.000
 N              0.000         0.000         0.000         0.000         0.000
 O              0.000         0.000         0.000         0.000         0.000
 RMIPIP1        0.000         0.000         0.000         0.000         0.000
 RMIPIP2        0.000         0.000         0.000         0.000         0.000
 RMIPIP3        0.000         0.000         0.000         0.000         0.000
 RMIPIP4        0.000         0.000         0.000         0.000         0.000
 RMIPIP5        0.000         0.000         0.000         0.000         0.000
 RMIPIP6        0.000         0.000         0.000         0.000         0.000
 RMIPIP7        0.000         0.000         0.000         0.000         0.000
 RMIPIP8        0.000         0.000         0.000         0.000         0.000
 RMIPIP9        0.000         0.000         0.000         0.000         0.000
 RMIPIP10       0.000         0.000         0.000         0.000         0.000
 RMIPIP11       0.000         0.000         0.000         0.000         0.000
 RMIPIP12       0.000         0.000         0.000         0.000         0.000
 RMIPIP13       0.000         0.000         0.000         0.000         0.000
 RMIPIP14       0.000         0.000         0.000         0.000         0.000
 RMIPIP15       0.000         0.000         0.000         0.000         0.000
 RMIPIP16       0.000         0.000         0.000         0.000         0.000
 RMIPIP17       0.000         0.000         0.000         0.000         0.000
 RMIPIP18       0.000         0.000         0.000         0.000         0.000
 RMIPIP19       0.000         0.000         0.000         0.000         0.000
 RMIPIP20       0.000         0.000         0.000         0.000         0.000


           BETA
              RMIPIP1       RMIPIP2       RMIPIP3       RMIPIP4       RMIPIP5
              ________      ________      ________      ________      ________
 E              0.000         0.000         0.000         0.000         0.000
 A              0.000         0.000         0.000         0.000         0.000
 C              0.000         0.000         0.000         0.000         0.000
 N              0.000         0.000         0.000         0.000         0.000
 O              0.000         0.000         0.000         0.000         0.000
 RMIPIP1        0.000         0.000         0.000         0.000         0.000
 RMIPIP2        0.200         0.000         0.000         0.000         0.000
 RMIPIP3        0.000         0.200         0.000         0.000         0.000
 RMIPIP4        0.000         0.000         0.200         0.000         0.000
 RMIPIP5        0.000         0.000         0.000         0.200         0.000
 RMIPIP6        0.200         0.000         0.000         0.000         0.200
 RMIPIP7        0.000         0.200         0.000         0.000         0.000
 RMIPIP8        0.000         0.000         0.200         0.000         0.000
 RMIPIP9        0.000         0.000         0.000         0.200         0.000
 RMIPIP10       0.000         0.000         0.000         0.000         0.200
 RMIPIP11       0.000         0.000         0.000         0.000         0.000
 RMIPIP12       0.000         0.000         0.000         0.000         0.000
 RMIPIP13       0.000         0.000         0.000         0.000         0.000
 RMIPIP14       0.000         0.000         0.000         0.000         0.000
 RMIPIP15       0.000         0.000         0.000         0.000         0.000
 RMIPIP16       0.000         0.000         0.000         0.000         0.000
 RMIPIP17       0.000         0.000         0.000         0.000         0.000
 RMIPIP18       0.000         0.000         0.000         0.000         0.000
 RMIPIP19       0.000         0.000         0.000         0.000         0.000
 RMIPIP20       0.000         0.000         0.000         0.000         0.000


           BETA
              RMIPIP6       RMIPIP7       RMIPIP8       RMIPIP9       RMIPIP10
              ________      ________      ________      ________      ________
 E              0.000         0.000         0.000         0.000         0.000
 A              0.000         0.000         0.000         0.000         0.000
 C              0.000         0.000         0.000         0.000         0.000
 N              0.000         0.000         0.000         0.000         0.000
 O              0.000         0.000         0.000         0.000         0.000
 RMIPIP1        0.000         0.000         0.000         0.000         0.000
 RMIPIP2        0.000         0.000         0.000         0.000         0.000
 RMIPIP3        0.000         0.000         0.000         0.000         0.000
 RMIPIP4        0.000         0.000         0.000         0.000         0.000
 RMIPIP5        0.000         0.000         0.000         0.000         0.000
 RMIPIP6        0.000         0.000         0.000         0.000         0.000
 RMIPIP7        0.200         0.000         0.000         0.000         0.000
 RMIPIP8        0.000         0.200         0.000         0.000         0.000
 RMIPIP9        0.000         0.000         0.200         0.000         0.000
 RMIPIP10       0.000         0.000         0.000         0.200         0.000
 RMIPIP11       0.200         0.000         0.000         0.000         0.200
 RMIPIP12       0.000         0.200         0.000         0.000         0.000
 RMIPIP13       0.000         0.000         0.200         0.000         0.000
 RMIPIP14       0.000         0.000         0.000         0.200         0.000
 RMIPIP15       0.000         0.000         0.000         0.000         0.200
 RMIPIP16       0.000         0.000         0.000         0.000         0.000
 RMIPIP17       0.000         0.000         0.000         0.000         0.000
 RMIPIP18       0.000         0.000         0.000         0.000         0.000
 RMIPIP19       0.000         0.000         0.000         0.000         0.000
 RMIPIP20       0.000         0.000         0.000         0.000         0.000


           BETA
              RMIPIP11      RMIPIP12      RMIPIP13      RMIPIP14      RMIPIP15
              ________      ________      ________      ________      ________
 E              0.000         0.000         0.000         0.000         0.000
 A              0.000         0.000         0.000         0.000         0.000
 C              0.000         0.000         0.000         0.000         0.000
 N              0.000         0.000         0.000         0.000         0.000
 O              0.000         0.000         0.000         0.000         0.000
 RMIPIP1        0.000         0.000         0.000         0.000         0.000
 RMIPIP2        0.000         0.000         0.000         0.000         0.000
 RMIPIP3        0.000         0.000         0.000         0.000         0.000
 RMIPIP4        0.000         0.000         0.000         0.000         0.000
 RMIPIP5        0.000         0.000         0.000         0.000         0.000
 RMIPIP6        0.000         0.000         0.000         0.000         0.000
 RMIPIP7        0.000         0.000         0.000         0.000         0.000
 RMIPIP8        0.000         0.000         0.000         0.000         0.000
 RMIPIP9        0.000         0.000         0.000         0.000         0.000
 RMIPIP10       0.000         0.000         0.000         0.000         0.000
 RMIPIP11       0.000         0.000         0.000         0.000         0.000
 RMIPIP12       0.200         0.000         0.000         0.000         0.000
 RMIPIP13       0.000         0.200         0.000         0.000         0.000
 RMIPIP14       0.000         0.000         0.200         0.000         0.000
 RMIPIP15       0.000         0.000         0.000         0.200         0.000
 RMIPIP16       0.200         0.000         0.000         0.000         0.200
 RMIPIP17       0.000         0.200         0.000         0.000         0.000
 RMIPIP18       0.000         0.000         0.200         0.000         0.000
 RMIPIP19       0.000         0.000         0.000         0.200         0.000
 RMIPIP20       0.000         0.000         0.000         0.000         0.200


           BETA
              RMIPIP16      RMIPIP17      RMIPIP18      RMIPIP19      RMIPIP20
              ________      ________      ________      ________      ________
 E              0.000         0.000         0.000         0.000         0.000
 A              0.000         0.000         0.000         0.000         0.000
 C              0.000         0.000         0.000         0.000         0.000
 N              0.000         0.000         0.000         0.000         0.000
 O              0.000         0.000         0.000         0.000         0.000
 RMIPIP1        0.000         0.000         0.000         0.000         0.000
 RMIPIP2        0.000         0.000         0.000         0.000         0.000
 RMIPIP3        0.000         0.000         0.000         0.000         0.000
 RMIPIP4        0.000         0.000         0.000         0.000         0.000
 RMIPIP5        0.000         0.000         0.000         0.000         0.000
 RMIPIP6        0.000         0.000         0.000         0.000         0.000
 RMIPIP7        0.000         0.000         0.000         0.000         0.000
 RMIPIP8        0.000         0.000         0.000         0.000         0.000
 RMIPIP9        0.000         0.000         0.000         0.000         0.000
 RMIPIP10       0.000         0.000         0.000         0.000         0.000
 RMIPIP11       0.000         0.000         0.000         0.000         0.000
 RMIPIP12       0.000         0.000         0.000         0.000         0.000
 RMIPIP13       0.000         0.000         0.000         0.000         0.000
 RMIPIP14       0.000         0.000         0.000         0.000         0.000
 RMIPIP15       0.000         0.000         0.000         0.000         0.000
 RMIPIP16       0.000         0.000         0.000         0.000         0.000
 RMIPIP17       0.200         0.000         0.000         0.000         0.000
 RMIPIP18       0.000         0.200         0.000         0.000         0.000
 RMIPIP19       0.000         0.000         0.200         0.000         0.000
 RMIPIP20       0.000         0.000         0.000         0.200         0.000


           PSI
              E             A             C             N             O
              ________      ________      ________      ________      ________
 E              1.000
 A              0.200         1.000
 C              0.200         0.200         1.000
 N              0.200         0.200         0.200         1.000
 O              0.200         0.200         0.200         0.200         1.000
 RMIPIP1        0.000         0.000         0.000         0.000         0.000
 RMIPIP2        0.000         0.000         0.000         0.000         0.000
 RMIPIP3        0.000         0.000         0.000         0.000         0.000
 RMIPIP4        0.000         0.000         0.000         0.000         0.000
 RMIPIP5        0.000         0.000         0.000         0.000         0.000
 RMIPIP6        0.000         0.000         0.000         0.000         0.000
 RMIPIP7        0.000         0.000         0.000         0.000         0.000
 RMIPIP8        0.000         0.000         0.000         0.000         0.000
 RMIPIP9        0.000         0.000         0.000         0.000         0.000
 RMIPIP10       0.000         0.000         0.000         0.000         0.000
 RMIPIP11       0.000         0.000         0.000         0.000         0.000
 RMIPIP12       0.000         0.000         0.000         0.000         0.000
 RMIPIP13       0.000         0.000         0.000         0.000         0.000
 RMIPIP14       0.000         0.000         0.000         0.000         0.000
 RMIPIP15       0.000         0.000         0.000         0.000         0.000
 RMIPIP16       0.000         0.000         0.000         0.000         0.000
 RMIPIP17       0.000         0.000         0.000         0.000         0.000
 RMIPIP18       0.000         0.000         0.000         0.000         0.000
 RMIPIP19       0.000         0.000         0.000         0.000         0.000
 RMIPIP20       0.000         0.000         0.000         0.000         0.000


           PSI
              RMIPIP1       RMIPIP2       RMIPIP3       RMIPIP4       RMIPIP5
              ________      ________      ________      ________      ________
 RMIPIP1        0.360
 RMIPIP2        0.000         0.360
 RMIPIP3        0.000         0.000         0.360
 RMIPIP4        0.000         0.000         0.000         0.360
 RMIPIP5        0.000         0.000         0.000         0.000         0.360
 RMIPIP6        0.000         0.000         0.000         0.000         0.000
 RMIPIP7        0.000         0.000         0.000         0.000         0.000
 RMIPIP8        0.000         0.000         0.000         0.000         0.000
 RMIPIP9        0.000         0.000         0.000         0.000         0.000
 RMIPIP10       0.000         0.000         0.000         0.000         0.000
 RMIPIP11       0.000         0.000         0.000         0.000         0.000
 RMIPIP12       0.000         0.000         0.000         0.000         0.000
 RMIPIP13       0.000         0.000         0.000         0.000         0.000
 RMIPIP14       0.000         0.000         0.000         0.000         0.000
 RMIPIP15       0.000         0.000         0.000         0.000         0.000
 RMIPIP16       0.000         0.000         0.000         0.000         0.000
 RMIPIP17       0.000         0.000         0.000         0.000         0.000
 RMIPIP18       0.000         0.000         0.000         0.000         0.000
 RMIPIP19       0.000         0.000         0.000         0.000         0.000
 RMIPIP20       0.000         0.000         0.000         0.000         0.000


           PSI
              RMIPIP6       RMIPIP7       RMIPIP8       RMIPIP9       RMIPIP10
              ________      ________      ________      ________      ________
 RMIPIP6        0.360
 RMIPIP7        0.000         0.360
 RMIPIP8        0.000         0.000         0.360
 RMIPIP9        0.000         0.000         0.000         0.360
 RMIPIP10       0.000         0.000         0.000         0.000         0.360
 RMIPIP11       0.000         0.000         0.000         0.000         0.000
 RMIPIP12       0.000         0.000         0.000         0.000         0.000
 RMIPIP13       0.000         0.000         0.000         0.000         0.000
 RMIPIP14       0.000         0.000         0.000         0.000         0.000
 RMIPIP15       0.000         0.000         0.000         0.000         0.000
 RMIPIP16       0.000         0.000         0.000         0.000         0.000
 RMIPIP17       0.000         0.000         0.000         0.000         0.000
 RMIPIP18       0.000         0.000         0.000         0.000         0.000
 RMIPIP19       0.000         0.000         0.000         0.000         0.000
 RMIPIP20       0.000         0.000         0.000         0.000         0.000


           PSI
              RMIPIP11      RMIPIP12      RMIPIP13      RMIPIP14      RMIPIP15
              ________      ________      ________      ________      ________
 RMIPIP11       0.360
 RMIPIP12       0.000         0.360
 RMIPIP13       0.000         0.000         0.360
 RMIPIP14       0.000         0.000         0.000         0.360
 RMIPIP15       0.000         0.000         0.000         0.000         0.360
 RMIPIP16       0.000         0.000         0.000         0.000         0.000
 RMIPIP17       0.000         0.000         0.000         0.000         0.000
 RMIPIP18       0.000         0.000         0.000         0.000         0.000
 RMIPIP19       0.000         0.000         0.000         0.000         0.000
 RMIPIP20       0.000         0.000         0.000         0.000         0.000


           PSI
              RMIPIP16      RMIPIP17      RMIPIP18      RMIPIP19      RMIPIP20
              ________      ________      ________      ________      ________
 RMIPIP16       0.360
 RMIPIP17       0.000         0.360
 RMIPIP18       0.000         0.000         0.360
 RMIPIP19       0.000         0.000         0.000         0.360
 RMIPIP20       0.000         0.000         0.000         0.000         0.360


TECHNICAL 9 OUTPUT

  Error messages for each replication (if any)


DIAGRAM INFORMATION

  Mplus diagrams are currently not available for Monte Carlo analysis.
  No diagram output was produced.


     Beginning Time:  11:36:59
        Ending Time:  11:38:05
       Elapsed Time:  00:01:06


MUTHEN & MUTHEN
3463 Stoner Ave.
Los Angeles, CA  90066

Tel: (310) 391-9971
Fax: (310) 391-8971
Web: www.StatModel.com
Support: Support@StatModel.com

Copyright (c) 1998-2019 Muthen & Muthen
