# Supplementary material for: Modeling Measurement as a Sequential Process: Autoregressive Confirmatory Factor Analysis (AR-CFA)
Source: Front Psychol. 2019 Sep 20;10:2108. doi: 10.3389/fpsyg.2019.02108 (PMC6763968; doi:10.3389/fpsyg.2019.02108)
Supplement: Supplementary file 3 [file Data_Sheet_2.ZIP › Online Appendix D/AR-CFA pop run as CFA and ARCFA/sample 1000/ar-cfa (ar=0.3, n=1000) analyzed as cfa.out]

Mplus VERSION 8.3
MUTHEN & MUTHEN
08/05/2019  11:40 AM

INPUT INSTRUCTIONS

  title:	this is an example of a CFA with continuous factor indicators

  montecarlo:
  	names = mipip1-mipip20; !AR-CFA  using varaible names from our data and simulation values
  	nobs = 1000; ! 250, 500, 1000
  	nreps = 1000;
      seed=32503;

  model montecarlo:
  	
      E by mipip1*.8
      mipip6*.8
      mipip11*.8
      mipip16*.8; !factor loadings starting value .8

      A by mipip2*.8
      mipip7*.8
      mipip12*.8
      mipip17*.8;

      C by mipip3*.8
      mipip8*.8
      mipip13*.8
      mipip18*.8;

      N by mipip4*.8
      mipip9*.8
      mipip14*.8
      mipip19*.8;

      O BY mipip5*.8
      mipip10*.8
      mipip15*.8
      mipip20*.8;

      rmipip1 by mipip1@1; ! The latent residual is now rmipip with a 'factor loading' of 1
      mipip1@0; ! Item residual fixed to zero
      rmipip2 by mipip2@1;
      mipip2@0;
      rmipip3 by mipip3@1;
      mipip3@0;
      rmipip4 by mipip4@1;
      mipip4@0;
      rmipip5 by mipip5@1;
      mipip5@0;
      rmipip6 by mipip6@1;
      mipip6@0;
      rmipip7 by mipip7@1;
      mipip7@0;
      rmipip8 by mipip8@1;
      mipip8@0;
      rmipip9 by mipip9@1;
      mipip9@0;
      rmipip10 by mipip10@1;
      mipip10@0;
      rmipip11 by mipip11@1;
      mipip11@0;
      rmipip12 by mipip12@1;
      mipip12@0;
      rmipip13 by mipip13@1;
      mipip13@0;
      rmipip14 by mipip14@1;
      mipip14@0;
      rmipip15 by mipip15@1;
      mipip15@0;
      rmipip16 by mipip16@1;
      mipip16@0;
      rmipip17 by mipip17@1;
      mipip17@0;
      rmipip18 by mipip18@1;
      mipip18@0;
      rmipip19 by mipip19@1;
      mipip19@0;
      rmipip20 by mipip20@1;
      mipip20@0;

      E A C N O with rmipip1@0;
      ! Fix correlation of factors and first residual to 0, else it's estimated

      rmipip1*.36;
      ! first residual variance set to .36
      rmipip2*.36;
      ! second residual variances set to .32 for AR-CFA effect of .2 (Between)
      rmipip3-rmipip20*.36;
      ! remaining residual variances set to account for Between and Within AR

      E*1 A*1 C*1 N*1 O*1; !factor variances set to 1
      E A C N O with E*.2 A*.2 C*.2 N*.2 O*.2;

  ! Lagged Between-construct AR terms representing context effects are as follows:
  rmipip2-rmipip20 pon rmipip1-rmipip19*.3; ! 0, .1, .2, .3

  ! E terms : Within-construct AR terms for E items
   rmipip6 on rmipip1*0.3; ! 0, .1, .2, .3
   rmipip11 on rmipip6*0.3;
   rmipip16 on rmipip11*0.3;
  ! A terms : Within-construct AR terms for A items
  rmipip7 on rmipip2*0.3; ! 0, .1, .2, .3
  rmipip12 on rmipip7*0.3;
  rmipip17 on rmipip12*0;
  ! C terms : Within-construct AR terms for C items
  rmipip8 on rmipip3*0.3; ! 0, .1, .2, .3
  rmipip13 on rmipip8*0.3;
  rmipip18 on rmipip13*0.3;
  ! N terms: Within-construct AR terms for N items
  rmipip9 on rmipip4*0.3; ! 0, .1, .2, .3
  rmipip14 on rmipip9*0.3;
  rmipip19 on rmipip14*0.3;
  ! O terms: Within-construct AR terms for O items
   rmipip10 on rmipip5*0.3; ! 0, .1, .2, .3
   rmipip15 on rmipip10*0.3;
   rmipip20 on rmipip15*0.3;

  model:	! CFA


    E by mipip1* mipip6 mipip11 mipip16;
    A by mipip2* mipip7 mipip12 mipip17;
    C by mipip3* mipip8 mipip13 mipip18;
    N by mipip4* mipip9 mipip14 mipip19;
    O BY mipip5* mipip10 mipip15 mipip20;
    E@1 A@1 C@1 N@1 O@1;


  output:
  	tech9 stdyx;


*** WARNING in OUTPUT command
  STANDARDIZED option is not available for MONTECARLO.
  Request for STANDARDIZED is ignored.
   1 WARNING(S) FOUND IN THE INPUT INSTRUCTIONS


this is an example of a CFA with continuous factor indicators

SUMMARY OF ANALYSIS

Number of groups                                                 1
Number of observations                                        1000

Number of replications
    Requested                                                 1000
    Completed                                                 1000
Value of seed                                                32503

Number of dependent variables                                   20
Number of independent variables                                  0
Number of continuous latent variables                            5

Observed dependent variables

  Continuous
   MIPIP1      MIPIP2      MIPIP3      MIPIP4      MIPIP5      MIPIP6
   MIPIP7      MIPIP8      MIPIP9      MIPIP10     MIPIP11     MIPIP12
   MIPIP13     MIPIP14     MIPIP15     MIPIP16     MIPIP17     MIPIP18
   MIPIP19     MIPIP20

Continuous latent variables
   E           A           C           N           O


Estimator                                                       ML
Information matrix                                        OBSERVED
Maximum number of iterations                                  1000
Convergence criterion                                    0.500D-04
Maximum number of steepest descent iterations                   20


SAMPLE STATISTICS FOR THE FIRST REPLICATION


     SAMPLE STATISTICS


           Means
              MIPIP1        MIPIP2        MIPIP3        MIPIP4        MIPIP5
              ________      ________      ________      ________      ________
               -0.058        -0.064        -0.038        -0.016        -0.016


           Means
              MIPIP6        MIPIP7        MIPIP8        MIPIP9        MIPIP10
              ________      ________      ________      ________      ________
               -0.026        -0.037        -0.030        -0.038        -0.049


           Means
              MIPIP11       MIPIP12       MIPIP13       MIPIP14       MIPIP15
              ________      ________      ________      ________      ________
               -0.058        -0.047        -0.032        -0.018        -0.042


           Means
              MIPIP16       MIPIP17       MIPIP18       MIPIP19       MIPIP20
              ________      ________      ________      ________      ________
               -0.064        -0.043        -0.011        -0.005        -0.061


           Covariances
              MIPIP1        MIPIP2        MIPIP3        MIPIP4        MIPIP5
              ________      ________      ________      ________      ________
 MIPIP1         1.064
 MIPIP2         0.235         1.016
 MIPIP3         0.137         0.241         1.055
 MIPIP4         0.191         0.163         0.239         1.131
 MIPIP5         0.134         0.147         0.191         0.233         1.054
 MIPIP6         0.768         0.167         0.137         0.212         0.263
 MIPIP7         0.151         0.745         0.132         0.150         0.189
 MIPIP8         0.078         0.204         0.795         0.192         0.175
 MIPIP9         0.146         0.145         0.171         0.833         0.179
 MIPIP10        0.169         0.130         0.128         0.180         0.800
 MIPIP11        0.693         0.120         0.106         0.185         0.237
 MIPIP12        0.120         0.659         0.107         0.138         0.164
 MIPIP13        0.119         0.147         0.693         0.139         0.188
 MIPIP14        0.182         0.113         0.166         0.756         0.167
 MIPIP15        0.188         0.122         0.162         0.190         0.734
 MIPIP16        0.682         0.113         0.109         0.169         0.174
 MIPIP17        0.117         0.633         0.119         0.103         0.137
 MIPIP18        0.098         0.125         0.671         0.095         0.176
 MIPIP19        0.167         0.122         0.142         0.714         0.149
 MIPIP20        0.195         0.176         0.180         0.197         0.740


           Covariances
              MIPIP6        MIPIP7        MIPIP8        MIPIP9        MIPIP10
              ________      ________      ________      ________      ________
 MIPIP6         1.058
 MIPIP7         0.255         1.064
 MIPIP8         0.122         0.252         1.101
 MIPIP9         0.146         0.167         0.285         1.127
 MIPIP10        0.250         0.188         0.181         0.274         1.147
 MIPIP11        0.804         0.158         0.078         0.163         0.355
 MIPIP12        0.224         0.787         0.151         0.149         0.201
 MIPIP13        0.157         0.187         0.809         0.176         0.165
 MIPIP14        0.160         0.127         0.228         0.835         0.186
 MIPIP15        0.253         0.135         0.195         0.257         0.852
 MIPIP16        0.719         0.116         0.085         0.166         0.299
 MIPIP17        0.161         0.641         0.109         0.124         0.177
 MIPIP18        0.129         0.124         0.689         0.132         0.161
 MIPIP19        0.180         0.111         0.193         0.733         0.149
 MIPIP20        0.238         0.186         0.209         0.242         0.768


           Covariances
              MIPIP11       MIPIP12       MIPIP13       MIPIP14       MIPIP15
              ________      ________      ________      ________      ________
 MIPIP11        1.099
 MIPIP12        0.276         1.112
 MIPIP13        0.134         0.254         1.086
 MIPIP14        0.162         0.146         0.296         1.147
 MIPIP15        0.259         0.150         0.239         0.322         1.165
 MIPIP16        0.835         0.186         0.129         0.177         0.344
 MIPIP17        0.183         0.670         0.128         0.094         0.157
 MIPIP18        0.114         0.131         0.766         0.176         0.191
 MIPIP19        0.193         0.120         0.229         0.839         0.207
 MIPIP20        0.216         0.170         0.217         0.285         0.882


           Covariances
              MIPIP16       MIPIP17       MIPIP18       MIPIP19       MIPIP20
              ________      ________      ________      ________      ________
 MIPIP16        1.145
 MIPIP17        0.291         1.061
 MIPIP18        0.186         0.258         1.058
 MIPIP19        0.204         0.135         0.252         1.135
 MIPIP20        0.213         0.167         0.214         0.330         1.209


           Correlations
              MIPIP1        MIPIP2        MIPIP3        MIPIP4        MIPIP5
              ________      ________      ________      ________      ________
 MIPIP1         1.000
 MIPIP2         0.226         1.000
 MIPIP3         0.129         0.233         1.000
 MIPIP4         0.174         0.152         0.219         1.000
 MIPIP5         0.127         0.142         0.182         0.214         1.000
 MIPIP6         0.724         0.161         0.130         0.194         0.249
 MIPIP7         0.142         0.717         0.125         0.136         0.178
 MIPIP8         0.072         0.193         0.737         0.172         0.163
 MIPIP9         0.133         0.136         0.157         0.738         0.165
 MIPIP10        0.153         0.121         0.116         0.158         0.728
 MIPIP11        0.641         0.114         0.098         0.166         0.221
 MIPIP12        0.110         0.620         0.099         0.123         0.152
 MIPIP13        0.111         0.140         0.648         0.125         0.176
 MIPIP14        0.165         0.105         0.151         0.664         0.152
 MIPIP15        0.169         0.113         0.147         0.166         0.662
 MIPIP16        0.618         0.105         0.099         0.149         0.159
 MIPIP17        0.110         0.609         0.112         0.094         0.129
 MIPIP18        0.093         0.120         0.635         0.087         0.167
 MIPIP19        0.152         0.114         0.130         0.630         0.136
 MIPIP20        0.172         0.159         0.160         0.168         0.656


           Correlations
              MIPIP6        MIPIP7        MIPIP8        MIPIP9        MIPIP10
              ________      ________      ________      ________      ________
 MIPIP6         1.000
 MIPIP7         0.240         1.000
 MIPIP8         0.113         0.233         1.000
 MIPIP9         0.133         0.153         0.256         1.000
 MIPIP10        0.227         0.170         0.161         0.241         1.000
 MIPIP11        0.745         0.146         0.071         0.146         0.316
 MIPIP12        0.207         0.723         0.137         0.133         0.178
 MIPIP13        0.147         0.174         0.740         0.159         0.148
 MIPIP14        0.145         0.115         0.203         0.734         0.162
 MIPIP15        0.228         0.121         0.173         0.224         0.737
 MIPIP16        0.654         0.105         0.076         0.146         0.261
 MIPIP17        0.152         0.604         0.101         0.114         0.161
 MIPIP18        0.122         0.117         0.639         0.121         0.146
 MIPIP19        0.164         0.101         0.173         0.648         0.130
 MIPIP20        0.210         0.164         0.181         0.208         0.652


           Correlations
              MIPIP11       MIPIP12       MIPIP13       MIPIP14       MIPIP15
              ________      ________      ________      ________      ________
 MIPIP11        1.000
 MIPIP12        0.249         1.000
 MIPIP13        0.123         0.231         1.000
 MIPIP14        0.144         0.129         0.265         1.000
 MIPIP15        0.229         0.132         0.213         0.279         1.000
 MIPIP16        0.745         0.165         0.116         0.155         0.298
 MIPIP17        0.170         0.617         0.119         0.085         0.141
 MIPIP18        0.105         0.121         0.715         0.160         0.172
 MIPIP19        0.173         0.107         0.207         0.735         0.180
 MIPIP20        0.188         0.147         0.189         0.242         0.743


           Correlations
              MIPIP16       MIPIP17       MIPIP18       MIPIP19       MIPIP20
              ________      ________      ________      ________      ________
 MIPIP16        1.000
 MIPIP17        0.264         1.000
 MIPIP18        0.169         0.243         1.000
 MIPIP19        0.179         0.123         0.230         1.000
 MIPIP20        0.181         0.148         0.189         0.281         1.000


MODEL FIT INFORMATION

Number of Free Parameters                       70

Loglikelihood

    H0 Value

        Mean                            -23068.315
        Std Dev                            107.423
        Number of successful computations     1000

             Proportions                   Percentiles
        Expected    Observed         Expected       Observed
           0.990       0.988       -23318.213     -23328.727
           0.980       0.980       -23288.930     -23292.587
           0.950       0.952       -23245.015     -23243.347
           0.900       0.899       -23205.988     -23208.332
           0.800       0.788       -23158.722     -23164.077
           0.700       0.704       -23124.648     -23123.058
           0.500       0.506       -23068.315     -23067.064
           0.300       0.321       -23011.982     -23005.946
           0.200       0.204       -22977.908     -22976.686
           0.100       0.090       -22930.642     -22936.498
           0.050       0.046       -22891.615     -22895.451
           0.020       0.018       -22847.700     -22852.514
           0.010       0.008       -22818.417     -22823.869

    H1 Value

        Mean                            -22253.648
        Std Dev                            101.784
        Number of successful computations     1000

             Proportions                   Percentiles
        Expected    Observed         Expected       Observed
           0.990       0.991       -22490.428     -22488.738
           0.980       0.978       -22462.682     -22466.922
           0.950       0.949       -22421.072     -22421.658
           0.900       0.902       -22384.094     -22382.702
           0.800       0.784       -22339.310     -22342.623
           0.700       0.698       -22307.024     -22308.369
           0.500       0.502       -22253.648     -22253.322
           0.300       0.304       -22200.273     -22199.316
           0.200       0.200       -22167.987     -22168.065
           0.100       0.099       -22123.202     -22124.396
           0.050       0.052       -22086.224     -22085.427
           0.020       0.021       -22044.615     -22040.886
           0.010       0.006       -22016.869     -22027.073

Information Criteria

    Akaike (AIC)

        Mean                             46276.630
        Std Dev                            214.846
        Number of successful computations     1000

             Proportions                   Percentiles
        Expected    Observed         Expected       Observed
           0.990       0.992        45776.833      45778.297
           0.980       0.982        45835.400      45844.806
           0.950       0.954        45923.230      45929.894
           0.900       0.910        46001.283      46011.518
           0.800       0.796        46095.815      46091.699
           0.700       0.679        46163.965      46151.583
           0.500       0.494        46276.630      46274.006
           0.300       0.296        46389.295      46385.952
           0.200       0.212        46457.444      46466.395
           0.100       0.101        46551.977      46553.001
           0.050       0.048        46630.030      46625.521
           0.020       0.020        46717.859      46716.596
           0.010       0.012        46776.426      46781.832

    Bayesian (BIC)

        Mean                             46620.173
        Std Dev                            214.846
        Number of successful computations     1000

             Proportions                   Percentiles
        Expected    Observed         Expected       Observed
           0.990       0.992        46120.376      46121.839
           0.980       0.982        46178.943      46188.349
           0.950       0.954        46266.772      46273.436
           0.900       0.910        46344.826      46355.060
           0.800       0.796        46439.358      46435.242
           0.700       0.679        46507.507      46495.126
           0.500       0.494        46620.173      46617.549
           0.300       0.296        46732.838      46729.495
           0.200       0.212        46800.987      46809.938
           0.100       0.101        46895.519      46896.544
           0.050       0.048        46973.573      46969.063
           0.020       0.020        47061.402      47060.139
           0.010       0.012        47119.969      47125.375

    Sample-Size Adjusted BIC (n* = (n + 2) / 24)

        Mean                             46397.849
        Std Dev                            214.846
        Number of successful computations     1000

             Proportions                   Percentiles
        Expected    Observed         Expected       Observed
           0.990       0.992        45898.052      45899.515
           0.980       0.982        45956.619      45966.025
           0.950       0.954        46044.448      46051.113
           0.900       0.910        46122.502      46132.737
           0.800       0.796        46217.034      46212.918
           0.700       0.679        46285.184      46272.802
           0.500       0.494        46397.849      46395.225
           0.300       0.296        46510.514      46507.171
           0.200       0.212        46578.663      46587.614
           0.100       0.101        46673.196      46674.220
           0.050       0.048        46751.249      46746.740
           0.020       0.020        46839.078      46837.815
           0.010       0.012        46897.645      46903.051

Chi-Square Test of Model Fit

        Degrees of freedom                     160

        Mean                              1629.333
        Std Dev                             77.997
        Number of successful computations     1000

             Proportions                   Percentiles
        Expected    Observed         Expected       Observed
           0.990       1.000          121.346       1453.132
           0.980       1.000          125.440       1470.519
           0.950       1.000          131.756       1503.813
           0.900       1.000          137.546       1529.529
           0.800       1.000          144.783       1556.338
           0.700       1.000          150.158       1587.105
           0.500       1.000          159.334       1631.085
           0.300       1.000          168.876       1674.599
           0.200       1.000          174.828       1698.595
           0.100       1.000          183.311       1731.078
           0.050       1.000          190.516       1757.984
           0.020       1.000          198.846       1776.738
           0.010       1.000          204.530       1795.935

RMSEA (Root Mean Square Error Of Approximation)

        Mean                                 0.096
        Std Dev                              0.003
        Number of successful computations     1000

             Proportions                   Percentiles
        Expected    Observed         Expected       Observed
           0.990       0.991            0.090          0.090
           0.980       0.977            0.091          0.091
           0.950       0.955            0.092          0.092
           0.900       0.899            0.093          0.093
           0.800       0.782            0.094          0.093
           0.700       0.697            0.094          0.094
           0.500       0.517            0.096          0.096
           0.300       0.321            0.097          0.097
           0.200       0.211            0.098          0.098
           0.100       0.103            0.099          0.099
           0.050       0.047            0.100          0.100
           0.020       0.012            0.101          0.101
           0.010       0.007            0.102          0.101

SRMR (Standardized Root Mean Square Residual)

        Mean                                 0.034
        Std Dev                              0.001
        Number of successful computations     1000

             Proportions                   Percentiles
        Expected    Observed         Expected       Observed
           0.990       0.994            0.030          0.030
           0.980       0.989            0.031          0.031
           0.950       0.953            0.031          0.031
           0.900       0.887            0.032          0.032
           0.800       0.783            0.032          0.032
           0.700       0.692            0.033          0.033
           0.500       0.501            0.034          0.034
           0.300       0.307            0.034          0.034
           0.200       0.198            0.035          0.035
           0.100       0.103            0.035          0.035
           0.050       0.050            0.036          0.036
           0.020       0.021            0.037          0.037
           0.010       0.011            0.037          0.037


MODEL RESULTS

                              ESTIMATES              S. E.     M. S. E.  95%  % Sig
                 Population   Average   Std. Dev.   Average             Cover Coeff
 E        BY
  MIPIP1              1.000     0.7952     0.0267     0.0274     0.0427 0.000 1.000
  MIPIP6              1.000     0.8779     0.0262     0.0274     0.0156 0.008 1.000
  MIPIP11             1.000     0.8930     0.0273     0.0275     0.0122 0.033 1.000
  MIPIP16             1.000     0.8324     0.0288     0.0286     0.0289 0.000 1.000

 A        BY
  MIPIP2              1.000     0.8340     0.0281     0.0274     0.0284 0.000 1.000
  MIPIP7              1.000     0.9104     0.0274     0.0271     0.0088 0.093 1.000
  MIPIP12             1.000     0.8555     0.0290     0.0281     0.0217 0.001 1.000
  MIPIP17             1.000     0.7449     0.0299     0.0290     0.0660 0.000 1.000

 C        BY
  MIPIP3              1.000     0.8124     0.0283     0.0278     0.0360 0.000 1.000
  MIPIP8              1.000     0.8925     0.0278     0.0275     0.0123 0.032 1.000
  MIPIP13             1.000     0.8888     0.0275     0.0276     0.0131 0.021 1.000
  MIPIP18             1.000     0.8137     0.0287     0.0286     0.0355 0.000 1.000

 N        BY
  MIPIP4              1.000     0.8088     0.0291     0.0279     0.0374 0.000 1.000
  MIPIP9              1.000     0.8894     0.0278     0.0275     0.0130 0.024 1.000
  MIPIP14             1.000     0.8938     0.0285     0.0276     0.0121 0.038 1.000
  MIPIP19             1.000     0.8243     0.0299     0.0287     0.0318 0.000 1.000

 O        BY
  MIPIP5              1.000     0.8111     0.0285     0.0279     0.0365 0.000 1.000
  MIPIP10             1.000     0.8887     0.0279     0.0275     0.0132 0.020 1.000
  MIPIP15             1.000     0.8932     0.0277     0.0276     0.0122 0.036 1.000
  MIPIP20             1.000     0.8259     0.0287     0.0287     0.0311 0.001 1.000

 A        WITH
  E                   0.000     0.2627     0.0325     0.0331     0.0701 0.000 1.000

 C        WITH
  E                   0.000     0.2145     0.0351     0.0337     0.0472 0.000 1.000
  A                   0.000     0.2674     0.0331     0.0330     0.0726 0.000 1.000

 N        WITH
  E                   0.000     0.2093     0.0325     0.0338     0.0449 0.000 1.000
  A                   0.000     0.2154     0.0351     0.0338     0.0476 0.000 1.000
  C                   0.000     0.2717     0.0323     0.0329     0.0749 0.000 1.000

 O        WITH
  E                   0.000     0.2497     0.0338     0.0333     0.0635 0.000 1.000
  A                   0.000     0.2084     0.0329     0.0339     0.0445 0.000 1.000
  C                   0.000     0.2164     0.0329     0.0337     0.0479 0.000 1.000
  N                   0.000     0.2724     0.0341     0.0328     0.0754 0.000 1.000

 Intercepts
  MIPIP1              0.000    -0.0004     0.0316     0.0316     0.0010 0.946 0.054
  MIPIP2              0.000    -0.0003     0.0318     0.0322     0.0010 0.953 0.047
  MIPIP3              0.000    -0.0011     0.0321     0.0321     0.0010 0.956 0.044
  MIPIP4              0.000     0.0001     0.0328     0.0321     0.0011 0.948 0.052
  MIPIP5              0.000    -0.0002     0.0330     0.0322     0.0011 0.948 0.052
  MIPIP6              0.000     0.0002     0.0323     0.0326     0.0010 0.955 0.045
  MIPIP7              0.000    -0.0008     0.0312     0.0329     0.0010 0.961 0.039
  MIPIP8              0.000    -0.0012     0.0339     0.0329     0.0011 0.946 0.054
  MIPIP9              0.000    -0.0009     0.0334     0.0329     0.0011 0.940 0.060
  MIPIP10             0.000    -0.0017     0.0332     0.0329     0.0011 0.956 0.044
  MIPIP11             0.000     0.0003     0.0321     0.0329     0.0010 0.954 0.046
  MIPIP12             0.000    -0.0001     0.0311     0.0330     0.0010 0.965 0.035
  MIPIP13             0.000    -0.0013     0.0334     0.0330     0.0011 0.943 0.057
  MIPIP14             0.000    -0.0007     0.0327     0.0330     0.0011 0.954 0.046
  MIPIP15             0.000    -0.0011     0.0337     0.0330     0.0011 0.940 0.060
  MIPIP16             0.000     0.0000     0.0332     0.0330     0.0011 0.949 0.051
  MIPIP17             0.000    -0.0005     0.0313     0.0323     0.0010 0.961 0.039
  MIPIP18             0.000    -0.0006     0.0325     0.0328     0.0011 0.953 0.047
  MIPIP19             0.000    -0.0005     0.0329     0.0330     0.0011 0.950 0.050
  MIPIP20             0.000     0.0002     0.0334     0.0330     0.0011 0.954 0.046

 Variances
  E                   1.000     1.0000     0.0000     0.0000     0.0000 1.000 0.000
  A                   1.000     1.0000     0.0000     0.0000     0.0000 1.000 0.000
  C                   1.000     1.0000     0.0000     0.0000     0.0000 1.000 0.000
  N                   1.000     1.0000     0.0000     0.0000     0.0000 1.000 0.000
  O                   1.000     1.0000     0.0000     0.0000     0.0000 1.000 0.000

 Residual Variances
  MIPIP1              0.500     0.3665     0.0213     0.0210     0.0183 0.000 1.000
  MIPIP2              0.500     0.3389     0.0195     0.0203     0.0263 0.000 1.000
  MIPIP3              0.500     0.3720     0.0211     0.0215     0.0168 0.000 1.000
  MIPIP4              0.500     0.3789     0.0218     0.0218     0.0151 0.000 1.000
  MIPIP5              0.500     0.3781     0.0233     0.0218     0.0154 0.003 1.000
  MIPIP6              0.500     0.2950     0.0200     0.0197     0.0424 0.000 1.000
  MIPIP7              0.500     0.2517     0.0194     0.0188     0.0620 0.000 1.000
  MIPIP8              0.500     0.2852     0.0190     0.0197     0.0465 0.000 1.000
  MIPIP9              0.500     0.2901     0.0208     0.0198     0.0445 0.000 1.000
  MIPIP10             0.500     0.2914     0.0200     0.0199     0.0439 0.000 1.000
  MIPIP11             0.500     0.2847     0.0202     0.0196     0.0467 0.000 1.000
  MIPIP12             0.500     0.3564     0.0215     0.0214     0.0211 0.000 1.000
  MIPIP13             0.500     0.2969     0.0200     0.0201     0.0416 0.000 1.000
  MIPIP14             0.500     0.2895     0.0201     0.0199     0.0447 0.000 1.000
  MIPIP15             0.500     0.2896     0.0207     0.0200     0.0447 0.000 1.000
  MIPIP16             0.500     0.3978     0.0229     0.0228     0.0110 0.014 1.000
  MIPIP17             0.500     0.4862     0.0261     0.0254     0.0009 0.895 1.000
  MIPIP18             0.500     0.4117     0.0231     0.0232     0.0083 0.044 1.000
  MIPIP19             0.500     0.4078     0.0231     0.0232     0.0090 0.038 1.000
  MIPIP20             0.500     0.4076     0.0237     0.0232     0.0091 0.033 1.000


QUALITY OF NUMERICAL RESULTS

     Average Condition Number for the Information Matrix      0.359E-01
       (ratio of smallest to largest eigenvalue)


TECHNICAL OUTPUT


     PARAMETER SPECIFICATION


           NU
              MIPIP1        MIPIP2        MIPIP3        MIPIP4        MIPIP5
              ________      ________      ________      ________      ________
                  1             2             3             4             5


           NU
              MIPIP6        MIPIP7        MIPIP8        MIPIP9        MIPIP10
              ________      ________      ________      ________      ________
                  6             7             8             9            10


           NU
              MIPIP11       MIPIP12       MIPIP13       MIPIP14       MIPIP15
              ________      ________      ________      ________      ________
                 11            12            13            14            15


           NU
              MIPIP16       MIPIP17       MIPIP18       MIPIP19       MIPIP20
              ________      ________      ________      ________      ________
                 16            17            18            19            20


           LAMBDA
              E             A             C             N             O
              ________      ________      ________      ________      ________
 MIPIP1            21             0             0             0             0
 MIPIP2             0            22             0             0             0
 MIPIP3             0             0            23             0             0
 MIPIP4             0             0             0            24             0
 MIPIP5             0             0             0             0            25
 MIPIP6            26             0             0             0             0
 MIPIP7             0            27             0             0             0
 MIPIP8             0             0            28             0             0
 MIPIP9             0             0             0            29             0
 MIPIP10            0             0             0             0            30
 MIPIP11           31             0             0             0             0
 MIPIP12            0            32             0             0             0
 MIPIP13            0             0            33             0             0
 MIPIP14            0             0             0            34             0
 MIPIP15            0             0             0             0            35
 MIPIP16           36             0             0             0             0
 MIPIP17            0            37             0             0             0
 MIPIP18            0             0            38             0             0
 MIPIP19            0             0             0            39             0
 MIPIP20            0             0             0             0            40


           THETA
              MIPIP1        MIPIP2        MIPIP3        MIPIP4        MIPIP5
              ________      ________      ________      ________      ________
 MIPIP1            41
 MIPIP2             0            42
 MIPIP3             0             0            43
 MIPIP4             0             0             0            44
 MIPIP5             0             0             0             0            45
 MIPIP6             0             0             0             0             0
 MIPIP7             0             0             0             0             0
 MIPIP8             0             0             0             0             0
 MIPIP9             0             0             0             0             0
 MIPIP10            0             0             0             0             0
 MIPIP11            0             0             0             0             0
 MIPIP12            0             0             0             0             0
 MIPIP13            0             0             0             0             0
 MIPIP14            0             0             0             0             0
 MIPIP15            0             0             0             0             0
 MIPIP16            0             0             0             0             0
 MIPIP17            0             0             0             0             0
 MIPIP18            0             0             0             0             0
 MIPIP19            0             0             0             0             0
 MIPIP20            0             0             0             0             0


           THETA
              MIPIP6        MIPIP7        MIPIP8        MIPIP9        MIPIP10
              ________      ________      ________      ________      ________
 MIPIP6            46
 MIPIP7             0            47
 MIPIP8             0             0            48
 MIPIP9             0             0             0            49
 MIPIP10            0             0             0             0            50
 MIPIP11            0             0             0             0             0
 MIPIP12            0             0             0             0             0
 MIPIP13            0             0             0             0             0
 MIPIP14            0             0             0             0             0
 MIPIP15            0             0             0             0             0
 MIPIP16            0             0             0             0             0
 MIPIP17            0             0             0             0             0
 MIPIP18            0             0             0             0             0
 MIPIP19            0             0             0             0             0
 MIPIP20            0             0             0             0             0


           THETA
              MIPIP11       MIPIP12       MIPIP13       MIPIP14       MIPIP15
              ________      ________      ________      ________      ________
 MIPIP11           51
 MIPIP12            0            52
 MIPIP13            0             0            53
 MIPIP14            0             0             0            54
 MIPIP15            0             0             0             0            55
 MIPIP16            0             0             0             0             0
 MIPIP17            0             0             0             0             0
 MIPIP18            0             0             0             0             0
 MIPIP19            0             0             0             0             0
 MIPIP20            0             0             0             0             0


           THETA
              MIPIP16       MIPIP17       MIPIP18       MIPIP19       MIPIP20
              ________      ________      ________      ________      ________
 MIPIP16           56
 MIPIP17            0            57
 MIPIP18            0             0            58
 MIPIP19            0             0             0            59
 MIPIP20            0             0             0             0            60


           ALPHA
              E             A             C             N             O
              ________      ________      ________      ________      ________
                  0             0             0             0             0


           BETA
              E             A             C             N             O
              ________      ________      ________      ________      ________
 E                  0             0             0             0             0
 A                  0             0             0             0             0
 C                  0             0             0             0             0
 N                  0             0             0             0             0
 O                  0             0             0             0             0


           PSI
              E             A             C             N             O
              ________      ________      ________      ________      ________
 E                  0
 A                 61             0
 C                 62            63             0
 N                 64            65            66             0
 O                 67            68            69            70             0


     STARTING VALUES


           NU
              MIPIP1        MIPIP2        MIPIP3        MIPIP4        MIPIP5
              ________      ________      ________      ________      ________
                0.000         0.000         0.000         0.000         0.000


           NU
              MIPIP6        MIPIP7        MIPIP8        MIPIP9        MIPIP10
              ________      ________      ________      ________      ________
                0.000         0.000         0.000         0.000         0.000


           NU
              MIPIP11       MIPIP12       MIPIP13       MIPIP14       MIPIP15
              ________      ________      ________      ________      ________
                0.000         0.000         0.000         0.000         0.000


           NU
              MIPIP16       MIPIP17       MIPIP18       MIPIP19       MIPIP20
              ________      ________      ________      ________      ________
                0.000         0.000         0.000         0.000         0.000


           LAMBDA
              E             A             C             N             O
              ________      ________      ________      ________      ________
 MIPIP1         1.000         0.000         0.000         0.000         0.000
 MIPIP2         0.000         1.000         0.000         0.000         0.000
 MIPIP3         0.000         0.000         1.000         0.000         0.000
 MIPIP4         0.000         0.000         0.000         1.000         0.000
 MIPIP5         0.000         0.000         0.000         0.000         1.000
 MIPIP6         1.000         0.000         0.000         0.000         0.000
 MIPIP7         0.000         1.000         0.000         0.000         0.000
 MIPIP8         0.000         0.000         1.000         0.000         0.000
 MIPIP9         0.000         0.000         0.000         1.000         0.000
 MIPIP10        0.000         0.000         0.000         0.000         1.000
 MIPIP11        1.000         0.000         0.000         0.000         0.000
 MIPIP12        0.000         1.000         0.000         0.000         0.000
 MIPIP13        0.000         0.000         1.000         0.000         0.000
 MIPIP14        0.000         0.000         0.000         1.000         0.000
 MIPIP15        0.000         0.000         0.000         0.000         1.000
 MIPIP16        1.000         0.000         0.000         0.000         0.000
 MIPIP17        0.000         1.000         0.000         0.000         0.000
 MIPIP18        0.000         0.000         1.000         0.000         0.000
 MIPIP19        0.000         0.000         0.000         1.000         0.000
 MIPIP20        0.000         0.000         0.000         0.000         1.000


           THETA
              MIPIP1        MIPIP2        MIPIP3        MIPIP4        MIPIP5
              ________      ________      ________      ________      ________
 MIPIP1         0.500
 MIPIP2         0.000         0.500
 MIPIP3         0.000         0.000         0.500
 MIPIP4         0.000         0.000         0.000         0.500
 MIPIP5         0.000         0.000         0.000         0.000         0.500
 MIPIP6         0.000         0.000         0.000         0.000         0.000
 MIPIP7         0.000         0.000         0.000         0.000         0.000
 MIPIP8         0.000         0.000         0.000         0.000         0.000
 MIPIP9         0.000         0.000         0.000         0.000         0.000
 MIPIP10        0.000         0.000         0.000         0.000         0.000
 MIPIP11        0.000         0.000         0.000         0.000         0.000
 MIPIP12        0.000         0.000         0.000         0.000         0.000
 MIPIP13        0.000         0.000         0.000         0.000         0.000
 MIPIP14        0.000         0.000         0.000         0.000         0.000
 MIPIP15        0.000         0.000         0.000         0.000         0.000
 MIPIP16        0.000         0.000         0.000         0.000         0.000
 MIPIP17        0.000         0.000         0.000         0.000         0.000
 MIPIP18        0.000         0.000         0.000         0.000         0.000
 MIPIP19        0.000         0.000         0.000         0.000         0.000
 MIPIP20        0.000         0.000         0.000         0.000         0.000


           THETA
              MIPIP6        MIPIP7        MIPIP8        MIPIP9        MIPIP10
              ________      ________      ________      ________      ________
 MIPIP6         0.500
 MIPIP7         0.000         0.500
 MIPIP8         0.000         0.000         0.500
 MIPIP9         0.000         0.000         0.000         0.500
 MIPIP10        0.000         0.000         0.000         0.000         0.500
 MIPIP11        0.000         0.000         0.000         0.000         0.000
 MIPIP12        0.000         0.000         0.000         0.000         0.000
 MIPIP13        0.000         0.000         0.000         0.000         0.000
 MIPIP14        0.000         0.000         0.000         0.000         0.000
 MIPIP15        0.000         0.000         0.000         0.000         0.000
 MIPIP16        0.000         0.000         0.000         0.000         0.000
 MIPIP17        0.000         0.000         0.000         0.000         0.000
 MIPIP18        0.000         0.000         0.000         0.000         0.000
 MIPIP19        0.000         0.000         0.000         0.000         0.000
 MIPIP20        0.000         0.000         0.000         0.000         0.000


           THETA
              MIPIP11       MIPIP12       MIPIP13       MIPIP14       MIPIP15
              ________      ________      ________      ________      ________
 MIPIP11        0.500
 MIPIP12        0.000         0.500
 MIPIP13        0.000         0.000         0.500
 MIPIP14        0.000         0.000         0.000         0.500
 MIPIP15        0.000         0.000         0.000         0.000         0.500
 MIPIP16        0.000         0.000         0.000         0.000         0.000
 MIPIP17        0.000         0.000         0.000         0.000         0.000
 MIPIP18        0.000         0.000         0.000         0.000         0.000
 MIPIP19        0.000         0.000         0.000         0.000         0.000
 MIPIP20        0.000         0.000         0.000         0.000         0.000


           THETA
              MIPIP16       MIPIP17       MIPIP18       MIPIP19       MIPIP20
              ________      ________      ________      ________      ________
 MIPIP16        0.500
 MIPIP17        0.000         0.500
 MIPIP18        0.000         0.000         0.500
 MIPIP19        0.000         0.000         0.000         0.500
 MIPIP20        0.000         0.000         0.000         0.000         0.500


           ALPHA
              E             A             C             N             O
              ________      ________      ________      ________      ________
                0.000         0.000         0.000         0.000         0.000


           BETA
              E             A             C             N             O
              ________      ________      ________      ________      ________
 E              0.000         0.000         0.000         0.000         0.000
 A              0.000         0.000         0.000         0.000         0.000
 C              0.000         0.000         0.000         0.000         0.000
 N              0.000         0.000         0.000         0.000         0.000
 O              0.000         0.000         0.000         0.000         0.000


           PSI
              E             A             C             N             O
              ________      ________      ________      ________      ________
 E              1.000
 A              0.000         1.000
 C              0.000         0.000         1.000
 N              0.000         0.000         0.000         1.000
 O              0.000         0.000         0.000         0.000         1.000


     POPULATION VALUES


           NU
              MIPIP1        MIPIP2        MIPIP3        MIPIP4        MIPIP5
              ________      ________      ________      ________      ________
                0.000         0.000         0.000         0.000         0.000


           NU
              MIPIP6        MIPIP7        MIPIP8        MIPIP9        MIPIP10
              ________      ________      ________      ________      ________
                0.000         0.000         0.000         0.000         0.000


           NU
              MIPIP11       MIPIP12       MIPIP13       MIPIP14       MIPIP15
              ________      ________      ________      ________      ________
                0.000         0.000         0.000         0.000         0.000


           NU
              MIPIP16       MIPIP17       MIPIP18       MIPIP19       MIPIP20
              ________      ________      ________      ________      ________
                0.000         0.000         0.000         0.000         0.000


           LAMBDA
              E             A             C             N             O
              ________      ________      ________      ________      ________
 MIPIP1         0.800         0.000         0.000         0.000         0.000
 MIPIP2         0.000         0.800         0.000         0.000         0.000
 MIPIP3         0.000         0.000         0.800         0.000         0.000
 MIPIP4         0.000         0.000         0.000         0.800         0.000
 MIPIP5         0.000         0.000         0.000         0.000         0.800
 MIPIP6         0.800         0.000         0.000         0.000         0.000
 MIPIP7         0.000         0.800         0.000         0.000         0.000
 MIPIP8         0.000         0.000         0.800         0.000         0.000
 MIPIP9         0.000         0.000         0.000         0.800         0.000
 MIPIP10        0.000         0.000         0.000         0.000         0.800
 MIPIP11        0.800         0.000         0.000         0.000         0.000
 MIPIP12        0.000         0.800         0.000         0.000         0.000
 MIPIP13        0.000         0.000         0.800         0.000         0.000
 MIPIP14        0.000         0.000         0.000         0.800         0.000
 MIPIP15        0.000         0.000         0.000         0.000         0.800
 MIPIP16        0.800         0.000         0.000         0.000         0.000
 MIPIP17        0.000         0.800         0.000         0.000         0.000
 MIPIP18        0.000         0.000         0.800         0.000         0.000
 MIPIP19        0.000         0.000         0.000         0.800         0.000
 MIPIP20        0.000         0.000         0.000         0.000         0.800


           LAMBDA
              RMIPIP1       RMIPIP2       RMIPIP3       RMIPIP4       RMIPIP5
              ________      ________      ________      ________      ________
 MIPIP1         1.000         0.000         0.000         0.000         0.000
 MIPIP2         0.000         1.000         0.000         0.000         0.000
 MIPIP3         0.000         0.000         1.000         0.000         0.000
 MIPIP4         0.000         0.000         0.000         1.000         0.000
 MIPIP5         0.000         0.000         0.000         0.000         1.000
 MIPIP6         0.000         0.000         0.000         0.000         0.000
 MIPIP7         0.000         0.000         0.000         0.000         0.000
 MIPIP8         0.000         0.000         0.000         0.000         0.000
 MIPIP9         0.000         0.000         0.000         0.000         0.000
 MIPIP10        0.000         0.000         0.000         0.000         0.000
 MIPIP11        0.000         0.000         0.000         0.000         0.000
 MIPIP12        0.000         0.000         0.000         0.000         0.000
 MIPIP13        0.000         0.000         0.000         0.000         0.000
 MIPIP14        0.000         0.000         0.000         0.000         0.000
 MIPIP15        0.000         0.000         0.000         0.000         0.000
 MIPIP16        0.000         0.000         0.000         0.000         0.000
 MIPIP17        0.000         0.000         0.000         0.000         0.000
 MIPIP18        0.000         0.000         0.000         0.000         0.000
 MIPIP19        0.000         0.000         0.000         0.000         0.000
 MIPIP20        0.000         0.000         0.000         0.000         0.000


           LAMBDA
              RMIPIP6       RMIPIP7       RMIPIP8       RMIPIP9       RMIPIP10
              ________      ________      ________      ________      ________
 MIPIP1         0.000         0.000         0.000         0.000         0.000
 MIPIP2         0.000         0.000         0.000         0.000         0.000
 MIPIP3         0.000         0.000         0.000         0.000         0.000
 MIPIP4         0.000         0.000         0.000         0.000         0.000
 MIPIP5         0.000         0.000         0.000         0.000         0.000
 MIPIP6         1.000         0.000         0.000         0.000         0.000
 MIPIP7         0.000         1.000         0.000         0.000         0.000
 MIPIP8         0.000         0.000         1.000         0.000         0.000
 MIPIP9         0.000         0.000         0.000         1.000         0.000
 MIPIP10        0.000         0.000         0.000         0.000         1.000
 MIPIP11        0.000         0.000         0.000         0.000         0.000
 MIPIP12        0.000         0.000         0.000         0.000         0.000
 MIPIP13        0.000         0.000         0.000         0.000         0.000
 MIPIP14        0.000         0.000         0.000         0.000         0.000
 MIPIP15        0.000         0.000         0.000         0.000         0.000
 MIPIP16        0.000         0.000         0.000         0.000         0.000
 MIPIP17        0.000         0.000         0.000         0.000         0.000
 MIPIP18        0.000         0.000         0.000         0.000         0.000
 MIPIP19        0.000         0.000         0.000         0.000         0.000
 MIPIP20        0.000         0.000         0.000         0.000         0.000


           LAMBDA
              RMIPIP11      RMIPIP12      RMIPIP13      RMIPIP14      RMIPIP15
              ________      ________      ________      ________      ________
 MIPIP1         0.000         0.000         0.000         0.000         0.000
 MIPIP2         0.000         0.000         0.000         0.000         0.000
 MIPIP3         0.000         0.000         0.000         0.000         0.000
 MIPIP4         0.000         0.000         0.000         0.000         0.000
 MIPIP5         0.000         0.000         0.000         0.000         0.000
 MIPIP6         0.000         0.000         0.000         0.000         0.000
 MIPIP7         0.000         0.000         0.000         0.000         0.000
 MIPIP8         0.000         0.000         0.000         0.000         0.000
 MIPIP9         0.000         0.000         0.000         0.000         0.000
 MIPIP10        0.000         0.000         0.000         0.000         0.000
 MIPIP11        1.000         0.000         0.000         0.000         0.000
 MIPIP12        0.000         1.000         0.000         0.000         0.000
 MIPIP13        0.000         0.000         1.000         0.000         0.000
 MIPIP14        0.000         0.000         0.000         1.000         0.000
 MIPIP15        0.000         0.000         0.000         0.000         1.000
 MIPIP16        0.000         0.000         0.000         0.000         0.000
 MIPIP17        0.000         0.000         0.000         0.000         0.000
 MIPIP18        0.000         0.000         0.000         0.000         0.000
 MIPIP19        0.000         0.000         0.000         0.000         0.000
 MIPIP20        0.000         0.000         0.000         0.000         0.000


           LAMBDA
              RMIPIP16      RMIPIP17      RMIPIP18      RMIPIP19      RMIPIP20
              ________      ________      ________      ________      ________
 MIPIP1         0.000         0.000         0.000         0.000         0.000
 MIPIP2         0.000         0.000         0.000         0.000         0.000
 MIPIP3         0.000         0.000         0.000         0.000         0.000
 MIPIP4         0.000         0.000         0.000         0.000         0.000
 MIPIP5         0.000         0.000         0.000         0.000         0.000
 MIPIP6         0.000         0.000         0.000         0.000         0.000
 MIPIP7         0.000         0.000         0.000         0.000         0.000
 MIPIP8         0.000         0.000         0.000         0.000         0.000
 MIPIP9         0.000         0.000         0.000         0.000         0.000
 MIPIP10        0.000         0.000         0.000         0.000         0.000
 MIPIP11        0.000         0.000         0.000         0.000         0.000
 MIPIP12        0.000         0.000         0.000         0.000         0.000
 MIPIP13        0.000         0.000         0.000         0.000         0.000
 MIPIP14        0.000         0.000         0.000         0.000         0.000
 MIPIP15        0.000         0.000         0.000         0.000         0.000
 MIPIP16        1.000         0.000         0.000         0.000         0.000
 MIPIP17        0.000         1.000         0.000         0.000         0.000
 MIPIP18        0.000         0.000         1.000         0.000         0.000
 MIPIP19        0.000         0.000         0.000         1.000         0.000
 MIPIP20        0.000         0.000         0.000         0.000         1.000


           THETA
              MIPIP1        MIPIP2        MIPIP3        MIPIP4        MIPIP5
              ________      ________      ________      ________      ________
 MIPIP1         0.000
 MIPIP2         0.000         0.000
 MIPIP3         0.000         0.000         0.000
 MIPIP4         0.000         0.000         0.000         0.000
 MIPIP5         0.000         0.000         0.000         0.000         0.000
 MIPIP6         0.000         0.000         0.000         0.000         0.000
 MIPIP7         0.000         0.000         0.000         0.000         0.000
 MIPIP8         0.000         0.000         0.000         0.000         0.000
 MIPIP9         0.000         0.000         0.000         0.000         0.000
 MIPIP10        0.000         0.000         0.000         0.000         0.000
 MIPIP11        0.000         0.000         0.000         0.000         0.000
 MIPIP12        0.000         0.000         0.000         0.000         0.000
 MIPIP13        0.000         0.000         0.000         0.000         0.000
 MIPIP14        0.000         0.000         0.000         0.000         0.000
 MIPIP15        0.000         0.000         0.000         0.000         0.000
 MIPIP16        0.000         0.000         0.000         0.000         0.000
 MIPIP17        0.000         0.000         0.000         0.000         0.000
 MIPIP18        0.000         0.000         0.000         0.000         0.000
 MIPIP19        0.000         0.000         0.000         0.000         0.000
 MIPIP20        0.000         0.000         0.000         0.000         0.000


           THETA
              MIPIP6        MIPIP7        MIPIP8        MIPIP9        MIPIP10
              ________      ________      ________      ________      ________
 MIPIP6         0.000
 MIPIP7         0.000         0.000
 MIPIP8         0.000         0.000         0.000
 MIPIP9         0.000         0.000         0.000         0.000
 MIPIP10        0.000         0.000         0.000         0.000         0.000
 MIPIP11        0.000         0.000         0.000         0.000         0.000
 MIPIP12        0.000         0.000         0.000         0.000         0.000
 MIPIP13        0.000         0.000         0.000         0.000         0.000
 MIPIP14        0.000         0.000         0.000         0.000         0.000
 MIPIP15        0.000         0.000         0.000         0.000         0.000
 MIPIP16        0.000         0.000         0.000         0.000         0.000
 MIPIP17        0.000         0.000         0.000         0.000         0.000
 MIPIP18        0.000         0.000         0.000         0.000         0.000
 MIPIP19        0.000         0.000         0.000         0.000         0.000
 MIPIP20        0.000         0.000         0.000         0.000         0.000


           THETA
              MIPIP11       MIPIP12       MIPIP13       MIPIP14       MIPIP15
              ________      ________      ________      ________      ________
 MIPIP11        0.000
 MIPIP12        0.000         0.000
 MIPIP13        0.000         0.000         0.000
 MIPIP14        0.000         0.000         0.000         0.000
 MIPIP15        0.000         0.000         0.000         0.000         0.000
 MIPIP16        0.000         0.000         0.000         0.000         0.000
 MIPIP17        0.000         0.000         0.000         0.000         0.000
 MIPIP18        0.000         0.000         0.000         0.000         0.000
 MIPIP19        0.000         0.000         0.000         0.000         0.000
 MIPIP20        0.000         0.000         0.000         0.000         0.000


           THETA
              MIPIP16       MIPIP17       MIPIP18       MIPIP19       MIPIP20
              ________      ________      ________      ________      ________
 MIPIP16        0.000
 MIPIP17        0.000         0.000
 MIPIP18        0.000         0.000         0.000
 MIPIP19        0.000         0.000         0.000         0.000
 MIPIP20        0.000         0.000         0.000         0.000         0.000


           ALPHA
              E             A             C             N             O
              ________      ________      ________      ________      ________
                0.000         0.000         0.000         0.000         0.000


           ALPHA
              RMIPIP1       RMIPIP2       RMIPIP3       RMIPIP4       RMIPIP5
              ________      ________      ________      ________      ________
                0.000         0.000         0.000         0.000         0.000


           ALPHA
              RMIPIP6       RMIPIP7       RMIPIP8       RMIPIP9       RMIPIP10
              ________      ________      ________      ________      ________
                0.000         0.000         0.000         0.000         0.000


           ALPHA
              RMIPIP11      RMIPIP12      RMIPIP13      RMIPIP14      RMIPIP15
              ________      ________      ________      ________      ________
                0.000         0.000         0.000         0.000         0.000


           ALPHA
              RMIPIP16      RMIPIP17      RMIPIP18      RMIPIP19      RMIPIP20
              ________      ________      ________      ________      ________
                0.000         0.000         0.000         0.000         0.000


           BETA
              E             A             C             N             O
              ________      ________      ________      ________      ________
 E              0.000         0.000         0.000         0.000         0.000
 A              0.000         0.000         0.000         0.000         0.000
 C              0.000         0.000         0.000         0.000         0.000
 N              0.000         0.000         0.000         0.000         0.000
 O              0.000         0.000         0.000         0.000         0.000
 RMIPIP1        0.000         0.000         0.000         0.000         0.000
 RMIPIP2        0.000         0.000         0.000         0.000         0.000
 RMIPIP3        0.000         0.000         0.000         0.000         0.000
 RMIPIP4        0.000         0.000         0.000         0.000         0.000
 RMIPIP5        0.000         0.000         0.000         0.000         0.000
 RMIPIP6        0.000         0.000         0.000         0.000         0.000
 RMIPIP7        0.000         0.000         0.000         0.000         0.000
 RMIPIP8        0.000         0.000         0.000         0.000         0.000
 RMIPIP9        0.000         0.000         0.000         0.000         0.000
 RMIPIP10       0.000         0.000         0.000         0.000         0.000
 RMIPIP11       0.000         0.000         0.000         0.000         0.000
 RMIPIP12       0.000         0.000         0.000         0.000         0.000
 RMIPIP13       0.000         0.000         0.000         0.000         0.000
 RMIPIP14       0.000         0.000         0.000         0.000         0.000
 RMIPIP15       0.000         0.000         0.000         0.000         0.000
 RMIPIP16       0.000         0.000         0.000         0.000         0.000
 RMIPIP17       0.000         0.000         0.000         0.000         0.000
 RMIPIP18       0.000         0.000         0.000         0.000         0.000
 RMIPIP19       0.000         0.000         0.000         0.000         0.000
 RMIPIP20       0.000         0.000         0.000         0.000         0.000


           BETA
              RMIPIP1       RMIPIP2       RMIPIP3       RMIPIP4       RMIPIP5
              ________      ________      ________      ________      ________
 E              0.000         0.000         0.000         0.000         0.000
 A              0.000         0.000         0.000         0.000         0.000
 C              0.000         0.000         0.000         0.000         0.000
 N              0.000         0.000         0.000         0.000         0.000
 O              0.000         0.000         0.000         0.000         0.000
 RMIPIP1        0.000         0.000         0.000         0.000         0.000
 RMIPIP2        0.300         0.000         0.000         0.000         0.000
 RMIPIP3        0.000         0.300         0.000         0.000         0.000
 RMIPIP4        0.000         0.000         0.300         0.000         0.000
 RMIPIP5        0.000         0.000         0.000         0.300         0.000
 RMIPIP6        0.300         0.000         0.000         0.000         0.300
 RMIPIP7        0.000         0.300         0.000         0.000         0.000
 RMIPIP8        0.000         0.000         0.300         0.000         0.000
 RMIPIP9        0.000         0.000         0.000         0.300         0.000
 RMIPIP10       0.000         0.000         0.000         0.000         0.300
 RMIPIP11       0.000         0.000         0.000         0.000         0.000
 RMIPIP12       0.000         0.000         0.000         0.000         0.000
 RMIPIP13       0.000         0.000         0.000         0.000         0.000
 RMIPIP14       0.000         0.000         0.000         0.000         0.000
 RMIPIP15       0.000         0.000         0.000         0.000         0.000
 RMIPIP16       0.000         0.000         0.000         0.000         0.000
 RMIPIP17       0.000         0.000         0.000         0.000         0.000
 RMIPIP18       0.000         0.000         0.000         0.000         0.000
 RMIPIP19       0.000         0.000         0.000         0.000         0.000
 RMIPIP20       0.000         0.000         0.000         0.000         0.000


           BETA
              RMIPIP6       RMIPIP7       RMIPIP8       RMIPIP9       RMIPIP10
              ________      ________      ________      ________      ________
 E              0.000         0.000         0.000         0.000         0.000
 A              0.000         0.000         0.000         0.000         0.000
 C              0.000         0.000         0.000         0.000         0.000
 N              0.000         0.000         0.000         0.000         0.000
 O              0.000         0.000         0.000         0.000         0.000
 RMIPIP1        0.000         0.000         0.000         0.000         0.000
 RMIPIP2        0.000         0.000         0.000         0.000         0.000
 RMIPIP3        0.000         0.000         0.000         0.000         0.000
 RMIPIP4        0.000         0.000         0.000         0.000         0.000
 RMIPIP5        0.000         0.000         0.000         0.000         0.000
 RMIPIP6        0.000         0.000         0.000         0.000         0.000
 RMIPIP7        0.300         0.000         0.000         0.000         0.000
 RMIPIP8        0.000         0.300         0.000         0.000         0.000
 RMIPIP9        0.000         0.000         0.300         0.000         0.000
 RMIPIP10       0.000         0.000         0.000         0.300         0.000
 RMIPIP11       0.300         0.000         0.000         0.000         0.300
 RMIPIP12       0.000         0.300         0.000         0.000         0.000
 RMIPIP13       0.000         0.000         0.300         0.000         0.000
 RMIPIP14       0.000         0.000         0.000         0.300         0.000
 RMIPIP15       0.000         0.000         0.000         0.000         0.300
 RMIPIP16       0.000         0.000         0.000         0.000         0.000
 RMIPIP17       0.000         0.000         0.000         0.000         0.000
 RMIPIP18       0.000         0.000         0.000         0.000         0.000
 RMIPIP19       0.000         0.000         0.000         0.000         0.000
 RMIPIP20       0.000         0.000         0.000         0.000         0.000


           BETA
              RMIPIP11      RMIPIP12      RMIPIP13      RMIPIP14      RMIPIP15
              ________      ________      ________      ________      ________
 E              0.000         0.000         0.000         0.000         0.000
 A              0.000         0.000         0.000         0.000         0.000
 C              0.000         0.000         0.000         0.000         0.000
 N              0.000         0.000         0.000         0.000         0.000
 O              0.000         0.000         0.000         0.000         0.000
 RMIPIP1        0.000         0.000         0.000         0.000         0.000
 RMIPIP2        0.000         0.000         0.000         0.000         0.000
 RMIPIP3        0.000         0.000         0.000         0.000         0.000
 RMIPIP4        0.000         0.000         0.000         0.000         0.000
 RMIPIP5        0.000         0.000         0.000         0.000         0.000
 RMIPIP6        0.000         0.000         0.000         0.000         0.000
 RMIPIP7        0.000         0.000         0.000         0.000         0.000
 RMIPIP8        0.000         0.000         0.000         0.000         0.000
 RMIPIP9        0.000         0.000         0.000         0.000         0.000
 RMIPIP10       0.000         0.000         0.000         0.000         0.000
 RMIPIP11       0.000         0.000         0.000         0.000         0.000
 RMIPIP12       0.300         0.000         0.000         0.000         0.000
 RMIPIP13       0.000         0.300         0.000         0.000         0.000
 RMIPIP14       0.000         0.000         0.300         0.000         0.000
 RMIPIP15       0.000         0.000         0.000         0.300         0.000
 RMIPIP16       0.300         0.000         0.000         0.000         0.300
 RMIPIP17       0.000         0.000         0.000         0.000         0.000
 RMIPIP18       0.000         0.000         0.300         0.000         0.000
 RMIPIP19       0.000         0.000         0.000         0.300         0.000
 RMIPIP20       0.000         0.000         0.000         0.000         0.300


           BETA
              RMIPIP16      RMIPIP17      RMIPIP18      RMIPIP19      RMIPIP20
              ________      ________      ________      ________      ________
 E              0.000         0.000         0.000         0.000         0.000
 A              0.000         0.000         0.000         0.000         0.000
 C              0.000         0.000         0.000         0.000         0.000
 N              0.000         0.000         0.000         0.000         0.000
 O              0.000         0.000         0.000         0.000         0.000
 RMIPIP1        0.000         0.000         0.000         0.000         0.000
 RMIPIP2        0.000         0.000         0.000         0.000         0.000
 RMIPIP3        0.000         0.000         0.000         0.000         0.000
 RMIPIP4        0.000         0.000         0.000         0.000         0.000
 RMIPIP5        0.000         0.000         0.000         0.000         0.000
 RMIPIP6        0.000         0.000         0.000         0.000         0.000
 RMIPIP7        0.000         0.000         0.000         0.000         0.000
 RMIPIP8        0.000         0.000         0.000         0.000         0.000
 RMIPIP9        0.000         0.000         0.000         0.000         0.000
 RMIPIP10       0.000         0.000         0.000         0.000         0.000
 RMIPIP11       0.000         0.000         0.000         0.000         0.000
 RMIPIP12       0.000         0.000         0.000         0.000         0.000
 RMIPIP13       0.000         0.000         0.000         0.000         0.000
 RMIPIP14       0.000         0.000         0.000         0.000         0.000
 RMIPIP15       0.000         0.000         0.000         0.000         0.000
 RMIPIP16       0.000         0.000         0.000         0.000         0.000
 RMIPIP17       0.300         0.000         0.000         0.000         0.000
 RMIPIP18       0.000         0.300         0.000         0.000         0.000
 RMIPIP19       0.000         0.000         0.300         0.000         0.000
 RMIPIP20       0.000         0.000         0.000         0.300         0.000


           PSI
              E             A             C             N             O
              ________      ________      ________      ________      ________
 E              1.000
 A              0.200         1.000
 C              0.200         0.200         1.000
 N              0.200         0.200         0.200         1.000
 O              0.200         0.200         0.200         0.200         1.000
 RMIPIP1        0.000         0.000         0.000         0.000         0.000
 RMIPIP2        0.000         0.000         0.000         0.000         0.000
 RMIPIP3        0.000         0.000         0.000         0.000         0.000
 RMIPIP4        0.000         0.000         0.000         0.000         0.000
 RMIPIP5        0.000         0.000         0.000         0.000         0.000
 RMIPIP6        0.000         0.000         0.000         0.000         0.000
 RMIPIP7        0.000         0.000         0.000         0.000         0.000
 RMIPIP8        0.000         0.000         0.000         0.000         0.000
 RMIPIP9        0.000         0.000         0.000         0.000         0.000
 RMIPIP10       0.000         0.000         0.000         0.000         0.000
 RMIPIP11       0.000         0.000         0.000         0.000         0.000
 RMIPIP12       0.000         0.000         0.000         0.000         0.000
 RMIPIP13       0.000         0.000         0.000         0.000         0.000
 RMIPIP14       0.000         0.000         0.000         0.000         0.000
 RMIPIP15       0.000         0.000         0.000         0.000         0.000
 RMIPIP16       0.000         0.000         0.000         0.000         0.000
 RMIPIP17       0.000         0.000         0.000         0.000         0.000
 RMIPIP18       0.000         0.000         0.000         0.000         0.000
 RMIPIP19       0.000         0.000         0.000         0.000         0.000
 RMIPIP20       0.000         0.000         0.000         0.000         0.000


           PSI
              RMIPIP1       RMIPIP2       RMIPIP3       RMIPIP4       RMIPIP5
              ________      ________      ________      ________      ________
 RMIPIP1        0.360
 RMIPIP2        0.000         0.360
 RMIPIP3        0.000         0.000         0.360
 RMIPIP4        0.000         0.000         0.000         0.360
 RMIPIP5        0.000         0.000         0.000         0.000         0.360
 RMIPIP6        0.000         0.000         0.000         0.000         0.000
 RMIPIP7        0.000         0.000         0.000         0.000         0.000
 RMIPIP8        0.000         0.000         0.000         0.000         0.000
 RMIPIP9        0.000         0.000         0.000         0.000         0.000
 RMIPIP10       0.000         0.000         0.000         0.000         0.000
 RMIPIP11       0.000         0.000         0.000         0.000         0.000
 RMIPIP12       0.000         0.000         0.000         0.000         0.000
 RMIPIP13       0.000         0.000         0.000         0.000         0.000
 RMIPIP14       0.000         0.000         0.000         0.000         0.000
 RMIPIP15       0.000         0.000         0.000         0.000         0.000
 RMIPIP16       0.000         0.000         0.000         0.000         0.000
 RMIPIP17       0.000         0.000         0.000         0.000         0.000
 RMIPIP18       0.000         0.000         0.000         0.000         0.000
 RMIPIP19       0.000         0.000         0.000         0.000         0.000
 RMIPIP20       0.000         0.000         0.000         0.000         0.000


           PSI
              RMIPIP6       RMIPIP7       RMIPIP8       RMIPIP9       RMIPIP10
              ________      ________      ________      ________      ________
 RMIPIP6        0.360
 RMIPIP7        0.000         0.360
 RMIPIP8        0.000         0.000         0.360
 RMIPIP9        0.000         0.000         0.000         0.360
 RMIPIP10       0.000         0.000         0.000         0.000         0.360
 RMIPIP11       0.000         0.000         0.000         0.000         0.000
 RMIPIP12       0.000         0.000         0.000         0.000         0.000
 RMIPIP13       0.000         0.000         0.000         0.000         0.000
 RMIPIP14       0.000         0.000         0.000         0.000         0.000
 RMIPIP15       0.000         0.000         0.000         0.000         0.000
 RMIPIP16       0.000         0.000         0.000         0.000         0.000
 RMIPIP17       0.000         0.000         0.000         0.000         0.000
 RMIPIP18       0.000         0.000         0.000         0.000         0.000
 RMIPIP19       0.000         0.000         0.000         0.000         0.000
 RMIPIP20       0.000         0.000         0.000         0.000         0.000


           PSI
              RMIPIP11      RMIPIP12      RMIPIP13      RMIPIP14      RMIPIP15
              ________      ________      ________      ________      ________
 RMIPIP11       0.360
 RMIPIP12       0.000         0.360
 RMIPIP13       0.000         0.000         0.360
 RMIPIP14       0.000         0.000         0.000         0.360
 RMIPIP15       0.000         0.000         0.000         0.000         0.360
 RMIPIP16       0.000         0.000         0.000         0.000         0.000
 RMIPIP17       0.000         0.000         0.000         0.000         0.000
 RMIPIP18       0.000         0.000         0.000         0.000         0.000
 RMIPIP19       0.000         0.000         0.000         0.000         0.000
 RMIPIP20       0.000         0.000         0.000         0.000         0.000


           PSI
              RMIPIP16      RMIPIP17      RMIPIP18      RMIPIP19      RMIPIP20
              ________      ________      ________      ________      ________
 RMIPIP16       0.360
 RMIPIP17       0.000         0.360
 RMIPIP18       0.000         0.000         0.360
 RMIPIP19       0.000         0.000         0.000         0.360
 RMIPIP20       0.000         0.000         0.000         0.000         0.360


TECHNICAL 9 OUTPUT

  Error messages for each replication (if any)


DIAGRAM INFORMATION

  Mplus diagrams are currently not available for Monte Carlo analysis.
  No diagram output was produced.


     Beginning Time:  11:40:55
        Ending Time:  11:42:10
       Elapsed Time:  00:01:15


MUTHEN & MUTHEN
3463 Stoner Ave.
Los Angeles, CA  90066

Tel: (310) 391-9971
Fax: (310) 391-8971
Web: www.StatModel.com
Support: Support@StatModel.com

Copyright (c) 1998-2019 Muthen & Muthen
