# Supplementary material for: Modeling Measurement as a Sequential Process: Autoregressive Confirmatory Factor Analysis (AR-CFA)
Source: Front Psychol. 2019 Sep 20;10:2108. doi: 10.3389/fpsyg.2019.02108 (PMC6763968; doi:10.3389/fpsyg.2019.02108)
Supplement: Supplementary file 3 [file Data_Sheet_2.ZIP › Online Appendix D/AR-CFA pop run as CFA and ARCFA/sample 1000/CFA 1000 .3.txt]

		Population	Average	Std. Dev.	Average		Cover	Coeff
E	BY
MIPIP1		1	0.7952	0.0267	0.0274	0.0427	0	1
MIPIP6		1	0.8779	0.0262	0.0274	0.0156	0.008	1
MIPIP11		1	0.893	0.0273	0.0275	0.0122	0.033	1
MIPIP16		1	0.8324	0.0288	0.0286	0.0289	0	1
A	BY
MIPIP2		1	0.834	0.0281	0.0274	0.0284	0	1
MIPIP7		1	0.9104	0.0274	0.0271	0.0088	0.093	1
MIPIP12		1	0.8555	0.029	0.0281	0.0217	0.001	1
MIPIP17		1	0.7449	0.0299	0.029	0.066	0	1
C	BY
MIPIP3		1	0.8124	0.0283	0.0278	0.036	0	1
MIPIP8		1	0.8925	0.0278	0.0275	0.0123	0.032	1
MIPIP13		1	0.8888	0.0275	0.0276	0.0131	0.021	1
MIPIP18		1	0.8137	0.0287	0.0286	0.0355	0	1
N	BY
MIPIP4		1	0.8088	0.0291	0.0279	0.0374	0	1
MIPIP9		1	0.8894	0.0278	0.0275	0.013	0.024	1
MIPIP14		1	0.8938	0.0285	0.0276	0.0121	0.038	1
MIPIP19		1	0.8243	0.0299	0.0287	0.0318	0	1
O	BY
MIPIP5		1	0.8111	0.0285	0.0279	0.0365	0	1
MIPIP10		1	0.8887	0.0279	0.0275	0.0132	0.02	1
MIPIP15		1	0.8932	0.0277	0.0276	0.0122	0.036	1
MIPIP20		1	0.8259	0.0287	0.0287	0.0311	0.001	1
A	WIT	H
E		0	0.2627	0.0325	0.0331	0.0701	0	1
C	WIT	H
E		0	0.2145	0.0351	0.0337	0.0472	0	1
A		0	0.2674	0.0331	0.033	0.0726	0	1
N	WIT	H
E		0	0.2093	0.0325	0.0338	0.0449	0	1
A		0	0.2154	0.0351	0.0338	0.0476	0	1
C		0	0.2717	0.0323	0.0329	0.0749	0	1
O	WIT	H
E		0	0.2497	0.0338	0.0333	0.0635	0	1
A		0	0.2084	0.0329	0.0339	0.0445	0	1
C		0	0.2164	0.0329	0.0337	0.0479	0	1
N		0	0.2724	0.0341	0.0328	0.0754	0	1
Variances
E		1	1	0	0	0	1	0
A		1	1	0	0	0	1	0
C		1	1	0	0	0	1	0
N		1	1	0	0	0	1	0
O		1	1	0	0	0	1	0
