# Supplementary material for: Modeling Measurement as a Sequential Process: Autoregressive Confirmatory Factor Analysis (AR-CFA)
Source: Front Psychol. 2019 Sep 20;10:2108. doi: 10.3389/fpsyg.2019.02108 (PMC6763968; doi:10.3389/fpsyg.2019.02108)
Supplement: Supplementary file 3 [file Data_Sheet_2.ZIP › Online Appendix D/AR-CFA pop run as CFA and ARCFA/sample 250/ar-cfa (ar=0, n=250) analyzed as ar-cfa.out]

Mplus VERSION 8.3
MUTHEN & MUTHEN
08/03/2019   6:09 PM

INPUT INSTRUCTIONS

  title:	this is an example of a CFA with continuous factor indicators

  montecarlo:
  	names = mipip1-mipip20; !AR-CFA  using varaible names from our data and simulation values
  	nobs = 250; ! 250, 500, 1000
  	nreps = 1000;
      seed=3452500;

  model montecarlo:
  	
      E by mipip1*.8
      mipip6*.8
      mipip11*.8
      mipip16*.8; !factor loadings starting value .8

      A by mipip2*.8
      mipip7*.8
      mipip12*.8
      mipip17*.8;

      C by mipip3*.8
      mipip8*.8
      mipip13*.8
      mipip18*.8;

      N by mipip4*.8
      mipip9*.8
      mipip14*.8
      mipip19*.8;

      O BY mipip5*.8
      mipip10*.8
      mipip15*.8
      mipip20*.8;

      rmipip1 by mipip1@1; ! The latent residual is now rmipip with a 'factor loading' of 1
      mipip1@0; ! Item residual fixed to zero
      rmipip2 by mipip2@1;
      mipip2@0;
      rmipip3 by mipip3@1;
      mipip3@0;
      rmipip4 by mipip4@1;
      mipip4@0;
      rmipip5 by mipip5@1;
      mipip5@0;
      rmipip6 by mipip6@1;
      mipip6@0;
      rmipip7 by mipip7@1;
      mipip7@0;
      rmipip8 by mipip8@1;
      mipip8@0;
      rmipip9 by mipip9@1;
      mipip9@0;
      rmipip10 by mipip10@1;
      mipip10@0;
      rmipip11 by mipip11@1;
      mipip11@0;
      rmipip12 by mipip12@1;
      mipip12@0;
      rmipip13 by mipip13@1;
      mipip13@0;
      rmipip14 by mipip14@1;
      mipip14@0;
      rmipip15 by mipip15@1;
      mipip15@0;
      rmipip16 by mipip16@1;
      mipip16@0;
      rmipip17 by mipip17@1;
      mipip17@0;
      rmipip18 by mipip18@1;
      mipip18@0;
      rmipip19 by mipip19@1;
      mipip19@0;
      rmipip20 by mipip20@1;
      mipip20@0;

      E A C N O with rmipip1@0;
      ! Fix correlation of factors and first residual to 0, else it's estimated

      rmipip1*.36;
      ! first residual variance set to .36
      rmipip2*.36;
      ! second residual variances set to .32 for AR-CFA effect of .2 (Between)
      rmipip3-rmipip20*.36;
      ! remaining residual variances set to account for Between and Within AR

      E*1 A*1 C*1 N*1 O*1; !factor variances set to 1
      E A C N O with E*.2 A*.2 C*.2 N*.2 O*.2;

  ! Lagged Between-construct AR terms representing context effects are as follows:
  rmipip2-rmipip20 pon rmipip1-rmipip19*0; ! 0, .1, .2, .3

  ! E terms : Within-construct AR terms for E items
   rmipip6 on rmipip1*0; ! 0, .1, .2, .3
   rmipip11 on rmipip6*0;
   rmipip16 on rmipip11*0;
  ! A terms : Within-construct AR terms for A items
  rmipip7 on rmipip2*0; ! 0, .1, .2, .3
  rmipip12 on rmipip7*0;
  rmipip17 on rmipip12*0;
  ! C terms : Within-construct AR terms for C items
  rmipip8 on rmipip3*0; ! 0, .1, .2, .3
  rmipip13 on rmipip8*0;
  rmipip18 on rmipip13*0;
  ! N terms: Within-construct AR terms for N items
  rmipip9 on rmipip4*0; ! 0, .1, .2, .3
  rmipip14 on rmipip9*0;
  rmipip19 on rmipip14*0;
  ! O terms: Within-construct AR terms for O items
   rmipip10 on rmipip5*0; ! 0, .1, .2, .3
   rmipip15 on rmipip10*0;
   rmipip20 on rmipip15*0;

  model:	! AR-CFA


    E by mipip1* mipip6 mipip11 mipip16;
    A by mipip2* mipip7 mipip12 mipip17;
    C by mipip3* mipip8 mipip13 mipip18;
    N by mipip4* mipip9 mipip14 mipip19;
    O BY mipip5* mipip10 mipip15 mipip20;
    E@1 A@1 C@1 N@1 O@1;


      rmipip1 by mipip1@1; ! The latent residual is now rmipip with a 'factor loading' of 1
      mipip1@0; ! Item residual fixed to zero
      rmipip2 by mipip2@1;
      mipip2@0;
      rmipip3 by mipip3@1;
      mipip3@0;
      rmipip4 by mipip4@1;
      mipip4@0;
      rmipip5 by mipip5@1;
      mipip5@0;
      rmipip6 by mipip6@1;
      mipip6@0;
      rmipip7 by mipip7@1;
      mipip7@0;
      rmipip8 by mipip8@1;
      mipip8@0;
      rmipip9 by mipip9@1;
      mipip9@0;
      rmipip10 by mipip10@1;
      mipip10@0;
      rmipip11 by mipip11@1;
      mipip11@0;
      rmipip12 by mipip12@1;
      mipip12@0;
      rmipip13 by mipip13@1;
      mipip13@0;
      rmipip14 by mipip14@1;
      mipip14@0;
      rmipip15 by mipip15@1;
      mipip15@0;
      rmipip16 by mipip16@1;
      mipip16@0;
      rmipip17 by mipip17@1;
      mipip17@0;
      rmipip18 by mipip18@1;
      mipip18@0;
      rmipip19 by mipip19@1;
      mipip19@0;
      rmipip20 by mipip20@1;
      mipip20@0;

      E A C N O with rmipip1@0;
      ! Fix correlation of factors and first residual to 0, else it's estimated

      rmipip1*.36;
      ! first residual variance set to .36
      rmipip2*.32;
      ! second residual variances set to .32 for AR-CFA effect of .2 (Between)
      rmipip3-rmipip20*.278333;
      ! remaining residual variances set to account for Between and Within AR

      !E*1 A*1 C*1 N*1 O*1; !factor variances set to 1
      E A C N O with E*.2 A*.2 C*.2 N*.2 O*.2;

  ! Lagged Between-construct AR terms representing context effects are as follows:
  rmipip2-rmipip20 pon rmipip1-rmipip19;

  ! E terms : Within-construct AR terms for E items
   rmipip6 on rmipip1;
   rmipip11 on rmipip6;
   rmipip16 on rmipip11;
  ! A terms : Within-construct AR terms for A items
  rmipip7 on rmipip2;
  rmipip12 on rmipip7;
  rmipip17 on rmipip12;
  ! C terms : Within-construct AR terms for C items
  rmipip8 on rmipip3;
  rmipip13 on rmipip8;
  rmipip18 on rmipip13;
  ! N terms: Within-construct AR terms for N items
  rmipip9 on rmipip4;
  rmipip14 on rmipip9;
  rmipip19 on rmipip14;
  ! O terms: Within-construct AR terms for O items
   rmipip10 on rmipip5;
   rmipip15 on rmipip10;
   rmipip20 on rmipip15;

  output:
  	tech9 stdyx;


*** WARNING in OUTPUT command
  STANDARDIZED option is not available for MONTECARLO.
  Request for STANDARDIZED is ignored.
   1 WARNING(S) FOUND IN THE INPUT INSTRUCTIONS


this is an example of a CFA with continuous factor indicators

SUMMARY OF ANALYSIS

Number of groups                                                 1
Number of observations                                         250

Number of replications
    Requested                                                 1000
    Completed                                                  653
Value of seed                                              3452500

Number of dependent variables                                   20
Number of independent variables                                  0
Number of continuous latent variables                           25

Observed dependent variables

  Continuous
   MIPIP1      MIPIP2      MIPIP3      MIPIP4      MIPIP5      MIPIP6
   MIPIP7      MIPIP8      MIPIP9      MIPIP10     MIPIP11     MIPIP12
   MIPIP13     MIPIP14     MIPIP15     MIPIP16     MIPIP17     MIPIP18
   MIPIP19     MIPIP20

Continuous latent variables
   E           A           C           N           O           RMIPIP1
   RMIPIP2     RMIPIP3     RMIPIP4     RMIPIP5     RMIPIP6     RMIPIP7
   RMIPIP8     RMIPIP9     RMIPIP10    RMIPIP11    RMIPIP12    RMIPIP13
   RMIPIP14    RMIPIP15    RMIPIP16    RMIPIP17    RMIPIP18    RMIPIP19
   RMIPIP20


Estimator                                                       ML
Information matrix                                        OBSERVED
Maximum number of iterations                                  1000
Convergence criterion                                    0.500D-04
Maximum number of steepest descent iterations                   20


SAMPLE STATISTICS FOR THE FIRST REPLICATION


     SAMPLE STATISTICS


           Means
              MIPIP1        MIPIP2        MIPIP3        MIPIP4        MIPIP5
              ________      ________      ________      ________      ________
                0.003         0.040         0.056         0.089         0.012


           Means
              MIPIP6        MIPIP7        MIPIP8        MIPIP9        MIPIP10
              ________      ________      ________      ________      ________
                0.067         0.082         0.047         0.056        -0.011


           Means
              MIPIP11       MIPIP12       MIPIP13       MIPIP14       MIPIP15
              ________      ________      ________      ________      ________
                0.068         0.043         0.062         0.044         0.005


           Means
              MIPIP16       MIPIP17       MIPIP18       MIPIP19       MIPIP20
              ________      ________      ________      ________      ________
                0.036        -0.013         0.083         0.145         0.033


           Covariances
              MIPIP1        MIPIP2        MIPIP3        MIPIP4        MIPIP5
              ________      ________      ________      ________      ________
 MIPIP1         0.928
 MIPIP2         0.121         1.027
 MIPIP3         0.041         0.056         0.852
 MIPIP4         0.157         0.136         0.040         0.977
 MIPIP5         0.165         0.109         0.016         0.029         0.918
 MIPIP6         0.516         0.089         0.121         0.054         0.162
 MIPIP7         0.195         0.632         0.047         0.097         0.031
 MIPIP8         0.033         0.037         0.593         0.032         0.059
 MIPIP9         0.139         0.200         0.034         0.672         0.097
 MIPIP10        0.074         0.180        -0.019         0.033         0.528
 MIPIP11        0.576         0.086         0.103         0.134         0.098
 MIPIP12        0.111         0.598         0.032         0.060         0.131
 MIPIP13        0.041         0.061         0.623         0.131         0.027
 MIPIP14        0.142         0.196         0.042         0.735         0.058
 MIPIP15        0.084         0.231         0.058         0.023         0.600
 MIPIP16        0.572         0.067         0.049         0.125         0.212
 MIPIP17        0.229         0.633         0.055         0.137         0.096
 MIPIP18        0.035        -0.033         0.518         0.150        -0.034
 MIPIP19        0.177         0.149         0.072         0.664         0.090
 MIPIP20        0.146         0.176         0.020         0.023         0.621


           Covariances
              MIPIP6        MIPIP7        MIPIP8        MIPIP9        MIPIP10
              ________      ________      ________      ________      ________
 MIPIP6         0.882
 MIPIP7         0.211         1.035
 MIPIP8         0.110         0.008         0.909
 MIPIP9         0.088         0.209         0.004         1.111
 MIPIP10        0.027         0.151        -0.017         0.096         0.893
 MIPIP11        0.593         0.163         0.102         0.152         0.068
 MIPIP12        0.086         0.575        -0.012         0.186         0.116
 MIPIP13        0.129         0.026         0.628         0.119        -0.013
 MIPIP14        0.099         0.145        -0.023         0.776         0.050
 MIPIP15        0.032         0.094         0.068         0.063         0.602
 MIPIP16        0.568         0.112         0.049         0.146         0.174
 MIPIP17        0.204         0.661         0.003         0.199         0.106
 MIPIP18        0.153        -0.041         0.573         0.106        -0.089
 MIPIP19        0.074         0.147         0.066         0.733         0.055
 MIPIP20        0.120         0.067         0.073         0.106         0.626


           Covariances
              MIPIP11       MIPIP12       MIPIP13       MIPIP14       MIPIP15
              ________      ________      ________      ________      ________
 MIPIP11        0.944
 MIPIP12        0.099         0.877
 MIPIP13        0.149        -0.005         1.032
 MIPIP14        0.122         0.158         0.106         1.093
 MIPIP15       -0.013         0.137         0.024         0.004         0.967
 MIPIP16        0.650         0.076         0.071         0.145         0.147
 MIPIP17        0.202         0.632         0.051         0.134         0.178
 MIPIP18        0.136        -0.043         0.664         0.098        -0.027
 MIPIP19        0.089         0.154         0.148         0.727         0.123
 MIPIP20        0.089         0.136         0.098         0.075         0.696


           Covariances
              MIPIP16       MIPIP17       MIPIP18       MIPIP19       MIPIP20
              ________      ________      ________      ________      ________
 MIPIP16        0.923
 MIPIP17        0.154         1.032
 MIPIP18        0.104         0.018         0.920
 MIPIP19        0.115         0.195         0.132         1.072
 MIPIP20        0.216         0.105        -0.041         0.161         1.023


           Correlations
              MIPIP1        MIPIP2        MIPIP3        MIPIP4        MIPIP5
              ________      ________      ________      ________      ________
 MIPIP1         1.000
 MIPIP2         0.124         1.000
 MIPIP3         0.046         0.060         1.000
 MIPIP4         0.165         0.136         0.043         1.000
 MIPIP5         0.179         0.112         0.018         0.031         1.000
 MIPIP6         0.570         0.094         0.139         0.058         0.180
 MIPIP7         0.199         0.613         0.050         0.096         0.032
 MIPIP8         0.036         0.038         0.673         0.034         0.065
 MIPIP9         0.137         0.187         0.035         0.645         0.096
 MIPIP10        0.081         0.188        -0.022         0.036         0.583
 MIPIP11        0.616         0.087         0.115         0.140         0.106
 MIPIP12        0.122         0.630         0.037         0.065         0.146
 MIPIP13        0.042         0.059         0.664         0.131         0.028
 MIPIP14        0.141         0.185         0.043         0.711         0.058
 MIPIP15        0.089         0.232         0.064         0.024         0.637
 MIPIP16        0.619         0.069         0.056         0.132         0.231
 MIPIP17        0.234         0.615         0.059         0.136         0.099
 MIPIP18        0.037        -0.034         0.585         0.158        -0.037
 MIPIP19        0.178         0.142         0.075         0.649         0.090
 MIPIP20        0.150         0.171         0.022         0.023         0.640


           Correlations
              MIPIP6        MIPIP7        MIPIP8        MIPIP9        MIPIP10
              ________      ________      ________      ________      ________
 MIPIP6         1.000
 MIPIP7         0.221         1.000
 MIPIP8         0.123         0.008         1.000
 MIPIP9         0.088         0.195         0.004         1.000
 MIPIP10        0.030         0.157        -0.019         0.096         1.000
 MIPIP11        0.650         0.165         0.110         0.148         0.074
 MIPIP12        0.098         0.603        -0.013         0.189         0.131
 MIPIP13        0.135         0.025         0.649         0.111        -0.013
 MIPIP14        0.100         0.136        -0.023         0.704         0.051
 MIPIP15        0.035         0.094         0.073         0.061         0.648
 MIPIP16        0.630         0.115         0.053         0.144         0.192
 MIPIP17        0.214         0.640         0.003         0.186         0.110
 MIPIP18        0.170        -0.042         0.626         0.105        -0.098
 MIPIP19        0.076         0.139         0.067         0.672         0.056
 MIPIP20        0.126         0.065         0.076         0.100         0.655


           Correlations
              MIPIP11       MIPIP12       MIPIP13       MIPIP14       MIPIP15
              ________      ________      ________      ________      ________
 MIPIP11        1.000
 MIPIP12        0.109         1.000
 MIPIP13        0.151        -0.006         1.000
 MIPIP14        0.120         0.162         0.100         1.000
 MIPIP15       -0.013         0.149         0.024         0.004         1.000
 MIPIP16        0.696         0.085         0.072         0.144         0.156
 MIPIP17        0.204         0.664         0.050         0.126         0.178
 MIPIP18        0.146        -0.048         0.682         0.098        -0.029
 MIPIP19        0.089         0.159         0.140         0.671         0.121
 MIPIP20        0.091         0.143         0.095         0.070         0.700


           Correlations
              MIPIP16       MIPIP17       MIPIP18       MIPIP19       MIPIP20
              ________      ________      ________      ________      ________
 MIPIP16        1.000
 MIPIP17        0.158         1.000
 MIPIP18        0.113         0.019         1.000
 MIPIP19        0.116         0.185         0.133         1.000
 MIPIP20        0.223         0.102        -0.042         0.154         1.000


MODEL FIT INFORMATION

Number of Free Parameters                      104

Loglikelihood

    H0 Value

        Mean                             -5760.900
        Std Dev                             48.596
        Number of successful computations      653

             Proportions                   Percentiles
        Expected    Observed         Expected       Observed
           0.990       0.991        -5873.950      -5879.549
           0.980       0.983        -5860.702      -5860.576
           0.950       0.953        -5840.836      -5840.432
           0.900       0.900        -5823.181      -5824.242
           0.800       0.822        -5801.799      -5799.508
           0.700       0.720        -5786.384      -5784.119
           0.500       0.485        -5760.900      -5762.876
           0.300       0.279        -5735.416      -5738.130
           0.200       0.193        -5720.001      -5721.307
           0.100       0.100        -5698.619      -5699.649
           0.050       0.055        -5680.964      -5680.324
           0.020       0.025        -5661.098      -5660.737
           0.010       0.011        -5647.851      -5652.013

    H1 Value

        Mean                             -5697.926
        Std Dev                             49.493
        Number of successful computations      653

             Proportions                   Percentiles
        Expected    Observed         Expected       Observed
           0.990       0.988        -5813.062      -5821.526
           0.980       0.975        -5799.570      -5804.576
           0.950       0.951        -5779.337      -5779.364
           0.900       0.905        -5761.356      -5759.158
           0.800       0.815        -5739.580      -5736.830
           0.700       0.706        -5723.880      -5721.715
           0.500       0.492        -5697.926      -5698.959
           0.300       0.294        -5671.972      -5674.315
           0.200       0.188        -5656.273      -5659.161
           0.100       0.093        -5634.496      -5638.865
           0.050       0.052        -5616.516      -5615.230
           0.020       0.026        -5596.283      -5594.665
           0.010       0.012        -5582.791      -5581.919

Information Criteria

    Akaike (AIC)

        Mean                             11729.800
        Std Dev                             97.193
        Number of successful computations      653

             Proportions                   Percentiles
        Expected    Observed         Expected       Observed
           0.990       0.989        11503.701      11485.505
           0.980       0.975        11530.196      11526.811
           0.950       0.945        11569.928      11565.839
           0.900       0.900        11605.238      11604.671
           0.800       0.807        11648.003      11649.929
           0.700       0.721        11678.832      11682.964
           0.500       0.515        11729.800      11733.368
           0.300       0.280        11780.768      11775.148
           0.200       0.178        11811.597      11805.294
           0.100       0.100        11854.362      11853.851
           0.050       0.047        11889.672      11886.678
           0.020       0.017        11929.404      11928.250
           0.010       0.009        11955.899      11944.077

    Bayesian (BIC)

        Mean                             12096.032
        Std Dev                             97.193
        Number of successful computations      653

             Proportions                   Percentiles
        Expected    Observed         Expected       Observed
           0.990       0.989        11869.933      11851.737
           0.980       0.975        11896.428      11893.043
           0.950       0.945        11936.160      11932.071
           0.900       0.900        11971.470      11970.903
           0.800       0.807        12014.235      12016.161
           0.700       0.721        12045.064      12049.196
           0.500       0.515        12096.032      12099.600
           0.300       0.280        12147.000      12141.380
           0.200       0.178        12177.829      12171.526
           0.100       0.100        12220.594      12220.082
           0.050       0.047        12255.904      12252.910
           0.020       0.017        12295.636      12294.482
           0.010       0.009        12322.131      12310.309

    Sample-Size Adjusted BIC (n* = (n + 2) / 24)

        Mean                             11766.343
        Std Dev                             97.193
        Number of successful computations      653

             Proportions                   Percentiles
        Expected    Observed         Expected       Observed
           0.990       0.989        11540.244      11522.048
           0.980       0.975        11566.739      11563.354
           0.950       0.945        11606.471      11602.382
           0.900       0.900        11641.781      11641.214
           0.800       0.807        11684.546      11686.472
           0.700       0.721        11715.375      11719.508
           0.500       0.515        11766.343      11769.911
           0.300       0.280        11817.311      11811.691
           0.200       0.178        11848.140      11841.838
           0.100       0.100        11890.905      11890.394
           0.050       0.047        11926.215      11923.221
           0.020       0.017        11965.948      11964.793
           0.010       0.009        11992.442      11980.620

Chi-Square Test of Model Fit

        Degrees of freedom                     126

        Mean                               125.947
        Std Dev                             15.785
        Number of successful computations      653

             Proportions                   Percentiles
        Expected    Observed         Expected       Observed
           0.990       0.983           92.033         89.723
           0.980       0.979           95.580         95.465
           0.950       0.948          101.074        100.492
           0.900       0.899          106.132        106.030
           0.800       0.798          112.483        112.246
           0.700       0.692          117.217        116.731
           0.500       0.513          125.334        126.270
           0.300       0.291          133.817        133.345
           0.200       0.201          139.129        139.081
           0.100       0.092          146.724        145.676
           0.050       0.049          153.198        152.612
           0.020       0.020          160.705        159.221
           0.010       0.014          165.841        166.953

RMSEA (Root Mean Square Error Of Approximation)

        Mean                                 0.009
        Std Dev                              0.011
        Number of successful computations      653

             Proportions                   Percentiles
        Expected    Observed         Expected       Observed
           0.990       1.000           -0.016          0.000
           0.980       1.000           -0.013          0.000
           0.950       1.000           -0.008          0.000
           0.900       1.000           -0.005          0.000
           0.800       0.504            0.000          0.000
           0.700       0.501            0.004          0.000
           0.500       0.438            0.009          0.003
           0.300       0.311            0.015          0.015
           0.200       0.243            0.018          0.020
           0.100       0.141            0.023          0.025
           0.050       0.078            0.027          0.029
           0.020       0.029            0.031          0.032
           0.010       0.018            0.034          0.036

SRMR (Standardized Root Mean Square Residual)

        Mean                                 0.035
        Std Dev                              0.004
        Number of successful computations      653

             Proportions                   Percentiles
        Expected    Observed         Expected       Observed
           0.990       0.998            0.026          0.027
           0.980       0.995            0.027          0.028
           0.950       0.962            0.029          0.029
           0.900       0.913            0.030          0.030
           0.800       0.804            0.032          0.032
           0.700       0.685            0.033          0.033
           0.500       0.470            0.035          0.035
           0.300       0.276            0.037          0.036
           0.200       0.190            0.038          0.038
           0.100       0.106            0.040          0.040
           0.050       0.069            0.041          0.042
           0.020       0.035            0.043          0.044
           0.010       0.021            0.044          0.045


MODEL RESULTS

                              ESTIMATES              S. E.     M. S. E.  95%  % Sig
                 Population   Average   Std. Dev.   Average             Cover Coeff
 E        BY
  MIPIP1              1.000     0.7950     0.0905     0.0782     0.0502 0.297 1.000
  MIPIP6              1.000     0.7960     0.0929     0.0805     0.0502 0.331 1.000
  MIPIP11             1.000     0.8045     0.0910     0.0805     0.0465 0.369 0.998
  MIPIP16             1.000     0.8018     0.0907     0.0786     0.0475 0.312 1.000

 A        BY
  MIPIP2              1.000     0.7937     0.0888     0.0768     0.0504 0.291 1.000
  MIPIP7              1.000     0.7952     0.0940     0.0790     0.0508 0.317 1.000
  MIPIP12             1.000     0.8027     0.0934     0.0807     0.0476 0.360 1.000
  MIPIP17             1.000     0.8034     0.0964     0.0783     0.0479 0.343 1.000

 C        BY
  MIPIP3              1.000     0.8009     0.0927     0.0777     0.0482 0.319 1.000
  MIPIP8              1.000     0.8053     0.0963     0.0794     0.0472 0.357 1.000
  MIPIP13             1.000     0.7974     0.0930     0.0805     0.0497 0.335 1.000
  MIPIP18             1.000     0.7981     0.0910     0.0783     0.0490 0.308 1.000

 N        BY
  MIPIP4              1.000     0.8074     0.0900     0.0783     0.0452 0.357 1.000
  MIPIP9              1.000     0.8066     0.0958     0.0804     0.0466 0.374 1.000
  MIPIP14             1.000     0.7926     0.0938     0.0806     0.0518 0.312 1.000
  MIPIP19             1.000     0.7947     0.0939     0.0783     0.0509 0.303 1.000

 O        BY
  MIPIP5              1.000     0.7993     0.0880     0.0802     0.0480 0.325 1.000
  MIPIP10             1.000     0.7961     0.0974     0.0816     0.0511 0.334 1.000
  MIPIP15             1.000     0.7967     0.1013     0.0822     0.0516 0.364 1.000
  MIPIP20             1.000     0.7997     0.0933     0.0812     0.0488 0.319 1.000

 RMIPIP1  BY
  MIPIP1              1.000     1.0000     0.0000     0.0000     0.0000 1.000 0.000

 RMIPIP2  BY
  MIPIP2              1.000     1.0000     0.0000     0.0000     0.0000 1.000 0.000

 RMIPIP3  BY
  MIPIP3              1.000     1.0000     0.0000     0.0000     0.0000 1.000 0.000

 RMIPIP4  BY
  MIPIP4              1.000     1.0000     0.0000     0.0000     0.0000 1.000 0.000

 RMIPIP5  BY
  MIPIP5              1.000     1.0000     0.0000     0.0000     0.0000 1.000 0.000

 RMIPIP6  BY
  MIPIP6              1.000     1.0000     0.0000     0.0000     0.0000 1.000 0.000

 RMIPIP7  BY
  MIPIP7              1.000     1.0000     0.0000     0.0000     0.0000 1.000 0.000

 RMIPIP8  BY
  MIPIP8              1.000     1.0000     0.0000     0.0000     0.0000 1.000 0.000

 RMIPIP9  BY
  MIPIP9              1.000     1.0000     0.0000     0.0000     0.0000 1.000 0.000

 RMIPIP10 BY
  MIPIP10             1.000     1.0000     0.0000     0.0000     0.0000 1.000 0.000

 RMIPIP11 BY
  MIPIP11             1.000     1.0000     0.0000     0.0000     0.0000 1.000 0.000

 RMIPIP12 BY
  MIPIP12             1.000     1.0000     0.0000     0.0000     0.0000 1.000 0.000

 RMIPIP13 BY
  MIPIP13             1.000     1.0000     0.0000     0.0000     0.0000 1.000 0.000

 RMIPIP14 BY
  MIPIP14             1.000     1.0000     0.0000     0.0000     0.0000 1.000 0.000

 RMIPIP15 BY
  MIPIP15             1.000     1.0000     0.0000     0.0000     0.0000 1.000 0.000

 RMIPIP16 BY
  MIPIP16             1.000     1.0000     0.0000     0.0000     0.0000 1.000 0.000

 RMIPIP17 BY
  MIPIP17             1.000     1.0000     0.0000     0.0000     0.0000 1.000 0.000

 RMIPIP18 BY
  MIPIP18             1.000     1.0000     0.0000     0.0000     0.0000 1.000 0.000

 RMIPIP19 BY
  MIPIP19             1.000     1.0000     0.0000     0.0000     0.0000 1.000 0.000

 RMIPIP20 BY
  MIPIP20             1.000     1.0000     0.0000     0.0000     0.0000 1.000 0.000

 RMIPIP6  ON
  RMIPIP5             0.000     0.0036     0.0998     0.0881     0.0100 0.948 0.052
  RMIPIP1             0.000    -0.2681     1.1352     1.1359     1.3585 0.809 0.191

 RMIPIP11 ON
  RMIPIP10            0.000    -0.0077     0.1027     0.0872     0.0106 0.954 0.046
  RMIPIP6             0.000    -0.0082     0.1387     0.1319     0.0193 0.956 0.044

 RMIPIP16 ON
  RMIPIP15            0.000    -0.0034     0.0993     0.0891     0.0099 0.937 0.063
  RMIPIP11            0.000    -0.2667     0.8968     0.7322     0.8742 0.842 0.158

 RMIPIP7  ON
  RMIPIP6             0.000    -0.0033     0.1919     0.1096     0.0368 0.948 0.052
  RMIPIP2             0.000    -0.3232     1.5625     0.9347     2.5422 0.813 0.187

 RMIPIP12 ON
  RMIPIP11            0.000    -0.0001     0.1053     0.0876     0.0111 0.954 0.046
  RMIPIP7             0.000    -0.0130     0.1443     0.1327     0.0209 0.968 0.032

 RMIPIP17 ON
  RMIPIP16            0.000    -0.0007     0.1655     0.1193     0.0273 0.966 0.034
  RMIPIP12            0.000    -0.3946     1.6303     1.0840     2.8094 0.835 0.165

 RMIPIP8  ON
  RMIPIP7             0.000    -0.0027     0.1442     0.1105     0.0208 0.948 0.052
  RMIPIP3             0.000    -0.3601     1.4349     1.4605     2.1856 0.851 0.149

 RMIPIP13 ON
  RMIPIP12            0.000    -0.0020     0.1049     0.0884     0.0110 0.928 0.072
  RMIPIP8             0.000    -0.0275     0.2676     0.1613     0.0723 0.960 0.040

 RMIPIP18 ON
  RMIPIP17            0.000     0.0069     0.1475     0.1104     0.0218 0.959 0.041
  RMIPIP13            0.000    -0.2741     1.0803     0.7737     1.2403 0.816 0.184

 RMIPIP9  ON
  RMIPIP8             0.000    -0.0064     0.1566     0.1155     0.0245 0.953 0.047
  RMIPIP4             0.000    -0.3774     1.5499     1.1757     2.5408 0.842 0.158

 RMIPIP14 ON
  RMIPIP13            0.000     0.0019     0.1050     0.0866     0.0110 0.940 0.060
  RMIPIP9             0.000    -0.0177     0.1576     0.1403     0.0251 0.957 0.043

 RMIPIP19 ON
  RMIPIP18            0.000     0.0039     0.1718     0.1120     0.0295 0.943 0.057
  RMIPIP14            0.000    -0.2884     1.3800     0.9041     1.9846 0.813 0.187

 RMIPIP10 ON
  RMIPIP9             0.000    -0.0045     0.2030     0.1273     0.0412 0.969 0.031
  RMIPIP5             0.000    -0.3271     1.4245     1.1727     2.1330 0.850 0.150

 RMIPIP15 ON
  RMIPIP14            0.000     0.0046     0.0954     0.0838     0.0091 0.951 0.049
  RMIPIP10            0.000    -0.0172     0.1636     0.1388     0.0270 0.974 0.026

 RMIPIP20 ON
  RMIPIP19            0.000    -0.0037     0.1916     0.1171     0.0367 0.957 0.043
  RMIPIP15            0.000    -0.3923     1.4919     1.1736     2.3763 0.845 0.155

 RMIPIP2  ON
  RMIPIP1             0.000    -0.0029     0.0921     0.0861     0.0085 0.953 0.047

 RMIPIP3  ON
  RMIPIP2             0.000     0.0056     0.0977     0.0848     0.0096 0.943 0.057

 RMIPIP4  ON
  RMIPIP3             0.000     0.0063     0.1052     0.0872     0.0111 0.940 0.060

 RMIPIP5  ON
  RMIPIP4             0.000    -0.0056     0.1037     0.0893     0.0108 0.939 0.061

 E        WITH
  RMIPIP1             0.000     0.0000     0.0000     0.0000     0.0000 1.000 0.000
  A                   0.200     0.1940     0.0734     0.0688     0.0054 0.926 0.779
  C                   0.200     0.1948     0.0706     0.0686     0.0050 0.928 0.792
  N                   0.200     0.1971     0.0730     0.0686     0.0053 0.936 0.784
  O                   0.200     0.1963     0.0710     0.0687     0.0050 0.936 0.810

 A        WITH
  RMIPIP1             0.000     0.0000     0.0000     0.0000     0.0000 1.000 0.000
  C                   0.200     0.1947     0.0725     0.0684     0.0053 0.936 0.795
  N                   0.200     0.1976     0.0680     0.0685     0.0046 0.953 0.812
  O                   0.200     0.1995     0.0722     0.0687     0.0052 0.920 0.812

 C        WITH
  RMIPIP1             0.000     0.0000     0.0000     0.0000     0.0000 1.000 0.000
  N                   0.200     0.1953     0.0725     0.0688     0.0053 0.937 0.793
  O                   0.200     0.1931     0.0730     0.0686     0.0054 0.922 0.781

 N        WITH
  RMIPIP1             0.000     0.0000     0.0000     0.0000     0.0000 1.000 0.000
  O                   0.200     0.1936     0.0728     0.0689     0.0053 0.939 0.790

 O        WITH
  RMIPIP1             0.000     0.0000     0.0000     0.0000     0.0000 1.000 0.000

 Intercepts
  MIPIP1              0.000    -0.0002     0.0638     0.0628     0.0041 0.951 0.049
  MIPIP2              0.000    -0.0027     0.0623     0.0630     0.0039 0.949 0.051
  MIPIP3              0.000    -0.0010     0.0630     0.0630     0.0040 0.951 0.049
  MIPIP4              0.000     0.0011     0.0624     0.0632     0.0039 0.945 0.055
  MIPIP5              0.000    -0.0017     0.0631     0.0631     0.0040 0.954 0.046
  MIPIP6              0.000     0.0012     0.0650     0.0630     0.0042 0.942 0.058
  MIPIP7              0.000    -0.0036     0.0639     0.0631     0.0041 0.948 0.052
  MIPIP8              0.000    -0.0006     0.0621     0.0631     0.0039 0.954 0.046
  MIPIP9              0.000     0.0010     0.0615     0.0631     0.0038 0.951 0.049
  MIPIP10             0.000     0.0001     0.0611     0.0629     0.0037 0.962 0.038
  MIPIP11             0.000     0.0015     0.0675     0.0632     0.0045 0.928 0.072
  MIPIP12             0.000    -0.0039     0.0618     0.0630     0.0038 0.948 0.052
  MIPIP13             0.000    -0.0003     0.0640     0.0632     0.0041 0.942 0.058
  MIPIP14             0.000     0.0014     0.0649     0.0631     0.0042 0.942 0.058
  MIPIP15             0.000    -0.0039     0.0644     0.0630     0.0042 0.940 0.060
  MIPIP16             0.000     0.0019     0.0646     0.0630     0.0042 0.940 0.060
  MIPIP17             0.000    -0.0008     0.0634     0.0630     0.0040 0.943 0.057
  MIPIP18             0.000     0.0009     0.0630     0.0631     0.0040 0.939 0.061
  MIPIP19             0.000    -0.0012     0.0652     0.0631     0.0043 0.937 0.063
  MIPIP20             0.000    -0.0010     0.0629     0.0630     0.0040 0.951 0.049

 Variances
  E                   1.000     1.0000     0.0000     0.0000     0.0000 1.000 0.000
  A                   1.000     1.0000     0.0000     0.0000     0.0000 1.000 0.000
  C                   1.000     1.0000     0.0000     0.0000     0.0000 1.000 0.000
  N                   1.000     1.0000     0.0000     0.0000     0.0000 1.000 0.000
  O                   1.000     1.0000     0.0000     0.0000     0.0000 1.000 0.000
  RMIPIP1             0.360     0.3487     0.1194     0.0991     0.0144 0.862 0.832

 Residual Variances
  MIPIP1              0.000     0.0000     0.0000     0.0000     0.0000 1.000 0.000
  MIPIP2              0.000     0.0000     0.0000     0.0000     0.0000 1.000 0.000
  MIPIP3              0.000     0.0000     0.0000     0.0000     0.0000 1.000 0.000
  MIPIP4              0.000     0.0000     0.0000     0.0000     0.0000 1.000 0.000
  MIPIP5              0.000     0.0000     0.0000     0.0000     0.0000 1.000 0.000
  MIPIP6              0.000     0.0000     0.0000     0.0000     0.0000 1.000 0.000
  MIPIP7              0.000     0.0000     0.0000     0.0000     0.0000 1.000 0.000
  MIPIP8              0.000     0.0000     0.0000     0.0000     0.0000 1.000 0.000
  MIPIP9              0.000     0.0000     0.0000     0.0000     0.0000 1.000 0.000
  MIPIP10             0.000     0.0000     0.0000     0.0000     0.0000 1.000 0.000
  MIPIP11             0.000     0.0000     0.0000     0.0000     0.0000 1.000 0.000
  MIPIP12             0.000     0.0000     0.0000     0.0000     0.0000 1.000 0.000
  MIPIP13             0.000     0.0000     0.0000     0.0000     0.0000 1.000 0.000
  MIPIP14             0.000     0.0000     0.0000     0.0000     0.0000 1.000 0.000
  MIPIP15             0.000     0.0000     0.0000     0.0000     0.0000 1.000 0.000
  MIPIP16             0.000     0.0000     0.0000     0.0000     0.0000 1.000 0.000
  MIPIP17             0.000     0.0000     0.0000     0.0000     0.0000 1.000 0.000
  MIPIP18             0.000     0.0000     0.0000     0.0000     0.0000 1.000 0.000
  MIPIP19             0.000     0.0000     0.0000     0.0000     0.0000 1.000 0.000
  MIPIP20             0.000     0.0000     0.0000     0.0000     0.0000 1.000 0.000
  RMIPIP2             0.320     0.3526     0.1245     0.0954     0.0166 0.790 0.867
  RMIPIP3             0.278     0.3419     0.1232     0.0980     0.0192 0.775 0.824
  RMIPIP4             0.278     0.3377     0.1207     0.0998     0.0181 0.770 0.806
  RMIPIP5             0.278     0.3492     0.1225     0.1026     0.0200 0.761 0.830
  RMIPIP6             0.278     0.2640     0.3764     0.3804     0.1417 0.695 0.683
  RMIPIP7             0.278     0.2480     0.4897     0.3239     0.2404 0.658 0.697
  RMIPIP8             0.278     0.2295     0.4593     0.4553     0.2131 0.714 0.654
  RMIPIP9             0.278     0.2202     0.5208     0.3996     0.2742 0.735 0.632
  RMIPIP10            0.278     0.2358     0.4916     0.3968     0.2431 0.727 0.672
  RMIPIP11            0.278     0.3366     0.1239     0.1022     0.0187 0.757 0.809
  RMIPIP12            0.278     0.3338     0.1270     0.1022     0.0192 0.760 0.795
  RMIPIP13            0.278     0.3488     0.1321     0.1036     0.0224 0.738 0.798
  RMIPIP14            0.278     0.3532     0.1281     0.1017     0.0220 0.740 0.832
  RMIPIP15            0.278     0.3414     0.1364     0.1057     0.0226 0.732 0.770
  RMIPIP16            0.278     0.2609     0.3013     0.2403     0.0910 0.738 0.692
  RMIPIP17            0.278     0.2208     0.5053     0.3522     0.2582 0.735 0.662
  RMIPIP18            0.278     0.2571     0.3772     0.2675     0.1425 0.688 0.692
  RMIPIP19            0.278     0.2479     0.5327     0.3195     0.2843 0.691 0.732
  RMIPIP20            0.278     0.2239     0.4909     0.3905     0.2436 0.730 0.683


QUALITY OF NUMERICAL RESULTS

     Average Condition Number for the Information Matrix      0.283E-03
       (ratio of smallest to largest eigenvalue)


TECHNICAL OUTPUT


     PARAMETER SPECIFICATION


           NU
              MIPIP1        MIPIP2        MIPIP3        MIPIP4        MIPIP5
              ________      ________      ________      ________      ________
                  1             2             3             4             5


           NU
              MIPIP6        MIPIP7        MIPIP8        MIPIP9        MIPIP10
              ________      ________      ________      ________      ________
                  6             7             8             9            10


           NU
              MIPIP11       MIPIP12       MIPIP13       MIPIP14       MIPIP15
              ________      ________      ________      ________      ________
                 11            12            13            14            15


           NU
              MIPIP16       MIPIP17       MIPIP18       MIPIP19       MIPIP20
              ________      ________      ________      ________      ________
                 16            17            18            19            20


           LAMBDA
              E             A             C             N             O
              ________      ________      ________      ________      ________
 MIPIP1            21             0             0             0             0
 MIPIP2             0            22             0             0             0
 MIPIP3             0             0            23             0             0
 MIPIP4             0             0             0            24             0
 MIPIP5             0             0             0             0            25
 MIPIP6            26             0             0             0             0
 MIPIP7             0            27             0             0             0
 MIPIP8             0             0            28             0             0
 MIPIP9             0             0             0            29             0
 MIPIP10            0             0             0             0            30
 MIPIP11           31             0             0             0             0
 MIPIP12            0            32             0             0             0
 MIPIP13            0             0            33             0             0
 MIPIP14            0             0             0            34             0
 MIPIP15            0             0             0             0            35
 MIPIP16           36             0             0             0             0
 MIPIP17            0            37             0             0             0
 MIPIP18            0             0            38             0             0
 MIPIP19            0             0             0            39             0
 MIPIP20            0             0             0             0            40


           LAMBDA
              RMIPIP1       RMIPIP2       RMIPIP3       RMIPIP4       RMIPIP5
              ________      ________      ________      ________      ________
 MIPIP1             0             0             0             0             0
 MIPIP2             0             0             0             0             0
 MIPIP3             0             0             0             0             0
 MIPIP4             0             0             0             0             0
 MIPIP5             0             0             0             0             0
 MIPIP6             0             0             0             0             0
 MIPIP7             0             0             0             0             0
 MIPIP8             0             0             0             0             0
 MIPIP9             0             0             0             0             0
 MIPIP10            0             0             0             0             0
 MIPIP11            0             0             0             0             0
 MIPIP12            0             0             0             0             0
 MIPIP13            0             0             0             0             0
 MIPIP14            0             0             0             0             0
 MIPIP15            0             0             0             0             0
 MIPIP16            0             0             0             0             0
 MIPIP17            0             0             0             0             0
 MIPIP18            0             0             0             0             0
 MIPIP19            0             0             0             0             0
 MIPIP20            0             0             0             0             0


           LAMBDA
              RMIPIP6       RMIPIP7       RMIPIP8       RMIPIP9       RMIPIP10
              ________      ________      ________      ________      ________
 MIPIP1             0             0             0             0             0
 MIPIP2             0             0             0             0             0
 MIPIP3             0             0             0             0             0
 MIPIP4             0             0             0             0             0
 MIPIP5             0             0             0             0             0
 MIPIP6             0             0             0             0             0
 MIPIP7             0             0             0             0             0
 MIPIP8             0             0             0             0             0
 MIPIP9             0             0             0             0             0
 MIPIP10            0             0             0             0             0
 MIPIP11            0             0             0             0             0
 MIPIP12            0             0             0             0             0
 MIPIP13            0             0             0             0             0
 MIPIP14            0             0             0             0             0
 MIPIP15            0             0             0             0             0
 MIPIP16            0             0             0             0             0
 MIPIP17            0             0             0             0             0
 MIPIP18            0             0             0             0             0
 MIPIP19            0             0             0             0             0
 MIPIP20            0             0             0             0             0


           LAMBDA
              RMIPIP11      RMIPIP12      RMIPIP13      RMIPIP14      RMIPIP15
              ________      ________      ________      ________      ________
 MIPIP1             0             0             0             0             0
 MIPIP2             0             0             0             0             0
 MIPIP3             0             0             0             0             0
 MIPIP4             0             0             0             0             0
 MIPIP5             0             0             0             0             0
 MIPIP6             0             0             0             0             0
 MIPIP7             0             0             0             0             0
 MIPIP8             0             0             0             0             0
 MIPIP9             0             0             0             0             0
 MIPIP10            0             0             0             0             0
 MIPIP11            0             0             0             0             0
 MIPIP12            0             0             0             0             0
 MIPIP13            0             0             0             0             0
 MIPIP14            0             0             0             0             0
 MIPIP15            0             0             0             0             0
 MIPIP16            0             0             0             0             0
 MIPIP17            0             0             0             0             0
 MIPIP18            0             0             0             0             0
 MIPIP19            0             0             0             0             0
 MIPIP20            0             0             0             0             0


           LAMBDA
              RMIPIP16      RMIPIP17      RMIPIP18      RMIPIP19      RMIPIP20
              ________      ________      ________      ________      ________
 MIPIP1             0             0             0             0             0
 MIPIP2             0             0             0             0             0
 MIPIP3             0             0             0             0             0
 MIPIP4             0             0             0             0             0
 MIPIP5             0             0             0             0             0
 MIPIP6             0             0             0             0             0
 MIPIP7             0             0             0             0             0
 MIPIP8             0             0             0             0             0
 MIPIP9             0             0             0             0             0
 MIPIP10            0             0             0             0             0
 MIPIP11            0             0             0             0             0
 MIPIP12            0             0             0             0             0
 MIPIP13            0             0             0             0             0
 MIPIP14            0             0             0             0             0
 MIPIP15            0             0             0             0             0
 MIPIP16            0             0             0             0             0
 MIPIP17            0             0             0             0             0
 MIPIP18            0             0             0             0             0
 MIPIP19            0             0             0             0             0
 MIPIP20            0             0             0             0             0


           THETA
              MIPIP1        MIPIP2        MIPIP3        MIPIP4        MIPIP5
              ________      ________      ________      ________      ________
 MIPIP1             0
 MIPIP2             0             0
 MIPIP3             0             0             0
 MIPIP4             0             0             0             0
 MIPIP5             0             0             0             0             0
 MIPIP6             0             0             0             0             0
 MIPIP7             0             0             0             0             0
 MIPIP8             0             0             0             0             0
 MIPIP9             0             0             0             0             0
 MIPIP10            0             0             0             0             0
 MIPIP11            0             0             0             0             0
 MIPIP12            0             0             0             0             0
 MIPIP13            0             0             0             0             0
 MIPIP14            0             0             0             0             0
 MIPIP15            0             0             0             0             0
 MIPIP16            0             0             0             0             0
 MIPIP17            0             0             0             0             0
 MIPIP18            0             0             0             0             0
 MIPIP19            0             0             0             0             0
 MIPIP20            0             0             0             0             0


           THETA
              MIPIP6        MIPIP7        MIPIP8        MIPIP9        MIPIP10
              ________      ________      ________      ________      ________
 MIPIP6             0
 MIPIP7             0             0
 MIPIP8             0             0             0
 MIPIP9             0             0             0             0
 MIPIP10            0             0             0             0             0
 MIPIP11            0             0             0             0             0
 MIPIP12            0             0             0             0             0
 MIPIP13            0             0             0             0             0
 MIPIP14            0             0             0             0             0
 MIPIP15            0             0             0             0             0
 MIPIP16            0             0             0             0             0
 MIPIP17            0             0             0             0             0
 MIPIP18            0             0             0             0             0
 MIPIP19            0             0             0             0             0
 MIPIP20            0             0             0             0             0


           THETA
              MIPIP11       MIPIP12       MIPIP13       MIPIP14       MIPIP15
              ________      ________      ________      ________      ________
 MIPIP11            0
 MIPIP12            0             0
 MIPIP13            0             0             0
 MIPIP14            0             0             0             0
 MIPIP15            0             0             0             0             0
 MIPIP16            0             0             0             0             0
 MIPIP17            0             0             0             0             0
 MIPIP18            0             0             0             0             0
 MIPIP19            0             0             0             0             0
 MIPIP20            0             0             0             0             0


           THETA
              MIPIP16       MIPIP17       MIPIP18       MIPIP19       MIPIP20
              ________      ________      ________      ________      ________
 MIPIP16            0
 MIPIP17            0             0
 MIPIP18            0             0             0
 MIPIP19            0             0             0             0
 MIPIP20            0             0             0             0             0


           ALPHA
              E             A             C             N             O
              ________      ________      ________      ________      ________
                  0             0             0             0             0


           ALPHA
              RMIPIP1       RMIPIP2       RMIPIP3       RMIPIP4       RMIPIP5
              ________      ________      ________      ________      ________
                  0             0             0             0             0


           ALPHA
              RMIPIP6       RMIPIP7       RMIPIP8       RMIPIP9       RMIPIP10
              ________      ________      ________      ________      ________
                  0             0             0             0             0


           ALPHA
              RMIPIP11      RMIPIP12      RMIPIP13      RMIPIP14      RMIPIP15
              ________      ________      ________      ________      ________
                  0             0             0             0             0


           ALPHA
              RMIPIP16      RMIPIP17      RMIPIP18      RMIPIP19      RMIPIP20
              ________      ________      ________      ________      ________
                  0             0             0             0             0


           BETA
              E             A             C             N             O
              ________      ________      ________      ________      ________
 E                  0             0             0             0             0
 A                  0             0             0             0             0
 C                  0             0             0             0             0
 N                  0             0             0             0             0
 O                  0             0             0             0             0
 RMIPIP1            0             0             0             0             0
 RMIPIP2            0             0             0             0             0
 RMIPIP3            0             0             0             0             0
 RMIPIP4            0             0             0             0             0
 RMIPIP5            0             0             0             0             0
 RMIPIP6            0             0             0             0             0
 RMIPIP7            0             0             0             0             0
 RMIPIP8            0             0             0             0             0
 RMIPIP9            0             0             0             0             0
 RMIPIP10           0             0             0             0             0
 RMIPIP11           0             0             0             0             0
 RMIPIP12           0             0             0             0             0
 RMIPIP13           0             0             0             0             0
 RMIPIP14           0             0             0             0             0
 RMIPIP15           0             0             0             0             0
 RMIPIP16           0             0             0             0             0
 RMIPIP17           0             0             0             0             0
 RMIPIP18           0             0             0             0             0
 RMIPIP19           0             0             0             0             0
 RMIPIP20           0             0             0             0             0


           BETA
              RMIPIP1       RMIPIP2       RMIPIP3       RMIPIP4       RMIPIP5
              ________      ________      ________      ________      ________
 E                  0             0             0             0             0
 A                  0             0             0             0             0
 C                  0             0             0             0             0
 N                  0             0             0             0             0
 O                  0             0             0             0             0
 RMIPIP1            0             0             0             0             0
 RMIPIP2           41             0             0             0             0
 RMIPIP3            0            42             0             0             0
 RMIPIP4            0             0            43             0             0
 RMIPIP5            0             0             0            44             0
 RMIPIP6           45             0             0             0            46
 RMIPIP7            0            47             0             0             0
 RMIPIP8            0             0            49             0             0
 RMIPIP9            0             0             0            51             0
 RMIPIP10           0             0             0             0            53
 RMIPIP11           0             0             0             0             0
 RMIPIP12           0             0             0             0             0
 RMIPIP13           0             0             0             0             0
 RMIPIP14           0             0             0             0             0
 RMIPIP15           0             0             0             0             0
 RMIPIP16           0             0             0             0             0
 RMIPIP17           0             0             0             0             0
 RMIPIP18           0             0             0             0             0
 RMIPIP19           0             0             0             0             0
 RMIPIP20           0             0             0             0             0


           BETA
              RMIPIP6       RMIPIP7       RMIPIP8       RMIPIP9       RMIPIP10
              ________      ________      ________      ________      ________
 E                  0             0             0             0             0
 A                  0             0             0             0             0
 C                  0             0             0             0             0
 N                  0             0             0             0             0
 O                  0             0             0             0             0
 RMIPIP1            0             0             0             0             0
 RMIPIP2            0             0             0             0             0
 RMIPIP3            0             0             0             0             0
 RMIPIP4            0             0             0             0             0
 RMIPIP5            0             0             0             0             0
 RMIPIP6            0             0             0             0             0
 RMIPIP7           48             0             0             0             0
 RMIPIP8            0            50             0             0             0
 RMIPIP9            0             0            52             0             0
 RMIPIP10           0             0             0            54             0
 RMIPIP11          55             0             0             0            56
 RMIPIP12           0            57             0             0             0
 RMIPIP13           0             0            59             0             0
 RMIPIP14           0             0             0            61             0
 RMIPIP15           0             0             0             0            63
 RMIPIP16           0             0             0             0             0
 RMIPIP17           0             0             0             0             0
 RMIPIP18           0             0             0             0             0
 RMIPIP19           0             0             0             0             0
 RMIPIP20           0             0             0             0             0


           BETA
              RMIPIP11      RMIPIP12      RMIPIP13      RMIPIP14      RMIPIP15
              ________      ________      ________      ________      ________
 E                  0             0             0             0             0
 A                  0             0             0             0             0
 C                  0             0             0             0             0
 N                  0             0             0             0             0
 O                  0             0             0             0             0
 RMIPIP1            0             0             0             0             0
 RMIPIP2            0             0             0             0             0
 RMIPIP3            0             0             0             0             0
 RMIPIP4            0             0             0             0             0
 RMIPIP5            0             0             0             0             0
 RMIPIP6            0             0             0             0             0
 RMIPIP7            0             0             0             0             0
 RMIPIP8            0             0             0             0             0
 RMIPIP9            0             0             0             0             0
 RMIPIP10           0             0             0             0             0
 RMIPIP11           0             0             0             0             0
 RMIPIP12          58             0             0             0             0
 RMIPIP13           0            60             0             0             0
 RMIPIP14           0             0            62             0             0
 RMIPIP15           0             0             0            64             0
 RMIPIP16          65             0             0             0            66
 RMIPIP17           0            67             0             0             0
 RMIPIP18           0             0            69             0             0
 RMIPIP19           0             0             0            71             0
 RMIPIP20           0             0             0             0            73


           BETA
              RMIPIP16      RMIPIP17      RMIPIP18      RMIPIP19      RMIPIP20
              ________      ________      ________      ________      ________
 E                  0             0             0             0             0
 A                  0             0             0             0             0
 C                  0             0             0             0             0
 N                  0             0             0             0             0
 O                  0             0             0             0             0
 RMIPIP1            0             0             0             0             0
 RMIPIP2            0             0             0             0             0
 RMIPIP3            0             0             0             0             0
 RMIPIP4            0             0             0             0             0
 RMIPIP5            0             0             0             0             0
 RMIPIP6            0             0             0             0             0
 RMIPIP7            0             0             0             0             0
 RMIPIP8            0             0             0             0             0
 RMIPIP9            0             0             0             0             0
 RMIPIP10           0             0             0             0             0
 RMIPIP11           0             0             0             0             0
 RMIPIP12           0             0             0             0             0
 RMIPIP13           0             0             0             0             0
 RMIPIP14           0             0             0             0             0
 RMIPIP15           0             0             0             0             0
 RMIPIP16           0             0             0             0             0
 RMIPIP17          68             0             0             0             0
 RMIPIP18           0            70             0             0             0
 RMIPIP19           0             0            72             0             0
 RMIPIP20           0             0             0            74             0


           PSI
              E             A             C             N             O
              ________      ________      ________      ________      ________
 E                  0
 A                 75             0
 C                 76            77             0
 N                 78            79            80             0
 O                 81            82            83            84             0
 RMIPIP1            0             0             0             0             0
 RMIPIP2            0             0             0             0             0
 RMIPIP3            0             0             0             0             0
 RMIPIP4            0             0             0             0             0
 RMIPIP5            0             0             0             0             0
 RMIPIP6            0             0             0             0             0
 RMIPIP7            0             0             0             0             0
 RMIPIP8            0             0             0             0             0
 RMIPIP9            0             0             0             0             0
 RMIPIP10           0             0             0             0             0
 RMIPIP11           0             0             0             0             0
 RMIPIP12           0             0             0             0             0
 RMIPIP13           0             0             0             0             0
 RMIPIP14           0             0             0             0             0
 RMIPIP15           0             0             0             0             0
 RMIPIP16           0             0             0             0             0
 RMIPIP17           0             0             0             0             0
 RMIPIP18           0             0             0             0             0
 RMIPIP19           0             0             0             0             0
 RMIPIP20           0             0             0             0             0


           PSI
              RMIPIP1       RMIPIP2       RMIPIP3       RMIPIP4       RMIPIP5
              ________      ________      ________      ________      ________
 RMIPIP1           85
 RMIPIP2            0            86
 RMIPIP3            0             0            87
 RMIPIP4            0             0             0            88
 RMIPIP5            0             0             0             0            89
 RMIPIP6            0             0             0             0             0
 RMIPIP7            0             0             0             0             0
 RMIPIP8            0             0             0             0             0
 RMIPIP9            0             0             0             0             0
 RMIPIP10           0             0             0             0             0
 RMIPIP11           0             0             0             0             0
 RMIPIP12           0             0             0             0             0
 RMIPIP13           0             0             0             0             0
 RMIPIP14           0             0             0             0             0
 RMIPIP15           0             0             0             0             0
 RMIPIP16           0             0             0             0             0
 RMIPIP17           0             0             0             0             0
 RMIPIP18           0             0             0             0             0
 RMIPIP19           0             0             0             0             0
 RMIPIP20           0             0             0             0             0


           PSI
              RMIPIP6       RMIPIP7       RMIPIP8       RMIPIP9       RMIPIP10
              ________      ________      ________      ________      ________
 RMIPIP6           90
 RMIPIP7            0            91
 RMIPIP8            0             0            92
 RMIPIP9            0             0             0            93
 RMIPIP10           0             0             0             0            94
 RMIPIP11           0             0             0             0             0
 RMIPIP12           0             0             0             0             0
 RMIPIP13           0             0             0             0             0
 RMIPIP14           0             0             0             0             0
 RMIPIP15           0             0             0             0             0
 RMIPIP16           0             0             0             0             0
 RMIPIP17           0             0             0             0             0
 RMIPIP18           0             0             0             0             0
 RMIPIP19           0             0             0             0             0
 RMIPIP20           0             0             0             0             0


           PSI
              RMIPIP11      RMIPIP12      RMIPIP13      RMIPIP14      RMIPIP15
              ________      ________      ________      ________      ________
 RMIPIP11          95
 RMIPIP12           0            96
 RMIPIP13           0             0            97
 RMIPIP14           0             0             0            98
 RMIPIP15           0             0             0             0            99
 RMIPIP16           0             0             0             0             0
 RMIPIP17           0             0             0             0             0
 RMIPIP18           0             0             0             0             0
 RMIPIP19           0             0             0             0             0
 RMIPIP20           0             0             0             0             0


           PSI
              RMIPIP16      RMIPIP17      RMIPIP18      RMIPIP19      RMIPIP20
              ________      ________      ________      ________      ________
 RMIPIP16         100
 RMIPIP17           0           101
 RMIPIP18           0             0           102
 RMIPIP19           0             0             0           103
 RMIPIP20           0             0             0             0           104


     STARTING VALUES


           NU
              MIPIP1        MIPIP2        MIPIP3        MIPIP4        MIPIP5
              ________      ________      ________      ________      ________
                0.000         0.000         0.000         0.000         0.000


           NU
              MIPIP6        MIPIP7        MIPIP8        MIPIP9        MIPIP10
              ________      ________      ________      ________      ________
                0.000         0.000         0.000         0.000         0.000


           NU
              MIPIP11       MIPIP12       MIPIP13       MIPIP14       MIPIP15
              ________      ________      ________      ________      ________
                0.000         0.000         0.000         0.000         0.000


           NU
              MIPIP16       MIPIP17       MIPIP18       MIPIP19       MIPIP20
              ________      ________      ________      ________      ________
                0.000         0.000         0.000         0.000         0.000


           LAMBDA
              E             A             C             N             O
              ________      ________      ________      ________      ________
 MIPIP1         1.000         0.000         0.000         0.000         0.000
 MIPIP2         0.000         1.000         0.000         0.000         0.000
 MIPIP3         0.000         0.000         1.000         0.000         0.000
 MIPIP4         0.000         0.000         0.000         1.000         0.000
 MIPIP5         0.000         0.000         0.000         0.000         1.000
 MIPIP6         1.000         0.000         0.000         0.000         0.000
 MIPIP7         0.000         1.000         0.000         0.000         0.000
 MIPIP8         0.000         0.000         1.000         0.000         0.000
 MIPIP9         0.000         0.000         0.000         1.000         0.000
 MIPIP10        0.000         0.000         0.000         0.000         1.000
 MIPIP11        1.000         0.000         0.000         0.000         0.000
 MIPIP12        0.000         1.000         0.000         0.000         0.000
 MIPIP13        0.000         0.000         1.000         0.000         0.000
 MIPIP14        0.000         0.000         0.000         1.000         0.000
 MIPIP15        0.000         0.000         0.000         0.000         1.000
 MIPIP16        1.000         0.000         0.000         0.000         0.000
 MIPIP17        0.000         1.000         0.000         0.000         0.000
 MIPIP18        0.000         0.000         1.000         0.000         0.000
 MIPIP19        0.000         0.000         0.000         1.000         0.000
 MIPIP20        0.000         0.000         0.000         0.000         1.000


           LAMBDA
              RMIPIP1       RMIPIP2       RMIPIP3       RMIPIP4       RMIPIP5
              ________      ________      ________      ________      ________
 MIPIP1         1.000         0.000         0.000         0.000         0.000
 MIPIP2         0.000         1.000         0.000         0.000         0.000
 MIPIP3         0.000         0.000         1.000         0.000         0.000
 MIPIP4         0.000         0.000         0.000         1.000         0.000
 MIPIP5         0.000         0.000         0.000         0.000         1.000
 MIPIP6         0.000         0.000         0.000         0.000         0.000
 MIPIP7         0.000         0.000         0.000         0.000         0.000
 MIPIP8         0.000         0.000         0.000         0.000         0.000
 MIPIP9         0.000         0.000         0.000         0.000         0.000
 MIPIP10        0.000         0.000         0.000         0.000         0.000
 MIPIP11        0.000         0.000         0.000         0.000         0.000
 MIPIP12        0.000         0.000         0.000         0.000         0.000
 MIPIP13        0.000         0.000         0.000         0.000         0.000
 MIPIP14        0.000         0.000         0.000         0.000         0.000
 MIPIP15        0.000         0.000         0.000         0.000         0.000
 MIPIP16        0.000         0.000         0.000         0.000         0.000
 MIPIP17        0.000         0.000         0.000         0.000         0.000
 MIPIP18        0.000         0.000         0.000         0.000         0.000
 MIPIP19        0.000         0.000         0.000         0.000         0.000
 MIPIP20        0.000         0.000         0.000         0.000         0.000


           LAMBDA
              RMIPIP6       RMIPIP7       RMIPIP8       RMIPIP9       RMIPIP10
              ________      ________      ________      ________      ________
 MIPIP1         0.000         0.000         0.000         0.000         0.000
 MIPIP2         0.000         0.000         0.000         0.000         0.000
 MIPIP3         0.000         0.000         0.000         0.000         0.000
 MIPIP4         0.000         0.000         0.000         0.000         0.000
 MIPIP5         0.000         0.000         0.000         0.000         0.000
 MIPIP6         1.000         0.000         0.000         0.000         0.000
 MIPIP7         0.000         1.000         0.000         0.000         0.000
 MIPIP8         0.000         0.000         1.000         0.000         0.000
 MIPIP9         0.000         0.000         0.000         1.000         0.000
 MIPIP10        0.000         0.000         0.000         0.000         1.000
 MIPIP11        0.000         0.000         0.000         0.000         0.000
 MIPIP12        0.000         0.000         0.000         0.000         0.000
 MIPIP13        0.000         0.000         0.000         0.000         0.000
 MIPIP14        0.000         0.000         0.000         0.000         0.000
 MIPIP15        0.000         0.000         0.000         0.000         0.000
 MIPIP16        0.000         0.000         0.000         0.000         0.000
 MIPIP17        0.000         0.000         0.000         0.000         0.000
 MIPIP18        0.000         0.000         0.000         0.000         0.000
 MIPIP19        0.000         0.000         0.000         0.000         0.000
 MIPIP20        0.000         0.000         0.000         0.000         0.000


           LAMBDA
              RMIPIP11      RMIPIP12      RMIPIP13      RMIPIP14      RMIPIP15
              ________      ________      ________      ________      ________
 MIPIP1         0.000         0.000         0.000         0.000         0.000
 MIPIP2         0.000         0.000         0.000         0.000         0.000
 MIPIP3         0.000         0.000         0.000         0.000         0.000
 MIPIP4         0.000         0.000         0.000         0.000         0.000
 MIPIP5         0.000         0.000         0.000         0.000         0.000
 MIPIP6         0.000         0.000         0.000         0.000         0.000
 MIPIP7         0.000         0.000         0.000         0.000         0.000
 MIPIP8         0.000         0.000         0.000         0.000         0.000
 MIPIP9         0.000         0.000         0.000         0.000         0.000
 MIPIP10        0.000         0.000         0.000         0.000         0.000
 MIPIP11        1.000         0.000         0.000         0.000         0.000
 MIPIP12        0.000         1.000         0.000         0.000         0.000
 MIPIP13        0.000         0.000         1.000         0.000         0.000
 MIPIP14        0.000         0.000         0.000         1.000         0.000
 MIPIP15        0.000         0.000         0.000         0.000         1.000
 MIPIP16        0.000         0.000         0.000         0.000         0.000
 MIPIP17        0.000         0.000         0.000         0.000         0.000
 MIPIP18        0.000         0.000         0.000         0.000         0.000
 MIPIP19        0.000         0.000         0.000         0.000         0.000
 MIPIP20        0.000         0.000         0.000         0.000         0.000


           LAMBDA
              RMIPIP16      RMIPIP17      RMIPIP18      RMIPIP19      RMIPIP20
              ________      ________      ________      ________      ________
 MIPIP1         0.000         0.000         0.000         0.000         0.000
 MIPIP2         0.000         0.000         0.000         0.000         0.000
 MIPIP3         0.000         0.000         0.000         0.000         0.000
 MIPIP4         0.000         0.000         0.000         0.000         0.000
 MIPIP5         0.000         0.000         0.000         0.000         0.000
 MIPIP6         0.000         0.000         0.000         0.000         0.000
 MIPIP7         0.000         0.000         0.000         0.000         0.000
 MIPIP8         0.000         0.000         0.000         0.000         0.000
 MIPIP9         0.000         0.000         0.000         0.000         0.000
 MIPIP10        0.000         0.000         0.000         0.000         0.000
 MIPIP11        0.000         0.000         0.000         0.000         0.000
 MIPIP12        0.000         0.000         0.000         0.000         0.000
 MIPIP13        0.000         0.000         0.000         0.000         0.000
 MIPIP14        0.000         0.000         0.000         0.000         0.000
 MIPIP15        0.000         0.000         0.000         0.000         0.000
 MIPIP16        1.000         0.000         0.000         0.000         0.000
 MIPIP17        0.000         1.000         0.000         0.000         0.000
 MIPIP18        0.000         0.000         1.000         0.000         0.000
 MIPIP19        0.000         0.000         0.000         1.000         0.000
 MIPIP20        0.000         0.000         0.000         0.000         1.000


           THETA
              MIPIP1        MIPIP2        MIPIP3        MIPIP4        MIPIP5
              ________      ________      ________      ________      ________
 MIPIP1         0.000
 MIPIP2         0.000         0.000
 MIPIP3         0.000         0.000         0.000
 MIPIP4         0.000         0.000         0.000         0.000
 MIPIP5         0.000         0.000         0.000         0.000         0.000
 MIPIP6         0.000         0.000         0.000         0.000         0.000
 MIPIP7         0.000         0.000         0.000         0.000         0.000
 MIPIP8         0.000         0.000         0.000         0.000         0.000
 MIPIP9         0.000         0.000         0.000         0.000         0.000
 MIPIP10        0.000         0.000         0.000         0.000         0.000
 MIPIP11        0.000         0.000         0.000         0.000         0.000
 MIPIP12        0.000         0.000         0.000         0.000         0.000
 MIPIP13        0.000         0.000         0.000         0.000         0.000
 MIPIP14        0.000         0.000         0.000         0.000         0.000
 MIPIP15        0.000         0.000         0.000         0.000         0.000
 MIPIP16        0.000         0.000         0.000         0.000         0.000
 MIPIP17        0.000         0.000         0.000         0.000         0.000
 MIPIP18        0.000         0.000         0.000         0.000         0.000
 MIPIP19        0.000         0.000         0.000         0.000         0.000
 MIPIP20        0.000         0.000         0.000         0.000         0.000


           THETA
              MIPIP6        MIPIP7        MIPIP8        MIPIP9        MIPIP10
              ________      ________      ________      ________      ________
 MIPIP6         0.000
 MIPIP7         0.000         0.000
 MIPIP8         0.000         0.000         0.000
 MIPIP9         0.000         0.000         0.000         0.000
 MIPIP10        0.000         0.000         0.000         0.000         0.000
 MIPIP11        0.000         0.000         0.000         0.000         0.000
 MIPIP12        0.000         0.000         0.000         0.000         0.000
 MIPIP13        0.000         0.000         0.000         0.000         0.000
 MIPIP14        0.000         0.000         0.000         0.000         0.000
 MIPIP15        0.000         0.000         0.000         0.000         0.000
 MIPIP16        0.000         0.000         0.000         0.000         0.000
 MIPIP17        0.000         0.000         0.000         0.000         0.000
 MIPIP18        0.000         0.000         0.000         0.000         0.000
 MIPIP19        0.000         0.000         0.000         0.000         0.000
 MIPIP20        0.000         0.000         0.000         0.000         0.000


           THETA
              MIPIP11       MIPIP12       MIPIP13       MIPIP14       MIPIP15
              ________      ________      ________      ________      ________
 MIPIP11        0.000
 MIPIP12        0.000         0.000
 MIPIP13        0.000         0.000         0.000
 MIPIP14        0.000         0.000         0.000         0.000
 MIPIP15        0.000         0.000         0.000         0.000         0.000
 MIPIP16        0.000         0.000         0.000         0.000         0.000
 MIPIP17        0.000         0.000         0.000         0.000         0.000
 MIPIP18        0.000         0.000         0.000         0.000         0.000
 MIPIP19        0.000         0.000         0.000         0.000         0.000
 MIPIP20        0.000         0.000         0.000         0.000         0.000


           THETA
              MIPIP16       MIPIP17       MIPIP18       MIPIP19       MIPIP20
              ________      ________      ________      ________      ________
 MIPIP16        0.000
 MIPIP17        0.000         0.000
 MIPIP18        0.000         0.000         0.000
 MIPIP19        0.000         0.000         0.000         0.000
 MIPIP20        0.000         0.000         0.000         0.000         0.000


           ALPHA
              E             A             C             N             O
              ________      ________      ________      ________      ________
                0.000         0.000         0.000         0.000         0.000


           ALPHA
              RMIPIP1       RMIPIP2       RMIPIP3       RMIPIP4       RMIPIP5
              ________      ________      ________      ________      ________
                0.000         0.000         0.000         0.000         0.000


           ALPHA
              RMIPIP6       RMIPIP7       RMIPIP8       RMIPIP9       RMIPIP10
              ________      ________      ________      ________      ________
                0.000         0.000         0.000         0.000         0.000


           ALPHA
              RMIPIP11      RMIPIP12      RMIPIP13      RMIPIP14      RMIPIP15
              ________      ________      ________      ________      ________
                0.000         0.000         0.000         0.000         0.000


           ALPHA
              RMIPIP16      RMIPIP17      RMIPIP18      RMIPIP19      RMIPIP20
              ________      ________      ________      ________      ________
                0.000         0.000         0.000         0.000         0.000


           BETA
              E             A             C             N             O
              ________      ________      ________      ________      ________
 E              0.000         0.000         0.000         0.000         0.000
 A              0.000         0.000         0.000         0.000         0.000
 C              0.000         0.000         0.000         0.000         0.000
 N              0.000         0.000         0.000         0.000         0.000
 O              0.000         0.000         0.000         0.000         0.000
 RMIPIP1        0.000         0.000         0.000         0.000         0.000
 RMIPIP2        0.000         0.000         0.000         0.000         0.000
 RMIPIP3        0.000         0.000         0.000         0.000         0.000
 RMIPIP4        0.000         0.000         0.000         0.000         0.000
 RMIPIP5        0.000         0.000         0.000         0.000         0.000
 RMIPIP6        0.000         0.000         0.000         0.000         0.000
 RMIPIP7        0.000         0.000         0.000         0.000         0.000
 RMIPIP8        0.000         0.000         0.000         0.000         0.000
 RMIPIP9        0.000         0.000         0.000         0.000         0.000
 RMIPIP10       0.000         0.000         0.000         0.000         0.000
 RMIPIP11       0.000         0.000         0.000         0.000         0.000
 RMIPIP12       0.000         0.000         0.000         0.000         0.000
 RMIPIP13       0.000         0.000         0.000         0.000         0.000
 RMIPIP14       0.000         0.000         0.000         0.000         0.000
 RMIPIP15       0.000         0.000         0.000         0.000         0.000
 RMIPIP16       0.000         0.000         0.000         0.000         0.000
 RMIPIP17       0.000         0.000         0.000         0.000         0.000
 RMIPIP18       0.000         0.000         0.000         0.000         0.000
 RMIPIP19       0.000         0.000         0.000         0.000         0.000
 RMIPIP20       0.000         0.000         0.000         0.000         0.000


           BETA
              RMIPIP1       RMIPIP2       RMIPIP3       RMIPIP4       RMIPIP5
              ________      ________      ________      ________      ________
 E              0.000         0.000         0.000         0.000         0.000
 A              0.000         0.000         0.000         0.000         0.000
 C              0.000         0.000         0.000         0.000         0.000
 N              0.000         0.000         0.000         0.000         0.000
 O              0.000         0.000         0.000         0.000         0.000
 RMIPIP1        0.000         0.000         0.000         0.000         0.000
 RMIPIP2        0.000         0.000         0.000         0.000         0.000
 RMIPIP3        0.000         0.000         0.000         0.000         0.000
 RMIPIP4        0.000         0.000         0.000         0.000         0.000
 RMIPIP5        0.000         0.000         0.000         0.000         0.000
 RMIPIP6        0.000         0.000         0.000         0.000         0.000
 RMIPIP7        0.000         0.000         0.000         0.000         0.000
 RMIPIP8        0.000         0.000         0.000         0.000         0.000
 RMIPIP9        0.000         0.000         0.000         0.000         0.000
 RMIPIP10       0.000         0.000         0.000         0.000         0.000
 RMIPIP11       0.000         0.000         0.000         0.000         0.000
 RMIPIP12       0.000         0.000         0.000         0.000         0.000
 RMIPIP13       0.000         0.000         0.000         0.000         0.000
 RMIPIP14       0.000         0.000         0.000         0.000         0.000
 RMIPIP15       0.000         0.000         0.000         0.000         0.000
 RMIPIP16       0.000         0.000         0.000         0.000         0.000
 RMIPIP17       0.000         0.000         0.000         0.000         0.000
 RMIPIP18       0.000         0.000         0.000         0.000         0.000
 RMIPIP19       0.000         0.000         0.000         0.000         0.000
 RMIPIP20       0.000         0.000         0.000         0.000         0.000


           BETA
              RMIPIP6       RMIPIP7       RMIPIP8       RMIPIP9       RMIPIP10
              ________      ________      ________      ________      ________
 E              0.000         0.000         0.000         0.000         0.000
 A              0.000         0.000         0.000         0.000         0.000
 C              0.000         0.000         0.000         0.000         0.000
 N              0.000         0.000         0.000         0.000         0.000
 O              0.000         0.000         0.000         0.000         0.000
 RMIPIP1        0.000         0.000         0.000         0.000         0.000
 RMIPIP2        0.000         0.000         0.000         0.000         0.000
 RMIPIP3        0.000         0.000         0.000         0.000         0.000
 RMIPIP4        0.000         0.000         0.000         0.000         0.000
 RMIPIP5        0.000         0.000         0.000         0.000         0.000
 RMIPIP6        0.000         0.000         0.000         0.000         0.000
 RMIPIP7        0.000         0.000         0.000         0.000         0.000
 RMIPIP8        0.000         0.000         0.000         0.000         0.000
 RMIPIP9        0.000         0.000         0.000         0.000         0.000
 RMIPIP10       0.000         0.000         0.000         0.000         0.000
 RMIPIP11       0.000         0.000         0.000         0.000         0.000
 RMIPIP12       0.000         0.000         0.000         0.000         0.000
 RMIPIP13       0.000         0.000         0.000         0.000         0.000
 RMIPIP14       0.000         0.000         0.000         0.000         0.000
 RMIPIP15       0.000         0.000         0.000         0.000         0.000
 RMIPIP16       0.000         0.000         0.000         0.000         0.000
 RMIPIP17       0.000         0.000         0.000         0.000         0.000
 RMIPIP18       0.000         0.000         0.000         0.000         0.000
 RMIPIP19       0.000         0.000         0.000         0.000         0.000
 RMIPIP20       0.000         0.000         0.000         0.000         0.000


           BETA
              RMIPIP11      RMIPIP12      RMIPIP13      RMIPIP14      RMIPIP15
              ________      ________      ________      ________      ________
 E              0.000         0.000         0.000         0.000         0.000
 A              0.000         0.000         0.000         0.000         0.000
 C              0.000         0.000         0.000         0.000         0.000
 N              0.000         0.000         0.000         0.000         0.000
 O              0.000         0.000         0.000         0.000         0.000
 RMIPIP1        0.000         0.000         0.000         0.000         0.000
 RMIPIP2        0.000         0.000         0.000         0.000         0.000
 RMIPIP3        0.000         0.000         0.000         0.000         0.000
 RMIPIP4        0.000         0.000         0.000         0.000         0.000
 RMIPIP5        0.000         0.000         0.000         0.000         0.000
 RMIPIP6        0.000         0.000         0.000         0.000         0.000
 RMIPIP7        0.000         0.000         0.000         0.000         0.000
 RMIPIP8        0.000         0.000         0.000         0.000         0.000
 RMIPIP9        0.000         0.000         0.000         0.000         0.000
 RMIPIP10       0.000         0.000         0.000         0.000         0.000
 RMIPIP11       0.000         0.000         0.000         0.000         0.000
 RMIPIP12       0.000         0.000         0.000         0.000         0.000
 RMIPIP13       0.000         0.000         0.000         0.000         0.000
 RMIPIP14       0.000         0.000         0.000         0.000         0.000
 RMIPIP15       0.000         0.000         0.000         0.000         0.000
 RMIPIP16       0.000         0.000         0.000         0.000         0.000
 RMIPIP17       0.000         0.000         0.000         0.000         0.000
 RMIPIP18       0.000         0.000         0.000         0.000         0.000
 RMIPIP19       0.000         0.000         0.000         0.000         0.000
 RMIPIP20       0.000         0.000         0.000         0.000         0.000


           BETA
              RMIPIP16      RMIPIP17      RMIPIP18      RMIPIP19      RMIPIP20
              ________      ________      ________      ________      ________
 E              0.000         0.000         0.000         0.000         0.000
 A              0.000         0.000         0.000         0.000         0.000
 C              0.000         0.000         0.000         0.000         0.000
 N              0.000         0.000         0.000         0.000         0.000
 O              0.000         0.000         0.000         0.000         0.000
 RMIPIP1        0.000         0.000         0.000         0.000         0.000
 RMIPIP2        0.000         0.000         0.000         0.000         0.000
 RMIPIP3        0.000         0.000         0.000         0.000         0.000
 RMIPIP4        0.000         0.000         0.000         0.000         0.000
 RMIPIP5        0.000         0.000         0.000         0.000         0.000
 RMIPIP6        0.000         0.000         0.000         0.000         0.000
 RMIPIP7        0.000         0.000         0.000         0.000         0.000
 RMIPIP8        0.000         0.000         0.000         0.000         0.000
 RMIPIP9        0.000         0.000         0.000         0.000         0.000
 RMIPIP10       0.000         0.000         0.000         0.000         0.000
 RMIPIP11       0.000         0.000         0.000         0.000         0.000
 RMIPIP12       0.000         0.000         0.000         0.000         0.000
 RMIPIP13       0.000         0.000         0.000         0.000         0.000
 RMIPIP14       0.000         0.000         0.000         0.000         0.000
 RMIPIP15       0.000         0.000         0.000         0.000         0.000
 RMIPIP16       0.000         0.000         0.000         0.000         0.000
 RMIPIP17       0.000         0.000         0.000         0.000         0.000
 RMIPIP18       0.000         0.000         0.000         0.000         0.000
 RMIPIP19       0.000         0.000         0.000         0.000         0.000
 RMIPIP20       0.000         0.000         0.000         0.000         0.000


           PSI
              E             A             C             N             O
              ________      ________      ________      ________      ________
 E              1.000
 A              0.200         1.000
 C              0.200         0.200         1.000
 N              0.200         0.200         0.200         1.000
 O              0.200         0.200         0.200         0.200         1.000
 RMIPIP1        0.000         0.000         0.000         0.000         0.000
 RMIPIP2        0.000         0.000         0.000         0.000         0.000
 RMIPIP3        0.000         0.000         0.000         0.000         0.000
 RMIPIP4        0.000         0.000         0.000         0.000         0.000
 RMIPIP5        0.000         0.000         0.000         0.000         0.000
 RMIPIP6        0.000         0.000         0.000         0.000         0.000
 RMIPIP7        0.000         0.000         0.000         0.000         0.000
 RMIPIP8        0.000         0.000         0.000         0.000         0.000
 RMIPIP9        0.000         0.000         0.000         0.000         0.000
 RMIPIP10       0.000         0.000         0.000         0.000         0.000
 RMIPIP11       0.000         0.000         0.000         0.000         0.000
 RMIPIP12       0.000         0.000         0.000         0.000         0.000
 RMIPIP13       0.000         0.000         0.000         0.000         0.000
 RMIPIP14       0.000         0.000         0.000         0.000         0.000
 RMIPIP15       0.000         0.000         0.000         0.000         0.000
 RMIPIP16       0.000         0.000         0.000         0.000         0.000
 RMIPIP17       0.000         0.000         0.000         0.000         0.000
 RMIPIP18       0.000         0.000         0.000         0.000         0.000
 RMIPIP19       0.000         0.000         0.000         0.000         0.000
 RMIPIP20       0.000         0.000         0.000         0.000         0.000


           PSI
              RMIPIP1       RMIPIP2       RMIPIP3       RMIPIP4       RMIPIP5
              ________      ________      ________      ________      ________
 RMIPIP1        0.360
 RMIPIP2        0.000         0.320
 RMIPIP3        0.000         0.000         0.278
 RMIPIP4        0.000         0.000         0.000         0.278
 RMIPIP5        0.000         0.000         0.000         0.000         0.278
 RMIPIP6        0.000         0.000         0.000         0.000         0.000
 RMIPIP7        0.000         0.000         0.000         0.000         0.000
 RMIPIP8        0.000         0.000         0.000         0.000         0.000
 RMIPIP9        0.000         0.000         0.000         0.000         0.000
 RMIPIP10       0.000         0.000         0.000         0.000         0.000
 RMIPIP11       0.000         0.000         0.000         0.000         0.000
 RMIPIP12       0.000         0.000         0.000         0.000         0.000
 RMIPIP13       0.000         0.000         0.000         0.000         0.000
 RMIPIP14       0.000         0.000         0.000         0.000         0.000
 RMIPIP15       0.000         0.000         0.000         0.000         0.000
 RMIPIP16       0.000         0.000         0.000         0.000         0.000
 RMIPIP17       0.000         0.000         0.000         0.000         0.000
 RMIPIP18       0.000         0.000         0.000         0.000         0.000
 RMIPIP19       0.000         0.000         0.000         0.000         0.000
 RMIPIP20       0.000         0.000         0.000         0.000         0.000


           PSI
              RMIPIP6       RMIPIP7       RMIPIP8       RMIPIP9       RMIPIP10
              ________      ________      ________      ________      ________
 RMIPIP6        0.278
 RMIPIP7        0.000         0.278
 RMIPIP8        0.000         0.000         0.278
 RMIPIP9        0.000         0.000         0.000         0.278
 RMIPIP10       0.000         0.000         0.000         0.000         0.278
 RMIPIP11       0.000         0.000         0.000         0.000         0.000
 RMIPIP12       0.000         0.000         0.000         0.000         0.000
 RMIPIP13       0.000         0.000         0.000         0.000         0.000
 RMIPIP14       0.000         0.000         0.000         0.000         0.000
 RMIPIP15       0.000         0.000         0.000         0.000         0.000
 RMIPIP16       0.000         0.000         0.000         0.000         0.000
 RMIPIP17       0.000         0.000         0.000         0.000         0.000
 RMIPIP18       0.000         0.000         0.000         0.000         0.000
 RMIPIP19       0.000         0.000         0.000         0.000         0.000
 RMIPIP20       0.000         0.000         0.000         0.000         0.000


           PSI
              RMIPIP11      RMIPIP12      RMIPIP13      RMIPIP14      RMIPIP15
              ________      ________      ________      ________      ________
 RMIPIP11       0.278
 RMIPIP12       0.000         0.278
 RMIPIP13       0.000         0.000         0.278
 RMIPIP14       0.000         0.000         0.000         0.278
 RMIPIP15       0.000         0.000         0.000         0.000         0.278
 RMIPIP16       0.000         0.000         0.000         0.000         0.000
 RMIPIP17       0.000         0.000         0.000         0.000         0.000
 RMIPIP18       0.000         0.000         0.000         0.000         0.000
 RMIPIP19       0.000         0.000         0.000         0.000         0.000
 RMIPIP20       0.000         0.000         0.000         0.000         0.000


           PSI
              RMIPIP16      RMIPIP17      RMIPIP18      RMIPIP19      RMIPIP20
              ________      ________      ________      ________      ________
 RMIPIP16       0.278
 RMIPIP17       0.000         0.278
 RMIPIP18       0.000         0.000         0.278
 RMIPIP19       0.000         0.000         0.000         0.278
 RMIPIP20       0.000         0.000         0.000         0.000         0.278


     POPULATION VALUES


           NU
              MIPIP1        MIPIP2        MIPIP3        MIPIP4        MIPIP5
              ________      ________      ________      ________      ________
                0.000         0.000         0.000         0.000         0.000


           NU
              MIPIP6        MIPIP7        MIPIP8        MIPIP9        MIPIP10
              ________      ________      ________      ________      ________
                0.000         0.000         0.000         0.000         0.000


           NU
              MIPIP11       MIPIP12       MIPIP13       MIPIP14       MIPIP15
              ________      ________      ________      ________      ________
                0.000         0.000         0.000         0.000         0.000


           NU
              MIPIP16       MIPIP17       MIPIP18       MIPIP19       MIPIP20
              ________      ________      ________      ________      ________
                0.000         0.000         0.000         0.000         0.000


           LAMBDA
              E             A             C             N             O
              ________      ________      ________      ________      ________
 MIPIP1         0.800         0.000         0.000         0.000         0.000
 MIPIP2         0.000         0.800         0.000         0.000         0.000
 MIPIP3         0.000         0.000         0.800         0.000         0.000
 MIPIP4         0.000         0.000         0.000         0.800         0.000
 MIPIP5         0.000         0.000         0.000         0.000         0.800
 MIPIP6         0.800         0.000         0.000         0.000         0.000
 MIPIP7         0.000         0.800         0.000         0.000         0.000
 MIPIP8         0.000         0.000         0.800         0.000         0.000
 MIPIP9         0.000         0.000         0.000         0.800         0.000
 MIPIP10        0.000         0.000         0.000         0.000         0.800
 MIPIP11        0.800         0.000         0.000         0.000         0.000
 MIPIP12        0.000         0.800         0.000         0.000         0.000
 MIPIP13        0.000         0.000         0.800         0.000         0.000
 MIPIP14        0.000         0.000         0.000         0.800         0.000
 MIPIP15        0.000         0.000         0.000         0.000         0.800
 MIPIP16        0.800         0.000         0.000         0.000         0.000
 MIPIP17        0.000         0.800         0.000         0.000         0.000
 MIPIP18        0.000         0.000         0.800         0.000         0.000
 MIPIP19        0.000         0.000         0.000         0.800         0.000
 MIPIP20        0.000         0.000         0.000         0.000         0.800


           LAMBDA
              RMIPIP1       RMIPIP2       RMIPIP3       RMIPIP4       RMIPIP5
              ________      ________      ________      ________      ________
 MIPIP1         1.000         0.000         0.000         0.000         0.000
 MIPIP2         0.000         1.000         0.000         0.000         0.000
 MIPIP3         0.000         0.000         1.000         0.000         0.000
 MIPIP4         0.000         0.000         0.000         1.000         0.000
 MIPIP5         0.000         0.000         0.000         0.000         1.000
 MIPIP6         0.000         0.000         0.000         0.000         0.000
 MIPIP7         0.000         0.000         0.000         0.000         0.000
 MIPIP8         0.000         0.000         0.000         0.000         0.000
 MIPIP9         0.000         0.000         0.000         0.000         0.000
 MIPIP10        0.000         0.000         0.000         0.000         0.000
 MIPIP11        0.000         0.000         0.000         0.000         0.000
 MIPIP12        0.000         0.000         0.000         0.000         0.000
 MIPIP13        0.000         0.000         0.000         0.000         0.000
 MIPIP14        0.000         0.000         0.000         0.000         0.000
 MIPIP15        0.000         0.000         0.000         0.000         0.000
 MIPIP16        0.000         0.000         0.000         0.000         0.000
 MIPIP17        0.000         0.000         0.000         0.000         0.000
 MIPIP18        0.000         0.000         0.000         0.000         0.000
 MIPIP19        0.000         0.000         0.000         0.000         0.000
 MIPIP20        0.000         0.000         0.000         0.000         0.000


           LAMBDA
              RMIPIP6       RMIPIP7       RMIPIP8       RMIPIP9       RMIPIP10
              ________      ________      ________      ________      ________
 MIPIP1         0.000         0.000         0.000         0.000         0.000
 MIPIP2         0.000         0.000         0.000         0.000         0.000
 MIPIP3         0.000         0.000         0.000         0.000         0.000
 MIPIP4         0.000         0.000         0.000         0.000         0.000
 MIPIP5         0.000         0.000         0.000         0.000         0.000
 MIPIP6         1.000         0.000         0.000         0.000         0.000
 MIPIP7         0.000         1.000         0.000         0.000         0.000
 MIPIP8         0.000         0.000         1.000         0.000         0.000
 MIPIP9         0.000         0.000         0.000         1.000         0.000
 MIPIP10        0.000         0.000         0.000         0.000         1.000
 MIPIP11        0.000         0.000         0.000         0.000         0.000
 MIPIP12        0.000         0.000         0.000         0.000         0.000
 MIPIP13        0.000         0.000         0.000         0.000         0.000
 MIPIP14        0.000         0.000         0.000         0.000         0.000
 MIPIP15        0.000         0.000         0.000         0.000         0.000
 MIPIP16        0.000         0.000         0.000         0.000         0.000
 MIPIP17        0.000         0.000         0.000         0.000         0.000
 MIPIP18        0.000         0.000         0.000         0.000         0.000
 MIPIP19        0.000         0.000         0.000         0.000         0.000
 MIPIP20        0.000         0.000         0.000         0.000         0.000


           LAMBDA
              RMIPIP11      RMIPIP12      RMIPIP13      RMIPIP14      RMIPIP15
              ________      ________      ________      ________      ________
 MIPIP1         0.000         0.000         0.000         0.000         0.000
 MIPIP2         0.000         0.000         0.000         0.000         0.000
 MIPIP3         0.000         0.000         0.000         0.000         0.000
 MIPIP4         0.000         0.000         0.000         0.000         0.000
 MIPIP5         0.000         0.000         0.000         0.000         0.000
 MIPIP6         0.000         0.000         0.000         0.000         0.000
 MIPIP7         0.000         0.000         0.000         0.000         0.000
 MIPIP8         0.000         0.000         0.000         0.000         0.000
 MIPIP9         0.000         0.000         0.000         0.000         0.000
 MIPIP10        0.000         0.000         0.000         0.000         0.000
 MIPIP11        1.000         0.000         0.000         0.000         0.000
 MIPIP12        0.000         1.000         0.000         0.000         0.000
 MIPIP13        0.000         0.000         1.000         0.000         0.000
 MIPIP14        0.000         0.000         0.000         1.000         0.000
 MIPIP15        0.000         0.000         0.000         0.000         1.000
 MIPIP16        0.000         0.000         0.000         0.000         0.000
 MIPIP17        0.000         0.000         0.000         0.000         0.000
 MIPIP18        0.000         0.000         0.000         0.000         0.000
 MIPIP19        0.000         0.000         0.000         0.000         0.000
 MIPIP20        0.000         0.000         0.000         0.000         0.000


           LAMBDA
              RMIPIP16      RMIPIP17      RMIPIP18      RMIPIP19      RMIPIP20
              ________      ________      ________      ________      ________
 MIPIP1         0.000         0.000         0.000         0.000         0.000
 MIPIP2         0.000         0.000         0.000         0.000         0.000
 MIPIP3         0.000         0.000         0.000         0.000         0.000
 MIPIP4         0.000         0.000         0.000         0.000         0.000
 MIPIP5         0.000         0.000         0.000         0.000         0.000
 MIPIP6         0.000         0.000         0.000         0.000         0.000
 MIPIP7         0.000         0.000         0.000         0.000         0.000
 MIPIP8         0.000         0.000         0.000         0.000         0.000
 MIPIP9         0.000         0.000         0.000         0.000         0.000
 MIPIP10        0.000         0.000         0.000         0.000         0.000
 MIPIP11        0.000         0.000         0.000         0.000         0.000
 MIPIP12        0.000         0.000         0.000         0.000         0.000
 MIPIP13        0.000         0.000         0.000         0.000         0.000
 MIPIP14        0.000         0.000         0.000         0.000         0.000
 MIPIP15        0.000         0.000         0.000         0.000         0.000
 MIPIP16        1.000         0.000         0.000         0.000         0.000
 MIPIP17        0.000         1.000         0.000         0.000         0.000
 MIPIP18        0.000         0.000         1.000         0.000         0.000
 MIPIP19        0.000         0.000         0.000         1.000         0.000
 MIPIP20        0.000         0.000         0.000         0.000         1.000


           THETA
              MIPIP1        MIPIP2        MIPIP3        MIPIP4        MIPIP5
              ________      ________      ________      ________      ________
 MIPIP1         0.000
 MIPIP2         0.000         0.000
 MIPIP3         0.000         0.000         0.000
 MIPIP4         0.000         0.000         0.000         0.000
 MIPIP5         0.000         0.000         0.000         0.000         0.000
 MIPIP6         0.000         0.000         0.000         0.000         0.000
 MIPIP7         0.000         0.000         0.000         0.000         0.000
 MIPIP8         0.000         0.000         0.000         0.000         0.000
 MIPIP9         0.000         0.000         0.000         0.000         0.000
 MIPIP10        0.000         0.000         0.000         0.000         0.000
 MIPIP11        0.000         0.000         0.000         0.000         0.000
 MIPIP12        0.000         0.000         0.000         0.000         0.000
 MIPIP13        0.000         0.000         0.000         0.000         0.000
 MIPIP14        0.000         0.000         0.000         0.000         0.000
 MIPIP15        0.000         0.000         0.000         0.000         0.000
 MIPIP16        0.000         0.000         0.000         0.000         0.000
 MIPIP17        0.000         0.000         0.000         0.000         0.000
 MIPIP18        0.000         0.000         0.000         0.000         0.000
 MIPIP19        0.000         0.000         0.000         0.000         0.000
 MIPIP20        0.000         0.000         0.000         0.000         0.000


           THETA
              MIPIP6        MIPIP7        MIPIP8        MIPIP9        MIPIP10
              ________      ________      ________      ________      ________
 MIPIP6         0.000
 MIPIP7         0.000         0.000
 MIPIP8         0.000         0.000         0.000
 MIPIP9         0.000         0.000         0.000         0.000
 MIPIP10        0.000         0.000         0.000         0.000         0.000
 MIPIP11        0.000         0.000         0.000         0.000         0.000
 MIPIP12        0.000         0.000         0.000         0.000         0.000
 MIPIP13        0.000         0.000         0.000         0.000         0.000
 MIPIP14        0.000         0.000         0.000         0.000         0.000
 MIPIP15        0.000         0.000         0.000         0.000         0.000
 MIPIP16        0.000         0.000         0.000         0.000         0.000
 MIPIP17        0.000         0.000         0.000         0.000         0.000
 MIPIP18        0.000         0.000         0.000         0.000         0.000
 MIPIP19        0.000         0.000         0.000         0.000         0.000
 MIPIP20        0.000         0.000         0.000         0.000         0.000


           THETA
              MIPIP11       MIPIP12       MIPIP13       MIPIP14       MIPIP15
              ________      ________      ________      ________      ________
 MIPIP11        0.000
 MIPIP12        0.000         0.000
 MIPIP13        0.000         0.000         0.000
 MIPIP14        0.000         0.000         0.000         0.000
 MIPIP15        0.000         0.000         0.000         0.000         0.000
 MIPIP16        0.000         0.000         0.000         0.000         0.000
 MIPIP17        0.000         0.000         0.000         0.000         0.000
 MIPIP18        0.000         0.000         0.000         0.000         0.000
 MIPIP19        0.000         0.000         0.000         0.000         0.000
 MIPIP20        0.000         0.000         0.000         0.000         0.000


           THETA
              MIPIP16       MIPIP17       MIPIP18       MIPIP19       MIPIP20
              ________      ________      ________      ________      ________
 MIPIP16        0.000
 MIPIP17        0.000         0.000
 MIPIP18        0.000         0.000         0.000
 MIPIP19        0.000         0.000         0.000         0.000
 MIPIP20        0.000         0.000         0.000         0.000         0.000


           ALPHA
              E             A             C             N             O
              ________      ________      ________      ________      ________
                0.000         0.000         0.000         0.000         0.000


           ALPHA
              RMIPIP1       RMIPIP2       RMIPIP3       RMIPIP4       RMIPIP5
              ________      ________      ________      ________      ________
                0.000         0.000         0.000         0.000         0.000


           ALPHA
              RMIPIP6       RMIPIP7       RMIPIP8       RMIPIP9       RMIPIP10
              ________      ________      ________      ________      ________
                0.000         0.000         0.000         0.000         0.000


           ALPHA
              RMIPIP11      RMIPIP12      RMIPIP13      RMIPIP14      RMIPIP15
              ________      ________      ________      ________      ________
                0.000         0.000         0.000         0.000         0.000


           ALPHA
              RMIPIP16      RMIPIP17      RMIPIP18      RMIPIP19      RMIPIP20
              ________      ________      ________      ________      ________
                0.000         0.000         0.000         0.000         0.000


           BETA
              E             A             C             N             O
              ________      ________      ________      ________      ________
 E              0.000         0.000         0.000         0.000         0.000
 A              0.000         0.000         0.000         0.000         0.000
 C              0.000         0.000         0.000         0.000         0.000
 N              0.000         0.000         0.000         0.000         0.000
 O              0.000         0.000         0.000         0.000         0.000
 RMIPIP1        0.000         0.000         0.000         0.000         0.000
 RMIPIP2        0.000         0.000         0.000         0.000         0.000
 RMIPIP3        0.000         0.000         0.000         0.000         0.000
 RMIPIP4        0.000         0.000         0.000         0.000         0.000
 RMIPIP5        0.000         0.000         0.000         0.000         0.000
 RMIPIP6        0.000         0.000         0.000         0.000         0.000
 RMIPIP7        0.000         0.000         0.000         0.000         0.000
 RMIPIP8        0.000         0.000         0.000         0.000         0.000
 RMIPIP9        0.000         0.000         0.000         0.000         0.000
 RMIPIP10       0.000         0.000         0.000         0.000         0.000
 RMIPIP11       0.000         0.000         0.000         0.000         0.000
 RMIPIP12       0.000         0.000         0.000         0.000         0.000
 RMIPIP13       0.000         0.000         0.000         0.000         0.000
 RMIPIP14       0.000         0.000         0.000         0.000         0.000
 RMIPIP15       0.000         0.000         0.000         0.000         0.000
 RMIPIP16       0.000         0.000         0.000         0.000         0.000
 RMIPIP17       0.000         0.000         0.000         0.000         0.000
 RMIPIP18       0.000         0.000         0.000         0.000         0.000
 RMIPIP19       0.000         0.000         0.000         0.000         0.000
 RMIPIP20       0.000         0.000         0.000         0.000         0.000


           BETA
              RMIPIP1       RMIPIP2       RMIPIP3       RMIPIP4       RMIPIP5
              ________      ________      ________      ________      ________
 E              0.000         0.000         0.000         0.000         0.000
 A              0.000         0.000         0.000         0.000         0.000
 C              0.000         0.000         0.000         0.000         0.000
 N              0.000         0.000         0.000         0.000         0.000
 O              0.000         0.000         0.000         0.000         0.000
 RMIPIP1        0.000         0.000         0.000         0.000         0.000
 RMIPIP2        0.000         0.000         0.000         0.000         0.000
 RMIPIP3        0.000         0.000         0.000         0.000         0.000
 RMIPIP4        0.000         0.000         0.000         0.000         0.000
 RMIPIP5        0.000         0.000         0.000         0.000         0.000
 RMIPIP6        0.000         0.000         0.000         0.000         0.000
 RMIPIP7        0.000         0.000         0.000         0.000         0.000
 RMIPIP8        0.000         0.000         0.000         0.000         0.000
 RMIPIP9        0.000         0.000         0.000         0.000         0.000
 RMIPIP10       0.000         0.000         0.000         0.000         0.000
 RMIPIP11       0.000         0.000         0.000         0.000         0.000
 RMIPIP12       0.000         0.000         0.000         0.000         0.000
 RMIPIP13       0.000         0.000         0.000         0.000         0.000
 RMIPIP14       0.000         0.000         0.000         0.000         0.000
 RMIPIP15       0.000         0.000         0.000         0.000         0.000
 RMIPIP16       0.000         0.000         0.000         0.000         0.000
 RMIPIP17       0.000         0.000         0.000         0.000         0.000
 RMIPIP18       0.000         0.000         0.000         0.000         0.000
 RMIPIP19       0.000         0.000         0.000         0.000         0.000
 RMIPIP20       0.000         0.000         0.000         0.000         0.000


           BETA
              RMIPIP6       RMIPIP7       RMIPIP8       RMIPIP9       RMIPIP10
              ________      ________      ________      ________      ________
 E              0.000         0.000         0.000         0.000         0.000
 A              0.000         0.000         0.000         0.000         0.000
 C              0.000         0.000         0.000         0.000         0.000
 N              0.000         0.000         0.000         0.000         0.000
 O              0.000         0.000         0.000         0.000         0.000
 RMIPIP1        0.000         0.000         0.000         0.000         0.000
 RMIPIP2        0.000         0.000         0.000         0.000         0.000
 RMIPIP3        0.000         0.000         0.000         0.000         0.000
 RMIPIP4        0.000         0.000         0.000         0.000         0.000
 RMIPIP5        0.000         0.000         0.000         0.000         0.000
 RMIPIP6        0.000         0.000         0.000         0.000         0.000
 RMIPIP7        0.000         0.000         0.000         0.000         0.000
 RMIPIP8        0.000         0.000         0.000         0.000         0.000
 RMIPIP9        0.000         0.000         0.000         0.000         0.000
 RMIPIP10       0.000         0.000         0.000         0.000         0.000
 RMIPIP11       0.000         0.000         0.000         0.000         0.000
 RMIPIP12       0.000         0.000         0.000         0.000         0.000
 RMIPIP13       0.000         0.000         0.000         0.000         0.000
 RMIPIP14       0.000         0.000         0.000         0.000         0.000
 RMIPIP15       0.000         0.000         0.000         0.000         0.000
 RMIPIP16       0.000         0.000         0.000         0.000         0.000
 RMIPIP17       0.000         0.000         0.000         0.000         0.000
 RMIPIP18       0.000         0.000         0.000         0.000         0.000
 RMIPIP19       0.000         0.000         0.000         0.000         0.000
 RMIPIP20       0.000         0.000         0.000         0.000         0.000


           BETA
              RMIPIP11      RMIPIP12      RMIPIP13      RMIPIP14      RMIPIP15
              ________      ________      ________      ________      ________
 E              0.000         0.000         0.000         0.000         0.000
 A              0.000         0.000         0.000         0.000         0.000
 C              0.000         0.000         0.000         0.000         0.000
 N              0.000         0.000         0.000         0.000         0.000
 O              0.000         0.000         0.000         0.000         0.000
 RMIPIP1        0.000         0.000         0.000         0.000         0.000
 RMIPIP2        0.000         0.000         0.000         0.000         0.000
 RMIPIP3        0.000         0.000         0.000         0.000         0.000
 RMIPIP4        0.000         0.000         0.000         0.000         0.000
 RMIPIP5        0.000         0.000         0.000         0.000         0.000
 RMIPIP6        0.000         0.000         0.000         0.000         0.000
 RMIPIP7        0.000         0.000         0.000         0.000         0.000
 RMIPIP8        0.000         0.000         0.000         0.000         0.000
 RMIPIP9        0.000         0.000         0.000         0.000         0.000
 RMIPIP10       0.000         0.000         0.000         0.000         0.000
 RMIPIP11       0.000         0.000         0.000         0.000         0.000
 RMIPIP12       0.000         0.000         0.000         0.000         0.000
 RMIPIP13       0.000         0.000         0.000         0.000         0.000
 RMIPIP14       0.000         0.000         0.000         0.000         0.000
 RMIPIP15       0.000         0.000         0.000         0.000         0.000
 RMIPIP16       0.000         0.000         0.000         0.000         0.000
 RMIPIP17       0.000         0.000         0.000         0.000         0.000
 RMIPIP18       0.000         0.000         0.000         0.000         0.000
 RMIPIP19       0.000         0.000         0.000         0.000         0.000
 RMIPIP20       0.000         0.000         0.000         0.000         0.000


           BETA
              RMIPIP16      RMIPIP17      RMIPIP18      RMIPIP19      RMIPIP20
              ________      ________      ________      ________      ________
 E              0.000         0.000         0.000         0.000         0.000
 A              0.000         0.000         0.000         0.000         0.000
 C              0.000         0.000         0.000         0.000         0.000
 N              0.000         0.000         0.000         0.000         0.000
 O              0.000         0.000         0.000         0.000         0.000
 RMIPIP1        0.000         0.000         0.000         0.000         0.000
 RMIPIP2        0.000         0.000         0.000         0.000         0.000
 RMIPIP3        0.000         0.000         0.000         0.000         0.000
 RMIPIP4        0.000         0.000         0.000         0.000         0.000
 RMIPIP5        0.000         0.000         0.000         0.000         0.000
 RMIPIP6        0.000         0.000         0.000         0.000         0.000
 RMIPIP7        0.000         0.000         0.000         0.000         0.000
 RMIPIP8        0.000         0.000         0.000         0.000         0.000
 RMIPIP9        0.000         0.000         0.000         0.000         0.000
 RMIPIP10       0.000         0.000         0.000         0.000         0.000
 RMIPIP11       0.000         0.000         0.000         0.000         0.000
 RMIPIP12       0.000         0.000         0.000         0.000         0.000
 RMIPIP13       0.000         0.000         0.000         0.000         0.000
 RMIPIP14       0.000         0.000         0.000         0.000         0.000
 RMIPIP15       0.000         0.000         0.000         0.000         0.000
 RMIPIP16       0.000         0.000         0.000         0.000         0.000
 RMIPIP17       0.000         0.000         0.000         0.000         0.000
 RMIPIP18       0.000         0.000         0.000         0.000         0.000
 RMIPIP19       0.000         0.000         0.000         0.000         0.000
 RMIPIP20       0.000         0.000         0.000         0.000         0.000


           PSI
              E             A             C             N             O
              ________      ________      ________      ________      ________
 E              1.000
 A              0.200         1.000
 C              0.200         0.200         1.000
 N              0.200         0.200         0.200         1.000
 O              0.200         0.200         0.200         0.200         1.000
 RMIPIP1        0.000         0.000         0.000         0.000         0.000
 RMIPIP2        0.000         0.000         0.000         0.000         0.000
 RMIPIP3        0.000         0.000         0.000         0.000         0.000
 RMIPIP4        0.000         0.000         0.000         0.000         0.000
 RMIPIP5        0.000         0.000         0.000         0.000         0.000
 RMIPIP6        0.000         0.000         0.000         0.000         0.000
 RMIPIP7        0.000         0.000         0.000         0.000         0.000
 RMIPIP8        0.000         0.000         0.000         0.000         0.000
 RMIPIP9        0.000         0.000         0.000         0.000         0.000
 RMIPIP10       0.000         0.000         0.000         0.000         0.000
 RMIPIP11       0.000         0.000         0.000         0.000         0.000
 RMIPIP12       0.000         0.000         0.000         0.000         0.000
 RMIPIP13       0.000         0.000         0.000         0.000         0.000
 RMIPIP14       0.000         0.000         0.000         0.000         0.000
 RMIPIP15       0.000         0.000         0.000         0.000         0.000
 RMIPIP16       0.000         0.000         0.000         0.000         0.000
 RMIPIP17       0.000         0.000         0.000         0.000         0.000
 RMIPIP18       0.000         0.000         0.000         0.000         0.000
 RMIPIP19       0.000         0.000         0.000         0.000         0.000
 RMIPIP20       0.000         0.000         0.000         0.000         0.000


           PSI
              RMIPIP1       RMIPIP2       RMIPIP3       RMIPIP4       RMIPIP5
              ________      ________      ________      ________      ________
 RMIPIP1        0.360
 RMIPIP2        0.000         0.360
 RMIPIP3        0.000         0.000         0.360
 RMIPIP4        0.000         0.000         0.000         0.360
 RMIPIP5        0.000         0.000         0.000         0.000         0.360
 RMIPIP6        0.000         0.000         0.000         0.000         0.000
 RMIPIP7        0.000         0.000         0.000         0.000         0.000
 RMIPIP8        0.000         0.000         0.000         0.000         0.000
 RMIPIP9        0.000         0.000         0.000         0.000         0.000
 RMIPIP10       0.000         0.000         0.000         0.000         0.000
 RMIPIP11       0.000         0.000         0.000         0.000         0.000
 RMIPIP12       0.000         0.000         0.000         0.000         0.000
 RMIPIP13       0.000         0.000         0.000         0.000         0.000
 RMIPIP14       0.000         0.000         0.000         0.000         0.000
 RMIPIP15       0.000         0.000         0.000         0.000         0.000
 RMIPIP16       0.000         0.000         0.000         0.000         0.000
 RMIPIP17       0.000         0.000         0.000         0.000         0.000
 RMIPIP18       0.000         0.000         0.000         0.000         0.000
 RMIPIP19       0.000         0.000         0.000         0.000         0.000
 RMIPIP20       0.000         0.000         0.000         0.000         0.000


           PSI
              RMIPIP6       RMIPIP7       RMIPIP8       RMIPIP9       RMIPIP10
              ________      ________      ________      ________      ________
 RMIPIP6        0.360
 RMIPIP7        0.000         0.360
 RMIPIP8        0.000         0.000         0.360
 RMIPIP9        0.000         0.000         0.000         0.360
 RMIPIP10       0.000         0.000         0.000         0.000         0.360
 RMIPIP11       0.000         0.000         0.000         0.000         0.000
 RMIPIP12       0.000         0.000         0.000         0.000         0.000
 RMIPIP13       0.000         0.000         0.000         0.000         0.000
 RMIPIP14       0.000         0.000         0.000         0.000         0.000
 RMIPIP15       0.000         0.000         0.000         0.000         0.000
 RMIPIP16       0.000         0.000         0.000         0.000         0.000
 RMIPIP17       0.000         0.000         0.000         0.000         0.000
 RMIPIP18       0.000         0.000         0.000         0.000         0.000
 RMIPIP19       0.000         0.000         0.000         0.000         0.000
 RMIPIP20       0.000         0.000         0.000         0.000         0.000


           PSI
              RMIPIP11      RMIPIP12      RMIPIP13      RMIPIP14      RMIPIP15
              ________      ________      ________      ________      ________
 RMIPIP11       0.360
 RMIPIP12       0.000         0.360
 RMIPIP13       0.000         0.000         0.360
 RMIPIP14       0.000         0.000         0.000         0.360
 RMIPIP15       0.000         0.000         0.000         0.000         0.360
 RMIPIP16       0.000         0.000         0.000         0.000         0.000
 RMIPIP17       0.000         0.000         0.000         0.000         0.000
 RMIPIP18       0.000         0.000         0.000         0.000         0.000
 RMIPIP19       0.000         0.000         0.000         0.000         0.000
 RMIPIP20       0.000         0.000         0.000         0.000         0.000


           PSI
              RMIPIP16      RMIPIP17      RMIPIP18      RMIPIP19      RMIPIP20
              ________      ________      ________      ________      ________
 RMIPIP16       0.360
 RMIPIP17       0.000         0.360
 RMIPIP18       0.000         0.000         0.360
 RMIPIP19       0.000         0.000         0.000         0.360
 RMIPIP20       0.000         0.000         0.000         0.000         0.360


TECHNICAL 9 OUTPUT

  Error messages for each replication (if any)


     REPLICATION 1:

     NO CONVERGENCE.  NUMBER OF ITERATIONS EXCEEDED.

     REPLICATION 2:
     WARNING:  THE LATENT VARIABLE COVARIANCE MATRIX (PSI) IS NOT POSITIVE
     DEFINITE.  THIS COULD INDICATE A NEGATIVE VARIANCE/RESIDUAL VARIANCE FOR A
     LATENT VARIABLE, A CORRELATION GREATER OR EQUAL TO ONE BETWEEN TWO LATENT
     VARIABLES, OR A LINEAR DEPENDENCY AMONG MORE THAN TWO LATENT VARIABLES.
     CHECK THE TECH4 OUTPUT FOR MORE INFORMATION.
     PROBLEM INVOLVING VARIABLE RMIPIP19.


     REPLICATION 3:
     WARNING:  THE LATENT VARIABLE COVARIANCE MATRIX (PSI) IS NOT POSITIVE
     DEFINITE.  THIS COULD INDICATE A NEGATIVE VARIANCE/RESIDUAL VARIANCE FOR A
     LATENT VARIABLE, A CORRELATION GREATER OR EQUAL TO ONE BETWEEN TWO LATENT
     VARIABLES, OR A LINEAR DEPENDENCY AMONG MORE THAN TWO LATENT VARIABLES.
     CHECK THE TECH4 OUTPUT FOR MORE INFORMATION.
     PROBLEM INVOLVING VARIABLE RMIPIP16.


     REPLICATION 4:

     THE STANDARD ERRORS OF THE MODEL PARAMETER ESTIMATES COULD NOT BE
     COMPUTED.  THE MODEL MAY NOT BE IDENTIFIED.  CHECK YOUR MODEL.
     PROBLEM INVOLVING THE FOLLOWING PARAMETER:
     Parameter 92, RMIPIP8

     THE CONDITION NUMBER IS       0.290D-11.

     REPLICATION 5:
     WARNING:  THE LATENT VARIABLE COVARIANCE MATRIX (PSI) IS NOT POSITIVE
     DEFINITE.  THIS COULD INDICATE A NEGATIVE VARIANCE/RESIDUAL VARIANCE FOR A
     LATENT VARIABLE, A CORRELATION GREATER OR EQUAL TO ONE BETWEEN TWO LATENT
     VARIABLES, OR A LINEAR DEPENDENCY AMONG MORE THAN TWO LATENT VARIABLES.
     CHECK THE TECH4 OUTPUT FOR MORE INFORMATION.
     PROBLEM INVOLVING VARIABLE RMIPIP16.


     REPLICATION 6:
     WARNING:  THE LATENT VARIABLE COVARIANCE MATRIX (PSI) IS NOT POSITIVE
     DEFINITE.  THIS COULD INDICATE A NEGATIVE VARIANCE/RESIDUAL VARIANCE FOR A
     LATENT VARIABLE, A CORRELATION GREATER OR EQUAL TO ONE BETWEEN TWO LATENT
     VARIABLES, OR A LINEAR DEPENDENCY AMONG MORE THAN TWO LATENT VARIABLES.
     CHECK THE TECH4 OUTPUT FOR MORE INFORMATION.
     PROBLEM INVOLVING VARIABLE RMIPIP10.


     REPLICATION 7:
     WARNING:  THE LATENT VARIABLE COVARIANCE MATRIX (PSI) IS NOT POSITIVE
     DEFINITE.  THIS COULD INDICATE A NEGATIVE VARIANCE/RESIDUAL VARIANCE FOR A
     LATENT VARIABLE, A CORRELATION GREATER OR EQUAL TO ONE BETWEEN TWO LATENT
     VARIABLES, OR A LINEAR DEPENDENCY AMONG MORE THAN TWO LATENT VARIABLES.
     CHECK THE TECH4 OUTPUT FOR MORE INFORMATION.
     PROBLEM INVOLVING VARIABLE RMIPIP7.


     REPLICATION 8:

     THE STANDARD ERRORS OF THE MODEL PARAMETER ESTIMATES COULD NOT BE
     COMPUTED.  THE MODEL MAY NOT BE IDENTIFIED.  CHECK YOUR MODEL.
     PROBLEM INVOLVING THE FOLLOWING PARAMETER:
     Parameter 104, RMIPIP20

     THE CONDITION NUMBER IS       0.159D-10.

     REPLICATION 9:

     NO CONVERGENCE.  NUMBER OF ITERATIONS EXCEEDED.

     REPLICATION 10:
     WARNING:  THE LATENT VARIABLE COVARIANCE MATRIX (PSI) IS NOT POSITIVE
     DEFINITE.  THIS COULD INDICATE A NEGATIVE VARIANCE/RESIDUAL VARIANCE FOR A
     LATENT VARIABLE, A CORRELATION GREATER OR EQUAL TO ONE BETWEEN TWO LATENT
     VARIABLES, OR A LINEAR DEPENDENCY AMONG MORE THAN TWO LATENT VARIABLES.
     CHECK THE TECH4 OUTPUT FOR MORE INFORMATION.
     PROBLEM INVOLVING VARIABLE RMIPIP7.


     REPLICATION 11:
     WARNING:  THE LATENT VARIABLE COVARIANCE MATRIX (PSI) IS NOT POSITIVE
     DEFINITE.  THIS COULD INDICATE A NEGATIVE VARIANCE/RESIDUAL VARIANCE FOR A
     LATENT VARIABLE, A CORRELATION GREATER OR EQUAL TO ONE BETWEEN TWO LATENT
     VARIABLES, OR A LINEAR DEPENDENCY AMONG MORE THAN TWO LATENT VARIABLES.
     CHECK THE TECH4 OUTPUT FOR MORE INFORMATION.
     PROBLEM INVOLVING VARIABLE RMIPIP6.


     REPLICATION 12:
     WARNING:  THE LATENT VARIABLE COVARIANCE MATRIX (PSI) IS NOT POSITIVE
     DEFINITE.  THIS COULD INDICATE A NEGATIVE VARIANCE/RESIDUAL VARIANCE FOR A
     LATENT VARIABLE, A CORRELATION GREATER OR EQUAL TO ONE BETWEEN TWO LATENT
     VARIABLES, OR A LINEAR DEPENDENCY AMONG MORE THAN TWO LATENT VARIABLES.
     CHECK THE TECH4 OUTPUT FOR MORE INFORMATION.
     PROBLEM INVOLVING VARIABLE RMIPIP19.


     REPLICATION 13:

     NO CONVERGENCE.  NUMBER OF ITERATIONS EXCEEDED.

     REPLICATION 14:
     WARNING:  THE LATENT VARIABLE COVARIANCE MATRIX (PSI) IS NOT POSITIVE
     DEFINITE.  THIS COULD INDICATE A NEGATIVE VARIANCE/RESIDUAL VARIANCE FOR A
     LATENT VARIABLE, A CORRELATION GREATER OR EQUAL TO ONE BETWEEN TWO LATENT
     VARIABLES, OR A LINEAR DEPENDENCY AMONG MORE THAN TWO LATENT VARIABLES.
     CHECK THE TECH4 OUTPUT FOR MORE INFORMATION.
     PROBLEM INVOLVING VARIABLE RMIPIP7.


     REPLICATION 16:
     WARNING:  THE LATENT VARIABLE COVARIANCE MATRIX (PSI) IS NOT POSITIVE
     DEFINITE.  THIS COULD INDICATE A NEGATIVE VARIANCE/RESIDUAL VARIANCE FOR A
     LATENT VARIABLE, A CORRELATION GREATER OR EQUAL TO ONE BETWEEN TWO LATENT
     VARIABLES, OR A LINEAR DEPENDENCY AMONG MORE THAN TWO LATENT VARIABLES.
     CHECK THE TECH4 OUTPUT FOR MORE INFORMATION.
     PROBLEM INVOLVING VARIABLE RMIPIP8.


     REPLICATION 17:

     NO CONVERGENCE.  NUMBER OF ITERATIONS EXCEEDED.

     REPLICATION 18:
     WARNING:  THE LATENT VARIABLE COVARIANCE MATRIX (PSI) IS NOT POSITIVE
     DEFINITE.  THIS COULD INDICATE A NEGATIVE VARIANCE/RESIDUAL VARIANCE FOR A
     LATENT VARIABLE, A CORRELATION GREATER OR EQUAL TO ONE BETWEEN TWO LATENT
     VARIABLES, OR A LINEAR DEPENDENCY AMONG MORE THAN TWO LATENT VARIABLES.
     CHECK THE TECH4 OUTPUT FOR MORE INFORMATION.
     PROBLEM INVOLVING VARIABLE RMIPIP16.


     REPLICATION 20:
     WARNING:  THE LATENT VARIABLE COVARIANCE MATRIX (PSI) IS NOT POSITIVE
     DEFINITE.  THIS COULD INDICATE A NEGATIVE VARIANCE/RESIDUAL VARIANCE FOR A
     LATENT VARIABLE, A CORRELATION GREATER OR EQUAL TO ONE BETWEEN TWO LATENT
     VARIABLES, OR A LINEAR DEPENDENCY AMONG MORE THAN TWO LATENT VARIABLES.
     CHECK THE TECH4 OUTPUT FOR MORE INFORMATION.
     PROBLEM INVOLVING VARIABLE RMIPIP18.


     REPLICATION 23:

     NO CONVERGENCE.  NUMBER OF ITERATIONS EXCEEDED.

     REPLICATION 24:

     NO CONVERGENCE.  NUMBER OF ITERATIONS EXCEEDED.

     REPLICATION 26:

     THE STANDARD ERRORS OF THE MODEL PARAMETER ESTIMATES COULD NOT BE
     COMPUTED.  THE MODEL MAY NOT BE IDENTIFIED.  CHECK YOUR MODEL.
     PROBLEM INVOLVING THE FOLLOWING PARAMETER:
     Parameter 103, RMIPIP19

     THE CONDITION NUMBER IS       0.160D-11.

     REPLICATION 27:
     WARNING:  THE LATENT VARIABLE COVARIANCE MATRIX (PSI) IS NOT POSITIVE
     DEFINITE.  THIS COULD INDICATE A NEGATIVE VARIANCE/RESIDUAL VARIANCE FOR A
     LATENT VARIABLE, A CORRELATION GREATER OR EQUAL TO ONE BETWEEN TWO LATENT
     VARIABLES, OR A LINEAR DEPENDENCY AMONG MORE THAN TWO LATENT VARIABLES.
     CHECK THE TECH4 OUTPUT FOR MORE INFORMATION.
     PROBLEM INVOLVING VARIABLE RMIPIP8.


     REPLICATION 28:
     WARNING:  THE LATENT VARIABLE COVARIANCE MATRIX (PSI) IS NOT POSITIVE
     DEFINITE.  THIS COULD INDICATE A NEGATIVE VARIANCE/RESIDUAL VARIANCE FOR A
     LATENT VARIABLE, A CORRELATION GREATER OR EQUAL TO ONE BETWEEN TWO LATENT
     VARIABLES, OR A LINEAR DEPENDENCY AMONG MORE THAN TWO LATENT VARIABLES.
     CHECK THE TECH4 OUTPUT FOR MORE INFORMATION.
     PROBLEM INVOLVING VARIABLE RMIPIP10.


     REPLICATION 30:

     NO CONVERGENCE.  NUMBER OF ITERATIONS EXCEEDED.

     REPLICATION 32:
     WARNING:  THE LATENT VARIABLE COVARIANCE MATRIX (PSI) IS NOT POSITIVE
     DEFINITE.  THIS COULD INDICATE A NEGATIVE VARIANCE/RESIDUAL VARIANCE FOR A
     LATENT VARIABLE, A CORRELATION GREATER OR EQUAL TO ONE BETWEEN TWO LATENT
     VARIABLES, OR A LINEAR DEPENDENCY AMONG MORE THAN TWO LATENT VARIABLES.
     CHECK THE TECH4 OUTPUT FOR MORE INFORMATION.
     PROBLEM INVOLVING VARIABLE RMIPIP7.


     REPLICATION 33:

     THE STANDARD ERRORS OF THE MODEL PARAMETER ESTIMATES MAY NOT BE
     TRUSTWORTHY FOR SOME PARAMETERS DUE TO A NON-POSITIVE DEFINITE
     FIRST-ORDER DERIVATIVE PRODUCT MATRIX.  THIS MAY BE DUE TO THE STARTING
     VALUES BUT MAY ALSO BE AN INDICATION OF MODEL NONIDENTIFICATION.  THE
     CONDITION NUMBER IS       0.934D-10.  PROBLEM INVOLVING THE FOLLOWING PARAMETER:
     Parameter 92, RMIPIP8


     REPLICATION 33:
     WARNING:  THE LATENT VARIABLE COVARIANCE MATRIX (PSI) IS NOT POSITIVE
     DEFINITE.  THIS COULD INDICATE A NEGATIVE VARIANCE/RESIDUAL VARIANCE FOR A
     LATENT VARIABLE, A CORRELATION GREATER OR EQUAL TO ONE BETWEEN TWO LATENT
     VARIABLES, OR A LINEAR DEPENDENCY AMONG MORE THAN TWO LATENT VARIABLES.
     CHECK THE TECH4 OUTPUT FOR MORE INFORMATION.
     PROBLEM INVOLVING VARIABLE RMIPIP8.


     REPLICATION 34:
     WARNING:  THE LATENT VARIABLE COVARIANCE MATRIX (PSI) IS NOT POSITIVE
     DEFINITE.  THIS COULD INDICATE A NEGATIVE VARIANCE/RESIDUAL VARIANCE FOR A
     LATENT VARIABLE, A CORRELATION GREATER OR EQUAL TO ONE BETWEEN TWO LATENT
     VARIABLES, OR A LINEAR DEPENDENCY AMONG MORE THAN TWO LATENT VARIABLES.
     CHECK THE TECH4 OUTPUT FOR MORE INFORMATION.
     PROBLEM INVOLVING VARIABLE RMIPIP8.


     REPLICATION 35:
     WARNING:  THE LATENT VARIABLE COVARIANCE MATRIX (PSI) IS NOT POSITIVE
     DEFINITE.  THIS COULD INDICATE A NEGATIVE VARIANCE/RESIDUAL VARIANCE FOR A
     LATENT VARIABLE, A CORRELATION GREATER OR EQUAL TO ONE BETWEEN TWO LATENT
     VARIABLES, OR A LINEAR DEPENDENCY AMONG MORE THAN TWO LATENT VARIABLES.
     CHECK THE TECH4 OUTPUT FOR MORE INFORMATION.
     PROBLEM INVOLVING VARIABLE RMIPIP20.


     REPLICATION 36:

     NO CONVERGENCE.  NUMBER OF ITERATIONS EXCEEDED.

     REPLICATION 37:
     WARNING:  THE LATENT VARIABLE COVARIANCE MATRIX (PSI) IS NOT POSITIVE
     DEFINITE.  THIS COULD INDICATE A NEGATIVE VARIANCE/RESIDUAL VARIANCE FOR A
     LATENT VARIABLE, A CORRELATION GREATER OR EQUAL TO ONE BETWEEN TWO LATENT
     VARIABLES, OR A LINEAR DEPENDENCY AMONG MORE THAN TWO LATENT VARIABLES.
     CHECK THE TECH4 OUTPUT FOR MORE INFORMATION.
     PROBLEM INVOLVING VARIABLE RMIPIP17.


     REPLICATION 38:

     NO CONVERGENCE.  NUMBER OF ITERATIONS EXCEEDED.

     REPLICATION 39:
     WARNING:  THE LATENT VARIABLE COVARIANCE MATRIX (PSI) IS NOT POSITIVE
     DEFINITE.  THIS COULD INDICATE A NEGATIVE VARIANCE/RESIDUAL VARIANCE FOR A
     LATENT VARIABLE, A CORRELATION GREATER OR EQUAL TO ONE BETWEEN TWO LATENT
     VARIABLES, OR A LINEAR DEPENDENCY AMONG MORE THAN TWO LATENT VARIABLES.
     CHECK THE TECH4 OUTPUT FOR MORE INFORMATION.
     PROBLEM INVOLVING VARIABLE RMIPIP19.


     REPLICATION 40:

     NO CONVERGENCE.  NUMBER OF ITERATIONS EXCEEDED.

     REPLICATION 42:
     WARNING:  THE LATENT VARIABLE COVARIANCE MATRIX (PSI) IS NOT POSITIVE
     DEFINITE.  THIS COULD INDICATE A NEGATIVE VARIANCE/RESIDUAL VARIANCE FOR A
     LATENT VARIABLE, A CORRELATION GREATER OR EQUAL TO ONE BETWEEN TWO LATENT
     VARIABLES, OR A LINEAR DEPENDENCY AMONG MORE THAN TWO LATENT VARIABLES.
     CHECK THE TECH4 OUTPUT FOR MORE INFORMATION.
     PROBLEM INVOLVING VARIABLE RMIPIP7.


     REPLICATION 43:
     WARNING:  THE LATENT VARIABLE COVARIANCE MATRIX (PSI) IS NOT POSITIVE
     DEFINITE.  THIS COULD INDICATE A NEGATIVE VARIANCE/RESIDUAL VARIANCE FOR A
     LATENT VARIABLE, A CORRELATION GREATER OR EQUAL TO ONE BETWEEN TWO LATENT
     VARIABLES, OR A LINEAR DEPENDENCY AMONG MORE THAN TWO LATENT VARIABLES.
     CHECK THE TECH4 OUTPUT FOR MORE INFORMATION.
     PROBLEM INVOLVING VARIABLE RMIPIP7.


     REPLICATION 44:
     WARNING:  THE LATENT VARIABLE COVARIANCE MATRIX (PSI) IS NOT POSITIVE
     DEFINITE.  THIS COULD INDICATE A NEGATIVE VARIANCE/RESIDUAL VARIANCE FOR A
     LATENT VARIABLE, A CORRELATION GREATER OR EQUAL TO ONE BETWEEN TWO LATENT
     VARIABLES, OR A LINEAR DEPENDENCY AMONG MORE THAN TWO LATENT VARIABLES.
     CHECK THE TECH4 OUTPUT FOR MORE INFORMATION.
     PROBLEM INVOLVING VARIABLE RMIPIP19.


     REPLICATION 45:
     WARNING:  THE LATENT VARIABLE COVARIANCE MATRIX (PSI) IS NOT POSITIVE
     DEFINITE.  THIS COULD INDICATE A NEGATIVE VARIANCE/RESIDUAL VARIANCE FOR A
     LATENT VARIABLE, A CORRELATION GREATER OR EQUAL TO ONE BETWEEN TWO LATENT
     VARIABLES, OR A LINEAR DEPENDENCY AMONG MORE THAN TWO LATENT VARIABLES.
     CHECK THE TECH4 OUTPUT FOR MORE INFORMATION.
     PROBLEM INVOLVING VARIABLE RMIPIP16.


     REPLICATION 46:
     WARNING:  THE LATENT VARIABLE COVARIANCE MATRIX (PSI) IS NOT POSITIVE
     DEFINITE.  THIS COULD INDICATE A NEGATIVE VARIANCE/RESIDUAL VARIANCE FOR A
     LATENT VARIABLE, A CORRELATION GREATER OR EQUAL TO ONE BETWEEN TWO LATENT
     VARIABLES, OR A LINEAR DEPENDENCY AMONG MORE THAN TWO LATENT VARIABLES.
     CHECK THE TECH4 OUTPUT FOR MORE INFORMATION.
     PROBLEM INVOLVING VARIABLE RMIPIP9.


     REPLICATION 47:

     THE STANDARD ERRORS OF THE MODEL PARAMETER ESTIMATES COULD NOT BE
     COMPUTED.  THE MODEL MAY NOT BE IDENTIFIED.  CHECK YOUR MODEL.
     PROBLEM INVOLVING THE FOLLOWING PARAMETER:
     Parameter 103, RMIPIP19

     THE CONDITION NUMBER IS       0.343D-10.

     REPLICATION 48:
     WARNING:  THE LATENT VARIABLE COVARIANCE MATRIX (PSI) IS NOT POSITIVE
     DEFINITE.  THIS COULD INDICATE A NEGATIVE VARIANCE/RESIDUAL VARIANCE FOR A
     LATENT VARIABLE, A CORRELATION GREATER OR EQUAL TO ONE BETWEEN TWO LATENT
     VARIABLES, OR A LINEAR DEPENDENCY AMONG MORE THAN TWO LATENT VARIABLES.
     CHECK THE TECH4 OUTPUT FOR MORE INFORMATION.
     PROBLEM INVOLVING VARIABLE RMIPIP10.


     REPLICATION 49:

     NO CONVERGENCE.  NUMBER OF ITERATIONS EXCEEDED.

     REPLICATION 50:

     NO CONVERGENCE.  NUMBER OF ITERATIONS EXCEEDED.

     REPLICATION 52:

     THE STANDARD ERRORS OF THE MODEL PARAMETER ESTIMATES COULD NOT BE
     COMPUTED.  THE MODEL MAY NOT BE IDENTIFIED.  CHECK YOUR MODEL.
     PROBLEM INVOLVING THE FOLLOWING PARAMETER:
     Parameter 102, RMIPIP18

     THE CONDITION NUMBER IS       0.406D-10.

     REPLICATION 53:

     NO CONVERGENCE.  NUMBER OF ITERATIONS EXCEEDED.

     REPLICATION 54:
     WARNING:  THE LATENT VARIABLE COVARIANCE MATRIX (PSI) IS NOT POSITIVE
     DEFINITE.  THIS COULD INDICATE A NEGATIVE VARIANCE/RESIDUAL VARIANCE FOR A
     LATENT VARIABLE, A CORRELATION GREATER OR EQUAL TO ONE BETWEEN TWO LATENT
     VARIABLES, OR A LINEAR DEPENDENCY AMONG MORE THAN TWO LATENT VARIABLES.
     CHECK THE TECH4 OUTPUT FOR MORE INFORMATION.
     PROBLEM INVOLVING VARIABLE RMIPIP16.


     REPLICATION 55:

     NO CONVERGENCE.  NUMBER OF ITERATIONS EXCEEDED.

     REPLICATION 57:
     WARNING:  THE LATENT VARIABLE COVARIANCE MATRIX (PSI) IS NOT POSITIVE
     DEFINITE.  THIS COULD INDICATE A NEGATIVE VARIANCE/RESIDUAL VARIANCE FOR A
     LATENT VARIABLE, A CORRELATION GREATER OR EQUAL TO ONE BETWEEN TWO LATENT
     VARIABLES, OR A LINEAR DEPENDENCY AMONG MORE THAN TWO LATENT VARIABLES.
     CHECK THE TECH4 OUTPUT FOR MORE INFORMATION.
     PROBLEM INVOLVING VARIABLE RMIPIP20.


     REPLICATION 59:

     NO CONVERGENCE.  NUMBER OF ITERATIONS EXCEEDED.

     REPLICATION 60:
     WARNING:  THE LATENT VARIABLE COVARIANCE MATRIX (PSI) IS NOT POSITIVE
     DEFINITE.  THIS COULD INDICATE A NEGATIVE VARIANCE/RESIDUAL VARIANCE FOR A
     LATENT VARIABLE, A CORRELATION GREATER OR EQUAL TO ONE BETWEEN TWO LATENT
     VARIABLES, OR A LINEAR DEPENDENCY AMONG MORE THAN TWO LATENT VARIABLES.
     CHECK THE TECH4 OUTPUT FOR MORE INFORMATION.
     PROBLEM INVOLVING VARIABLE RMIPIP19.


     REPLICATION 61:
     WARNING:  THE LATENT VARIABLE COVARIANCE MATRIX (PSI) IS NOT POSITIVE
     DEFINITE.  THIS COULD INDICATE A NEGATIVE VARIANCE/RESIDUAL VARIANCE FOR A
     LATENT VARIABLE, A CORRELATION GREATER OR EQUAL TO ONE BETWEEN TWO LATENT
     VARIABLES, OR A LINEAR DEPENDENCY AMONG MORE THAN TWO LATENT VARIABLES.
     CHECK THE TECH4 OUTPUT FOR MORE INFORMATION.
     PROBLEM INVOLVING VARIABLE RMIPIP10.


     REPLICATION 62:

     THE STANDARD ERRORS OF THE MODEL PARAMETER ESTIMATES COULD NOT BE
     COMPUTED.  THE MODEL MAY NOT BE IDENTIFIED.  CHECK YOUR MODEL.
     PROBLEM INVOLVING THE FOLLOWING PARAMETER:
     Parameter 92, RMIPIP8

     THE CONDITION NUMBER IS       0.131D-12.

     REPLICATION 63:
     WARNING:  THE LATENT VARIABLE COVARIANCE MATRIX (PSI) IS NOT POSITIVE
     DEFINITE.  THIS COULD INDICATE A NEGATIVE VARIANCE/RESIDUAL VARIANCE FOR A
     LATENT VARIABLE, A CORRELATION GREATER OR EQUAL TO ONE BETWEEN TWO LATENT
     VARIABLES, OR A LINEAR DEPENDENCY AMONG MORE THAN TWO LATENT VARIABLES.
     CHECK THE TECH4 OUTPUT FOR MORE INFORMATION.
     PROBLEM INVOLVING VARIABLE RMIPIP17.


     REPLICATION 64:
     WARNING:  THE LATENT VARIABLE COVARIANCE MATRIX (PSI) IS NOT POSITIVE
     DEFINITE.  THIS COULD INDICATE A NEGATIVE VARIANCE/RESIDUAL VARIANCE FOR A
     LATENT VARIABLE, A CORRELATION GREATER OR EQUAL TO ONE BETWEEN TWO LATENT
     VARIABLES, OR A LINEAR DEPENDENCY AMONG MORE THAN TWO LATENT VARIABLES.
     CHECK THE TECH4 OUTPUT FOR MORE INFORMATION.
     PROBLEM INVOLVING VARIABLE RMIPIP16.


     REPLICATION 67:
     WARNING:  THE LATENT VARIABLE COVARIANCE MATRIX (PSI) IS NOT POSITIVE
     DEFINITE.  THIS COULD INDICATE A NEGATIVE VARIANCE/RESIDUAL VARIANCE FOR A
     LATENT VARIABLE, A CORRELATION GREATER OR EQUAL TO ONE BETWEEN TWO LATENT
     VARIABLES, OR A LINEAR DEPENDENCY AMONG MORE THAN TWO LATENT VARIABLES.
     CHECK THE TECH4 OUTPUT FOR MORE INFORMATION.
     PROBLEM INVOLVING VARIABLE RMIPIP10.


     REPLICATION 68:
     WARNING:  THE LATENT VARIABLE COVARIANCE MATRIX (PSI) IS NOT POSITIVE
     DEFINITE.  THIS COULD INDICATE A NEGATIVE VARIANCE/RESIDUAL VARIANCE FOR A
     LATENT VARIABLE, A CORRELATION GREATER OR EQUAL TO ONE BETWEEN TWO LATENT
     VARIABLES, OR A LINEAR DEPENDENCY AMONG MORE THAN TWO LATENT VARIABLES.
     CHECK THE TECH4 OUTPUT FOR MORE INFORMATION.
     PROBLEM INVOLVING VARIABLE RMIPIP17.


     REPLICATION 69:

     NO CONVERGENCE.  NUMBER OF ITERATIONS EXCEEDED.

     REPLICATION 71:

     NO CONVERGENCE.  NUMBER OF ITERATIONS EXCEEDED.

     REPLICATION 72:

     NO CONVERGENCE.  NUMBER OF ITERATIONS EXCEEDED.

     REPLICATION 73:

     THE STANDARD ERRORS OF THE MODEL PARAMETER ESTIMATES COULD NOT BE
     COMPUTED.  THE MODEL MAY NOT BE IDENTIFIED.  CHECK YOUR MODEL.
     PROBLEM INVOLVING THE FOLLOWING PARAMETER:
     Parameter 100, RMIPIP16

     THE CONDITION NUMBER IS       0.256D-10.

     REPLICATION 74:
     WARNING:  THE LATENT VARIABLE COVARIANCE MATRIX (PSI) IS NOT POSITIVE
     DEFINITE.  THIS COULD INDICATE A NEGATIVE VARIANCE/RESIDUAL VARIANCE FOR A
     LATENT VARIABLE, A CORRELATION GREATER OR EQUAL TO ONE BETWEEN TWO LATENT
     VARIABLES, OR A LINEAR DEPENDENCY AMONG MORE THAN TWO LATENT VARIABLES.
     CHECK THE TECH4 OUTPUT FOR MORE INFORMATION.
     PROBLEM INVOLVING VARIABLE RMIPIP6.


     REPLICATION 75:
     WARNING:  THE LATENT VARIABLE COVARIANCE MATRIX (PSI) IS NOT POSITIVE
     DEFINITE.  THIS COULD INDICATE A NEGATIVE VARIANCE/RESIDUAL VARIANCE FOR A
     LATENT VARIABLE, A CORRELATION GREATER OR EQUAL TO ONE BETWEEN TWO LATENT
     VARIABLES, OR A LINEAR DEPENDENCY AMONG MORE THAN TWO LATENT VARIABLES.
     CHECK THE TECH4 OUTPUT FOR MORE INFORMATION.
     PROBLEM INVOLVING VARIABLE RMIPIP10.


     REPLICATION 76:

     NO CONVERGENCE.  NUMBER OF ITERATIONS EXCEEDED.

     REPLICATION 77:
     WARNING:  THE LATENT VARIABLE COVARIANCE MATRIX (PSI) IS NOT POSITIVE
     DEFINITE.  THIS COULD INDICATE A NEGATIVE VARIANCE/RESIDUAL VARIANCE FOR A
     LATENT VARIABLE, A CORRELATION GREATER OR EQUAL TO ONE BETWEEN TWO LATENT
     VARIABLES, OR A LINEAR DEPENDENCY AMONG MORE THAN TWO LATENT VARIABLES.
     CHECK THE TECH4 OUTPUT FOR MORE INFORMATION.
     PROBLEM INVOLVING VARIABLE RMIPIP9.


     REPLICATION 80:

     THE STANDARD ERRORS OF THE MODEL PARAMETER ESTIMATES COULD NOT BE
     COMPUTED.  THE MODEL MAY NOT BE IDENTIFIED.  CHECK YOUR MODEL.
     PROBLEM INVOLVING THE FOLLOWING PARAMETER:
     Parameter 92, RMIPIP8

     THE CONDITION NUMBER IS       0.366D-11.

     REPLICATION 81:

     NO CONVERGENCE.  NUMBER OF ITERATIONS EXCEEDED.

     REPLICATION 82:
     WARNING:  THE LATENT VARIABLE COVARIANCE MATRIX (PSI) IS NOT POSITIVE
     DEFINITE.  THIS COULD INDICATE A NEGATIVE VARIANCE/RESIDUAL VARIANCE FOR A
     LATENT VARIABLE, A CORRELATION GREATER OR EQUAL TO ONE BETWEEN TWO LATENT
     VARIABLES, OR A LINEAR DEPENDENCY AMONG MORE THAN TWO LATENT VARIABLES.
     CHECK THE TECH4 OUTPUT FOR MORE INFORMATION.
     PROBLEM INVOLVING VARIABLE RMIPIP10.


     REPLICATION 84:
     WARNING:  THE LATENT VARIABLE COVARIANCE MATRIX (PSI) IS NOT POSITIVE
     DEFINITE.  THIS COULD INDICATE A NEGATIVE VARIANCE/RESIDUAL VARIANCE FOR A
     LATENT VARIABLE, A CORRELATION GREATER OR EQUAL TO ONE BETWEEN TWO LATENT
     VARIABLES, OR A LINEAR DEPENDENCY AMONG MORE THAN TWO LATENT VARIABLES.
     CHECK THE TECH4 OUTPUT FOR MORE INFORMATION.
     PROBLEM INVOLVING VARIABLE RMIPIP7.


     REPLICATION 85:

     NO CONVERGENCE.  NUMBER OF ITERATIONS EXCEEDED.

     REPLICATION 86:
     WARNING:  THE LATENT VARIABLE COVARIANCE MATRIX (PSI) IS NOT POSITIVE
     DEFINITE.  THIS COULD INDICATE A NEGATIVE VARIANCE/RESIDUAL VARIANCE FOR A
     LATENT VARIABLE, A CORRELATION GREATER OR EQUAL TO ONE BETWEEN TWO LATENT
     VARIABLES, OR A LINEAR DEPENDENCY AMONG MORE THAN TWO LATENT VARIABLES.
     CHECK THE TECH4 OUTPUT FOR MORE INFORMATION.
     PROBLEM INVOLVING VARIABLE RMIPIP19.


     REPLICATION 87:
     WARNING:  THE LATENT VARIABLE COVARIANCE MATRIX (PSI) IS NOT POSITIVE
     DEFINITE.  THIS COULD INDICATE A NEGATIVE VARIANCE/RESIDUAL VARIANCE FOR A
     LATENT VARIABLE, A CORRELATION GREATER OR EQUAL TO ONE BETWEEN TWO LATENT
     VARIABLES, OR A LINEAR DEPENDENCY AMONG MORE THAN TWO LATENT VARIABLES.
     CHECK THE TECH4 OUTPUT FOR MORE INFORMATION.
     PROBLEM INVOLVING VARIABLE RMIPIP7.


     REPLICATION 88:
     WARNING:  THE LATENT VARIABLE COVARIANCE MATRIX (PSI) IS NOT POSITIVE
     DEFINITE.  THIS COULD INDICATE A NEGATIVE VARIANCE/RESIDUAL VARIANCE FOR A
     LATENT VARIABLE, A CORRELATION GREATER OR EQUAL TO ONE BETWEEN TWO LATENT
     VARIABLES, OR A LINEAR DEPENDENCY AMONG MORE THAN TWO LATENT VARIABLES.
     CHECK THE TECH4 OUTPUT FOR MORE INFORMATION.
     PROBLEM INVOLVING VARIABLE RMIPIP7.


     REPLICATION 89:
     WARNING:  THE LATENT VARIABLE COVARIANCE MATRIX (PSI) IS NOT POSITIVE
     DEFINITE.  THIS COULD INDICATE A NEGATIVE VARIANCE/RESIDUAL VARIANCE FOR A
     LATENT VARIABLE, A CORRELATION GREATER OR EQUAL TO ONE BETWEEN TWO LATENT
     VARIABLES, OR A LINEAR DEPENDENCY AMONG MORE THAN TWO LATENT VARIABLES.
     CHECK THE TECH4 OUTPUT FOR MORE INFORMATION.
     PROBLEM INVOLVING VARIABLE RMIPIP20.


     REPLICATION 90:
     WARNING:  THE LATENT VARIABLE COVARIANCE MATRIX (PSI) IS NOT POSITIVE
     DEFINITE.  THIS COULD INDICATE A NEGATIVE VARIANCE/RESIDUAL VARIANCE FOR A
     LATENT VARIABLE, A CORRELATION GREATER OR EQUAL TO ONE BETWEEN TWO LATENT
     VARIABLES, OR A LINEAR DEPENDENCY AMONG MORE THAN TWO LATENT VARIABLES.
     CHECK THE TECH4 OUTPUT FOR MORE INFORMATION.
     PROBLEM INVOLVING VARIABLE RMIPIP18.


     REPLICATION 91:
     WARNING:  THE LATENT VARIABLE COVARIANCE MATRIX (PSI) IS NOT POSITIVE
     DEFINITE.  THIS COULD INDICATE A NEGATIVE VARIANCE/RESIDUAL VARIANCE FOR A
     LATENT VARIABLE, A CORRELATION GREATER OR EQUAL TO ONE BETWEEN TWO LATENT
     VARIABLES, OR A LINEAR DEPENDENCY AMONG MORE THAN TWO LATENT VARIABLES.
     CHECK THE TECH4 OUTPUT FOR MORE INFORMATION.
     PROBLEM INVOLVING VARIABLE RMIPIP17.


     REPLICATION 92:

     NO CONVERGENCE.  NUMBER OF ITERATIONS EXCEEDED.

     REPLICATION 93:

     NO CONVERGENCE.  NUMBER OF ITERATIONS EXCEEDED.

     REPLICATION 94:

     NO CONVERGENCE.  NUMBER OF ITERATIONS EXCEEDED.

     REPLICATION 96:

     NO CONVERGENCE.  NUMBER OF ITERATIONS EXCEEDED.

     REPLICATION 97:
     WARNING:  THE LATENT VARIABLE COVARIANCE MATRIX (PSI) IS NOT POSITIVE
     DEFINITE.  THIS COULD INDICATE A NEGATIVE VARIANCE/RESIDUAL VARIANCE FOR A
     LATENT VARIABLE, A CORRELATION GREATER OR EQUAL TO ONE BETWEEN TWO LATENT
     VARIABLES, OR A LINEAR DEPENDENCY AMONG MORE THAN TWO LATENT VARIABLES.
     CHECK THE TECH4 OUTPUT FOR MORE INFORMATION.
     PROBLEM INVOLVING VARIABLE RMIPIP8.


     REPLICATION 98:
     WARNING:  THE LATENT VARIABLE COVARIANCE MATRIX (PSI) IS NOT POSITIVE
     DEFINITE.  THIS COULD INDICATE A NEGATIVE VARIANCE/RESIDUAL VARIANCE FOR A
     LATENT VARIABLE, A CORRELATION GREATER OR EQUAL TO ONE BETWEEN TWO LATENT
     VARIABLES, OR A LINEAR DEPENDENCY AMONG MORE THAN TWO LATENT VARIABLES.
     CHECK THE TECH4 OUTPUT FOR MORE INFORMATION.
     PROBLEM INVOLVING VARIABLE RMIPIP7.


     REPLICATION 99:
     WARNING:  THE LATENT VARIABLE COVARIANCE MATRIX (PSI) IS NOT POSITIVE
     DEFINITE.  THIS COULD INDICATE A NEGATIVE VARIANCE/RESIDUAL VARIANCE FOR A
     LATENT VARIABLE, A CORRELATION GREATER OR EQUAL TO ONE BETWEEN TWO LATENT
     VARIABLES, OR A LINEAR DEPENDENCY AMONG MORE THAN TWO LATENT VARIABLES.
     CHECK THE TECH4 OUTPUT FOR MORE INFORMATION.
     PROBLEM INVOLVING VARIABLE RMIPIP7.


     REPLICATION 100:

     NO CONVERGENCE.  NUMBER OF ITERATIONS EXCEEDED.

     REPLICATION 102:
     WARNING:  THE LATENT VARIABLE COVARIANCE MATRIX (PSI) IS NOT POSITIVE
     DEFINITE.  THIS COULD INDICATE A NEGATIVE VARIANCE/RESIDUAL VARIANCE FOR A
     LATENT VARIABLE, A CORRELATION GREATER OR EQUAL TO ONE BETWEEN TWO LATENT
     VARIABLES, OR A LINEAR DEPENDENCY AMONG MORE THAN TWO LATENT VARIABLES.
     CHECK THE TECH4 OUTPUT FOR MORE INFORMATION.
     PROBLEM INVOLVING VARIABLE RMIPIP17.


     REPLICATION 106:

     NO CONVERGENCE.  NUMBER OF ITERATIONS EXCEEDED.

     REPLICATION 107:
     WARNING:  THE LATENT VARIABLE COVARIANCE MATRIX (PSI) IS NOT POSITIVE
     DEFINITE.  THIS COULD INDICATE A NEGATIVE VARIANCE/RESIDUAL VARIANCE FOR A
     LATENT VARIABLE, A CORRELATION GREATER OR EQUAL TO ONE BETWEEN TWO LATENT
     VARIABLES, OR A LINEAR DEPENDENCY AMONG MORE THAN TWO LATENT VARIABLES.
     CHECK THE TECH4 OUTPUT FOR MORE INFORMATION.
     PROBLEM INVOLVING VARIABLE RMIPIP6.


     REPLICATION 108:
     WARNING:  THE LATENT VARIABLE COVARIANCE MATRIX (PSI) IS NOT POSITIVE
     DEFINITE.  THIS COULD INDICATE A NEGATIVE VARIANCE/RESIDUAL VARIANCE FOR A
     LATENT VARIABLE, A CORRELATION GREATER OR EQUAL TO ONE BETWEEN TWO LATENT
     VARIABLES, OR A LINEAR DEPENDENCY AMONG MORE THAN TWO LATENT VARIABLES.
     CHECK THE TECH4 OUTPUT FOR MORE INFORMATION.
     PROBLEM INVOLVING VARIABLE RMIPIP17.


     REPLICATION 109:
     WARNING:  THE LATENT VARIABLE COVARIANCE MATRIX (PSI) IS NOT POSITIVE
     DEFINITE.  THIS COULD INDICATE A NEGATIVE VARIANCE/RESIDUAL VARIANCE FOR A
     LATENT VARIABLE, A CORRELATION GREATER OR EQUAL TO ONE BETWEEN TWO LATENT
     VARIABLES, OR A LINEAR DEPENDENCY AMONG MORE THAN TWO LATENT VARIABLES.
     CHECK THE TECH4 OUTPUT FOR MORE INFORMATION.
     PROBLEM INVOLVING VARIABLE RMIPIP20.


     REPLICATION 110:
     WARNING:  THE LATENT VARIABLE COVARIANCE MATRIX (PSI) IS NOT POSITIVE
     DEFINITE.  THIS COULD INDICATE A NEGATIVE VARIANCE/RESIDUAL VARIANCE FOR A
     LATENT VARIABLE, A CORRELATION GREATER OR EQUAL TO ONE BETWEEN TWO LATENT
     VARIABLES, OR A LINEAR DEPENDENCY AMONG MORE THAN TWO LATENT VARIABLES.
     CHECK THE TECH4 OUTPUT FOR MORE INFORMATION.
     PROBLEM INVOLVING VARIABLE RMIPIP8.


     REPLICATION 111:

     NO CONVERGENCE.  NUMBER OF ITERATIONS EXCEEDED.

     REPLICATION 112:
     WARNING:  THE LATENT VARIABLE COVARIANCE MATRIX (PSI) IS NOT POSITIVE
     DEFINITE.  THIS COULD INDICATE A NEGATIVE VARIANCE/RESIDUAL VARIANCE FOR A
     LATENT VARIABLE, A CORRELATION GREATER OR EQUAL TO ONE BETWEEN TWO LATENT
     VARIABLES, OR A LINEAR DEPENDENCY AMONG MORE THAN TWO LATENT VARIABLES.
     CHECK THE TECH4 OUTPUT FOR MORE INFORMATION.
     PROBLEM INVOLVING VARIABLE RMIPIP7.


     REPLICATION 113:
     WARNING:  THE LATENT VARIABLE COVARIANCE MATRIX (PSI) IS NOT POSITIVE
     DEFINITE.  THIS COULD INDICATE A NEGATIVE VARIANCE/RESIDUAL VARIANCE FOR A
     LATENT VARIABLE, A CORRELATION GREATER OR EQUAL TO ONE BETWEEN TWO LATENT
     VARIABLES, OR A LINEAR DEPENDENCY AMONG MORE THAN TWO LATENT VARIABLES.
     CHECK THE TECH4 OUTPUT FOR MORE INFORMATION.
     PROBLEM INVOLVING VARIABLE RMIPIP6.


     REPLICATION 116:

     NO CONVERGENCE.  NUMBER OF ITERATIONS EXCEEDED.

     REPLICATION 117:

     NO CONVERGENCE.  NUMBER OF ITERATIONS EXCEEDED.

     REPLICATION 118:
     WARNING:  THE LATENT VARIABLE COVARIANCE MATRIX (PSI) IS NOT POSITIVE
     DEFINITE.  THIS COULD INDICATE A NEGATIVE VARIANCE/RESIDUAL VARIANCE FOR A
     LATENT VARIABLE, A CORRELATION GREATER OR EQUAL TO ONE BETWEEN TWO LATENT
     VARIABLES, OR A LINEAR DEPENDENCY AMONG MORE THAN TWO LATENT VARIABLES.
     CHECK THE TECH4 OUTPUT FOR MORE INFORMATION.
     PROBLEM INVOLVING VARIABLE RMIPIP10.


     REPLICATION 119:
     WARNING:  THE LATENT VARIABLE COVARIANCE MATRIX (PSI) IS NOT POSITIVE
     DEFINITE.  THIS COULD INDICATE A NEGATIVE VARIANCE/RESIDUAL VARIANCE FOR A
     LATENT VARIABLE, A CORRELATION GREATER OR EQUAL TO ONE BETWEEN TWO LATENT
     VARIABLES, OR A LINEAR DEPENDENCY AMONG MORE THAN TWO LATENT VARIABLES.
     CHECK THE TECH4 OUTPUT FOR MORE INFORMATION.
     PROBLEM INVOLVING VARIABLE RMIPIP9.


     REPLICATION 120:
     WARNING:  THE LATENT VARIABLE COVARIANCE MATRIX (PSI) IS NOT POSITIVE
     DEFINITE.  THIS COULD INDICATE A NEGATIVE VARIANCE/RESIDUAL VARIANCE FOR A
     LATENT VARIABLE, A CORRELATION GREATER OR EQUAL TO ONE BETWEEN TWO LATENT
     VARIABLES, OR A LINEAR DEPENDENCY AMONG MORE THAN TWO LATENT VARIABLES.
     CHECK THE TECH4 OUTPUT FOR MORE INFORMATION.
     PROBLEM INVOLVING VARIABLE RMIPIP8.


     REPLICATION 121:
     WARNING:  THE LATENT VARIABLE COVARIANCE MATRIX (PSI) IS NOT POSITIVE
     DEFINITE.  THIS COULD INDICATE A NEGATIVE VARIANCE/RESIDUAL VARIANCE FOR A
     LATENT VARIABLE, A CORRELATION GREATER OR EQUAL TO ONE BETWEEN TWO LATENT
     VARIABLES, OR A LINEAR DEPENDENCY AMONG MORE THAN TWO LATENT VARIABLES.
     CHECK THE TECH4 OUTPUT FOR MORE INFORMATION.
     PROBLEM INVOLVING VARIABLE RMIPIP10.


     REPLICATION 123:
     WARNING:  THE LATENT VARIABLE COVARIANCE MATRIX (PSI) IS NOT POSITIVE
     DEFINITE.  THIS COULD INDICATE A NEGATIVE VARIANCE/RESIDUAL VARIANCE FOR A
     LATENT VARIABLE, A CORRELATION GREATER OR EQUAL TO ONE BETWEEN TWO LATENT
     VARIABLES, OR A LINEAR DEPENDENCY AMONG MORE THAN TWO LATENT VARIABLES.
     CHECK THE TECH4 OUTPUT FOR MORE INFORMATION.
     PROBLEM INVOLVING VARIABLE RMIPIP7.


     REPLICATION 124:
     WARNING:  THE LATENT VARIABLE COVARIANCE MATRIX (PSI) IS NOT POSITIVE
     DEFINITE.  THIS COULD INDICATE A NEGATIVE VARIANCE/RESIDUAL VARIANCE FOR A
     LATENT VARIABLE, A CORRELATION GREATER OR EQUAL TO ONE BETWEEN TWO LATENT
     VARIABLES, OR A LINEAR DEPENDENCY AMONG MORE THAN TWO LATENT VARIABLES.
     CHECK THE TECH4 OUTPUT FOR MORE INFORMATION.
     PROBLEM INVOLVING VARIABLE RMIPIP8.


     REPLICATION 125:
     WARNING:  THE LATENT VARIABLE COVARIANCE MATRIX (PSI) IS NOT POSITIVE
     DEFINITE.  THIS COULD INDICATE A NEGATIVE VARIANCE/RESIDUAL VARIANCE FOR A
     LATENT VARIABLE, A CORRELATION GREATER OR EQUAL TO ONE BETWEEN TWO LATENT
     VARIABLES, OR A LINEAR DEPENDENCY AMONG MORE THAN TWO LATENT VARIABLES.
     CHECK THE TECH4 OUTPUT FOR MORE INFORMATION.
     PROBLEM INVOLVING VARIABLE RMIPIP20.


     REPLICATION 126:

     NO CONVERGENCE.  NUMBER OF ITERATIONS EXCEEDED.

     REPLICATION 127:
     WARNING:  THE LATENT VARIABLE COVARIANCE MATRIX (PSI) IS NOT POSITIVE
     DEFINITE.  THIS COULD INDICATE A NEGATIVE VARIANCE/RESIDUAL VARIANCE FOR A
     LATENT VARIABLE, A CORRELATION GREATER OR EQUAL TO ONE BETWEEN TWO LATENT
     VARIABLES, OR A LINEAR DEPENDENCY AMONG MORE THAN TWO LATENT VARIABLES.
     CHECK THE TECH4 OUTPUT FOR MORE INFORMATION.
     PROBLEM INVOLVING VARIABLE RMIPIP20.


     REPLICATION 128:
     WARNING:  THE LATENT VARIABLE COVARIANCE MATRIX (PSI) IS NOT POSITIVE
     DEFINITE.  THIS COULD INDICATE A NEGATIVE VARIANCE/RESIDUAL VARIANCE FOR A
     LATENT VARIABLE, A CORRELATION GREATER OR EQUAL TO ONE BETWEEN TWO LATENT
     VARIABLES, OR A LINEAR DEPENDENCY AMONG MORE THAN TWO LATENT VARIABLES.
     CHECK THE TECH4 OUTPUT FOR MORE INFORMATION.
     PROBLEM INVOLVING VARIABLE RMIPIP10.


     REPLICATION 130:
     WARNING:  THE LATENT VARIABLE COVARIANCE MATRIX (PSI) IS NOT POSITIVE
     DEFINITE.  THIS COULD INDICATE A NEGATIVE VARIANCE/RESIDUAL VARIANCE FOR A
     LATENT VARIABLE, A CORRELATION GREATER OR EQUAL TO ONE BETWEEN TWO LATENT
     VARIABLES, OR A LINEAR DEPENDENCY AMONG MORE THAN TWO LATENT VARIABLES.
     CHECK THE TECH4 OUTPUT FOR MORE INFORMATION.
     PROBLEM INVOLVING VARIABLE RMIPIP8.


     REPLICATION 131:
     WARNING:  THE LATENT VARIABLE COVARIANCE MATRIX (PSI) IS NOT POSITIVE
     DEFINITE.  THIS COULD INDICATE A NEGATIVE VARIANCE/RESIDUAL VARIANCE FOR A
     LATENT VARIABLE, A CORRELATION GREATER OR EQUAL TO ONE BETWEEN TWO LATENT
     VARIABLES, OR A LINEAR DEPENDENCY AMONG MORE THAN TWO LATENT VARIABLES.
     CHECK THE TECH4 OUTPUT FOR MORE INFORMATION.
     PROBLEM INVOLVING VARIABLE RMIPIP19.


     REPLICATION 132:
     WARNING:  THE LATENT VARIABLE COVARIANCE MATRIX (PSI) IS NOT POSITIVE
     DEFINITE.  THIS COULD INDICATE A NEGATIVE VARIANCE/RESIDUAL VARIANCE FOR A
     LATENT VARIABLE, A CORRELATION GREATER OR EQUAL TO ONE BETWEEN TWO LATENT
     VARIABLES, OR A LINEAR DEPENDENCY AMONG MORE THAN TWO LATENT VARIABLES.
     CHECK THE TECH4 OUTPUT FOR MORE INFORMATION.
     PROBLEM INVOLVING VARIABLE RMIPIP7.


     REPLICATION 133:

     NO CONVERGENCE.  NUMBER OF ITERATIONS EXCEEDED.

     REPLICATION 134:
     WARNING:  THE LATENT VARIABLE COVARIANCE MATRIX (PSI) IS NOT POSITIVE
     DEFINITE.  THIS COULD INDICATE A NEGATIVE VARIANCE/RESIDUAL VARIANCE FOR A
     LATENT VARIABLE, A CORRELATION GREATER OR EQUAL TO ONE BETWEEN TWO LATENT
     VARIABLES, OR A LINEAR DEPENDENCY AMONG MORE THAN TWO LATENT VARIABLES.
     CHECK THE TECH4 OUTPUT FOR MORE INFORMATION.
     PROBLEM INVOLVING VARIABLE RMIPIP18.


     REPLICATION 135:
     WARNING:  THE LATENT VARIABLE COVARIANCE MATRIX (PSI) IS NOT POSITIVE
     DEFINITE.  THIS COULD INDICATE A NEGATIVE VARIANCE/RESIDUAL VARIANCE FOR A
     LATENT VARIABLE, A CORRELATION GREATER OR EQUAL TO ONE BETWEEN TWO LATENT
     VARIABLES, OR A LINEAR DEPENDENCY AMONG MORE THAN TWO LATENT VARIABLES.
     CHECK THE TECH4 OUTPUT FOR MORE INFORMATION.
     PROBLEM INVOLVING VARIABLE RMIPIP10.


     REPLICATION 137:

     NO CONVERGENCE.  NUMBER OF ITERATIONS EXCEEDED.

     REPLICATION 138:

     NO CONVERGENCE.  NUMBER OF ITERATIONS EXCEEDED.

     REPLICATION 139:

     NO CONVERGENCE.  NUMBER OF ITERATIONS EXCEEDED.

     REPLICATION 141:

     NO CONVERGENCE.  NUMBER OF ITERATIONS EXCEEDED.

     REPLICATION 142:

     NO CONVERGENCE.  NUMBER OF ITERATIONS EXCEEDED.

     REPLICATION 143:

     NO CONVERGENCE.  NUMBER OF ITERATIONS EXCEEDED.

     REPLICATION 144:
     WARNING:  THE LATENT VARIABLE COVARIANCE MATRIX (PSI) IS NOT POSITIVE
     DEFINITE.  THIS COULD INDICATE A NEGATIVE VARIANCE/RESIDUAL VARIANCE FOR A
     LATENT VARIABLE, A CORRELATION GREATER OR EQUAL TO ONE BETWEEN TWO LATENT
     VARIABLES, OR A LINEAR DEPENDENCY AMONG MORE THAN TWO LATENT VARIABLES.
     CHECK THE TECH4 OUTPUT FOR MORE INFORMATION.
     PROBLEM INVOLVING VARIABLE RMIPIP19.


     REPLICATION 145:

     NO CONVERGENCE.  NUMBER OF ITERATIONS EXCEEDED.

     REPLICATION 146:

     NO CONVERGENCE.  NUMBER OF ITERATIONS EXCEEDED.

     REPLICATION 148:

     NO CONVERGENCE.  NUMBER OF ITERATIONS EXCEEDED.

     REPLICATION 149:
     WARNING:  THE LATENT VARIABLE COVARIANCE MATRIX (PSI) IS NOT POSITIVE
     DEFINITE.  THIS COULD INDICATE A NEGATIVE VARIANCE/RESIDUAL VARIANCE FOR A
     LATENT VARIABLE, A CORRELATION GREATER OR EQUAL TO ONE BETWEEN TWO LATENT
     VARIABLES, OR A LINEAR DEPENDENCY AMONG MORE THAN TWO LATENT VARIABLES.
     CHECK THE TECH4 OUTPUT FOR MORE INFORMATION.
     PROBLEM INVOLVING VARIABLE RMIPIP9.


     REPLICATION 150:
     WARNING:  THE LATENT VARIABLE COVARIANCE MATRIX (PSI) IS NOT POSITIVE
     DEFINITE.  THIS COULD INDICATE A NEGATIVE VARIANCE/RESIDUAL VARIANCE FOR A
     LATENT VARIABLE, A CORRELATION GREATER OR EQUAL TO ONE BETWEEN TWO LATENT
     VARIABLES, OR A LINEAR DEPENDENCY AMONG MORE THAN TWO LATENT VARIABLES.
     CHECK THE TECH4 OUTPUT FOR MORE INFORMATION.
     PROBLEM INVOLVING VARIABLE RMIPIP6.


     REPLICATION 152:

     NO CONVERGENCE.  NUMBER OF ITERATIONS EXCEEDED.

     REPLICATION 153:
     WARNING:  THE LATENT VARIABLE COVARIANCE MATRIX (PSI) IS NOT POSITIVE
     DEFINITE.  THIS COULD INDICATE A NEGATIVE VARIANCE/RESIDUAL VARIANCE FOR A
     LATENT VARIABLE, A CORRELATION GREATER OR EQUAL TO ONE BETWEEN TWO LATENT
     VARIABLES, OR A LINEAR DEPENDENCY AMONG MORE THAN TWO LATENT VARIABLES.
     CHECK THE TECH4 OUTPUT FOR MORE INFORMATION.
     PROBLEM INVOLVING VARIABLE RMIPIP18.


     REPLICATION 154:
     WARNING:  THE LATENT VARIABLE COVARIANCE MATRIX (PSI) IS NOT POSITIVE
     DEFINITE.  THIS COULD INDICATE A NEGATIVE VARIANCE/RESIDUAL VARIANCE FOR A
     LATENT VARIABLE, A CORRELATION GREATER OR EQUAL TO ONE BETWEEN TWO LATENT
     VARIABLES, OR A LINEAR DEPENDENCY AMONG MORE THAN TWO LATENT VARIABLES.
     CHECK THE TECH4 OUTPUT FOR MORE INFORMATION.
     PROBLEM INVOLVING VARIABLE RMIPIP17.


     REPLICATION 155:
     WARNING:  THE LATENT VARIABLE COVARIANCE MATRIX (PSI) IS NOT POSITIVE
     DEFINITE.  THIS COULD INDICATE A NEGATIVE VARIANCE/RESIDUAL VARIANCE FOR A
     LATENT VARIABLE, A CORRELATION GREATER OR EQUAL TO ONE BETWEEN TWO LATENT
     VARIABLES, OR A LINEAR DEPENDENCY AMONG MORE THAN TWO LATENT VARIABLES.
     CHECK THE TECH4 OUTPUT FOR MORE INFORMATION.
     PROBLEM INVOLVING VARIABLE RMIPIP18.


     REPLICATION 156:
     WARNING:  THE LATENT VARIABLE COVARIANCE MATRIX (PSI) IS NOT POSITIVE
     DEFINITE.  THIS COULD INDICATE A NEGATIVE VARIANCE/RESIDUAL VARIANCE FOR A
     LATENT VARIABLE, A CORRELATION GREATER OR EQUAL TO ONE BETWEEN TWO LATENT
     VARIABLES, OR A LINEAR DEPENDENCY AMONG MORE THAN TWO LATENT VARIABLES.
     CHECK THE TECH4 OUTPUT FOR MORE INFORMATION.
     PROBLEM INVOLVING VARIABLE RMIPIP9.


     REPLICATION 157:

     NO CONVERGENCE.  NUMBER OF ITERATIONS EXCEEDED.

     REPLICATION 158:

     NO CONVERGENCE.  NUMBER OF ITERATIONS EXCEEDED.

     REPLICATION 159:
     WARNING:  THE LATENT VARIABLE COVARIANCE MATRIX (PSI) IS NOT POSITIVE
     DEFINITE.  THIS COULD INDICATE A NEGATIVE VARIANCE/RESIDUAL VARIANCE FOR A
     LATENT VARIABLE, A CORRELATION GREATER OR EQUAL TO ONE BETWEEN TWO LATENT
     VARIABLES, OR A LINEAR DEPENDENCY AMONG MORE THAN TWO LATENT VARIABLES.
     CHECK THE TECH4 OUTPUT FOR MORE INFORMATION.
     PROBLEM INVOLVING VARIABLE RMIPIP17.


     REPLICATION 160:
     WARNING:  THE LATENT VARIABLE COVARIANCE MATRIX (PSI) IS NOT POSITIVE
     DEFINITE.  THIS COULD INDICATE A NEGATIVE VARIANCE/RESIDUAL VARIANCE FOR A
     LATENT VARIABLE, A CORRELATION GREATER OR EQUAL TO ONE BETWEEN TWO LATENT
     VARIABLES, OR A LINEAR DEPENDENCY AMONG MORE THAN TWO LATENT VARIABLES.
     CHECK THE TECH4 OUTPUT FOR MORE INFORMATION.
     PROBLEM INVOLVING VARIABLE RMIPIP20.


     REPLICATION 161:
     WARNING:  THE LATENT VARIABLE COVARIANCE MATRIX (PSI) IS NOT POSITIVE
     DEFINITE.  THIS COULD INDICATE A NEGATIVE VARIANCE/RESIDUAL VARIANCE FOR A
     LATENT VARIABLE, A CORRELATION GREATER OR EQUAL TO ONE BETWEEN TWO LATENT
     VARIABLES, OR A LINEAR DEPENDENCY AMONG MORE THAN TWO LATENT VARIABLES.
     CHECK THE TECH4 OUTPUT FOR MORE INFORMATION.
     PROBLEM INVOLVING VARIABLE RMIPIP10.


     REPLICATION 162:

     THE STANDARD ERRORS OF THE MODEL PARAMETER ESTIMATES COULD NOT BE
     COMPUTED.  THE MODEL MAY NOT BE IDENTIFIED.  CHECK YOUR MODEL.
     PROBLEM INVOLVING THE FOLLOWING PARAMETER:
     Parameter 104, RMIPIP20

     THE CONDITION NUMBER IS       0.803D-11.

     REPLICATION 163:
     WARNING:  THE LATENT VARIABLE COVARIANCE MATRIX (PSI) IS NOT POSITIVE
     DEFINITE.  THIS COULD INDICATE A NEGATIVE VARIANCE/RESIDUAL VARIANCE FOR A
     LATENT VARIABLE, A CORRELATION GREATER OR EQUAL TO ONE BETWEEN TWO LATENT
     VARIABLES, OR A LINEAR DEPENDENCY AMONG MORE THAN TWO LATENT VARIABLES.
     CHECK THE TECH4 OUTPUT FOR MORE INFORMATION.
     PROBLEM INVOLVING VARIABLE RMIPIP20.


     REPLICATION 164:
     WARNING:  THE LATENT VARIABLE COVARIANCE MATRIX (PSI) IS NOT POSITIVE
     DEFINITE.  THIS COULD INDICATE A NEGATIVE VARIANCE/RESIDUAL VARIANCE FOR A
     LATENT VARIABLE, A CORRELATION GREATER OR EQUAL TO ONE BETWEEN TWO LATENT
     VARIABLES, OR A LINEAR DEPENDENCY AMONG MORE THAN TWO LATENT VARIABLES.
     CHECK THE TECH4 OUTPUT FOR MORE INFORMATION.
     PROBLEM INVOLVING VARIABLE RMIPIP6.


     REPLICATION 165:
     WARNING:  THE LATENT VARIABLE COVARIANCE MATRIX (PSI) IS NOT POSITIVE
     DEFINITE.  THIS COULD INDICATE A NEGATIVE VARIANCE/RESIDUAL VARIANCE FOR A
     LATENT VARIABLE, A CORRELATION GREATER OR EQUAL TO ONE BETWEEN TWO LATENT
     VARIABLES, OR A LINEAR DEPENDENCY AMONG MORE THAN TWO LATENT VARIABLES.
     CHECK THE TECH4 OUTPUT FOR MORE INFORMATION.
     PROBLEM INVOLVING VARIABLE RMIPIP17.


     REPLICATION 166:

     NO CONVERGENCE.  NUMBER OF ITERATIONS EXCEEDED.

     REPLICATION 167:
     WARNING:  THE LATENT VARIABLE COVARIANCE MATRIX (PSI) IS NOT POSITIVE
     DEFINITE.  THIS COULD INDICATE A NEGATIVE VARIANCE/RESIDUAL VARIANCE FOR A
     LATENT VARIABLE, A CORRELATION GREATER OR EQUAL TO ONE BETWEEN TWO LATENT
     VARIABLES, OR A LINEAR DEPENDENCY AMONG MORE THAN TWO LATENT VARIABLES.
     CHECK THE TECH4 OUTPUT FOR MORE INFORMATION.
     PROBLEM INVOLVING VARIABLE RMIPIP9.


     REPLICATION 169:
     WARNING:  THE LATENT VARIABLE COVARIANCE MATRIX (PSI) IS NOT POSITIVE
     DEFINITE.  THIS COULD INDICATE A NEGATIVE VARIANCE/RESIDUAL VARIANCE FOR A
     LATENT VARIABLE, A CORRELATION GREATER OR EQUAL TO ONE BETWEEN TWO LATENT
     VARIABLES, OR A LINEAR DEPENDENCY AMONG MORE THAN TWO LATENT VARIABLES.
     CHECK THE TECH4 OUTPUT FOR MORE INFORMATION.
     PROBLEM INVOLVING VARIABLE RMIPIP8.


     REPLICATION 170:
     WARNING:  THE LATENT VARIABLE COVARIANCE MATRIX (PSI) IS NOT POSITIVE
     DEFINITE.  THIS COULD INDICATE A NEGATIVE VARIANCE/RESIDUAL VARIANCE FOR A
     LATENT VARIABLE, A CORRELATION GREATER OR EQUAL TO ONE BETWEEN TWO LATENT
     VARIABLES, OR A LINEAR DEPENDENCY AMONG MORE THAN TWO LATENT VARIABLES.
     CHECK THE TECH4 OUTPUT FOR MORE INFORMATION.
     PROBLEM INVOLVING VARIABLE RMIPIP20.


     REPLICATION 171:
     WARNING:  THE LATENT VARIABLE COVARIANCE MATRIX (PSI) IS NOT POSITIVE
     DEFINITE.  THIS COULD INDICATE A NEGATIVE VARIANCE/RESIDUAL VARIANCE FOR A
     LATENT VARIABLE, A CORRELATION GREATER OR EQUAL TO ONE BETWEEN TWO LATENT
     VARIABLES, OR A LINEAR DEPENDENCY AMONG MORE THAN TWO LATENT VARIABLES.
     CHECK THE TECH4 OUTPUT FOR MORE INFORMATION.
     PROBLEM INVOLVING VARIABLE RMIPIP8.


     REPLICATION 172:
     WARNING:  THE LATENT VARIABLE COVARIANCE MATRIX (PSI) IS NOT POSITIVE
     DEFINITE.  THIS COULD INDICATE A NEGATIVE VARIANCE/RESIDUAL VARIANCE FOR A
     LATENT VARIABLE, A CORRELATION GREATER OR EQUAL TO ONE BETWEEN TWO LATENT
     VARIABLES, OR A LINEAR DEPENDENCY AMONG MORE THAN TWO LATENT VARIABLES.
     CHECK THE TECH4 OUTPUT FOR MORE INFORMATION.
     PROBLEM INVOLVING VARIABLE RMIPIP10.


     REPLICATION 173:

     NO CONVERGENCE.  NUMBER OF ITERATIONS EXCEEDED.

     REPLICATION 174:
     WARNING:  THE LATENT VARIABLE COVARIANCE MATRIX (PSI) IS NOT POSITIVE
     DEFINITE.  THIS COULD INDICATE A NEGATIVE VARIANCE/RESIDUAL VARIANCE FOR A
     LATENT VARIABLE, A CORRELATION GREATER OR EQUAL TO ONE BETWEEN TWO LATENT
     VARIABLES, OR A LINEAR DEPENDENCY AMONG MORE THAN TWO LATENT VARIABLES.
     CHECK THE TECH4 OUTPUT FOR MORE INFORMATION.
     PROBLEM INVOLVING VARIABLE RMIPIP9.


     REPLICATION 176:

     NO CONVERGENCE.  NUMBER OF ITERATIONS EXCEEDED.

     REPLICATION 177:
     WARNING:  THE LATENT VARIABLE COVARIANCE MATRIX (PSI) IS NOT POSITIVE
     DEFINITE.  THIS COULD INDICATE A NEGATIVE VARIANCE/RESIDUAL VARIANCE FOR A
     LATENT VARIABLE, A CORRELATION GREATER OR EQUAL TO ONE BETWEEN TWO LATENT
     VARIABLES, OR A LINEAR DEPENDENCY AMONG MORE THAN TWO LATENT VARIABLES.
     CHECK THE TECH4 OUTPUT FOR MORE INFORMATION.
     PROBLEM INVOLVING VARIABLE RMIPIP7.


     REPLICATION 178:

     THE STANDARD ERRORS OF THE MODEL PARAMETER ESTIMATES COULD NOT BE
     COMPUTED.  THE MODEL MAY NOT BE IDENTIFIED.  CHECK YOUR MODEL.
     PROBLEM INVOLVING THE FOLLOWING PARAMETER:
     Parameter 93, RMIPIP9

     THE CONDITION NUMBER IS       0.140D-10.

     REPLICATION 179:
     WARNING:  THE LATENT VARIABLE COVARIANCE MATRIX (PSI) IS NOT POSITIVE
     DEFINITE.  THIS COULD INDICATE A NEGATIVE VARIANCE/RESIDUAL VARIANCE FOR A
     LATENT VARIABLE, A CORRELATION GREATER OR EQUAL TO ONE BETWEEN TWO LATENT
     VARIABLES, OR A LINEAR DEPENDENCY AMONG MORE THAN TWO LATENT VARIABLES.
     CHECK THE TECH4 OUTPUT FOR MORE INFORMATION.
     PROBLEM INVOLVING VARIABLE RMIPIP16.


     REPLICATION 180:
     WARNING:  THE LATENT VARIABLE COVARIANCE MATRIX (PSI) IS NOT POSITIVE
     DEFINITE.  THIS COULD INDICATE A NEGATIVE VARIANCE/RESIDUAL VARIANCE FOR A
     LATENT VARIABLE, A CORRELATION GREATER OR EQUAL TO ONE BETWEEN TWO LATENT
     VARIABLES, OR A LINEAR DEPENDENCY AMONG MORE THAN TWO LATENT VARIABLES.
     CHECK THE TECH4 OUTPUT FOR MORE INFORMATION.
     PROBLEM INVOLVING VARIABLE RMIPIP10.


     REPLICATION 181:

     NO CONVERGENCE.  NUMBER OF ITERATIONS EXCEEDED.

     REPLICATION 182:
     WARNING:  THE LATENT VARIABLE COVARIANCE MATRIX (PSI) IS NOT POSITIVE
     DEFINITE.  THIS COULD INDICATE A NEGATIVE VARIANCE/RESIDUAL VARIANCE FOR A
     LATENT VARIABLE, A CORRELATION GREATER OR EQUAL TO ONE BETWEEN TWO LATENT
     VARIABLES, OR A LINEAR DEPENDENCY AMONG MORE THAN TWO LATENT VARIABLES.
     CHECK THE TECH4 OUTPUT FOR MORE INFORMATION.
     PROBLEM INVOLVING VARIABLE RMIPIP9.


     REPLICATION 183:
     WARNING:  THE LATENT VARIABLE COVARIANCE MATRIX (PSI) IS NOT POSITIVE
     DEFINITE.  THIS COULD INDICATE A NEGATIVE VARIANCE/RESIDUAL VARIANCE FOR A
     LATENT VARIABLE, A CORRELATION GREATER OR EQUAL TO ONE BETWEEN TWO LATENT
     VARIABLES, OR A LINEAR DEPENDENCY AMONG MORE THAN TWO LATENT VARIABLES.
     CHECK THE TECH4 OUTPUT FOR MORE INFORMATION.
     PROBLEM INVOLVING VARIABLE RMIPIP8.


     REPLICATION 185:
     WARNING:  THE LATENT VARIABLE COVARIANCE MATRIX (PSI) IS NOT POSITIVE
     DEFINITE.  THIS COULD INDICATE A NEGATIVE VARIANCE/RESIDUAL VARIANCE FOR A
     LATENT VARIABLE, A CORRELATION GREATER OR EQUAL TO ONE BETWEEN TWO LATENT
     VARIABLES, OR A LINEAR DEPENDENCY AMONG MORE THAN TWO LATENT VARIABLES.
     CHECK THE TECH4 OUTPUT FOR MORE INFORMATION.
     PROBLEM INVOLVING VARIABLE RMIPIP19.


     REPLICATION 186:
     WARNING:  THE LATENT VARIABLE COVARIANCE MATRIX (PSI) IS NOT POSITIVE
     DEFINITE.  THIS COULD INDICATE A NEGATIVE VARIANCE/RESIDUAL VARIANCE FOR A
     LATENT VARIABLE, A CORRELATION GREATER OR EQUAL TO ONE BETWEEN TWO LATENT
     VARIABLES, OR A LINEAR DEPENDENCY AMONG MORE THAN TWO LATENT VARIABLES.
     CHECK THE TECH4 OUTPUT FOR MORE INFORMATION.
     PROBLEM INVOLVING VARIABLE RMIPIP6.


     REPLICATION 187:

     NO CONVERGENCE.  NUMBER OF ITERATIONS EXCEEDED.

     REPLICATION 188:

     NO CONVERGENCE.  NUMBER OF ITERATIONS EXCEEDED.

     REPLICATION 189:
     WARNING:  THE LATENT VARIABLE COVARIANCE MATRIX (PSI) IS NOT POSITIVE
     DEFINITE.  THIS COULD INDICATE A NEGATIVE VARIANCE/RESIDUAL VARIANCE FOR A
     LATENT VARIABLE, A CORRELATION GREATER OR EQUAL TO ONE BETWEEN TWO LATENT
     VARIABLES, OR A LINEAR DEPENDENCY AMONG MORE THAN TWO LATENT VARIABLES.
     CHECK THE TECH4 OUTPUT FOR MORE INFORMATION.
     PROBLEM INVOLVING VARIABLE RMIPIP9.


     REPLICATION 190:

     THE STANDARD ERRORS OF THE MODEL PARAMETER ESTIMATES MAY NOT BE
     TRUSTWORTHY FOR SOME PARAMETERS DUE TO A NON-POSITIVE DEFINITE
     FIRST-ORDER DERIVATIVE PRODUCT MATRIX.  THIS MAY BE DUE TO THE STARTING
     VALUES BUT MAY ALSO BE AN INDICATION OF MODEL NONIDENTIFICATION.  THE
     CONDITION NUMBER IS       0.810D-10.  PROBLEM INVOLVING THE FOLLOWING PARAMETER:
     Parameter 90, RMIPIP6


     REPLICATION 190:
     WARNING:  THE LATENT VARIABLE COVARIANCE MATRIX (PSI) IS NOT POSITIVE
     DEFINITE.  THIS COULD INDICATE A NEGATIVE VARIANCE/RESIDUAL VARIANCE FOR A
     LATENT VARIABLE, A CORRELATION GREATER OR EQUAL TO ONE BETWEEN TWO LATENT
     VARIABLES, OR A LINEAR DEPENDENCY AMONG MORE THAN TWO LATENT VARIABLES.
     CHECK THE TECH4 OUTPUT FOR MORE INFORMATION.
     PROBLEM INVOLVING VARIABLE RMIPIP6.


     REPLICATION 191:
     WARNING:  THE LATENT VARIABLE COVARIANCE MATRIX (PSI) IS NOT POSITIVE
     DEFINITE.  THIS COULD INDICATE A NEGATIVE VARIANCE/RESIDUAL VARIANCE FOR A
     LATENT VARIABLE, A CORRELATION GREATER OR EQUAL TO ONE BETWEEN TWO LATENT
     VARIABLES, OR A LINEAR DEPENDENCY AMONG MORE THAN TWO LATENT VARIABLES.
     CHECK THE TECH4 OUTPUT FOR MORE INFORMATION.
     PROBLEM INVOLVING VARIABLE RMIPIP7.


     REPLICATION 194:

     NO CONVERGENCE.  NUMBER OF ITERATIONS EXCEEDED.

     REPLICATION 195:

     NO CONVERGENCE.  NUMBER OF ITERATIONS EXCEEDED.

     REPLICATION 196:
     WARNING:  THE LATENT VARIABLE COVARIANCE MATRIX (PSI) IS NOT POSITIVE
     DEFINITE.  THIS COULD INDICATE A NEGATIVE VARIANCE/RESIDUAL VARIANCE FOR A
     LATENT VARIABLE, A CORRELATION GREATER OR EQUAL TO ONE BETWEEN TWO LATENT
     VARIABLES, OR A LINEAR DEPENDENCY AMONG MORE THAN TWO LATENT VARIABLES.
     CHECK THE TECH4 OUTPUT FOR MORE INFORMATION.
     PROBLEM INVOLVING VARIABLE RMIPIP18.


     REPLICATION 197:

     NO CONVERGENCE.  NUMBER OF ITERATIONS EXCEEDED.

     REPLICATION 198:

     NO CONVERGENCE.  NUMBER OF ITERATIONS EXCEEDED.

     REPLICATION 199:
     WARNING:  THE LATENT VARIABLE COVARIANCE MATRIX (PSI) IS NOT POSITIVE
     DEFINITE.  THIS COULD INDICATE A NEGATIVE VARIANCE/RESIDUAL VARIANCE FOR A
     LATENT VARIABLE, A CORRELATION GREATER OR EQUAL TO ONE BETWEEN TWO LATENT
     VARIABLES, OR A LINEAR DEPENDENCY AMONG MORE THAN TWO LATENT VARIABLES.
     CHECK THE TECH4 OUTPUT FOR MORE INFORMATION.
     PROBLEM INVOLVING VARIABLE RMIPIP8.


     REPLICATION 200:

     NO CONVERGENCE.  NUMBER OF ITERATIONS EXCEEDED.

     REPLICATION 201:
     WARNING:  THE LATENT VARIABLE COVARIANCE MATRIX (PSI) IS NOT POSITIVE
     DEFINITE.  THIS COULD INDICATE A NEGATIVE VARIANCE/RESIDUAL VARIANCE FOR A
     LATENT VARIABLE, A CORRELATION GREATER OR EQUAL TO ONE BETWEEN TWO LATENT
     VARIABLES, OR A LINEAR DEPENDENCY AMONG MORE THAN TWO LATENT VARIABLES.
     CHECK THE TECH4 OUTPUT FOR MORE INFORMATION.
     PROBLEM INVOLVING VARIABLE RMIPIP16.


     REPLICATION 202:

     NO CONVERGENCE.  NUMBER OF ITERATIONS EXCEEDED.

     REPLICATION 204:

     THE STANDARD ERRORS OF THE MODEL PARAMETER ESTIMATES COULD NOT BE
     COMPUTED.  THE MODEL MAY NOT BE IDENTIFIED.  CHECK YOUR MODEL.
     PROBLEM INVOLVING THE FOLLOWING PARAMETER:
     Parameter 100, RMIPIP16

     THE CONDITION NUMBER IS       0.999D-12.

     REPLICATION 205:
     WARNING:  THE LATENT VARIABLE COVARIANCE MATRIX (PSI) IS NOT POSITIVE
     DEFINITE.  THIS COULD INDICATE A NEGATIVE VARIANCE/RESIDUAL VARIANCE FOR A
     LATENT VARIABLE, A CORRELATION GREATER OR EQUAL TO ONE BETWEEN TWO LATENT
     VARIABLES, OR A LINEAR DEPENDENCY AMONG MORE THAN TWO LATENT VARIABLES.
     CHECK THE TECH4 OUTPUT FOR MORE INFORMATION.
     PROBLEM INVOLVING VARIABLE RMIPIP8.


     REPLICATION 206:

     NO CONVERGENCE.  NUMBER OF ITERATIONS EXCEEDED.

     REPLICATION 207:
     WARNING:  THE LATENT VARIABLE COVARIANCE MATRIX (PSI) IS NOT POSITIVE
     DEFINITE.  THIS COULD INDICATE A NEGATIVE VARIANCE/RESIDUAL VARIANCE FOR A
     LATENT VARIABLE, A CORRELATION GREATER OR EQUAL TO ONE BETWEEN TWO LATENT
     VARIABLES, OR A LINEAR DEPENDENCY AMONG MORE THAN TWO LATENT VARIABLES.
     CHECK THE TECH4 OUTPUT FOR MORE INFORMATION.
     PROBLEM INVOLVING VARIABLE RMIPIP20.


     REPLICATION 208:
     WARNING:  THE LATENT VARIABLE COVARIANCE MATRIX (PSI) IS NOT POSITIVE
     DEFINITE.  THIS COULD INDICATE A NEGATIVE VARIANCE/RESIDUAL VARIANCE FOR A
     LATENT VARIABLE, A CORRELATION GREATER OR EQUAL TO ONE BETWEEN TWO LATENT
     VARIABLES, OR A LINEAR DEPENDENCY AMONG MORE THAN TWO LATENT VARIABLES.
     CHECK THE TECH4 OUTPUT FOR MORE INFORMATION.
     PROBLEM INVOLVING VARIABLE RMIPIP7.


     REPLICATION 209:
     WARNING:  THE LATENT VARIABLE COVARIANCE MATRIX (PSI) IS NOT POSITIVE
     DEFINITE.  THIS COULD INDICATE A NEGATIVE VARIANCE/RESIDUAL VARIANCE FOR A
     LATENT VARIABLE, A CORRELATION GREATER OR EQUAL TO ONE BETWEEN TWO LATENT
     VARIABLES, OR A LINEAR DEPENDENCY AMONG MORE THAN TWO LATENT VARIABLES.
     CHECK THE TECH4 OUTPUT FOR MORE INFORMATION.
     PROBLEM INVOLVING VARIABLE RMIPIP6.


     REPLICATION 210:

     NO CONVERGENCE.  NUMBER OF ITERATIONS EXCEEDED.

     REPLICATION 211:
     WARNING:  THE LATENT VARIABLE COVARIANCE MATRIX (PSI) IS NOT POSITIVE
     DEFINITE.  THIS COULD INDICATE A NEGATIVE VARIANCE/RESIDUAL VARIANCE FOR A
     LATENT VARIABLE, A CORRELATION GREATER OR EQUAL TO ONE BETWEEN TWO LATENT
     VARIABLES, OR A LINEAR DEPENDENCY AMONG MORE THAN TWO LATENT VARIABLES.
     CHECK THE TECH4 OUTPUT FOR MORE INFORMATION.
     PROBLEM INVOLVING VARIABLE RMIPIP16.


     REPLICATION 214:
     WARNING:  THE LATENT VARIABLE COVARIANCE MATRIX (PSI) IS NOT POSITIVE
     DEFINITE.  THIS COULD INDICATE A NEGATIVE VARIANCE/RESIDUAL VARIANCE FOR A
     LATENT VARIABLE, A CORRELATION GREATER OR EQUAL TO ONE BETWEEN TWO LATENT
     VARIABLES, OR A LINEAR DEPENDENCY AMONG MORE THAN TWO LATENT VARIABLES.
     CHECK THE TECH4 OUTPUT FOR MORE INFORMATION.
     PROBLEM INVOLVING VARIABLE RMIPIP10.


     REPLICATION 216:

     NO CONVERGENCE.  NUMBER OF ITERATIONS EXCEEDED.

     REPLICATION 217:
     WARNING:  THE LATENT VARIABLE COVARIANCE MATRIX (PSI) IS NOT POSITIVE
     DEFINITE.  THIS COULD INDICATE A NEGATIVE VARIANCE/RESIDUAL VARIANCE FOR A
     LATENT VARIABLE, A CORRELATION GREATER OR EQUAL TO ONE BETWEEN TWO LATENT
     VARIABLES, OR A LINEAR DEPENDENCY AMONG MORE THAN TWO LATENT VARIABLES.
     CHECK THE TECH4 OUTPUT FOR MORE INFORMATION.
     PROBLEM INVOLVING VARIABLE RMIPIP8.


     REPLICATION 219:
     WARNING:  THE LATENT VARIABLE COVARIANCE MATRIX (PSI) IS NOT POSITIVE
     DEFINITE.  THIS COULD INDICATE A NEGATIVE VARIANCE/RESIDUAL VARIANCE FOR A
     LATENT VARIABLE, A CORRELATION GREATER OR EQUAL TO ONE BETWEEN TWO LATENT
     VARIABLES, OR A LINEAR DEPENDENCY AMONG MORE THAN TWO LATENT VARIABLES.
     CHECK THE TECH4 OUTPUT FOR MORE INFORMATION.
     PROBLEM INVOLVING VARIABLE RMIPIP16.


     REPLICATION 220:
     WARNING:  THE LATENT VARIABLE COVARIANCE MATRIX (PSI) IS NOT POSITIVE
     DEFINITE.  THIS COULD INDICATE A NEGATIVE VARIANCE/RESIDUAL VARIANCE FOR A
     LATENT VARIABLE, A CORRELATION GREATER OR EQUAL TO ONE BETWEEN TWO LATENT
     VARIABLES, OR A LINEAR DEPENDENCY AMONG MORE THAN TWO LATENT VARIABLES.
     CHECK THE TECH4 OUTPUT FOR MORE INFORMATION.
     PROBLEM INVOLVING VARIABLE RMIPIP17.


     REPLICATION 221:

     THE STANDARD ERRORS OF THE MODEL PARAMETER ESTIMATES COULD NOT BE
     COMPUTED.  THE MODEL MAY NOT BE IDENTIFIED.  CHECK YOUR MODEL.
     PROBLEM INVOLVING THE FOLLOWING PARAMETER:
     Parameter 102, RMIPIP18

     THE CONDITION NUMBER IS       0.881D-10.

     REPLICATION 222:

     NO CONVERGENCE.  NUMBER OF ITERATIONS EXCEEDED.

     REPLICATION 223:

     NO CONVERGENCE.  NUMBER OF ITERATIONS EXCEEDED.

     REPLICATION 225:

     NO CONVERGENCE.  NUMBER OF ITERATIONS EXCEEDED.

     REPLICATION 226:
     WARNING:  THE LATENT VARIABLE COVARIANCE MATRIX (PSI) IS NOT POSITIVE
     DEFINITE.  THIS COULD INDICATE A NEGATIVE VARIANCE/RESIDUAL VARIANCE FOR A
     LATENT VARIABLE, A CORRELATION GREATER OR EQUAL TO ONE BETWEEN TWO LATENT
     VARIABLES, OR A LINEAR DEPENDENCY AMONG MORE THAN TWO LATENT VARIABLES.
     CHECK THE TECH4 OUTPUT FOR MORE INFORMATION.
     PROBLEM INVOLVING VARIABLE RMIPIP6.


     REPLICATION 227:
     WARNING:  THE LATENT VARIABLE COVARIANCE MATRIX (PSI) IS NOT POSITIVE
     DEFINITE.  THIS COULD INDICATE A NEGATIVE VARIANCE/RESIDUAL VARIANCE FOR A
     LATENT VARIABLE, A CORRELATION GREATER OR EQUAL TO ONE BETWEEN TWO LATENT
     VARIABLES, OR A LINEAR DEPENDENCY AMONG MORE THAN TWO LATENT VARIABLES.
     CHECK THE TECH4 OUTPUT FOR MORE INFORMATION.
     PROBLEM INVOLVING VARIABLE RMIPIP8.


     REPLICATION 229:
     WARNING:  THE LATENT VARIABLE COVARIANCE MATRIX (PSI) IS NOT POSITIVE
     DEFINITE.  THIS COULD INDICATE A NEGATIVE VARIANCE/RESIDUAL VARIANCE FOR A
     LATENT VARIABLE, A CORRELATION GREATER OR EQUAL TO ONE BETWEEN TWO LATENT
     VARIABLES, OR A LINEAR DEPENDENCY AMONG MORE THAN TWO LATENT VARIABLES.
     CHECK THE TECH4 OUTPUT FOR MORE INFORMATION.
     PROBLEM INVOLVING VARIABLE RMIPIP9.


     REPLICATION 230:

     NO CONVERGENCE.  NUMBER OF ITERATIONS EXCEEDED.

     REPLICATION 232:

     NO CONVERGENCE.  NUMBER OF ITERATIONS EXCEEDED.

     REPLICATION 233:
     WARNING:  THE LATENT VARIABLE COVARIANCE MATRIX (PSI) IS NOT POSITIVE
     DEFINITE.  THIS COULD INDICATE A NEGATIVE VARIANCE/RESIDUAL VARIANCE FOR A
     LATENT VARIABLE, A CORRELATION GREATER OR EQUAL TO ONE BETWEEN TWO LATENT
     VARIABLES, OR A LINEAR DEPENDENCY AMONG MORE THAN TWO LATENT VARIABLES.
     CHECK THE TECH4 OUTPUT FOR MORE INFORMATION.
     PROBLEM INVOLVING VARIABLE RMIPIP17.


     REPLICATION 235:
     WARNING:  THE LATENT VARIABLE COVARIANCE MATRIX (PSI) IS NOT POSITIVE
     DEFINITE.  THIS COULD INDICATE A NEGATIVE VARIANCE/RESIDUAL VARIANCE FOR A
     LATENT VARIABLE, A CORRELATION GREATER OR EQUAL TO ONE BETWEEN TWO LATENT
     VARIABLES, OR A LINEAR DEPENDENCY AMONG MORE THAN TWO LATENT VARIABLES.
     CHECK THE TECH4 OUTPUT FOR MORE INFORMATION.
     PROBLEM INVOLVING VARIABLE RMIPIP20.


     REPLICATION 240:
     WARNING:  THE LATENT VARIABLE COVARIANCE MATRIX (PSI) IS NOT POSITIVE
     DEFINITE.  THIS COULD INDICATE A NEGATIVE VARIANCE/RESIDUAL VARIANCE FOR A
     LATENT VARIABLE, A CORRELATION GREATER OR EQUAL TO ONE BETWEEN TWO LATENT
     VARIABLES, OR A LINEAR DEPENDENCY AMONG MORE THAN TWO LATENT VARIABLES.
     CHECK THE TECH4 OUTPUT FOR MORE INFORMATION.
     PROBLEM INVOLVING VARIABLE RMIPIP10.


     REPLICATION 241:
     WARNING:  THE LATENT VARIABLE COVARIANCE MATRIX (PSI) IS NOT POSITIVE
     DEFINITE.  THIS COULD INDICATE A NEGATIVE VARIANCE/RESIDUAL VARIANCE FOR A
     LATENT VARIABLE, A CORRELATION GREATER OR EQUAL TO ONE BETWEEN TWO LATENT
     VARIABLES, OR A LINEAR DEPENDENCY AMONG MORE THAN TWO LATENT VARIABLES.
     CHECK THE TECH4 OUTPUT FOR MORE INFORMATION.
     PROBLEM INVOLVING VARIABLE RMIPIP20.


     REPLICATION 242:
     WARNING:  THE LATENT VARIABLE COVARIANCE MATRIX (PSI) IS NOT POSITIVE
     DEFINITE.  THIS COULD INDICATE A NEGATIVE VARIANCE/RESIDUAL VARIANCE FOR A
     LATENT VARIABLE, A CORRELATION GREATER OR EQUAL TO ONE BETWEEN TWO LATENT
     VARIABLES, OR A LINEAR DEPENDENCY AMONG MORE THAN TWO LATENT VARIABLES.
     CHECK THE TECH4 OUTPUT FOR MORE INFORMATION.
     PROBLEM INVOLVING VARIABLE RMIPIP6.


     REPLICATION 243:

     NO CONVERGENCE.  NUMBER OF ITERATIONS EXCEEDED.

     REPLICATION 245:

     NO CONVERGENCE.  NUMBER OF ITERATIONS EXCEEDED.

     REPLICATION 246:
     WARNING:  THE LATENT VARIABLE COVARIANCE MATRIX (PSI) IS NOT POSITIVE
     DEFINITE.  THIS COULD INDICATE A NEGATIVE VARIANCE/RESIDUAL VARIANCE FOR A
     LATENT VARIABLE, A CORRELATION GREATER OR EQUAL TO ONE BETWEEN TWO LATENT
     VARIABLES, OR A LINEAR DEPENDENCY AMONG MORE THAN TWO LATENT VARIABLES.
     CHECK THE TECH4 OUTPUT FOR MORE INFORMATION.
     PROBLEM INVOLVING VARIABLE RMIPIP16.


     REPLICATION 247:

     NO CONVERGENCE.  NUMBER OF ITERATIONS EXCEEDED.

     REPLICATION 248:

     NO CONVERGENCE.  NUMBER OF ITERATIONS EXCEEDED.

     REPLICATION 250:
     WARNING:  THE LATENT VARIABLE COVARIANCE MATRIX (PSI) IS NOT POSITIVE
     DEFINITE.  THIS COULD INDICATE A NEGATIVE VARIANCE/RESIDUAL VARIANCE FOR A
     LATENT VARIABLE, A CORRELATION GREATER OR EQUAL TO ONE BETWEEN TWO LATENT
     VARIABLES, OR A LINEAR DEPENDENCY AMONG MORE THAN TWO LATENT VARIABLES.
     CHECK THE TECH4 OUTPUT FOR MORE INFORMATION.
     PROBLEM INVOLVING VARIABLE RMIPIP16.


     REPLICATION 251:

     NO CONVERGENCE.  NUMBER OF ITERATIONS EXCEEDED.

     REPLICATION 253:

     NO CONVERGENCE.  NUMBER OF ITERATIONS EXCEEDED.

     REPLICATION 254:

     NO CONVERGENCE.  NUMBER OF ITERATIONS EXCEEDED.

     REPLICATION 255:

     NO CONVERGENCE.  NUMBER OF ITERATIONS EXCEEDED.

     REPLICATION 256:

     NO CONVERGENCE.  NUMBER OF ITERATIONS EXCEEDED.

     REPLICATION 259:
     WARNING:  THE LATENT VARIABLE COVARIANCE MATRIX (PSI) IS NOT POSITIVE
     DEFINITE.  THIS COULD INDICATE A NEGATIVE VARIANCE/RESIDUAL VARIANCE FOR A
     LATENT VARIABLE, A CORRELATION GREATER OR EQUAL TO ONE BETWEEN TWO LATENT
     VARIABLES, OR A LINEAR DEPENDENCY AMONG MORE THAN TWO LATENT VARIABLES.
     CHECK THE TECH4 OUTPUT FOR MORE INFORMATION.
     PROBLEM INVOLVING VARIABLE RMIPIP7.


     REPLICATION 260:

     NO CONVERGENCE.  NUMBER OF ITERATIONS EXCEEDED.

     REPLICATION 261:

     NO CONVERGENCE.  NUMBER OF ITERATIONS EXCEEDED.

     REPLICATION 262:
     WARNING:  THE LATENT VARIABLE COVARIANCE MATRIX (PSI) IS NOT POSITIVE
     DEFINITE.  THIS COULD INDICATE A NEGATIVE VARIANCE/RESIDUAL VARIANCE FOR A
     LATENT VARIABLE, A CORRELATION GREATER OR EQUAL TO ONE BETWEEN TWO LATENT
     VARIABLES, OR A LINEAR DEPENDENCY AMONG MORE THAN TWO LATENT VARIABLES.
     CHECK THE TECH4 OUTPUT FOR MORE INFORMATION.
     PROBLEM INVOLVING VARIABLE RMIPIP6.


     REPLICATION 263:
     WARNING:  THE LATENT VARIABLE COVARIANCE MATRIX (PSI) IS NOT POSITIVE
     DEFINITE.  THIS COULD INDICATE A NEGATIVE VARIANCE/RESIDUAL VARIANCE FOR A
     LATENT VARIABLE, A CORRELATION GREATER OR EQUAL TO ONE BETWEEN TWO LATENT
     VARIABLES, OR A LINEAR DEPENDENCY AMONG MORE THAN TWO LATENT VARIABLES.
     CHECK THE TECH4 OUTPUT FOR MORE INFORMATION.
     PROBLEM INVOLVING VARIABLE RMIPIP17.


     REPLICATION 264:

     NO CONVERGENCE.  NUMBER OF ITERATIONS EXCEEDED.

     REPLICATION 265:
     WARNING:  THE LATENT VARIABLE COVARIANCE MATRIX (PSI) IS NOT POSITIVE
     DEFINITE.  THIS COULD INDICATE A NEGATIVE VARIANCE/RESIDUAL VARIANCE FOR A
     LATENT VARIABLE, A CORRELATION GREATER OR EQUAL TO ONE BETWEEN TWO LATENT
     VARIABLES, OR A LINEAR DEPENDENCY AMONG MORE THAN TWO LATENT VARIABLES.
     CHECK THE TECH4 OUTPUT FOR MORE INFORMATION.
     PROBLEM INVOLVING VARIABLE RMIPIP6.


     REPLICATION 266:
     WARNING:  THE LATENT VARIABLE COVARIANCE MATRIX (PSI) IS NOT POSITIVE
     DEFINITE.  THIS COULD INDICATE A NEGATIVE VARIANCE/RESIDUAL VARIANCE FOR A
     LATENT VARIABLE, A CORRELATION GREATER OR EQUAL TO ONE BETWEEN TWO LATENT
     VARIABLES, OR A LINEAR DEPENDENCY AMONG MORE THAN TWO LATENT VARIABLES.
     CHECK THE TECH4 OUTPUT FOR MORE INFORMATION.
     PROBLEM INVOLVING VARIABLE RMIPIP20.


     REPLICATION 268:
     WARNING:  THE LATENT VARIABLE COVARIANCE MATRIX (PSI) IS NOT POSITIVE
     DEFINITE.  THIS COULD INDICATE A NEGATIVE VARIANCE/RESIDUAL VARIANCE FOR A
     LATENT VARIABLE, A CORRELATION GREATER OR EQUAL TO ONE BETWEEN TWO LATENT
     VARIABLES, OR A LINEAR DEPENDENCY AMONG MORE THAN TWO LATENT VARIABLES.
     CHECK THE TECH4 OUTPUT FOR MORE INFORMATION.
     PROBLEM INVOLVING VARIABLE RMIPIP8.


     REPLICATION 271:
     WARNING:  THE LATENT VARIABLE COVARIANCE MATRIX (PSI) IS NOT POSITIVE
     DEFINITE.  THIS COULD INDICATE A NEGATIVE VARIANCE/RESIDUAL VARIANCE FOR A
     LATENT VARIABLE, A CORRELATION GREATER OR EQUAL TO ONE BETWEEN TWO LATENT
     VARIABLES, OR A LINEAR DEPENDENCY AMONG MORE THAN TWO LATENT VARIABLES.
     CHECK THE TECH4 OUTPUT FOR MORE INFORMATION.
     PROBLEM INVOLVING VARIABLE RMIPIP10.


     REPLICATION 272:

     NO CONVERGENCE.  NUMBER OF ITERATIONS EXCEEDED.

     REPLICATION 275:
     WARNING:  THE LATENT VARIABLE COVARIANCE MATRIX (PSI) IS NOT POSITIVE
     DEFINITE.  THIS COULD INDICATE A NEGATIVE VARIANCE/RESIDUAL VARIANCE FOR A
     LATENT VARIABLE, A CORRELATION GREATER OR EQUAL TO ONE BETWEEN TWO LATENT
     VARIABLES, OR A LINEAR DEPENDENCY AMONG MORE THAN TWO LATENT VARIABLES.
     CHECK THE TECH4 OUTPUT FOR MORE INFORMATION.
     PROBLEM INVOLVING VARIABLE RMIPIP19.


     REPLICATION 276:
     WARNING:  THE LATENT VARIABLE COVARIANCE MATRIX (PSI) IS NOT POSITIVE
     DEFINITE.  THIS COULD INDICATE A NEGATIVE VARIANCE/RESIDUAL VARIANCE FOR A
     LATENT VARIABLE, A CORRELATION GREATER OR EQUAL TO ONE BETWEEN TWO LATENT
     VARIABLES, OR A LINEAR DEPENDENCY AMONG MORE THAN TWO LATENT VARIABLES.
     CHECK THE TECH4 OUTPUT FOR MORE INFORMATION.
     PROBLEM INVOLVING VARIABLE RMIPIP18.


     REPLICATION 278:
     WARNING:  THE LATENT VARIABLE COVARIANCE MATRIX (PSI) IS NOT POSITIVE
     DEFINITE.  THIS COULD INDICATE A NEGATIVE VARIANCE/RESIDUAL VARIANCE FOR A
     LATENT VARIABLE, A CORRELATION GREATER OR EQUAL TO ONE BETWEEN TWO LATENT
     VARIABLES, OR A LINEAR DEPENDENCY AMONG MORE THAN TWO LATENT VARIABLES.
     CHECK THE TECH4 OUTPUT FOR MORE INFORMATION.
     PROBLEM INVOLVING VARIABLE RMIPIP16.


     REPLICATION 279:
     WARNING:  THE LATENT VARIABLE COVARIANCE MATRIX (PSI) IS NOT POSITIVE
     DEFINITE.  THIS COULD INDICATE A NEGATIVE VARIANCE/RESIDUAL VARIANCE FOR A
     LATENT VARIABLE, A CORRELATION GREATER OR EQUAL TO ONE BETWEEN TWO LATENT
     VARIABLES, OR A LINEAR DEPENDENCY AMONG MORE THAN TWO LATENT VARIABLES.
     CHECK THE TECH4 OUTPUT FOR MORE INFORMATION.
     PROBLEM INVOLVING VARIABLE RMIPIP6.


     REPLICATION 280:

     NO CONVERGENCE.  NUMBER OF ITERATIONS EXCEEDED.

     REPLICATION 283:
     WARNING:  THE LATENT VARIABLE COVARIANCE MATRIX (PSI) IS NOT POSITIVE
     DEFINITE.  THIS COULD INDICATE A NEGATIVE VARIANCE/RESIDUAL VARIANCE FOR A
     LATENT VARIABLE, A CORRELATION GREATER OR EQUAL TO ONE BETWEEN TWO LATENT
     VARIABLES, OR A LINEAR DEPENDENCY AMONG MORE THAN TWO LATENT VARIABLES.
     CHECK THE TECH4 OUTPUT FOR MORE INFORMATION.
     PROBLEM INVOLVING VARIABLE RMIPIP7.


     REPLICATION 284:

     THE STANDARD ERRORS OF THE MODEL PARAMETER ESTIMATES COULD NOT BE
     COMPUTED.  THE MODEL MAY NOT BE IDENTIFIED.  CHECK YOUR MODEL.
     PROBLEM INVOLVING THE FOLLOWING PARAMETER:
     Parameter 103, RMIPIP19

     THE CONDITION NUMBER IS       0.631D-11.

     REPLICATION 285:

     NO CONVERGENCE.  NUMBER OF ITERATIONS EXCEEDED.

     REPLICATION 286:

     NO CONVERGENCE.  NUMBER OF ITERATIONS EXCEEDED.

     REPLICATION 287:

     NO CONVERGENCE.  NUMBER OF ITERATIONS EXCEEDED.

     REPLICATION 288:
     WARNING:  THE LATENT VARIABLE COVARIANCE MATRIX (PSI) IS NOT POSITIVE
     DEFINITE.  THIS COULD INDICATE A NEGATIVE VARIANCE/RESIDUAL VARIANCE FOR A
     LATENT VARIABLE, A CORRELATION GREATER OR EQUAL TO ONE BETWEEN TWO LATENT
     VARIABLES, OR A LINEAR DEPENDENCY AMONG MORE THAN TWO LATENT VARIABLES.
     CHECK THE TECH4 OUTPUT FOR MORE INFORMATION.
     PROBLEM INVOLVING VARIABLE RMIPIP20.


     REPLICATION 289:
     WARNING:  THE LATENT VARIABLE COVARIANCE MATRIX (PSI) IS NOT POSITIVE
     DEFINITE.  THIS COULD INDICATE A NEGATIVE VARIANCE/RESIDUAL VARIANCE FOR A
     LATENT VARIABLE, A CORRELATION GREATER OR EQUAL TO ONE BETWEEN TWO LATENT
     VARIABLES, OR A LINEAR DEPENDENCY AMONG MORE THAN TWO LATENT VARIABLES.
     CHECK THE TECH4 OUTPUT FOR MORE INFORMATION.
     PROBLEM INVOLVING VARIABLE RMIPIP10.


     REPLICATION 290:
     WARNING:  THE LATENT VARIABLE COVARIANCE MATRIX (PSI) IS NOT POSITIVE
     DEFINITE.  THIS COULD INDICATE A NEGATIVE VARIANCE/RESIDUAL VARIANCE FOR A
     LATENT VARIABLE, A CORRELATION GREATER OR EQUAL TO ONE BETWEEN TWO LATENT
     VARIABLES, OR A LINEAR DEPENDENCY AMONG MORE THAN TWO LATENT VARIABLES.
     CHECK THE TECH4 OUTPUT FOR MORE INFORMATION.
     PROBLEM INVOLVING VARIABLE RMIPIP9.


     REPLICATION 292:

     NO CONVERGENCE.  NUMBER OF ITERATIONS EXCEEDED.

     REPLICATION 293:
     WARNING:  THE LATENT VARIABLE COVARIANCE MATRIX (PSI) IS NOT POSITIVE
     DEFINITE.  THIS COULD INDICATE A NEGATIVE VARIANCE/RESIDUAL VARIANCE FOR A
     LATENT VARIABLE, A CORRELATION GREATER OR EQUAL TO ONE BETWEEN TWO LATENT
     VARIABLES, OR A LINEAR DEPENDENCY AMONG MORE THAN TWO LATENT VARIABLES.
     CHECK THE TECH4 OUTPUT FOR MORE INFORMATION.
     PROBLEM INVOLVING VARIABLE RMIPIP10.


     REPLICATION 295:
     WARNING:  THE LATENT VARIABLE COVARIANCE MATRIX (PSI) IS NOT POSITIVE
     DEFINITE.  THIS COULD INDICATE A NEGATIVE VARIANCE/RESIDUAL VARIANCE FOR A
     LATENT VARIABLE, A CORRELATION GREATER OR EQUAL TO ONE BETWEEN TWO LATENT
     VARIABLES, OR A LINEAR DEPENDENCY AMONG MORE THAN TWO LATENT VARIABLES.
     CHECK THE TECH4 OUTPUT FOR MORE INFORMATION.
     PROBLEM INVOLVING VARIABLE RMIPIP8.


     REPLICATION 298:

     NO CONVERGENCE.  NUMBER OF ITERATIONS EXCEEDED.

     REPLICATION 299:
     WARNING:  THE LATENT VARIABLE COVARIANCE MATRIX (PSI) IS NOT POSITIVE
     DEFINITE.  THIS COULD INDICATE A NEGATIVE VARIANCE/RESIDUAL VARIANCE FOR A
     LATENT VARIABLE, A CORRELATION GREATER OR EQUAL TO ONE BETWEEN TWO LATENT
     VARIABLES, OR A LINEAR DEPENDENCY AMONG MORE THAN TWO LATENT VARIABLES.
     CHECK THE TECH4 OUTPUT FOR MORE INFORMATION.
     PROBLEM INVOLVING VARIABLE RMIPIP16.


     REPLICATION 300:
     WARNING:  THE LATENT VARIABLE COVARIANCE MATRIX (PSI) IS NOT POSITIVE
     DEFINITE.  THIS COULD INDICATE A NEGATIVE VARIANCE/RESIDUAL VARIANCE FOR A
     LATENT VARIABLE, A CORRELATION GREATER OR EQUAL TO ONE BETWEEN TWO LATENT
     VARIABLES, OR A LINEAR DEPENDENCY AMONG MORE THAN TWO LATENT VARIABLES.
     CHECK THE TECH4 OUTPUT FOR MORE INFORMATION.
     PROBLEM INVOLVING VARIABLE RMIPIP10.


     REPLICATION 301:

     NO CONVERGENCE.  NUMBER OF ITERATIONS EXCEEDED.

     REPLICATION 302:

     NO CONVERGENCE.  NUMBER OF ITERATIONS EXCEEDED.

     REPLICATION 303:

     NO CONVERGENCE.  NUMBER OF ITERATIONS EXCEEDED.

     REPLICATION 304:

     THE STANDARD ERRORS OF THE MODEL PARAMETER ESTIMATES COULD NOT BE
     COMPUTED.  THE MODEL MAY NOT BE IDENTIFIED.  CHECK YOUR MODEL.
     PROBLEM INVOLVING THE FOLLOWING PARAMETER:
     Parameter 93, RMIPIP9

     THE CONDITION NUMBER IS       0.245D-11.

     REPLICATION 305:

     NO CONVERGENCE.  NUMBER OF ITERATIONS EXCEEDED.

     REPLICATION 306:
     WARNING:  THE LATENT VARIABLE COVARIANCE MATRIX (PSI) IS NOT POSITIVE
     DEFINITE.  THIS COULD INDICATE A NEGATIVE VARIANCE/RESIDUAL VARIANCE FOR A
     LATENT VARIABLE, A CORRELATION GREATER OR EQUAL TO ONE BETWEEN TWO LATENT
     VARIABLES, OR A LINEAR DEPENDENCY AMONG MORE THAN TWO LATENT VARIABLES.
     CHECK THE TECH4 OUTPUT FOR MORE INFORMATION.
     PROBLEM INVOLVING VARIABLE RMIPIP7.


     REPLICATION 307:

     NO CONVERGENCE.  NUMBER OF ITERATIONS EXCEEDED.

     REPLICATION 309:
     WARNING:  THE LATENT VARIABLE COVARIANCE MATRIX (PSI) IS NOT POSITIVE
     DEFINITE.  THIS COULD INDICATE A NEGATIVE VARIANCE/RESIDUAL VARIANCE FOR A
     LATENT VARIABLE, A CORRELATION GREATER OR EQUAL TO ONE BETWEEN TWO LATENT
     VARIABLES, OR A LINEAR DEPENDENCY AMONG MORE THAN TWO LATENT VARIABLES.
     CHECK THE TECH4 OUTPUT FOR MORE INFORMATION.
     PROBLEM INVOLVING VARIABLE RMIPIP7.


     REPLICATION 310:
     WARNING:  THE LATENT VARIABLE COVARIANCE MATRIX (PSI) IS NOT POSITIVE
     DEFINITE.  THIS COULD INDICATE A NEGATIVE VARIANCE/RESIDUAL VARIANCE FOR A
     LATENT VARIABLE, A CORRELATION GREATER OR EQUAL TO ONE BETWEEN TWO LATENT
     VARIABLES, OR A LINEAR DEPENDENCY AMONG MORE THAN TWO LATENT VARIABLES.
     CHECK THE TECH4 OUTPUT FOR MORE INFORMATION.
     PROBLEM INVOLVING VARIABLE RMIPIP7.


     REPLICATION 311:

     NO CONVERGENCE.  NUMBER OF ITERATIONS EXCEEDED.

     REPLICATION 312:

     NO CONVERGENCE.  NUMBER OF ITERATIONS EXCEEDED.

     REPLICATION 313:

     NO CONVERGENCE.  NUMBER OF ITERATIONS EXCEEDED.

     REPLICATION 314:
     WARNING:  THE LATENT VARIABLE COVARIANCE MATRIX (PSI) IS NOT POSITIVE
     DEFINITE.  THIS COULD INDICATE A NEGATIVE VARIANCE/RESIDUAL VARIANCE FOR A
     LATENT VARIABLE, A CORRELATION GREATER OR EQUAL TO ONE BETWEEN TWO LATENT
     VARIABLES, OR A LINEAR DEPENDENCY AMONG MORE THAN TWO LATENT VARIABLES.
     CHECK THE TECH4 OUTPUT FOR MORE INFORMATION.
     PROBLEM INVOLVING VARIABLE RMIPIP18.


     REPLICATION 315:

     NO CONVERGENCE.  NUMBER OF ITERATIONS EXCEEDED.

     REPLICATION 316:
     WARNING:  THE LATENT VARIABLE COVARIANCE MATRIX (PSI) IS NOT POSITIVE
     DEFINITE.  THIS COULD INDICATE A NEGATIVE VARIANCE/RESIDUAL VARIANCE FOR A
     LATENT VARIABLE, A CORRELATION GREATER OR EQUAL TO ONE BETWEEN TWO LATENT
     VARIABLES, OR A LINEAR DEPENDENCY AMONG MORE THAN TWO LATENT VARIABLES.
     CHECK THE TECH4 OUTPUT FOR MORE INFORMATION.
     PROBLEM INVOLVING VARIABLE RMIPIP7.


     REPLICATION 319:

     NO CONVERGENCE.  NUMBER OF ITERATIONS EXCEEDED.

     REPLICATION 320:
     WARNING:  THE LATENT VARIABLE COVARIANCE MATRIX (PSI) IS NOT POSITIVE
     DEFINITE.  THIS COULD INDICATE A NEGATIVE VARIANCE/RESIDUAL VARIANCE FOR A
     LATENT VARIABLE, A CORRELATION GREATER OR EQUAL TO ONE BETWEEN TWO LATENT
     VARIABLES, OR A LINEAR DEPENDENCY AMONG MORE THAN TWO LATENT VARIABLES.
     CHECK THE TECH4 OUTPUT FOR MORE INFORMATION.
     PROBLEM INVOLVING VARIABLE RMIPIP8.


     REPLICATION 321:
     WARNING:  THE LATENT VARIABLE COVARIANCE MATRIX (PSI) IS NOT POSITIVE
     DEFINITE.  THIS COULD INDICATE A NEGATIVE VARIANCE/RESIDUAL VARIANCE FOR A
     LATENT VARIABLE, A CORRELATION GREATER OR EQUAL TO ONE BETWEEN TWO LATENT
     VARIABLES, OR A LINEAR DEPENDENCY AMONG MORE THAN TWO LATENT VARIABLES.
     CHECK THE TECH4 OUTPUT FOR MORE INFORMATION.
     PROBLEM INVOLVING VARIABLE RMIPIP6.


     REPLICATION 323:
     WARNING:  THE LATENT VARIABLE COVARIANCE MATRIX (PSI) IS NOT POSITIVE
     DEFINITE.  THIS COULD INDICATE A NEGATIVE VARIANCE/RESIDUAL VARIANCE FOR A
     LATENT VARIABLE, A CORRELATION GREATER OR EQUAL TO ONE BETWEEN TWO LATENT
     VARIABLES, OR A LINEAR DEPENDENCY AMONG MORE THAN TWO LATENT VARIABLES.
     CHECK THE TECH4 OUTPUT FOR MORE INFORMATION.
     PROBLEM INVOLVING VARIABLE RMIPIP16.


     REPLICATION 324:

     NO CONVERGENCE.  NUMBER OF ITERATIONS EXCEEDED.

     REPLICATION 325:

     THE STANDARD ERRORS OF THE MODEL PARAMETER ESTIMATES COULD NOT BE
     COMPUTED.  THE MODEL MAY NOT BE IDENTIFIED.  CHECK YOUR MODEL.
     PROBLEM INVOLVING THE FOLLOWING PARAMETER:
     Parameter 92, RMIPIP8

     THE CONDITION NUMBER IS       0.350D-12.

     REPLICATION 327:

     NO CONVERGENCE.  NUMBER OF ITERATIONS EXCEEDED.

     REPLICATION 328:
     WARNING:  THE LATENT VARIABLE COVARIANCE MATRIX (PSI) IS NOT POSITIVE
     DEFINITE.  THIS COULD INDICATE A NEGATIVE VARIANCE/RESIDUAL VARIANCE FOR A
     LATENT VARIABLE, A CORRELATION GREATER OR EQUAL TO ONE BETWEEN TWO LATENT
     VARIABLES, OR A LINEAR DEPENDENCY AMONG MORE THAN TWO LATENT VARIABLES.
     CHECK THE TECH4 OUTPUT FOR MORE INFORMATION.
     PROBLEM INVOLVING VARIABLE RMIPIP8.


     REPLICATION 329:

     NO CONVERGENCE.  NUMBER OF ITERATIONS EXCEEDED.

     REPLICATION 330:

     THE STANDARD ERRORS OF THE MODEL PARAMETER ESTIMATES COULD NOT BE
     COMPUTED.  THE MODEL MAY NOT BE IDENTIFIED.  CHECK YOUR MODEL.
     PROBLEM INVOLVING THE FOLLOWING PARAMETER:
     Parameter 100, RMIPIP16

     THE CONDITION NUMBER IS       0.206D-11.

     REPLICATION 331:
     WARNING:  THE LATENT VARIABLE COVARIANCE MATRIX (PSI) IS NOT POSITIVE
     DEFINITE.  THIS COULD INDICATE A NEGATIVE VARIANCE/RESIDUAL VARIANCE FOR A
     LATENT VARIABLE, A CORRELATION GREATER OR EQUAL TO ONE BETWEEN TWO LATENT
     VARIABLES, OR A LINEAR DEPENDENCY AMONG MORE THAN TWO LATENT VARIABLES.
     CHECK THE TECH4 OUTPUT FOR MORE INFORMATION.
     PROBLEM INVOLVING VARIABLE RMIPIP9.


     REPLICATION 332:
     WARNING:  THE LATENT VARIABLE COVARIANCE MATRIX (PSI) IS NOT POSITIVE
     DEFINITE.  THIS COULD INDICATE A NEGATIVE VARIANCE/RESIDUAL VARIANCE FOR A
     LATENT VARIABLE, A CORRELATION GREATER OR EQUAL TO ONE BETWEEN TWO LATENT
     VARIABLES, OR A LINEAR DEPENDENCY AMONG MORE THAN TWO LATENT VARIABLES.
     CHECK THE TECH4 OUTPUT FOR MORE INFORMATION.
     PROBLEM INVOLVING VARIABLE RMIPIP7.


     REPLICATION 337:
     WARNING:  THE LATENT VARIABLE COVARIANCE MATRIX (PSI) IS NOT POSITIVE
     DEFINITE.  THIS COULD INDICATE A NEGATIVE VARIANCE/RESIDUAL VARIANCE FOR A
     LATENT VARIABLE, A CORRELATION GREATER OR EQUAL TO ONE BETWEEN TWO LATENT
     VARIABLES, OR A LINEAR DEPENDENCY AMONG MORE THAN TWO LATENT VARIABLES.
     CHECK THE TECH4 OUTPUT FOR MORE INFORMATION.
     PROBLEM INVOLVING VARIABLE RMIPIP8.


     REPLICATION 339:

     THE STANDARD ERRORS OF THE MODEL PARAMETER ESTIMATES COULD NOT BE
     COMPUTED.  THE MODEL MAY NOT BE IDENTIFIED.  CHECK YOUR MODEL.
     PROBLEM INVOLVING THE FOLLOWING PARAMETER:
     Parameter 90, RMIPIP6

     THE CONDITION NUMBER IS       0.886D-12.

     REPLICATION 340:
     WARNING:  THE LATENT VARIABLE COVARIANCE MATRIX (PSI) IS NOT POSITIVE
     DEFINITE.  THIS COULD INDICATE A NEGATIVE VARIANCE/RESIDUAL VARIANCE FOR A
     LATENT VARIABLE, A CORRELATION GREATER OR EQUAL TO ONE BETWEEN TWO LATENT
     VARIABLES, OR A LINEAR DEPENDENCY AMONG MORE THAN TWO LATENT VARIABLES.
     CHECK THE TECH4 OUTPUT FOR MORE INFORMATION.
     PROBLEM INVOLVING VARIABLE RMIPIP8.


     REPLICATION 342:
     WARNING:  THE LATENT VARIABLE COVARIANCE MATRIX (PSI) IS NOT POSITIVE
     DEFINITE.  THIS COULD INDICATE A NEGATIVE VARIANCE/RESIDUAL VARIANCE FOR A
     LATENT VARIABLE, A CORRELATION GREATER OR EQUAL TO ONE BETWEEN TWO LATENT
     VARIABLES, OR A LINEAR DEPENDENCY AMONG MORE THAN TWO LATENT VARIABLES.
     CHECK THE TECH4 OUTPUT FOR MORE INFORMATION.
     PROBLEM INVOLVING VARIABLE RMIPIP20.


     REPLICATION 343:

     NO CONVERGENCE.  NUMBER OF ITERATIONS EXCEEDED.

     REPLICATION 344:
     WARNING:  THE LATENT VARIABLE COVARIANCE MATRIX (PSI) IS NOT POSITIVE
     DEFINITE.  THIS COULD INDICATE A NEGATIVE VARIANCE/RESIDUAL VARIANCE FOR A
     LATENT VARIABLE, A CORRELATION GREATER OR EQUAL TO ONE BETWEEN TWO LATENT
     VARIABLES, OR A LINEAR DEPENDENCY AMONG MORE THAN TWO LATENT VARIABLES.
     CHECK THE TECH4 OUTPUT FOR MORE INFORMATION.
     PROBLEM INVOLVING VARIABLE RMIPIP7.


     REPLICATION 345:

     NO CONVERGENCE.  NUMBER OF ITERATIONS EXCEEDED.

     REPLICATION 346:
     WARNING:  THE LATENT VARIABLE COVARIANCE MATRIX (PSI) IS NOT POSITIVE
     DEFINITE.  THIS COULD INDICATE A NEGATIVE VARIANCE/RESIDUAL VARIANCE FOR A
     LATENT VARIABLE, A CORRELATION GREATER OR EQUAL TO ONE BETWEEN TWO LATENT
     VARIABLES, OR A LINEAR DEPENDENCY AMONG MORE THAN TWO LATENT VARIABLES.
     CHECK THE TECH4 OUTPUT FOR MORE INFORMATION.
     PROBLEM INVOLVING VARIABLE RMIPIP8.


     REPLICATION 347:
     WARNING:  THE LATENT VARIABLE COVARIANCE MATRIX (PSI) IS NOT POSITIVE
     DEFINITE.  THIS COULD INDICATE A NEGATIVE VARIANCE/RESIDUAL VARIANCE FOR A
     LATENT VARIABLE, A CORRELATION GREATER OR EQUAL TO ONE BETWEEN TWO LATENT
     VARIABLES, OR A LINEAR DEPENDENCY AMONG MORE THAN TWO LATENT VARIABLES.
     CHECK THE TECH4 OUTPUT FOR MORE INFORMATION.
     PROBLEM INVOLVING VARIABLE RMIPIP18.


     REPLICATION 348:
     WARNING:  THE LATENT VARIABLE COVARIANCE MATRIX (PSI) IS NOT POSITIVE
     DEFINITE.  THIS COULD INDICATE A NEGATIVE VARIANCE/RESIDUAL VARIANCE FOR A
     LATENT VARIABLE, A CORRELATION GREATER OR EQUAL TO ONE BETWEEN TWO LATENT
     VARIABLES, OR A LINEAR DEPENDENCY AMONG MORE THAN TWO LATENT VARIABLES.
     CHECK THE TECH4 OUTPUT FOR MORE INFORMATION.
     PROBLEM INVOLVING VARIABLE RMIPIP10.


     REPLICATION 349:

     NO CONVERGENCE.  NUMBER OF ITERATIONS EXCEEDED.

     REPLICATION 350:
     WARNING:  THE LATENT VARIABLE COVARIANCE MATRIX (PSI) IS NOT POSITIVE
     DEFINITE.  THIS COULD INDICATE A NEGATIVE VARIANCE/RESIDUAL VARIANCE FOR A
     LATENT VARIABLE, A CORRELATION GREATER OR EQUAL TO ONE BETWEEN TWO LATENT
     VARIABLES, OR A LINEAR DEPENDENCY AMONG MORE THAN TWO LATENT VARIABLES.
     CHECK THE TECH4 OUTPUT FOR MORE INFORMATION.
     PROBLEM INVOLVING VARIABLE RMIPIP18.


     REPLICATION 353:

     NO CONVERGENCE.  NUMBER OF ITERATIONS EXCEEDED.

     REPLICATION 354:

     NO CONVERGENCE.  NUMBER OF ITERATIONS EXCEEDED.

     REPLICATION 355:
     WARNING:  THE LATENT VARIABLE COVARIANCE MATRIX (PSI) IS NOT POSITIVE
     DEFINITE.  THIS COULD INDICATE A NEGATIVE VARIANCE/RESIDUAL VARIANCE FOR A
     LATENT VARIABLE, A CORRELATION GREATER OR EQUAL TO ONE BETWEEN TWO LATENT
     VARIABLES, OR A LINEAR DEPENDENCY AMONG MORE THAN TWO LATENT VARIABLES.
     CHECK THE TECH4 OUTPUT FOR MORE INFORMATION.
     PROBLEM INVOLVING VARIABLE RMIPIP7.


     REPLICATION 357:
     WARNING:  THE LATENT VARIABLE COVARIANCE MATRIX (PSI) IS NOT POSITIVE
     DEFINITE.  THIS COULD INDICATE A NEGATIVE VARIANCE/RESIDUAL VARIANCE FOR A
     LATENT VARIABLE, A CORRELATION GREATER OR EQUAL TO ONE BETWEEN TWO LATENT
     VARIABLES, OR A LINEAR DEPENDENCY AMONG MORE THAN TWO LATENT VARIABLES.
     CHECK THE TECH4 OUTPUT FOR MORE INFORMATION.
     PROBLEM INVOLVING VARIABLE RMIPIP8.


     REPLICATION 358:

     NO CONVERGENCE.  NUMBER OF ITERATIONS EXCEEDED.

     REPLICATION 359:

     THE STANDARD ERRORS OF THE MODEL PARAMETER ESTIMATES COULD NOT BE
     COMPUTED.  THE MODEL MAY NOT BE IDENTIFIED.  CHECK YOUR MODEL.
     PROBLEM INVOLVING THE FOLLOWING PARAMETER:
     Parameter 94, RMIPIP10

     THE CONDITION NUMBER IS       0.339D-12.

     REPLICATION 360:
     WARNING:  THE LATENT VARIABLE COVARIANCE MATRIX (PSI) IS NOT POSITIVE
     DEFINITE.  THIS COULD INDICATE A NEGATIVE VARIANCE/RESIDUAL VARIANCE FOR A
     LATENT VARIABLE, A CORRELATION GREATER OR EQUAL TO ONE BETWEEN TWO LATENT
     VARIABLES, OR A LINEAR DEPENDENCY AMONG MORE THAN TWO LATENT VARIABLES.
     CHECK THE TECH4 OUTPUT FOR MORE INFORMATION.
     PROBLEM INVOLVING VARIABLE RMIPIP7.


     REPLICATION 361:
     WARNING:  THE LATENT VARIABLE COVARIANCE MATRIX (PSI) IS NOT POSITIVE
     DEFINITE.  THIS COULD INDICATE A NEGATIVE VARIANCE/RESIDUAL VARIANCE FOR A
     LATENT VARIABLE, A CORRELATION GREATER OR EQUAL TO ONE BETWEEN TWO LATENT
     VARIABLES, OR A LINEAR DEPENDENCY AMONG MORE THAN TWO LATENT VARIABLES.
     CHECK THE TECH4 OUTPUT FOR MORE INFORMATION.
     PROBLEM INVOLVING VARIABLE RMIPIP10.


     REPLICATION 362:

     THE STANDARD ERRORS OF THE MODEL PARAMETER ESTIMATES COULD NOT BE
     COMPUTED.  THE MODEL MAY NOT BE IDENTIFIED.  CHECK YOUR MODEL.
     PROBLEM INVOLVING THE FOLLOWING PARAMETER:
     Parameter 92, RMIPIP8

     THE CONDITION NUMBER IS       0.882D-12.

     REPLICATION 363:
     WARNING:  THE LATENT VARIABLE COVARIANCE MATRIX (PSI) IS NOT POSITIVE
     DEFINITE.  THIS COULD INDICATE A NEGATIVE VARIANCE/RESIDUAL VARIANCE FOR A
     LATENT VARIABLE, A CORRELATION GREATER OR EQUAL TO ONE BETWEEN TWO LATENT
     VARIABLES, OR A LINEAR DEPENDENCY AMONG MORE THAN TWO LATENT VARIABLES.
     CHECK THE TECH4 OUTPUT FOR MORE INFORMATION.
     PROBLEM INVOLVING VARIABLE RMIPIP19.


     REPLICATION 364:
     WARNING:  THE LATENT VARIABLE COVARIANCE MATRIX (PSI) IS NOT POSITIVE
     DEFINITE.  THIS COULD INDICATE A NEGATIVE VARIANCE/RESIDUAL VARIANCE FOR A
     LATENT VARIABLE, A CORRELATION GREATER OR EQUAL TO ONE BETWEEN TWO LATENT
     VARIABLES, OR A LINEAR DEPENDENCY AMONG MORE THAN TWO LATENT VARIABLES.
     CHECK THE TECH4 OUTPUT FOR MORE INFORMATION.
     PROBLEM INVOLVING VARIABLE RMIPIP16.


     REPLICATION 365:

     NO CONVERGENCE.  NUMBER OF ITERATIONS EXCEEDED.

     REPLICATION 366:

     NO CONVERGENCE.  NUMBER OF ITERATIONS EXCEEDED.

     REPLICATION 367:
     WARNING:  THE LATENT VARIABLE COVARIANCE MATRIX (PSI) IS NOT POSITIVE
     DEFINITE.  THIS COULD INDICATE A NEGATIVE VARIANCE/RESIDUAL VARIANCE FOR A
     LATENT VARIABLE, A CORRELATION GREATER OR EQUAL TO ONE BETWEEN TWO LATENT
     VARIABLES, OR A LINEAR DEPENDENCY AMONG MORE THAN TWO LATENT VARIABLES.
     CHECK THE TECH4 OUTPUT FOR MORE INFORMATION.
     PROBLEM INVOLVING VARIABLE RMIPIP8.


     REPLICATION 368:
     WARNING:  THE LATENT VARIABLE COVARIANCE MATRIX (PSI) IS NOT POSITIVE
     DEFINITE.  THIS COULD INDICATE A NEGATIVE VARIANCE/RESIDUAL VARIANCE FOR A
     LATENT VARIABLE, A CORRELATION GREATER OR EQUAL TO ONE BETWEEN TWO LATENT
     VARIABLES, OR A LINEAR DEPENDENCY AMONG MORE THAN TWO LATENT VARIABLES.
     CHECK THE TECH4 OUTPUT FOR MORE INFORMATION.
     PROBLEM INVOLVING VARIABLE RMIPIP8.


     REPLICATION 369:

     NO CONVERGENCE.  NUMBER OF ITERATIONS EXCEEDED.

     REPLICATION 370:

     NO CONVERGENCE.  NUMBER OF ITERATIONS EXCEEDED.

     REPLICATION 371:
     WARNING:  THE LATENT VARIABLE COVARIANCE MATRIX (PSI) IS NOT POSITIVE
     DEFINITE.  THIS COULD INDICATE A NEGATIVE VARIANCE/RESIDUAL VARIANCE FOR A
     LATENT VARIABLE, A CORRELATION GREATER OR EQUAL TO ONE BETWEEN TWO LATENT
     VARIABLES, OR A LINEAR DEPENDENCY AMONG MORE THAN TWO LATENT VARIABLES.
     CHECK THE TECH4 OUTPUT FOR MORE INFORMATION.
     PROBLEM INVOLVING VARIABLE RMIPIP7.


     REPLICATION 372:
     WARNING:  THE LATENT VARIABLE COVARIANCE MATRIX (PSI) IS NOT POSITIVE
     DEFINITE.  THIS COULD INDICATE A NEGATIVE VARIANCE/RESIDUAL VARIANCE FOR A
     LATENT VARIABLE, A CORRELATION GREATER OR EQUAL TO ONE BETWEEN TWO LATENT
     VARIABLES, OR A LINEAR DEPENDENCY AMONG MORE THAN TWO LATENT VARIABLES.
     CHECK THE TECH4 OUTPUT FOR MORE INFORMATION.
     PROBLEM INVOLVING VARIABLE RMIPIP17.


     REPLICATION 375:

     NO CONVERGENCE.  NUMBER OF ITERATIONS EXCEEDED.

     REPLICATION 377:
     WARNING:  THE LATENT VARIABLE COVARIANCE MATRIX (PSI) IS NOT POSITIVE
     DEFINITE.  THIS COULD INDICATE A NEGATIVE VARIANCE/RESIDUAL VARIANCE FOR A
     LATENT VARIABLE, A CORRELATION GREATER OR EQUAL TO ONE BETWEEN TWO LATENT
     VARIABLES, OR A LINEAR DEPENDENCY AMONG MORE THAN TWO LATENT VARIABLES.
     CHECK THE TECH4 OUTPUT FOR MORE INFORMATION.
     PROBLEM INVOLVING VARIABLE RMIPIP9.


     REPLICATION 378:
     WARNING:  THE LATENT VARIABLE COVARIANCE MATRIX (PSI) IS NOT POSITIVE
     DEFINITE.  THIS COULD INDICATE A NEGATIVE VARIANCE/RESIDUAL VARIANCE FOR A
     LATENT VARIABLE, A CORRELATION GREATER OR EQUAL TO ONE BETWEEN TWO LATENT
     VARIABLES, OR A LINEAR DEPENDENCY AMONG MORE THAN TWO LATENT VARIABLES.
     CHECK THE TECH4 OUTPUT FOR MORE INFORMATION.
     PROBLEM INVOLVING VARIABLE RMIPIP8.


     REPLICATION 380:

     NO CONVERGENCE.  NUMBER OF ITERATIONS EXCEEDED.

     REPLICATION 383:

     NO CONVERGENCE.  NUMBER OF ITERATIONS EXCEEDED.

     REPLICATION 384:
     WARNING:  THE LATENT VARIABLE COVARIANCE MATRIX (PSI) IS NOT POSITIVE
     DEFINITE.  THIS COULD INDICATE A NEGATIVE VARIANCE/RESIDUAL VARIANCE FOR A
     LATENT VARIABLE, A CORRELATION GREATER OR EQUAL TO ONE BETWEEN TWO LATENT
     VARIABLES, OR A LINEAR DEPENDENCY AMONG MORE THAN TWO LATENT VARIABLES.
     CHECK THE TECH4 OUTPUT FOR MORE INFORMATION.
     PROBLEM INVOLVING VARIABLE RMIPIP9.


     REPLICATION 385:
     WARNING:  THE LATENT VARIABLE COVARIANCE MATRIX (PSI) IS NOT POSITIVE
     DEFINITE.  THIS COULD INDICATE A NEGATIVE VARIANCE/RESIDUAL VARIANCE FOR A
     LATENT VARIABLE, A CORRELATION GREATER OR EQUAL TO ONE BETWEEN TWO LATENT
     VARIABLES, OR A LINEAR DEPENDENCY AMONG MORE THAN TWO LATENT VARIABLES.
     CHECK THE TECH4 OUTPUT FOR MORE INFORMATION.
     PROBLEM INVOLVING VARIABLE RMIPIP16.


     REPLICATION 387:

     NO CONVERGENCE.  NUMBER OF ITERATIONS EXCEEDED.

     REPLICATION 388:
     WARNING:  THE LATENT VARIABLE COVARIANCE MATRIX (PSI) IS NOT POSITIVE
     DEFINITE.  THIS COULD INDICATE A NEGATIVE VARIANCE/RESIDUAL VARIANCE FOR A
     LATENT VARIABLE, A CORRELATION GREATER OR EQUAL TO ONE BETWEEN TWO LATENT
     VARIABLES, OR A LINEAR DEPENDENCY AMONG MORE THAN TWO LATENT VARIABLES.
     CHECK THE TECH4 OUTPUT FOR MORE INFORMATION.
     PROBLEM INVOLVING VARIABLE RMIPIP9.


     REPLICATION 389:

     NO CONVERGENCE.  NUMBER OF ITERATIONS EXCEEDED.

     REPLICATION 390:
     WARNING:  THE LATENT VARIABLE COVARIANCE MATRIX (PSI) IS NOT POSITIVE
     DEFINITE.  THIS COULD INDICATE A NEGATIVE VARIANCE/RESIDUAL VARIANCE FOR A
     LATENT VARIABLE, A CORRELATION GREATER OR EQUAL TO ONE BETWEEN TWO LATENT
     VARIABLES, OR A LINEAR DEPENDENCY AMONG MORE THAN TWO LATENT VARIABLES.
     CHECK THE TECH4 OUTPUT FOR MORE INFORMATION.
     PROBLEM INVOLVING VARIABLE RMIPIP8.


     REPLICATION 391:
     WARNING:  THE LATENT VARIABLE COVARIANCE MATRIX (PSI) IS NOT POSITIVE
     DEFINITE.  THIS COULD INDICATE A NEGATIVE VARIANCE/RESIDUAL VARIANCE FOR A
     LATENT VARIABLE, A CORRELATION GREATER OR EQUAL TO ONE BETWEEN TWO LATENT
     VARIABLES, OR A LINEAR DEPENDENCY AMONG MORE THAN TWO LATENT VARIABLES.
     CHECK THE TECH4 OUTPUT FOR MORE INFORMATION.
     PROBLEM INVOLVING VARIABLE RMIPIP16.


     REPLICATION 392:

     NO CONVERGENCE.  NUMBER OF ITERATIONS EXCEEDED.

     REPLICATION 397:

     NO CONVERGENCE.  NUMBER OF ITERATIONS EXCEEDED.

     REPLICATION 398:

     NO CONVERGENCE.  NUMBER OF ITERATIONS EXCEEDED.

     REPLICATION 400:

     NO CONVERGENCE.  NUMBER OF ITERATIONS EXCEEDED.

     REPLICATION 401:

     NO CONVERGENCE.  NUMBER OF ITERATIONS EXCEEDED.

     REPLICATION 404:
     WARNING:  THE LATENT VARIABLE COVARIANCE MATRIX (PSI) IS NOT POSITIVE
     DEFINITE.  THIS COULD INDICATE A NEGATIVE VARIANCE/RESIDUAL VARIANCE FOR A
     LATENT VARIABLE, A CORRELATION GREATER OR EQUAL TO ONE BETWEEN TWO LATENT
     VARIABLES, OR A LINEAR DEPENDENCY AMONG MORE THAN TWO LATENT VARIABLES.
     CHECK THE TECH4 OUTPUT FOR MORE INFORMATION.
     PROBLEM INVOLVING VARIABLE RMIPIP16.


     REPLICATION 405:

     NO CONVERGENCE.  NUMBER OF ITERATIONS EXCEEDED.

     REPLICATION 406:
     WARNING:  THE LATENT VARIABLE COVARIANCE MATRIX (PSI) IS NOT POSITIVE
     DEFINITE.  THIS COULD INDICATE A NEGATIVE VARIANCE/RESIDUAL VARIANCE FOR A
     LATENT VARIABLE, A CORRELATION GREATER OR EQUAL TO ONE BETWEEN TWO LATENT
     VARIABLES, OR A LINEAR DEPENDENCY AMONG MORE THAN TWO LATENT VARIABLES.
     CHECK THE TECH4 OUTPUT FOR MORE INFORMATION.
     PROBLEM INVOLVING VARIABLE RMIPIP17.


     REPLICATION 408:
     WARNING:  THE LATENT VARIABLE COVARIANCE MATRIX (PSI) IS NOT POSITIVE
     DEFINITE.  THIS COULD INDICATE A NEGATIVE VARIANCE/RESIDUAL VARIANCE FOR A
     LATENT VARIABLE, A CORRELATION GREATER OR EQUAL TO ONE BETWEEN TWO LATENT
     VARIABLES, OR A LINEAR DEPENDENCY AMONG MORE THAN TWO LATENT VARIABLES.
     CHECK THE TECH4 OUTPUT FOR MORE INFORMATION.
     PROBLEM INVOLVING VARIABLE RMIPIP17.


     REPLICATION 409:

     NO CONVERGENCE.  NUMBER OF ITERATIONS EXCEEDED.

     REPLICATION 412:

     NO CONVERGENCE.  NUMBER OF ITERATIONS EXCEEDED.

     REPLICATION 413:
     WARNING:  THE LATENT VARIABLE COVARIANCE MATRIX (PSI) IS NOT POSITIVE
     DEFINITE.  THIS COULD INDICATE A NEGATIVE VARIANCE/RESIDUAL VARIANCE FOR A
     LATENT VARIABLE, A CORRELATION GREATER OR EQUAL TO ONE BETWEEN TWO LATENT
     VARIABLES, OR A LINEAR DEPENDENCY AMONG MORE THAN TWO LATENT VARIABLES.
     CHECK THE TECH4 OUTPUT FOR MORE INFORMATION.
     PROBLEM INVOLVING VARIABLE RMIPIP6.


     REPLICATION 415:

     NO CONVERGENCE.  NUMBER OF ITERATIONS EXCEEDED.

     REPLICATION 416:

     NO CONVERGENCE.  NUMBER OF ITERATIONS EXCEEDED.

     REPLICATION 417:

     NO CONVERGENCE.  NUMBER OF ITERATIONS EXCEEDED.

     REPLICATION 419:

     NO CONVERGENCE.  NUMBER OF ITERATIONS EXCEEDED.

     REPLICATION 420:
     WARNING:  THE LATENT VARIABLE COVARIANCE MATRIX (PSI) IS NOT POSITIVE
     DEFINITE.  THIS COULD INDICATE A NEGATIVE VARIANCE/RESIDUAL VARIANCE FOR A
     LATENT VARIABLE, A CORRELATION GREATER OR EQUAL TO ONE BETWEEN TWO LATENT
     VARIABLES, OR A LINEAR DEPENDENCY AMONG MORE THAN TWO LATENT VARIABLES.
     CHECK THE TECH4 OUTPUT FOR MORE INFORMATION.
     PROBLEM INVOLVING VARIABLE RMIPIP9.


     REPLICATION 421:
     WARNING:  THE LATENT VARIABLE COVARIANCE MATRIX (PSI) IS NOT POSITIVE
     DEFINITE.  THIS COULD INDICATE A NEGATIVE VARIANCE/RESIDUAL VARIANCE FOR A
     LATENT VARIABLE, A CORRELATION GREATER OR EQUAL TO ONE BETWEEN TWO LATENT
     VARIABLES, OR A LINEAR DEPENDENCY AMONG MORE THAN TWO LATENT VARIABLES.
     CHECK THE TECH4 OUTPUT FOR MORE INFORMATION.
     PROBLEM INVOLVING VARIABLE RMIPIP9.


     REPLICATION 422:

     NO CONVERGENCE.  NUMBER OF ITERATIONS EXCEEDED.

     REPLICATION 423:

     NO CONVERGENCE.  NUMBER OF ITERATIONS EXCEEDED.

     REPLICATION 424:
     WARNING:  THE LATENT VARIABLE COVARIANCE MATRIX (PSI) IS NOT POSITIVE
     DEFINITE.  THIS COULD INDICATE A NEGATIVE VARIANCE/RESIDUAL VARIANCE FOR A
     LATENT VARIABLE, A CORRELATION GREATER OR EQUAL TO ONE BETWEEN TWO LATENT
     VARIABLES, OR A LINEAR DEPENDENCY AMONG MORE THAN TWO LATENT VARIABLES.
     CHECK THE TECH4 OUTPUT FOR MORE INFORMATION.
     PROBLEM INVOLVING VARIABLE RMIPIP6.


     REPLICATION 425:
     WARNING:  THE LATENT VARIABLE COVARIANCE MATRIX (PSI) IS NOT POSITIVE
     DEFINITE.  THIS COULD INDICATE A NEGATIVE VARIANCE/RESIDUAL VARIANCE FOR A
     LATENT VARIABLE, A CORRELATION GREATER OR EQUAL TO ONE BETWEEN TWO LATENT
     VARIABLES, OR A LINEAR DEPENDENCY AMONG MORE THAN TWO LATENT VARIABLES.
     CHECK THE TECH4 OUTPUT FOR MORE INFORMATION.
     PROBLEM INVOLVING VARIABLE RMIPIP10.


     REPLICATION 426:

     NO CONVERGENCE.  NUMBER OF ITERATIONS EXCEEDED.

     REPLICATION 427:
     WARNING:  THE LATENT VARIABLE COVARIANCE MATRIX (PSI) IS NOT POSITIVE
     DEFINITE.  THIS COULD INDICATE A NEGATIVE VARIANCE/RESIDUAL VARIANCE FOR A
     LATENT VARIABLE, A CORRELATION GREATER OR EQUAL TO ONE BETWEEN TWO LATENT
     VARIABLES, OR A LINEAR DEPENDENCY AMONG MORE THAN TWO LATENT VARIABLES.
     CHECK THE TECH4 OUTPUT FOR MORE INFORMATION.
     PROBLEM INVOLVING VARIABLE RMIPIP19.


     REPLICATION 428:

     NO CONVERGENCE.  NUMBER OF ITERATIONS EXCEEDED.

     REPLICATION 429:
     WARNING:  THE LATENT VARIABLE COVARIANCE MATRIX (PSI) IS NOT POSITIVE
     DEFINITE.  THIS COULD INDICATE A NEGATIVE VARIANCE/RESIDUAL VARIANCE FOR A
     LATENT VARIABLE, A CORRELATION GREATER OR EQUAL TO ONE BETWEEN TWO LATENT
     VARIABLES, OR A LINEAR DEPENDENCY AMONG MORE THAN TWO LATENT VARIABLES.
     CHECK THE TECH4 OUTPUT FOR MORE INFORMATION.
     PROBLEM INVOLVING VARIABLE RMIPIP8.


     REPLICATION 431:

     NO CONVERGENCE.  NUMBER OF ITERATIONS EXCEEDED.

     REPLICATION 432:
     WARNING:  THE LATENT VARIABLE COVARIANCE MATRIX (PSI) IS NOT POSITIVE
     DEFINITE.  THIS COULD INDICATE A NEGATIVE VARIANCE/RESIDUAL VARIANCE FOR A
     LATENT VARIABLE, A CORRELATION GREATER OR EQUAL TO ONE BETWEEN TWO LATENT
     VARIABLES, OR A LINEAR DEPENDENCY AMONG MORE THAN TWO LATENT VARIABLES.
     CHECK THE TECH4 OUTPUT FOR MORE INFORMATION.
     PROBLEM INVOLVING VARIABLE RMIPIP8.


     REPLICATION 434:

     THE STANDARD ERRORS OF THE MODEL PARAMETER ESTIMATES COULD NOT BE
     COMPUTED.  THE MODEL MAY NOT BE IDENTIFIED.  CHECK YOUR MODEL.
     PROBLEM INVOLVING THE FOLLOWING PARAMETER:
     Parameter 101, RMIPIP17

     THE CONDITION NUMBER IS       0.970D-11.

     REPLICATION 435:
     WARNING:  THE LATENT VARIABLE COVARIANCE MATRIX (PSI) IS NOT POSITIVE
     DEFINITE.  THIS COULD INDICATE A NEGATIVE VARIANCE/RESIDUAL VARIANCE FOR A
     LATENT VARIABLE, A CORRELATION GREATER OR EQUAL TO ONE BETWEEN TWO LATENT
     VARIABLES, OR A LINEAR DEPENDENCY AMONG MORE THAN TWO LATENT VARIABLES.
     CHECK THE TECH4 OUTPUT FOR MORE INFORMATION.
     PROBLEM INVOLVING VARIABLE RMIPIP9.


     REPLICATION 437:

     THE STANDARD ERRORS OF THE MODEL PARAMETER ESTIMATES COULD NOT BE
     COMPUTED.  THE MODEL MAY NOT BE IDENTIFIED.  CHECK YOUR MODEL.
     PROBLEM INVOLVING THE FOLLOWING PARAMETER:
     Parameter 100, RMIPIP16

     THE CONDITION NUMBER IS       0.848D-10.

     REPLICATION 438:

     NO CONVERGENCE.  NUMBER OF ITERATIONS EXCEEDED.

     REPLICATION 439:

     THE STANDARD ERRORS OF THE MODEL PARAMETER ESTIMATES COULD NOT BE
     COMPUTED.  THE MODEL MAY NOT BE IDENTIFIED.  CHECK YOUR MODEL.
     PROBLEM INVOLVING THE FOLLOWING PARAMETER:
     Parameter 104, RMIPIP20

     THE CONDITION NUMBER IS       0.126D-10.

     REPLICATION 440:

     NO CONVERGENCE.  NUMBER OF ITERATIONS EXCEEDED.

     REPLICATION 441:

     NO CONVERGENCE.  NUMBER OF ITERATIONS EXCEEDED.

     REPLICATION 442:
     WARNING:  THE LATENT VARIABLE COVARIANCE MATRIX (PSI) IS NOT POSITIVE
     DEFINITE.  THIS COULD INDICATE A NEGATIVE VARIANCE/RESIDUAL VARIANCE FOR A
     LATENT VARIABLE, A CORRELATION GREATER OR EQUAL TO ONE BETWEEN TWO LATENT
     VARIABLES, OR A LINEAR DEPENDENCY AMONG MORE THAN TWO LATENT VARIABLES.
     CHECK THE TECH4 OUTPUT FOR MORE INFORMATION.
     PROBLEM INVOLVING VARIABLE RMIPIP18.


     REPLICATION 443:

     NO CONVERGENCE.  NUMBER OF ITERATIONS EXCEEDED.

     REPLICATION 444:
     WARNING:  THE LATENT VARIABLE COVARIANCE MATRIX (PSI) IS NOT POSITIVE
     DEFINITE.  THIS COULD INDICATE A NEGATIVE VARIANCE/RESIDUAL VARIANCE FOR A
     LATENT VARIABLE, A CORRELATION GREATER OR EQUAL TO ONE BETWEEN TWO LATENT
     VARIABLES, OR A LINEAR DEPENDENCY AMONG MORE THAN TWO LATENT VARIABLES.
     CHECK THE TECH4 OUTPUT FOR MORE INFORMATION.
     PROBLEM INVOLVING VARIABLE RMIPIP8.


     REPLICATION 445:
     WARNING:  THE LATENT VARIABLE COVARIANCE MATRIX (PSI) IS NOT POSITIVE
     DEFINITE.  THIS COULD INDICATE A NEGATIVE VARIANCE/RESIDUAL VARIANCE FOR A
     LATENT VARIABLE, A CORRELATION GREATER OR EQUAL TO ONE BETWEEN TWO LATENT
     VARIABLES, OR A LINEAR DEPENDENCY AMONG MORE THAN TWO LATENT VARIABLES.
     CHECK THE TECH4 OUTPUT FOR MORE INFORMATION.
     PROBLEM INVOLVING VARIABLE RMIPIP20.


     REPLICATION 446:
     WARNING:  THE LATENT VARIABLE COVARIANCE MATRIX (PSI) IS NOT POSITIVE
     DEFINITE.  THIS COULD INDICATE A NEGATIVE VARIANCE/RESIDUAL VARIANCE FOR A
     LATENT VARIABLE, A CORRELATION GREATER OR EQUAL TO ONE BETWEEN TWO LATENT
     VARIABLES, OR A LINEAR DEPENDENCY AMONG MORE THAN TWO LATENT VARIABLES.
     CHECK THE TECH4 OUTPUT FOR MORE INFORMATION.
     PROBLEM INVOLVING VARIABLE RMIPIP6.


     REPLICATION 448:
     WARNING:  THE LATENT VARIABLE COVARIANCE MATRIX (PSI) IS NOT POSITIVE
     DEFINITE.  THIS COULD INDICATE A NEGATIVE VARIANCE/RESIDUAL VARIANCE FOR A
     LATENT VARIABLE, A CORRELATION GREATER OR EQUAL TO ONE BETWEEN TWO LATENT
     VARIABLES, OR A LINEAR DEPENDENCY AMONG MORE THAN TWO LATENT VARIABLES.
     CHECK THE TECH4 OUTPUT FOR MORE INFORMATION.
     PROBLEM INVOLVING VARIABLE RMIPIP17.


     REPLICATION 449:
     WARNING:  THE LATENT VARIABLE COVARIANCE MATRIX (PSI) IS NOT POSITIVE
     DEFINITE.  THIS COULD INDICATE A NEGATIVE VARIANCE/RESIDUAL VARIANCE FOR A
     LATENT VARIABLE, A CORRELATION GREATER OR EQUAL TO ONE BETWEEN TWO LATENT
     VARIABLES, OR A LINEAR DEPENDENCY AMONG MORE THAN TWO LATENT VARIABLES.
     CHECK THE TECH4 OUTPUT FOR MORE INFORMATION.
     PROBLEM INVOLVING VARIABLE RMIPIP20.


     REPLICATION 450:
     WARNING:  THE LATENT VARIABLE COVARIANCE MATRIX (PSI) IS NOT POSITIVE
     DEFINITE.  THIS COULD INDICATE A NEGATIVE VARIANCE/RESIDUAL VARIANCE FOR A
     LATENT VARIABLE, A CORRELATION GREATER OR EQUAL TO ONE BETWEEN TWO LATENT
     VARIABLES, OR A LINEAR DEPENDENCY AMONG MORE THAN TWO LATENT VARIABLES.
     CHECK THE TECH4 OUTPUT FOR MORE INFORMATION.
     PROBLEM INVOLVING VARIABLE RMIPIP16.


     REPLICATION 451:

     THE STANDARD ERRORS OF THE MODEL PARAMETER ESTIMATES COULD NOT BE
     COMPUTED.  THE MODEL MAY NOT BE IDENTIFIED.  CHECK YOUR MODEL.
     PROBLEM INVOLVING THE FOLLOWING PARAMETER:
     Parameter 93, RMIPIP9

     THE CONDITION NUMBER IS       0.314D-11.

     REPLICATION 453:
     WARNING:  THE LATENT VARIABLE COVARIANCE MATRIX (PSI) IS NOT POSITIVE
     DEFINITE.  THIS COULD INDICATE A NEGATIVE VARIANCE/RESIDUAL VARIANCE FOR A
     LATENT VARIABLE, A CORRELATION GREATER OR EQUAL TO ONE BETWEEN TWO LATENT
     VARIABLES, OR A LINEAR DEPENDENCY AMONG MORE THAN TWO LATENT VARIABLES.
     CHECK THE TECH4 OUTPUT FOR MORE INFORMATION.
     PROBLEM INVOLVING VARIABLE RMIPIP18.


     REPLICATION 454:

     NO CONVERGENCE.  NUMBER OF ITERATIONS EXCEEDED.

     REPLICATION 455:
     WARNING:  THE LATENT VARIABLE COVARIANCE MATRIX (PSI) IS NOT POSITIVE
     DEFINITE.  THIS COULD INDICATE A NEGATIVE VARIANCE/RESIDUAL VARIANCE FOR A
     LATENT VARIABLE, A CORRELATION GREATER OR EQUAL TO ONE BETWEEN TWO LATENT
     VARIABLES, OR A LINEAR DEPENDENCY AMONG MORE THAN TWO LATENT VARIABLES.
     CHECK THE TECH4 OUTPUT FOR MORE INFORMATION.
     PROBLEM INVOLVING VARIABLE RMIPIP9.


     REPLICATION 456:
     WARNING:  THE LATENT VARIABLE COVARIANCE MATRIX (PSI) IS NOT POSITIVE
     DEFINITE.  THIS COULD INDICATE A NEGATIVE VARIANCE/RESIDUAL VARIANCE FOR A
     LATENT VARIABLE, A CORRELATION GREATER OR EQUAL TO ONE BETWEEN TWO LATENT
     VARIABLES, OR A LINEAR DEPENDENCY AMONG MORE THAN TWO LATENT VARIABLES.
     CHECK THE TECH4 OUTPUT FOR MORE INFORMATION.
     PROBLEM INVOLVING VARIABLE RMIPIP18.


     REPLICATION 457:

     NO CONVERGENCE.  NUMBER OF ITERATIONS EXCEEDED.

     REPLICATION 458:
     WARNING:  THE LATENT VARIABLE COVARIANCE MATRIX (PSI) IS NOT POSITIVE
     DEFINITE.  THIS COULD INDICATE A NEGATIVE VARIANCE/RESIDUAL VARIANCE FOR A
     LATENT VARIABLE, A CORRELATION GREATER OR EQUAL TO ONE BETWEEN TWO LATENT
     VARIABLES, OR A LINEAR DEPENDENCY AMONG MORE THAN TWO LATENT VARIABLES.
     CHECK THE TECH4 OUTPUT FOR MORE INFORMATION.
     PROBLEM INVOLVING VARIABLE RMIPIP6.


     REPLICATION 459:

     NO CONVERGENCE.  NUMBER OF ITERATIONS EXCEEDED.

     REPLICATION 460:

     NO CONVERGENCE.  NUMBER OF ITERATIONS EXCEEDED.

     REPLICATION 461:
     WARNING:  THE LATENT VARIABLE COVARIANCE MATRIX (PSI) IS NOT POSITIVE
     DEFINITE.  THIS COULD INDICATE A NEGATIVE VARIANCE/RESIDUAL VARIANCE FOR A
     LATENT VARIABLE, A CORRELATION GREATER OR EQUAL TO ONE BETWEEN TWO LATENT
     VARIABLES, OR A LINEAR DEPENDENCY AMONG MORE THAN TWO LATENT VARIABLES.
     CHECK THE TECH4 OUTPUT FOR MORE INFORMATION.
     PROBLEM INVOLVING VARIABLE RMIPIP10.


     REPLICATION 463:
     WARNING:  THE LATENT VARIABLE COVARIANCE MATRIX (PSI) IS NOT POSITIVE
     DEFINITE.  THIS COULD INDICATE A NEGATIVE VARIANCE/RESIDUAL VARIANCE FOR A
     LATENT VARIABLE, A CORRELATION GREATER OR EQUAL TO ONE BETWEEN TWO LATENT
     VARIABLES, OR A LINEAR DEPENDENCY AMONG MORE THAN TWO LATENT VARIABLES.
     CHECK THE TECH4 OUTPUT FOR MORE INFORMATION.
     PROBLEM INVOLVING VARIABLE RMIPIP9.


     REPLICATION 464:

     NO CONVERGENCE.  NUMBER OF ITERATIONS EXCEEDED.

     REPLICATION 465:
     WARNING:  THE LATENT VARIABLE COVARIANCE MATRIX (PSI) IS NOT POSITIVE
     DEFINITE.  THIS COULD INDICATE A NEGATIVE VARIANCE/RESIDUAL VARIANCE FOR A
     LATENT VARIABLE, A CORRELATION GREATER OR EQUAL TO ONE BETWEEN TWO LATENT
     VARIABLES, OR A LINEAR DEPENDENCY AMONG MORE THAN TWO LATENT VARIABLES.
     CHECK THE TECH4 OUTPUT FOR MORE INFORMATION.
     PROBLEM INVOLVING VARIABLE RMIPIP9.


     REPLICATION 466:
     WARNING:  THE LATENT VARIABLE COVARIANCE MATRIX (PSI) IS NOT POSITIVE
     DEFINITE.  THIS COULD INDICATE A NEGATIVE VARIANCE/RESIDUAL VARIANCE FOR A
     LATENT VARIABLE, A CORRELATION GREATER OR EQUAL TO ONE BETWEEN TWO LATENT
     VARIABLES, OR A LINEAR DEPENDENCY AMONG MORE THAN TWO LATENT VARIABLES.
     CHECK THE TECH4 OUTPUT FOR MORE INFORMATION.
     PROBLEM INVOLVING VARIABLE RMIPIP17.


     REPLICATION 467:
     WARNING:  THE LATENT VARIABLE COVARIANCE MATRIX (PSI) IS NOT POSITIVE
     DEFINITE.  THIS COULD INDICATE A NEGATIVE VARIANCE/RESIDUAL VARIANCE FOR A
     LATENT VARIABLE, A CORRELATION GREATER OR EQUAL TO ONE BETWEEN TWO LATENT
     VARIABLES, OR A LINEAR DEPENDENCY AMONG MORE THAN TWO LATENT VARIABLES.
     CHECK THE TECH4 OUTPUT FOR MORE INFORMATION.
     PROBLEM INVOLVING VARIABLE RMIPIP7.


     REPLICATION 468:
     WARNING:  THE LATENT VARIABLE COVARIANCE MATRIX (PSI) IS NOT POSITIVE
     DEFINITE.  THIS COULD INDICATE A NEGATIVE VARIANCE/RESIDUAL VARIANCE FOR A
     LATENT VARIABLE, A CORRELATION GREATER OR EQUAL TO ONE BETWEEN TWO LATENT
     VARIABLES, OR A LINEAR DEPENDENCY AMONG MORE THAN TWO LATENT VARIABLES.
     CHECK THE TECH4 OUTPUT FOR MORE INFORMATION.
     PROBLEM INVOLVING VARIABLE RMIPIP8.


     REPLICATION 469:
     WARNING:  THE LATENT VARIABLE COVARIANCE MATRIX (PSI) IS NOT POSITIVE
     DEFINITE.  THIS COULD INDICATE A NEGATIVE VARIANCE/RESIDUAL VARIANCE FOR A
     LATENT VARIABLE, A CORRELATION GREATER OR EQUAL TO ONE BETWEEN TWO LATENT
     VARIABLES, OR A LINEAR DEPENDENCY AMONG MORE THAN TWO LATENT VARIABLES.
     CHECK THE TECH4 OUTPUT FOR MORE INFORMATION.
     PROBLEM INVOLVING VARIABLE RMIPIP6.


     REPLICATION 470:
     WARNING:  THE LATENT VARIABLE COVARIANCE MATRIX (PSI) IS NOT POSITIVE
     DEFINITE.  THIS COULD INDICATE A NEGATIVE VARIANCE/RESIDUAL VARIANCE FOR A
     LATENT VARIABLE, A CORRELATION GREATER OR EQUAL TO ONE BETWEEN TWO LATENT
     VARIABLES, OR A LINEAR DEPENDENCY AMONG MORE THAN TWO LATENT VARIABLES.
     CHECK THE TECH4 OUTPUT FOR MORE INFORMATION.
     PROBLEM INVOLVING VARIABLE RMIPIP16.


     REPLICATION 472:

     NO CONVERGENCE.  NUMBER OF ITERATIONS EXCEEDED.

     REPLICATION 473:

     THE STANDARD ERRORS OF THE MODEL PARAMETER ESTIMATES COULD NOT BE
     COMPUTED.  THE MODEL MAY NOT BE IDENTIFIED.  CHECK YOUR MODEL.
     PROBLEM INVOLVING THE FOLLOWING PARAMETER:
     Parameter 101, RMIPIP17

     THE CONDITION NUMBER IS       0.184D-10.

     REPLICATION 474:
     WARNING:  THE LATENT VARIABLE COVARIANCE MATRIX (PSI) IS NOT POSITIVE
     DEFINITE.  THIS COULD INDICATE A NEGATIVE VARIANCE/RESIDUAL VARIANCE FOR A
     LATENT VARIABLE, A CORRELATION GREATER OR EQUAL TO ONE BETWEEN TWO LATENT
     VARIABLES, OR A LINEAR DEPENDENCY AMONG MORE THAN TWO LATENT VARIABLES.
     CHECK THE TECH4 OUTPUT FOR MORE INFORMATION.
     PROBLEM INVOLVING VARIABLE RMIPIP16.


     REPLICATION 475:
     WARNING:  THE LATENT VARIABLE COVARIANCE MATRIX (PSI) IS NOT POSITIVE
     DEFINITE.  THIS COULD INDICATE A NEGATIVE VARIANCE/RESIDUAL VARIANCE FOR A
     LATENT VARIABLE, A CORRELATION GREATER OR EQUAL TO ONE BETWEEN TWO LATENT
     VARIABLES, OR A LINEAR DEPENDENCY AMONG MORE THAN TWO LATENT VARIABLES.
     CHECK THE TECH4 OUTPUT FOR MORE INFORMATION.
     PROBLEM INVOLVING VARIABLE RMIPIP16.


     REPLICATION 476:
     WARNING:  THE LATENT VARIABLE COVARIANCE MATRIX (PSI) IS NOT POSITIVE
     DEFINITE.  THIS COULD INDICATE A NEGATIVE VARIANCE/RESIDUAL VARIANCE FOR A
     LATENT VARIABLE, A CORRELATION GREATER OR EQUAL TO ONE BETWEEN TWO LATENT
     VARIABLES, OR A LINEAR DEPENDENCY AMONG MORE THAN TWO LATENT VARIABLES.
     CHECK THE TECH4 OUTPUT FOR MORE INFORMATION.
     PROBLEM INVOLVING VARIABLE RMIPIP9.


     REPLICATION 478:
     WARNING:  THE LATENT VARIABLE COVARIANCE MATRIX (PSI) IS NOT POSITIVE
     DEFINITE.  THIS COULD INDICATE A NEGATIVE VARIANCE/RESIDUAL VARIANCE FOR A
     LATENT VARIABLE, A CORRELATION GREATER OR EQUAL TO ONE BETWEEN TWO LATENT
     VARIABLES, OR A LINEAR DEPENDENCY AMONG MORE THAN TWO LATENT VARIABLES.
     CHECK THE TECH4 OUTPUT FOR MORE INFORMATION.
     PROBLEM INVOLVING VARIABLE RMIPIP9.


     REPLICATION 479:

     NO CONVERGENCE.  NUMBER OF ITERATIONS EXCEEDED.

     REPLICATION 480:
     WARNING:  THE LATENT VARIABLE COVARIANCE MATRIX (PSI) IS NOT POSITIVE
     DEFINITE.  THIS COULD INDICATE A NEGATIVE VARIANCE/RESIDUAL VARIANCE FOR A
     LATENT VARIABLE, A CORRELATION GREATER OR EQUAL TO ONE BETWEEN TWO LATENT
     VARIABLES, OR A LINEAR DEPENDENCY AMONG MORE THAN TWO LATENT VARIABLES.
     CHECK THE TECH4 OUTPUT FOR MORE INFORMATION.
     PROBLEM INVOLVING VARIABLE RMIPIP6.


     REPLICATION 481:

     NO CONVERGENCE.  NUMBER OF ITERATIONS EXCEEDED.

     REPLICATION 482:
     WARNING:  THE LATENT VARIABLE COVARIANCE MATRIX (PSI) IS NOT POSITIVE
     DEFINITE.  THIS COULD INDICATE A NEGATIVE VARIANCE/RESIDUAL VARIANCE FOR A
     LATENT VARIABLE, A CORRELATION GREATER OR EQUAL TO ONE BETWEEN TWO LATENT
     VARIABLES, OR A LINEAR DEPENDENCY AMONG MORE THAN TWO LATENT VARIABLES.
     CHECK THE TECH4 OUTPUT FOR MORE INFORMATION.
     PROBLEM INVOLVING VARIABLE RMIPIP9.


     REPLICATION 483:
     WARNING:  THE LATENT VARIABLE COVARIANCE MATRIX (PSI) IS NOT POSITIVE
     DEFINITE.  THIS COULD INDICATE A NEGATIVE VARIANCE/RESIDUAL VARIANCE FOR A
     LATENT VARIABLE, A CORRELATION GREATER OR EQUAL TO ONE BETWEEN TWO LATENT
     VARIABLES, OR A LINEAR DEPENDENCY AMONG MORE THAN TWO LATENT VARIABLES.
     CHECK THE TECH4 OUTPUT FOR MORE INFORMATION.
     PROBLEM INVOLVING VARIABLE RMIPIP9.


     REPLICATION 485:
     WARNING:  THE LATENT VARIABLE COVARIANCE MATRIX (PSI) IS NOT POSITIVE
     DEFINITE.  THIS COULD INDICATE A NEGATIVE VARIANCE/RESIDUAL VARIANCE FOR A
     LATENT VARIABLE, A CORRELATION GREATER OR EQUAL TO ONE BETWEEN TWO LATENT
     VARIABLES, OR A LINEAR DEPENDENCY AMONG MORE THAN TWO LATENT VARIABLES.
     CHECK THE TECH4 OUTPUT FOR MORE INFORMATION.
     PROBLEM INVOLVING VARIABLE RMIPIP7.


     REPLICATION 486:
     WARNING:  THE LATENT VARIABLE COVARIANCE MATRIX (PSI) IS NOT POSITIVE
     DEFINITE.  THIS COULD INDICATE A NEGATIVE VARIANCE/RESIDUAL VARIANCE FOR A
     LATENT VARIABLE, A CORRELATION GREATER OR EQUAL TO ONE BETWEEN TWO LATENT
     VARIABLES, OR A LINEAR DEPENDENCY AMONG MORE THAN TWO LATENT VARIABLES.
     CHECK THE TECH4 OUTPUT FOR MORE INFORMATION.
     PROBLEM INVOLVING VARIABLE RMIPIP16.


     REPLICATION 488:

     NO CONVERGENCE.  NUMBER OF ITERATIONS EXCEEDED.

     REPLICATION 489:
     WARNING:  THE LATENT VARIABLE COVARIANCE MATRIX (PSI) IS NOT POSITIVE
     DEFINITE.  THIS COULD INDICATE A NEGATIVE VARIANCE/RESIDUAL VARIANCE FOR A
     LATENT VARIABLE, A CORRELATION GREATER OR EQUAL TO ONE BETWEEN TWO LATENT
     VARIABLES, OR A LINEAR DEPENDENCY AMONG MORE THAN TWO LATENT VARIABLES.
     CHECK THE TECH4 OUTPUT FOR MORE INFORMATION.
     PROBLEM INVOLVING VARIABLE RMIPIP16.


     REPLICATION 490:

     NO CONVERGENCE.  NUMBER OF ITERATIONS EXCEEDED.

     REPLICATION 492:
     WARNING:  THE LATENT VARIABLE COVARIANCE MATRIX (PSI) IS NOT POSITIVE
     DEFINITE.  THIS COULD INDICATE A NEGATIVE VARIANCE/RESIDUAL VARIANCE FOR A
     LATENT VARIABLE, A CORRELATION GREATER OR EQUAL TO ONE BETWEEN TWO LATENT
     VARIABLES, OR A LINEAR DEPENDENCY AMONG MORE THAN TWO LATENT VARIABLES.
     CHECK THE TECH4 OUTPUT FOR MORE INFORMATION.
     PROBLEM INVOLVING VARIABLE RMIPIP9.


     REPLICATION 493:
     WARNING:  THE LATENT VARIABLE COVARIANCE MATRIX (PSI) IS NOT POSITIVE
     DEFINITE.  THIS COULD INDICATE A NEGATIVE VARIANCE/RESIDUAL VARIANCE FOR A
     LATENT VARIABLE, A CORRELATION GREATER OR EQUAL TO ONE BETWEEN TWO LATENT
     VARIABLES, OR A LINEAR DEPENDENCY AMONG MORE THAN TWO LATENT VARIABLES.
     CHECK THE TECH4 OUTPUT FOR MORE INFORMATION.
     PROBLEM INVOLVING VARIABLE RMIPIP7.


     REPLICATION 495:
     WARNING:  THE LATENT VARIABLE COVARIANCE MATRIX (PSI) IS NOT POSITIVE
     DEFINITE.  THIS COULD INDICATE A NEGATIVE VARIANCE/RESIDUAL VARIANCE FOR A
     LATENT VARIABLE, A CORRELATION GREATER OR EQUAL TO ONE BETWEEN TWO LATENT
     VARIABLES, OR A LINEAR DEPENDENCY AMONG MORE THAN TWO LATENT VARIABLES.
     CHECK THE TECH4 OUTPUT FOR MORE INFORMATION.
     PROBLEM INVOLVING VARIABLE RMIPIP9.


     REPLICATION 499:
     WARNING:  THE LATENT VARIABLE COVARIANCE MATRIX (PSI) IS NOT POSITIVE
     DEFINITE.  THIS COULD INDICATE A NEGATIVE VARIANCE/RESIDUAL VARIANCE FOR A
     LATENT VARIABLE, A CORRELATION GREATER OR EQUAL TO ONE BETWEEN TWO LATENT
     VARIABLES, OR A LINEAR DEPENDENCY AMONG MORE THAN TWO LATENT VARIABLES.
     CHECK THE TECH4 OUTPUT FOR MORE INFORMATION.
     PROBLEM INVOLVING VARIABLE RMIPIP8.


     REPLICATION 500:
     WARNING:  THE LATENT VARIABLE COVARIANCE MATRIX (PSI) IS NOT POSITIVE
     DEFINITE.  THIS COULD INDICATE A NEGATIVE VARIANCE/RESIDUAL VARIANCE FOR A
     LATENT VARIABLE, A CORRELATION GREATER OR EQUAL TO ONE BETWEEN TWO LATENT
     VARIABLES, OR A LINEAR DEPENDENCY AMONG MORE THAN TWO LATENT VARIABLES.
     CHECK THE TECH4 OUTPUT FOR MORE INFORMATION.
     PROBLEM INVOLVING VARIABLE RMIPIP17.


     REPLICATION 501:
     WARNING:  THE LATENT VARIABLE COVARIANCE MATRIX (PSI) IS NOT POSITIVE
     DEFINITE.  THIS COULD INDICATE A NEGATIVE VARIANCE/RESIDUAL VARIANCE FOR A
     LATENT VARIABLE, A CORRELATION GREATER OR EQUAL TO ONE BETWEEN TWO LATENT
     VARIABLES, OR A LINEAR DEPENDENCY AMONG MORE THAN TWO LATENT VARIABLES.
     CHECK THE TECH4 OUTPUT FOR MORE INFORMATION.
     PROBLEM INVOLVING VARIABLE RMIPIP18.


     REPLICATION 502:

     NO CONVERGENCE.  NUMBER OF ITERATIONS EXCEEDED.

     REPLICATION 503:
     WARNING:  THE LATENT VARIABLE COVARIANCE MATRIX (PSI) IS NOT POSITIVE
     DEFINITE.  THIS COULD INDICATE A NEGATIVE VARIANCE/RESIDUAL VARIANCE FOR A
     LATENT VARIABLE, A CORRELATION GREATER OR EQUAL TO ONE BETWEEN TWO LATENT
     VARIABLES, OR A LINEAR DEPENDENCY AMONG MORE THAN TWO LATENT VARIABLES.
     CHECK THE TECH4 OUTPUT FOR MORE INFORMATION.
     PROBLEM INVOLVING VARIABLE RMIPIP17.


     REPLICATION 504:
     WARNING:  THE LATENT VARIABLE COVARIANCE MATRIX (PSI) IS NOT POSITIVE
     DEFINITE.  THIS COULD INDICATE A NEGATIVE VARIANCE/RESIDUAL VARIANCE FOR A
     LATENT VARIABLE, A CORRELATION GREATER OR EQUAL TO ONE BETWEEN TWO LATENT
     VARIABLES, OR A LINEAR DEPENDENCY AMONG MORE THAN TWO LATENT VARIABLES.
     CHECK THE TECH4 OUTPUT FOR MORE INFORMATION.
     PROBLEM INVOLVING VARIABLE RMIPIP6.


     REPLICATION 505:
     WARNING:  THE LATENT VARIABLE COVARIANCE MATRIX (PSI) IS NOT POSITIVE
     DEFINITE.  THIS COULD INDICATE A NEGATIVE VARIANCE/RESIDUAL VARIANCE FOR A
     LATENT VARIABLE, A CORRELATION GREATER OR EQUAL TO ONE BETWEEN TWO LATENT
     VARIABLES, OR A LINEAR DEPENDENCY AMONG MORE THAN TWO LATENT VARIABLES.
     CHECK THE TECH4 OUTPUT FOR MORE INFORMATION.
     PROBLEM INVOLVING VARIABLE RMIPIP17.


     REPLICATION 506:
     WARNING:  THE LATENT VARIABLE COVARIANCE MATRIX (PSI) IS NOT POSITIVE
     DEFINITE.  THIS COULD INDICATE A NEGATIVE VARIANCE/RESIDUAL VARIANCE FOR A
     LATENT VARIABLE, A CORRELATION GREATER OR EQUAL TO ONE BETWEEN TWO LATENT
     VARIABLES, OR A LINEAR DEPENDENCY AMONG MORE THAN TWO LATENT VARIABLES.
     CHECK THE TECH4 OUTPUT FOR MORE INFORMATION.
     PROBLEM INVOLVING VARIABLE RMIPIP7.


     REPLICATION 507:

     NO CONVERGENCE.  NUMBER OF ITERATIONS EXCEEDED.

     REPLICATION 508:
     WARNING:  THE LATENT VARIABLE COVARIANCE MATRIX (PSI) IS NOT POSITIVE
     DEFINITE.  THIS COULD INDICATE A NEGATIVE VARIANCE/RESIDUAL VARIANCE FOR A
     LATENT VARIABLE, A CORRELATION GREATER OR EQUAL TO ONE BETWEEN TWO LATENT
     VARIABLES, OR A LINEAR DEPENDENCY AMONG MORE THAN TWO LATENT VARIABLES.
     CHECK THE TECH4 OUTPUT FOR MORE INFORMATION.
     PROBLEM INVOLVING VARIABLE RMIPIP8.


     REPLICATION 509:
     WARNING:  THE LATENT VARIABLE COVARIANCE MATRIX (PSI) IS NOT POSITIVE
     DEFINITE.  THIS COULD INDICATE A NEGATIVE VARIANCE/RESIDUAL VARIANCE FOR A
     LATENT VARIABLE, A CORRELATION GREATER OR EQUAL TO ONE BETWEEN TWO LATENT
     VARIABLES, OR A LINEAR DEPENDENCY AMONG MORE THAN TWO LATENT VARIABLES.
     CHECK THE TECH4 OUTPUT FOR MORE INFORMATION.
     PROBLEM INVOLVING VARIABLE RMIPIP19.


     REPLICATION 510:
     WARNING:  THE LATENT VARIABLE COVARIANCE MATRIX (PSI) IS NOT POSITIVE
     DEFINITE.  THIS COULD INDICATE A NEGATIVE VARIANCE/RESIDUAL VARIANCE FOR A
     LATENT VARIABLE, A CORRELATION GREATER OR EQUAL TO ONE BETWEEN TWO LATENT
     VARIABLES, OR A LINEAR DEPENDENCY AMONG MORE THAN TWO LATENT VARIABLES.
     CHECK THE TECH4 OUTPUT FOR MORE INFORMATION.
     PROBLEM INVOLVING VARIABLE RMIPIP10.


     REPLICATION 511:
     WARNING:  THE LATENT VARIABLE COVARIANCE MATRIX (PSI) IS NOT POSITIVE
     DEFINITE.  THIS COULD INDICATE A NEGATIVE VARIANCE/RESIDUAL VARIANCE FOR A
     LATENT VARIABLE, A CORRELATION GREATER OR EQUAL TO ONE BETWEEN TWO LATENT
     VARIABLES, OR A LINEAR DEPENDENCY AMONG MORE THAN TWO LATENT VARIABLES.
     CHECK THE TECH4 OUTPUT FOR MORE INFORMATION.
     PROBLEM INVOLVING VARIABLE RMIPIP10.


     REPLICATION 512:

     NO CONVERGENCE.  NUMBER OF ITERATIONS EXCEEDED.

     REPLICATION 513:
     WARNING:  THE LATENT VARIABLE COVARIANCE MATRIX (PSI) IS NOT POSITIVE
     DEFINITE.  THIS COULD INDICATE A NEGATIVE VARIANCE/RESIDUAL VARIANCE FOR A
     LATENT VARIABLE, A CORRELATION GREATER OR EQUAL TO ONE BETWEEN TWO LATENT
     VARIABLES, OR A LINEAR DEPENDENCY AMONG MORE THAN TWO LATENT VARIABLES.
     CHECK THE TECH4 OUTPUT FOR MORE INFORMATION.
     PROBLEM INVOLVING VARIABLE RMIPIP18.


     REPLICATION 515:
     WARNING:  THE LATENT VARIABLE COVARIANCE MATRIX (PSI) IS NOT POSITIVE
     DEFINITE.  THIS COULD INDICATE A NEGATIVE VARIANCE/RESIDUAL VARIANCE FOR A
     LATENT VARIABLE, A CORRELATION GREATER OR EQUAL TO ONE BETWEEN TWO LATENT
     VARIABLES, OR A LINEAR DEPENDENCY AMONG MORE THAN TWO LATENT VARIABLES.
     CHECK THE TECH4 OUTPUT FOR MORE INFORMATION.
     PROBLEM INVOLVING VARIABLE RMIPIP10.


     REPLICATION 516:

     THE STANDARD ERRORS OF THE MODEL PARAMETER ESTIMATES COULD NOT BE
     COMPUTED.  THE MODEL MAY NOT BE IDENTIFIED.  CHECK YOUR MODEL.
     PROBLEM INVOLVING THE FOLLOWING PARAMETER:
     Parameter 103, RMIPIP19

     THE CONDITION NUMBER IS       0.296D-10.

     REPLICATION 518:

     NO CONVERGENCE.  NUMBER OF ITERATIONS EXCEEDED.

     REPLICATION 519:

     NO CONVERGENCE.  NUMBER OF ITERATIONS EXCEEDED.

     REPLICATION 520:
     WARNING:  THE LATENT VARIABLE COVARIANCE MATRIX (PSI) IS NOT POSITIVE
     DEFINITE.  THIS COULD INDICATE A NEGATIVE VARIANCE/RESIDUAL VARIANCE FOR A
     LATENT VARIABLE, A CORRELATION GREATER OR EQUAL TO ONE BETWEEN TWO LATENT
     VARIABLES, OR A LINEAR DEPENDENCY AMONG MORE THAN TWO LATENT VARIABLES.
     CHECK THE TECH4 OUTPUT FOR MORE INFORMATION.
     PROBLEM INVOLVING VARIABLE RMIPIP6.


     REPLICATION 522:

     NO CONVERGENCE.  NUMBER OF ITERATIONS EXCEEDED.

     REPLICATION 523:

     THE STANDARD ERRORS OF THE MODEL PARAMETER ESTIMATES COULD NOT BE
     COMPUTED.  THE MODEL MAY NOT BE IDENTIFIED.  CHECK YOUR MODEL.
     PROBLEM INVOLVING THE FOLLOWING PARAMETER:
     Parameter 93, RMIPIP9

     THE CONDITION NUMBER IS       0.140D-10.

     REPLICATION 524:

     NO CONVERGENCE.  NUMBER OF ITERATIONS EXCEEDED.

     REPLICATION 525:

     NO CONVERGENCE.  NUMBER OF ITERATIONS EXCEEDED.

     REPLICATION 526:
     WARNING:  THE LATENT VARIABLE COVARIANCE MATRIX (PSI) IS NOT POSITIVE
     DEFINITE.  THIS COULD INDICATE A NEGATIVE VARIANCE/RESIDUAL VARIANCE FOR A
     LATENT VARIABLE, A CORRELATION GREATER OR EQUAL TO ONE BETWEEN TWO LATENT
     VARIABLES, OR A LINEAR DEPENDENCY AMONG MORE THAN TWO LATENT VARIABLES.
     CHECK THE TECH4 OUTPUT FOR MORE INFORMATION.
     PROBLEM INVOLVING VARIABLE RMIPIP20.


     REPLICATION 527:

     NO CONVERGENCE.  NUMBER OF ITERATIONS EXCEEDED.

     REPLICATION 528:

     NO CONVERGENCE.  NUMBER OF ITERATIONS EXCEEDED.

     REPLICATION 531:
     WARNING:  THE LATENT VARIABLE COVARIANCE MATRIX (PSI) IS NOT POSITIVE
     DEFINITE.  THIS COULD INDICATE A NEGATIVE VARIANCE/RESIDUAL VARIANCE FOR A
     LATENT VARIABLE, A CORRELATION GREATER OR EQUAL TO ONE BETWEEN TWO LATENT
     VARIABLES, OR A LINEAR DEPENDENCY AMONG MORE THAN TWO LATENT VARIABLES.
     CHECK THE TECH4 OUTPUT FOR MORE INFORMATION.
     PROBLEM INVOLVING VARIABLE RMIPIP6.


     REPLICATION 532:
     WARNING:  THE LATENT VARIABLE COVARIANCE MATRIX (PSI) IS NOT POSITIVE
     DEFINITE.  THIS COULD INDICATE A NEGATIVE VARIANCE/RESIDUAL VARIANCE FOR A
     LATENT VARIABLE, A CORRELATION GREATER OR EQUAL TO ONE BETWEEN TWO LATENT
     VARIABLES, OR A LINEAR DEPENDENCY AMONG MORE THAN TWO LATENT VARIABLES.
     CHECK THE TECH4 OUTPUT FOR MORE INFORMATION.
     PROBLEM INVOLVING VARIABLE RMIPIP10.


     REPLICATION 533:

     NO CONVERGENCE.  NUMBER OF ITERATIONS EXCEEDED.

     REPLICATION 534:

     THE STANDARD ERRORS OF THE MODEL PARAMETER ESTIMATES COULD NOT BE
     COMPUTED.  THE MODEL MAY NOT BE IDENTIFIED.  CHECK YOUR MODEL.
     PROBLEM INVOLVING THE FOLLOWING PARAMETER:
     Parameter 95, RMIPIP11

     THE CONDITION NUMBER IS       0.227D-10.

     REPLICATION 537:

     THE STANDARD ERRORS OF THE MODEL PARAMETER ESTIMATES COULD NOT BE
     COMPUTED.  THE MODEL MAY NOT BE IDENTIFIED.  CHECK YOUR MODEL.
     PROBLEM INVOLVING THE FOLLOWING PARAMETER:
     Parameter 91, RMIPIP7

     THE CONDITION NUMBER IS       0.157D-10.

     REPLICATION 538:
     WARNING:  THE LATENT VARIABLE COVARIANCE MATRIX (PSI) IS NOT POSITIVE
     DEFINITE.  THIS COULD INDICATE A NEGATIVE VARIANCE/RESIDUAL VARIANCE FOR A
     LATENT VARIABLE, A CORRELATION GREATER OR EQUAL TO ONE BETWEEN TWO LATENT
     VARIABLES, OR A LINEAR DEPENDENCY AMONG MORE THAN TWO LATENT VARIABLES.
     CHECK THE TECH4 OUTPUT FOR MORE INFORMATION.
     PROBLEM INVOLVING VARIABLE RMIPIP9.


     REPLICATION 539:
     WARNING:  THE LATENT VARIABLE COVARIANCE MATRIX (PSI) IS NOT POSITIVE
     DEFINITE.  THIS COULD INDICATE A NEGATIVE VARIANCE/RESIDUAL VARIANCE FOR A
     LATENT VARIABLE, A CORRELATION GREATER OR EQUAL TO ONE BETWEEN TWO LATENT
     VARIABLES, OR A LINEAR DEPENDENCY AMONG MORE THAN TWO LATENT VARIABLES.
     CHECK THE TECH4 OUTPUT FOR MORE INFORMATION.
     PROBLEM INVOLVING VARIABLE RMIPIP8.


     REPLICATION 540:
     WARNING:  THE LATENT VARIABLE COVARIANCE MATRIX (PSI) IS NOT POSITIVE
     DEFINITE.  THIS COULD INDICATE A NEGATIVE VARIANCE/RESIDUAL VARIANCE FOR A
     LATENT VARIABLE, A CORRELATION GREATER OR EQUAL TO ONE BETWEEN TWO LATENT
     VARIABLES, OR A LINEAR DEPENDENCY AMONG MORE THAN TWO LATENT VARIABLES.
     CHECK THE TECH4 OUTPUT FOR MORE INFORMATION.
     PROBLEM INVOLVING VARIABLE RMIPIP20.


     REPLICATION 542:

     NO CONVERGENCE.  NUMBER OF ITERATIONS EXCEEDED.

     REPLICATION 543:

     NO CONVERGENCE.  NUMBER OF ITERATIONS EXCEEDED.

     REPLICATION 544:
     WARNING:  THE LATENT VARIABLE COVARIANCE MATRIX (PSI) IS NOT POSITIVE
     DEFINITE.  THIS COULD INDICATE A NEGATIVE VARIANCE/RESIDUAL VARIANCE FOR A
     LATENT VARIABLE, A CORRELATION GREATER OR EQUAL TO ONE BETWEEN TWO LATENT
     VARIABLES, OR A LINEAR DEPENDENCY AMONG MORE THAN TWO LATENT VARIABLES.
     CHECK THE TECH4 OUTPUT FOR MORE INFORMATION.
     PROBLEM INVOLVING VARIABLE RMIPIP19.


     REPLICATION 545:

     NO CONVERGENCE.  NUMBER OF ITERATIONS EXCEEDED.

     REPLICATION 546:
     WARNING:  THE LATENT VARIABLE COVARIANCE MATRIX (PSI) IS NOT POSITIVE
     DEFINITE.  THIS COULD INDICATE A NEGATIVE VARIANCE/RESIDUAL VARIANCE FOR A
     LATENT VARIABLE, A CORRELATION GREATER OR EQUAL TO ONE BETWEEN TWO LATENT
     VARIABLES, OR A LINEAR DEPENDENCY AMONG MORE THAN TWO LATENT VARIABLES.
     CHECK THE TECH4 OUTPUT FOR MORE INFORMATION.
     PROBLEM INVOLVING VARIABLE RMIPIP10.


     REPLICATION 549:

     NO CONVERGENCE.  NUMBER OF ITERATIONS EXCEEDED.

     REPLICATION 550:
     WARNING:  THE LATENT VARIABLE COVARIANCE MATRIX (PSI) IS NOT POSITIVE
     DEFINITE.  THIS COULD INDICATE A NEGATIVE VARIANCE/RESIDUAL VARIANCE FOR A
     LATENT VARIABLE, A CORRELATION GREATER OR EQUAL TO ONE BETWEEN TWO LATENT
     VARIABLES, OR A LINEAR DEPENDENCY AMONG MORE THAN TWO LATENT VARIABLES.
     CHECK THE TECH4 OUTPUT FOR MORE INFORMATION.
     PROBLEM INVOLVING VARIABLE RMIPIP20.


     REPLICATION 551:
     WARNING:  THE LATENT VARIABLE COVARIANCE MATRIX (PSI) IS NOT POSITIVE
     DEFINITE.  THIS COULD INDICATE A NEGATIVE VARIANCE/RESIDUAL VARIANCE FOR A
     LATENT VARIABLE, A CORRELATION GREATER OR EQUAL TO ONE BETWEEN TWO LATENT
     VARIABLES, OR A LINEAR DEPENDENCY AMONG MORE THAN TWO LATENT VARIABLES.
     CHECK THE TECH4 OUTPUT FOR MORE INFORMATION.
     PROBLEM INVOLVING VARIABLE RMIPIP7.


     REPLICATION 552:
     WARNING:  THE LATENT VARIABLE COVARIANCE MATRIX (PSI) IS NOT POSITIVE
     DEFINITE.  THIS COULD INDICATE A NEGATIVE VARIANCE/RESIDUAL VARIANCE FOR A
     LATENT VARIABLE, A CORRELATION GREATER OR EQUAL TO ONE BETWEEN TWO LATENT
     VARIABLES, OR A LINEAR DEPENDENCY AMONG MORE THAN TWO LATENT VARIABLES.
     CHECK THE TECH4 OUTPUT FOR MORE INFORMATION.
     PROBLEM INVOLVING VARIABLE RMIPIP16.


     REPLICATION 554:
     WARNING:  THE LATENT VARIABLE COVARIANCE MATRIX (PSI) IS NOT POSITIVE
     DEFINITE.  THIS COULD INDICATE A NEGATIVE VARIANCE/RESIDUAL VARIANCE FOR A
     LATENT VARIABLE, A CORRELATION GREATER OR EQUAL TO ONE BETWEEN TWO LATENT
     VARIABLES, OR A LINEAR DEPENDENCY AMONG MORE THAN TWO LATENT VARIABLES.
     CHECK THE TECH4 OUTPUT FOR MORE INFORMATION.
     PROBLEM INVOLVING VARIABLE RMIPIP7.


     REPLICATION 555:
     WARNING:  THE LATENT VARIABLE COVARIANCE MATRIX (PSI) IS NOT POSITIVE
     DEFINITE.  THIS COULD INDICATE A NEGATIVE VARIANCE/RESIDUAL VARIANCE FOR A
     LATENT VARIABLE, A CORRELATION GREATER OR EQUAL TO ONE BETWEEN TWO LATENT
     VARIABLES, OR A LINEAR DEPENDENCY AMONG MORE THAN TWO LATENT VARIABLES.
     CHECK THE TECH4 OUTPUT FOR MORE INFORMATION.
     PROBLEM INVOLVING VARIABLE RMIPIP10.


     REPLICATION 556:
     WARNING:  THE LATENT VARIABLE COVARIANCE MATRIX (PSI) IS NOT POSITIVE
     DEFINITE.  THIS COULD INDICATE A NEGATIVE VARIANCE/RESIDUAL VARIANCE FOR A
     LATENT VARIABLE, A CORRELATION GREATER OR EQUAL TO ONE BETWEEN TWO LATENT
     VARIABLES, OR A LINEAR DEPENDENCY AMONG MORE THAN TWO LATENT VARIABLES.
     CHECK THE TECH4 OUTPUT FOR MORE INFORMATION.
     PROBLEM INVOLVING VARIABLE RMIPIP19.


     REPLICATION 560:
     WARNING:  THE LATENT VARIABLE COVARIANCE MATRIX (PSI) IS NOT POSITIVE
     DEFINITE.  THIS COULD INDICATE A NEGATIVE VARIANCE/RESIDUAL VARIANCE FOR A
     LATENT VARIABLE, A CORRELATION GREATER OR EQUAL TO ONE BETWEEN TWO LATENT
     VARIABLES, OR A LINEAR DEPENDENCY AMONG MORE THAN TWO LATENT VARIABLES.
     CHECK THE TECH4 OUTPUT FOR MORE INFORMATION.
     PROBLEM INVOLVING VARIABLE RMIPIP8.


     REPLICATION 561:
     WARNING:  THE LATENT VARIABLE COVARIANCE MATRIX (PSI) IS NOT POSITIVE
     DEFINITE.  THIS COULD INDICATE A NEGATIVE VARIANCE/RESIDUAL VARIANCE FOR A
     LATENT VARIABLE, A CORRELATION GREATER OR EQUAL TO ONE BETWEEN TWO LATENT
     VARIABLES, OR A LINEAR DEPENDENCY AMONG MORE THAN TWO LATENT VARIABLES.
     CHECK THE TECH4 OUTPUT FOR MORE INFORMATION.
     PROBLEM INVOLVING VARIABLE RMIPIP19.


     REPLICATION 562:

     NO CONVERGENCE.  NUMBER OF ITERATIONS EXCEEDED.

     REPLICATION 563:

     THE STANDARD ERRORS OF THE MODEL PARAMETER ESTIMATES COULD NOT BE
     COMPUTED.  THE MODEL MAY NOT BE IDENTIFIED.  CHECK YOUR MODEL.
     PROBLEM INVOLVING THE FOLLOWING PARAMETER:
     Parameter 92, RMIPIP8

     THE CONDITION NUMBER IS       0.965D-11.

     REPLICATION 564:

     NO CONVERGENCE.  NUMBER OF ITERATIONS EXCEEDED.

     REPLICATION 565:

     THE STANDARD ERRORS OF THE MODEL PARAMETER ESTIMATES COULD NOT BE
     COMPUTED.  THE MODEL MAY NOT BE IDENTIFIED.  CHECK YOUR MODEL.
     PROBLEM INVOLVING THE FOLLOWING PARAMETER:
     Parameter 91, RMIPIP7

     THE CONDITION NUMBER IS       0.762D-12.

     REPLICATION 566:

     NO CONVERGENCE.  NUMBER OF ITERATIONS EXCEEDED.

     REPLICATION 567:

     NO CONVERGENCE.  NUMBER OF ITERATIONS EXCEEDED.

     REPLICATION 568:

     NO CONVERGENCE.  NUMBER OF ITERATIONS EXCEEDED.

     REPLICATION 569:
     WARNING:  THE LATENT VARIABLE COVARIANCE MATRIX (PSI) IS NOT POSITIVE
     DEFINITE.  THIS COULD INDICATE A NEGATIVE VARIANCE/RESIDUAL VARIANCE FOR A
     LATENT VARIABLE, A CORRELATION GREATER OR EQUAL TO ONE BETWEEN TWO LATENT
     VARIABLES, OR A LINEAR DEPENDENCY AMONG MORE THAN TWO LATENT VARIABLES.
     CHECK THE TECH4 OUTPUT FOR MORE INFORMATION.
     PROBLEM INVOLVING VARIABLE RMIPIP6.


     REPLICATION 570:
     WARNING:  THE LATENT VARIABLE COVARIANCE MATRIX (PSI) IS NOT POSITIVE
     DEFINITE.  THIS COULD INDICATE A NEGATIVE VARIANCE/RESIDUAL VARIANCE FOR A
     LATENT VARIABLE, A CORRELATION GREATER OR EQUAL TO ONE BETWEEN TWO LATENT
     VARIABLES, OR A LINEAR DEPENDENCY AMONG MORE THAN TWO LATENT VARIABLES.
     CHECK THE TECH4 OUTPUT FOR MORE INFORMATION.
     PROBLEM INVOLVING VARIABLE RMIPIP20.


     REPLICATION 571:

     THE STANDARD ERRORS OF THE MODEL PARAMETER ESTIMATES COULD NOT BE
     COMPUTED.  THE MODEL MAY NOT BE IDENTIFIED.  CHECK YOUR MODEL.
     PROBLEM INVOLVING THE FOLLOWING PARAMETER:
     Parameter 104, RMIPIP20

     THE CONDITION NUMBER IS       0.674D-12.

     REPLICATION 572:
     WARNING:  THE LATENT VARIABLE COVARIANCE MATRIX (PSI) IS NOT POSITIVE
     DEFINITE.  THIS COULD INDICATE A NEGATIVE VARIANCE/RESIDUAL VARIANCE FOR A
     LATENT VARIABLE, A CORRELATION GREATER OR EQUAL TO ONE BETWEEN TWO LATENT
     VARIABLES, OR A LINEAR DEPENDENCY AMONG MORE THAN TWO LATENT VARIABLES.
     CHECK THE TECH4 OUTPUT FOR MORE INFORMATION.
     PROBLEM INVOLVING VARIABLE RMIPIP17.


     REPLICATION 573:
     WARNING:  THE LATENT VARIABLE COVARIANCE MATRIX (PSI) IS NOT POSITIVE
     DEFINITE.  THIS COULD INDICATE A NEGATIVE VARIANCE/RESIDUAL VARIANCE FOR A
     LATENT VARIABLE, A CORRELATION GREATER OR EQUAL TO ONE BETWEEN TWO LATENT
     VARIABLES, OR A LINEAR DEPENDENCY AMONG MORE THAN TWO LATENT VARIABLES.
     CHECK THE TECH4 OUTPUT FOR MORE INFORMATION.
     PROBLEM INVOLVING VARIABLE RMIPIP6.


     REPLICATION 574:

     NO CONVERGENCE.  NUMBER OF ITERATIONS EXCEEDED.

     REPLICATION 576:
     WARNING:  THE LATENT VARIABLE COVARIANCE MATRIX (PSI) IS NOT POSITIVE
     DEFINITE.  THIS COULD INDICATE A NEGATIVE VARIANCE/RESIDUAL VARIANCE FOR A
     LATENT VARIABLE, A CORRELATION GREATER OR EQUAL TO ONE BETWEEN TWO LATENT
     VARIABLES, OR A LINEAR DEPENDENCY AMONG MORE THAN TWO LATENT VARIABLES.
     CHECK THE TECH4 OUTPUT FOR MORE INFORMATION.
     PROBLEM INVOLVING VARIABLE RMIPIP6.


     REPLICATION 577:
     WARNING:  THE LATENT VARIABLE COVARIANCE MATRIX (PSI) IS NOT POSITIVE
     DEFINITE.  THIS COULD INDICATE A NEGATIVE VARIANCE/RESIDUAL VARIANCE FOR A
     LATENT VARIABLE, A CORRELATION GREATER OR EQUAL TO ONE BETWEEN TWO LATENT
     VARIABLES, OR A LINEAR DEPENDENCY AMONG MORE THAN TWO LATENT VARIABLES.
     CHECK THE TECH4 OUTPUT FOR MORE INFORMATION.
     PROBLEM INVOLVING VARIABLE RMIPIP6.


     REPLICATION 578:

     NO CONVERGENCE.  NUMBER OF ITERATIONS EXCEEDED.

     REPLICATION 579:

     NO CONVERGENCE.  NUMBER OF ITERATIONS EXCEEDED.

     REPLICATION 580:
     WARNING:  THE LATENT VARIABLE COVARIANCE MATRIX (PSI) IS NOT POSITIVE
     DEFINITE.  THIS COULD INDICATE A NEGATIVE VARIANCE/RESIDUAL VARIANCE FOR A
     LATENT VARIABLE, A CORRELATION GREATER OR EQUAL TO ONE BETWEEN TWO LATENT
     VARIABLES, OR A LINEAR DEPENDENCY AMONG MORE THAN TWO LATENT VARIABLES.
     CHECK THE TECH4 OUTPUT FOR MORE INFORMATION.
     PROBLEM INVOLVING VARIABLE RMIPIP17.


     REPLICATION 581:

     NO CONVERGENCE.  NUMBER OF ITERATIONS EXCEEDED.

     REPLICATION 584:
     WARNING:  THE LATENT VARIABLE COVARIANCE MATRIX (PSI) IS NOT POSITIVE
     DEFINITE.  THIS COULD INDICATE A NEGATIVE VARIANCE/RESIDUAL VARIANCE FOR A
     LATENT VARIABLE, A CORRELATION GREATER OR EQUAL TO ONE BETWEEN TWO LATENT
     VARIABLES, OR A LINEAR DEPENDENCY AMONG MORE THAN TWO LATENT VARIABLES.
     CHECK THE TECH4 OUTPUT FOR MORE INFORMATION.
     PROBLEM INVOLVING VARIABLE RMIPIP9.


     REPLICATION 586:
     WARNING:  THE LATENT VARIABLE COVARIANCE MATRIX (PSI) IS NOT POSITIVE
     DEFINITE.  THIS COULD INDICATE A NEGATIVE VARIANCE/RESIDUAL VARIANCE FOR A
     LATENT VARIABLE, A CORRELATION GREATER OR EQUAL TO ONE BETWEEN TWO LATENT
     VARIABLES, OR A LINEAR DEPENDENCY AMONG MORE THAN TWO LATENT VARIABLES.
     CHECK THE TECH4 OUTPUT FOR MORE INFORMATION.
     PROBLEM INVOLVING VARIABLE RMIPIP8.


     REPLICATION 587:
     WARNING:  THE LATENT VARIABLE COVARIANCE MATRIX (PSI) IS NOT POSITIVE
     DEFINITE.  THIS COULD INDICATE A NEGATIVE VARIANCE/RESIDUAL VARIANCE FOR A
     LATENT VARIABLE, A CORRELATION GREATER OR EQUAL TO ONE BETWEEN TWO LATENT
     VARIABLES, OR A LINEAR DEPENDENCY AMONG MORE THAN TWO LATENT VARIABLES.
     CHECK THE TECH4 OUTPUT FOR MORE INFORMATION.
     PROBLEM INVOLVING VARIABLE RMIPIP10.


     REPLICATION 588:
     WARNING:  THE LATENT VARIABLE COVARIANCE MATRIX (PSI) IS NOT POSITIVE
     DEFINITE.  THIS COULD INDICATE A NEGATIVE VARIANCE/RESIDUAL VARIANCE FOR A
     LATENT VARIABLE, A CORRELATION GREATER OR EQUAL TO ONE BETWEEN TWO LATENT
     VARIABLES, OR A LINEAR DEPENDENCY AMONG MORE THAN TWO LATENT VARIABLES.
     CHECK THE TECH4 OUTPUT FOR MORE INFORMATION.
     PROBLEM INVOLVING VARIABLE RMIPIP9.


     REPLICATION 589:
     WARNING:  THE LATENT VARIABLE COVARIANCE MATRIX (PSI) IS NOT POSITIVE
     DEFINITE.  THIS COULD INDICATE A NEGATIVE VARIANCE/RESIDUAL VARIANCE FOR A
     LATENT VARIABLE, A CORRELATION GREATER OR EQUAL TO ONE BETWEEN TWO LATENT
     VARIABLES, OR A LINEAR DEPENDENCY AMONG MORE THAN TWO LATENT VARIABLES.
     CHECK THE TECH4 OUTPUT FOR MORE INFORMATION.
     PROBLEM INVOLVING VARIABLE RMIPIP7.


     REPLICATION 590:
     WARNING:  THE LATENT VARIABLE COVARIANCE MATRIX (PSI) IS NOT POSITIVE
     DEFINITE.  THIS COULD INDICATE A NEGATIVE VARIANCE/RESIDUAL VARIANCE FOR A
     LATENT VARIABLE, A CORRELATION GREATER OR EQUAL TO ONE BETWEEN TWO LATENT
     VARIABLES, OR A LINEAR DEPENDENCY AMONG MORE THAN TWO LATENT VARIABLES.
     CHECK THE TECH4 OUTPUT FOR MORE INFORMATION.
     PROBLEM INVOLVING VARIABLE RMIPIP20.


     REPLICATION 591:
     WARNING:  THE LATENT VARIABLE COVARIANCE MATRIX (PSI) IS NOT POSITIVE
     DEFINITE.  THIS COULD INDICATE A NEGATIVE VARIANCE/RESIDUAL VARIANCE FOR A
     LATENT VARIABLE, A CORRELATION GREATER OR EQUAL TO ONE BETWEEN TWO LATENT
     VARIABLES, OR A LINEAR DEPENDENCY AMONG MORE THAN TWO LATENT VARIABLES.
     CHECK THE TECH4 OUTPUT FOR MORE INFORMATION.
     PROBLEM INVOLVING VARIABLE RMIPIP9.


     REPLICATION 592:
     WARNING:  THE LATENT VARIABLE COVARIANCE MATRIX (PSI) IS NOT POSITIVE
     DEFINITE.  THIS COULD INDICATE A NEGATIVE VARIANCE/RESIDUAL VARIANCE FOR A
     LATENT VARIABLE, A CORRELATION GREATER OR EQUAL TO ONE BETWEEN TWO LATENT
     VARIABLES, OR A LINEAR DEPENDENCY AMONG MORE THAN TWO LATENT VARIABLES.
     CHECK THE TECH4 OUTPUT FOR MORE INFORMATION.
     PROBLEM INVOLVING VARIABLE RMIPIP17.


     REPLICATION 593:

     NO CONVERGENCE.  NUMBER OF ITERATIONS EXCEEDED.

     REPLICATION 594:

     NO CONVERGENCE.  NUMBER OF ITERATIONS EXCEEDED.

     REPLICATION 595:
     WARNING:  THE LATENT VARIABLE COVARIANCE MATRIX (PSI) IS NOT POSITIVE
     DEFINITE.  THIS COULD INDICATE A NEGATIVE VARIANCE/RESIDUAL VARIANCE FOR A
     LATENT VARIABLE, A CORRELATION GREATER OR EQUAL TO ONE BETWEEN TWO LATENT
     VARIABLES, OR A LINEAR DEPENDENCY AMONG MORE THAN TWO LATENT VARIABLES.
     CHECK THE TECH4 OUTPUT FOR MORE INFORMATION.
     PROBLEM INVOLVING VARIABLE RMIPIP6.


     REPLICATION 596:

     NO CONVERGENCE.  NUMBER OF ITERATIONS EXCEEDED.

     REPLICATION 597:

     NO CONVERGENCE.  NUMBER OF ITERATIONS EXCEEDED.

     REPLICATION 598:
     WARNING:  THE LATENT VARIABLE COVARIANCE MATRIX (PSI) IS NOT POSITIVE
     DEFINITE.  THIS COULD INDICATE A NEGATIVE VARIANCE/RESIDUAL VARIANCE FOR A
     LATENT VARIABLE, A CORRELATION GREATER OR EQUAL TO ONE BETWEEN TWO LATENT
     VARIABLES, OR A LINEAR DEPENDENCY AMONG MORE THAN TWO LATENT VARIABLES.
     CHECK THE TECH4 OUTPUT FOR MORE INFORMATION.
     PROBLEM INVOLVING VARIABLE RMIPIP6.


     REPLICATION 599:

     NO CONVERGENCE.  NUMBER OF ITERATIONS EXCEEDED.

     REPLICATION 600:
     WARNING:  THE LATENT VARIABLE COVARIANCE MATRIX (PSI) IS NOT POSITIVE
     DEFINITE.  THIS COULD INDICATE A NEGATIVE VARIANCE/RESIDUAL VARIANCE FOR A
     LATENT VARIABLE, A CORRELATION GREATER OR EQUAL TO ONE BETWEEN TWO LATENT
     VARIABLES, OR A LINEAR DEPENDENCY AMONG MORE THAN TWO LATENT VARIABLES.
     CHECK THE TECH4 OUTPUT FOR MORE INFORMATION.
     PROBLEM INVOLVING VARIABLE RMIPIP17.


     REPLICATION 601:
     WARNING:  THE LATENT VARIABLE COVARIANCE MATRIX (PSI) IS NOT POSITIVE
     DEFINITE.  THIS COULD INDICATE A NEGATIVE VARIANCE/RESIDUAL VARIANCE FOR A
     LATENT VARIABLE, A CORRELATION GREATER OR EQUAL TO ONE BETWEEN TWO LATENT
     VARIABLES, OR A LINEAR DEPENDENCY AMONG MORE THAN TWO LATENT VARIABLES.
     CHECK THE TECH4 OUTPUT FOR MORE INFORMATION.
     PROBLEM INVOLVING VARIABLE RMIPIP8.


     REPLICATION 602:

     NO CONVERGENCE.  NUMBER OF ITERATIONS EXCEEDED.

     REPLICATION 603:
     WARNING:  THE LATENT VARIABLE COVARIANCE MATRIX (PSI) IS NOT POSITIVE
     DEFINITE.  THIS COULD INDICATE A NEGATIVE VARIANCE/RESIDUAL VARIANCE FOR A
     LATENT VARIABLE, A CORRELATION GREATER OR EQUAL TO ONE BETWEEN TWO LATENT
     VARIABLES, OR A LINEAR DEPENDENCY AMONG MORE THAN TWO LATENT VARIABLES.
     CHECK THE TECH4 OUTPUT FOR MORE INFORMATION.
     PROBLEM INVOLVING VARIABLE RMIPIP16.


     REPLICATION 604:
     WARNING:  THE LATENT VARIABLE COVARIANCE MATRIX (PSI) IS NOT POSITIVE
     DEFINITE.  THIS COULD INDICATE A NEGATIVE VARIANCE/RESIDUAL VARIANCE FOR A
     LATENT VARIABLE, A CORRELATION GREATER OR EQUAL TO ONE BETWEEN TWO LATENT
     VARIABLES, OR A LINEAR DEPENDENCY AMONG MORE THAN TWO LATENT VARIABLES.
     CHECK THE TECH4 OUTPUT FOR MORE INFORMATION.
     PROBLEM INVOLVING VARIABLE RMIPIP6.


     REPLICATION 605:
     WARNING:  THE LATENT VARIABLE COVARIANCE MATRIX (PSI) IS NOT POSITIVE
     DEFINITE.  THIS COULD INDICATE A NEGATIVE VARIANCE/RESIDUAL VARIANCE FOR A
     LATENT VARIABLE, A CORRELATION GREATER OR EQUAL TO ONE BETWEEN TWO LATENT
     VARIABLES, OR A LINEAR DEPENDENCY AMONG MORE THAN TWO LATENT VARIABLES.
     CHECK THE TECH4 OUTPUT FOR MORE INFORMATION.
     PROBLEM INVOLVING VARIABLE RMIPIP16.


     REPLICATION 607:
     WARNING:  THE LATENT VARIABLE COVARIANCE MATRIX (PSI) IS NOT POSITIVE
     DEFINITE.  THIS COULD INDICATE A NEGATIVE VARIANCE/RESIDUAL VARIANCE FOR A
     LATENT VARIABLE, A CORRELATION GREATER OR EQUAL TO ONE BETWEEN TWO LATENT
     VARIABLES, OR A LINEAR DEPENDENCY AMONG MORE THAN TWO LATENT VARIABLES.
     CHECK THE TECH4 OUTPUT FOR MORE INFORMATION.
     PROBLEM INVOLVING VARIABLE RMIPIP9.


     REPLICATION 608:
     WARNING:  THE LATENT VARIABLE COVARIANCE MATRIX (PSI) IS NOT POSITIVE
     DEFINITE.  THIS COULD INDICATE A NEGATIVE VARIANCE/RESIDUAL VARIANCE FOR A
     LATENT VARIABLE, A CORRELATION GREATER OR EQUAL TO ONE BETWEEN TWO LATENT
     VARIABLES, OR A LINEAR DEPENDENCY AMONG MORE THAN TWO LATENT VARIABLES.
     CHECK THE TECH4 OUTPUT FOR MORE INFORMATION.
     PROBLEM INVOLVING VARIABLE RMIPIP7.


     REPLICATION 609:

     THE STANDARD ERRORS OF THE MODEL PARAMETER ESTIMATES COULD NOT BE
     COMPUTED.  THE MODEL MAY NOT BE IDENTIFIED.  CHECK YOUR MODEL.
     PROBLEM INVOLVING THE FOLLOWING PARAMETER:
     Parameter 102, RMIPIP18

     THE CONDITION NUMBER IS       0.273D-10.

     REPLICATION 610:
     WARNING:  THE LATENT VARIABLE COVARIANCE MATRIX (PSI) IS NOT POSITIVE
     DEFINITE.  THIS COULD INDICATE A NEGATIVE VARIANCE/RESIDUAL VARIANCE FOR A
     LATENT VARIABLE, A CORRELATION GREATER OR EQUAL TO ONE BETWEEN TWO LATENT
     VARIABLES, OR A LINEAR DEPENDENCY AMONG MORE THAN TWO LATENT VARIABLES.
     CHECK THE TECH4 OUTPUT FOR MORE INFORMATION.
     PROBLEM INVOLVING VARIABLE RMIPIP17.


     REPLICATION 611:

     NO CONVERGENCE.  NUMBER OF ITERATIONS EXCEEDED.

     REPLICATION 612:

     NO CONVERGENCE.  NUMBER OF ITERATIONS EXCEEDED.

     REPLICATION 613:

     NO CONVERGENCE.  NUMBER OF ITERATIONS EXCEEDED.

     REPLICATION 614:
     WARNING:  THE LATENT VARIABLE COVARIANCE MATRIX (PSI) IS NOT POSITIVE
     DEFINITE.  THIS COULD INDICATE A NEGATIVE VARIANCE/RESIDUAL VARIANCE FOR A
     LATENT VARIABLE, A CORRELATION GREATER OR EQUAL TO ONE BETWEEN TWO LATENT
     VARIABLES, OR A LINEAR DEPENDENCY AMONG MORE THAN TWO LATENT VARIABLES.
     CHECK THE TECH4 OUTPUT FOR MORE INFORMATION.
     PROBLEM INVOLVING VARIABLE RMIPIP9.


     REPLICATION 615:
     WARNING:  THE LATENT VARIABLE COVARIANCE MATRIX (PSI) IS NOT POSITIVE
     DEFINITE.  THIS COULD INDICATE A NEGATIVE VARIANCE/RESIDUAL VARIANCE FOR A
     LATENT VARIABLE, A CORRELATION GREATER OR EQUAL TO ONE BETWEEN TWO LATENT
     VARIABLES, OR A LINEAR DEPENDENCY AMONG MORE THAN TWO LATENT VARIABLES.
     CHECK THE TECH4 OUTPUT FOR MORE INFORMATION.
     PROBLEM INVOLVING VARIABLE RMIPIP20.


     REPLICATION 616:
     WARNING:  THE LATENT VARIABLE COVARIANCE MATRIX (PSI) IS NOT POSITIVE
     DEFINITE.  THIS COULD INDICATE A NEGATIVE VARIANCE/RESIDUAL VARIANCE FOR A
     LATENT VARIABLE, A CORRELATION GREATER OR EQUAL TO ONE BETWEEN TWO LATENT
     VARIABLES, OR A LINEAR DEPENDENCY AMONG MORE THAN TWO LATENT VARIABLES.
     CHECK THE TECH4 OUTPUT FOR MORE INFORMATION.
     PROBLEM INVOLVING VARIABLE RMIPIP18.


     REPLICATION 619:
     WARNING:  THE LATENT VARIABLE COVARIANCE MATRIX (PSI) IS NOT POSITIVE
     DEFINITE.  THIS COULD INDICATE A NEGATIVE VARIANCE/RESIDUAL VARIANCE FOR A
     LATENT VARIABLE, A CORRELATION GREATER OR EQUAL TO ONE BETWEEN TWO LATENT
     VARIABLES, OR A LINEAR DEPENDENCY AMONG MORE THAN TWO LATENT VARIABLES.
     CHECK THE TECH4 OUTPUT FOR MORE INFORMATION.
     PROBLEM INVOLVING VARIABLE RMIPIP18.


     REPLICATION 620:

     NO CONVERGENCE.  NUMBER OF ITERATIONS EXCEEDED.

     REPLICATION 621:

     NO CONVERGENCE.  NUMBER OF ITERATIONS EXCEEDED.

     REPLICATION 623:

     NO CONVERGENCE.  NUMBER OF ITERATIONS EXCEEDED.

     REPLICATION 625:

     NO CONVERGENCE.  NUMBER OF ITERATIONS EXCEEDED.

     REPLICATION 626:

     NO CONVERGENCE.  NUMBER OF ITERATIONS EXCEEDED.

     REPLICATION 630:
     WARNING:  THE LATENT VARIABLE COVARIANCE MATRIX (PSI) IS NOT POSITIVE
     DEFINITE.  THIS COULD INDICATE A NEGATIVE VARIANCE/RESIDUAL VARIANCE FOR A
     LATENT VARIABLE, A CORRELATION GREATER OR EQUAL TO ONE BETWEEN TWO LATENT
     VARIABLES, OR A LINEAR DEPENDENCY AMONG MORE THAN TWO LATENT VARIABLES.
     CHECK THE TECH4 OUTPUT FOR MORE INFORMATION.
     PROBLEM INVOLVING VARIABLE RMIPIP17.


     REPLICATION 632:
     WARNING:  THE LATENT VARIABLE COVARIANCE MATRIX (PSI) IS NOT POSITIVE
     DEFINITE.  THIS COULD INDICATE A NEGATIVE VARIANCE/RESIDUAL VARIANCE FOR A
     LATENT VARIABLE, A CORRELATION GREATER OR EQUAL TO ONE BETWEEN TWO LATENT
     VARIABLES, OR A LINEAR DEPENDENCY AMONG MORE THAN TWO LATENT VARIABLES.
     CHECK THE TECH4 OUTPUT FOR MORE INFORMATION.
     PROBLEM INVOLVING VARIABLE RMIPIP8.


     REPLICATION 633:
     WARNING:  THE LATENT VARIABLE COVARIANCE MATRIX (PSI) IS NOT POSITIVE
     DEFINITE.  THIS COULD INDICATE A NEGATIVE VARIANCE/RESIDUAL VARIANCE FOR A
     LATENT VARIABLE, A CORRELATION GREATER OR EQUAL TO ONE BETWEEN TWO LATENT
     VARIABLES, OR A LINEAR DEPENDENCY AMONG MORE THAN TWO LATENT VARIABLES.
     CHECK THE TECH4 OUTPUT FOR MORE INFORMATION.
     PROBLEM INVOLVING VARIABLE RMIPIP8.


     REPLICATION 634:

     NO CONVERGENCE.  NUMBER OF ITERATIONS EXCEEDED.

     REPLICATION 635:
     WARNING:  THE LATENT VARIABLE COVARIANCE MATRIX (PSI) IS NOT POSITIVE
     DEFINITE.  THIS COULD INDICATE A NEGATIVE VARIANCE/RESIDUAL VARIANCE FOR A
     LATENT VARIABLE, A CORRELATION GREATER OR EQUAL TO ONE BETWEEN TWO LATENT
     VARIABLES, OR A LINEAR DEPENDENCY AMONG MORE THAN TWO LATENT VARIABLES.
     CHECK THE TECH4 OUTPUT FOR MORE INFORMATION.
     PROBLEM INVOLVING VARIABLE RMIPIP9.


     REPLICATION 636:

     NO CONVERGENCE.  NUMBER OF ITERATIONS EXCEEDED.

     REPLICATION 637:
     WARNING:  THE LATENT VARIABLE COVARIANCE MATRIX (PSI) IS NOT POSITIVE
     DEFINITE.  THIS COULD INDICATE A NEGATIVE VARIANCE/RESIDUAL VARIANCE FOR A
     LATENT VARIABLE, A CORRELATION GREATER OR EQUAL TO ONE BETWEEN TWO LATENT
     VARIABLES, OR A LINEAR DEPENDENCY AMONG MORE THAN TWO LATENT VARIABLES.
     CHECK THE TECH4 OUTPUT FOR MORE INFORMATION.
     PROBLEM INVOLVING VARIABLE RMIPIP17.


     REPLICATION 638:

     NO CONVERGENCE.  NUMBER OF ITERATIONS EXCEEDED.

     REPLICATION 640:

     NO CONVERGENCE.  NUMBER OF ITERATIONS EXCEEDED.

     REPLICATION 641:
     WARNING:  THE LATENT VARIABLE COVARIANCE MATRIX (PSI) IS NOT POSITIVE
     DEFINITE.  THIS COULD INDICATE A NEGATIVE VARIANCE/RESIDUAL VARIANCE FOR A
     LATENT VARIABLE, A CORRELATION GREATER OR EQUAL TO ONE BETWEEN TWO LATENT
     VARIABLES, OR A LINEAR DEPENDENCY AMONG MORE THAN TWO LATENT VARIABLES.
     CHECK THE TECH4 OUTPUT FOR MORE INFORMATION.
     PROBLEM INVOLVING VARIABLE RMIPIP20.


     REPLICATION 642:
     WARNING:  THE LATENT VARIABLE COVARIANCE MATRIX (PSI) IS NOT POSITIVE
     DEFINITE.  THIS COULD INDICATE A NEGATIVE VARIANCE/RESIDUAL VARIANCE FOR A
     LATENT VARIABLE, A CORRELATION GREATER OR EQUAL TO ONE BETWEEN TWO LATENT
     VARIABLES, OR A LINEAR DEPENDENCY AMONG MORE THAN TWO LATENT VARIABLES.
     CHECK THE TECH4 OUTPUT FOR MORE INFORMATION.
     PROBLEM INVOLVING VARIABLE RMIPIP6.


     REPLICATION 643:
     WARNING:  THE LATENT VARIABLE COVARIANCE MATRIX (PSI) IS NOT POSITIVE
     DEFINITE.  THIS COULD INDICATE A NEGATIVE VARIANCE/RESIDUAL VARIANCE FOR A
     LATENT VARIABLE, A CORRELATION GREATER OR EQUAL TO ONE BETWEEN TWO LATENT
     VARIABLES, OR A LINEAR DEPENDENCY AMONG MORE THAN TWO LATENT VARIABLES.
     CHECK THE TECH4 OUTPUT FOR MORE INFORMATION.
     PROBLEM INVOLVING VARIABLE RMIPIP6.


     REPLICATION 644:

     NO CONVERGENCE.  NUMBER OF ITERATIONS EXCEEDED.

     REPLICATION 646:
     WARNING:  THE LATENT VARIABLE COVARIANCE MATRIX (PSI) IS NOT POSITIVE
     DEFINITE.  THIS COULD INDICATE A NEGATIVE VARIANCE/RESIDUAL VARIANCE FOR A
     LATENT VARIABLE, A CORRELATION GREATER OR EQUAL TO ONE BETWEEN TWO LATENT
     VARIABLES, OR A LINEAR DEPENDENCY AMONG MORE THAN TWO LATENT VARIABLES.
     CHECK THE TECH4 OUTPUT FOR MORE INFORMATION.
     PROBLEM INVOLVING VARIABLE RMIPIP10.


     REPLICATION 647:
     WARNING:  THE LATENT VARIABLE COVARIANCE MATRIX (PSI) IS NOT POSITIVE
     DEFINITE.  THIS COULD INDICATE A NEGATIVE VARIANCE/RESIDUAL VARIANCE FOR A
     LATENT VARIABLE, A CORRELATION GREATER OR EQUAL TO ONE BETWEEN TWO LATENT
     VARIABLES, OR A LINEAR DEPENDENCY AMONG MORE THAN TWO LATENT VARIABLES.
     CHECK THE TECH4 OUTPUT FOR MORE INFORMATION.
     PROBLEM INVOLVING VARIABLE RMIPIP20.


     REPLICATION 648:
     WARNING:  THE LATENT VARIABLE COVARIANCE MATRIX (PSI) IS NOT POSITIVE
     DEFINITE.  THIS COULD INDICATE A NEGATIVE VARIANCE/RESIDUAL VARIANCE FOR A
     LATENT VARIABLE, A CORRELATION GREATER OR EQUAL TO ONE BETWEEN TWO LATENT
     VARIABLES, OR A LINEAR DEPENDENCY AMONG MORE THAN TWO LATENT VARIABLES.
     CHECK THE TECH4 OUTPUT FOR MORE INFORMATION.
     PROBLEM INVOLVING VARIABLE RMIPIP20.


     REPLICATION 649:

     NO CONVERGENCE.  NUMBER OF ITERATIONS EXCEEDED.

     REPLICATION 650:

     NO CONVERGENCE.  NUMBER OF ITERATIONS EXCEEDED.

     REPLICATION 651:

     NO CONVERGENCE.  NUMBER OF ITERATIONS EXCEEDED.

     REPLICATION 652:
     WARNING:  THE LATENT VARIABLE COVARIANCE MATRIX (PSI) IS NOT POSITIVE
     DEFINITE.  THIS COULD INDICATE A NEGATIVE VARIANCE/RESIDUAL VARIANCE FOR A
     LATENT VARIABLE, A CORRELATION GREATER OR EQUAL TO ONE BETWEEN TWO LATENT
     VARIABLES, OR A LINEAR DEPENDENCY AMONG MORE THAN TWO LATENT VARIABLES.
     CHECK THE TECH4 OUTPUT FOR MORE INFORMATION.
     PROBLEM INVOLVING VARIABLE RMIPIP6.


     REPLICATION 654:

     NO CONVERGENCE.  NUMBER OF ITERATIONS EXCEEDED.

     REPLICATION 656:

     NO CONVERGENCE.  NUMBER OF ITERATIONS EXCEEDED.

     REPLICATION 657:
     WARNING:  THE LATENT VARIABLE COVARIANCE MATRIX (PSI) IS NOT POSITIVE
     DEFINITE.  THIS COULD INDICATE A NEGATIVE VARIANCE/RESIDUAL VARIANCE FOR A
     LATENT VARIABLE, A CORRELATION GREATER OR EQUAL TO ONE BETWEEN TWO LATENT
     VARIABLES, OR A LINEAR DEPENDENCY AMONG MORE THAN TWO LATENT VARIABLES.
     CHECK THE TECH4 OUTPUT FOR MORE INFORMATION.
     PROBLEM INVOLVING VARIABLE RMIPIP10.


     REPLICATION 658:
     WARNING:  THE LATENT VARIABLE COVARIANCE MATRIX (PSI) IS NOT POSITIVE
     DEFINITE.  THIS COULD INDICATE A NEGATIVE VARIANCE/RESIDUAL VARIANCE FOR A
     LATENT VARIABLE, A CORRELATION GREATER OR EQUAL TO ONE BETWEEN TWO LATENT
     VARIABLES, OR A LINEAR DEPENDENCY AMONG MORE THAN TWO LATENT VARIABLES.
     CHECK THE TECH4 OUTPUT FOR MORE INFORMATION.
     PROBLEM INVOLVING VARIABLE RMIPIP6.


     REPLICATION 659:
     WARNING:  THE LATENT VARIABLE COVARIANCE MATRIX (PSI) IS NOT POSITIVE
     DEFINITE.  THIS COULD INDICATE A NEGATIVE VARIANCE/RESIDUAL VARIANCE FOR A
     LATENT VARIABLE, A CORRELATION GREATER OR EQUAL TO ONE BETWEEN TWO LATENT
     VARIABLES, OR A LINEAR DEPENDENCY AMONG MORE THAN TWO LATENT VARIABLES.
     CHECK THE TECH4 OUTPUT FOR MORE INFORMATION.
     PROBLEM INVOLVING VARIABLE RMIPIP7.


     REPLICATION 660:

     NO CONVERGENCE.  NUMBER OF ITERATIONS EXCEEDED.

     REPLICATION 661:
     WARNING:  THE LATENT VARIABLE COVARIANCE MATRIX (PSI) IS NOT POSITIVE
     DEFINITE.  THIS COULD INDICATE A NEGATIVE VARIANCE/RESIDUAL VARIANCE FOR A
     LATENT VARIABLE, A CORRELATION GREATER OR EQUAL TO ONE BETWEEN TWO LATENT
     VARIABLES, OR A LINEAR DEPENDENCY AMONG MORE THAN TWO LATENT VARIABLES.
     CHECK THE TECH4 OUTPUT FOR MORE INFORMATION.
     PROBLEM INVOLVING VARIABLE RMIPIP9.


     REPLICATION 662:
     WARNING:  THE LATENT VARIABLE COVARIANCE MATRIX (PSI) IS NOT POSITIVE
     DEFINITE.  THIS COULD INDICATE A NEGATIVE VARIANCE/RESIDUAL VARIANCE FOR A
     LATENT VARIABLE, A CORRELATION GREATER OR EQUAL TO ONE BETWEEN TWO LATENT
     VARIABLES, OR A LINEAR DEPENDENCY AMONG MORE THAN TWO LATENT VARIABLES.
     CHECK THE TECH4 OUTPUT FOR MORE INFORMATION.
     PROBLEM INVOLVING VARIABLE RMIPIP6.


     REPLICATION 663:
     WARNING:  THE LATENT VARIABLE COVARIANCE MATRIX (PSI) IS NOT POSITIVE
     DEFINITE.  THIS COULD INDICATE A NEGATIVE VARIANCE/RESIDUAL VARIANCE FOR A
     LATENT VARIABLE, A CORRELATION GREATER OR EQUAL TO ONE BETWEEN TWO LATENT
     VARIABLES, OR A LINEAR DEPENDENCY AMONG MORE THAN TWO LATENT VARIABLES.
     CHECK THE TECH4 OUTPUT FOR MORE INFORMATION.
     PROBLEM INVOLVING VARIABLE RMIPIP8.


     REPLICATION 665:

     NO CONVERGENCE.  NUMBER OF ITERATIONS EXCEEDED.

     REPLICATION 666:
     WARNING:  THE LATENT VARIABLE COVARIANCE MATRIX (PSI) IS NOT POSITIVE
     DEFINITE.  THIS COULD INDICATE A NEGATIVE VARIANCE/RESIDUAL VARIANCE FOR A
     LATENT VARIABLE, A CORRELATION GREATER OR EQUAL TO ONE BETWEEN TWO LATENT
     VARIABLES, OR A LINEAR DEPENDENCY AMONG MORE THAN TWO LATENT VARIABLES.
     CHECK THE TECH4 OUTPUT FOR MORE INFORMATION.
     PROBLEM INVOLVING VARIABLE RMIPIP16.


     REPLICATION 667:
     WARNING:  THE LATENT VARIABLE COVARIANCE MATRIX (PSI) IS NOT POSITIVE
     DEFINITE.  THIS COULD INDICATE A NEGATIVE VARIANCE/RESIDUAL VARIANCE FOR A
     LATENT VARIABLE, A CORRELATION GREATER OR EQUAL TO ONE BETWEEN TWO LATENT
     VARIABLES, OR A LINEAR DEPENDENCY AMONG MORE THAN TWO LATENT VARIABLES.
     CHECK THE TECH4 OUTPUT FOR MORE INFORMATION.
     PROBLEM INVOLVING VARIABLE RMIPIP9.


     REPLICATION 668:
     WARNING:  THE LATENT VARIABLE COVARIANCE MATRIX (PSI) IS NOT POSITIVE
     DEFINITE.  THIS COULD INDICATE A NEGATIVE VARIANCE/RESIDUAL VARIANCE FOR A
     LATENT VARIABLE, A CORRELATION GREATER OR EQUAL TO ONE BETWEEN TWO LATENT
     VARIABLES, OR A LINEAR DEPENDENCY AMONG MORE THAN TWO LATENT VARIABLES.
     CHECK THE TECH4 OUTPUT FOR MORE INFORMATION.
     PROBLEM INVOLVING VARIABLE RMIPIP17.


     REPLICATION 669:
     WARNING:  THE LATENT VARIABLE COVARIANCE MATRIX (PSI) IS NOT POSITIVE
     DEFINITE.  THIS COULD INDICATE A NEGATIVE VARIANCE/RESIDUAL VARIANCE FOR A
     LATENT VARIABLE, A CORRELATION GREATER OR EQUAL TO ONE BETWEEN TWO LATENT
     VARIABLES, OR A LINEAR DEPENDENCY AMONG MORE THAN TWO LATENT VARIABLES.
     CHECK THE TECH4 OUTPUT FOR MORE INFORMATION.
     PROBLEM INVOLVING VARIABLE RMIPIP16.


     REPLICATION 671:
     WARNING:  THE LATENT VARIABLE COVARIANCE MATRIX (PSI) IS NOT POSITIVE
     DEFINITE.  THIS COULD INDICATE A NEGATIVE VARIANCE/RESIDUAL VARIANCE FOR A
     LATENT VARIABLE, A CORRELATION GREATER OR EQUAL TO ONE BETWEEN TWO LATENT
     VARIABLES, OR A LINEAR DEPENDENCY AMONG MORE THAN TWO LATENT VARIABLES.
     CHECK THE TECH4 OUTPUT FOR MORE INFORMATION.
     PROBLEM INVOLVING VARIABLE RMIPIP7.


     REPLICATION 672:
     WARNING:  THE LATENT VARIABLE COVARIANCE MATRIX (PSI) IS NOT POSITIVE
     DEFINITE.  THIS COULD INDICATE A NEGATIVE VARIANCE/RESIDUAL VARIANCE FOR A
     LATENT VARIABLE, A CORRELATION GREATER OR EQUAL TO ONE BETWEEN TWO LATENT
     VARIABLES, OR A LINEAR DEPENDENCY AMONG MORE THAN TWO LATENT VARIABLES.
     CHECK THE TECH4 OUTPUT FOR MORE INFORMATION.
     PROBLEM INVOLVING VARIABLE RMIPIP9.


     REPLICATION 673:
     WARNING:  THE LATENT VARIABLE COVARIANCE MATRIX (PSI) IS NOT POSITIVE
     DEFINITE.  THIS COULD INDICATE A NEGATIVE VARIANCE/RESIDUAL VARIANCE FOR A
     LATENT VARIABLE, A CORRELATION GREATER OR EQUAL TO ONE BETWEEN TWO LATENT
     VARIABLES, OR A LINEAR DEPENDENCY AMONG MORE THAN TWO LATENT VARIABLES.
     CHECK THE TECH4 OUTPUT FOR MORE INFORMATION.
     PROBLEM INVOLVING VARIABLE RMIPIP7.


     REPLICATION 674:
     WARNING:  THE LATENT VARIABLE COVARIANCE MATRIX (PSI) IS NOT POSITIVE
     DEFINITE.  THIS COULD INDICATE A NEGATIVE VARIANCE/RESIDUAL VARIANCE FOR A
     LATENT VARIABLE, A CORRELATION GREATER OR EQUAL TO ONE BETWEEN TWO LATENT
     VARIABLES, OR A LINEAR DEPENDENCY AMONG MORE THAN TWO LATENT VARIABLES.
     CHECK THE TECH4 OUTPUT FOR MORE INFORMATION.
     PROBLEM INVOLVING VARIABLE RMIPIP18.


     REPLICATION 675:
     WARNING:  THE LATENT VARIABLE COVARIANCE MATRIX (PSI) IS NOT POSITIVE
     DEFINITE.  THIS COULD INDICATE A NEGATIVE VARIANCE/RESIDUAL VARIANCE FOR A
     LATENT VARIABLE, A CORRELATION GREATER OR EQUAL TO ONE BETWEEN TWO LATENT
     VARIABLES, OR A LINEAR DEPENDENCY AMONG MORE THAN TWO LATENT VARIABLES.
     CHECK THE TECH4 OUTPUT FOR MORE INFORMATION.
     PROBLEM INVOLVING VARIABLE RMIPIP8.


     REPLICATION 676:
     WARNING:  THE LATENT VARIABLE COVARIANCE MATRIX (PSI) IS NOT POSITIVE
     DEFINITE.  THIS COULD INDICATE A NEGATIVE VARIANCE/RESIDUAL VARIANCE FOR A
     LATENT VARIABLE, A CORRELATION GREATER OR EQUAL TO ONE BETWEEN TWO LATENT
     VARIABLES, OR A LINEAR DEPENDENCY AMONG MORE THAN TWO LATENT VARIABLES.
     CHECK THE TECH4 OUTPUT FOR MORE INFORMATION.
     PROBLEM INVOLVING VARIABLE RMIPIP6.


     REPLICATION 677:

     THE STANDARD ERRORS OF THE MODEL PARAMETER ESTIMATES COULD NOT BE
     COMPUTED.  THE MODEL MAY NOT BE IDENTIFIED.  CHECK YOUR MODEL.
     PROBLEM INVOLVING THE FOLLOWING PARAMETER:
     Parameter 100, RMIPIP16

     THE CONDITION NUMBER IS       0.187D-10.

     REPLICATION 678:

     NO CONVERGENCE.  NUMBER OF ITERATIONS EXCEEDED.

     REPLICATION 679:

     NO CONVERGENCE.  NUMBER OF ITERATIONS EXCEEDED.

     REPLICATION 681:

     NO CONVERGENCE.  NUMBER OF ITERATIONS EXCEEDED.

     REPLICATION 682:

     NO CONVERGENCE.  NUMBER OF ITERATIONS EXCEEDED.

     REPLICATION 683:
     WARNING:  THE LATENT VARIABLE COVARIANCE MATRIX (PSI) IS NOT POSITIVE
     DEFINITE.  THIS COULD INDICATE A NEGATIVE VARIANCE/RESIDUAL VARIANCE FOR A
     LATENT VARIABLE, A CORRELATION GREATER OR EQUAL TO ONE BETWEEN TWO LATENT
     VARIABLES, OR A LINEAR DEPENDENCY AMONG MORE THAN TWO LATENT VARIABLES.
     CHECK THE TECH4 OUTPUT FOR MORE INFORMATION.
     PROBLEM INVOLVING VARIABLE RMIPIP16.


     REPLICATION 684:
     WARNING:  THE LATENT VARIABLE COVARIANCE MATRIX (PSI) IS NOT POSITIVE
     DEFINITE.  THIS COULD INDICATE A NEGATIVE VARIANCE/RESIDUAL VARIANCE FOR A
     LATENT VARIABLE, A CORRELATION GREATER OR EQUAL TO ONE BETWEEN TWO LATENT
     VARIABLES, OR A LINEAR DEPENDENCY AMONG MORE THAN TWO LATENT VARIABLES.
     CHECK THE TECH4 OUTPUT FOR MORE INFORMATION.
     PROBLEM INVOLVING VARIABLE RMIPIP16.


     REPLICATION 685:
     WARNING:  THE LATENT VARIABLE COVARIANCE MATRIX (PSI) IS NOT POSITIVE
     DEFINITE.  THIS COULD INDICATE A NEGATIVE VARIANCE/RESIDUAL VARIANCE FOR A
     LATENT VARIABLE, A CORRELATION GREATER OR EQUAL TO ONE BETWEEN TWO LATENT
     VARIABLES, OR A LINEAR DEPENDENCY AMONG MORE THAN TWO LATENT VARIABLES.
     CHECK THE TECH4 OUTPUT FOR MORE INFORMATION.
     PROBLEM INVOLVING VARIABLE RMIPIP16.


     REPLICATION 687:

     NO CONVERGENCE.  NUMBER OF ITERATIONS EXCEEDED.

     REPLICATION 689:

     NO CONVERGENCE.  NUMBER OF ITERATIONS EXCEEDED.

     REPLICATION 690:
     WARNING:  THE LATENT VARIABLE COVARIANCE MATRIX (PSI) IS NOT POSITIVE
     DEFINITE.  THIS COULD INDICATE A NEGATIVE VARIANCE/RESIDUAL VARIANCE FOR A
     LATENT VARIABLE, A CORRELATION GREATER OR EQUAL TO ONE BETWEEN TWO LATENT
     VARIABLES, OR A LINEAR DEPENDENCY AMONG MORE THAN TWO LATENT VARIABLES.
     CHECK THE TECH4 OUTPUT FOR MORE INFORMATION.
     PROBLEM INVOLVING VARIABLE RMIPIP6.


     REPLICATION 691:
     WARNING:  THE LATENT VARIABLE COVARIANCE MATRIX (PSI) IS NOT POSITIVE
     DEFINITE.  THIS COULD INDICATE A NEGATIVE VARIANCE/RESIDUAL VARIANCE FOR A
     LATENT VARIABLE, A CORRELATION GREATER OR EQUAL TO ONE BETWEEN TWO LATENT
     VARIABLES, OR A LINEAR DEPENDENCY AMONG MORE THAN TWO LATENT VARIABLES.
     CHECK THE TECH4 OUTPUT FOR MORE INFORMATION.
     PROBLEM INVOLVING VARIABLE RMIPIP7.


     REPLICATION 692:
     WARNING:  THE LATENT VARIABLE COVARIANCE MATRIX (PSI) IS NOT POSITIVE
     DEFINITE.  THIS COULD INDICATE A NEGATIVE VARIANCE/RESIDUAL VARIANCE FOR A
     LATENT VARIABLE, A CORRELATION GREATER OR EQUAL TO ONE BETWEEN TWO LATENT
     VARIABLES, OR A LINEAR DEPENDENCY AMONG MORE THAN TWO LATENT VARIABLES.
     CHECK THE TECH4 OUTPUT FOR MORE INFORMATION.
     PROBLEM INVOLVING VARIABLE RMIPIP6.


     REPLICATION 693:
     WARNING:  THE LATENT VARIABLE COVARIANCE MATRIX (PSI) IS NOT POSITIVE
     DEFINITE.  THIS COULD INDICATE A NEGATIVE VARIANCE/RESIDUAL VARIANCE FOR A
     LATENT VARIABLE, A CORRELATION GREATER OR EQUAL TO ONE BETWEEN TWO LATENT
     VARIABLES, OR A LINEAR DEPENDENCY AMONG MORE THAN TWO LATENT VARIABLES.
     CHECK THE TECH4 OUTPUT FOR MORE INFORMATION.
     PROBLEM INVOLVING VARIABLE RMIPIP6.


     REPLICATION 694:

     NO CONVERGENCE.  NUMBER OF ITERATIONS EXCEEDED.

     REPLICATION 700:

     NO CONVERGENCE.  NUMBER OF ITERATIONS EXCEEDED.

     REPLICATION 701:

     NO CONVERGENCE.  NUMBER OF ITERATIONS EXCEEDED.

     REPLICATION 702:
     WARNING:  THE LATENT VARIABLE COVARIANCE MATRIX (PSI) IS NOT POSITIVE
     DEFINITE.  THIS COULD INDICATE A NEGATIVE VARIANCE/RESIDUAL VARIANCE FOR A
     LATENT VARIABLE, A CORRELATION GREATER OR EQUAL TO ONE BETWEEN TWO LATENT
     VARIABLES, OR A LINEAR DEPENDENCY AMONG MORE THAN TWO LATENT VARIABLES.
     CHECK THE TECH4 OUTPUT FOR MORE INFORMATION.
     PROBLEM INVOLVING VARIABLE RMIPIP20.


     REPLICATION 703:

     NO CONVERGENCE.  NUMBER OF ITERATIONS EXCEEDED.

     REPLICATION 704:

     NO CONVERGENCE.  NUMBER OF ITERATIONS EXCEEDED.

     REPLICATION 705:
     WARNING:  THE LATENT VARIABLE COVARIANCE MATRIX (PSI) IS NOT POSITIVE
     DEFINITE.  THIS COULD INDICATE A NEGATIVE VARIANCE/RESIDUAL VARIANCE FOR A
     LATENT VARIABLE, A CORRELATION GREATER OR EQUAL TO ONE BETWEEN TWO LATENT
     VARIABLES, OR A LINEAR DEPENDENCY AMONG MORE THAN TWO LATENT VARIABLES.
     CHECK THE TECH4 OUTPUT FOR MORE INFORMATION.
     PROBLEM INVOLVING VARIABLE RMIPIP7.


     REPLICATION 706:
     WARNING:  THE LATENT VARIABLE COVARIANCE MATRIX (PSI) IS NOT POSITIVE
     DEFINITE.  THIS COULD INDICATE A NEGATIVE VARIANCE/RESIDUAL VARIANCE FOR A
     LATENT VARIABLE, A CORRELATION GREATER OR EQUAL TO ONE BETWEEN TWO LATENT
     VARIABLES, OR A LINEAR DEPENDENCY AMONG MORE THAN TWO LATENT VARIABLES.
     CHECK THE TECH4 OUTPUT FOR MORE INFORMATION.
     PROBLEM INVOLVING VARIABLE RMIPIP6.


     REPLICATION 707:
     WARNING:  THE LATENT VARIABLE COVARIANCE MATRIX (PSI) IS NOT POSITIVE
     DEFINITE.  THIS COULD INDICATE A NEGATIVE VARIANCE/RESIDUAL VARIANCE FOR A
     LATENT VARIABLE, A CORRELATION GREATER OR EQUAL TO ONE BETWEEN TWO LATENT
     VARIABLES, OR A LINEAR DEPENDENCY AMONG MORE THAN TWO LATENT VARIABLES.
     CHECK THE TECH4 OUTPUT FOR MORE INFORMATION.
     PROBLEM INVOLVING VARIABLE RMIPIP8.


     REPLICATION 708:
     WARNING:  THE LATENT VARIABLE COVARIANCE MATRIX (PSI) IS NOT POSITIVE
     DEFINITE.  THIS COULD INDICATE A NEGATIVE VARIANCE/RESIDUAL VARIANCE FOR A
     LATENT VARIABLE, A CORRELATION GREATER OR EQUAL TO ONE BETWEEN TWO LATENT
     VARIABLES, OR A LINEAR DEPENDENCY AMONG MORE THAN TWO LATENT VARIABLES.
     CHECK THE TECH4 OUTPUT FOR MORE INFORMATION.
     PROBLEM INVOLVING VARIABLE RMIPIP9.


     REPLICATION 709:
     WARNING:  THE LATENT VARIABLE COVARIANCE MATRIX (PSI) IS NOT POSITIVE
     DEFINITE.  THIS COULD INDICATE A NEGATIVE VARIANCE/RESIDUAL VARIANCE FOR A
     LATENT VARIABLE, A CORRELATION GREATER OR EQUAL TO ONE BETWEEN TWO LATENT
     VARIABLES, OR A LINEAR DEPENDENCY AMONG MORE THAN TWO LATENT VARIABLES.
     CHECK THE TECH4 OUTPUT FOR MORE INFORMATION.
     PROBLEM INVOLVING VARIABLE RMIPIP18.


     REPLICATION 710:

     NO CONVERGENCE.  NUMBER OF ITERATIONS EXCEEDED.

     REPLICATION 711:

     NO CONVERGENCE.  NUMBER OF ITERATIONS EXCEEDED.

     REPLICATION 712:
     WARNING:  THE LATENT VARIABLE COVARIANCE MATRIX (PSI) IS NOT POSITIVE
     DEFINITE.  THIS COULD INDICATE A NEGATIVE VARIANCE/RESIDUAL VARIANCE FOR A
     LATENT VARIABLE, A CORRELATION GREATER OR EQUAL TO ONE BETWEEN TWO LATENT
     VARIABLES, OR A LINEAR DEPENDENCY AMONG MORE THAN TWO LATENT VARIABLES.
     CHECK THE TECH4 OUTPUT FOR MORE INFORMATION.
     PROBLEM INVOLVING VARIABLE RMIPIP9.


     REPLICATION 713:

     NO CONVERGENCE.  NUMBER OF ITERATIONS EXCEEDED.

     REPLICATION 714:
     WARNING:  THE LATENT VARIABLE COVARIANCE MATRIX (PSI) IS NOT POSITIVE
     DEFINITE.  THIS COULD INDICATE A NEGATIVE VARIANCE/RESIDUAL VARIANCE FOR A
     LATENT VARIABLE, A CORRELATION GREATER OR EQUAL TO ONE BETWEEN TWO LATENT
     VARIABLES, OR A LINEAR DEPENDENCY AMONG MORE THAN TWO LATENT VARIABLES.
     CHECK THE TECH4 OUTPUT FOR MORE INFORMATION.
     PROBLEM INVOLVING VARIABLE RMIPIP10.


     REPLICATION 715:

     NO CONVERGENCE.  NUMBER OF ITERATIONS EXCEEDED.

     REPLICATION 716:

     THE STANDARD ERRORS OF THE MODEL PARAMETER ESTIMATES COULD NOT BE
     COMPUTED.  THE MODEL MAY NOT BE IDENTIFIED.  CHECK YOUR MODEL.
     PROBLEM INVOLVING THE FOLLOWING PARAMETER:
     Parameter 94, RMIPIP10

     THE CONDITION NUMBER IS       0.425D-11.

     REPLICATION 717:
     WARNING:  THE LATENT VARIABLE COVARIANCE MATRIX (PSI) IS NOT POSITIVE
     DEFINITE.  THIS COULD INDICATE A NEGATIVE VARIANCE/RESIDUAL VARIANCE FOR A
     LATENT VARIABLE, A CORRELATION GREATER OR EQUAL TO ONE BETWEEN TWO LATENT
     VARIABLES, OR A LINEAR DEPENDENCY AMONG MORE THAN TWO LATENT VARIABLES.
     CHECK THE TECH4 OUTPUT FOR MORE INFORMATION.
     PROBLEM INVOLVING VARIABLE RMIPIP6.


     REPLICATION 718:
     WARNING:  THE LATENT VARIABLE COVARIANCE MATRIX (PSI) IS NOT POSITIVE
     DEFINITE.  THIS COULD INDICATE A NEGATIVE VARIANCE/RESIDUAL VARIANCE FOR A
     LATENT VARIABLE, A CORRELATION GREATER OR EQUAL TO ONE BETWEEN TWO LATENT
     VARIABLES, OR A LINEAR DEPENDENCY AMONG MORE THAN TWO LATENT VARIABLES.
     CHECK THE TECH4 OUTPUT FOR MORE INFORMATION.
     PROBLEM INVOLVING VARIABLE RMIPIP18.


     REPLICATION 719:

     NO CONVERGENCE.  NUMBER OF ITERATIONS EXCEEDED.

     REPLICATION 720:
     WARNING:  THE LATENT VARIABLE COVARIANCE MATRIX (PSI) IS NOT POSITIVE
     DEFINITE.  THIS COULD INDICATE A NEGATIVE VARIANCE/RESIDUAL VARIANCE FOR A
     LATENT VARIABLE, A CORRELATION GREATER OR EQUAL TO ONE BETWEEN TWO LATENT
     VARIABLES, OR A LINEAR DEPENDENCY AMONG MORE THAN TWO LATENT VARIABLES.
     CHECK THE TECH4 OUTPUT FOR MORE INFORMATION.
     PROBLEM INVOLVING VARIABLE RMIPIP7.


     REPLICATION 721:

     NO CONVERGENCE.  NUMBER OF ITERATIONS EXCEEDED.

     REPLICATION 722:

     NO CONVERGENCE.  NUMBER OF ITERATIONS EXCEEDED.

     REPLICATION 723:

     NO CONVERGENCE.  NUMBER OF ITERATIONS EXCEEDED.

     REPLICATION 724:
     WARNING:  THE LATENT VARIABLE COVARIANCE MATRIX (PSI) IS NOT POSITIVE
     DEFINITE.  THIS COULD INDICATE A NEGATIVE VARIANCE/RESIDUAL VARIANCE FOR A
     LATENT VARIABLE, A CORRELATION GREATER OR EQUAL TO ONE BETWEEN TWO LATENT
     VARIABLES, OR A LINEAR DEPENDENCY AMONG MORE THAN TWO LATENT VARIABLES.
     CHECK THE TECH4 OUTPUT FOR MORE INFORMATION.
     PROBLEM INVOLVING VARIABLE RMIPIP6.


     REPLICATION 725:

     NO CONVERGENCE.  NUMBER OF ITERATIONS EXCEEDED.

     REPLICATION 726:

     NO CONVERGENCE.  NUMBER OF ITERATIONS EXCEEDED.

     REPLICATION 727:
     WARNING:  THE LATENT VARIABLE COVARIANCE MATRIX (PSI) IS NOT POSITIVE
     DEFINITE.  THIS COULD INDICATE A NEGATIVE VARIANCE/RESIDUAL VARIANCE FOR A
     LATENT VARIABLE, A CORRELATION GREATER OR EQUAL TO ONE BETWEEN TWO LATENT
     VARIABLES, OR A LINEAR DEPENDENCY AMONG MORE THAN TWO LATENT VARIABLES.
     CHECK THE TECH4 OUTPUT FOR MORE INFORMATION.
     PROBLEM INVOLVING VARIABLE RMIPIP8.


     REPLICATION 728:
     WARNING:  THE LATENT VARIABLE COVARIANCE MATRIX (PSI) IS NOT POSITIVE
     DEFINITE.  THIS COULD INDICATE A NEGATIVE VARIANCE/RESIDUAL VARIANCE FOR A
     LATENT VARIABLE, A CORRELATION GREATER OR EQUAL TO ONE BETWEEN TWO LATENT
     VARIABLES, OR A LINEAR DEPENDENCY AMONG MORE THAN TWO LATENT VARIABLES.
     CHECK THE TECH4 OUTPUT FOR MORE INFORMATION.
     PROBLEM INVOLVING VARIABLE RMIPIP18.


     REPLICATION 729:
     WARNING:  THE LATENT VARIABLE COVARIANCE MATRIX (PSI) IS NOT POSITIVE
     DEFINITE.  THIS COULD INDICATE A NEGATIVE VARIANCE/RESIDUAL VARIANCE FOR A
     LATENT VARIABLE, A CORRELATION GREATER OR EQUAL TO ONE BETWEEN TWO LATENT
     VARIABLES, OR A LINEAR DEPENDENCY AMONG MORE THAN TWO LATENT VARIABLES.
     CHECK THE TECH4 OUTPUT FOR MORE INFORMATION.
     PROBLEM INVOLVING VARIABLE RMIPIP6.


     REPLICATION 730:
     WARNING:  THE LATENT VARIABLE COVARIANCE MATRIX (PSI) IS NOT POSITIVE
     DEFINITE.  THIS COULD INDICATE A NEGATIVE VARIANCE/RESIDUAL VARIANCE FOR A
     LATENT VARIABLE, A CORRELATION GREATER OR EQUAL TO ONE BETWEEN TWO LATENT
     VARIABLES, OR A LINEAR DEPENDENCY AMONG MORE THAN TWO LATENT VARIABLES.
     CHECK THE TECH4 OUTPUT FOR MORE INFORMATION.
     PROBLEM INVOLVING VARIABLE RMIPIP9.


     REPLICATION 732:

     NO CONVERGENCE.  NUMBER OF ITERATIONS EXCEEDED.

     REPLICATION 733:
     WARNING:  THE LATENT VARIABLE COVARIANCE MATRIX (PSI) IS NOT POSITIVE
     DEFINITE.  THIS COULD INDICATE A NEGATIVE VARIANCE/RESIDUAL VARIANCE FOR A
     LATENT VARIABLE, A CORRELATION GREATER OR EQUAL TO ONE BETWEEN TWO LATENT
     VARIABLES, OR A LINEAR DEPENDENCY AMONG MORE THAN TWO LATENT VARIABLES.
     CHECK THE TECH4 OUTPUT FOR MORE INFORMATION.
     PROBLEM INVOLVING VARIABLE RMIPIP18.


     REPLICATION 734:
     WARNING:  THE LATENT VARIABLE COVARIANCE MATRIX (PSI) IS NOT POSITIVE
     DEFINITE.  THIS COULD INDICATE A NEGATIVE VARIANCE/RESIDUAL VARIANCE FOR A
     LATENT VARIABLE, A CORRELATION GREATER OR EQUAL TO ONE BETWEEN TWO LATENT
     VARIABLES, OR A LINEAR DEPENDENCY AMONG MORE THAN TWO LATENT VARIABLES.
     CHECK THE TECH4 OUTPUT FOR MORE INFORMATION.
     PROBLEM INVOLVING VARIABLE RMIPIP7.


     REPLICATION 735:
     WARNING:  THE LATENT VARIABLE COVARIANCE MATRIX (PSI) IS NOT POSITIVE
     DEFINITE.  THIS COULD INDICATE A NEGATIVE VARIANCE/RESIDUAL VARIANCE FOR A
     LATENT VARIABLE, A CORRELATION GREATER OR EQUAL TO ONE BETWEEN TWO LATENT
     VARIABLES, OR A LINEAR DEPENDENCY AMONG MORE THAN TWO LATENT VARIABLES.
     CHECK THE TECH4 OUTPUT FOR MORE INFORMATION.
     PROBLEM INVOLVING VARIABLE RMIPIP19.


     REPLICATION 737:
     WARNING:  THE LATENT VARIABLE COVARIANCE MATRIX (PSI) IS NOT POSITIVE
     DEFINITE.  THIS COULD INDICATE A NEGATIVE VARIANCE/RESIDUAL VARIANCE FOR A
     LATENT VARIABLE, A CORRELATION GREATER OR EQUAL TO ONE BETWEEN TWO LATENT
     VARIABLES, OR A LINEAR DEPENDENCY AMONG MORE THAN TWO LATENT VARIABLES.
     CHECK THE TECH4 OUTPUT FOR MORE INFORMATION.
     PROBLEM INVOLVING VARIABLE RMIPIP6.


     REPLICATION 740:

     NO CONVERGENCE.  NUMBER OF ITERATIONS EXCEEDED.

     REPLICATION 741:
     WARNING:  THE LATENT VARIABLE COVARIANCE MATRIX (PSI) IS NOT POSITIVE
     DEFINITE.  THIS COULD INDICATE A NEGATIVE VARIANCE/RESIDUAL VARIANCE FOR A
     LATENT VARIABLE, A CORRELATION GREATER OR EQUAL TO ONE BETWEEN TWO LATENT
     VARIABLES, OR A LINEAR DEPENDENCY AMONG MORE THAN TWO LATENT VARIABLES.
     CHECK THE TECH4 OUTPUT FOR MORE INFORMATION.
     PROBLEM INVOLVING VARIABLE RMIPIP7.


     REPLICATION 743:

     NO CONVERGENCE.  NUMBER OF ITERATIONS EXCEEDED.

     REPLICATION 745:
     WARNING:  THE LATENT VARIABLE COVARIANCE MATRIX (PSI) IS NOT POSITIVE
     DEFINITE.  THIS COULD INDICATE A NEGATIVE VARIANCE/RESIDUAL VARIANCE FOR A
     LATENT VARIABLE, A CORRELATION GREATER OR EQUAL TO ONE BETWEEN TWO LATENT
     VARIABLES, OR A LINEAR DEPENDENCY AMONG MORE THAN TWO LATENT VARIABLES.
     CHECK THE TECH4 OUTPUT FOR MORE INFORMATION.
     PROBLEM INVOLVING VARIABLE RMIPIP8.


     REPLICATION 748:

     NO CONVERGENCE.  NUMBER OF ITERATIONS EXCEEDED.

     REPLICATION 749:

     NO CONVERGENCE.  NUMBER OF ITERATIONS EXCEEDED.

     REPLICATION 750:

     NO CONVERGENCE.  NUMBER OF ITERATIONS EXCEEDED.

     REPLICATION 751:

     NO CONVERGENCE.  NUMBER OF ITERATIONS EXCEEDED.

     REPLICATION 752:
     WARNING:  THE LATENT VARIABLE COVARIANCE MATRIX (PSI) IS NOT POSITIVE
     DEFINITE.  THIS COULD INDICATE A NEGATIVE VARIANCE/RESIDUAL VARIANCE FOR A
     LATENT VARIABLE, A CORRELATION GREATER OR EQUAL TO ONE BETWEEN TWO LATENT
     VARIABLES, OR A LINEAR DEPENDENCY AMONG MORE THAN TWO LATENT VARIABLES.
     CHECK THE TECH4 OUTPUT FOR MORE INFORMATION.
     PROBLEM INVOLVING VARIABLE RMIPIP7.


     REPLICATION 753:
     WARNING:  THE LATENT VARIABLE COVARIANCE MATRIX (PSI) IS NOT POSITIVE
     DEFINITE.  THIS COULD INDICATE A NEGATIVE VARIANCE/RESIDUAL VARIANCE FOR A
     LATENT VARIABLE, A CORRELATION GREATER OR EQUAL TO ONE BETWEEN TWO LATENT
     VARIABLES, OR A LINEAR DEPENDENCY AMONG MORE THAN TWO LATENT VARIABLES.
     CHECK THE TECH4 OUTPUT FOR MORE INFORMATION.
     PROBLEM INVOLVING VARIABLE RMIPIP19.


     REPLICATION 754:

     THE STANDARD ERRORS OF THE MODEL PARAMETER ESTIMATES COULD NOT BE
     COMPUTED.  THE MODEL MAY NOT BE IDENTIFIED.  CHECK YOUR MODEL.
     PROBLEM INVOLVING THE FOLLOWING PARAMETER:
     Parameter 100, RMIPIP16

     THE CONDITION NUMBER IS       0.261D-10.

     REPLICATION 755:
     WARNING:  THE LATENT VARIABLE COVARIANCE MATRIX (PSI) IS NOT POSITIVE
     DEFINITE.  THIS COULD INDICATE A NEGATIVE VARIANCE/RESIDUAL VARIANCE FOR A
     LATENT VARIABLE, A CORRELATION GREATER OR EQUAL TO ONE BETWEEN TWO LATENT
     VARIABLES, OR A LINEAR DEPENDENCY AMONG MORE THAN TWO LATENT VARIABLES.
     CHECK THE TECH4 OUTPUT FOR MORE INFORMATION.
     PROBLEM INVOLVING VARIABLE RMIPIP6.


     REPLICATION 756:

     NO CONVERGENCE.  NUMBER OF ITERATIONS EXCEEDED.

     REPLICATION 757:
     WARNING:  THE LATENT VARIABLE COVARIANCE MATRIX (PSI) IS NOT POSITIVE
     DEFINITE.  THIS COULD INDICATE A NEGATIVE VARIANCE/RESIDUAL VARIANCE FOR A
     LATENT VARIABLE, A CORRELATION GREATER OR EQUAL TO ONE BETWEEN TWO LATENT
     VARIABLES, OR A LINEAR DEPENDENCY AMONG MORE THAN TWO LATENT VARIABLES.
     CHECK THE TECH4 OUTPUT FOR MORE INFORMATION.
     PROBLEM INVOLVING VARIABLE RMIPIP17.


     REPLICATION 758:

     NO CONVERGENCE.  NUMBER OF ITERATIONS EXCEEDED.

     REPLICATION 762:
     WARNING:  THE LATENT VARIABLE COVARIANCE MATRIX (PSI) IS NOT POSITIVE
     DEFINITE.  THIS COULD INDICATE A NEGATIVE VARIANCE/RESIDUAL VARIANCE FOR A
     LATENT VARIABLE, A CORRELATION GREATER OR EQUAL TO ONE BETWEEN TWO LATENT
     VARIABLES, OR A LINEAR DEPENDENCY AMONG MORE THAN TWO LATENT VARIABLES.
     CHECK THE TECH4 OUTPUT FOR MORE INFORMATION.
     PROBLEM INVOLVING VARIABLE RMIPIP9.


     REPLICATION 763:

     NO CONVERGENCE.  NUMBER OF ITERATIONS EXCEEDED.

     REPLICATION 764:
     WARNING:  THE LATENT VARIABLE COVARIANCE MATRIX (PSI) IS NOT POSITIVE
     DEFINITE.  THIS COULD INDICATE A NEGATIVE VARIANCE/RESIDUAL VARIANCE FOR A
     LATENT VARIABLE, A CORRELATION GREATER OR EQUAL TO ONE BETWEEN TWO LATENT
     VARIABLES, OR A LINEAR DEPENDENCY AMONG MORE THAN TWO LATENT VARIABLES.
     CHECK THE TECH4 OUTPUT FOR MORE INFORMATION.
     PROBLEM INVOLVING VARIABLE RMIPIP19.


     REPLICATION 765:

     NO CONVERGENCE.  NUMBER OF ITERATIONS EXCEEDED.

     REPLICATION 768:

     NO CONVERGENCE.  NUMBER OF ITERATIONS EXCEEDED.

     REPLICATION 769:
     WARNING:  THE LATENT VARIABLE COVARIANCE MATRIX (PSI) IS NOT POSITIVE
     DEFINITE.  THIS COULD INDICATE A NEGATIVE VARIANCE/RESIDUAL VARIANCE FOR A
     LATENT VARIABLE, A CORRELATION GREATER OR EQUAL TO ONE BETWEEN TWO LATENT
     VARIABLES, OR A LINEAR DEPENDENCY AMONG MORE THAN TWO LATENT VARIABLES.
     CHECK THE TECH4 OUTPUT FOR MORE INFORMATION.
     PROBLEM INVOLVING VARIABLE RMIPIP10.


     REPLICATION 770:
     WARNING:  THE LATENT VARIABLE COVARIANCE MATRIX (PSI) IS NOT POSITIVE
     DEFINITE.  THIS COULD INDICATE A NEGATIVE VARIANCE/RESIDUAL VARIANCE FOR A
     LATENT VARIABLE, A CORRELATION GREATER OR EQUAL TO ONE BETWEEN TWO LATENT
     VARIABLES, OR A LINEAR DEPENDENCY AMONG MORE THAN TWO LATENT VARIABLES.
     CHECK THE TECH4 OUTPUT FOR MORE INFORMATION.
     PROBLEM INVOLVING VARIABLE RMIPIP19.


     REPLICATION 771:
     WARNING:  THE LATENT VARIABLE COVARIANCE MATRIX (PSI) IS NOT POSITIVE
     DEFINITE.  THIS COULD INDICATE A NEGATIVE VARIANCE/RESIDUAL VARIANCE FOR A
     LATENT VARIABLE, A CORRELATION GREATER OR EQUAL TO ONE BETWEEN TWO LATENT
     VARIABLES, OR A LINEAR DEPENDENCY AMONG MORE THAN TWO LATENT VARIABLES.
     CHECK THE TECH4 OUTPUT FOR MORE INFORMATION.
     PROBLEM INVOLVING VARIABLE RMIPIP8.


     REPLICATION 772:

     THE STANDARD ERRORS OF THE MODEL PARAMETER ESTIMATES COULD NOT BE
     COMPUTED.  THE MODEL MAY NOT BE IDENTIFIED.  CHECK YOUR MODEL.
     PROBLEM INVOLVING THE FOLLOWING PARAMETER:
     Parameter 104, RMIPIP20

     THE CONDITION NUMBER IS       0.210D-10.

     REPLICATION 773:

     THE STANDARD ERRORS OF THE MODEL PARAMETER ESTIMATES MAY NOT BE
     TRUSTWORTHY FOR SOME PARAMETERS DUE TO A NON-POSITIVE DEFINITE
     FIRST-ORDER DERIVATIVE PRODUCT MATRIX.  THIS MAY BE DUE TO THE STARTING
     VALUES BUT MAY ALSO BE AN INDICATION OF MODEL NONIDENTIFICATION.  THE
     CONDITION NUMBER IS       0.937D-10.  PROBLEM INVOLVING THE FOLLOWING PARAMETER:
     Parameter 101, RMIPIP17


     REPLICATION 773:
     WARNING:  THE LATENT VARIABLE COVARIANCE MATRIX (PSI) IS NOT POSITIVE
     DEFINITE.  THIS COULD INDICATE A NEGATIVE VARIANCE/RESIDUAL VARIANCE FOR A
     LATENT VARIABLE, A CORRELATION GREATER OR EQUAL TO ONE BETWEEN TWO LATENT
     VARIABLES, OR A LINEAR DEPENDENCY AMONG MORE THAN TWO LATENT VARIABLES.
     CHECK THE TECH4 OUTPUT FOR MORE INFORMATION.
     PROBLEM INVOLVING VARIABLE RMIPIP8.


     REPLICATION 774:

     NO CONVERGENCE.  NUMBER OF ITERATIONS EXCEEDED.

     REPLICATION 775:

     NO CONVERGENCE.  NUMBER OF ITERATIONS EXCEEDED.

     REPLICATION 776:
     WARNING:  THE LATENT VARIABLE COVARIANCE MATRIX (PSI) IS NOT POSITIVE
     DEFINITE.  THIS COULD INDICATE A NEGATIVE VARIANCE/RESIDUAL VARIANCE FOR A
     LATENT VARIABLE, A CORRELATION GREATER OR EQUAL TO ONE BETWEEN TWO LATENT
     VARIABLES, OR A LINEAR DEPENDENCY AMONG MORE THAN TWO LATENT VARIABLES.
     CHECK THE TECH4 OUTPUT FOR MORE INFORMATION.
     PROBLEM INVOLVING VARIABLE RMIPIP7.


     REPLICATION 777:
     WARNING:  THE LATENT VARIABLE COVARIANCE MATRIX (PSI) IS NOT POSITIVE
     DEFINITE.  THIS COULD INDICATE A NEGATIVE VARIANCE/RESIDUAL VARIANCE FOR A
     LATENT VARIABLE, A CORRELATION GREATER OR EQUAL TO ONE BETWEEN TWO LATENT
     VARIABLES, OR A LINEAR DEPENDENCY AMONG MORE THAN TWO LATENT VARIABLES.
     CHECK THE TECH4 OUTPUT FOR MORE INFORMATION.
     PROBLEM INVOLVING VARIABLE RMIPIP10.


     REPLICATION 778:
     WARNING:  THE LATENT VARIABLE COVARIANCE MATRIX (PSI) IS NOT POSITIVE
     DEFINITE.  THIS COULD INDICATE A NEGATIVE VARIANCE/RESIDUAL VARIANCE FOR A
     LATENT VARIABLE, A CORRELATION GREATER OR EQUAL TO ONE BETWEEN TWO LATENT
     VARIABLES, OR A LINEAR DEPENDENCY AMONG MORE THAN TWO LATENT VARIABLES.
     CHECK THE TECH4 OUTPUT FOR MORE INFORMATION.
     PROBLEM INVOLVING VARIABLE RMIPIP6.


     REPLICATION 779:

     NO CONVERGENCE.  NUMBER OF ITERATIONS EXCEEDED.

     REPLICATION 780:
     WARNING:  THE LATENT VARIABLE COVARIANCE MATRIX (PSI) IS NOT POSITIVE
     DEFINITE.  THIS COULD INDICATE A NEGATIVE VARIANCE/RESIDUAL VARIANCE FOR A
     LATENT VARIABLE, A CORRELATION GREATER OR EQUAL TO ONE BETWEEN TWO LATENT
     VARIABLES, OR A LINEAR DEPENDENCY AMONG MORE THAN TWO LATENT VARIABLES.
     CHECK THE TECH4 OUTPUT FOR MORE INFORMATION.
     PROBLEM INVOLVING VARIABLE RMIPIP7.


     REPLICATION 781:

     NO CONVERGENCE.  NUMBER OF ITERATIONS EXCEEDED.

     REPLICATION 782:
     WARNING:  THE LATENT VARIABLE COVARIANCE MATRIX (PSI) IS NOT POSITIVE
     DEFINITE.  THIS COULD INDICATE A NEGATIVE VARIANCE/RESIDUAL VARIANCE FOR A
     LATENT VARIABLE, A CORRELATION GREATER OR EQUAL TO ONE BETWEEN TWO LATENT
     VARIABLES, OR A LINEAR DEPENDENCY AMONG MORE THAN TWO LATENT VARIABLES.
     CHECK THE TECH4 OUTPUT FOR MORE INFORMATION.
     PROBLEM INVOLVING VARIABLE RMIPIP9.


     REPLICATION 783:
     WARNING:  THE LATENT VARIABLE COVARIANCE MATRIX (PSI) IS NOT POSITIVE
     DEFINITE.  THIS COULD INDICATE A NEGATIVE VARIANCE/RESIDUAL VARIANCE FOR A
     LATENT VARIABLE, A CORRELATION GREATER OR EQUAL TO ONE BETWEEN TWO LATENT
     VARIABLES, OR A LINEAR DEPENDENCY AMONG MORE THAN TWO LATENT VARIABLES.
     CHECK THE TECH4 OUTPUT FOR MORE INFORMATION.
     PROBLEM INVOLVING VARIABLE RMIPIP18.


     REPLICATION 784:

     NO CONVERGENCE.  NUMBER OF ITERATIONS EXCEEDED.

     REPLICATION 785:

     NO CONVERGENCE.  NUMBER OF ITERATIONS EXCEEDED.

     REPLICATION 787:
     WARNING:  THE LATENT VARIABLE COVARIANCE MATRIX (PSI) IS NOT POSITIVE
     DEFINITE.  THIS COULD INDICATE A NEGATIVE VARIANCE/RESIDUAL VARIANCE FOR A
     LATENT VARIABLE, A CORRELATION GREATER OR EQUAL TO ONE BETWEEN TWO LATENT
     VARIABLES, OR A LINEAR DEPENDENCY AMONG MORE THAN TWO LATENT VARIABLES.
     CHECK THE TECH4 OUTPUT FOR MORE INFORMATION.
     PROBLEM INVOLVING VARIABLE RMIPIP8.


     REPLICATION 788:
     WARNING:  THE LATENT VARIABLE COVARIANCE MATRIX (PSI) IS NOT POSITIVE
     DEFINITE.  THIS COULD INDICATE A NEGATIVE VARIANCE/RESIDUAL VARIANCE FOR A
     LATENT VARIABLE, A CORRELATION GREATER OR EQUAL TO ONE BETWEEN TWO LATENT
     VARIABLES, OR A LINEAR DEPENDENCY AMONG MORE THAN TWO LATENT VARIABLES.
     CHECK THE TECH4 OUTPUT FOR MORE INFORMATION.
     PROBLEM INVOLVING VARIABLE RMIPIP9.


     REPLICATION 789:
     WARNING:  THE LATENT VARIABLE COVARIANCE MATRIX (PSI) IS NOT POSITIVE
     DEFINITE.  THIS COULD INDICATE A NEGATIVE VARIANCE/RESIDUAL VARIANCE FOR A
     LATENT VARIABLE, A CORRELATION GREATER OR EQUAL TO ONE BETWEEN TWO LATENT
     VARIABLES, OR A LINEAR DEPENDENCY AMONG MORE THAN TWO LATENT VARIABLES.
     CHECK THE TECH4 OUTPUT FOR MORE INFORMATION.
     PROBLEM INVOLVING VARIABLE RMIPIP9.


     REPLICATION 790:
     WARNING:  THE LATENT VARIABLE COVARIANCE MATRIX (PSI) IS NOT POSITIVE
     DEFINITE.  THIS COULD INDICATE A NEGATIVE VARIANCE/RESIDUAL VARIANCE FOR A
     LATENT VARIABLE, A CORRELATION GREATER OR EQUAL TO ONE BETWEEN TWO LATENT
     VARIABLES, OR A LINEAR DEPENDENCY AMONG MORE THAN TWO LATENT VARIABLES.
     CHECK THE TECH4 OUTPUT FOR MORE INFORMATION.
     PROBLEM INVOLVING VARIABLE RMIPIP19.


     REPLICATION 791:
     WARNING:  THE LATENT VARIABLE COVARIANCE MATRIX (PSI) IS NOT POSITIVE
     DEFINITE.  THIS COULD INDICATE A NEGATIVE VARIANCE/RESIDUAL VARIANCE FOR A
     LATENT VARIABLE, A CORRELATION GREATER OR EQUAL TO ONE BETWEEN TWO LATENT
     VARIABLES, OR A LINEAR DEPENDENCY AMONG MORE THAN TWO LATENT VARIABLES.
     CHECK THE TECH4 OUTPUT FOR MORE INFORMATION.
     PROBLEM INVOLVING VARIABLE RMIPIP8.


     REPLICATION 792:
     WARNING:  THE LATENT VARIABLE COVARIANCE MATRIX (PSI) IS NOT POSITIVE
     DEFINITE.  THIS COULD INDICATE A NEGATIVE VARIANCE/RESIDUAL VARIANCE FOR A
     LATENT VARIABLE, A CORRELATION GREATER OR EQUAL TO ONE BETWEEN TWO LATENT
     VARIABLES, OR A LINEAR DEPENDENCY AMONG MORE THAN TWO LATENT VARIABLES.
     CHECK THE TECH4 OUTPUT FOR MORE INFORMATION.
     PROBLEM INVOLVING VARIABLE RMIPIP17.


     REPLICATION 793:
     WARNING:  THE LATENT VARIABLE COVARIANCE MATRIX (PSI) IS NOT POSITIVE
     DEFINITE.  THIS COULD INDICATE A NEGATIVE VARIANCE/RESIDUAL VARIANCE FOR A
     LATENT VARIABLE, A CORRELATION GREATER OR EQUAL TO ONE BETWEEN TWO LATENT
     VARIABLES, OR A LINEAR DEPENDENCY AMONG MORE THAN TWO LATENT VARIABLES.
     CHECK THE TECH4 OUTPUT FOR MORE INFORMATION.
     PROBLEM INVOLVING VARIABLE RMIPIP16.


     REPLICATION 795:

     NO CONVERGENCE.  NUMBER OF ITERATIONS EXCEEDED.

     REPLICATION 796:

     THE STANDARD ERRORS OF THE MODEL PARAMETER ESTIMATES COULD NOT BE
     COMPUTED.  THE MODEL MAY NOT BE IDENTIFIED.  CHECK YOUR MODEL.
     PROBLEM INVOLVING THE FOLLOWING PARAMETER:
     Parameter 101, RMIPIP17

     THE CONDITION NUMBER IS       0.330D-12.

     REPLICATION 797:
     WARNING:  THE LATENT VARIABLE COVARIANCE MATRIX (PSI) IS NOT POSITIVE
     DEFINITE.  THIS COULD INDICATE A NEGATIVE VARIANCE/RESIDUAL VARIANCE FOR A
     LATENT VARIABLE, A CORRELATION GREATER OR EQUAL TO ONE BETWEEN TWO LATENT
     VARIABLES, OR A LINEAR DEPENDENCY AMONG MORE THAN TWO LATENT VARIABLES.
     CHECK THE TECH4 OUTPUT FOR MORE INFORMATION.
     PROBLEM INVOLVING VARIABLE RMIPIP18.


     REPLICATION 798:

     NO CONVERGENCE.  NUMBER OF ITERATIONS EXCEEDED.

     REPLICATION 799:
     WARNING:  THE LATENT VARIABLE COVARIANCE MATRIX (PSI) IS NOT POSITIVE
     DEFINITE.  THIS COULD INDICATE A NEGATIVE VARIANCE/RESIDUAL VARIANCE FOR A
     LATENT VARIABLE, A CORRELATION GREATER OR EQUAL TO ONE BETWEEN TWO LATENT
     VARIABLES, OR A LINEAR DEPENDENCY AMONG MORE THAN TWO LATENT VARIABLES.
     CHECK THE TECH4 OUTPUT FOR MORE INFORMATION.
     PROBLEM INVOLVING VARIABLE RMIPIP7.


     REPLICATION 800:

     NO CONVERGENCE.  NUMBER OF ITERATIONS EXCEEDED.

     REPLICATION 801:
     WARNING:  THE LATENT VARIABLE COVARIANCE MATRIX (PSI) IS NOT POSITIVE
     DEFINITE.  THIS COULD INDICATE A NEGATIVE VARIANCE/RESIDUAL VARIANCE FOR A
     LATENT VARIABLE, A CORRELATION GREATER OR EQUAL TO ONE BETWEEN TWO LATENT
     VARIABLES, OR A LINEAR DEPENDENCY AMONG MORE THAN TWO LATENT VARIABLES.
     CHECK THE TECH4 OUTPUT FOR MORE INFORMATION.
     PROBLEM INVOLVING VARIABLE RMIPIP18.


     REPLICATION 802:

     NO CONVERGENCE.  NUMBER OF ITERATIONS EXCEEDED.

     REPLICATION 804:
     WARNING:  THE LATENT VARIABLE COVARIANCE MATRIX (PSI) IS NOT POSITIVE
     DEFINITE.  THIS COULD INDICATE A NEGATIVE VARIANCE/RESIDUAL VARIANCE FOR A
     LATENT VARIABLE, A CORRELATION GREATER OR EQUAL TO ONE BETWEEN TWO LATENT
     VARIABLES, OR A LINEAR DEPENDENCY AMONG MORE THAN TWO LATENT VARIABLES.
     CHECK THE TECH4 OUTPUT FOR MORE INFORMATION.
     PROBLEM INVOLVING VARIABLE RMIPIP8.


     REPLICATION 805:
     WARNING:  THE LATENT VARIABLE COVARIANCE MATRIX (PSI) IS NOT POSITIVE
     DEFINITE.  THIS COULD INDICATE A NEGATIVE VARIANCE/RESIDUAL VARIANCE FOR A
     LATENT VARIABLE, A CORRELATION GREATER OR EQUAL TO ONE BETWEEN TWO LATENT
     VARIABLES, OR A LINEAR DEPENDENCY AMONG MORE THAN TWO LATENT VARIABLES.
     CHECK THE TECH4 OUTPUT FOR MORE INFORMATION.
     PROBLEM INVOLVING VARIABLE RMIPIP7.


     REPLICATION 806:

     NO CONVERGENCE.  NUMBER OF ITERATIONS EXCEEDED.

     REPLICATION 808:

     NO CONVERGENCE.  NUMBER OF ITERATIONS EXCEEDED.

     REPLICATION 809:
     WARNING:  THE LATENT VARIABLE COVARIANCE MATRIX (PSI) IS NOT POSITIVE
     DEFINITE.  THIS COULD INDICATE A NEGATIVE VARIANCE/RESIDUAL VARIANCE FOR A
     LATENT VARIABLE, A CORRELATION GREATER OR EQUAL TO ONE BETWEEN TWO LATENT
     VARIABLES, OR A LINEAR DEPENDENCY AMONG MORE THAN TWO LATENT VARIABLES.
     CHECK THE TECH4 OUTPUT FOR MORE INFORMATION.
     PROBLEM INVOLVING VARIABLE RMIPIP9.


     REPLICATION 811:
     WARNING:  THE LATENT VARIABLE COVARIANCE MATRIX (PSI) IS NOT POSITIVE
     DEFINITE.  THIS COULD INDICATE A NEGATIVE VARIANCE/RESIDUAL VARIANCE FOR A
     LATENT VARIABLE, A CORRELATION GREATER OR EQUAL TO ONE BETWEEN TWO LATENT
     VARIABLES, OR A LINEAR DEPENDENCY AMONG MORE THAN TWO LATENT VARIABLES.
     CHECK THE TECH4 OUTPUT FOR MORE INFORMATION.
     PROBLEM INVOLVING VARIABLE RMIPIP16.


     REPLICATION 812:
     WARNING:  THE LATENT VARIABLE COVARIANCE MATRIX (PSI) IS NOT POSITIVE
     DEFINITE.  THIS COULD INDICATE A NEGATIVE VARIANCE/RESIDUAL VARIANCE FOR A
     LATENT VARIABLE, A CORRELATION GREATER OR EQUAL TO ONE BETWEEN TWO LATENT
     VARIABLES, OR A LINEAR DEPENDENCY AMONG MORE THAN TWO LATENT VARIABLES.
     CHECK THE TECH4 OUTPUT FOR MORE INFORMATION.
     PROBLEM INVOLVING VARIABLE RMIPIP8.


     REPLICATION 813:

     NO CONVERGENCE.  NUMBER OF ITERATIONS EXCEEDED.

     REPLICATION 814:

     NO CONVERGENCE.  NUMBER OF ITERATIONS EXCEEDED.

     REPLICATION 815:

     NO CONVERGENCE.  NUMBER OF ITERATIONS EXCEEDED.

     REPLICATION 816:
     WARNING:  THE LATENT VARIABLE COVARIANCE MATRIX (PSI) IS NOT POSITIVE
     DEFINITE.  THIS COULD INDICATE A NEGATIVE VARIANCE/RESIDUAL VARIANCE FOR A
     LATENT VARIABLE, A CORRELATION GREATER OR EQUAL TO ONE BETWEEN TWO LATENT
     VARIABLES, OR A LINEAR DEPENDENCY AMONG MORE THAN TWO LATENT VARIABLES.
     CHECK THE TECH4 OUTPUT FOR MORE INFORMATION.
     PROBLEM INVOLVING VARIABLE RMIPIP20.


     REPLICATION 817:

     THE STANDARD ERRORS OF THE MODEL PARAMETER ESTIMATES COULD NOT BE
     COMPUTED.  THE MODEL MAY NOT BE IDENTIFIED.  CHECK YOUR MODEL.
     PROBLEM INVOLVING THE FOLLOWING PARAMETER:
     Parameter 94, RMIPIP10

     THE CONDITION NUMBER IS       0.529D-10.

     REPLICATION 818:
     WARNING:  THE LATENT VARIABLE COVARIANCE MATRIX (PSI) IS NOT POSITIVE
     DEFINITE.  THIS COULD INDICATE A NEGATIVE VARIANCE/RESIDUAL VARIANCE FOR A
     LATENT VARIABLE, A CORRELATION GREATER OR EQUAL TO ONE BETWEEN TWO LATENT
     VARIABLES, OR A LINEAR DEPENDENCY AMONG MORE THAN TWO LATENT VARIABLES.
     CHECK THE TECH4 OUTPUT FOR MORE INFORMATION.
     PROBLEM INVOLVING VARIABLE RMIPIP16.


     REPLICATION 819:
     WARNING:  THE LATENT VARIABLE COVARIANCE MATRIX (PSI) IS NOT POSITIVE
     DEFINITE.  THIS COULD INDICATE A NEGATIVE VARIANCE/RESIDUAL VARIANCE FOR A
     LATENT VARIABLE, A CORRELATION GREATER OR EQUAL TO ONE BETWEEN TWO LATENT
     VARIABLES, OR A LINEAR DEPENDENCY AMONG MORE THAN TWO LATENT VARIABLES.
     CHECK THE TECH4 OUTPUT FOR MORE INFORMATION.
     PROBLEM INVOLVING VARIABLE RMIPIP7.


     REPLICATION 820:

     NO CONVERGENCE.  NUMBER OF ITERATIONS EXCEEDED.

     REPLICATION 821:
     WARNING:  THE LATENT VARIABLE COVARIANCE MATRIX (PSI) IS NOT POSITIVE
     DEFINITE.  THIS COULD INDICATE A NEGATIVE VARIANCE/RESIDUAL VARIANCE FOR A
     LATENT VARIABLE, A CORRELATION GREATER OR EQUAL TO ONE BETWEEN TWO LATENT
     VARIABLES, OR A LINEAR DEPENDENCY AMONG MORE THAN TWO LATENT VARIABLES.
     CHECK THE TECH4 OUTPUT FOR MORE INFORMATION.
     PROBLEM INVOLVING VARIABLE RMIPIP16.


     REPLICATION 822:
     WARNING:  THE LATENT VARIABLE COVARIANCE MATRIX (PSI) IS NOT POSITIVE
     DEFINITE.  THIS COULD INDICATE A NEGATIVE VARIANCE/RESIDUAL VARIANCE FOR A
     LATENT VARIABLE, A CORRELATION GREATER OR EQUAL TO ONE BETWEEN TWO LATENT
     VARIABLES, OR A LINEAR DEPENDENCY AMONG MORE THAN TWO LATENT VARIABLES.
     CHECK THE TECH4 OUTPUT FOR MORE INFORMATION.
     PROBLEM INVOLVING VARIABLE RMIPIP8.


     REPLICATION 823:

     NO CONVERGENCE.  NUMBER OF ITERATIONS EXCEEDED.

     REPLICATION 824:

     NO CONVERGENCE.  NUMBER OF ITERATIONS EXCEEDED.

     REPLICATION 825:
     WARNING:  THE LATENT VARIABLE COVARIANCE MATRIX (PSI) IS NOT POSITIVE
     DEFINITE.  THIS COULD INDICATE A NEGATIVE VARIANCE/RESIDUAL VARIANCE FOR A
     LATENT VARIABLE, A CORRELATION GREATER OR EQUAL TO ONE BETWEEN TWO LATENT
     VARIABLES, OR A LINEAR DEPENDENCY AMONG MORE THAN TWO LATENT VARIABLES.
     CHECK THE TECH4 OUTPUT FOR MORE INFORMATION.
     PROBLEM INVOLVING VARIABLE RMIPIP7.


     REPLICATION 830:
     WARNING:  THE LATENT VARIABLE COVARIANCE MATRIX (PSI) IS NOT POSITIVE
     DEFINITE.  THIS COULD INDICATE A NEGATIVE VARIANCE/RESIDUAL VARIANCE FOR A
     LATENT VARIABLE, A CORRELATION GREATER OR EQUAL TO ONE BETWEEN TWO LATENT
     VARIABLES, OR A LINEAR DEPENDENCY AMONG MORE THAN TWO LATENT VARIABLES.
     CHECK THE TECH4 OUTPUT FOR MORE INFORMATION.
     PROBLEM INVOLVING VARIABLE RMIPIP20.


     REPLICATION 831:
     WARNING:  THE LATENT VARIABLE COVARIANCE MATRIX (PSI) IS NOT POSITIVE
     DEFINITE.  THIS COULD INDICATE A NEGATIVE VARIANCE/RESIDUAL VARIANCE FOR A
     LATENT VARIABLE, A CORRELATION GREATER OR EQUAL TO ONE BETWEEN TWO LATENT
     VARIABLES, OR A LINEAR DEPENDENCY AMONG MORE THAN TWO LATENT VARIABLES.
     CHECK THE TECH4 OUTPUT FOR MORE INFORMATION.
     PROBLEM INVOLVING VARIABLE RMIPIP20.


     REPLICATION 832:
     WARNING:  THE LATENT VARIABLE COVARIANCE MATRIX (PSI) IS NOT POSITIVE
     DEFINITE.  THIS COULD INDICATE A NEGATIVE VARIANCE/RESIDUAL VARIANCE FOR A
     LATENT VARIABLE, A CORRELATION GREATER OR EQUAL TO ONE BETWEEN TWO LATENT
     VARIABLES, OR A LINEAR DEPENDENCY AMONG MORE THAN TWO LATENT VARIABLES.
     CHECK THE TECH4 OUTPUT FOR MORE INFORMATION.
     PROBLEM INVOLVING VARIABLE RMIPIP8.


     REPLICATION 833:
     WARNING:  THE LATENT VARIABLE COVARIANCE MATRIX (PSI) IS NOT POSITIVE
     DEFINITE.  THIS COULD INDICATE A NEGATIVE VARIANCE/RESIDUAL VARIANCE FOR A
     LATENT VARIABLE, A CORRELATION GREATER OR EQUAL TO ONE BETWEEN TWO LATENT
     VARIABLES, OR A LINEAR DEPENDENCY AMONG MORE THAN TWO LATENT VARIABLES.
     CHECK THE TECH4 OUTPUT FOR MORE INFORMATION.
     PROBLEM INVOLVING VARIABLE RMIPIP17.


     REPLICATION 835:

     NO CONVERGENCE.  NUMBER OF ITERATIONS EXCEEDED.

     REPLICATION 836:
     WARNING:  THE LATENT VARIABLE COVARIANCE MATRIX (PSI) IS NOT POSITIVE
     DEFINITE.  THIS COULD INDICATE A NEGATIVE VARIANCE/RESIDUAL VARIANCE FOR A
     LATENT VARIABLE, A CORRELATION GREATER OR EQUAL TO ONE BETWEEN TWO LATENT
     VARIABLES, OR A LINEAR DEPENDENCY AMONG MORE THAN TWO LATENT VARIABLES.
     CHECK THE TECH4 OUTPUT FOR MORE INFORMATION.
     PROBLEM INVOLVING VARIABLE RMIPIP17.


     REPLICATION 838:

     THE STANDARD ERRORS OF THE MODEL PARAMETER ESTIMATES COULD NOT BE
     COMPUTED.  THE MODEL MAY NOT BE IDENTIFIED.  CHECK YOUR MODEL.
     PROBLEM INVOLVING THE FOLLOWING PARAMETER:
     Parameter 94, RMIPIP10

     THE CONDITION NUMBER IS       0.239D-10.

     REPLICATION 839:

     THE STANDARD ERRORS OF THE MODEL PARAMETER ESTIMATES COULD NOT BE
     COMPUTED.  THE MODEL MAY NOT BE IDENTIFIED.  CHECK YOUR MODEL.
     PROBLEM INVOLVING THE FOLLOWING PARAMETER:
     Parameter 94, RMIPIP10

     THE CONDITION NUMBER IS       0.538D-12.

     REPLICATION 840:

     NO CONVERGENCE.  NUMBER OF ITERATIONS EXCEEDED.

     REPLICATION 841:
     WARNING:  THE LATENT VARIABLE COVARIANCE MATRIX (PSI) IS NOT POSITIVE
     DEFINITE.  THIS COULD INDICATE A NEGATIVE VARIANCE/RESIDUAL VARIANCE FOR A
     LATENT VARIABLE, A CORRELATION GREATER OR EQUAL TO ONE BETWEEN TWO LATENT
     VARIABLES, OR A LINEAR DEPENDENCY AMONG MORE THAN TWO LATENT VARIABLES.
     CHECK THE TECH4 OUTPUT FOR MORE INFORMATION.
     PROBLEM INVOLVING VARIABLE RMIPIP10.


     REPLICATION 842:
     WARNING:  THE LATENT VARIABLE COVARIANCE MATRIX (PSI) IS NOT POSITIVE
     DEFINITE.  THIS COULD INDICATE A NEGATIVE VARIANCE/RESIDUAL VARIANCE FOR A
     LATENT VARIABLE, A CORRELATION GREATER OR EQUAL TO ONE BETWEEN TWO LATENT
     VARIABLES, OR A LINEAR DEPENDENCY AMONG MORE THAN TWO LATENT VARIABLES.
     CHECK THE TECH4 OUTPUT FOR MORE INFORMATION.
     PROBLEM INVOLVING VARIABLE RMIPIP9.


     REPLICATION 843:

     NO CONVERGENCE.  NUMBER OF ITERATIONS EXCEEDED.

     REPLICATION 844:

     NO CONVERGENCE.  NUMBER OF ITERATIONS EXCEEDED.

     REPLICATION 845:

     NO CONVERGENCE.  NUMBER OF ITERATIONS EXCEEDED.

     REPLICATION 846:
     WARNING:  THE LATENT VARIABLE COVARIANCE MATRIX (PSI) IS NOT POSITIVE
     DEFINITE.  THIS COULD INDICATE A NEGATIVE VARIANCE/RESIDUAL VARIANCE FOR A
     LATENT VARIABLE, A CORRELATION GREATER OR EQUAL TO ONE BETWEEN TWO LATENT
     VARIABLES, OR A LINEAR DEPENDENCY AMONG MORE THAN TWO LATENT VARIABLES.
     CHECK THE TECH4 OUTPUT FOR MORE INFORMATION.
     PROBLEM INVOLVING VARIABLE RMIPIP9.


     REPLICATION 847:

     NO CONVERGENCE.  NUMBER OF ITERATIONS EXCEEDED.

     REPLICATION 848:

     NO CONVERGENCE.  NUMBER OF ITERATIONS EXCEEDED.

     REPLICATION 849:

     NO CONVERGENCE.  NUMBER OF ITERATIONS EXCEEDED.

     REPLICATION 850:
     WARNING:  THE LATENT VARIABLE COVARIANCE MATRIX (PSI) IS NOT POSITIVE
     DEFINITE.  THIS COULD INDICATE A NEGATIVE VARIANCE/RESIDUAL VARIANCE FOR A
     LATENT VARIABLE, A CORRELATION GREATER OR EQUAL TO ONE BETWEEN TWO LATENT
     VARIABLES, OR A LINEAR DEPENDENCY AMONG MORE THAN TWO LATENT VARIABLES.
     CHECK THE TECH4 OUTPUT FOR MORE INFORMATION.
     PROBLEM INVOLVING VARIABLE RMIPIP19.


     REPLICATION 851:
     WARNING:  THE LATENT VARIABLE COVARIANCE MATRIX (PSI) IS NOT POSITIVE
     DEFINITE.  THIS COULD INDICATE A NEGATIVE VARIANCE/RESIDUAL VARIANCE FOR A
     LATENT VARIABLE, A CORRELATION GREATER OR EQUAL TO ONE BETWEEN TWO LATENT
     VARIABLES, OR A LINEAR DEPENDENCY AMONG MORE THAN TWO LATENT VARIABLES.
     CHECK THE TECH4 OUTPUT FOR MORE INFORMATION.
     PROBLEM INVOLVING VARIABLE RMIPIP9.


     REPLICATION 852:
     WARNING:  THE LATENT VARIABLE COVARIANCE MATRIX (PSI) IS NOT POSITIVE
     DEFINITE.  THIS COULD INDICATE A NEGATIVE VARIANCE/RESIDUAL VARIANCE FOR A
     LATENT VARIABLE, A CORRELATION GREATER OR EQUAL TO ONE BETWEEN TWO LATENT
     VARIABLES, OR A LINEAR DEPENDENCY AMONG MORE THAN TWO LATENT VARIABLES.
     CHECK THE TECH4 OUTPUT FOR MORE INFORMATION.
     PROBLEM INVOLVING VARIABLE RMIPIP20.


     REPLICATION 853:
     WARNING:  THE LATENT VARIABLE COVARIANCE MATRIX (PSI) IS NOT POSITIVE
     DEFINITE.  THIS COULD INDICATE A NEGATIVE VARIANCE/RESIDUAL VARIANCE FOR A
     LATENT VARIABLE, A CORRELATION GREATER OR EQUAL TO ONE BETWEEN TWO LATENT
     VARIABLES, OR A LINEAR DEPENDENCY AMONG MORE THAN TWO LATENT VARIABLES.
     CHECK THE TECH4 OUTPUT FOR MORE INFORMATION.
     PROBLEM INVOLVING VARIABLE RMIPIP8.


     REPLICATION 854:
     WARNING:  THE LATENT VARIABLE COVARIANCE MATRIX (PSI) IS NOT POSITIVE
     DEFINITE.  THIS COULD INDICATE A NEGATIVE VARIANCE/RESIDUAL VARIANCE FOR A
     LATENT VARIABLE, A CORRELATION GREATER OR EQUAL TO ONE BETWEEN TWO LATENT
     VARIABLES, OR A LINEAR DEPENDENCY AMONG MORE THAN TWO LATENT VARIABLES.
     CHECK THE TECH4 OUTPUT FOR MORE INFORMATION.
     PROBLEM INVOLVING VARIABLE RMIPIP20.


     REPLICATION 855:

     NO CONVERGENCE.  NUMBER OF ITERATIONS EXCEEDED.

     REPLICATION 856:

     THE STANDARD ERRORS OF THE MODEL PARAMETER ESTIMATES COULD NOT BE
     COMPUTED.  THE MODEL MAY NOT BE IDENTIFIED.  CHECK YOUR MODEL.
     PROBLEM INVOLVING THE FOLLOWING PARAMETER:
     Parameter 102, RMIPIP18

     THE CONDITION NUMBER IS       0.726D-10.

     REPLICATION 857:

     NO CONVERGENCE.  NUMBER OF ITERATIONS EXCEEDED.

     REPLICATION 858:

     NO CONVERGENCE.  NUMBER OF ITERATIONS EXCEEDED.

     REPLICATION 859:

     NO CONVERGENCE.  NUMBER OF ITERATIONS EXCEEDED.

     REPLICATION 860:

     NO CONVERGENCE.  NUMBER OF ITERATIONS EXCEEDED.

     REPLICATION 862:
     WARNING:  THE LATENT VARIABLE COVARIANCE MATRIX (PSI) IS NOT POSITIVE
     DEFINITE.  THIS COULD INDICATE A NEGATIVE VARIANCE/RESIDUAL VARIANCE FOR A
     LATENT VARIABLE, A CORRELATION GREATER OR EQUAL TO ONE BETWEEN TWO LATENT
     VARIABLES, OR A LINEAR DEPENDENCY AMONG MORE THAN TWO LATENT VARIABLES.
     CHECK THE TECH4 OUTPUT FOR MORE INFORMATION.
     PROBLEM INVOLVING VARIABLE RMIPIP17.


     REPLICATION 863:

     NO CONVERGENCE.  NUMBER OF ITERATIONS EXCEEDED.

     REPLICATION 865:
     WARNING:  THE LATENT VARIABLE COVARIANCE MATRIX (PSI) IS NOT POSITIVE
     DEFINITE.  THIS COULD INDICATE A NEGATIVE VARIANCE/RESIDUAL VARIANCE FOR A
     LATENT VARIABLE, A CORRELATION GREATER OR EQUAL TO ONE BETWEEN TWO LATENT
     VARIABLES, OR A LINEAR DEPENDENCY AMONG MORE THAN TWO LATENT VARIABLES.
     CHECK THE TECH4 OUTPUT FOR MORE INFORMATION.
     PROBLEM INVOLVING VARIABLE RMIPIP18.


     REPLICATION 866:
     WARNING:  THE LATENT VARIABLE COVARIANCE MATRIX (PSI) IS NOT POSITIVE
     DEFINITE.  THIS COULD INDICATE A NEGATIVE VARIANCE/RESIDUAL VARIANCE FOR A
     LATENT VARIABLE, A CORRELATION GREATER OR EQUAL TO ONE BETWEEN TWO LATENT
     VARIABLES, OR A LINEAR DEPENDENCY AMONG MORE THAN TWO LATENT VARIABLES.
     CHECK THE TECH4 OUTPUT FOR MORE INFORMATION.
     PROBLEM INVOLVING VARIABLE RMIPIP18.


     REPLICATION 867:
     WARNING:  THE LATENT VARIABLE COVARIANCE MATRIX (PSI) IS NOT POSITIVE
     DEFINITE.  THIS COULD INDICATE A NEGATIVE VARIANCE/RESIDUAL VARIANCE FOR A
     LATENT VARIABLE, A CORRELATION GREATER OR EQUAL TO ONE BETWEEN TWO LATENT
     VARIABLES, OR A LINEAR DEPENDENCY AMONG MORE THAN TWO LATENT VARIABLES.
     CHECK THE TECH4 OUTPUT FOR MORE INFORMATION.
     PROBLEM INVOLVING VARIABLE RMIPIP7.


     REPLICATION 869:
     WARNING:  THE LATENT VARIABLE COVARIANCE MATRIX (PSI) IS NOT POSITIVE
     DEFINITE.  THIS COULD INDICATE A NEGATIVE VARIANCE/RESIDUAL VARIANCE FOR A
     LATENT VARIABLE, A CORRELATION GREATER OR EQUAL TO ONE BETWEEN TWO LATENT
     VARIABLES, OR A LINEAR DEPENDENCY AMONG MORE THAN TWO LATENT VARIABLES.
     CHECK THE TECH4 OUTPUT FOR MORE INFORMATION.
     PROBLEM INVOLVING VARIABLE RMIPIP16.


     REPLICATION 870:

     NO CONVERGENCE.  NUMBER OF ITERATIONS EXCEEDED.

     REPLICATION 871:
     WARNING:  THE LATENT VARIABLE COVARIANCE MATRIX (PSI) IS NOT POSITIVE
     DEFINITE.  THIS COULD INDICATE A NEGATIVE VARIANCE/RESIDUAL VARIANCE FOR A
     LATENT VARIABLE, A CORRELATION GREATER OR EQUAL TO ONE BETWEEN TWO LATENT
     VARIABLES, OR A LINEAR DEPENDENCY AMONG MORE THAN TWO LATENT VARIABLES.
     CHECK THE TECH4 OUTPUT FOR MORE INFORMATION.
     PROBLEM INVOLVING VARIABLE RMIPIP8.


     REPLICATION 872:

     NO CONVERGENCE.  NUMBER OF ITERATIONS EXCEEDED.

     REPLICATION 873:

     NO CONVERGENCE.  NUMBER OF ITERATIONS EXCEEDED.

     REPLICATION 874:

     NO CONVERGENCE.  NUMBER OF ITERATIONS EXCEEDED.

     REPLICATION 875:

     NO CONVERGENCE.  NUMBER OF ITERATIONS EXCEEDED.

     REPLICATION 876:

     NO CONVERGENCE.  NUMBER OF ITERATIONS EXCEEDED.

     REPLICATION 877:

     NO CONVERGENCE.  NUMBER OF ITERATIONS EXCEEDED.

     REPLICATION 878:

     THE STANDARD ERRORS OF THE MODEL PARAMETER ESTIMATES COULD NOT BE
     COMPUTED.  THE MODEL MAY NOT BE IDENTIFIED.  CHECK YOUR MODEL.
     PROBLEM INVOLVING THE FOLLOWING PARAMETER:
     Parameter 101, RMIPIP17

     THE CONDITION NUMBER IS       0.271D-10.

     REPLICATION 879:

     NO CONVERGENCE.  NUMBER OF ITERATIONS EXCEEDED.

     REPLICATION 880:

     THE STANDARD ERRORS OF THE MODEL PARAMETER ESTIMATES COULD NOT BE
     COMPUTED.  THE MODEL MAY NOT BE IDENTIFIED.  CHECK YOUR MODEL.
     PROBLEM INVOLVING THE FOLLOWING PARAMETER:
     Parameter 103, RMIPIP19

     THE CONDITION NUMBER IS       0.645D-10.

     REPLICATION 881:

     NO CONVERGENCE.  NUMBER OF ITERATIONS EXCEEDED.

     REPLICATION 882:
     WARNING:  THE LATENT VARIABLE COVARIANCE MATRIX (PSI) IS NOT POSITIVE
     DEFINITE.  THIS COULD INDICATE A NEGATIVE VARIANCE/RESIDUAL VARIANCE FOR A
     LATENT VARIABLE, A CORRELATION GREATER OR EQUAL TO ONE BETWEEN TWO LATENT
     VARIABLES, OR A LINEAR DEPENDENCY AMONG MORE THAN TWO LATENT VARIABLES.
     CHECK THE TECH4 OUTPUT FOR MORE INFORMATION.
     PROBLEM INVOLVING VARIABLE RMIPIP17.


     REPLICATION 883:
     WARNING:  THE LATENT VARIABLE COVARIANCE MATRIX (PSI) IS NOT POSITIVE
     DEFINITE.  THIS COULD INDICATE A NEGATIVE VARIANCE/RESIDUAL VARIANCE FOR A
     LATENT VARIABLE, A CORRELATION GREATER OR EQUAL TO ONE BETWEEN TWO LATENT
     VARIABLES, OR A LINEAR DEPENDENCY AMONG MORE THAN TWO LATENT VARIABLES.
     CHECK THE TECH4 OUTPUT FOR MORE INFORMATION.
     PROBLEM INVOLVING VARIABLE RMIPIP9.


     REPLICATION 884:

     NO CONVERGENCE.  NUMBER OF ITERATIONS EXCEEDED.

     REPLICATION 885:
     WARNING:  THE LATENT VARIABLE COVARIANCE MATRIX (PSI) IS NOT POSITIVE
     DEFINITE.  THIS COULD INDICATE A NEGATIVE VARIANCE/RESIDUAL VARIANCE FOR A
     LATENT VARIABLE, A CORRELATION GREATER OR EQUAL TO ONE BETWEEN TWO LATENT
     VARIABLES, OR A LINEAR DEPENDENCY AMONG MORE THAN TWO LATENT VARIABLES.
     CHECK THE TECH4 OUTPUT FOR MORE INFORMATION.
     PROBLEM INVOLVING VARIABLE RMIPIP16.


     REPLICATION 886:
     WARNING:  THE LATENT VARIABLE COVARIANCE MATRIX (PSI) IS NOT POSITIVE
     DEFINITE.  THIS COULD INDICATE A NEGATIVE VARIANCE/RESIDUAL VARIANCE FOR A
     LATENT VARIABLE, A CORRELATION GREATER OR EQUAL TO ONE BETWEEN TWO LATENT
     VARIABLES, OR A LINEAR DEPENDENCY AMONG MORE THAN TWO LATENT VARIABLES.
     CHECK THE TECH4 OUTPUT FOR MORE INFORMATION.
     PROBLEM INVOLVING VARIABLE RMIPIP8.


     REPLICATION 887:

     NO CONVERGENCE.  NUMBER OF ITERATIONS EXCEEDED.

     REPLICATION 888:
     WARNING:  THE LATENT VARIABLE COVARIANCE MATRIX (PSI) IS NOT POSITIVE
     DEFINITE.  THIS COULD INDICATE A NEGATIVE VARIANCE/RESIDUAL VARIANCE FOR A
     LATENT VARIABLE, A CORRELATION GREATER OR EQUAL TO ONE BETWEEN TWO LATENT
     VARIABLES, OR A LINEAR DEPENDENCY AMONG MORE THAN TWO LATENT VARIABLES.
     CHECK THE TECH4 OUTPUT FOR MORE INFORMATION.
     PROBLEM INVOLVING VARIABLE RMIPIP10.


     REPLICATION 889:
     WARNING:  THE LATENT VARIABLE COVARIANCE MATRIX (PSI) IS NOT POSITIVE
     DEFINITE.  THIS COULD INDICATE A NEGATIVE VARIANCE/RESIDUAL VARIANCE FOR A
     LATENT VARIABLE, A CORRELATION GREATER OR EQUAL TO ONE BETWEEN TWO LATENT
     VARIABLES, OR A LINEAR DEPENDENCY AMONG MORE THAN TWO LATENT VARIABLES.
     CHECK THE TECH4 OUTPUT FOR MORE INFORMATION.
     PROBLEM INVOLVING VARIABLE RMIPIP10.


     REPLICATION 891:

     NO CONVERGENCE.  NUMBER OF ITERATIONS EXCEEDED.

     REPLICATION 892:
     WARNING:  THE LATENT VARIABLE COVARIANCE MATRIX (PSI) IS NOT POSITIVE
     DEFINITE.  THIS COULD INDICATE A NEGATIVE VARIANCE/RESIDUAL VARIANCE FOR A
     LATENT VARIABLE, A CORRELATION GREATER OR EQUAL TO ONE BETWEEN TWO LATENT
     VARIABLES, OR A LINEAR DEPENDENCY AMONG MORE THAN TWO LATENT VARIABLES.
     CHECK THE TECH4 OUTPUT FOR MORE INFORMATION.
     PROBLEM INVOLVING VARIABLE RMIPIP17.


     REPLICATION 893:

     NO CONVERGENCE.  NUMBER OF ITERATIONS EXCEEDED.

     REPLICATION 895:
     WARNING:  THE LATENT VARIABLE COVARIANCE MATRIX (PSI) IS NOT POSITIVE
     DEFINITE.  THIS COULD INDICATE A NEGATIVE VARIANCE/RESIDUAL VARIANCE FOR A
     LATENT VARIABLE, A CORRELATION GREATER OR EQUAL TO ONE BETWEEN TWO LATENT
     VARIABLES, OR A LINEAR DEPENDENCY AMONG MORE THAN TWO LATENT VARIABLES.
     CHECK THE TECH4 OUTPUT FOR MORE INFORMATION.
     PROBLEM INVOLVING VARIABLE RMIPIP6.


     REPLICATION 896:

     NO CONVERGENCE.  NUMBER OF ITERATIONS EXCEEDED.

     REPLICATION 897:

     NO CONVERGENCE.  NUMBER OF ITERATIONS EXCEEDED.

     REPLICATION 899:
     WARNING:  THE LATENT VARIABLE COVARIANCE MATRIX (PSI) IS NOT POSITIVE
     DEFINITE.  THIS COULD INDICATE A NEGATIVE VARIANCE/RESIDUAL VARIANCE FOR A
     LATENT VARIABLE, A CORRELATION GREATER OR EQUAL TO ONE BETWEEN TWO LATENT
     VARIABLES, OR A LINEAR DEPENDENCY AMONG MORE THAN TWO LATENT VARIABLES.
     CHECK THE TECH4 OUTPUT FOR MORE INFORMATION.
     PROBLEM INVOLVING VARIABLE RMIPIP10.


     REPLICATION 900:
     WARNING:  THE LATENT VARIABLE COVARIANCE MATRIX (PSI) IS NOT POSITIVE
     DEFINITE.  THIS COULD INDICATE A NEGATIVE VARIANCE/RESIDUAL VARIANCE FOR A
     LATENT VARIABLE, A CORRELATION GREATER OR EQUAL TO ONE BETWEEN TWO LATENT
     VARIABLES, OR A LINEAR DEPENDENCY AMONG MORE THAN TWO LATENT VARIABLES.
     CHECK THE TECH4 OUTPUT FOR MORE INFORMATION.
     PROBLEM INVOLVING VARIABLE RMIPIP17.


     REPLICATION 901:

     NO CONVERGENCE.  NUMBER OF ITERATIONS EXCEEDED.

     REPLICATION 903:
     WARNING:  THE LATENT VARIABLE COVARIANCE MATRIX (PSI) IS NOT POSITIVE
     DEFINITE.  THIS COULD INDICATE A NEGATIVE VARIANCE/RESIDUAL VARIANCE FOR A
     LATENT VARIABLE, A CORRELATION GREATER OR EQUAL TO ONE BETWEEN TWO LATENT
     VARIABLES, OR A LINEAR DEPENDENCY AMONG MORE THAN TWO LATENT VARIABLES.
     CHECK THE TECH4 OUTPUT FOR MORE INFORMATION.
     PROBLEM INVOLVING VARIABLE RMIPIP19.


     REPLICATION 904:
     WARNING:  THE LATENT VARIABLE COVARIANCE MATRIX (PSI) IS NOT POSITIVE
     DEFINITE.  THIS COULD INDICATE A NEGATIVE VARIANCE/RESIDUAL VARIANCE FOR A
     LATENT VARIABLE, A CORRELATION GREATER OR EQUAL TO ONE BETWEEN TWO LATENT
     VARIABLES, OR A LINEAR DEPENDENCY AMONG MORE THAN TWO LATENT VARIABLES.
     CHECK THE TECH4 OUTPUT FOR MORE INFORMATION.
     PROBLEM INVOLVING VARIABLE RMIPIP7.


     REPLICATION 905:
     WARNING:  THE LATENT VARIABLE COVARIANCE MATRIX (PSI) IS NOT POSITIVE
     DEFINITE.  THIS COULD INDICATE A NEGATIVE VARIANCE/RESIDUAL VARIANCE FOR A
     LATENT VARIABLE, A CORRELATION GREATER OR EQUAL TO ONE BETWEEN TWO LATENT
     VARIABLES, OR A LINEAR DEPENDENCY AMONG MORE THAN TWO LATENT VARIABLES.
     CHECK THE TECH4 OUTPUT FOR MORE INFORMATION.
     PROBLEM INVOLVING VARIABLE RMIPIP10.


     REPLICATION 907:

     NO CONVERGENCE.  NUMBER OF ITERATIONS EXCEEDED.

     REPLICATION 908:

     NO CONVERGENCE.  NUMBER OF ITERATIONS EXCEEDED.

     REPLICATION 912:

     THE STANDARD ERRORS OF THE MODEL PARAMETER ESTIMATES COULD NOT BE
     COMPUTED.  THE MODEL MAY NOT BE IDENTIFIED.  CHECK YOUR MODEL.
     PROBLEM INVOLVING THE FOLLOWING PARAMETER:
     Parameter 103, RMIPIP19

     THE CONDITION NUMBER IS       0.119D-12.

     REPLICATION 913:

     THE STANDARD ERRORS OF THE MODEL PARAMETER ESTIMATES COULD NOT BE
     COMPUTED.  THE MODEL MAY NOT BE IDENTIFIED.  CHECK YOUR MODEL.
     PROBLEM INVOLVING THE FOLLOWING PARAMETER:
     Parameter 94, RMIPIP10

     THE CONDITION NUMBER IS       0.530D-11.

     REPLICATION 914:

     NO CONVERGENCE.  NUMBER OF ITERATIONS EXCEEDED.

     REPLICATION 915:
     WARNING:  THE LATENT VARIABLE COVARIANCE MATRIX (PSI) IS NOT POSITIVE
     DEFINITE.  THIS COULD INDICATE A NEGATIVE VARIANCE/RESIDUAL VARIANCE FOR A
     LATENT VARIABLE, A CORRELATION GREATER OR EQUAL TO ONE BETWEEN TWO LATENT
     VARIABLES, OR A LINEAR DEPENDENCY AMONG MORE THAN TWO LATENT VARIABLES.
     CHECK THE TECH4 OUTPUT FOR MORE INFORMATION.
     PROBLEM INVOLVING VARIABLE RMIPIP8.


     REPLICATION 916:
     WARNING:  THE LATENT VARIABLE COVARIANCE MATRIX (PSI) IS NOT POSITIVE
     DEFINITE.  THIS COULD INDICATE A NEGATIVE VARIANCE/RESIDUAL VARIANCE FOR A
     LATENT VARIABLE, A CORRELATION GREATER OR EQUAL TO ONE BETWEEN TWO LATENT
     VARIABLES, OR A LINEAR DEPENDENCY AMONG MORE THAN TWO LATENT VARIABLES.
     CHECK THE TECH4 OUTPUT FOR MORE INFORMATION.
     PROBLEM INVOLVING VARIABLE RMIPIP9.


     REPLICATION 917:

     NO CONVERGENCE.  NUMBER OF ITERATIONS EXCEEDED.

     REPLICATION 918:
     WARNING:  THE LATENT VARIABLE COVARIANCE MATRIX (PSI) IS NOT POSITIVE
     DEFINITE.  THIS COULD INDICATE A NEGATIVE VARIANCE/RESIDUAL VARIANCE FOR A
     LATENT VARIABLE, A CORRELATION GREATER OR EQUAL TO ONE BETWEEN TWO LATENT
     VARIABLES, OR A LINEAR DEPENDENCY AMONG MORE THAN TWO LATENT VARIABLES.
     CHECK THE TECH4 OUTPUT FOR MORE INFORMATION.
     PROBLEM INVOLVING VARIABLE RMIPIP17.


     REPLICATION 919:
     WARNING:  THE LATENT VARIABLE COVARIANCE MATRIX (PSI) IS NOT POSITIVE
     DEFINITE.  THIS COULD INDICATE A NEGATIVE VARIANCE/RESIDUAL VARIANCE FOR A
     LATENT VARIABLE, A CORRELATION GREATER OR EQUAL TO ONE BETWEEN TWO LATENT
     VARIABLES, OR A LINEAR DEPENDENCY AMONG MORE THAN TWO LATENT VARIABLES.
     CHECK THE TECH4 OUTPUT FOR MORE INFORMATION.
     PROBLEM INVOLVING VARIABLE RMIPIP9.


     REPLICATION 920:

     NO CONVERGENCE.  NUMBER OF ITERATIONS EXCEEDED.

     REPLICATION 922:

     NO CONVERGENCE.  NUMBER OF ITERATIONS EXCEEDED.

     REPLICATION 923:

     NO CONVERGENCE.  NUMBER OF ITERATIONS EXCEEDED.

     REPLICATION 924:

     NO CONVERGENCE.  NUMBER OF ITERATIONS EXCEEDED.

     REPLICATION 927:
     WARNING:  THE LATENT VARIABLE COVARIANCE MATRIX (PSI) IS NOT POSITIVE
     DEFINITE.  THIS COULD INDICATE A NEGATIVE VARIANCE/RESIDUAL VARIANCE FOR A
     LATENT VARIABLE, A CORRELATION GREATER OR EQUAL TO ONE BETWEEN TWO LATENT
     VARIABLES, OR A LINEAR DEPENDENCY AMONG MORE THAN TWO LATENT VARIABLES.
     CHECK THE TECH4 OUTPUT FOR MORE INFORMATION.
     PROBLEM INVOLVING VARIABLE RMIPIP6.


     REPLICATION 928:
     WARNING:  THE LATENT VARIABLE COVARIANCE MATRIX (PSI) IS NOT POSITIVE
     DEFINITE.  THIS COULD INDICATE A NEGATIVE VARIANCE/RESIDUAL VARIANCE FOR A
     LATENT VARIABLE, A CORRELATION GREATER OR EQUAL TO ONE BETWEEN TWO LATENT
     VARIABLES, OR A LINEAR DEPENDENCY AMONG MORE THAN TWO LATENT VARIABLES.
     CHECK THE TECH4 OUTPUT FOR MORE INFORMATION.
     PROBLEM INVOLVING VARIABLE RMIPIP10.


     REPLICATION 929:

     NO CONVERGENCE.  NUMBER OF ITERATIONS EXCEEDED.

     REPLICATION 930:

     NO CONVERGENCE.  NUMBER OF ITERATIONS EXCEEDED.

     REPLICATION 931:
     WARNING:  THE LATENT VARIABLE COVARIANCE MATRIX (PSI) IS NOT POSITIVE
     DEFINITE.  THIS COULD INDICATE A NEGATIVE VARIANCE/RESIDUAL VARIANCE FOR A
     LATENT VARIABLE, A CORRELATION GREATER OR EQUAL TO ONE BETWEEN TWO LATENT
     VARIABLES, OR A LINEAR DEPENDENCY AMONG MORE THAN TWO LATENT VARIABLES.
     CHECK THE TECH4 OUTPUT FOR MORE INFORMATION.
     PROBLEM INVOLVING VARIABLE RMIPIP6.


     REPLICATION 932:

     NO CONVERGENCE.  NUMBER OF ITERATIONS EXCEEDED.

     REPLICATION 933:
     WARNING:  THE LATENT VARIABLE COVARIANCE MATRIX (PSI) IS NOT POSITIVE
     DEFINITE.  THIS COULD INDICATE A NEGATIVE VARIANCE/RESIDUAL VARIANCE FOR A
     LATENT VARIABLE, A CORRELATION GREATER OR EQUAL TO ONE BETWEEN TWO LATENT
     VARIABLES, OR A LINEAR DEPENDENCY AMONG MORE THAN TWO LATENT VARIABLES.
     CHECK THE TECH4 OUTPUT FOR MORE INFORMATION.
     PROBLEM INVOLVING VARIABLE RMIPIP17.


     REPLICATION 938:

     THE STANDARD ERRORS OF THE MODEL PARAMETER ESTIMATES COULD NOT BE
     COMPUTED.  THE MODEL MAY NOT BE IDENTIFIED.  CHECK YOUR MODEL.
     PROBLEM INVOLVING THE FOLLOWING PARAMETER:
     Parameter 103, RMIPIP19

     THE CONDITION NUMBER IS       0.145D-12.

     REPLICATION 939:

     NO CONVERGENCE.  NUMBER OF ITERATIONS EXCEEDED.

     REPLICATION 940:
     WARNING:  THE LATENT VARIABLE COVARIANCE MATRIX (PSI) IS NOT POSITIVE
     DEFINITE.  THIS COULD INDICATE A NEGATIVE VARIANCE/RESIDUAL VARIANCE FOR A
     LATENT VARIABLE, A CORRELATION GREATER OR EQUAL TO ONE BETWEEN TWO LATENT
     VARIABLES, OR A LINEAR DEPENDENCY AMONG MORE THAN TWO LATENT VARIABLES.
     CHECK THE TECH4 OUTPUT FOR MORE INFORMATION.
     PROBLEM INVOLVING VARIABLE RMIPIP9.


     REPLICATION 943:

     NO CONVERGENCE.  NUMBER OF ITERATIONS EXCEEDED.

     REPLICATION 944:
     WARNING:  THE LATENT VARIABLE COVARIANCE MATRIX (PSI) IS NOT POSITIVE
     DEFINITE.  THIS COULD INDICATE A NEGATIVE VARIANCE/RESIDUAL VARIANCE FOR A
     LATENT VARIABLE, A CORRELATION GREATER OR EQUAL TO ONE BETWEEN TWO LATENT
     VARIABLES, OR A LINEAR DEPENDENCY AMONG MORE THAN TWO LATENT VARIABLES.
     CHECK THE TECH4 OUTPUT FOR MORE INFORMATION.
     PROBLEM INVOLVING VARIABLE RMIPIP6.


     REPLICATION 945:
     WARNING:  THE LATENT VARIABLE COVARIANCE MATRIX (PSI) IS NOT POSITIVE
     DEFINITE.  THIS COULD INDICATE A NEGATIVE VARIANCE/RESIDUAL VARIANCE FOR A
     LATENT VARIABLE, A CORRELATION GREATER OR EQUAL TO ONE BETWEEN TWO LATENT
     VARIABLES, OR A LINEAR DEPENDENCY AMONG MORE THAN TWO LATENT VARIABLES.
     CHECK THE TECH4 OUTPUT FOR MORE INFORMATION.
     PROBLEM INVOLVING VARIABLE RMIPIP6.


     REPLICATION 946:
     WARNING:  THE LATENT VARIABLE COVARIANCE MATRIX (PSI) IS NOT POSITIVE
     DEFINITE.  THIS COULD INDICATE A NEGATIVE VARIANCE/RESIDUAL VARIANCE FOR A
     LATENT VARIABLE, A CORRELATION GREATER OR EQUAL TO ONE BETWEEN TWO LATENT
     VARIABLES, OR A LINEAR DEPENDENCY AMONG MORE THAN TWO LATENT VARIABLES.
     CHECK THE TECH4 OUTPUT FOR MORE INFORMATION.
     PROBLEM INVOLVING VARIABLE RMIPIP10.


     REPLICATION 947:

     NO CONVERGENCE.  NUMBER OF ITERATIONS EXCEEDED.

     REPLICATION 948:
     WARNING:  THE LATENT VARIABLE COVARIANCE MATRIX (PSI) IS NOT POSITIVE
     DEFINITE.  THIS COULD INDICATE A NEGATIVE VARIANCE/RESIDUAL VARIANCE FOR A
     LATENT VARIABLE, A CORRELATION GREATER OR EQUAL TO ONE BETWEEN TWO LATENT
     VARIABLES, OR A LINEAR DEPENDENCY AMONG MORE THAN TWO LATENT VARIABLES.
     CHECK THE TECH4 OUTPUT FOR MORE INFORMATION.
     PROBLEM INVOLVING VARIABLE RMIPIP20.


     REPLICATION 949:
     WARNING:  THE LATENT VARIABLE COVARIANCE MATRIX (PSI) IS NOT POSITIVE
     DEFINITE.  THIS COULD INDICATE A NEGATIVE VARIANCE/RESIDUAL VARIANCE FOR A
     LATENT VARIABLE, A CORRELATION GREATER OR EQUAL TO ONE BETWEEN TWO LATENT
     VARIABLES, OR A LINEAR DEPENDENCY AMONG MORE THAN TWO LATENT VARIABLES.
     CHECK THE TECH4 OUTPUT FOR MORE INFORMATION.
     PROBLEM INVOLVING VARIABLE RMIPIP18.


     REPLICATION 951:

     THE STANDARD ERRORS OF THE MODEL PARAMETER ESTIMATES COULD NOT BE
     COMPUTED.  THE MODEL MAY NOT BE IDENTIFIED.  CHECK YOUR MODEL.
     PROBLEM INVOLVING THE FOLLOWING PARAMETER:
     Parameter 103, RMIPIP19

     THE CONDITION NUMBER IS       0.448D-10.

     REPLICATION 952:
     WARNING:  THE LATENT VARIABLE COVARIANCE MATRIX (PSI) IS NOT POSITIVE
     DEFINITE.  THIS COULD INDICATE A NEGATIVE VARIANCE/RESIDUAL VARIANCE FOR A
     LATENT VARIABLE, A CORRELATION GREATER OR EQUAL TO ONE BETWEEN TWO LATENT
     VARIABLES, OR A LINEAR DEPENDENCY AMONG MORE THAN TWO LATENT VARIABLES.
     CHECK THE TECH4 OUTPUT FOR MORE INFORMATION.
     PROBLEM INVOLVING VARIABLE RMIPIP18.


     REPLICATION 953:

     NO CONVERGENCE.  NUMBER OF ITERATIONS EXCEEDED.

     REPLICATION 956:

     NO CONVERGENCE.  NUMBER OF ITERATIONS EXCEEDED.

     REPLICATION 957:
     WARNING:  THE LATENT VARIABLE COVARIANCE MATRIX (PSI) IS NOT POSITIVE
     DEFINITE.  THIS COULD INDICATE A NEGATIVE VARIANCE/RESIDUAL VARIANCE FOR A
     LATENT VARIABLE, A CORRELATION GREATER OR EQUAL TO ONE BETWEEN TWO LATENT
     VARIABLES, OR A LINEAR DEPENDENCY AMONG MORE THAN TWO LATENT VARIABLES.
     CHECK THE TECH4 OUTPUT FOR MORE INFORMATION.
     PROBLEM INVOLVING VARIABLE RMIPIP16.


     REPLICATION 958:
     WARNING:  THE LATENT VARIABLE COVARIANCE MATRIX (PSI) IS NOT POSITIVE
     DEFINITE.  THIS COULD INDICATE A NEGATIVE VARIANCE/RESIDUAL VARIANCE FOR A
     LATENT VARIABLE, A CORRELATION GREATER OR EQUAL TO ONE BETWEEN TWO LATENT
     VARIABLES, OR A LINEAR DEPENDENCY AMONG MORE THAN TWO LATENT VARIABLES.
     CHECK THE TECH4 OUTPUT FOR MORE INFORMATION.
     PROBLEM INVOLVING VARIABLE RMIPIP6.


     REPLICATION 959:
     WARNING:  THE LATENT VARIABLE COVARIANCE MATRIX (PSI) IS NOT POSITIVE
     DEFINITE.  THIS COULD INDICATE A NEGATIVE VARIANCE/RESIDUAL VARIANCE FOR A
     LATENT VARIABLE, A CORRELATION GREATER OR EQUAL TO ONE BETWEEN TWO LATENT
     VARIABLES, OR A LINEAR DEPENDENCY AMONG MORE THAN TWO LATENT VARIABLES.
     CHECK THE TECH4 OUTPUT FOR MORE INFORMATION.
     PROBLEM INVOLVING VARIABLE RMIPIP16.


     REPLICATION 960:
     WARNING:  THE LATENT VARIABLE COVARIANCE MATRIX (PSI) IS NOT POSITIVE
     DEFINITE.  THIS COULD INDICATE A NEGATIVE VARIANCE/RESIDUAL VARIANCE FOR A
     LATENT VARIABLE, A CORRELATION GREATER OR EQUAL TO ONE BETWEEN TWO LATENT
     VARIABLES, OR A LINEAR DEPENDENCY AMONG MORE THAN TWO LATENT VARIABLES.
     CHECK THE TECH4 OUTPUT FOR MORE INFORMATION.
     PROBLEM INVOLVING VARIABLE RMIPIP20.


     REPLICATION 961:

     NO CONVERGENCE.  NUMBER OF ITERATIONS EXCEEDED.

     REPLICATION 962:
     WARNING:  THE LATENT VARIABLE COVARIANCE MATRIX (PSI) IS NOT POSITIVE
     DEFINITE.  THIS COULD INDICATE A NEGATIVE VARIANCE/RESIDUAL VARIANCE FOR A
     LATENT VARIABLE, A CORRELATION GREATER OR EQUAL TO ONE BETWEEN TWO LATENT
     VARIABLES, OR A LINEAR DEPENDENCY AMONG MORE THAN TWO LATENT VARIABLES.
     CHECK THE TECH4 OUTPUT FOR MORE INFORMATION.
     PROBLEM INVOLVING VARIABLE RMIPIP8.


     REPLICATION 963:
     WARNING:  THE LATENT VARIABLE COVARIANCE MATRIX (PSI) IS NOT POSITIVE
     DEFINITE.  THIS COULD INDICATE A NEGATIVE VARIANCE/RESIDUAL VARIANCE FOR A
     LATENT VARIABLE, A CORRELATION GREATER OR EQUAL TO ONE BETWEEN TWO LATENT
     VARIABLES, OR A LINEAR DEPENDENCY AMONG MORE THAN TWO LATENT VARIABLES.
     CHECK THE TECH4 OUTPUT FOR MORE INFORMATION.
     PROBLEM INVOLVING VARIABLE RMIPIP17.


     REPLICATION 964:

     NO CONVERGENCE.  NUMBER OF ITERATIONS EXCEEDED.

     REPLICATION 965:

     NO CONVERGENCE.  NUMBER OF ITERATIONS EXCEEDED.

     REPLICATION 966:
     WARNING:  THE LATENT VARIABLE COVARIANCE MATRIX (PSI) IS NOT POSITIVE
     DEFINITE.  THIS COULD INDICATE A NEGATIVE VARIANCE/RESIDUAL VARIANCE FOR A
     LATENT VARIABLE, A CORRELATION GREATER OR EQUAL TO ONE BETWEEN TWO LATENT
     VARIABLES, OR A LINEAR DEPENDENCY AMONG MORE THAN TWO LATENT VARIABLES.
     CHECK THE TECH4 OUTPUT FOR MORE INFORMATION.
     PROBLEM INVOLVING VARIABLE RMIPIP7.


     REPLICATION 968:

     NO CONVERGENCE.  NUMBER OF ITERATIONS EXCEEDED.

     REPLICATION 969:
     WARNING:  THE LATENT VARIABLE COVARIANCE MATRIX (PSI) IS NOT POSITIVE
     DEFINITE.  THIS COULD INDICATE A NEGATIVE VARIANCE/RESIDUAL VARIANCE FOR A
     LATENT VARIABLE, A CORRELATION GREATER OR EQUAL TO ONE BETWEEN TWO LATENT
     VARIABLES, OR A LINEAR DEPENDENCY AMONG MORE THAN TWO LATENT VARIABLES.
     CHECK THE TECH4 OUTPUT FOR MORE INFORMATION.
     PROBLEM INVOLVING VARIABLE RMIPIP6.


     REPLICATION 970:

     NO CONVERGENCE.  NUMBER OF ITERATIONS EXCEEDED.

     REPLICATION 971:
     WARNING:  THE LATENT VARIABLE COVARIANCE MATRIX (PSI) IS NOT POSITIVE
     DEFINITE.  THIS COULD INDICATE A NEGATIVE VARIANCE/RESIDUAL VARIANCE FOR A
     LATENT VARIABLE, A CORRELATION GREATER OR EQUAL TO ONE BETWEEN TWO LATENT
     VARIABLES, OR A LINEAR DEPENDENCY AMONG MORE THAN TWO LATENT VARIABLES.
     CHECK THE TECH4 OUTPUT FOR MORE INFORMATION.
     PROBLEM INVOLVING VARIABLE RMIPIP16.


     REPLICATION 972:
     WARNING:  THE LATENT VARIABLE COVARIANCE MATRIX (PSI) IS NOT POSITIVE
     DEFINITE.  THIS COULD INDICATE A NEGATIVE VARIANCE/RESIDUAL VARIANCE FOR A
     LATENT VARIABLE, A CORRELATION GREATER OR EQUAL TO ONE BETWEEN TWO LATENT
     VARIABLES, OR A LINEAR DEPENDENCY AMONG MORE THAN TWO LATENT VARIABLES.
     CHECK THE TECH4 OUTPUT FOR MORE INFORMATION.
     PROBLEM INVOLVING VARIABLE RMIPIP6.


     REPLICATION 973:
     WARNING:  THE LATENT VARIABLE COVARIANCE MATRIX (PSI) IS NOT POSITIVE
     DEFINITE.  THIS COULD INDICATE A NEGATIVE VARIANCE/RESIDUAL VARIANCE FOR A
     LATENT VARIABLE, A CORRELATION GREATER OR EQUAL TO ONE BETWEEN TWO LATENT
     VARIABLES, OR A LINEAR DEPENDENCY AMONG MORE THAN TWO LATENT VARIABLES.
     CHECK THE TECH4 OUTPUT FOR MORE INFORMATION.
     PROBLEM INVOLVING VARIABLE RMIPIP7.


     REPLICATION 974:

     NO CONVERGENCE.  NUMBER OF ITERATIONS EXCEEDED.

     REPLICATION 976:
     WARNING:  THE LATENT VARIABLE COVARIANCE MATRIX (PSI) IS NOT POSITIVE
     DEFINITE.  THIS COULD INDICATE A NEGATIVE VARIANCE/RESIDUAL VARIANCE FOR A
     LATENT VARIABLE, A CORRELATION GREATER OR EQUAL TO ONE BETWEEN TWO LATENT
     VARIABLES, OR A LINEAR DEPENDENCY AMONG MORE THAN TWO LATENT VARIABLES.
     CHECK THE TECH4 OUTPUT FOR MORE INFORMATION.
     PROBLEM INVOLVING VARIABLE RMIPIP18.


     REPLICATION 977:
     WARNING:  THE LATENT VARIABLE COVARIANCE MATRIX (PSI) IS NOT POSITIVE
     DEFINITE.  THIS COULD INDICATE A NEGATIVE VARIANCE/RESIDUAL VARIANCE FOR A
     LATENT VARIABLE, A CORRELATION GREATER OR EQUAL TO ONE BETWEEN TWO LATENT
     VARIABLES, OR A LINEAR DEPENDENCY AMONG MORE THAN TWO LATENT VARIABLES.
     CHECK THE TECH4 OUTPUT FOR MORE INFORMATION.
     PROBLEM INVOLVING VARIABLE RMIPIP6.


     REPLICATION 978:

     NO CONVERGENCE.  NUMBER OF ITERATIONS EXCEEDED.

     REPLICATION 979:
     WARNING:  THE LATENT VARIABLE COVARIANCE MATRIX (PSI) IS NOT POSITIVE
     DEFINITE.  THIS COULD INDICATE A NEGATIVE VARIANCE/RESIDUAL VARIANCE FOR A
     LATENT VARIABLE, A CORRELATION GREATER OR EQUAL TO ONE BETWEEN TWO LATENT
     VARIABLES, OR A LINEAR DEPENDENCY AMONG MORE THAN TWO LATENT VARIABLES.
     CHECK THE TECH4 OUTPUT FOR MORE INFORMATION.
     PROBLEM INVOLVING VARIABLE RMIPIP7.


     REPLICATION 980:

     NO CONVERGENCE.  NUMBER OF ITERATIONS EXCEEDED.

     REPLICATION 981:

     NO CONVERGENCE.  NUMBER OF ITERATIONS EXCEEDED.

     REPLICATION 983:
     WARNING:  THE LATENT VARIABLE COVARIANCE MATRIX (PSI) IS NOT POSITIVE
     DEFINITE.  THIS COULD INDICATE A NEGATIVE VARIANCE/RESIDUAL VARIANCE FOR A
     LATENT VARIABLE, A CORRELATION GREATER OR EQUAL TO ONE BETWEEN TWO LATENT
     VARIABLES, OR A LINEAR DEPENDENCY AMONG MORE THAN TWO LATENT VARIABLES.
     CHECK THE TECH4 OUTPUT FOR MORE INFORMATION.
     PROBLEM INVOLVING VARIABLE RMIPIP8.


     REPLICATION 984:

     NO CONVERGENCE.  NUMBER OF ITERATIONS EXCEEDED.

     REPLICATION 985:
     WARNING:  THE LATENT VARIABLE COVARIANCE MATRIX (PSI) IS NOT POSITIVE
     DEFINITE.  THIS COULD INDICATE A NEGATIVE VARIANCE/RESIDUAL VARIANCE FOR A
     LATENT VARIABLE, A CORRELATION GREATER OR EQUAL TO ONE BETWEEN TWO LATENT
     VARIABLES, OR A LINEAR DEPENDENCY AMONG MORE THAN TWO LATENT VARIABLES.
     CHECK THE TECH4 OUTPUT FOR MORE INFORMATION.
     PROBLEM INVOLVING VARIABLE RMIPIP18.


     REPLICATION 987:
     WARNING:  THE LATENT VARIABLE COVARIANCE MATRIX (PSI) IS NOT POSITIVE
     DEFINITE.  THIS COULD INDICATE A NEGATIVE VARIANCE/RESIDUAL VARIANCE FOR A
     LATENT VARIABLE, A CORRELATION GREATER OR EQUAL TO ONE BETWEEN TWO LATENT
     VARIABLES, OR A LINEAR DEPENDENCY AMONG MORE THAN TWO LATENT VARIABLES.
     CHECK THE TECH4 OUTPUT FOR MORE INFORMATION.
     PROBLEM INVOLVING VARIABLE RMIPIP20.


     REPLICATION 988:
     WARNING:  THE LATENT VARIABLE COVARIANCE MATRIX (PSI) IS NOT POSITIVE
     DEFINITE.  THIS COULD INDICATE A NEGATIVE VARIANCE/RESIDUAL VARIANCE FOR A
     LATENT VARIABLE, A CORRELATION GREATER OR EQUAL TO ONE BETWEEN TWO LATENT
     VARIABLES, OR A LINEAR DEPENDENCY AMONG MORE THAN TWO LATENT VARIABLES.
     CHECK THE TECH4 OUTPUT FOR MORE INFORMATION.
     PROBLEM INVOLVING VARIABLE RMIPIP6.


     REPLICATION 989:
     WARNING:  THE LATENT VARIABLE COVARIANCE MATRIX (PSI) IS NOT POSITIVE
     DEFINITE.  THIS COULD INDICATE A NEGATIVE VARIANCE/RESIDUAL VARIANCE FOR A
     LATENT VARIABLE, A CORRELATION GREATER OR EQUAL TO ONE BETWEEN TWO LATENT
     VARIABLES, OR A LINEAR DEPENDENCY AMONG MORE THAN TWO LATENT VARIABLES.
     CHECK THE TECH4 OUTPUT FOR MORE INFORMATION.
     PROBLEM INVOLVING VARIABLE RMIPIP19.


     REPLICATION 991:
     WARNING:  THE LATENT VARIABLE COVARIANCE MATRIX (PSI) IS NOT POSITIVE
     DEFINITE.  THIS COULD INDICATE A NEGATIVE VARIANCE/RESIDUAL VARIANCE FOR A
     LATENT VARIABLE, A CORRELATION GREATER OR EQUAL TO ONE BETWEEN TWO LATENT
     VARIABLES, OR A LINEAR DEPENDENCY AMONG MORE THAN TWO LATENT VARIABLES.
     CHECK THE TECH4 OUTPUT FOR MORE INFORMATION.
     PROBLEM INVOLVING VARIABLE RMIPIP18.


     REPLICATION 994:
     WARNING:  THE LATENT VARIABLE COVARIANCE MATRIX (PSI) IS NOT POSITIVE
     DEFINITE.  THIS COULD INDICATE A NEGATIVE VARIANCE/RESIDUAL VARIANCE FOR A
     LATENT VARIABLE, A CORRELATION GREATER OR EQUAL TO ONE BETWEEN TWO LATENT
     VARIABLES, OR A LINEAR DEPENDENCY AMONG MORE THAN TWO LATENT VARIABLES.
     CHECK THE TECH4 OUTPUT FOR MORE INFORMATION.
     PROBLEM INVOLVING VARIABLE RMIPIP7.


     REPLICATION 996:
     WARNING:  THE LATENT VARIABLE COVARIANCE MATRIX (PSI) IS NOT POSITIVE
     DEFINITE.  THIS COULD INDICATE A NEGATIVE VARIANCE/RESIDUAL VARIANCE FOR A
     LATENT VARIABLE, A CORRELATION GREATER OR EQUAL TO ONE BETWEEN TWO LATENT
     VARIABLES, OR A LINEAR DEPENDENCY AMONG MORE THAN TWO LATENT VARIABLES.
     CHECK THE TECH4 OUTPUT FOR MORE INFORMATION.
     PROBLEM INVOLVING VARIABLE RMIPIP16.


     REPLICATION 998:
     WARNING:  THE LATENT VARIABLE COVARIANCE MATRIX (PSI) IS NOT POSITIVE
     DEFINITE.  THIS COULD INDICATE A NEGATIVE VARIANCE/RESIDUAL VARIANCE FOR A
     LATENT VARIABLE, A CORRELATION GREATER OR EQUAL TO ONE BETWEEN TWO LATENT
     VARIABLES, OR A LINEAR DEPENDENCY AMONG MORE THAN TWO LATENT VARIABLES.
     CHECK THE TECH4 OUTPUT FOR MORE INFORMATION.
     PROBLEM INVOLVING VARIABLE RMIPIP9.


     REPLICATION 999:

     NO CONVERGENCE.  NUMBER OF ITERATIONS EXCEEDED.


DIAGRAM INFORMATION

  Mplus diagrams are currently not available for Monte Carlo analysis.
  No diagram output was produced.


     Beginning Time:  18:09:54
        Ending Time:  18:22:08
       Elapsed Time:  00:12:14


MUTHEN & MUTHEN
3463 Stoner Ave.
Los Angeles, CA  90066

Tel: (310) 391-9971
Fax: (310) 391-8971
Web: www.StatModel.com
Support: Support@StatModel.com

Copyright (c) 1998-2019 Muthen & Muthen
