# Supplementary material for: Modeling Measurement as a Sequential Process: Autoregressive Confirmatory Factor Analysis (AR-CFA)
Source: Front Psychol. 2019 Sep 20;10:2108. doi: 10.3389/fpsyg.2019.02108 (PMC6763968; doi:10.3389/fpsyg.2019.02108)
Supplement: Supplementary file 3 [file Data_Sheet_2.ZIP › Online Appendix D/AR-CFA pop run as CFA and ARCFA/sample 250/ar-cfa (ar=0.1, n=250) analyzed as ar-cfa.out]

Mplus VERSION 8.3
MUTHEN & MUTHEN
08/03/2019   6:24 PM

INPUT INSTRUCTIONS

  title:	this is an example of a CFA with continuous factor indicators

  montecarlo:
  	names = mipip1-mipip20; !AR-CFA  using varaible names from our data and simulation values
  	nobs = 250; ! 250, 500, 1000
  	nreps = 1000;
      seed=3242501;

  model montecarlo:
  	
      E by mipip1*.8
      mipip6*.8
      mipip11*.8
      mipip16*.8; !factor loadings starting value .8

      A by mipip2*.8
      mipip7*.8
      mipip12*.8
      mipip17*.8;

      C by mipip3*.8
      mipip8*.8
      mipip13*.8
      mipip18*.8;

      N by mipip4*.8
      mipip9*.8
      mipip14*.8
      mipip19*.8;

      O BY mipip5*.8
      mipip10*.8
      mipip15*.8
      mipip20*.8;

      rmipip1 by mipip1@1; ! The latent residual is now rmipip with a 'factor loading' of 1
      mipip1@0; ! Item residual fixed to zero
      rmipip2 by mipip2@1;
      mipip2@0;
      rmipip3 by mipip3@1;
      mipip3@0;
      rmipip4 by mipip4@1;
      mipip4@0;
      rmipip5 by mipip5@1;
      mipip5@0;
      rmipip6 by mipip6@1;
      mipip6@0;
      rmipip7 by mipip7@1;
      mipip7@0;
      rmipip8 by mipip8@1;
      mipip8@0;
      rmipip9 by mipip9@1;
      mipip9@0;
      rmipip10 by mipip10@1;
      mipip10@0;
      rmipip11 by mipip11@1;
      mipip11@0;
      rmipip12 by mipip12@1;
      mipip12@0;
      rmipip13 by mipip13@1;
      mipip13@0;
      rmipip14 by mipip14@1;
      mipip14@0;
      rmipip15 by mipip15@1;
      mipip15@0;
      rmipip16 by mipip16@1;
      mipip16@0;
      rmipip17 by mipip17@1;
      mipip17@0;
      rmipip18 by mipip18@1;
      mipip18@0;
      rmipip19 by mipip19@1;
      mipip19@0;
      rmipip20 by mipip20@1;
      mipip20@0;

      E A C N O with rmipip1@0;
      ! Fix correlation of factors and first residual to 0, else it's estimated

      rmipip1*.36;
      ! first residual variance set to .36
      rmipip2*.36;
      ! second residual variances set to .32 for AR-CFA effect of .2 (Between)
      rmipip3-rmipip20*.36;
      ! remaining residual variances set to account for Between and Within AR

      E*1 A*1 C*1 N*1 O*1; !factor variances set to 1
      E A C N O with E*.2 A*.2 C*.2 N*.2 O*.2;

  ! Lagged Between-construct AR terms representing context effects are as follows:
  rmipip2-rmipip20 pon rmipip1-rmipip19*.1; ! 0, .1, .2, .3

  ! E terms : Within-construct AR terms for E items
   rmipip6 on rmipip1*0.1; ! 0, .1, .2, .3
   rmipip11 on rmipip6*0.1;
   rmipip16 on rmipip11*0.1;
  ! A terms : Within-construct AR terms for A items
  rmipip7 on rmipip2*0.1; ! 0, .1, .2, .3
  rmipip12 on rmipip7*0.1;
  rmipip17 on rmipip12*0.1;
  ! C terms : Within-construct AR terms for C items
  rmipip8 on rmipip3*0.1; ! 0, .1, .2, .3
  rmipip13 on rmipip8*0.1;
  rmipip18 on rmipip13*0.1;
  ! N terms: Within-construct AR terms for N items
  rmipip9 on rmipip4*0.1; ! 0, .1, .2, .3
  rmipip14 on rmipip9*0.1;
  rmipip19 on rmipip14*0.1;
  ! O terms: Within-construct AR terms for O items
   rmipip10 on rmipip5*0.1; ! 0, .1, .2, .3
   rmipip15 on rmipip10*0.1;
   rmipip20 on rmipip15*0.1;

  model:	! AR-CFA


    E by mipip1* mipip6 mipip11 mipip16;
    A by mipip2* mipip7 mipip12 mipip17;
    C by mipip3* mipip8 mipip13 mipip18;
    N by mipip4* mipip9 mipip14 mipip19;
    O BY mipip5* mipip10 mipip15 mipip20;
    E@1 A@1 C@1 N@1 O@1;


      rmipip1 by mipip1@1; ! The latent residual is now rmipip with a 'factor loading' of 1
      mipip1@0; ! Item residual fixed to zero
      rmipip2 by mipip2@1;
      mipip2@0;
      rmipip3 by mipip3@1;
      mipip3@0;
      rmipip4 by mipip4@1;
      mipip4@0;
      rmipip5 by mipip5@1;
      mipip5@0;
      rmipip6 by mipip6@1;
      mipip6@0;
      rmipip7 by mipip7@1;
      mipip7@0;
      rmipip8 by mipip8@1;
      mipip8@0;
      rmipip9 by mipip9@1;
      mipip9@0;
      rmipip10 by mipip10@1;
      mipip10@0;
      rmipip11 by mipip11@1;
      mipip11@0;
      rmipip12 by mipip12@1;
      mipip12@0;
      rmipip13 by mipip13@1;
      mipip13@0;
      rmipip14 by mipip14@1;
      mipip14@0;
      rmipip15 by mipip15@1;
      mipip15@0;
      rmipip16 by mipip16@1;
      mipip16@0;
      rmipip17 by mipip17@1;
      mipip17@0;
      rmipip18 by mipip18@1;
      mipip18@0;
      rmipip19 by mipip19@1;
      mipip19@0;
      rmipip20 by mipip20@1;
      mipip20@0;

      E A C N O with rmipip1@0;
      ! Fix correlation of factors and first residual to 0, else it's estimated

      rmipip1*.36;
      ! first residual variance set to .36
      rmipip2*.32;
      ! second residual variances set to .32 for AR-CFA effect of .2 (Between)
      rmipip3-rmipip20*.278333;
      ! remaining residual variances set to account for Between and Within AR

  !    E*1 A*1 C*1 N*1 O*1; !factor variances set to 1
      E A C N O with E*.2 A*.2 C*.2 N*.2 O*.2;

  ! Lagged Between-construct AR terms representing context effects are as follows:
  rmipip2-rmipip20 pon rmipip1-rmipip19;

  ! E terms : Within-construct AR terms for E items
   rmipip6 on rmipip1;
   rmipip11 on rmipip6;
   rmipip16 on rmipip11;
  ! A terms : Within-construct AR terms for A items
  rmipip7 on rmipip2;
  rmipip12 on rmipip7;
  rmipip17 on rmipip12;
  ! C terms : Within-construct AR terms for C items
  rmipip8 on rmipip3;
  rmipip13 on rmipip8;
  rmipip18 on rmipip13;
  ! N terms: Within-construct AR terms for N items
  rmipip9 on rmipip4;
  rmipip14 on rmipip9;
  rmipip19 on rmipip14;
  ! O terms: Within-construct AR terms for O items
   rmipip10 on rmipip5;
   rmipip15 on rmipip10;
   rmipip20 on rmipip15;

  output:
  	tech9 stdyx;


*** WARNING in OUTPUT command
  STANDARDIZED option is not available for MONTECARLO.
  Request for STANDARDIZED is ignored.
   1 WARNING(S) FOUND IN THE INPUT INSTRUCTIONS


this is an example of a CFA with continuous factor indicators

SUMMARY OF ANALYSIS

Number of groups                                                 1
Number of observations                                         250

Number of replications
    Requested                                                 1000
    Completed                                                  633
Value of seed                                              3242501

Number of dependent variables                                   20
Number of independent variables                                  0
Number of continuous latent variables                           25

Observed dependent variables

  Continuous
   MIPIP1      MIPIP2      MIPIP3      MIPIP4      MIPIP5      MIPIP6
   MIPIP7      MIPIP8      MIPIP9      MIPIP10     MIPIP11     MIPIP12
   MIPIP13     MIPIP14     MIPIP15     MIPIP16     MIPIP17     MIPIP18
   MIPIP19     MIPIP20

Continuous latent variables
   E           A           C           N           O           RMIPIP1
   RMIPIP2     RMIPIP3     RMIPIP4     RMIPIP5     RMIPIP6     RMIPIP7
   RMIPIP8     RMIPIP9     RMIPIP10    RMIPIP11    RMIPIP12    RMIPIP13
   RMIPIP14    RMIPIP15    RMIPIP16    RMIPIP17    RMIPIP18    RMIPIP19
   RMIPIP20


Estimator                                                       ML
Information matrix                                        OBSERVED
Maximum number of iterations                                  1000
Convergence criterion                                    0.500D-04
Maximum number of steepest descent iterations                   20


SAMPLE STATISTICS FOR THE FIRST REPLICATION


     SAMPLE STATISTICS


           Means
              MIPIP1        MIPIP2        MIPIP3        MIPIP4        MIPIP5
              ________      ________      ________      ________      ________
               -0.048        -0.033        -0.026        -0.013        -0.051


           Means
              MIPIP6        MIPIP7        MIPIP8        MIPIP9        MIPIP10
              ________      ________      ________      ________      ________
                0.071        -0.038        -0.006         0.011        -0.033


           Means
              MIPIP11       MIPIP12       MIPIP13       MIPIP14       MIPIP15
              ________      ________      ________      ________      ________
                0.005        -0.027         0.023         0.032        -0.123


           Means
              MIPIP16       MIPIP17       MIPIP18       MIPIP19       MIPIP20
              ________      ________      ________      ________      ________
                0.000        -0.090         0.038        -0.004        -0.113


           Covariances
              MIPIP1        MIPIP2        MIPIP3        MIPIP4        MIPIP5
              ________      ________      ________      ________      ________
 MIPIP1         0.939
 MIPIP2         0.225         1.063
 MIPIP3         0.128         0.148         1.011
 MIPIP4         0.030         0.115         0.147         1.012
 MIPIP5         0.159         0.157         0.072         0.024         1.115
 MIPIP6         0.748         0.171         0.226         0.028         0.252
 MIPIP7         0.162         0.701         0.097         0.131         0.121
 MIPIP8         0.074         0.009         0.681         0.147         0.146
 MIPIP9         0.033         0.039         0.087         0.637        -0.022
 MIPIP10        0.119         0.162         0.086         0.071         0.804
 MIPIP11        0.637         0.144         0.123        -0.022         0.195
 MIPIP12        0.132         0.701         0.120         0.122         0.154
 MIPIP13        0.068         0.089         0.631         0.106         0.117
 MIPIP14        0.087         0.062         0.101         0.629         0.000
 MIPIP15        0.206         0.159         0.137         0.052         0.713
 MIPIP16        0.598         0.155         0.156        -0.013         0.161
 MIPIP17        0.104         0.652         0.172         0.094         0.098
 MIPIP18        0.071         0.124         0.607         0.166         0.089
 MIPIP19       -0.028         0.075         0.047         0.611        -0.024
 MIPIP20        0.187         0.187         0.114         0.009         0.729


           Covariances
              MIPIP6        MIPIP7        MIPIP8        MIPIP9        MIPIP10
              ________      ________      ________      ________      ________
 MIPIP6         1.093
 MIPIP7         0.179         1.091
 MIPIP8         0.197         0.039         1.044
 MIPIP9         0.097         0.069         0.176         0.908
 MIPIP10        0.163         0.129         0.135         0.051         1.099
 MIPIP11        0.699         0.053         0.096         0.032         0.210
 MIPIP12        0.162         0.758         0.063         0.109         0.136
 MIPIP13        0.131         0.087         0.687         0.082         0.135
 MIPIP14        0.150         0.029         0.209         0.623         0.082
 MIPIP15        0.232         0.102         0.186         0.031         0.750
 MIPIP16        0.627         0.110         0.111         0.063         0.177
 MIPIP17        0.080         0.664         0.047         0.030         0.119
 MIPIP18        0.097         0.142         0.662         0.099         0.054
 MIPIP19        0.017         0.065         0.101         0.599         0.060
 MIPIP20        0.240         0.124         0.179         0.040         0.754


           Covariances
              MIPIP11       MIPIP12       MIPIP13       MIPIP14       MIPIP15
              ________      ________      ________      ________      ________
 MIPIP11        0.999
 MIPIP12        0.104         1.085
 MIPIP13       -0.007         0.164         1.014
 MIPIP14        0.092         0.051         0.167         0.938
 MIPIP15        0.214         0.091         0.132         0.100         1.101
 MIPIP16        0.660         0.117         0.062         0.080         0.177
 MIPIP17        0.040         0.730         0.135        -0.006         0.094
 MIPIP18        0.033         0.176         0.679         0.119         0.114
 MIPIP19       -0.034         0.025         0.062         0.594         0.050
 MIPIP20        0.209         0.140         0.114         0.075         0.717


           Covariances
              MIPIP16       MIPIP17       MIPIP18       MIPIP19       MIPIP20
              ________      ________      ________      ________      ________
 MIPIP16        0.901
 MIPIP17        0.080         0.979
 MIPIP18        0.098         0.194         0.974
 MIPIP19        0.050        -0.019         0.110         0.946
 MIPIP20        0.175         0.109         0.059         0.060         1.047


           Correlations
              MIPIP1        MIPIP2        MIPIP3        MIPIP4        MIPIP5
              ________      ________      ________      ________      ________
 MIPIP1         1.000
 MIPIP2         0.225         1.000
 MIPIP3         0.131         0.143         1.000
 MIPIP4         0.031         0.111         0.145         1.000
 MIPIP5         0.156         0.144         0.067         0.023         1.000
 MIPIP6         0.738         0.158         0.215         0.027         0.228
 MIPIP7         0.160         0.651         0.093         0.125         0.110
 MIPIP8         0.075         0.008         0.663         0.143         0.135
 MIPIP9         0.036         0.040         0.091         0.664        -0.022
 MIPIP10        0.117         0.150         0.081         0.067         0.726
 MIPIP11        0.658         0.139         0.123        -0.022         0.185
 MIPIP12        0.131         0.653         0.115         0.116         0.140
 MIPIP13        0.069         0.086         0.624         0.105         0.110
 MIPIP14        0.092         0.062         0.104         0.646         0.000
 MIPIP15        0.203         0.147         0.130         0.049         0.644
 MIPIP16        0.651         0.159         0.164        -0.014         0.161
 MIPIP17        0.109         0.640         0.173         0.094         0.094
 MIPIP18        0.074         0.122         0.611         0.167         0.086
 MIPIP19       -0.029         0.075         0.048         0.624        -0.023
 MIPIP20        0.189         0.177         0.111         0.009         0.675


           Correlations
              MIPIP6        MIPIP7        MIPIP8        MIPIP9        MIPIP10
              ________      ________      ________      ________      ________
 MIPIP6         1.000
 MIPIP7         0.164         1.000
 MIPIP8         0.184         0.037         1.000
 MIPIP9         0.098         0.070         0.181         1.000
 MIPIP10        0.149         0.118         0.126         0.051         1.000
 MIPIP11        0.669         0.051         0.094         0.034         0.200
 MIPIP12        0.149         0.697         0.060         0.110         0.124
 MIPIP13        0.124         0.082         0.667         0.085         0.128
 MIPIP14        0.148         0.028         0.211         0.675         0.081
 MIPIP15        0.211         0.093         0.174         0.031         0.682
 MIPIP16        0.632         0.111         0.115         0.069         0.178
 MIPIP17        0.077         0.642         0.047         0.032         0.115
 MIPIP18        0.094         0.137         0.656         0.105         0.052
 MIPIP19        0.016         0.064         0.101         0.647         0.059
 MIPIP20        0.224         0.116         0.171         0.041         0.703


           Correlations
              MIPIP11       MIPIP12       MIPIP13       MIPIP14       MIPIP15
              ________      ________      ________      ________      ________
 MIPIP11        1.000
 MIPIP12        0.100         1.000
 MIPIP13       -0.007         0.156         1.000
 MIPIP14        0.095         0.050         0.171         1.000
 MIPIP15        0.204         0.083         0.125         0.099         1.000
 MIPIP16        0.695         0.119         0.065         0.087         0.178
 MIPIP17        0.040         0.709         0.136        -0.006         0.091
 MIPIP18        0.034         0.171         0.683         0.124         0.110
 MIPIP19       -0.035         0.025         0.063         0.631         0.049
 MIPIP20        0.204         0.132         0.110         0.075         0.668


           Correlations
              MIPIP16       MIPIP17       MIPIP18       MIPIP19       MIPIP20
              ________      ________      ________      ________      ________
 MIPIP16        1.000
 MIPIP17        0.085         1.000
 MIPIP18        0.105         0.199         1.000
 MIPIP19        0.054        -0.020         0.115         1.000
 MIPIP20        0.180         0.108         0.059         0.061         1.000


MODEL FIT INFORMATION

Number of Free Parameters                      104

Loglikelihood

    H0 Value

        Mean                             -5681.301
        Std Dev                             51.269
        Number of successful computations      633

             Proportions                   Percentiles
        Expected    Observed         Expected       Observed
           0.990       0.991        -5800.568      -5804.467
           0.980       0.986        -5786.592      -5783.371
           0.950       0.954        -5765.633      -5763.021
           0.900       0.885        -5747.007      -5752.188
           0.800       0.798        -5724.449      -5725.069
           0.700       0.682        -5708.186      -5709.911
           0.500       0.517        -5681.301      -5680.267
           0.300       0.302        -5654.415      -5654.412
           0.200       0.191        -5638.152      -5640.347
           0.100       0.107        -5615.594      -5613.368
           0.050       0.049        -5596.968      -5597.783
           0.020       0.024        -5576.009      -5575.166
           0.010       0.008        -5562.033      -5568.885

    H1 Value

        Mean                             -5618.760
        Std Dev                             52.652
        Number of successful computations      633

             Proportions                   Percentiles
        Expected    Observed         Expected       Observed
           0.990       0.989        -5741.245      -5741.960
           0.980       0.987        -5726.892      -5723.355
           0.950       0.956        -5705.368      -5703.523
           0.900       0.893        -5686.239      -5687.870
           0.800       0.803        -5663.072      -5662.355
           0.700       0.686        -5646.371      -5648.079
           0.500       0.512        -5618.760      -5617.577
           0.300       0.294        -5591.149      -5593.135
           0.200       0.204        -5574.448      -5574.342
           0.100       0.107        -5551.281      -5548.792
           0.050       0.051        -5532.152      -5532.536
           0.020       0.019        -5510.628      -5512.829
           0.010       0.011        -5496.275      -5497.647

Information Criteria

    Akaike (AIC)

        Mean                             11570.601
        Std Dev                            102.539
        Number of successful computations      633

             Proportions                   Percentiles
        Expected    Observed         Expected       Observed
           0.990       0.992        11332.065      11333.767
           0.980       0.976        11360.017      11355.618
           0.950       0.951        11401.935      11395.758
           0.900       0.893        11439.187      11433.981
           0.800       0.809        11484.304      11488.111
           0.700       0.698        11516.830      11516.303
           0.500       0.483        11570.601      11567.912
           0.300       0.318        11624.372      11627.068
           0.200       0.202        11656.898      11657.960
           0.100       0.115        11702.015      11710.755
           0.050       0.046        11739.267      11732.059
           0.020       0.014        11781.185      11767.512
           0.010       0.009        11809.137      11793.082

    Bayesian (BIC)

        Mean                             11936.833
        Std Dev                            102.539
        Number of successful computations      633

             Proportions                   Percentiles
        Expected    Observed         Expected       Observed
           0.990       0.992        11698.297      11699.999
           0.980       0.976        11726.249      11721.850
           0.950       0.951        11768.167      11761.990
           0.900       0.893        11805.419      11800.213
           0.800       0.809        11850.536      11854.343
           0.700       0.698        11883.062      11882.535
           0.500       0.483        11936.833      11934.144
           0.300       0.318        11990.604      11993.300
           0.200       0.202        12023.130      12024.192
           0.100       0.115        12068.247      12076.987
           0.050       0.046        12105.499      12098.291
           0.020       0.014        12147.417      12133.744
           0.010       0.009        12175.369      12159.314

    Sample-Size Adjusted BIC (n* = (n + 2) / 24)

        Mean                             11607.144
        Std Dev                            102.539
        Number of successful computations      633

             Proportions                   Percentiles
        Expected    Observed         Expected       Observed
           0.990       0.992        11368.608      11370.310
           0.980       0.976        11396.560      11392.161
           0.950       0.951        11438.478      11432.301
           0.900       0.893        11475.730      11470.524
           0.800       0.809        11520.848      11524.654
           0.700       0.698        11553.373      11552.846
           0.500       0.483        11607.144      11604.455
           0.300       0.318        11660.915      11663.611
           0.200       0.202        11693.441      11694.503
           0.100       0.115        11738.558      11747.298
           0.050       0.046        11775.810      11768.602
           0.020       0.014        11817.728      11804.055
           0.010       0.009        11845.680      11829.625

Chi-Square Test of Model Fit

        Degrees of freedom                     126

        Mean                               125.081
        Std Dev                             16.286
        Number of successful computations      633

             Proportions                   Percentiles
        Expected    Observed         Expected       Observed
           0.990       0.981           92.033         88.869
           0.980       0.973           95.580         92.013
           0.950       0.932          101.074         99.781
           0.900       0.878          106.132        104.518
           0.800       0.787          112.483        111.384
           0.700       0.681          117.217        116.526
           0.500       0.471          125.334        124.146
           0.300       0.284          133.817        132.806
           0.200       0.191          139.129        137.992
           0.100       0.096          146.724        146.230
           0.050       0.041          153.198        151.670
           0.020       0.022          160.705        161.562
           0.010       0.013          165.841        166.160

RMSEA (Root Mean Square Error Of Approximation)

        Mean                                 0.009
        Std Dev                              0.011
        Number of successful computations      633

             Proportions                   Percentiles
        Expected    Observed         Expected       Observed
           0.990       1.000           -0.017          0.000
           0.980       1.000           -0.014          0.000
           0.950       1.000           -0.009          0.000
           0.900       1.000           -0.005          0.000
           0.800       1.000           -0.001          0.000
           0.700       0.449            0.003          0.000
           0.500       0.404            0.009          0.000
           0.300       0.311            0.014          0.015
           0.200       0.243            0.018          0.020
           0.100       0.153            0.022          0.025
           0.050       0.092            0.026          0.029
           0.020       0.028            0.031          0.034
           0.010       0.019            0.034          0.036

SRMR (Standardized Root Mean Square Residual)

        Mean                                 0.034
        Std Dev                              0.004
        Number of successful computations      633

             Proportions                   Percentiles
        Expected    Observed         Expected       Observed
           0.990       0.998            0.026          0.027
           0.980       0.989            0.027          0.028
           0.950       0.962            0.028          0.029
           0.900       0.915            0.030          0.030
           0.800       0.785            0.031          0.031
           0.700       0.684            0.033          0.032
           0.500       0.488            0.034          0.034
           0.300       0.281            0.036          0.036
           0.200       0.183            0.038          0.037
           0.100       0.093            0.039          0.039
           0.050       0.051            0.041          0.041
           0.020       0.035            0.042          0.043
           0.010       0.019            0.043          0.044


MODEL RESULTS

                              ESTIMATES              S. E.     M. S. E.  95%  % Sig
                 Population   Average   Std. Dev.   Average             Cover Coeff
 E        BY
  MIPIP1              1.000     0.7961     0.1006     0.0801     0.0517 0.341 1.000
  MIPIP6              1.000     0.7981     0.0950     0.0772     0.0498 0.327 1.000
  MIPIP11             1.000     0.7976     0.0912     0.0786     0.0493 0.329 1.000
  MIPIP16             1.000     0.8039     0.1036     0.0812     0.0492 0.365 1.000

 A        BY
  MIPIP2              1.000     0.8035     0.0978     0.0802     0.0481 0.365 0.998
  MIPIP7              1.000     0.8056     0.0992     0.0784     0.0476 0.352 0.998
  MIPIP12             1.000     0.7923     0.0998     0.0795     0.0531 0.332 0.992
  MIPIP17             1.000     0.8010     0.1101     0.0827     0.0517 0.373 0.997

 C        BY
  MIPIP3              1.000     0.8088     0.0976     0.0807     0.0461 0.387 0.997
  MIPIP8              1.000     0.8105     0.0970     0.0788     0.0453 0.382 0.998
  MIPIP13             1.000     0.7955     0.0970     0.0783     0.0512 0.344 0.998
  MIPIP18             1.000     0.8013     0.1088     0.0826     0.0513 0.360 0.998

 N        BY
  MIPIP4              1.000     0.8022     0.0949     0.0811     0.0481 0.360 0.997
  MIPIP9              1.000     0.7997     0.0921     0.0789     0.0486 0.314 0.998
  MIPIP14             1.000     0.8000     0.0936     0.0792     0.0487 0.340 0.997
  MIPIP19             1.000     0.8016     0.1064     0.0830     0.0507 0.355 0.998

 O        BY
  MIPIP5              1.000     0.8017     0.0970     0.0806     0.0487 0.322 1.000
  MIPIP10             1.000     0.8026     0.0921     0.0786     0.0474 0.330 1.000
  MIPIP15             1.000     0.8008     0.0911     0.0799     0.0479 0.340 1.000
  MIPIP20             1.000     0.8015     0.1034     0.0852     0.0501 0.336 1.000

 RMIPIP1  BY
  MIPIP1              1.000     1.0000     0.0000     0.0000     0.0000 1.000 0.000

 RMIPIP2  BY
  MIPIP2              1.000     1.0000     0.0000     0.0000     0.0000 1.000 0.000

 RMIPIP3  BY
  MIPIP3              1.000     1.0000     0.0000     0.0000     0.0000 1.000 0.000

 RMIPIP4  BY
  MIPIP4              1.000     1.0000     0.0000     0.0000     0.0000 1.000 0.000

 RMIPIP5  BY
  MIPIP5              1.000     1.0000     0.0000     0.0000     0.0000 1.000 0.000

 RMIPIP6  BY
  MIPIP6              1.000     1.0000     0.0000     0.0000     0.0000 1.000 0.000

 RMIPIP7  BY
  MIPIP7              1.000     1.0000     0.0000     0.0000     0.0000 1.000 0.000

 RMIPIP8  BY
  MIPIP8              1.000     1.0000     0.0000     0.0000     0.0000 1.000 0.000

 RMIPIP9  BY
  MIPIP9              1.000     1.0000     0.0000     0.0000     0.0000 1.000 0.000

 RMIPIP10 BY
  MIPIP10             1.000     1.0000     0.0000     0.0000     0.0000 1.000 0.000

 RMIPIP11 BY
  MIPIP11             1.000     1.0000     0.0000     0.0000     0.0000 1.000 0.000

 RMIPIP12 BY
  MIPIP12             1.000     1.0000     0.0000     0.0000     0.0000 1.000 0.000

 RMIPIP13 BY
  MIPIP13             1.000     1.0000     0.0000     0.0000     0.0000 1.000 0.000

 RMIPIP14 BY
  MIPIP14             1.000     1.0000     0.0000     0.0000     0.0000 1.000 0.000

 RMIPIP15 BY
  MIPIP15             1.000     1.0000     0.0000     0.0000     0.0000 1.000 0.000

 RMIPIP16 BY
  MIPIP16             1.000     1.0000     0.0000     0.0000     0.0000 1.000 0.000

 RMIPIP17 BY
  MIPIP17             1.000     1.0000     0.0000     0.0000     0.0000 1.000 0.000

 RMIPIP18 BY
  MIPIP18             1.000     1.0000     0.0000     0.0000     0.0000 1.000 0.000

 RMIPIP19 BY
  MIPIP19             1.000     1.0000     0.0000     0.0000     0.0000 1.000 0.000

 RMIPIP20 BY
  MIPIP20             1.000     1.0000     0.0000     0.0000     0.0000 1.000 0.000

 RMIPIP6  ON
  RMIPIP5             0.000     0.1084     0.0989     0.0938     0.0215 0.754 0.246
  RMIPIP1             0.000    -0.2563     1.2016     1.5171     1.5072 0.727 0.273

 RMIPIP11 ON
  RMIPIP10            0.000     0.0954     0.1044     0.0858     0.0200 0.765 0.235
  RMIPIP6             0.000     0.0738     0.1773     0.1466     0.0368 0.866 0.134

 RMIPIP16 ON
  RMIPIP15            0.000     0.1069     0.0966     0.0890     0.0207 0.750 0.250
  RMIPIP11            0.000    -0.2398     1.3347     1.2432     1.8362 0.744 0.256

 RMIPIP7  ON
  RMIPIP6             0.000     0.0781     0.1612     0.1162     0.0321 0.766 0.234
  RMIPIP2             0.000    -0.2955     1.4265     1.0851     2.1190 0.733 0.267

 RMIPIP12 ON
  RMIPIP11            0.000     0.1031     0.1011     0.0869     0.0208 0.746 0.254
  RMIPIP7             0.000     0.0764     0.2103     0.1526     0.0500 0.847 0.153

 RMIPIP17 ON
  RMIPIP16            0.000     0.0990     0.1682     0.1190     0.0381 0.774 0.226
  RMIPIP12            0.000    -0.1547     1.0183     0.7275     1.0592 0.714 0.286

 RMIPIP8  ON
  RMIPIP7             0.000     0.0764     0.1875     0.1287     0.0409 0.763 0.237
  RMIPIP3             0.000    -0.3398     1.3967     1.1951     2.0632 0.730 0.270

 RMIPIP13 ON
  RMIPIP12            0.000     0.1055     0.1033     0.0860     0.0218 0.716 0.284
  RMIPIP8             0.000     0.0618     0.2715     0.1743     0.0774 0.856 0.144

 RMIPIP18 ON
  RMIPIP17            0.000     0.0690     0.2856     0.1658     0.0862 0.757 0.243
  RMIPIP13            0.000    -0.2925     1.7195     1.0735     3.0374 0.681 0.319

 RMIPIP9  ON
  RMIPIP8             0.000     0.0761     0.1994     0.1385     0.0455 0.779 0.221
  RMIPIP4             0.000    -0.3044     1.4351     1.2874     2.1490 0.720 0.280

 RMIPIP14 ON
  RMIPIP13            0.000     0.1063     0.0980     0.0863     0.0209 0.731 0.269
  RMIPIP9             0.000     0.0875     0.1703     0.1440     0.0366 0.850 0.150

 RMIPIP19 ON
  RMIPIP18            0.000     0.0843     0.2319     0.1493     0.0608 0.741 0.259
  RMIPIP14            0.000    -0.2907     1.5887     1.0873     2.6046 0.739 0.261

 RMIPIP10 ON
  RMIPIP9             0.000     0.0792     0.3156     0.1662     0.1057 0.754 0.246
  RMIPIP5             0.000    -0.3543     1.6626     1.2734     2.8854 0.758 0.242

 RMIPIP15 ON
  RMIPIP14            0.000     0.0949     0.0939     0.0873     0.0178 0.769 0.231
  RMIPIP10            0.000     0.0869     0.1572     0.1385     0.0322 0.855 0.145

 RMIPIP20 ON
  RMIPIP19            0.000     0.0919     0.1642     0.1203     0.0354 0.752 0.248
  RMIPIP15            0.000    -0.2008     1.0907     0.9571     1.2281 0.758 0.242

 RMIPIP2  ON
  RMIPIP1             0.000     0.1025     0.1164     0.0963     0.0240 0.763 0.237

 RMIPIP3  ON
  RMIPIP2             0.000     0.1198     0.4227     0.1558     0.1927 0.774 0.226

 RMIPIP4  ON
  RMIPIP3             0.000     0.1024     0.1103     0.0998     0.0226 0.761 0.239

 RMIPIP5  ON
  RMIPIP4             0.000     0.1065     0.1183     0.0991     0.0253 0.777 0.223

 E        WITH
  RMIPIP1             0.000     0.0000     0.0000     0.0000     0.0000 1.000 0.000
  A                   0.200     0.1921     0.0715     0.0688     0.0052 0.938 0.771
  C                   0.200     0.1879     0.0747     0.0689     0.0057 0.916 0.761
  N                   0.200     0.1864     0.0743     0.0694     0.0057 0.913 0.754
  O                   0.200     0.1963     0.0761     0.0693     0.0058 0.924 0.793

 A        WITH
  RMIPIP1             0.000     0.0000     0.0000     0.0000     0.0000 1.000 0.000
  C                   0.200     0.1927     0.0730     0.0690     0.0054 0.927 0.790
  N                   0.200     0.1886     0.0713     0.0696     0.0052 0.937 0.758
  O                   0.200     0.1963     0.0744     0.0694     0.0055 0.930 0.774

 C        WITH
  RMIPIP1             0.000     0.0000     0.0000     0.0000     0.0000 1.000 0.000
  N                   0.200     0.1976     0.0728     0.0691     0.0053 0.929 0.780
  O                   0.200     0.1964     0.0739     0.0694     0.0055 0.935 0.788

 N        WITH
  RMIPIP1             0.000     0.0000     0.0000     0.0000     0.0000 1.000 0.000
  O                   0.200     0.1960     0.0742     0.0691     0.0055 0.921 0.801

 O        WITH
  RMIPIP1             0.000     0.0000     0.0000     0.0000     0.0000 1.000 0.000

 Intercepts
  MIPIP1              0.000     0.0010     0.0625     0.0629     0.0039 0.953 0.047
  MIPIP2              0.000    -0.0020     0.0632     0.0632     0.0040 0.940 0.060
  MIPIP3              0.000     0.0051     0.0618     0.0633     0.0038 0.946 0.054
  MIPIP4              0.000     0.0014     0.0620     0.0632     0.0038 0.956 0.044
  MIPIP5              0.000    -0.0023     0.0628     0.0631     0.0039 0.946 0.054
  MIPIP6              0.000     0.0007     0.0624     0.0631     0.0039 0.954 0.046
  MIPIP7              0.000    -0.0007     0.0648     0.0633     0.0042 0.957 0.043
  MIPIP8              0.000     0.0063     0.0634     0.0635     0.0041 0.946 0.054
  MIPIP9              0.000     0.0010     0.0646     0.0632     0.0042 0.946 0.054
  MIPIP10             0.000    -0.0002     0.0627     0.0634     0.0039 0.949 0.051
  MIPIP11             0.000     0.0034     0.0634     0.0631     0.0040 0.957 0.043
  MIPIP12             0.000    -0.0039     0.0656     0.0633     0.0043 0.935 0.065
  MIPIP13             0.000     0.0051     0.0602     0.0634     0.0036 0.959 0.041
  MIPIP14             0.000     0.0001     0.0641     0.0634     0.0041 0.938 0.062
  MIPIP15             0.000    -0.0028     0.0608     0.0633     0.0037 0.965 0.035
  MIPIP16             0.000     0.0036     0.0645     0.0631     0.0042 0.938 0.062
  MIPIP17             0.000    -0.0015     0.0656     0.0633     0.0043 0.945 0.055
  MIPIP18             0.000     0.0083     0.0640     0.0634     0.0042 0.943 0.057
  MIPIP19             0.000     0.0001     0.0606     0.0633     0.0037 0.954 0.046
  MIPIP20             0.000    -0.0029     0.0612     0.0632     0.0037 0.962 0.038

 Variances
  E                   1.000     1.0000     0.0000     0.0000     0.0000 1.000 0.000
  A                   1.000     1.0000     0.0000     0.0000     0.0000 1.000 0.000
  C                   1.000     1.0000     0.0000     0.0000     0.0000 1.000 0.000
  N                   1.000     1.0000     0.0000     0.0000     0.0000 1.000 0.000
  O                   1.000     1.0000     0.0000     0.0000     0.0000 1.000 0.000
  RMIPIP1             0.360     0.3466     0.1368     0.1043     0.0189 0.796 0.780

 Residual Variances
  MIPIP1              0.000     0.0000     0.0000     0.0000     0.0000 1.000 0.000
  MIPIP2              0.000     0.0000     0.0000     0.0000     0.0000 1.000 0.000
  MIPIP3              0.000     0.0000     0.0000     0.0000     0.0000 1.000 0.000
  MIPIP4              0.000     0.0000     0.0000     0.0000     0.0000 1.000 0.000
  MIPIP5              0.000     0.0000     0.0000     0.0000     0.0000 1.000 0.000
  MIPIP6              0.000     0.0000     0.0000     0.0000     0.0000 1.000 0.000
  MIPIP7              0.000     0.0000     0.0000     0.0000     0.0000 1.000 0.000
  MIPIP8              0.000     0.0000     0.0000     0.0000     0.0000 1.000 0.000
  MIPIP9              0.000     0.0000     0.0000     0.0000     0.0000 1.000 0.000
  MIPIP10             0.000     0.0000     0.0000     0.0000     0.0000 1.000 0.000
  MIPIP11             0.000     0.0000     0.0000     0.0000     0.0000 1.000 0.000
  MIPIP12             0.000     0.0000     0.0000     0.0000     0.0000 1.000 0.000
  MIPIP13             0.000     0.0000     0.0000     0.0000     0.0000 1.000 0.000
  MIPIP14             0.000     0.0000     0.0000     0.0000     0.0000 1.000 0.000
  MIPIP15             0.000     0.0000     0.0000     0.0000     0.0000 1.000 0.000
  MIPIP16             0.000     0.0000     0.0000     0.0000     0.0000 1.000 0.000
  MIPIP17             0.000     0.0000     0.0000     0.0000     0.0000 1.000 0.000
  MIPIP18             0.000     0.0000     0.0000     0.0000     0.0000 1.000 0.000
  MIPIP19             0.000     0.0000     0.0000     0.0000     0.0000 1.000 0.000
  MIPIP20             0.000     0.0000     0.0000     0.0000     0.0000 1.000 0.000
  RMIPIP2             0.320     0.3375     0.1389     0.1030     0.0196 0.735 0.769
  RMIPIP3             0.278     0.3313     0.1471     0.1094     0.0244 0.714 0.755
  RMIPIP4             0.278     0.3408     0.1401     0.1043     0.0235 0.690 0.763
  RMIPIP5             0.278     0.3381     0.1373     0.1037     0.0224 0.730 0.766
  RMIPIP6             0.278     0.2493     0.3486     0.3962     0.1222 0.675 0.711
  RMIPIP7             0.278     0.2286     0.4534     0.3270     0.2078 0.667 0.682
  RMIPIP8             0.278     0.2208     0.4403     0.3369     0.1969 0.654 0.656
  RMIPIP9             0.278     0.2371     0.4400     0.3749     0.1950 0.648 0.697
  RMIPIP10            0.278     0.2317     0.4343     0.3521     0.1905 0.679 0.722
  RMIPIP11            0.278     0.3390     0.1242     0.0954     0.0191 0.714 0.845
  RMIPIP12            0.278     0.3520     0.1466     0.0982     0.0269 0.697 0.829
  RMIPIP13            0.278     0.3474     0.1305     0.0947     0.0218 0.651 0.820
  RMIPIP14            0.278     0.3408     0.1242     0.0951     0.0193 0.697 0.806
  RMIPIP15            0.278     0.3395     0.1255     0.0976     0.0195 0.697 0.785
  RMIPIP16            0.278     0.2318     0.4336     0.4029     0.1899 0.687 0.689
  RMIPIP17            0.278     0.2558     0.3695     0.2482     0.1368 0.656 0.700
  RMIPIP18            0.278     0.2085     0.6750     0.3909     0.4598 0.633 0.700
  RMIPIP19            0.278     0.2195     0.5547     0.3703     0.3106 0.682 0.695
  RMIPIP20            0.278     0.2519     0.3541     0.3168     0.1259 0.695 0.701


QUALITY OF NUMERICAL RESULTS

     Average Condition Number for the Information Matrix      0.124E-08
       (ratio of smallest to largest eigenvalue)


TECHNICAL OUTPUT


     PARAMETER SPECIFICATION


           NU
              MIPIP1        MIPIP2        MIPIP3        MIPIP4        MIPIP5
              ________      ________      ________      ________      ________
                  1             2             3             4             5


           NU
              MIPIP6        MIPIP7        MIPIP8        MIPIP9        MIPIP10
              ________      ________      ________      ________      ________
                  6             7             8             9            10


           NU
              MIPIP11       MIPIP12       MIPIP13       MIPIP14       MIPIP15
              ________      ________      ________      ________      ________
                 11            12            13            14            15


           NU
              MIPIP16       MIPIP17       MIPIP18       MIPIP19       MIPIP20
              ________      ________      ________      ________      ________
                 16            17            18            19            20


           LAMBDA
              E             A             C             N             O
              ________      ________      ________      ________      ________
 MIPIP1            21             0             0             0             0
 MIPIP2             0            22             0             0             0
 MIPIP3             0             0            23             0             0
 MIPIP4             0             0             0            24             0
 MIPIP5             0             0             0             0            25
 MIPIP6            26             0             0             0             0
 MIPIP7             0            27             0             0             0
 MIPIP8             0             0            28             0             0
 MIPIP9             0             0             0            29             0
 MIPIP10            0             0             0             0            30
 MIPIP11           31             0             0             0             0
 MIPIP12            0            32             0             0             0
 MIPIP13            0             0            33             0             0
 MIPIP14            0             0             0            34             0
 MIPIP15            0             0             0             0            35
 MIPIP16           36             0             0             0             0
 MIPIP17            0            37             0             0             0
 MIPIP18            0             0            38             0             0
 MIPIP19            0             0             0            39             0
 MIPIP20            0             0             0             0            40


           LAMBDA
              RMIPIP1       RMIPIP2       RMIPIP3       RMIPIP4       RMIPIP5
              ________      ________      ________      ________      ________
 MIPIP1             0             0             0             0             0
 MIPIP2             0             0             0             0             0
 MIPIP3             0             0             0             0             0
 MIPIP4             0             0             0             0             0
 MIPIP5             0             0             0             0             0
 MIPIP6             0             0             0             0             0
 MIPIP7             0             0             0             0             0
 MIPIP8             0             0             0             0             0
 MIPIP9             0             0             0             0             0
 MIPIP10            0             0             0             0             0
 MIPIP11            0             0             0             0             0
 MIPIP12            0             0             0             0             0
 MIPIP13            0             0             0             0             0
 MIPIP14            0             0             0             0             0
 MIPIP15            0             0             0             0             0
 MIPIP16            0             0             0             0             0
 MIPIP17            0             0             0             0             0
 MIPIP18            0             0             0             0             0
 MIPIP19            0             0             0             0             0
 MIPIP20            0             0             0             0             0


           LAMBDA
              RMIPIP6       RMIPIP7       RMIPIP8       RMIPIP9       RMIPIP10
              ________      ________      ________      ________      ________
 MIPIP1             0             0             0             0             0
 MIPIP2             0             0             0             0             0
 MIPIP3             0             0             0             0             0
 MIPIP4             0             0             0             0             0
 MIPIP5             0             0             0             0             0
 MIPIP6             0             0             0             0             0
 MIPIP7             0             0             0             0             0
 MIPIP8             0             0             0             0             0
 MIPIP9             0             0             0             0             0
 MIPIP10            0             0             0             0             0
 MIPIP11            0             0             0             0             0
 MIPIP12            0             0             0             0             0
 MIPIP13            0             0             0             0             0
 MIPIP14            0             0             0             0             0
 MIPIP15            0             0             0             0             0
 MIPIP16            0             0             0             0             0
 MIPIP17            0             0             0             0             0
 MIPIP18            0             0             0             0             0
 MIPIP19            0             0             0             0             0
 MIPIP20            0             0             0             0             0


           LAMBDA
              RMIPIP11      RMIPIP12      RMIPIP13      RMIPIP14      RMIPIP15
              ________      ________      ________      ________      ________
 MIPIP1             0             0             0             0             0
 MIPIP2             0             0             0             0             0
 MIPIP3             0             0             0             0             0
 MIPIP4             0             0             0             0             0
 MIPIP5             0             0             0             0             0
 MIPIP6             0             0             0             0             0
 MIPIP7             0             0             0             0             0
 MIPIP8             0             0             0             0             0
 MIPIP9             0             0             0             0             0
 MIPIP10            0             0             0             0             0
 MIPIP11            0             0             0             0             0
 MIPIP12            0             0             0             0             0
 MIPIP13            0             0             0             0             0
 MIPIP14            0             0             0             0             0
 MIPIP15            0             0             0             0             0
 MIPIP16            0             0             0             0             0
 MIPIP17            0             0             0             0             0
 MIPIP18            0             0             0             0             0
 MIPIP19            0             0             0             0             0
 MIPIP20            0             0             0             0             0


           LAMBDA
              RMIPIP16      RMIPIP17      RMIPIP18      RMIPIP19      RMIPIP20
              ________      ________      ________      ________      ________
 MIPIP1             0             0             0             0             0
 MIPIP2             0             0             0             0             0
 MIPIP3             0             0             0             0             0
 MIPIP4             0             0             0             0             0
 MIPIP5             0             0             0             0             0
 MIPIP6             0             0             0             0             0
 MIPIP7             0             0             0             0             0
 MIPIP8             0             0             0             0             0
 MIPIP9             0             0             0             0             0
 MIPIP10            0             0             0             0             0
 MIPIP11            0             0             0             0             0
 MIPIP12            0             0             0             0             0
 MIPIP13            0             0             0             0             0
 MIPIP14            0             0             0             0             0
 MIPIP15            0             0             0             0             0
 MIPIP16            0             0             0             0             0
 MIPIP17            0             0             0             0             0
 MIPIP18            0             0             0             0             0
 MIPIP19            0             0             0             0             0
 MIPIP20            0             0             0             0             0


           THETA
              MIPIP1        MIPIP2        MIPIP3        MIPIP4        MIPIP5
              ________      ________      ________      ________      ________
 MIPIP1             0
 MIPIP2             0             0
 MIPIP3             0             0             0
 MIPIP4             0             0             0             0
 MIPIP5             0             0             0             0             0
 MIPIP6             0             0             0             0             0
 MIPIP7             0             0             0             0             0
 MIPIP8             0             0             0             0             0
 MIPIP9             0             0             0             0             0
 MIPIP10            0             0             0             0             0
 MIPIP11            0             0             0             0             0
 MIPIP12            0             0             0             0             0
 MIPIP13            0             0             0             0             0
 MIPIP14            0             0             0             0             0
 MIPIP15            0             0             0             0             0
 MIPIP16            0             0             0             0             0
 MIPIP17            0             0             0             0             0
 MIPIP18            0             0             0             0             0
 MIPIP19            0             0             0             0             0
 MIPIP20            0             0             0             0             0


           THETA
              MIPIP6        MIPIP7        MIPIP8        MIPIP9        MIPIP10
              ________      ________      ________      ________      ________
 MIPIP6             0
 MIPIP7             0             0
 MIPIP8             0             0             0
 MIPIP9             0             0             0             0
 MIPIP10            0             0             0             0             0
 MIPIP11            0             0             0             0             0
 MIPIP12            0             0             0             0             0
 MIPIP13            0             0             0             0             0
 MIPIP14            0             0             0             0             0
 MIPIP15            0             0             0             0             0
 MIPIP16            0             0             0             0             0
 MIPIP17            0             0             0             0             0
 MIPIP18            0             0             0             0             0
 MIPIP19            0             0             0             0             0
 MIPIP20            0             0             0             0             0


           THETA
              MIPIP11       MIPIP12       MIPIP13       MIPIP14       MIPIP15
              ________      ________      ________      ________      ________
 MIPIP11            0
 MIPIP12            0             0
 MIPIP13            0             0             0
 MIPIP14            0             0             0             0
 MIPIP15            0             0             0             0             0
 MIPIP16            0             0             0             0             0
 MIPIP17            0             0             0             0             0
 MIPIP18            0             0             0             0             0
 MIPIP19            0             0             0             0             0
 MIPIP20            0             0             0             0             0


           THETA
              MIPIP16       MIPIP17       MIPIP18       MIPIP19       MIPIP20
              ________      ________      ________      ________      ________
 MIPIP16            0
 MIPIP17            0             0
 MIPIP18            0             0             0
 MIPIP19            0             0             0             0
 MIPIP20            0             0             0             0             0


           ALPHA
              E             A             C             N             O
              ________      ________      ________      ________      ________
                  0             0             0             0             0


           ALPHA
              RMIPIP1       RMIPIP2       RMIPIP3       RMIPIP4       RMIPIP5
              ________      ________      ________      ________      ________
                  0             0             0             0             0


           ALPHA
              RMIPIP6       RMIPIP7       RMIPIP8       RMIPIP9       RMIPIP10
              ________      ________      ________      ________      ________
                  0             0             0             0             0


           ALPHA
              RMIPIP11      RMIPIP12      RMIPIP13      RMIPIP14      RMIPIP15
              ________      ________      ________      ________      ________
                  0             0             0             0             0


           ALPHA
              RMIPIP16      RMIPIP17      RMIPIP18      RMIPIP19      RMIPIP20
              ________      ________      ________      ________      ________
                  0             0             0             0             0


           BETA
              E             A             C             N             O
              ________      ________      ________      ________      ________
 E                  0             0             0             0             0
 A                  0             0             0             0             0
 C                  0             0             0             0             0
 N                  0             0             0             0             0
 O                  0             0             0             0             0
 RMIPIP1            0             0             0             0             0
 RMIPIP2            0             0             0             0             0
 RMIPIP3            0             0             0             0             0
 RMIPIP4            0             0             0             0             0
 RMIPIP5            0             0             0             0             0
 RMIPIP6            0             0             0             0             0
 RMIPIP7            0             0             0             0             0
 RMIPIP8            0             0             0             0             0
 RMIPIP9            0             0             0             0             0
 RMIPIP10           0             0             0             0             0
 RMIPIP11           0             0             0             0             0
 RMIPIP12           0             0             0             0             0
 RMIPIP13           0             0             0             0             0
 RMIPIP14           0             0             0             0             0
 RMIPIP15           0             0             0             0             0
 RMIPIP16           0             0             0             0             0
 RMIPIP17           0             0             0             0             0
 RMIPIP18           0             0             0             0             0
 RMIPIP19           0             0             0             0             0
 RMIPIP20           0             0             0             0             0


           BETA
              RMIPIP1       RMIPIP2       RMIPIP3       RMIPIP4       RMIPIP5
              ________      ________      ________      ________      ________
 E                  0             0             0             0             0
 A                  0             0             0             0             0
 C                  0             0             0             0             0
 N                  0             0             0             0             0
 O                  0             0             0             0             0
 RMIPIP1            0             0             0             0             0
 RMIPIP2           41             0             0             0             0
 RMIPIP3            0            42             0             0             0
 RMIPIP4            0             0            43             0             0
 RMIPIP5            0             0             0            44             0
 RMIPIP6           45             0             0             0            46
 RMIPIP7            0            47             0             0             0
 RMIPIP8            0             0            49             0             0
 RMIPIP9            0             0             0            51             0
 RMIPIP10           0             0             0             0            53
 RMIPIP11           0             0             0             0             0
 RMIPIP12           0             0             0             0             0
 RMIPIP13           0             0             0             0             0
 RMIPIP14           0             0             0             0             0
 RMIPIP15           0             0             0             0             0
 RMIPIP16           0             0             0             0             0
 RMIPIP17           0             0             0             0             0
 RMIPIP18           0             0             0             0             0
 RMIPIP19           0             0             0             0             0
 RMIPIP20           0             0             0             0             0


           BETA
              RMIPIP6       RMIPIP7       RMIPIP8       RMIPIP9       RMIPIP10
              ________      ________      ________      ________      ________
 E                  0             0             0             0             0
 A                  0             0             0             0             0
 C                  0             0             0             0             0
 N                  0             0             0             0             0
 O                  0             0             0             0             0
 RMIPIP1            0             0             0             0             0
 RMIPIP2            0             0             0             0             0
 RMIPIP3            0             0             0             0             0
 RMIPIP4            0             0             0             0             0
 RMIPIP5            0             0             0             0             0
 RMIPIP6            0             0             0             0             0
 RMIPIP7           48             0             0             0             0
 RMIPIP8            0            50             0             0             0
 RMIPIP9            0             0            52             0             0
 RMIPIP10           0             0             0            54             0
 RMIPIP11          55             0             0             0            56
 RMIPIP12           0            57             0             0             0
 RMIPIP13           0             0            59             0             0
 RMIPIP14           0             0             0            61             0
 RMIPIP15           0             0             0             0            63
 RMIPIP16           0             0             0             0             0
 RMIPIP17           0             0             0             0             0
 RMIPIP18           0             0             0             0             0
 RMIPIP19           0             0             0             0             0
 RMIPIP20           0             0             0             0             0


           BETA
              RMIPIP11      RMIPIP12      RMIPIP13      RMIPIP14      RMIPIP15
              ________      ________      ________      ________      ________
 E                  0             0             0             0             0
 A                  0             0             0             0             0
 C                  0             0             0             0             0
 N                  0             0             0             0             0
 O                  0             0             0             0             0
 RMIPIP1            0             0             0             0             0
 RMIPIP2            0             0             0             0             0
 RMIPIP3            0             0             0             0             0
 RMIPIP4            0             0             0             0             0
 RMIPIP5            0             0             0             0             0
 RMIPIP6            0             0             0             0             0
 RMIPIP7            0             0             0             0             0
 RMIPIP8            0             0             0             0             0
 RMIPIP9            0             0             0             0             0
 RMIPIP10           0             0             0             0             0
 RMIPIP11           0             0             0             0             0
 RMIPIP12          58             0             0             0             0
 RMIPIP13           0            60             0             0             0
 RMIPIP14           0             0            62             0             0
 RMIPIP15           0             0             0            64             0
 RMIPIP16          65             0             0             0            66
 RMIPIP17           0            67             0             0             0
 RMIPIP18           0             0            69             0             0
 RMIPIP19           0             0             0            71             0
 RMIPIP20           0             0             0             0            73


           BETA
              RMIPIP16      RMIPIP17      RMIPIP18      RMIPIP19      RMIPIP20
              ________      ________      ________      ________      ________
 E                  0             0             0             0             0
 A                  0             0             0             0             0
 C                  0             0             0             0             0
 N                  0             0             0             0             0
 O                  0             0             0             0             0
 RMIPIP1            0             0             0             0             0
 RMIPIP2            0             0             0             0             0
 RMIPIP3            0             0             0             0             0
 RMIPIP4            0             0             0             0             0
 RMIPIP5            0             0             0             0             0
 RMIPIP6            0             0             0             0             0
 RMIPIP7            0             0             0             0             0
 RMIPIP8            0             0             0             0             0
 RMIPIP9            0             0             0             0             0
 RMIPIP10           0             0             0             0             0
 RMIPIP11           0             0             0             0             0
 RMIPIP12           0             0             0             0             0
 RMIPIP13           0             0             0             0             0
 RMIPIP14           0             0             0             0             0
 RMIPIP15           0             0             0             0             0
 RMIPIP16           0             0             0             0             0
 RMIPIP17          68             0             0             0             0
 RMIPIP18           0            70             0             0             0
 RMIPIP19           0             0            72             0             0
 RMIPIP20           0             0             0            74             0


           PSI
              E             A             C             N             O
              ________      ________      ________      ________      ________
 E                  0
 A                 75             0
 C                 76            77             0
 N                 78            79            80             0
 O                 81            82            83            84             0
 RMIPIP1            0             0             0             0             0
 RMIPIP2            0             0             0             0             0
 RMIPIP3            0             0             0             0             0
 RMIPIP4            0             0             0             0             0
 RMIPIP5            0             0             0             0             0
 RMIPIP6            0             0             0             0             0
 RMIPIP7            0             0             0             0             0
 RMIPIP8            0             0             0             0             0
 RMIPIP9            0             0             0             0             0
 RMIPIP10           0             0             0             0             0
 RMIPIP11           0             0             0             0             0
 RMIPIP12           0             0             0             0             0
 RMIPIP13           0             0             0             0             0
 RMIPIP14           0             0             0             0             0
 RMIPIP15           0             0             0             0             0
 RMIPIP16           0             0             0             0             0
 RMIPIP17           0             0             0             0             0
 RMIPIP18           0             0             0             0             0
 RMIPIP19           0             0             0             0             0
 RMIPIP20           0             0             0             0             0


           PSI
              RMIPIP1       RMIPIP2       RMIPIP3       RMIPIP4       RMIPIP5
              ________      ________      ________      ________      ________
 RMIPIP1           85
 RMIPIP2            0            86
 RMIPIP3            0             0            87
 RMIPIP4            0             0             0            88
 RMIPIP5            0             0             0             0            89
 RMIPIP6            0             0             0             0             0
 RMIPIP7            0             0             0             0             0
 RMIPIP8            0             0             0             0             0
 RMIPIP9            0             0             0             0             0
 RMIPIP10           0             0             0             0             0
 RMIPIP11           0             0             0             0             0
 RMIPIP12           0             0             0             0             0
 RMIPIP13           0             0             0             0             0
 RMIPIP14           0             0             0             0             0
 RMIPIP15           0             0             0             0             0
 RMIPIP16           0             0             0             0             0
 RMIPIP17           0             0             0             0             0
 RMIPIP18           0             0             0             0             0
 RMIPIP19           0             0             0             0             0
 RMIPIP20           0             0             0             0             0


           PSI
              RMIPIP6       RMIPIP7       RMIPIP8       RMIPIP9       RMIPIP10
              ________      ________      ________      ________      ________
 RMIPIP6           90
 RMIPIP7            0            91
 RMIPIP8            0             0            92
 RMIPIP9            0             0             0            93
 RMIPIP10           0             0             0             0            94
 RMIPIP11           0             0             0             0             0
 RMIPIP12           0             0             0             0             0
 RMIPIP13           0             0             0             0             0
 RMIPIP14           0             0             0             0             0
 RMIPIP15           0             0             0             0             0
 RMIPIP16           0             0             0             0             0
 RMIPIP17           0             0             0             0             0
 RMIPIP18           0             0             0             0             0
 RMIPIP19           0             0             0             0             0
 RMIPIP20           0             0             0             0             0


           PSI
              RMIPIP11      RMIPIP12      RMIPIP13      RMIPIP14      RMIPIP15
              ________      ________      ________      ________      ________
 RMIPIP11          95
 RMIPIP12           0            96
 RMIPIP13           0             0            97
 RMIPIP14           0             0             0            98
 RMIPIP15           0             0             0             0            99
 RMIPIP16           0             0             0             0             0
 RMIPIP17           0             0             0             0             0
 RMIPIP18           0             0             0             0             0
 RMIPIP19           0             0             0             0             0
 RMIPIP20           0             0             0             0             0


           PSI
              RMIPIP16      RMIPIP17      RMIPIP18      RMIPIP19      RMIPIP20
              ________      ________      ________      ________      ________
 RMIPIP16         100
 RMIPIP17           0           101
 RMIPIP18           0             0           102
 RMIPIP19           0             0             0           103
 RMIPIP20           0             0             0             0           104


     STARTING VALUES


           NU
              MIPIP1        MIPIP2        MIPIP3        MIPIP4        MIPIP5
              ________      ________      ________      ________      ________
                0.000         0.000         0.000         0.000         0.000


           NU
              MIPIP6        MIPIP7        MIPIP8        MIPIP9        MIPIP10
              ________      ________      ________      ________      ________
                0.000         0.000         0.000         0.000         0.000


           NU
              MIPIP11       MIPIP12       MIPIP13       MIPIP14       MIPIP15
              ________      ________      ________      ________      ________
                0.000         0.000         0.000         0.000         0.000


           NU
              MIPIP16       MIPIP17       MIPIP18       MIPIP19       MIPIP20
              ________      ________      ________      ________      ________
                0.000         0.000         0.000         0.000         0.000


           LAMBDA
              E             A             C             N             O
              ________      ________      ________      ________      ________
 MIPIP1         1.000         0.000         0.000         0.000         0.000
 MIPIP2         0.000         1.000         0.000         0.000         0.000
 MIPIP3         0.000         0.000         1.000         0.000         0.000
 MIPIP4         0.000         0.000         0.000         1.000         0.000
 MIPIP5         0.000         0.000         0.000         0.000         1.000
 MIPIP6         1.000         0.000         0.000         0.000         0.000
 MIPIP7         0.000         1.000         0.000         0.000         0.000
 MIPIP8         0.000         0.000         1.000         0.000         0.000
 MIPIP9         0.000         0.000         0.000         1.000         0.000
 MIPIP10        0.000         0.000         0.000         0.000         1.000
 MIPIP11        1.000         0.000         0.000         0.000         0.000
 MIPIP12        0.000         1.000         0.000         0.000         0.000
 MIPIP13        0.000         0.000         1.000         0.000         0.000
 MIPIP14        0.000         0.000         0.000         1.000         0.000
 MIPIP15        0.000         0.000         0.000         0.000         1.000
 MIPIP16        1.000         0.000         0.000         0.000         0.000
 MIPIP17        0.000         1.000         0.000         0.000         0.000
 MIPIP18        0.000         0.000         1.000         0.000         0.000
 MIPIP19        0.000         0.000         0.000         1.000         0.000
 MIPIP20        0.000         0.000         0.000         0.000         1.000


           LAMBDA
              RMIPIP1       RMIPIP2       RMIPIP3       RMIPIP4       RMIPIP5
              ________      ________      ________      ________      ________
 MIPIP1         1.000         0.000         0.000         0.000         0.000
 MIPIP2         0.000         1.000         0.000         0.000         0.000
 MIPIP3         0.000         0.000         1.000         0.000         0.000
 MIPIP4         0.000         0.000         0.000         1.000         0.000
 MIPIP5         0.000         0.000         0.000         0.000         1.000
 MIPIP6         0.000         0.000         0.000         0.000         0.000
 MIPIP7         0.000         0.000         0.000         0.000         0.000
 MIPIP8         0.000         0.000         0.000         0.000         0.000
 MIPIP9         0.000         0.000         0.000         0.000         0.000
 MIPIP10        0.000         0.000         0.000         0.000         0.000
 MIPIP11        0.000         0.000         0.000         0.000         0.000
 MIPIP12        0.000         0.000         0.000         0.000         0.000
 MIPIP13        0.000         0.000         0.000         0.000         0.000
 MIPIP14        0.000         0.000         0.000         0.000         0.000
 MIPIP15        0.000         0.000         0.000         0.000         0.000
 MIPIP16        0.000         0.000         0.000         0.000         0.000
 MIPIP17        0.000         0.000         0.000         0.000         0.000
 MIPIP18        0.000         0.000         0.000         0.000         0.000
 MIPIP19        0.000         0.000         0.000         0.000         0.000
 MIPIP20        0.000         0.000         0.000         0.000         0.000


           LAMBDA
              RMIPIP6       RMIPIP7       RMIPIP8       RMIPIP9       RMIPIP10
              ________      ________      ________      ________      ________
 MIPIP1         0.000         0.000         0.000         0.000         0.000
 MIPIP2         0.000         0.000         0.000         0.000         0.000
 MIPIP3         0.000         0.000         0.000         0.000         0.000
 MIPIP4         0.000         0.000         0.000         0.000         0.000
 MIPIP5         0.000         0.000         0.000         0.000         0.000
 MIPIP6         1.000         0.000         0.000         0.000         0.000
 MIPIP7         0.000         1.000         0.000         0.000         0.000
 MIPIP8         0.000         0.000         1.000         0.000         0.000
 MIPIP9         0.000         0.000         0.000         1.000         0.000
 MIPIP10        0.000         0.000         0.000         0.000         1.000
 MIPIP11        0.000         0.000         0.000         0.000         0.000
 MIPIP12        0.000         0.000         0.000         0.000         0.000
 MIPIP13        0.000         0.000         0.000         0.000         0.000
 MIPIP14        0.000         0.000         0.000         0.000         0.000
 MIPIP15        0.000         0.000         0.000         0.000         0.000
 MIPIP16        0.000         0.000         0.000         0.000         0.000
 MIPIP17        0.000         0.000         0.000         0.000         0.000
 MIPIP18        0.000         0.000         0.000         0.000         0.000
 MIPIP19        0.000         0.000         0.000         0.000         0.000
 MIPIP20        0.000         0.000         0.000         0.000         0.000


           LAMBDA
              RMIPIP11      RMIPIP12      RMIPIP13      RMIPIP14      RMIPIP15
              ________      ________      ________      ________      ________
 MIPIP1         0.000         0.000         0.000         0.000         0.000
 MIPIP2         0.000         0.000         0.000         0.000         0.000
 MIPIP3         0.000         0.000         0.000         0.000         0.000
 MIPIP4         0.000         0.000         0.000         0.000         0.000
 MIPIP5         0.000         0.000         0.000         0.000         0.000
 MIPIP6         0.000         0.000         0.000         0.000         0.000
 MIPIP7         0.000         0.000         0.000         0.000         0.000
 MIPIP8         0.000         0.000         0.000         0.000         0.000
 MIPIP9         0.000         0.000         0.000         0.000         0.000
 MIPIP10        0.000         0.000         0.000         0.000         0.000
 MIPIP11        1.000         0.000         0.000         0.000         0.000
 MIPIP12        0.000         1.000         0.000         0.000         0.000
 MIPIP13        0.000         0.000         1.000         0.000         0.000
 MIPIP14        0.000         0.000         0.000         1.000         0.000
 MIPIP15        0.000         0.000         0.000         0.000         1.000
 MIPIP16        0.000         0.000         0.000         0.000         0.000
 MIPIP17        0.000         0.000         0.000         0.000         0.000
 MIPIP18        0.000         0.000         0.000         0.000         0.000
 MIPIP19        0.000         0.000         0.000         0.000         0.000
 MIPIP20        0.000         0.000         0.000         0.000         0.000


           LAMBDA
              RMIPIP16      RMIPIP17      RMIPIP18      RMIPIP19      RMIPIP20
              ________      ________      ________      ________      ________
 MIPIP1         0.000         0.000         0.000         0.000         0.000
 MIPIP2         0.000         0.000         0.000         0.000         0.000
 MIPIP3         0.000         0.000         0.000         0.000         0.000
 MIPIP4         0.000         0.000         0.000         0.000         0.000
 MIPIP5         0.000         0.000         0.000         0.000         0.000
 MIPIP6         0.000         0.000         0.000         0.000         0.000
 MIPIP7         0.000         0.000         0.000         0.000         0.000
 MIPIP8         0.000         0.000         0.000         0.000         0.000
 MIPIP9         0.000         0.000         0.000         0.000         0.000
 MIPIP10        0.000         0.000         0.000         0.000         0.000
 MIPIP11        0.000         0.000         0.000         0.000         0.000
 MIPIP12        0.000         0.000         0.000         0.000         0.000
 MIPIP13        0.000         0.000         0.000         0.000         0.000
 MIPIP14        0.000         0.000         0.000         0.000         0.000
 MIPIP15        0.000         0.000         0.000         0.000         0.000
 MIPIP16        1.000         0.000         0.000         0.000         0.000
 MIPIP17        0.000         1.000         0.000         0.000         0.000
 MIPIP18        0.000         0.000         1.000         0.000         0.000
 MIPIP19        0.000         0.000         0.000         1.000         0.000
 MIPIP20        0.000         0.000         0.000         0.000         1.000


           THETA
              MIPIP1        MIPIP2        MIPIP3        MIPIP4        MIPIP5
              ________      ________      ________      ________      ________
 MIPIP1         0.000
 MIPIP2         0.000         0.000
 MIPIP3         0.000         0.000         0.000
 MIPIP4         0.000         0.000         0.000         0.000
 MIPIP5         0.000         0.000         0.000         0.000         0.000
 MIPIP6         0.000         0.000         0.000         0.000         0.000
 MIPIP7         0.000         0.000         0.000         0.000         0.000
 MIPIP8         0.000         0.000         0.000         0.000         0.000
 MIPIP9         0.000         0.000         0.000         0.000         0.000
 MIPIP10        0.000         0.000         0.000         0.000         0.000
 MIPIP11        0.000         0.000         0.000         0.000         0.000
 MIPIP12        0.000         0.000         0.000         0.000         0.000
 MIPIP13        0.000         0.000         0.000         0.000         0.000
 MIPIP14        0.000         0.000         0.000         0.000         0.000
 MIPIP15        0.000         0.000         0.000         0.000         0.000
 MIPIP16        0.000         0.000         0.000         0.000         0.000
 MIPIP17        0.000         0.000         0.000         0.000         0.000
 MIPIP18        0.000         0.000         0.000         0.000         0.000
 MIPIP19        0.000         0.000         0.000         0.000         0.000
 MIPIP20        0.000         0.000         0.000         0.000         0.000


           THETA
              MIPIP6        MIPIP7        MIPIP8        MIPIP9        MIPIP10
              ________      ________      ________      ________      ________
 MIPIP6         0.000
 MIPIP7         0.000         0.000
 MIPIP8         0.000         0.000         0.000
 MIPIP9         0.000         0.000         0.000         0.000
 MIPIP10        0.000         0.000         0.000         0.000         0.000
 MIPIP11        0.000         0.000         0.000         0.000         0.000
 MIPIP12        0.000         0.000         0.000         0.000         0.000
 MIPIP13        0.000         0.000         0.000         0.000         0.000
 MIPIP14        0.000         0.000         0.000         0.000         0.000
 MIPIP15        0.000         0.000         0.000         0.000         0.000
 MIPIP16        0.000         0.000         0.000         0.000         0.000
 MIPIP17        0.000         0.000         0.000         0.000         0.000
 MIPIP18        0.000         0.000         0.000         0.000         0.000
 MIPIP19        0.000         0.000         0.000         0.000         0.000
 MIPIP20        0.000         0.000         0.000         0.000         0.000


           THETA
              MIPIP11       MIPIP12       MIPIP13       MIPIP14       MIPIP15
              ________      ________      ________      ________      ________
 MIPIP11        0.000
 MIPIP12        0.000         0.000
 MIPIP13        0.000         0.000         0.000
 MIPIP14        0.000         0.000         0.000         0.000
 MIPIP15        0.000         0.000         0.000         0.000         0.000
 MIPIP16        0.000         0.000         0.000         0.000         0.000
 MIPIP17        0.000         0.000         0.000         0.000         0.000
 MIPIP18        0.000         0.000         0.000         0.000         0.000
 MIPIP19        0.000         0.000         0.000         0.000         0.000
 MIPIP20        0.000         0.000         0.000         0.000         0.000


           THETA
              MIPIP16       MIPIP17       MIPIP18       MIPIP19       MIPIP20
              ________      ________      ________      ________      ________
 MIPIP16        0.000
 MIPIP17        0.000         0.000
 MIPIP18        0.000         0.000         0.000
 MIPIP19        0.000         0.000         0.000         0.000
 MIPIP20        0.000         0.000         0.000         0.000         0.000


           ALPHA
              E             A             C             N             O
              ________      ________      ________      ________      ________
                0.000         0.000         0.000         0.000         0.000


           ALPHA
              RMIPIP1       RMIPIP2       RMIPIP3       RMIPIP4       RMIPIP5
              ________      ________      ________      ________      ________
                0.000         0.000         0.000         0.000         0.000


           ALPHA
              RMIPIP6       RMIPIP7       RMIPIP8       RMIPIP9       RMIPIP10
              ________      ________      ________      ________      ________
                0.000         0.000         0.000         0.000         0.000


           ALPHA
              RMIPIP11      RMIPIP12      RMIPIP13      RMIPIP14      RMIPIP15
              ________      ________      ________      ________      ________
                0.000         0.000         0.000         0.000         0.000


           ALPHA
              RMIPIP16      RMIPIP17      RMIPIP18      RMIPIP19      RMIPIP20
              ________      ________      ________      ________      ________
                0.000         0.000         0.000         0.000         0.000


           BETA
              E             A             C             N             O
              ________      ________      ________      ________      ________
 E              0.000         0.000         0.000         0.000         0.000
 A              0.000         0.000         0.000         0.000         0.000
 C              0.000         0.000         0.000         0.000         0.000
 N              0.000         0.000         0.000         0.000         0.000
 O              0.000         0.000         0.000         0.000         0.000
 RMIPIP1        0.000         0.000         0.000         0.000         0.000
 RMIPIP2        0.000         0.000         0.000         0.000         0.000
 RMIPIP3        0.000         0.000         0.000         0.000         0.000
 RMIPIP4        0.000         0.000         0.000         0.000         0.000
 RMIPIP5        0.000         0.000         0.000         0.000         0.000
 RMIPIP6        0.000         0.000         0.000         0.000         0.000
 RMIPIP7        0.000         0.000         0.000         0.000         0.000
 RMIPIP8        0.000         0.000         0.000         0.000         0.000
 RMIPIP9        0.000         0.000         0.000         0.000         0.000
 RMIPIP10       0.000         0.000         0.000         0.000         0.000
 RMIPIP11       0.000         0.000         0.000         0.000         0.000
 RMIPIP12       0.000         0.000         0.000         0.000         0.000
 RMIPIP13       0.000         0.000         0.000         0.000         0.000
 RMIPIP14       0.000         0.000         0.000         0.000         0.000
 RMIPIP15       0.000         0.000         0.000         0.000         0.000
 RMIPIP16       0.000         0.000         0.000         0.000         0.000
 RMIPIP17       0.000         0.000         0.000         0.000         0.000
 RMIPIP18       0.000         0.000         0.000         0.000         0.000
 RMIPIP19       0.000         0.000         0.000         0.000         0.000
 RMIPIP20       0.000         0.000         0.000         0.000         0.000


           BETA
              RMIPIP1       RMIPIP2       RMIPIP3       RMIPIP4       RMIPIP5
              ________      ________      ________      ________      ________
 E              0.000         0.000         0.000         0.000         0.000
 A              0.000         0.000         0.000         0.000         0.000
 C              0.000         0.000         0.000         0.000         0.000
 N              0.000         0.000         0.000         0.000         0.000
 O              0.000         0.000         0.000         0.000         0.000
 RMIPIP1        0.000         0.000         0.000         0.000         0.000
 RMIPIP2        0.000         0.000         0.000         0.000         0.000
 RMIPIP3        0.000         0.000         0.000         0.000         0.000
 RMIPIP4        0.000         0.000         0.000         0.000         0.000
 RMIPIP5        0.000         0.000         0.000         0.000         0.000
 RMIPIP6        0.000         0.000         0.000         0.000         0.000
 RMIPIP7        0.000         0.000         0.000         0.000         0.000
 RMIPIP8        0.000         0.000         0.000         0.000         0.000
 RMIPIP9        0.000         0.000         0.000         0.000         0.000
 RMIPIP10       0.000         0.000         0.000         0.000         0.000
 RMIPIP11       0.000         0.000         0.000         0.000         0.000
 RMIPIP12       0.000         0.000         0.000         0.000         0.000
 RMIPIP13       0.000         0.000         0.000         0.000         0.000
 RMIPIP14       0.000         0.000         0.000         0.000         0.000
 RMIPIP15       0.000         0.000         0.000         0.000         0.000
 RMIPIP16       0.000         0.000         0.000         0.000         0.000
 RMIPIP17       0.000         0.000         0.000         0.000         0.000
 RMIPIP18       0.000         0.000         0.000         0.000         0.000
 RMIPIP19       0.000         0.000         0.000         0.000         0.000
 RMIPIP20       0.000         0.000         0.000         0.000         0.000


           BETA
              RMIPIP6       RMIPIP7       RMIPIP8       RMIPIP9       RMIPIP10
              ________      ________      ________      ________      ________
 E              0.000         0.000         0.000         0.000         0.000
 A              0.000         0.000         0.000         0.000         0.000
 C              0.000         0.000         0.000         0.000         0.000
 N              0.000         0.000         0.000         0.000         0.000
 O              0.000         0.000         0.000         0.000         0.000
 RMIPIP1        0.000         0.000         0.000         0.000         0.000
 RMIPIP2        0.000         0.000         0.000         0.000         0.000
 RMIPIP3        0.000         0.000         0.000         0.000         0.000
 RMIPIP4        0.000         0.000         0.000         0.000         0.000
 RMIPIP5        0.000         0.000         0.000         0.000         0.000
 RMIPIP6        0.000         0.000         0.000         0.000         0.000
 RMIPIP7        0.000         0.000         0.000         0.000         0.000
 RMIPIP8        0.000         0.000         0.000         0.000         0.000
 RMIPIP9        0.000         0.000         0.000         0.000         0.000
 RMIPIP10       0.000         0.000         0.000         0.000         0.000
 RMIPIP11       0.000         0.000         0.000         0.000         0.000
 RMIPIP12       0.000         0.000         0.000         0.000         0.000
 RMIPIP13       0.000         0.000         0.000         0.000         0.000
 RMIPIP14       0.000         0.000         0.000         0.000         0.000
 RMIPIP15       0.000         0.000         0.000         0.000         0.000
 RMIPIP16       0.000         0.000         0.000         0.000         0.000
 RMIPIP17       0.000         0.000         0.000         0.000         0.000
 RMIPIP18       0.000         0.000         0.000         0.000         0.000
 RMIPIP19       0.000         0.000         0.000         0.000         0.000
 RMIPIP20       0.000         0.000         0.000         0.000         0.000


           BETA
              RMIPIP11      RMIPIP12      RMIPIP13      RMIPIP14      RMIPIP15
              ________      ________      ________      ________      ________
 E              0.000         0.000         0.000         0.000         0.000
 A              0.000         0.000         0.000         0.000         0.000
 C              0.000         0.000         0.000         0.000         0.000
 N              0.000         0.000         0.000         0.000         0.000
 O              0.000         0.000         0.000         0.000         0.000
 RMIPIP1        0.000         0.000         0.000         0.000         0.000
 RMIPIP2        0.000         0.000         0.000         0.000         0.000
 RMIPIP3        0.000         0.000         0.000         0.000         0.000
 RMIPIP4        0.000         0.000         0.000         0.000         0.000
 RMIPIP5        0.000         0.000         0.000         0.000         0.000
 RMIPIP6        0.000         0.000         0.000         0.000         0.000
 RMIPIP7        0.000         0.000         0.000         0.000         0.000
 RMIPIP8        0.000         0.000         0.000         0.000         0.000
 RMIPIP9        0.000         0.000         0.000         0.000         0.000
 RMIPIP10       0.000         0.000         0.000         0.000         0.000
 RMIPIP11       0.000         0.000         0.000         0.000         0.000
 RMIPIP12       0.000         0.000         0.000         0.000         0.000
 RMIPIP13       0.000         0.000         0.000         0.000         0.000
 RMIPIP14       0.000         0.000         0.000         0.000         0.000
 RMIPIP15       0.000         0.000         0.000         0.000         0.000
 RMIPIP16       0.000         0.000         0.000         0.000         0.000
 RMIPIP17       0.000         0.000         0.000         0.000         0.000
 RMIPIP18       0.000         0.000         0.000         0.000         0.000
 RMIPIP19       0.000         0.000         0.000         0.000         0.000
 RMIPIP20       0.000         0.000         0.000         0.000         0.000


           BETA
              RMIPIP16      RMIPIP17      RMIPIP18      RMIPIP19      RMIPIP20
              ________      ________      ________      ________      ________
 E              0.000         0.000         0.000         0.000         0.000
 A              0.000         0.000         0.000         0.000         0.000
 C              0.000         0.000         0.000         0.000         0.000
 N              0.000         0.000         0.000         0.000         0.000
 O              0.000         0.000         0.000         0.000         0.000
 RMIPIP1        0.000         0.000         0.000         0.000         0.000
 RMIPIP2        0.000         0.000         0.000         0.000         0.000
 RMIPIP3        0.000         0.000         0.000         0.000         0.000
 RMIPIP4        0.000         0.000         0.000         0.000         0.000
 RMIPIP5        0.000         0.000         0.000         0.000         0.000
 RMIPIP6        0.000         0.000         0.000         0.000         0.000
 RMIPIP7        0.000         0.000         0.000         0.000         0.000
 RMIPIP8        0.000         0.000         0.000         0.000         0.000
 RMIPIP9        0.000         0.000         0.000         0.000         0.000
 RMIPIP10       0.000         0.000         0.000         0.000         0.000
 RMIPIP11       0.000         0.000         0.000         0.000         0.000
 RMIPIP12       0.000         0.000         0.000         0.000         0.000
 RMIPIP13       0.000         0.000         0.000         0.000         0.000
 RMIPIP14       0.000         0.000         0.000         0.000         0.000
 RMIPIP15       0.000         0.000         0.000         0.000         0.000
 RMIPIP16       0.000         0.000         0.000         0.000         0.000
 RMIPIP17       0.000         0.000         0.000         0.000         0.000
 RMIPIP18       0.000         0.000         0.000         0.000         0.000
 RMIPIP19       0.000         0.000         0.000         0.000         0.000
 RMIPIP20       0.000         0.000         0.000         0.000         0.000


           PSI
              E             A             C             N             O
              ________      ________      ________      ________      ________
 E              1.000
 A              0.200         1.000
 C              0.200         0.200         1.000
 N              0.200         0.200         0.200         1.000
 O              0.200         0.200         0.200         0.200         1.000
 RMIPIP1        0.000         0.000         0.000         0.000         0.000
 RMIPIP2        0.000         0.000         0.000         0.000         0.000
 RMIPIP3        0.000         0.000         0.000         0.000         0.000
 RMIPIP4        0.000         0.000         0.000         0.000         0.000
 RMIPIP5        0.000         0.000         0.000         0.000         0.000
 RMIPIP6        0.000         0.000         0.000         0.000         0.000
 RMIPIP7        0.000         0.000         0.000         0.000         0.000
 RMIPIP8        0.000         0.000         0.000         0.000         0.000
 RMIPIP9        0.000         0.000         0.000         0.000         0.000
 RMIPIP10       0.000         0.000         0.000         0.000         0.000
 RMIPIP11       0.000         0.000         0.000         0.000         0.000
 RMIPIP12       0.000         0.000         0.000         0.000         0.000
 RMIPIP13       0.000         0.000         0.000         0.000         0.000
 RMIPIP14       0.000         0.000         0.000         0.000         0.000
 RMIPIP15       0.000         0.000         0.000         0.000         0.000
 RMIPIP16       0.000         0.000         0.000         0.000         0.000
 RMIPIP17       0.000         0.000         0.000         0.000         0.000
 RMIPIP18       0.000         0.000         0.000         0.000         0.000
 RMIPIP19       0.000         0.000         0.000         0.000         0.000
 RMIPIP20       0.000         0.000         0.000         0.000         0.000


           PSI
              RMIPIP1       RMIPIP2       RMIPIP3       RMIPIP4       RMIPIP5
              ________      ________      ________      ________      ________
 RMIPIP1        0.360
 RMIPIP2        0.000         0.320
 RMIPIP3        0.000         0.000         0.278
 RMIPIP4        0.000         0.000         0.000         0.278
 RMIPIP5        0.000         0.000         0.000         0.000         0.278
 RMIPIP6        0.000         0.000         0.000         0.000         0.000
 RMIPIP7        0.000         0.000         0.000         0.000         0.000
 RMIPIP8        0.000         0.000         0.000         0.000         0.000
 RMIPIP9        0.000         0.000         0.000         0.000         0.000
 RMIPIP10       0.000         0.000         0.000         0.000         0.000
 RMIPIP11       0.000         0.000         0.000         0.000         0.000
 RMIPIP12       0.000         0.000         0.000         0.000         0.000
 RMIPIP13       0.000         0.000         0.000         0.000         0.000
 RMIPIP14       0.000         0.000         0.000         0.000         0.000
 RMIPIP15       0.000         0.000         0.000         0.000         0.000
 RMIPIP16       0.000         0.000         0.000         0.000         0.000
 RMIPIP17       0.000         0.000         0.000         0.000         0.000
 RMIPIP18       0.000         0.000         0.000         0.000         0.000
 RMIPIP19       0.000         0.000         0.000         0.000         0.000
 RMIPIP20       0.000         0.000         0.000         0.000         0.000


           PSI
              RMIPIP6       RMIPIP7       RMIPIP8       RMIPIP9       RMIPIP10
              ________      ________      ________      ________      ________
 RMIPIP6        0.278
 RMIPIP7        0.000         0.278
 RMIPIP8        0.000         0.000         0.278
 RMIPIP9        0.000         0.000         0.000         0.278
 RMIPIP10       0.000         0.000         0.000         0.000         0.278
 RMIPIP11       0.000         0.000         0.000         0.000         0.000
 RMIPIP12       0.000         0.000         0.000         0.000         0.000
 RMIPIP13       0.000         0.000         0.000         0.000         0.000
 RMIPIP14       0.000         0.000         0.000         0.000         0.000
 RMIPIP15       0.000         0.000         0.000         0.000         0.000
 RMIPIP16       0.000         0.000         0.000         0.000         0.000
 RMIPIP17       0.000         0.000         0.000         0.000         0.000
 RMIPIP18       0.000         0.000         0.000         0.000         0.000
 RMIPIP19       0.000         0.000         0.000         0.000         0.000
 RMIPIP20       0.000         0.000         0.000         0.000         0.000


           PSI
              RMIPIP11      RMIPIP12      RMIPIP13      RMIPIP14      RMIPIP15
              ________      ________      ________      ________      ________
 RMIPIP11       0.278
 RMIPIP12       0.000         0.278
 RMIPIP13       0.000         0.000         0.278
 RMIPIP14       0.000         0.000         0.000         0.278
 RMIPIP15       0.000         0.000         0.000         0.000         0.278
 RMIPIP16       0.000         0.000         0.000         0.000         0.000
 RMIPIP17       0.000         0.000         0.000         0.000         0.000
 RMIPIP18       0.000         0.000         0.000         0.000         0.000
 RMIPIP19       0.000         0.000         0.000         0.000         0.000
 RMIPIP20       0.000         0.000         0.000         0.000         0.000


           PSI
              RMIPIP16      RMIPIP17      RMIPIP18      RMIPIP19      RMIPIP20
              ________      ________      ________      ________      ________
 RMIPIP16       0.278
 RMIPIP17       0.000         0.278
 RMIPIP18       0.000         0.000         0.278
 RMIPIP19       0.000         0.000         0.000         0.278
 RMIPIP20       0.000         0.000         0.000         0.000         0.278


     POPULATION VALUES


           NU
              MIPIP1        MIPIP2        MIPIP3        MIPIP4        MIPIP5
              ________      ________      ________      ________      ________
                0.000         0.000         0.000         0.000         0.000


           NU
              MIPIP6        MIPIP7        MIPIP8        MIPIP9        MIPIP10
              ________      ________      ________      ________      ________
                0.000         0.000         0.000         0.000         0.000


           NU
              MIPIP11       MIPIP12       MIPIP13       MIPIP14       MIPIP15
              ________      ________      ________      ________      ________
                0.000         0.000         0.000         0.000         0.000


           NU
              MIPIP16       MIPIP17       MIPIP18       MIPIP19       MIPIP20
              ________      ________      ________      ________      ________
                0.000         0.000         0.000         0.000         0.000


           LAMBDA
              E             A             C             N             O
              ________      ________      ________      ________      ________
 MIPIP1         0.800         0.000         0.000         0.000         0.000
 MIPIP2         0.000         0.800         0.000         0.000         0.000
 MIPIP3         0.000         0.000         0.800         0.000         0.000
 MIPIP4         0.000         0.000         0.000         0.800         0.000
 MIPIP5         0.000         0.000         0.000         0.000         0.800
 MIPIP6         0.800         0.000         0.000         0.000         0.000
 MIPIP7         0.000         0.800         0.000         0.000         0.000
 MIPIP8         0.000         0.000         0.800         0.000         0.000
 MIPIP9         0.000         0.000         0.000         0.800         0.000
 MIPIP10        0.000         0.000         0.000         0.000         0.800
 MIPIP11        0.800         0.000         0.000         0.000         0.000
 MIPIP12        0.000         0.800         0.000         0.000         0.000
 MIPIP13        0.000         0.000         0.800         0.000         0.000
 MIPIP14        0.000         0.000         0.000         0.800         0.000
 MIPIP15        0.000         0.000         0.000         0.000         0.800
 MIPIP16        0.800         0.000         0.000         0.000         0.000
 MIPIP17        0.000         0.800         0.000         0.000         0.000
 MIPIP18        0.000         0.000         0.800         0.000         0.000
 MIPIP19        0.000         0.000         0.000         0.800         0.000
 MIPIP20        0.000         0.000         0.000         0.000         0.800


           LAMBDA
              RMIPIP1       RMIPIP2       RMIPIP3       RMIPIP4       RMIPIP5
              ________      ________      ________      ________      ________
 MIPIP1         1.000         0.000         0.000         0.000         0.000
 MIPIP2         0.000         1.000         0.000         0.000         0.000
 MIPIP3         0.000         0.000         1.000         0.000         0.000
 MIPIP4         0.000         0.000         0.000         1.000         0.000
 MIPIP5         0.000         0.000         0.000         0.000         1.000
 MIPIP6         0.000         0.000         0.000         0.000         0.000
 MIPIP7         0.000         0.000         0.000         0.000         0.000
 MIPIP8         0.000         0.000         0.000         0.000         0.000
 MIPIP9         0.000         0.000         0.000         0.000         0.000
 MIPIP10        0.000         0.000         0.000         0.000         0.000
 MIPIP11        0.000         0.000         0.000         0.000         0.000
 MIPIP12        0.000         0.000         0.000         0.000         0.000
 MIPIP13        0.000         0.000         0.000         0.000         0.000
 MIPIP14        0.000         0.000         0.000         0.000         0.000
 MIPIP15        0.000         0.000         0.000         0.000         0.000
 MIPIP16        0.000         0.000         0.000         0.000         0.000
 MIPIP17        0.000         0.000         0.000         0.000         0.000
 MIPIP18        0.000         0.000         0.000         0.000         0.000
 MIPIP19        0.000         0.000         0.000         0.000         0.000
 MIPIP20        0.000         0.000         0.000         0.000         0.000


           LAMBDA
              RMIPIP6       RMIPIP7       RMIPIP8       RMIPIP9       RMIPIP10
              ________      ________      ________      ________      ________
 MIPIP1         0.000         0.000         0.000         0.000         0.000
 MIPIP2         0.000         0.000         0.000         0.000         0.000
 MIPIP3         0.000         0.000         0.000         0.000         0.000
 MIPIP4         0.000         0.000         0.000         0.000         0.000
 MIPIP5         0.000         0.000         0.000         0.000         0.000
 MIPIP6         1.000         0.000         0.000         0.000         0.000
 MIPIP7         0.000         1.000         0.000         0.000         0.000
 MIPIP8         0.000         0.000         1.000         0.000         0.000
 MIPIP9         0.000         0.000         0.000         1.000         0.000
 MIPIP10        0.000         0.000         0.000         0.000         1.000
 MIPIP11        0.000         0.000         0.000         0.000         0.000
 MIPIP12        0.000         0.000         0.000         0.000         0.000
 MIPIP13        0.000         0.000         0.000         0.000         0.000
 MIPIP14        0.000         0.000         0.000         0.000         0.000
 MIPIP15        0.000         0.000         0.000         0.000         0.000
 MIPIP16        0.000         0.000         0.000         0.000         0.000
 MIPIP17        0.000         0.000         0.000         0.000         0.000
 MIPIP18        0.000         0.000         0.000         0.000         0.000
 MIPIP19        0.000         0.000         0.000         0.000         0.000
 MIPIP20        0.000         0.000         0.000         0.000         0.000


           LAMBDA
              RMIPIP11      RMIPIP12      RMIPIP13      RMIPIP14      RMIPIP15
              ________      ________      ________      ________      ________
 MIPIP1         0.000         0.000         0.000         0.000         0.000
 MIPIP2         0.000         0.000         0.000         0.000         0.000
 MIPIP3         0.000         0.000         0.000         0.000         0.000
 MIPIP4         0.000         0.000         0.000         0.000         0.000
 MIPIP5         0.000         0.000         0.000         0.000         0.000
 MIPIP6         0.000         0.000         0.000         0.000         0.000
 MIPIP7         0.000         0.000         0.000         0.000         0.000
 MIPIP8         0.000         0.000         0.000         0.000         0.000
 MIPIP9         0.000         0.000         0.000         0.000         0.000
 MIPIP10        0.000         0.000         0.000         0.000         0.000
 MIPIP11        1.000         0.000         0.000         0.000         0.000
 MIPIP12        0.000         1.000         0.000         0.000         0.000
 MIPIP13        0.000         0.000         1.000         0.000         0.000
 MIPIP14        0.000         0.000         0.000         1.000         0.000
 MIPIP15        0.000         0.000         0.000         0.000         1.000
 MIPIP16        0.000         0.000         0.000         0.000         0.000
 MIPIP17        0.000         0.000         0.000         0.000         0.000
 MIPIP18        0.000         0.000         0.000         0.000         0.000
 MIPIP19        0.000         0.000         0.000         0.000         0.000
 MIPIP20        0.000         0.000         0.000         0.000         0.000


           LAMBDA
              RMIPIP16      RMIPIP17      RMIPIP18      RMIPIP19      RMIPIP20
              ________      ________      ________      ________      ________
 MIPIP1         0.000         0.000         0.000         0.000         0.000
 MIPIP2         0.000         0.000         0.000         0.000         0.000
 MIPIP3         0.000         0.000         0.000         0.000         0.000
 MIPIP4         0.000         0.000         0.000         0.000         0.000
 MIPIP5         0.000         0.000         0.000         0.000         0.000
 MIPIP6         0.000         0.000         0.000         0.000         0.000
 MIPIP7         0.000         0.000         0.000         0.000         0.000
 MIPIP8         0.000         0.000         0.000         0.000         0.000
 MIPIP9         0.000         0.000         0.000         0.000         0.000
 MIPIP10        0.000         0.000         0.000         0.000         0.000
 MIPIP11        0.000         0.000         0.000         0.000         0.000
 MIPIP12        0.000         0.000         0.000         0.000         0.000
 MIPIP13        0.000         0.000         0.000         0.000         0.000
 MIPIP14        0.000         0.000         0.000         0.000         0.000
 MIPIP15        0.000         0.000         0.000         0.000         0.000
 MIPIP16        1.000         0.000         0.000         0.000         0.000
 MIPIP17        0.000         1.000         0.000         0.000         0.000
 MIPIP18        0.000         0.000         1.000         0.000         0.000
 MIPIP19        0.000         0.000         0.000         1.000         0.000
 MIPIP20        0.000         0.000         0.000         0.000         1.000


           THETA
              MIPIP1        MIPIP2        MIPIP3        MIPIP4        MIPIP5
              ________      ________      ________      ________      ________
 MIPIP1         0.000
 MIPIP2         0.000         0.000
 MIPIP3         0.000         0.000         0.000
 MIPIP4         0.000         0.000         0.000         0.000
 MIPIP5         0.000         0.000         0.000         0.000         0.000
 MIPIP6         0.000         0.000         0.000         0.000         0.000
 MIPIP7         0.000         0.000         0.000         0.000         0.000
 MIPIP8         0.000         0.000         0.000         0.000         0.000
 MIPIP9         0.000         0.000         0.000         0.000         0.000
 MIPIP10        0.000         0.000         0.000         0.000         0.000
 MIPIP11        0.000         0.000         0.000         0.000         0.000
 MIPIP12        0.000         0.000         0.000         0.000         0.000
 MIPIP13        0.000         0.000         0.000         0.000         0.000
 MIPIP14        0.000         0.000         0.000         0.000         0.000
 MIPIP15        0.000         0.000         0.000         0.000         0.000
 MIPIP16        0.000         0.000         0.000         0.000         0.000
 MIPIP17        0.000         0.000         0.000         0.000         0.000
 MIPIP18        0.000         0.000         0.000         0.000         0.000
 MIPIP19        0.000         0.000         0.000         0.000         0.000
 MIPIP20        0.000         0.000         0.000         0.000         0.000


           THETA
              MIPIP6        MIPIP7        MIPIP8        MIPIP9        MIPIP10
              ________      ________      ________      ________      ________
 MIPIP6         0.000
 MIPIP7         0.000         0.000
 MIPIP8         0.000         0.000         0.000
 MIPIP9         0.000         0.000         0.000         0.000
 MIPIP10        0.000         0.000         0.000         0.000         0.000
 MIPIP11        0.000         0.000         0.000         0.000         0.000
 MIPIP12        0.000         0.000         0.000         0.000         0.000
 MIPIP13        0.000         0.000         0.000         0.000         0.000
 MIPIP14        0.000         0.000         0.000         0.000         0.000
 MIPIP15        0.000         0.000         0.000         0.000         0.000
 MIPIP16        0.000         0.000         0.000         0.000         0.000
 MIPIP17        0.000         0.000         0.000         0.000         0.000
 MIPIP18        0.000         0.000         0.000         0.000         0.000
 MIPIP19        0.000         0.000         0.000         0.000         0.000
 MIPIP20        0.000         0.000         0.000         0.000         0.000


           THETA
              MIPIP11       MIPIP12       MIPIP13       MIPIP14       MIPIP15
              ________      ________      ________      ________      ________
 MIPIP11        0.000
 MIPIP12        0.000         0.000
 MIPIP13        0.000         0.000         0.000
 MIPIP14        0.000         0.000         0.000         0.000
 MIPIP15        0.000         0.000         0.000         0.000         0.000
 MIPIP16        0.000         0.000         0.000         0.000         0.000
 MIPIP17        0.000         0.000         0.000         0.000         0.000
 MIPIP18        0.000         0.000         0.000         0.000         0.000
 MIPIP19        0.000         0.000         0.000         0.000         0.000
 MIPIP20        0.000         0.000         0.000         0.000         0.000


           THETA
              MIPIP16       MIPIP17       MIPIP18       MIPIP19       MIPIP20
              ________      ________      ________      ________      ________
 MIPIP16        0.000
 MIPIP17        0.000         0.000
 MIPIP18        0.000         0.000         0.000
 MIPIP19        0.000         0.000         0.000         0.000
 MIPIP20        0.000         0.000         0.000         0.000         0.000


           ALPHA
              E             A             C             N             O
              ________      ________      ________      ________      ________
                0.000         0.000         0.000         0.000         0.000


           ALPHA
              RMIPIP1       RMIPIP2       RMIPIP3       RMIPIP4       RMIPIP5
              ________      ________      ________      ________      ________
                0.000         0.000         0.000         0.000         0.000


           ALPHA
              RMIPIP6       RMIPIP7       RMIPIP8       RMIPIP9       RMIPIP10
              ________      ________      ________      ________      ________
                0.000         0.000         0.000         0.000         0.000


           ALPHA
              RMIPIP11      RMIPIP12      RMIPIP13      RMIPIP14      RMIPIP15
              ________      ________      ________      ________      ________
                0.000         0.000         0.000         0.000         0.000


           ALPHA
              RMIPIP16      RMIPIP17      RMIPIP18      RMIPIP19      RMIPIP20
              ________      ________      ________      ________      ________
                0.000         0.000         0.000         0.000         0.000


           BETA
              E             A             C             N             O
              ________      ________      ________      ________      ________
 E              0.000         0.000         0.000         0.000         0.000
 A              0.000         0.000         0.000         0.000         0.000
 C              0.000         0.000         0.000         0.000         0.000
 N              0.000         0.000         0.000         0.000         0.000
 O              0.000         0.000         0.000         0.000         0.000
 RMIPIP1        0.000         0.000         0.000         0.000         0.000
 RMIPIP2        0.000         0.000         0.000         0.000         0.000
 RMIPIP3        0.000         0.000         0.000         0.000         0.000
 RMIPIP4        0.000         0.000         0.000         0.000         0.000
 RMIPIP5        0.000         0.000         0.000         0.000         0.000
 RMIPIP6        0.000         0.000         0.000         0.000         0.000
 RMIPIP7        0.000         0.000         0.000         0.000         0.000
 RMIPIP8        0.000         0.000         0.000         0.000         0.000
 RMIPIP9        0.000         0.000         0.000         0.000         0.000
 RMIPIP10       0.000         0.000         0.000         0.000         0.000
 RMIPIP11       0.000         0.000         0.000         0.000         0.000
 RMIPIP12       0.000         0.000         0.000         0.000         0.000
 RMIPIP13       0.000         0.000         0.000         0.000         0.000
 RMIPIP14       0.000         0.000         0.000         0.000         0.000
 RMIPIP15       0.000         0.000         0.000         0.000         0.000
 RMIPIP16       0.000         0.000         0.000         0.000         0.000
 RMIPIP17       0.000         0.000         0.000         0.000         0.000
 RMIPIP18       0.000         0.000         0.000         0.000         0.000
 RMIPIP19       0.000         0.000         0.000         0.000         0.000
 RMIPIP20       0.000         0.000         0.000         0.000         0.000


           BETA
              RMIPIP1       RMIPIP2       RMIPIP3       RMIPIP4       RMIPIP5
              ________      ________      ________      ________      ________
 E              0.000         0.000         0.000         0.000         0.000
 A              0.000         0.000         0.000         0.000         0.000
 C              0.000         0.000         0.000         0.000         0.000
 N              0.000         0.000         0.000         0.000         0.000
 O              0.000         0.000         0.000         0.000         0.000
 RMIPIP1        0.000         0.000         0.000         0.000         0.000
 RMIPIP2        0.100         0.000         0.000         0.000         0.000
 RMIPIP3        0.000         0.100         0.000         0.000         0.000
 RMIPIP4        0.000         0.000         0.100         0.000         0.000
 RMIPIP5        0.000         0.000         0.000         0.100         0.000
 RMIPIP6        0.100         0.000         0.000         0.000         0.100
 RMIPIP7        0.000         0.100         0.000         0.000         0.000
 RMIPIP8        0.000         0.000         0.100         0.000         0.000
 RMIPIP9        0.000         0.000         0.000         0.100         0.000
 RMIPIP10       0.000         0.000         0.000         0.000         0.100
 RMIPIP11       0.000         0.000         0.000         0.000         0.000
 RMIPIP12       0.000         0.000         0.000         0.000         0.000
 RMIPIP13       0.000         0.000         0.000         0.000         0.000
 RMIPIP14       0.000         0.000         0.000         0.000         0.000
 RMIPIP15       0.000         0.000         0.000         0.000         0.000
 RMIPIP16       0.000         0.000         0.000         0.000         0.000
 RMIPIP17       0.000         0.000         0.000         0.000         0.000
 RMIPIP18       0.000         0.000         0.000         0.000         0.000
 RMIPIP19       0.000         0.000         0.000         0.000         0.000
 RMIPIP20       0.000         0.000         0.000         0.000         0.000


           BETA
              RMIPIP6       RMIPIP7       RMIPIP8       RMIPIP9       RMIPIP10
              ________      ________      ________      ________      ________
 E              0.000         0.000         0.000         0.000         0.000
 A              0.000         0.000         0.000         0.000         0.000
 C              0.000         0.000         0.000         0.000         0.000
 N              0.000         0.000         0.000         0.000         0.000
 O              0.000         0.000         0.000         0.000         0.000
 RMIPIP1        0.000         0.000         0.000         0.000         0.000
 RMIPIP2        0.000         0.000         0.000         0.000         0.000
 RMIPIP3        0.000         0.000         0.000         0.000         0.000
 RMIPIP4        0.000         0.000         0.000         0.000         0.000
 RMIPIP5        0.000         0.000         0.000         0.000         0.000
 RMIPIP6        0.000         0.000         0.000         0.000         0.000
 RMIPIP7        0.100         0.000         0.000         0.000         0.000
 RMIPIP8        0.000         0.100         0.000         0.000         0.000
 RMIPIP9        0.000         0.000         0.100         0.000         0.000
 RMIPIP10       0.000         0.000         0.000         0.100         0.000
 RMIPIP11       0.100         0.000         0.000         0.000         0.100
 RMIPIP12       0.000         0.100         0.000         0.000         0.000
 RMIPIP13       0.000         0.000         0.100         0.000         0.000
 RMIPIP14       0.000         0.000         0.000         0.100         0.000
 RMIPIP15       0.000         0.000         0.000         0.000         0.100
 RMIPIP16       0.000         0.000         0.000         0.000         0.000
 RMIPIP17       0.000         0.000         0.000         0.000         0.000
 RMIPIP18       0.000         0.000         0.000         0.000         0.000
 RMIPIP19       0.000         0.000         0.000         0.000         0.000
 RMIPIP20       0.000         0.000         0.000         0.000         0.000


           BETA
              RMIPIP11      RMIPIP12      RMIPIP13      RMIPIP14      RMIPIP15
              ________      ________      ________      ________      ________
 E              0.000         0.000         0.000         0.000         0.000
 A              0.000         0.000         0.000         0.000         0.000
 C              0.000         0.000         0.000         0.000         0.000
 N              0.000         0.000         0.000         0.000         0.000
 O              0.000         0.000         0.000         0.000         0.000
 RMIPIP1        0.000         0.000         0.000         0.000         0.000
 RMIPIP2        0.000         0.000         0.000         0.000         0.000
 RMIPIP3        0.000         0.000         0.000         0.000         0.000
 RMIPIP4        0.000         0.000         0.000         0.000         0.000
 RMIPIP5        0.000         0.000         0.000         0.000         0.000
 RMIPIP6        0.000         0.000         0.000         0.000         0.000
 RMIPIP7        0.000         0.000         0.000         0.000         0.000
 RMIPIP8        0.000         0.000         0.000         0.000         0.000
 RMIPIP9        0.000         0.000         0.000         0.000         0.000
 RMIPIP10       0.000         0.000         0.000         0.000         0.000
 RMIPIP11       0.000         0.000         0.000         0.000         0.000
 RMIPIP12       0.100         0.000         0.000         0.000         0.000
 RMIPIP13       0.000         0.100         0.000         0.000         0.000
 RMIPIP14       0.000         0.000         0.100         0.000         0.000
 RMIPIP15       0.000         0.000         0.000         0.100         0.000
 RMIPIP16       0.100         0.000         0.000         0.000         0.100
 RMIPIP17       0.000         0.100         0.000         0.000         0.000
 RMIPIP18       0.000         0.000         0.100         0.000         0.000
 RMIPIP19       0.000         0.000         0.000         0.100         0.000
 RMIPIP20       0.000         0.000         0.000         0.000         0.100


           BETA
              RMIPIP16      RMIPIP17      RMIPIP18      RMIPIP19      RMIPIP20
              ________      ________      ________      ________      ________
 E              0.000         0.000         0.000         0.000         0.000
 A              0.000         0.000         0.000         0.000         0.000
 C              0.000         0.000         0.000         0.000         0.000
 N              0.000         0.000         0.000         0.000         0.000
 O              0.000         0.000         0.000         0.000         0.000
 RMIPIP1        0.000         0.000         0.000         0.000         0.000
 RMIPIP2        0.000         0.000         0.000         0.000         0.000
 RMIPIP3        0.000         0.000         0.000         0.000         0.000
 RMIPIP4        0.000         0.000         0.000         0.000         0.000
 RMIPIP5        0.000         0.000         0.000         0.000         0.000
 RMIPIP6        0.000         0.000         0.000         0.000         0.000
 RMIPIP7        0.000         0.000         0.000         0.000         0.000
 RMIPIP8        0.000         0.000         0.000         0.000         0.000
 RMIPIP9        0.000         0.000         0.000         0.000         0.000
 RMIPIP10       0.000         0.000         0.000         0.000         0.000
 RMIPIP11       0.000         0.000         0.000         0.000         0.000
 RMIPIP12       0.000         0.000         0.000         0.000         0.000
 RMIPIP13       0.000         0.000         0.000         0.000         0.000
 RMIPIP14       0.000         0.000         0.000         0.000         0.000
 RMIPIP15       0.000         0.000         0.000         0.000         0.000
 RMIPIP16       0.000         0.000         0.000         0.000         0.000
 RMIPIP17       0.100         0.000         0.000         0.000         0.000
 RMIPIP18       0.000         0.100         0.000         0.000         0.000
 RMIPIP19       0.000         0.000         0.100         0.000         0.000
 RMIPIP20       0.000         0.000         0.000         0.100         0.000


           PSI
              E             A             C             N             O
              ________      ________      ________      ________      ________
 E              1.000
 A              0.200         1.000
 C              0.200         0.200         1.000
 N              0.200         0.200         0.200         1.000
 O              0.200         0.200         0.200         0.200         1.000
 RMIPIP1        0.000         0.000         0.000         0.000         0.000
 RMIPIP2        0.000         0.000         0.000         0.000         0.000
 RMIPIP3        0.000         0.000         0.000         0.000         0.000
 RMIPIP4        0.000         0.000         0.000         0.000         0.000
 RMIPIP5        0.000         0.000         0.000         0.000         0.000
 RMIPIP6        0.000         0.000         0.000         0.000         0.000
 RMIPIP7        0.000         0.000         0.000         0.000         0.000
 RMIPIP8        0.000         0.000         0.000         0.000         0.000
 RMIPIP9        0.000         0.000         0.000         0.000         0.000
 RMIPIP10       0.000         0.000         0.000         0.000         0.000
 RMIPIP11       0.000         0.000         0.000         0.000         0.000
 RMIPIP12       0.000         0.000         0.000         0.000         0.000
 RMIPIP13       0.000         0.000         0.000         0.000         0.000
 RMIPIP14       0.000         0.000         0.000         0.000         0.000
 RMIPIP15       0.000         0.000         0.000         0.000         0.000
 RMIPIP16       0.000         0.000         0.000         0.000         0.000
 RMIPIP17       0.000         0.000         0.000         0.000         0.000
 RMIPIP18       0.000         0.000         0.000         0.000         0.000
 RMIPIP19       0.000         0.000         0.000         0.000         0.000
 RMIPIP20       0.000         0.000         0.000         0.000         0.000


           PSI
              RMIPIP1       RMIPIP2       RMIPIP3       RMIPIP4       RMIPIP5
              ________      ________      ________      ________      ________
 RMIPIP1        0.360
 RMIPIP2        0.000         0.360
 RMIPIP3        0.000         0.000         0.360
 RMIPIP4        0.000         0.000         0.000         0.360
 RMIPIP5        0.000         0.000         0.000         0.000         0.360
 RMIPIP6        0.000         0.000         0.000         0.000         0.000
 RMIPIP7        0.000         0.000         0.000         0.000         0.000
 RMIPIP8        0.000         0.000         0.000         0.000         0.000
 RMIPIP9        0.000         0.000         0.000         0.000         0.000
 RMIPIP10       0.000         0.000         0.000         0.000         0.000
 RMIPIP11       0.000         0.000         0.000         0.000         0.000
 RMIPIP12       0.000         0.000         0.000         0.000         0.000
 RMIPIP13       0.000         0.000         0.000         0.000         0.000
 RMIPIP14       0.000         0.000         0.000         0.000         0.000
 RMIPIP15       0.000         0.000         0.000         0.000         0.000
 RMIPIP16       0.000         0.000         0.000         0.000         0.000
 RMIPIP17       0.000         0.000         0.000         0.000         0.000
 RMIPIP18       0.000         0.000         0.000         0.000         0.000
 RMIPIP19       0.000         0.000         0.000         0.000         0.000
 RMIPIP20       0.000         0.000         0.000         0.000         0.000


           PSI
              RMIPIP6       RMIPIP7       RMIPIP8       RMIPIP9       RMIPIP10
              ________      ________      ________      ________      ________
 RMIPIP6        0.360
 RMIPIP7        0.000         0.360
 RMIPIP8        0.000         0.000         0.360
 RMIPIP9        0.000         0.000         0.000         0.360
 RMIPIP10       0.000         0.000         0.000         0.000         0.360
 RMIPIP11       0.000         0.000         0.000         0.000         0.000
 RMIPIP12       0.000         0.000         0.000         0.000         0.000
 RMIPIP13       0.000         0.000         0.000         0.000         0.000
 RMIPIP14       0.000         0.000         0.000         0.000         0.000
 RMIPIP15       0.000         0.000         0.000         0.000         0.000
 RMIPIP16       0.000         0.000         0.000         0.000         0.000
 RMIPIP17       0.000         0.000         0.000         0.000         0.000
 RMIPIP18       0.000         0.000         0.000         0.000         0.000
 RMIPIP19       0.000         0.000         0.000         0.000         0.000
 RMIPIP20       0.000         0.000         0.000         0.000         0.000


           PSI
              RMIPIP11      RMIPIP12      RMIPIP13      RMIPIP14      RMIPIP15
              ________      ________      ________      ________      ________
 RMIPIP11       0.360
 RMIPIP12       0.000         0.360
 RMIPIP13       0.000         0.000         0.360
 RMIPIP14       0.000         0.000         0.000         0.360
 RMIPIP15       0.000         0.000         0.000         0.000         0.360
 RMIPIP16       0.000         0.000         0.000         0.000         0.000
 RMIPIP17       0.000         0.000         0.000         0.000         0.000
 RMIPIP18       0.000         0.000         0.000         0.000         0.000
 RMIPIP19       0.000         0.000         0.000         0.000         0.000
 RMIPIP20       0.000         0.000         0.000         0.000         0.000


           PSI
              RMIPIP16      RMIPIP17      RMIPIP18      RMIPIP19      RMIPIP20
              ________      ________      ________      ________      ________
 RMIPIP16       0.360
 RMIPIP17       0.000         0.360
 RMIPIP18       0.000         0.000         0.360
 RMIPIP19       0.000         0.000         0.000         0.360
 RMIPIP20       0.000         0.000         0.000         0.000         0.360


TECHNICAL 9 OUTPUT

  Error messages for each replication (if any)


     REPLICATION 1:
     WARNING:  THE LATENT VARIABLE COVARIANCE MATRIX (PSI) IS NOT POSITIVE
     DEFINITE.  THIS COULD INDICATE A NEGATIVE VARIANCE/RESIDUAL VARIANCE FOR A
     LATENT VARIABLE, A CORRELATION GREATER OR EQUAL TO ONE BETWEEN TWO LATENT
     VARIABLES, OR A LINEAR DEPENDENCY AMONG MORE THAN TWO LATENT VARIABLES.
     CHECK THE TECH4 OUTPUT FOR MORE INFORMATION.
     PROBLEM INVOLVING VARIABLE RMIPIP6.


     REPLICATION 3:

     NO CONVERGENCE.  NUMBER OF ITERATIONS EXCEEDED.

     REPLICATION 4:

     NO CONVERGENCE.  NUMBER OF ITERATIONS EXCEEDED.

     REPLICATION 6:
     WARNING:  THE LATENT VARIABLE COVARIANCE MATRIX (PSI) IS NOT POSITIVE
     DEFINITE.  THIS COULD INDICATE A NEGATIVE VARIANCE/RESIDUAL VARIANCE FOR A
     LATENT VARIABLE, A CORRELATION GREATER OR EQUAL TO ONE BETWEEN TWO LATENT
     VARIABLES, OR A LINEAR DEPENDENCY AMONG MORE THAN TWO LATENT VARIABLES.
     CHECK THE TECH4 OUTPUT FOR MORE INFORMATION.
     PROBLEM INVOLVING VARIABLE RMIPIP9.


     REPLICATION 7:

     THE STANDARD ERRORS OF THE MODEL PARAMETER ESTIMATES COULD NOT BE
     COMPUTED.  THE MODEL MAY NOT BE IDENTIFIED.  CHECK YOUR MODEL.
     PROBLEM INVOLVING THE FOLLOWING PARAMETER:
     Parameter 92, RMIPIP8

     THE CONDITION NUMBER IS       0.325D-11.

     REPLICATION 8:

     NO CONVERGENCE.  NUMBER OF ITERATIONS EXCEEDED.

     REPLICATION 9:

     NO CONVERGENCE.  NUMBER OF ITERATIONS EXCEEDED.

     REPLICATION 10:
     WARNING:  THE LATENT VARIABLE COVARIANCE MATRIX (PSI) IS NOT POSITIVE
     DEFINITE.  THIS COULD INDICATE A NEGATIVE VARIANCE/RESIDUAL VARIANCE FOR A
     LATENT VARIABLE, A CORRELATION GREATER OR EQUAL TO ONE BETWEEN TWO LATENT
     VARIABLES, OR A LINEAR DEPENDENCY AMONG MORE THAN TWO LATENT VARIABLES.
     CHECK THE TECH4 OUTPUT FOR MORE INFORMATION.
     PROBLEM INVOLVING VARIABLE RMIPIP7.


     REPLICATION 11:
     WARNING:  THE LATENT VARIABLE COVARIANCE MATRIX (PSI) IS NOT POSITIVE
     DEFINITE.  THIS COULD INDICATE A NEGATIVE VARIANCE/RESIDUAL VARIANCE FOR A
     LATENT VARIABLE, A CORRELATION GREATER OR EQUAL TO ONE BETWEEN TWO LATENT
     VARIABLES, OR A LINEAR DEPENDENCY AMONG MORE THAN TWO LATENT VARIABLES.
     CHECK THE TECH4 OUTPUT FOR MORE INFORMATION.
     PROBLEM INVOLVING VARIABLE RMIPIP6.


     REPLICATION 12:

     NO CONVERGENCE.  NUMBER OF ITERATIONS EXCEEDED.

     REPLICATION 13:
     WARNING:  THE LATENT VARIABLE COVARIANCE MATRIX (PSI) IS NOT POSITIVE
     DEFINITE.  THIS COULD INDICATE A NEGATIVE VARIANCE/RESIDUAL VARIANCE FOR A
     LATENT VARIABLE, A CORRELATION GREATER OR EQUAL TO ONE BETWEEN TWO LATENT
     VARIABLES, OR A LINEAR DEPENDENCY AMONG MORE THAN TWO LATENT VARIABLES.
     CHECK THE TECH4 OUTPUT FOR MORE INFORMATION.
     PROBLEM INVOLVING VARIABLE RMIPIP7.


     REPLICATION 14:
     WARNING:  THE LATENT VARIABLE COVARIANCE MATRIX (PSI) IS NOT POSITIVE
     DEFINITE.  THIS COULD INDICATE A NEGATIVE VARIANCE/RESIDUAL VARIANCE FOR A
     LATENT VARIABLE, A CORRELATION GREATER OR EQUAL TO ONE BETWEEN TWO LATENT
     VARIABLES, OR A LINEAR DEPENDENCY AMONG MORE THAN TWO LATENT VARIABLES.
     CHECK THE TECH4 OUTPUT FOR MORE INFORMATION.
     PROBLEM INVOLVING VARIABLE RMIPIP7.


     REPLICATION 16:

     NO CONVERGENCE.  NUMBER OF ITERATIONS EXCEEDED.

     REPLICATION 19:
     WARNING:  THE LATENT VARIABLE COVARIANCE MATRIX (PSI) IS NOT POSITIVE
     DEFINITE.  THIS COULD INDICATE A NEGATIVE VARIANCE/RESIDUAL VARIANCE FOR A
     LATENT VARIABLE, A CORRELATION GREATER OR EQUAL TO ONE BETWEEN TWO LATENT
     VARIABLES, OR A LINEAR DEPENDENCY AMONG MORE THAN TWO LATENT VARIABLES.
     CHECK THE TECH4 OUTPUT FOR MORE INFORMATION.
     PROBLEM INVOLVING VARIABLE RMIPIP6.


     REPLICATION 21:

     NO CONVERGENCE.  NUMBER OF ITERATIONS EXCEEDED.

     REPLICATION 22:
     WARNING:  THE LATENT VARIABLE COVARIANCE MATRIX (PSI) IS NOT POSITIVE
     DEFINITE.  THIS COULD INDICATE A NEGATIVE VARIANCE/RESIDUAL VARIANCE FOR A
     LATENT VARIABLE, A CORRELATION GREATER OR EQUAL TO ONE BETWEEN TWO LATENT
     VARIABLES, OR A LINEAR DEPENDENCY AMONG MORE THAN TWO LATENT VARIABLES.
     CHECK THE TECH4 OUTPUT FOR MORE INFORMATION.
     PROBLEM INVOLVING VARIABLE RMIPIP9.


     REPLICATION 23:
     WARNING:  THE LATENT VARIABLE COVARIANCE MATRIX (PSI) IS NOT POSITIVE
     DEFINITE.  THIS COULD INDICATE A NEGATIVE VARIANCE/RESIDUAL VARIANCE FOR A
     LATENT VARIABLE, A CORRELATION GREATER OR EQUAL TO ONE BETWEEN TWO LATENT
     VARIABLES, OR A LINEAR DEPENDENCY AMONG MORE THAN TWO LATENT VARIABLES.
     CHECK THE TECH4 OUTPUT FOR MORE INFORMATION.
     PROBLEM INVOLVING VARIABLE RMIPIP8.


     REPLICATION 25:

     NO CONVERGENCE.  NUMBER OF ITERATIONS EXCEEDED.

     REPLICATION 27:
     WARNING:  THE LATENT VARIABLE COVARIANCE MATRIX (PSI) IS NOT POSITIVE
     DEFINITE.  THIS COULD INDICATE A NEGATIVE VARIANCE/RESIDUAL VARIANCE FOR A
     LATENT VARIABLE, A CORRELATION GREATER OR EQUAL TO ONE BETWEEN TWO LATENT
     VARIABLES, OR A LINEAR DEPENDENCY AMONG MORE THAN TWO LATENT VARIABLES.
     CHECK THE TECH4 OUTPUT FOR MORE INFORMATION.
     PROBLEM INVOLVING VARIABLE RMIPIP8.


     REPLICATION 28:
     WARNING:  THE LATENT VARIABLE COVARIANCE MATRIX (PSI) IS NOT POSITIVE
     DEFINITE.  THIS COULD INDICATE A NEGATIVE VARIANCE/RESIDUAL VARIANCE FOR A
     LATENT VARIABLE, A CORRELATION GREATER OR EQUAL TO ONE BETWEEN TWO LATENT
     VARIABLES, OR A LINEAR DEPENDENCY AMONG MORE THAN TWO LATENT VARIABLES.
     CHECK THE TECH4 OUTPUT FOR MORE INFORMATION.
     PROBLEM INVOLVING VARIABLE RMIPIP18.


     REPLICATION 29:

     NO CONVERGENCE.  NUMBER OF ITERATIONS EXCEEDED.

     REPLICATION 31:
     WARNING:  THE LATENT VARIABLE COVARIANCE MATRIX (PSI) IS NOT POSITIVE
     DEFINITE.  THIS COULD INDICATE A NEGATIVE VARIANCE/RESIDUAL VARIANCE FOR A
     LATENT VARIABLE, A CORRELATION GREATER OR EQUAL TO ONE BETWEEN TWO LATENT
     VARIABLES, OR A LINEAR DEPENDENCY AMONG MORE THAN TWO LATENT VARIABLES.
     CHECK THE TECH4 OUTPUT FOR MORE INFORMATION.
     PROBLEM INVOLVING VARIABLE RMIPIP16.


     REPLICATION 32:
     WARNING:  THE LATENT VARIABLE COVARIANCE MATRIX (PSI) IS NOT POSITIVE
     DEFINITE.  THIS COULD INDICATE A NEGATIVE VARIANCE/RESIDUAL VARIANCE FOR A
     LATENT VARIABLE, A CORRELATION GREATER OR EQUAL TO ONE BETWEEN TWO LATENT
     VARIABLES, OR A LINEAR DEPENDENCY AMONG MORE THAN TWO LATENT VARIABLES.
     CHECK THE TECH4 OUTPUT FOR MORE INFORMATION.
     PROBLEM INVOLVING VARIABLE RMIPIP10.


     REPLICATION 34:

     NO CONVERGENCE.  NUMBER OF ITERATIONS EXCEEDED.

     REPLICATION 35:
     WARNING:  THE LATENT VARIABLE COVARIANCE MATRIX (PSI) IS NOT POSITIVE
     DEFINITE.  THIS COULD INDICATE A NEGATIVE VARIANCE/RESIDUAL VARIANCE FOR A
     LATENT VARIABLE, A CORRELATION GREATER OR EQUAL TO ONE BETWEEN TWO LATENT
     VARIABLES, OR A LINEAR DEPENDENCY AMONG MORE THAN TWO LATENT VARIABLES.
     CHECK THE TECH4 OUTPUT FOR MORE INFORMATION.
     PROBLEM INVOLVING VARIABLE RMIPIP7.


     REPLICATION 36:

     NO CONVERGENCE.  NUMBER OF ITERATIONS EXCEEDED.

     REPLICATION 37:
     WARNING:  THE LATENT VARIABLE COVARIANCE MATRIX (PSI) IS NOT POSITIVE
     DEFINITE.  THIS COULD INDICATE A NEGATIVE VARIANCE/RESIDUAL VARIANCE FOR A
     LATENT VARIABLE, A CORRELATION GREATER OR EQUAL TO ONE BETWEEN TWO LATENT
     VARIABLES, OR A LINEAR DEPENDENCY AMONG MORE THAN TWO LATENT VARIABLES.
     CHECK THE TECH4 OUTPUT FOR MORE INFORMATION.
     PROBLEM INVOLVING VARIABLE RMIPIP6.


     REPLICATION 38:

     NO CONVERGENCE.  NUMBER OF ITERATIONS EXCEEDED.

     REPLICATION 39:
     WARNING:  THE LATENT VARIABLE COVARIANCE MATRIX (PSI) IS NOT POSITIVE
     DEFINITE.  THIS COULD INDICATE A NEGATIVE VARIANCE/RESIDUAL VARIANCE FOR A
     LATENT VARIABLE, A CORRELATION GREATER OR EQUAL TO ONE BETWEEN TWO LATENT
     VARIABLES, OR A LINEAR DEPENDENCY AMONG MORE THAN TWO LATENT VARIABLES.
     CHECK THE TECH4 OUTPUT FOR MORE INFORMATION.
     PROBLEM INVOLVING VARIABLE RMIPIP19.


     REPLICATION 40:
     WARNING:  THE LATENT VARIABLE COVARIANCE MATRIX (PSI) IS NOT POSITIVE
     DEFINITE.  THIS COULD INDICATE A NEGATIVE VARIANCE/RESIDUAL VARIANCE FOR A
     LATENT VARIABLE, A CORRELATION GREATER OR EQUAL TO ONE BETWEEN TWO LATENT
     VARIABLES, OR A LINEAR DEPENDENCY AMONG MORE THAN TWO LATENT VARIABLES.
     CHECK THE TECH4 OUTPUT FOR MORE INFORMATION.
     PROBLEM INVOLVING VARIABLE RMIPIP7.


     REPLICATION 42:

     NO CONVERGENCE.  NUMBER OF ITERATIONS EXCEEDED.

     REPLICATION 43:

     NO CONVERGENCE.  NUMBER OF ITERATIONS EXCEEDED.

     REPLICATION 45:
     WARNING:  THE LATENT VARIABLE COVARIANCE MATRIX (PSI) IS NOT POSITIVE
     DEFINITE.  THIS COULD INDICATE A NEGATIVE VARIANCE/RESIDUAL VARIANCE FOR A
     LATENT VARIABLE, A CORRELATION GREATER OR EQUAL TO ONE BETWEEN TWO LATENT
     VARIABLES, OR A LINEAR DEPENDENCY AMONG MORE THAN TWO LATENT VARIABLES.
     CHECK THE TECH4 OUTPUT FOR MORE INFORMATION.
     PROBLEM INVOLVING VARIABLE RMIPIP20.


     REPLICATION 46:

     NO CONVERGENCE.  NUMBER OF ITERATIONS EXCEEDED.

     REPLICATION 47:

     NO CONVERGENCE.  NUMBER OF ITERATIONS EXCEEDED.

     REPLICATION 48:
     WARNING:  THE LATENT VARIABLE COVARIANCE MATRIX (PSI) IS NOT POSITIVE
     DEFINITE.  THIS COULD INDICATE A NEGATIVE VARIANCE/RESIDUAL VARIANCE FOR A
     LATENT VARIABLE, A CORRELATION GREATER OR EQUAL TO ONE BETWEEN TWO LATENT
     VARIABLES, OR A LINEAR DEPENDENCY AMONG MORE THAN TWO LATENT VARIABLES.
     CHECK THE TECH4 OUTPUT FOR MORE INFORMATION.
     PROBLEM INVOLVING VARIABLE RMIPIP17.


     REPLICATION 49:
     WARNING:  THE LATENT VARIABLE COVARIANCE MATRIX (PSI) IS NOT POSITIVE
     DEFINITE.  THIS COULD INDICATE A NEGATIVE VARIANCE/RESIDUAL VARIANCE FOR A
     LATENT VARIABLE, A CORRELATION GREATER OR EQUAL TO ONE BETWEEN TWO LATENT
     VARIABLES, OR A LINEAR DEPENDENCY AMONG MORE THAN TWO LATENT VARIABLES.
     CHECK THE TECH4 OUTPUT FOR MORE INFORMATION.
     PROBLEM INVOLVING VARIABLE RMIPIP16.


     REPLICATION 50:
     WARNING:  THE LATENT VARIABLE COVARIANCE MATRIX (PSI) IS NOT POSITIVE
     DEFINITE.  THIS COULD INDICATE A NEGATIVE VARIANCE/RESIDUAL VARIANCE FOR A
     LATENT VARIABLE, A CORRELATION GREATER OR EQUAL TO ONE BETWEEN TWO LATENT
     VARIABLES, OR A LINEAR DEPENDENCY AMONG MORE THAN TWO LATENT VARIABLES.
     CHECK THE TECH4 OUTPUT FOR MORE INFORMATION.
     PROBLEM INVOLVING VARIABLE RMIPIP8.


     REPLICATION 51:

     NO CONVERGENCE.  NUMBER OF ITERATIONS EXCEEDED.

     REPLICATION 52:

     NO CONVERGENCE.  NUMBER OF ITERATIONS EXCEEDED.

     REPLICATION 53:
     WARNING:  THE LATENT VARIABLE COVARIANCE MATRIX (PSI) IS NOT POSITIVE
     DEFINITE.  THIS COULD INDICATE A NEGATIVE VARIANCE/RESIDUAL VARIANCE FOR A
     LATENT VARIABLE, A CORRELATION GREATER OR EQUAL TO ONE BETWEEN TWO LATENT
     VARIABLES, OR A LINEAR DEPENDENCY AMONG MORE THAN TWO LATENT VARIABLES.
     CHECK THE TECH4 OUTPUT FOR MORE INFORMATION.
     PROBLEM INVOLVING VARIABLE RMIPIP8.


     REPLICATION 54:
     WARNING:  THE LATENT VARIABLE COVARIANCE MATRIX (PSI) IS NOT POSITIVE
     DEFINITE.  THIS COULD INDICATE A NEGATIVE VARIANCE/RESIDUAL VARIANCE FOR A
     LATENT VARIABLE, A CORRELATION GREATER OR EQUAL TO ONE BETWEEN TWO LATENT
     VARIABLES, OR A LINEAR DEPENDENCY AMONG MORE THAN TWO LATENT VARIABLES.
     CHECK THE TECH4 OUTPUT FOR MORE INFORMATION.
     PROBLEM INVOLVING VARIABLE RMIPIP18.


     REPLICATION 55:
     WARNING:  THE LATENT VARIABLE COVARIANCE MATRIX (PSI) IS NOT POSITIVE
     DEFINITE.  THIS COULD INDICATE A NEGATIVE VARIANCE/RESIDUAL VARIANCE FOR A
     LATENT VARIABLE, A CORRELATION GREATER OR EQUAL TO ONE BETWEEN TWO LATENT
     VARIABLES, OR A LINEAR DEPENDENCY AMONG MORE THAN TWO LATENT VARIABLES.
     CHECK THE TECH4 OUTPUT FOR MORE INFORMATION.
     PROBLEM INVOLVING VARIABLE RMIPIP16.


     REPLICATION 56:

     NO CONVERGENCE.  NUMBER OF ITERATIONS EXCEEDED.

     REPLICATION 58:
     WARNING:  THE LATENT VARIABLE COVARIANCE MATRIX (PSI) IS NOT POSITIVE
     DEFINITE.  THIS COULD INDICATE A NEGATIVE VARIANCE/RESIDUAL VARIANCE FOR A
     LATENT VARIABLE, A CORRELATION GREATER OR EQUAL TO ONE BETWEEN TWO LATENT
     VARIABLES, OR A LINEAR DEPENDENCY AMONG MORE THAN TWO LATENT VARIABLES.
     CHECK THE TECH4 OUTPUT FOR MORE INFORMATION.
     PROBLEM INVOLVING VARIABLE RMIPIP16.


     REPLICATION 59:
     WARNING:  THE LATENT VARIABLE COVARIANCE MATRIX (PSI) IS NOT POSITIVE
     DEFINITE.  THIS COULD INDICATE A NEGATIVE VARIANCE/RESIDUAL VARIANCE FOR A
     LATENT VARIABLE, A CORRELATION GREATER OR EQUAL TO ONE BETWEEN TWO LATENT
     VARIABLES, OR A LINEAR DEPENDENCY AMONG MORE THAN TWO LATENT VARIABLES.
     CHECK THE TECH4 OUTPUT FOR MORE INFORMATION.
     PROBLEM INVOLVING VARIABLE RMIPIP8.


     REPLICATION 60:

     NO CONVERGENCE.  NUMBER OF ITERATIONS EXCEEDED.

     REPLICATION 61:
     WARNING:  THE LATENT VARIABLE COVARIANCE MATRIX (PSI) IS NOT POSITIVE
     DEFINITE.  THIS COULD INDICATE A NEGATIVE VARIANCE/RESIDUAL VARIANCE FOR A
     LATENT VARIABLE, A CORRELATION GREATER OR EQUAL TO ONE BETWEEN TWO LATENT
     VARIABLES, OR A LINEAR DEPENDENCY AMONG MORE THAN TWO LATENT VARIABLES.
     CHECK THE TECH4 OUTPUT FOR MORE INFORMATION.
     PROBLEM INVOLVING VARIABLE RMIPIP6.


     REPLICATION 63:
     WARNING:  THE LATENT VARIABLE COVARIANCE MATRIX (PSI) IS NOT POSITIVE
     DEFINITE.  THIS COULD INDICATE A NEGATIVE VARIANCE/RESIDUAL VARIANCE FOR A
     LATENT VARIABLE, A CORRELATION GREATER OR EQUAL TO ONE BETWEEN TWO LATENT
     VARIABLES, OR A LINEAR DEPENDENCY AMONG MORE THAN TWO LATENT VARIABLES.
     CHECK THE TECH4 OUTPUT FOR MORE INFORMATION.
     PROBLEM INVOLVING VARIABLE RMIPIP6.


     REPLICATION 64:
     WARNING:  THE LATENT VARIABLE COVARIANCE MATRIX (PSI) IS NOT POSITIVE
     DEFINITE.  THIS COULD INDICATE A NEGATIVE VARIANCE/RESIDUAL VARIANCE FOR A
     LATENT VARIABLE, A CORRELATION GREATER OR EQUAL TO ONE BETWEEN TWO LATENT
     VARIABLES, OR A LINEAR DEPENDENCY AMONG MORE THAN TWO LATENT VARIABLES.
     CHECK THE TECH4 OUTPUT FOR MORE INFORMATION.
     PROBLEM INVOLVING VARIABLE RMIPIP7.


     REPLICATION 66:
     WARNING:  THE LATENT VARIABLE COVARIANCE MATRIX (PSI) IS NOT POSITIVE
     DEFINITE.  THIS COULD INDICATE A NEGATIVE VARIANCE/RESIDUAL VARIANCE FOR A
     LATENT VARIABLE, A CORRELATION GREATER OR EQUAL TO ONE BETWEEN TWO LATENT
     VARIABLES, OR A LINEAR DEPENDENCY AMONG MORE THAN TWO LATENT VARIABLES.
     CHECK THE TECH4 OUTPUT FOR MORE INFORMATION.
     PROBLEM INVOLVING VARIABLE RMIPIP17.


     REPLICATION 67:

     NO CONVERGENCE.  NUMBER OF ITERATIONS EXCEEDED.

     REPLICATION 68:
     WARNING:  THE LATENT VARIABLE COVARIANCE MATRIX (PSI) IS NOT POSITIVE
     DEFINITE.  THIS COULD INDICATE A NEGATIVE VARIANCE/RESIDUAL VARIANCE FOR A
     LATENT VARIABLE, A CORRELATION GREATER OR EQUAL TO ONE BETWEEN TWO LATENT
     VARIABLES, OR A LINEAR DEPENDENCY AMONG MORE THAN TWO LATENT VARIABLES.
     CHECK THE TECH4 OUTPUT FOR MORE INFORMATION.
     PROBLEM INVOLVING VARIABLE RMIPIP20.


     REPLICATION 69:

     NO CONVERGENCE.  NUMBER OF ITERATIONS EXCEEDED.

     REPLICATION 70:
     WARNING:  THE LATENT VARIABLE COVARIANCE MATRIX (PSI) IS NOT POSITIVE
     DEFINITE.  THIS COULD INDICATE A NEGATIVE VARIANCE/RESIDUAL VARIANCE FOR A
     LATENT VARIABLE, A CORRELATION GREATER OR EQUAL TO ONE BETWEEN TWO LATENT
     VARIABLES, OR A LINEAR DEPENDENCY AMONG MORE THAN TWO LATENT VARIABLES.
     CHECK THE TECH4 OUTPUT FOR MORE INFORMATION.
     PROBLEM INVOLVING VARIABLE RMIPIP6.


     REPLICATION 72:

     NO CONVERGENCE.  NUMBER OF ITERATIONS EXCEEDED.

     REPLICATION 74:
     WARNING:  THE LATENT VARIABLE COVARIANCE MATRIX (PSI) IS NOT POSITIVE
     DEFINITE.  THIS COULD INDICATE A NEGATIVE VARIANCE/RESIDUAL VARIANCE FOR A
     LATENT VARIABLE, A CORRELATION GREATER OR EQUAL TO ONE BETWEEN TWO LATENT
     VARIABLES, OR A LINEAR DEPENDENCY AMONG MORE THAN TWO LATENT VARIABLES.
     CHECK THE TECH4 OUTPUT FOR MORE INFORMATION.
     PROBLEM INVOLVING VARIABLE RMIPIP16.


     REPLICATION 75:
     WARNING:  THE LATENT VARIABLE COVARIANCE MATRIX (PSI) IS NOT POSITIVE
     DEFINITE.  THIS COULD INDICATE A NEGATIVE VARIANCE/RESIDUAL VARIANCE FOR A
     LATENT VARIABLE, A CORRELATION GREATER OR EQUAL TO ONE BETWEEN TWO LATENT
     VARIABLES, OR A LINEAR DEPENDENCY AMONG MORE THAN TWO LATENT VARIABLES.
     CHECK THE TECH4 OUTPUT FOR MORE INFORMATION.
     PROBLEM INVOLVING VARIABLE RMIPIP17.


     REPLICATION 76:

     NO CONVERGENCE.  NUMBER OF ITERATIONS EXCEEDED.

     REPLICATION 77:

     NO CONVERGENCE.  NUMBER OF ITERATIONS EXCEEDED.

     REPLICATION 78:

     NO CONVERGENCE.  NUMBER OF ITERATIONS EXCEEDED.

     REPLICATION 79:

     NO CONVERGENCE.  NUMBER OF ITERATIONS EXCEEDED.

     REPLICATION 80:
     WARNING:  THE LATENT VARIABLE COVARIANCE MATRIX (PSI) IS NOT POSITIVE
     DEFINITE.  THIS COULD INDICATE A NEGATIVE VARIANCE/RESIDUAL VARIANCE FOR A
     LATENT VARIABLE, A CORRELATION GREATER OR EQUAL TO ONE BETWEEN TWO LATENT
     VARIABLES, OR A LINEAR DEPENDENCY AMONG MORE THAN TWO LATENT VARIABLES.
     CHECK THE TECH4 OUTPUT FOR MORE INFORMATION.
     PROBLEM INVOLVING VARIABLE RMIPIP18.


     REPLICATION 81:

     NO CONVERGENCE.  NUMBER OF ITERATIONS EXCEEDED.

     REPLICATION 83:

     THE STANDARD ERRORS OF THE MODEL PARAMETER ESTIMATES COULD NOT BE
     COMPUTED.  THE MODEL MAY NOT BE IDENTIFIED.  CHECK YOUR MODEL.
     PROBLEM INVOLVING THE FOLLOWING PARAMETER:
     Parameter 102, RMIPIP18

     THE CONDITION NUMBER IS       0.222D-10.

     REPLICATION 84:

     NO CONVERGENCE.  NUMBER OF ITERATIONS EXCEEDED.

     REPLICATION 85:

     NO CONVERGENCE.  NUMBER OF ITERATIONS EXCEEDED.

     REPLICATION 86:

     NO CONVERGENCE.  NUMBER OF ITERATIONS EXCEEDED.

     REPLICATION 87:

     NO CONVERGENCE.  NUMBER OF ITERATIONS EXCEEDED.

     REPLICATION 89:
     WARNING:  THE LATENT VARIABLE COVARIANCE MATRIX (PSI) IS NOT POSITIVE
     DEFINITE.  THIS COULD INDICATE A NEGATIVE VARIANCE/RESIDUAL VARIANCE FOR A
     LATENT VARIABLE, A CORRELATION GREATER OR EQUAL TO ONE BETWEEN TWO LATENT
     VARIABLES, OR A LINEAR DEPENDENCY AMONG MORE THAN TWO LATENT VARIABLES.
     CHECK THE TECH4 OUTPUT FOR MORE INFORMATION.
     PROBLEM INVOLVING VARIABLE RMIPIP7.


     REPLICATION 91:
     WARNING:  THE LATENT VARIABLE COVARIANCE MATRIX (PSI) IS NOT POSITIVE
     DEFINITE.  THIS COULD INDICATE A NEGATIVE VARIANCE/RESIDUAL VARIANCE FOR A
     LATENT VARIABLE, A CORRELATION GREATER OR EQUAL TO ONE BETWEEN TWO LATENT
     VARIABLES, OR A LINEAR DEPENDENCY AMONG MORE THAN TWO LATENT VARIABLES.
     CHECK THE TECH4 OUTPUT FOR MORE INFORMATION.
     PROBLEM INVOLVING VARIABLE RMIPIP20.


     REPLICATION 92:

     NO CONVERGENCE.  NUMBER OF ITERATIONS EXCEEDED.

     REPLICATION 93:
     WARNING:  THE LATENT VARIABLE COVARIANCE MATRIX (PSI) IS NOT POSITIVE
     DEFINITE.  THIS COULD INDICATE A NEGATIVE VARIANCE/RESIDUAL VARIANCE FOR A
     LATENT VARIABLE, A CORRELATION GREATER OR EQUAL TO ONE BETWEEN TWO LATENT
     VARIABLES, OR A LINEAR DEPENDENCY AMONG MORE THAN TWO LATENT VARIABLES.
     CHECK THE TECH4 OUTPUT FOR MORE INFORMATION.
     PROBLEM INVOLVING VARIABLE RMIPIP9.


     REPLICATION 94:
     WARNING:  THE LATENT VARIABLE COVARIANCE MATRIX (PSI) IS NOT POSITIVE
     DEFINITE.  THIS COULD INDICATE A NEGATIVE VARIANCE/RESIDUAL VARIANCE FOR A
     LATENT VARIABLE, A CORRELATION GREATER OR EQUAL TO ONE BETWEEN TWO LATENT
     VARIABLES, OR A LINEAR DEPENDENCY AMONG MORE THAN TWO LATENT VARIABLES.
     CHECK THE TECH4 OUTPUT FOR MORE INFORMATION.
     PROBLEM INVOLVING VARIABLE RMIPIP8.


     REPLICATION 95:

     THE STANDARD ERRORS OF THE MODEL PARAMETER ESTIMATES COULD NOT BE
     COMPUTED.  THE MODEL MAY NOT BE IDENTIFIED.  CHECK YOUR MODEL.
     PROBLEM INVOLVING THE FOLLOWING PARAMETER:
     Parameter 91, RMIPIP7

     THE CONDITION NUMBER IS       0.510D-11.

     REPLICATION 96:
     WARNING:  THE LATENT VARIABLE COVARIANCE MATRIX (PSI) IS NOT POSITIVE
     DEFINITE.  THIS COULD INDICATE A NEGATIVE VARIANCE/RESIDUAL VARIANCE FOR A
     LATENT VARIABLE, A CORRELATION GREATER OR EQUAL TO ONE BETWEEN TWO LATENT
     VARIABLES, OR A LINEAR DEPENDENCY AMONG MORE THAN TWO LATENT VARIABLES.
     CHECK THE TECH4 OUTPUT FOR MORE INFORMATION.
     PROBLEM INVOLVING VARIABLE RMIPIP7.


     REPLICATION 97:
     WARNING:  THE LATENT VARIABLE COVARIANCE MATRIX (PSI) IS NOT POSITIVE
     DEFINITE.  THIS COULD INDICATE A NEGATIVE VARIANCE/RESIDUAL VARIANCE FOR A
     LATENT VARIABLE, A CORRELATION GREATER OR EQUAL TO ONE BETWEEN TWO LATENT
     VARIABLES, OR A LINEAR DEPENDENCY AMONG MORE THAN TWO LATENT VARIABLES.
     CHECK THE TECH4 OUTPUT FOR MORE INFORMATION.
     PROBLEM INVOLVING VARIABLE RMIPIP9.


     REPLICATION 98:
     WARNING:  THE LATENT VARIABLE COVARIANCE MATRIX (PSI) IS NOT POSITIVE
     DEFINITE.  THIS COULD INDICATE A NEGATIVE VARIANCE/RESIDUAL VARIANCE FOR A
     LATENT VARIABLE, A CORRELATION GREATER OR EQUAL TO ONE BETWEEN TWO LATENT
     VARIABLES, OR A LINEAR DEPENDENCY AMONG MORE THAN TWO LATENT VARIABLES.
     CHECK THE TECH4 OUTPUT FOR MORE INFORMATION.
     PROBLEM INVOLVING VARIABLE RMIPIP6.


     REPLICATION 99:

     NO CONVERGENCE.  NUMBER OF ITERATIONS EXCEEDED.

     REPLICATION 101:

     NO CONVERGENCE.  NUMBER OF ITERATIONS EXCEEDED.

     REPLICATION 102:

     NO CONVERGENCE.  NUMBER OF ITERATIONS EXCEEDED.

     REPLICATION 103:

     THE STANDARD ERRORS OF THE MODEL PARAMETER ESTIMATES COULD NOT BE
     COMPUTED.  THE MODEL MAY NOT BE IDENTIFIED.  CHECK YOUR MODEL.
     PROBLEM INVOLVING THE FOLLOWING PARAMETER:
     Parameter 93, RMIPIP9

     THE CONDITION NUMBER IS       0.235D-11.

     REPLICATION 104:
     WARNING:  THE LATENT VARIABLE COVARIANCE MATRIX (PSI) IS NOT POSITIVE
     DEFINITE.  THIS COULD INDICATE A NEGATIVE VARIANCE/RESIDUAL VARIANCE FOR A
     LATENT VARIABLE, A CORRELATION GREATER OR EQUAL TO ONE BETWEEN TWO LATENT
     VARIABLES, OR A LINEAR DEPENDENCY AMONG MORE THAN TWO LATENT VARIABLES.
     CHECK THE TECH4 OUTPUT FOR MORE INFORMATION.
     PROBLEM INVOLVING VARIABLE RMIPIP20.


     REPLICATION 106:

     NO CONVERGENCE.  NUMBER OF ITERATIONS EXCEEDED.

     REPLICATION 107:

     NO CONVERGENCE.  NUMBER OF ITERATIONS EXCEEDED.

     REPLICATION 108:

     NO CONVERGENCE.  NUMBER OF ITERATIONS EXCEEDED.

     REPLICATION 109:
     WARNING:  THE LATENT VARIABLE COVARIANCE MATRIX (PSI) IS NOT POSITIVE
     DEFINITE.  THIS COULD INDICATE A NEGATIVE VARIANCE/RESIDUAL VARIANCE FOR A
     LATENT VARIABLE, A CORRELATION GREATER OR EQUAL TO ONE BETWEEN TWO LATENT
     VARIABLES, OR A LINEAR DEPENDENCY AMONG MORE THAN TWO LATENT VARIABLES.
     CHECK THE TECH4 OUTPUT FOR MORE INFORMATION.
     PROBLEM INVOLVING VARIABLE RMIPIP8.


     REPLICATION 111:

     NO CONVERGENCE.  NUMBER OF ITERATIONS EXCEEDED.

     REPLICATION 112:
     WARNING:  THE LATENT VARIABLE COVARIANCE MATRIX (PSI) IS NOT POSITIVE
     DEFINITE.  THIS COULD INDICATE A NEGATIVE VARIANCE/RESIDUAL VARIANCE FOR A
     LATENT VARIABLE, A CORRELATION GREATER OR EQUAL TO ONE BETWEEN TWO LATENT
     VARIABLES, OR A LINEAR DEPENDENCY AMONG MORE THAN TWO LATENT VARIABLES.
     CHECK THE TECH4 OUTPUT FOR MORE INFORMATION.
     PROBLEM INVOLVING VARIABLE RMIPIP18.


     REPLICATION 113:

     NO CONVERGENCE.  NUMBER OF ITERATIONS EXCEEDED.

     REPLICATION 114:
     WARNING:  THE LATENT VARIABLE COVARIANCE MATRIX (PSI) IS NOT POSITIVE
     DEFINITE.  THIS COULD INDICATE A NEGATIVE VARIANCE/RESIDUAL VARIANCE FOR A
     LATENT VARIABLE, A CORRELATION GREATER OR EQUAL TO ONE BETWEEN TWO LATENT
     VARIABLES, OR A LINEAR DEPENDENCY AMONG MORE THAN TWO LATENT VARIABLES.
     CHECK THE TECH4 OUTPUT FOR MORE INFORMATION.
     PROBLEM INVOLVING VARIABLE RMIPIP19.


     REPLICATION 115:
     WARNING:  THE LATENT VARIABLE COVARIANCE MATRIX (PSI) IS NOT POSITIVE
     DEFINITE.  THIS COULD INDICATE A NEGATIVE VARIANCE/RESIDUAL VARIANCE FOR A
     LATENT VARIABLE, A CORRELATION GREATER OR EQUAL TO ONE BETWEEN TWO LATENT
     VARIABLES, OR A LINEAR DEPENDENCY AMONG MORE THAN TWO LATENT VARIABLES.
     CHECK THE TECH4 OUTPUT FOR MORE INFORMATION.
     PROBLEM INVOLVING VARIABLE RMIPIP8.


     REPLICATION 116:
     WARNING:  THE LATENT VARIABLE COVARIANCE MATRIX (PSI) IS NOT POSITIVE
     DEFINITE.  THIS COULD INDICATE A NEGATIVE VARIANCE/RESIDUAL VARIANCE FOR A
     LATENT VARIABLE, A CORRELATION GREATER OR EQUAL TO ONE BETWEEN TWO LATENT
     VARIABLES, OR A LINEAR DEPENDENCY AMONG MORE THAN TWO LATENT VARIABLES.
     CHECK THE TECH4 OUTPUT FOR MORE INFORMATION.
     PROBLEM INVOLVING VARIABLE RMIPIP10.


     REPLICATION 117:
     WARNING:  THE LATENT VARIABLE COVARIANCE MATRIX (PSI) IS NOT POSITIVE
     DEFINITE.  THIS COULD INDICATE A NEGATIVE VARIANCE/RESIDUAL VARIANCE FOR A
     LATENT VARIABLE, A CORRELATION GREATER OR EQUAL TO ONE BETWEEN TWO LATENT
     VARIABLES, OR A LINEAR DEPENDENCY AMONG MORE THAN TWO LATENT VARIABLES.
     CHECK THE TECH4 OUTPUT FOR MORE INFORMATION.
     PROBLEM INVOLVING VARIABLE RMIPIP16.


     REPLICATION 119:
     WARNING:  THE LATENT VARIABLE COVARIANCE MATRIX (PSI) IS NOT POSITIVE
     DEFINITE.  THIS COULD INDICATE A NEGATIVE VARIANCE/RESIDUAL VARIANCE FOR A
     LATENT VARIABLE, A CORRELATION GREATER OR EQUAL TO ONE BETWEEN TWO LATENT
     VARIABLES, OR A LINEAR DEPENDENCY AMONG MORE THAN TWO LATENT VARIABLES.
     CHECK THE TECH4 OUTPUT FOR MORE INFORMATION.
     PROBLEM INVOLVING VARIABLE RMIPIP16.


     REPLICATION 120:

     NO CONVERGENCE.  NUMBER OF ITERATIONS EXCEEDED.

     REPLICATION 121:

     NO CONVERGENCE.  NUMBER OF ITERATIONS EXCEEDED.

     REPLICATION 122:

     NO CONVERGENCE.  NUMBER OF ITERATIONS EXCEEDED.

     REPLICATION 123:
     WARNING:  THE LATENT VARIABLE COVARIANCE MATRIX (PSI) IS NOT POSITIVE
     DEFINITE.  THIS COULD INDICATE A NEGATIVE VARIANCE/RESIDUAL VARIANCE FOR A
     LATENT VARIABLE, A CORRELATION GREATER OR EQUAL TO ONE BETWEEN TWO LATENT
     VARIABLES, OR A LINEAR DEPENDENCY AMONG MORE THAN TWO LATENT VARIABLES.
     CHECK THE TECH4 OUTPUT FOR MORE INFORMATION.
     PROBLEM INVOLVING VARIABLE RMIPIP10.


     REPLICATION 124:

     NO CONVERGENCE.  NUMBER OF ITERATIONS EXCEEDED.

     REPLICATION 125:
     WARNING:  THE LATENT VARIABLE COVARIANCE MATRIX (PSI) IS NOT POSITIVE
     DEFINITE.  THIS COULD INDICATE A NEGATIVE VARIANCE/RESIDUAL VARIANCE FOR A
     LATENT VARIABLE, A CORRELATION GREATER OR EQUAL TO ONE BETWEEN TWO LATENT
     VARIABLES, OR A LINEAR DEPENDENCY AMONG MORE THAN TWO LATENT VARIABLES.
     CHECK THE TECH4 OUTPUT FOR MORE INFORMATION.
     PROBLEM INVOLVING VARIABLE RMIPIP19.


     REPLICATION 126:
     WARNING:  THE LATENT VARIABLE COVARIANCE MATRIX (PSI) IS NOT POSITIVE
     DEFINITE.  THIS COULD INDICATE A NEGATIVE VARIANCE/RESIDUAL VARIANCE FOR A
     LATENT VARIABLE, A CORRELATION GREATER OR EQUAL TO ONE BETWEEN TWO LATENT
     VARIABLES, OR A LINEAR DEPENDENCY AMONG MORE THAN TWO LATENT VARIABLES.
     CHECK THE TECH4 OUTPUT FOR MORE INFORMATION.
     PROBLEM INVOLVING VARIABLE RMIPIP8.


     REPLICATION 127:

     NO CONVERGENCE.  NUMBER OF ITERATIONS EXCEEDED.

     REPLICATION 128:

     NO CONVERGENCE.  NUMBER OF ITERATIONS EXCEEDED.

     REPLICATION 129:

     NO CONVERGENCE.  NUMBER OF ITERATIONS EXCEEDED.

     REPLICATION 131:
     WARNING:  THE LATENT VARIABLE COVARIANCE MATRIX (PSI) IS NOT POSITIVE
     DEFINITE.  THIS COULD INDICATE A NEGATIVE VARIANCE/RESIDUAL VARIANCE FOR A
     LATENT VARIABLE, A CORRELATION GREATER OR EQUAL TO ONE BETWEEN TWO LATENT
     VARIABLES, OR A LINEAR DEPENDENCY AMONG MORE THAN TWO LATENT VARIABLES.
     CHECK THE TECH4 OUTPUT FOR MORE INFORMATION.
     PROBLEM INVOLVING VARIABLE RMIPIP8.


     REPLICATION 133:
     WARNING:  THE LATENT VARIABLE COVARIANCE MATRIX (PSI) IS NOT POSITIVE
     DEFINITE.  THIS COULD INDICATE A NEGATIVE VARIANCE/RESIDUAL VARIANCE FOR A
     LATENT VARIABLE, A CORRELATION GREATER OR EQUAL TO ONE BETWEEN TWO LATENT
     VARIABLES, OR A LINEAR DEPENDENCY AMONG MORE THAN TWO LATENT VARIABLES.
     CHECK THE TECH4 OUTPUT FOR MORE INFORMATION.
     PROBLEM INVOLVING VARIABLE RMIPIP6.


     REPLICATION 134:
     WARNING:  THE LATENT VARIABLE COVARIANCE MATRIX (PSI) IS NOT POSITIVE
     DEFINITE.  THIS COULD INDICATE A NEGATIVE VARIANCE/RESIDUAL VARIANCE FOR A
     LATENT VARIABLE, A CORRELATION GREATER OR EQUAL TO ONE BETWEEN TWO LATENT
     VARIABLES, OR A LINEAR DEPENDENCY AMONG MORE THAN TWO LATENT VARIABLES.
     CHECK THE TECH4 OUTPUT FOR MORE INFORMATION.
     PROBLEM INVOLVING VARIABLE RMIPIP16.


     REPLICATION 135:

     NO CONVERGENCE.  NUMBER OF ITERATIONS EXCEEDED.

     REPLICATION 136:
     WARNING:  THE LATENT VARIABLE COVARIANCE MATRIX (PSI) IS NOT POSITIVE
     DEFINITE.  THIS COULD INDICATE A NEGATIVE VARIANCE/RESIDUAL VARIANCE FOR A
     LATENT VARIABLE, A CORRELATION GREATER OR EQUAL TO ONE BETWEEN TWO LATENT
     VARIABLES, OR A LINEAR DEPENDENCY AMONG MORE THAN TWO LATENT VARIABLES.
     CHECK THE TECH4 OUTPUT FOR MORE INFORMATION.
     PROBLEM INVOLVING VARIABLE RMIPIP8.


     REPLICATION 137:
     WARNING:  THE LATENT VARIABLE COVARIANCE MATRIX (PSI) IS NOT POSITIVE
     DEFINITE.  THIS COULD INDICATE A NEGATIVE VARIANCE/RESIDUAL VARIANCE FOR A
     LATENT VARIABLE, A CORRELATION GREATER OR EQUAL TO ONE BETWEEN TWO LATENT
     VARIABLES, OR A LINEAR DEPENDENCY AMONG MORE THAN TWO LATENT VARIABLES.
     CHECK THE TECH4 OUTPUT FOR MORE INFORMATION.
     PROBLEM INVOLVING VARIABLE RMIPIP9.


     REPLICATION 139:

     NO CONVERGENCE.  NUMBER OF ITERATIONS EXCEEDED.

     REPLICATION 140:
     WARNING:  THE LATENT VARIABLE COVARIANCE MATRIX (PSI) IS NOT POSITIVE
     DEFINITE.  THIS COULD INDICATE A NEGATIVE VARIANCE/RESIDUAL VARIANCE FOR A
     LATENT VARIABLE, A CORRELATION GREATER OR EQUAL TO ONE BETWEEN TWO LATENT
     VARIABLES, OR A LINEAR DEPENDENCY AMONG MORE THAN TWO LATENT VARIABLES.
     CHECK THE TECH4 OUTPUT FOR MORE INFORMATION.
     PROBLEM INVOLVING VARIABLE RMIPIP9.


     REPLICATION 141:
     WARNING:  THE LATENT VARIABLE COVARIANCE MATRIX (PSI) IS NOT POSITIVE
     DEFINITE.  THIS COULD INDICATE A NEGATIVE VARIANCE/RESIDUAL VARIANCE FOR A
     LATENT VARIABLE, A CORRELATION GREATER OR EQUAL TO ONE BETWEEN TWO LATENT
     VARIABLES, OR A LINEAR DEPENDENCY AMONG MORE THAN TWO LATENT VARIABLES.
     CHECK THE TECH4 OUTPUT FOR MORE INFORMATION.
     PROBLEM INVOLVING VARIABLE RMIPIP8.


     REPLICATION 142:

     NO CONVERGENCE.  NUMBER OF ITERATIONS EXCEEDED.

     REPLICATION 143:

     NO CONVERGENCE.  NUMBER OF ITERATIONS EXCEEDED.

     REPLICATION 144:
     WARNING:  THE LATENT VARIABLE COVARIANCE MATRIX (PSI) IS NOT POSITIVE
     DEFINITE.  THIS COULD INDICATE A NEGATIVE VARIANCE/RESIDUAL VARIANCE FOR A
     LATENT VARIABLE, A CORRELATION GREATER OR EQUAL TO ONE BETWEEN TWO LATENT
     VARIABLES, OR A LINEAR DEPENDENCY AMONG MORE THAN TWO LATENT VARIABLES.
     CHECK THE TECH4 OUTPUT FOR MORE INFORMATION.
     PROBLEM INVOLVING VARIABLE RMIPIP19.


     REPLICATION 145:

     NO CONVERGENCE.  NUMBER OF ITERATIONS EXCEEDED.

     REPLICATION 146:
     WARNING:  THE LATENT VARIABLE COVARIANCE MATRIX (PSI) IS NOT POSITIVE
     DEFINITE.  THIS COULD INDICATE A NEGATIVE VARIANCE/RESIDUAL VARIANCE FOR A
     LATENT VARIABLE, A CORRELATION GREATER OR EQUAL TO ONE BETWEEN TWO LATENT
     VARIABLES, OR A LINEAR DEPENDENCY AMONG MORE THAN TWO LATENT VARIABLES.
     CHECK THE TECH4 OUTPUT FOR MORE INFORMATION.
     PROBLEM INVOLVING VARIABLE RMIPIP6.


     REPLICATION 147:
     WARNING:  THE LATENT VARIABLE COVARIANCE MATRIX (PSI) IS NOT POSITIVE
     DEFINITE.  THIS COULD INDICATE A NEGATIVE VARIANCE/RESIDUAL VARIANCE FOR A
     LATENT VARIABLE, A CORRELATION GREATER OR EQUAL TO ONE BETWEEN TWO LATENT
     VARIABLES, OR A LINEAR DEPENDENCY AMONG MORE THAN TWO LATENT VARIABLES.
     CHECK THE TECH4 OUTPUT FOR MORE INFORMATION.
     PROBLEM INVOLVING VARIABLE RMIPIP18.


     REPLICATION 148:
     WARNING:  THE LATENT VARIABLE COVARIANCE MATRIX (PSI) IS NOT POSITIVE
     DEFINITE.  THIS COULD INDICATE A NEGATIVE VARIANCE/RESIDUAL VARIANCE FOR A
     LATENT VARIABLE, A CORRELATION GREATER OR EQUAL TO ONE BETWEEN TWO LATENT
     VARIABLES, OR A LINEAR DEPENDENCY AMONG MORE THAN TWO LATENT VARIABLES.
     CHECK THE TECH4 OUTPUT FOR MORE INFORMATION.
     PROBLEM INVOLVING VARIABLE RMIPIP18.


     REPLICATION 149:
     WARNING:  THE LATENT VARIABLE COVARIANCE MATRIX (PSI) IS NOT POSITIVE
     DEFINITE.  THIS COULD INDICATE A NEGATIVE VARIANCE/RESIDUAL VARIANCE FOR A
     LATENT VARIABLE, A CORRELATION GREATER OR EQUAL TO ONE BETWEEN TWO LATENT
     VARIABLES, OR A LINEAR DEPENDENCY AMONG MORE THAN TWO LATENT VARIABLES.
     CHECK THE TECH4 OUTPUT FOR MORE INFORMATION.
     PROBLEM INVOLVING VARIABLE RMIPIP7.


     REPLICATION 150:
     WARNING:  THE LATENT VARIABLE COVARIANCE MATRIX (PSI) IS NOT POSITIVE
     DEFINITE.  THIS COULD INDICATE A NEGATIVE VARIANCE/RESIDUAL VARIANCE FOR A
     LATENT VARIABLE, A CORRELATION GREATER OR EQUAL TO ONE BETWEEN TWO LATENT
     VARIABLES, OR A LINEAR DEPENDENCY AMONG MORE THAN TWO LATENT VARIABLES.
     CHECK THE TECH4 OUTPUT FOR MORE INFORMATION.
     PROBLEM INVOLVING VARIABLE RMIPIP6.


     REPLICATION 151:
     WARNING:  THE LATENT VARIABLE COVARIANCE MATRIX (PSI) IS NOT POSITIVE
     DEFINITE.  THIS COULD INDICATE A NEGATIVE VARIANCE/RESIDUAL VARIANCE FOR A
     LATENT VARIABLE, A CORRELATION GREATER OR EQUAL TO ONE BETWEEN TWO LATENT
     VARIABLES, OR A LINEAR DEPENDENCY AMONG MORE THAN TWO LATENT VARIABLES.
     CHECK THE TECH4 OUTPUT FOR MORE INFORMATION.
     PROBLEM INVOLVING VARIABLE RMIPIP20.


     REPLICATION 152:
     WARNING:  THE LATENT VARIABLE COVARIANCE MATRIX (PSI) IS NOT POSITIVE
     DEFINITE.  THIS COULD INDICATE A NEGATIVE VARIANCE/RESIDUAL VARIANCE FOR A
     LATENT VARIABLE, A CORRELATION GREATER OR EQUAL TO ONE BETWEEN TWO LATENT
     VARIABLES, OR A LINEAR DEPENDENCY AMONG MORE THAN TWO LATENT VARIABLES.
     CHECK THE TECH4 OUTPUT FOR MORE INFORMATION.
     PROBLEM INVOLVING VARIABLE RMIPIP16.


     REPLICATION 153:

     NO CONVERGENCE.  NUMBER OF ITERATIONS EXCEEDED.

     REPLICATION 154:

     NO CONVERGENCE.  NUMBER OF ITERATIONS EXCEEDED.

     REPLICATION 155:
     WARNING:  THE LATENT VARIABLE COVARIANCE MATRIX (PSI) IS NOT POSITIVE
     DEFINITE.  THIS COULD INDICATE A NEGATIVE VARIANCE/RESIDUAL VARIANCE FOR A
     LATENT VARIABLE, A CORRELATION GREATER OR EQUAL TO ONE BETWEEN TWO LATENT
     VARIABLES, OR A LINEAR DEPENDENCY AMONG MORE THAN TWO LATENT VARIABLES.
     CHECK THE TECH4 OUTPUT FOR MORE INFORMATION.
     PROBLEM INVOLVING VARIABLE RMIPIP19.


     REPLICATION 156:

     NO CONVERGENCE.  NUMBER OF ITERATIONS EXCEEDED.

     REPLICATION 157:

     NO CONVERGENCE.  NUMBER OF ITERATIONS EXCEEDED.

     REPLICATION 158:
     WARNING:  THE LATENT VARIABLE COVARIANCE MATRIX (PSI) IS NOT POSITIVE
     DEFINITE.  THIS COULD INDICATE A NEGATIVE VARIANCE/RESIDUAL VARIANCE FOR A
     LATENT VARIABLE, A CORRELATION GREATER OR EQUAL TO ONE BETWEEN TWO LATENT
     VARIABLES, OR A LINEAR DEPENDENCY AMONG MORE THAN TWO LATENT VARIABLES.
     CHECK THE TECH4 OUTPUT FOR MORE INFORMATION.
     PROBLEM INVOLVING VARIABLE RMIPIP6.


     REPLICATION 159:
     WARNING:  THE LATENT VARIABLE COVARIANCE MATRIX (PSI) IS NOT POSITIVE
     DEFINITE.  THIS COULD INDICATE A NEGATIVE VARIANCE/RESIDUAL VARIANCE FOR A
     LATENT VARIABLE, A CORRELATION GREATER OR EQUAL TO ONE BETWEEN TWO LATENT
     VARIABLES, OR A LINEAR DEPENDENCY AMONG MORE THAN TWO LATENT VARIABLES.
     CHECK THE TECH4 OUTPUT FOR MORE INFORMATION.
     PROBLEM INVOLVING VARIABLE RMIPIP7.


     REPLICATION 160:

     NO CONVERGENCE.  NUMBER OF ITERATIONS EXCEEDED.

     REPLICATION 161:
     WARNING:  THE LATENT VARIABLE COVARIANCE MATRIX (PSI) IS NOT POSITIVE
     DEFINITE.  THIS COULD INDICATE A NEGATIVE VARIANCE/RESIDUAL VARIANCE FOR A
     LATENT VARIABLE, A CORRELATION GREATER OR EQUAL TO ONE BETWEEN TWO LATENT
     VARIABLES, OR A LINEAR DEPENDENCY AMONG MORE THAN TWO LATENT VARIABLES.
     CHECK THE TECH4 OUTPUT FOR MORE INFORMATION.
     PROBLEM INVOLVING VARIABLE RMIPIP9.


     REPLICATION 162:

     NO CONVERGENCE.  NUMBER OF ITERATIONS EXCEEDED.

     REPLICATION 163:

     NO CONVERGENCE.  NUMBER OF ITERATIONS EXCEEDED.

     REPLICATION 164:
     WARNING:  THE LATENT VARIABLE COVARIANCE MATRIX (PSI) IS NOT POSITIVE
     DEFINITE.  THIS COULD INDICATE A NEGATIVE VARIANCE/RESIDUAL VARIANCE FOR A
     LATENT VARIABLE, A CORRELATION GREATER OR EQUAL TO ONE BETWEEN TWO LATENT
     VARIABLES, OR A LINEAR DEPENDENCY AMONG MORE THAN TWO LATENT VARIABLES.
     CHECK THE TECH4 OUTPUT FOR MORE INFORMATION.
     PROBLEM INVOLVING VARIABLE RMIPIP17.


     REPLICATION 165:
     WARNING:  THE LATENT VARIABLE COVARIANCE MATRIX (PSI) IS NOT POSITIVE
     DEFINITE.  THIS COULD INDICATE A NEGATIVE VARIANCE/RESIDUAL VARIANCE FOR A
     LATENT VARIABLE, A CORRELATION GREATER OR EQUAL TO ONE BETWEEN TWO LATENT
     VARIABLES, OR A LINEAR DEPENDENCY AMONG MORE THAN TWO LATENT VARIABLES.
     CHECK THE TECH4 OUTPUT FOR MORE INFORMATION.
     PROBLEM INVOLVING VARIABLE RMIPIP16.


     REPLICATION 166:
     WARNING:  THE LATENT VARIABLE COVARIANCE MATRIX (PSI) IS NOT POSITIVE
     DEFINITE.  THIS COULD INDICATE A NEGATIVE VARIANCE/RESIDUAL VARIANCE FOR A
     LATENT VARIABLE, A CORRELATION GREATER OR EQUAL TO ONE BETWEEN TWO LATENT
     VARIABLES, OR A LINEAR DEPENDENCY AMONG MORE THAN TWO LATENT VARIABLES.
     CHECK THE TECH4 OUTPUT FOR MORE INFORMATION.
     PROBLEM INVOLVING VARIABLE RMIPIP17.


     REPLICATION 167:

     NO CONVERGENCE.  NUMBER OF ITERATIONS EXCEEDED.

     REPLICATION 168:
     WARNING:  THE LATENT VARIABLE COVARIANCE MATRIX (PSI) IS NOT POSITIVE
     DEFINITE.  THIS COULD INDICATE A NEGATIVE VARIANCE/RESIDUAL VARIANCE FOR A
     LATENT VARIABLE, A CORRELATION GREATER OR EQUAL TO ONE BETWEEN TWO LATENT
     VARIABLES, OR A LINEAR DEPENDENCY AMONG MORE THAN TWO LATENT VARIABLES.
     CHECK THE TECH4 OUTPUT FOR MORE INFORMATION.
     PROBLEM INVOLVING VARIABLE RMIPIP6.


     REPLICATION 171:
     WARNING:  THE LATENT VARIABLE COVARIANCE MATRIX (PSI) IS NOT POSITIVE
     DEFINITE.  THIS COULD INDICATE A NEGATIVE VARIANCE/RESIDUAL VARIANCE FOR A
     LATENT VARIABLE, A CORRELATION GREATER OR EQUAL TO ONE BETWEEN TWO LATENT
     VARIABLES, OR A LINEAR DEPENDENCY AMONG MORE THAN TWO LATENT VARIABLES.
     CHECK THE TECH4 OUTPUT FOR MORE INFORMATION.
     PROBLEM INVOLVING VARIABLE RMIPIP7.


     REPLICATION 173:
     WARNING:  THE LATENT VARIABLE COVARIANCE MATRIX (PSI) IS NOT POSITIVE
     DEFINITE.  THIS COULD INDICATE A NEGATIVE VARIANCE/RESIDUAL VARIANCE FOR A
     LATENT VARIABLE, A CORRELATION GREATER OR EQUAL TO ONE BETWEEN TWO LATENT
     VARIABLES, OR A LINEAR DEPENDENCY AMONG MORE THAN TWO LATENT VARIABLES.
     CHECK THE TECH4 OUTPUT FOR MORE INFORMATION.
     PROBLEM INVOLVING VARIABLE RMIPIP10.


     REPLICATION 174:

     NO CONVERGENCE.  NUMBER OF ITERATIONS EXCEEDED.

     REPLICATION 177:

     NO CONVERGENCE.  NUMBER OF ITERATIONS EXCEEDED.

     REPLICATION 178:
     WARNING:  THE LATENT VARIABLE COVARIANCE MATRIX (PSI) IS NOT POSITIVE
     DEFINITE.  THIS COULD INDICATE A NEGATIVE VARIANCE/RESIDUAL VARIANCE FOR A
     LATENT VARIABLE, A CORRELATION GREATER OR EQUAL TO ONE BETWEEN TWO LATENT
     VARIABLES, OR A LINEAR DEPENDENCY AMONG MORE THAN TWO LATENT VARIABLES.
     CHECK THE TECH4 OUTPUT FOR MORE INFORMATION.
     PROBLEM INVOLVING VARIABLE RMIPIP18.


     REPLICATION 179:

     NO CONVERGENCE.  NUMBER OF ITERATIONS EXCEEDED.

     REPLICATION 180:

     NO CONVERGENCE.  NUMBER OF ITERATIONS EXCEEDED.

     REPLICATION 181:

     NO CONVERGENCE.  NUMBER OF ITERATIONS EXCEEDED.

     REPLICATION 183:
     WARNING:  THE LATENT VARIABLE COVARIANCE MATRIX (PSI) IS NOT POSITIVE
     DEFINITE.  THIS COULD INDICATE A NEGATIVE VARIANCE/RESIDUAL VARIANCE FOR A
     LATENT VARIABLE, A CORRELATION GREATER OR EQUAL TO ONE BETWEEN TWO LATENT
     VARIABLES, OR A LINEAR DEPENDENCY AMONG MORE THAN TWO LATENT VARIABLES.
     CHECK THE TECH4 OUTPUT FOR MORE INFORMATION.
     PROBLEM INVOLVING VARIABLE RMIPIP7.


     REPLICATION 185:

     NO CONVERGENCE.  NUMBER OF ITERATIONS EXCEEDED.

     REPLICATION 186:
     WARNING:  THE LATENT VARIABLE COVARIANCE MATRIX (PSI) IS NOT POSITIVE
     DEFINITE.  THIS COULD INDICATE A NEGATIVE VARIANCE/RESIDUAL VARIANCE FOR A
     LATENT VARIABLE, A CORRELATION GREATER OR EQUAL TO ONE BETWEEN TWO LATENT
     VARIABLES, OR A LINEAR DEPENDENCY AMONG MORE THAN TWO LATENT VARIABLES.
     CHECK THE TECH4 OUTPUT FOR MORE INFORMATION.
     PROBLEM INVOLVING VARIABLE RMIPIP7.


     REPLICATION 187:
     WARNING:  THE LATENT VARIABLE COVARIANCE MATRIX (PSI) IS NOT POSITIVE
     DEFINITE.  THIS COULD INDICATE A NEGATIVE VARIANCE/RESIDUAL VARIANCE FOR A
     LATENT VARIABLE, A CORRELATION GREATER OR EQUAL TO ONE BETWEEN TWO LATENT
     VARIABLES, OR A LINEAR DEPENDENCY AMONG MORE THAN TWO LATENT VARIABLES.
     CHECK THE TECH4 OUTPUT FOR MORE INFORMATION.
     PROBLEM INVOLVING VARIABLE RMIPIP7.


     REPLICATION 188:

     NO CONVERGENCE.  NUMBER OF ITERATIONS EXCEEDED.

     REPLICATION 189:

     NO CONVERGENCE.  NUMBER OF ITERATIONS EXCEEDED.

     REPLICATION 190:

     NO CONVERGENCE.  NUMBER OF ITERATIONS EXCEEDED.

     REPLICATION 191:

     NO CONVERGENCE.  NUMBER OF ITERATIONS EXCEEDED.

     REPLICATION 192:

     NO CONVERGENCE.  NUMBER OF ITERATIONS EXCEEDED.

     REPLICATION 193:

     NO CONVERGENCE.  NUMBER OF ITERATIONS EXCEEDED.

     REPLICATION 194:

     NO CONVERGENCE.  NUMBER OF ITERATIONS EXCEEDED.

     REPLICATION 195:
     WARNING:  THE LATENT VARIABLE COVARIANCE MATRIX (PSI) IS NOT POSITIVE
     DEFINITE.  THIS COULD INDICATE A NEGATIVE VARIANCE/RESIDUAL VARIANCE FOR A
     LATENT VARIABLE, A CORRELATION GREATER OR EQUAL TO ONE BETWEEN TWO LATENT
     VARIABLES, OR A LINEAR DEPENDENCY AMONG MORE THAN TWO LATENT VARIABLES.
     CHECK THE TECH4 OUTPUT FOR MORE INFORMATION.
     PROBLEM INVOLVING VARIABLE RMIPIP18.


     REPLICATION 196:

     NO CONVERGENCE.  NUMBER OF ITERATIONS EXCEEDED.

     REPLICATION 198:
     WARNING:  THE LATENT VARIABLE COVARIANCE MATRIX (PSI) IS NOT POSITIVE
     DEFINITE.  THIS COULD INDICATE A NEGATIVE VARIANCE/RESIDUAL VARIANCE FOR A
     LATENT VARIABLE, A CORRELATION GREATER OR EQUAL TO ONE BETWEEN TWO LATENT
     VARIABLES, OR A LINEAR DEPENDENCY AMONG MORE THAN TWO LATENT VARIABLES.
     CHECK THE TECH4 OUTPUT FOR MORE INFORMATION.
     PROBLEM INVOLVING VARIABLE RMIPIP17.


     REPLICATION 200:
     WARNING:  THE LATENT VARIABLE COVARIANCE MATRIX (PSI) IS NOT POSITIVE
     DEFINITE.  THIS COULD INDICATE A NEGATIVE VARIANCE/RESIDUAL VARIANCE FOR A
     LATENT VARIABLE, A CORRELATION GREATER OR EQUAL TO ONE BETWEEN TWO LATENT
     VARIABLES, OR A LINEAR DEPENDENCY AMONG MORE THAN TWO LATENT VARIABLES.
     CHECK THE TECH4 OUTPUT FOR MORE INFORMATION.
     PROBLEM INVOLVING VARIABLE RMIPIP7.


     REPLICATION 201:

     NO CONVERGENCE.  NUMBER OF ITERATIONS EXCEEDED.

     REPLICATION 203:
     WARNING:  THE LATENT VARIABLE COVARIANCE MATRIX (PSI) IS NOT POSITIVE
     DEFINITE.  THIS COULD INDICATE A NEGATIVE VARIANCE/RESIDUAL VARIANCE FOR A
     LATENT VARIABLE, A CORRELATION GREATER OR EQUAL TO ONE BETWEEN TWO LATENT
     VARIABLES, OR A LINEAR DEPENDENCY AMONG MORE THAN TWO LATENT VARIABLES.
     CHECK THE TECH4 OUTPUT FOR MORE INFORMATION.
     PROBLEM INVOLVING VARIABLE RMIPIP8.


     REPLICATION 204:
     WARNING:  THE LATENT VARIABLE COVARIANCE MATRIX (PSI) IS NOT POSITIVE
     DEFINITE.  THIS COULD INDICATE A NEGATIVE VARIANCE/RESIDUAL VARIANCE FOR A
     LATENT VARIABLE, A CORRELATION GREATER OR EQUAL TO ONE BETWEEN TWO LATENT
     VARIABLES, OR A LINEAR DEPENDENCY AMONG MORE THAN TWO LATENT VARIABLES.
     CHECK THE TECH4 OUTPUT FOR MORE INFORMATION.
     PROBLEM INVOLVING VARIABLE RMIPIP18.


     REPLICATION 206:
     WARNING:  THE LATENT VARIABLE COVARIANCE MATRIX (PSI) IS NOT POSITIVE
     DEFINITE.  THIS COULD INDICATE A NEGATIVE VARIANCE/RESIDUAL VARIANCE FOR A
     LATENT VARIABLE, A CORRELATION GREATER OR EQUAL TO ONE BETWEEN TWO LATENT
     VARIABLES, OR A LINEAR DEPENDENCY AMONG MORE THAN TWO LATENT VARIABLES.
     CHECK THE TECH4 OUTPUT FOR MORE INFORMATION.
     PROBLEM INVOLVING VARIABLE RMIPIP12.


     REPLICATION 208:
     WARNING:  THE LATENT VARIABLE COVARIANCE MATRIX (PSI) IS NOT POSITIVE
     DEFINITE.  THIS COULD INDICATE A NEGATIVE VARIANCE/RESIDUAL VARIANCE FOR A
     LATENT VARIABLE, A CORRELATION GREATER OR EQUAL TO ONE BETWEEN TWO LATENT
     VARIABLES, OR A LINEAR DEPENDENCY AMONG MORE THAN TWO LATENT VARIABLES.
     CHECK THE TECH4 OUTPUT FOR MORE INFORMATION.
     PROBLEM INVOLVING VARIABLE RMIPIP16.


     REPLICATION 209:

     NO CONVERGENCE.  NUMBER OF ITERATIONS EXCEEDED.

     REPLICATION 210:

     NO CONVERGENCE.  NUMBER OF ITERATIONS EXCEEDED.

     REPLICATION 211:

     NO CONVERGENCE.  NUMBER OF ITERATIONS EXCEEDED.

     REPLICATION 213:

     NO CONVERGENCE.  NUMBER OF ITERATIONS EXCEEDED.

     REPLICATION 214:

     NO CONVERGENCE.  NUMBER OF ITERATIONS EXCEEDED.

     REPLICATION 215:
     WARNING:  THE LATENT VARIABLE COVARIANCE MATRIX (PSI) IS NOT POSITIVE
     DEFINITE.  THIS COULD INDICATE A NEGATIVE VARIANCE/RESIDUAL VARIANCE FOR A
     LATENT VARIABLE, A CORRELATION GREATER OR EQUAL TO ONE BETWEEN TWO LATENT
     VARIABLES, OR A LINEAR DEPENDENCY AMONG MORE THAN TWO LATENT VARIABLES.
     CHECK THE TECH4 OUTPUT FOR MORE INFORMATION.
     PROBLEM INVOLVING VARIABLE RMIPIP6.


     REPLICATION 216:
     WARNING:  THE LATENT VARIABLE COVARIANCE MATRIX (PSI) IS NOT POSITIVE
     DEFINITE.  THIS COULD INDICATE A NEGATIVE VARIANCE/RESIDUAL VARIANCE FOR A
     LATENT VARIABLE, A CORRELATION GREATER OR EQUAL TO ONE BETWEEN TWO LATENT
     VARIABLES, OR A LINEAR DEPENDENCY AMONG MORE THAN TWO LATENT VARIABLES.
     CHECK THE TECH4 OUTPUT FOR MORE INFORMATION.
     PROBLEM INVOLVING VARIABLE RMIPIP7.


     REPLICATION 217:
     WARNING:  THE LATENT VARIABLE COVARIANCE MATRIX (PSI) IS NOT POSITIVE
     DEFINITE.  THIS COULD INDICATE A NEGATIVE VARIANCE/RESIDUAL VARIANCE FOR A
     LATENT VARIABLE, A CORRELATION GREATER OR EQUAL TO ONE BETWEEN TWO LATENT
     VARIABLES, OR A LINEAR DEPENDENCY AMONG MORE THAN TWO LATENT VARIABLES.
     CHECK THE TECH4 OUTPUT FOR MORE INFORMATION.
     PROBLEM INVOLVING VARIABLE RMIPIP7.


     REPLICATION 218:

     THE STANDARD ERRORS OF THE MODEL PARAMETER ESTIMATES COULD NOT BE
     COMPUTED.  THE MODEL MAY NOT BE IDENTIFIED.  CHECK YOUR MODEL.
     PROBLEM INVOLVING THE FOLLOWING PARAMETER:
     Parameter 104, RMIPIP20

     THE CONDITION NUMBER IS       0.838D-10.

     REPLICATION 219:

     NO CONVERGENCE.  NUMBER OF ITERATIONS EXCEEDED.

     REPLICATION 220:
     WARNING:  THE LATENT VARIABLE COVARIANCE MATRIX (PSI) IS NOT POSITIVE
     DEFINITE.  THIS COULD INDICATE A NEGATIVE VARIANCE/RESIDUAL VARIANCE FOR A
     LATENT VARIABLE, A CORRELATION GREATER OR EQUAL TO ONE BETWEEN TWO LATENT
     VARIABLES, OR A LINEAR DEPENDENCY AMONG MORE THAN TWO LATENT VARIABLES.
     CHECK THE TECH4 OUTPUT FOR MORE INFORMATION.
     PROBLEM INVOLVING VARIABLE RMIPIP10.


     REPLICATION 221:
     WARNING:  THE LATENT VARIABLE COVARIANCE MATRIX (PSI) IS NOT POSITIVE
     DEFINITE.  THIS COULD INDICATE A NEGATIVE VARIANCE/RESIDUAL VARIANCE FOR A
     LATENT VARIABLE, A CORRELATION GREATER OR EQUAL TO ONE BETWEEN TWO LATENT
     VARIABLES, OR A LINEAR DEPENDENCY AMONG MORE THAN TWO LATENT VARIABLES.
     CHECK THE TECH4 OUTPUT FOR MORE INFORMATION.
     PROBLEM INVOLVING VARIABLE RMIPIP19.


     REPLICATION 222:
     WARNING:  THE LATENT VARIABLE COVARIANCE MATRIX (PSI) IS NOT POSITIVE
     DEFINITE.  THIS COULD INDICATE A NEGATIVE VARIANCE/RESIDUAL VARIANCE FOR A
     LATENT VARIABLE, A CORRELATION GREATER OR EQUAL TO ONE BETWEEN TWO LATENT
     VARIABLES, OR A LINEAR DEPENDENCY AMONG MORE THAN TWO LATENT VARIABLES.
     CHECK THE TECH4 OUTPUT FOR MORE INFORMATION.
     PROBLEM INVOLVING VARIABLE RMIPIP8.


     REPLICATION 223:
     WARNING:  THE LATENT VARIABLE COVARIANCE MATRIX (PSI) IS NOT POSITIVE
     DEFINITE.  THIS COULD INDICATE A NEGATIVE VARIANCE/RESIDUAL VARIANCE FOR A
     LATENT VARIABLE, A CORRELATION GREATER OR EQUAL TO ONE BETWEEN TWO LATENT
     VARIABLES, OR A LINEAR DEPENDENCY AMONG MORE THAN TWO LATENT VARIABLES.
     CHECK THE TECH4 OUTPUT FOR MORE INFORMATION.
     PROBLEM INVOLVING VARIABLE RMIPIP16.


     REPLICATION 224:
     WARNING:  THE LATENT VARIABLE COVARIANCE MATRIX (PSI) IS NOT POSITIVE
     DEFINITE.  THIS COULD INDICATE A NEGATIVE VARIANCE/RESIDUAL VARIANCE FOR A
     LATENT VARIABLE, A CORRELATION GREATER OR EQUAL TO ONE BETWEEN TWO LATENT
     VARIABLES, OR A LINEAR DEPENDENCY AMONG MORE THAN TWO LATENT VARIABLES.
     CHECK THE TECH4 OUTPUT FOR MORE INFORMATION.
     PROBLEM INVOLVING VARIABLE RMIPIP20.


     REPLICATION 225:
     WARNING:  THE LATENT VARIABLE COVARIANCE MATRIX (PSI) IS NOT POSITIVE
     DEFINITE.  THIS COULD INDICATE A NEGATIVE VARIANCE/RESIDUAL VARIANCE FOR A
     LATENT VARIABLE, A CORRELATION GREATER OR EQUAL TO ONE BETWEEN TWO LATENT
     VARIABLES, OR A LINEAR DEPENDENCY AMONG MORE THAN TWO LATENT VARIABLES.
     CHECK THE TECH4 OUTPUT FOR MORE INFORMATION.
     PROBLEM INVOLVING VARIABLE RMIPIP6.


     REPLICATION 226:
     WARNING:  THE LATENT VARIABLE COVARIANCE MATRIX (PSI) IS NOT POSITIVE
     DEFINITE.  THIS COULD INDICATE A NEGATIVE VARIANCE/RESIDUAL VARIANCE FOR A
     LATENT VARIABLE, A CORRELATION GREATER OR EQUAL TO ONE BETWEEN TWO LATENT
     VARIABLES, OR A LINEAR DEPENDENCY AMONG MORE THAN TWO LATENT VARIABLES.
     CHECK THE TECH4 OUTPUT FOR MORE INFORMATION.
     PROBLEM INVOLVING VARIABLE RMIPIP19.


     REPLICATION 227:

     NO CONVERGENCE.  NUMBER OF ITERATIONS EXCEEDED.

     REPLICATION 228:

     NO CONVERGENCE.  NUMBER OF ITERATIONS EXCEEDED.

     REPLICATION 229:
     WARNING:  THE LATENT VARIABLE COVARIANCE MATRIX (PSI) IS NOT POSITIVE
     DEFINITE.  THIS COULD INDICATE A NEGATIVE VARIANCE/RESIDUAL VARIANCE FOR A
     LATENT VARIABLE, A CORRELATION GREATER OR EQUAL TO ONE BETWEEN TWO LATENT
     VARIABLES, OR A LINEAR DEPENDENCY AMONG MORE THAN TWO LATENT VARIABLES.
     CHECK THE TECH4 OUTPUT FOR MORE INFORMATION.
     PROBLEM INVOLVING VARIABLE RMIPIP8.


     REPLICATION 230:
     WARNING:  THE LATENT VARIABLE COVARIANCE MATRIX (PSI) IS NOT POSITIVE
     DEFINITE.  THIS COULD INDICATE A NEGATIVE VARIANCE/RESIDUAL VARIANCE FOR A
     LATENT VARIABLE, A CORRELATION GREATER OR EQUAL TO ONE BETWEEN TWO LATENT
     VARIABLES, OR A LINEAR DEPENDENCY AMONG MORE THAN TWO LATENT VARIABLES.
     CHECK THE TECH4 OUTPUT FOR MORE INFORMATION.
     PROBLEM INVOLVING VARIABLE RMIPIP16.


     REPLICATION 234:

     NO CONVERGENCE.  NUMBER OF ITERATIONS EXCEEDED.

     REPLICATION 235:
     WARNING:  THE LATENT VARIABLE COVARIANCE MATRIX (PSI) IS NOT POSITIVE
     DEFINITE.  THIS COULD INDICATE A NEGATIVE VARIANCE/RESIDUAL VARIANCE FOR A
     LATENT VARIABLE, A CORRELATION GREATER OR EQUAL TO ONE BETWEEN TWO LATENT
     VARIABLES, OR A LINEAR DEPENDENCY AMONG MORE THAN TWO LATENT VARIABLES.
     CHECK THE TECH4 OUTPUT FOR MORE INFORMATION.
     PROBLEM INVOLVING VARIABLE RMIPIP18.


     REPLICATION 236:
     WARNING:  THE LATENT VARIABLE COVARIANCE MATRIX (PSI) IS NOT POSITIVE
     DEFINITE.  THIS COULD INDICATE A NEGATIVE VARIANCE/RESIDUAL VARIANCE FOR A
     LATENT VARIABLE, A CORRELATION GREATER OR EQUAL TO ONE BETWEEN TWO LATENT
     VARIABLES, OR A LINEAR DEPENDENCY AMONG MORE THAN TWO LATENT VARIABLES.
     CHECK THE TECH4 OUTPUT FOR MORE INFORMATION.
     PROBLEM INVOLVING VARIABLE RMIPIP16.


     REPLICATION 237:

     NO CONVERGENCE.  NUMBER OF ITERATIONS EXCEEDED.

     REPLICATION 238:
     WARNING:  THE LATENT VARIABLE COVARIANCE MATRIX (PSI) IS NOT POSITIVE
     DEFINITE.  THIS COULD INDICATE A NEGATIVE VARIANCE/RESIDUAL VARIANCE FOR A
     LATENT VARIABLE, A CORRELATION GREATER OR EQUAL TO ONE BETWEEN TWO LATENT
     VARIABLES, OR A LINEAR DEPENDENCY AMONG MORE THAN TWO LATENT VARIABLES.
     CHECK THE TECH4 OUTPUT FOR MORE INFORMATION.
     PROBLEM INVOLVING VARIABLE RMIPIP19.


     REPLICATION 239:

     NO CONVERGENCE.  NUMBER OF ITERATIONS EXCEEDED.

     REPLICATION 240:
     WARNING:  THE LATENT VARIABLE COVARIANCE MATRIX (PSI) IS NOT POSITIVE
     DEFINITE.  THIS COULD INDICATE A NEGATIVE VARIANCE/RESIDUAL VARIANCE FOR A
     LATENT VARIABLE, A CORRELATION GREATER OR EQUAL TO ONE BETWEEN TWO LATENT
     VARIABLES, OR A LINEAR DEPENDENCY AMONG MORE THAN TWO LATENT VARIABLES.
     CHECK THE TECH4 OUTPUT FOR MORE INFORMATION.
     PROBLEM INVOLVING VARIABLE RMIPIP6.


     REPLICATION 241:
     WARNING:  THE LATENT VARIABLE COVARIANCE MATRIX (PSI) IS NOT POSITIVE
     DEFINITE.  THIS COULD INDICATE A NEGATIVE VARIANCE/RESIDUAL VARIANCE FOR A
     LATENT VARIABLE, A CORRELATION GREATER OR EQUAL TO ONE BETWEEN TWO LATENT
     VARIABLES, OR A LINEAR DEPENDENCY AMONG MORE THAN TWO LATENT VARIABLES.
     CHECK THE TECH4 OUTPUT FOR MORE INFORMATION.
     PROBLEM INVOLVING VARIABLE RMIPIP6.


     REPLICATION 242:
     WARNING:  THE LATENT VARIABLE COVARIANCE MATRIX (PSI) IS NOT POSITIVE
     DEFINITE.  THIS COULD INDICATE A NEGATIVE VARIANCE/RESIDUAL VARIANCE FOR A
     LATENT VARIABLE, A CORRELATION GREATER OR EQUAL TO ONE BETWEEN TWO LATENT
     VARIABLES, OR A LINEAR DEPENDENCY AMONG MORE THAN TWO LATENT VARIABLES.
     CHECK THE TECH4 OUTPUT FOR MORE INFORMATION.
     PROBLEM INVOLVING VARIABLE RMIPIP8.


     REPLICATION 243:
     WARNING:  THE LATENT VARIABLE COVARIANCE MATRIX (PSI) IS NOT POSITIVE
     DEFINITE.  THIS COULD INDICATE A NEGATIVE VARIANCE/RESIDUAL VARIANCE FOR A
     LATENT VARIABLE, A CORRELATION GREATER OR EQUAL TO ONE BETWEEN TWO LATENT
     VARIABLES, OR A LINEAR DEPENDENCY AMONG MORE THAN TWO LATENT VARIABLES.
     CHECK THE TECH4 OUTPUT FOR MORE INFORMATION.
     PROBLEM INVOLVING VARIABLE RMIPIP19.


     REPLICATION 245:
     WARNING:  THE LATENT VARIABLE COVARIANCE MATRIX (PSI) IS NOT POSITIVE
     DEFINITE.  THIS COULD INDICATE A NEGATIVE VARIANCE/RESIDUAL VARIANCE FOR A
     LATENT VARIABLE, A CORRELATION GREATER OR EQUAL TO ONE BETWEEN TWO LATENT
     VARIABLES, OR A LINEAR DEPENDENCY AMONG MORE THAN TWO LATENT VARIABLES.
     CHECK THE TECH4 OUTPUT FOR MORE INFORMATION.
     PROBLEM INVOLVING VARIABLE RMIPIP6.


     REPLICATION 247:
     WARNING:  THE LATENT VARIABLE COVARIANCE MATRIX (PSI) IS NOT POSITIVE
     DEFINITE.  THIS COULD INDICATE A NEGATIVE VARIANCE/RESIDUAL VARIANCE FOR A
     LATENT VARIABLE, A CORRELATION GREATER OR EQUAL TO ONE BETWEEN TWO LATENT
     VARIABLES, OR A LINEAR DEPENDENCY AMONG MORE THAN TWO LATENT VARIABLES.
     CHECK THE TECH4 OUTPUT FOR MORE INFORMATION.
     PROBLEM INVOLVING VARIABLE RMIPIP18.


     REPLICATION 248:
     WARNING:  THE LATENT VARIABLE COVARIANCE MATRIX (PSI) IS NOT POSITIVE
     DEFINITE.  THIS COULD INDICATE A NEGATIVE VARIANCE/RESIDUAL VARIANCE FOR A
     LATENT VARIABLE, A CORRELATION GREATER OR EQUAL TO ONE BETWEEN TWO LATENT
     VARIABLES, OR A LINEAR DEPENDENCY AMONG MORE THAN TWO LATENT VARIABLES.
     CHECK THE TECH4 OUTPUT FOR MORE INFORMATION.
     PROBLEM INVOLVING VARIABLE RMIPIP6.


     REPLICATION 249:

     NO CONVERGENCE.  NUMBER OF ITERATIONS EXCEEDED.

     REPLICATION 250:
     WARNING:  THE LATENT VARIABLE COVARIANCE MATRIX (PSI) IS NOT POSITIVE
     DEFINITE.  THIS COULD INDICATE A NEGATIVE VARIANCE/RESIDUAL VARIANCE FOR A
     LATENT VARIABLE, A CORRELATION GREATER OR EQUAL TO ONE BETWEEN TWO LATENT
     VARIABLES, OR A LINEAR DEPENDENCY AMONG MORE THAN TWO LATENT VARIABLES.
     CHECK THE TECH4 OUTPUT FOR MORE INFORMATION.
     PROBLEM INVOLVING VARIABLE RMIPIP17.


     REPLICATION 251:
     WARNING:  THE LATENT VARIABLE COVARIANCE MATRIX (PSI) IS NOT POSITIVE
     DEFINITE.  THIS COULD INDICATE A NEGATIVE VARIANCE/RESIDUAL VARIANCE FOR A
     LATENT VARIABLE, A CORRELATION GREATER OR EQUAL TO ONE BETWEEN TWO LATENT
     VARIABLES, OR A LINEAR DEPENDENCY AMONG MORE THAN TWO LATENT VARIABLES.
     CHECK THE TECH4 OUTPUT FOR MORE INFORMATION.
     PROBLEM INVOLVING VARIABLE RMIPIP10.


     REPLICATION 252:
     WARNING:  THE LATENT VARIABLE COVARIANCE MATRIX (PSI) IS NOT POSITIVE
     DEFINITE.  THIS COULD INDICATE A NEGATIVE VARIANCE/RESIDUAL VARIANCE FOR A
     LATENT VARIABLE, A CORRELATION GREATER OR EQUAL TO ONE BETWEEN TWO LATENT
     VARIABLES, OR A LINEAR DEPENDENCY AMONG MORE THAN TWO LATENT VARIABLES.
     CHECK THE TECH4 OUTPUT FOR MORE INFORMATION.
     PROBLEM INVOLVING VARIABLE RMIPIP8.


     REPLICATION 253:
     WARNING:  THE LATENT VARIABLE COVARIANCE MATRIX (PSI) IS NOT POSITIVE
     DEFINITE.  THIS COULD INDICATE A NEGATIVE VARIANCE/RESIDUAL VARIANCE FOR A
     LATENT VARIABLE, A CORRELATION GREATER OR EQUAL TO ONE BETWEEN TWO LATENT
     VARIABLES, OR A LINEAR DEPENDENCY AMONG MORE THAN TWO LATENT VARIABLES.
     CHECK THE TECH4 OUTPUT FOR MORE INFORMATION.
     PROBLEM INVOLVING VARIABLE RMIPIP9.


     REPLICATION 254:
     WARNING:  THE LATENT VARIABLE COVARIANCE MATRIX (PSI) IS NOT POSITIVE
     DEFINITE.  THIS COULD INDICATE A NEGATIVE VARIANCE/RESIDUAL VARIANCE FOR A
     LATENT VARIABLE, A CORRELATION GREATER OR EQUAL TO ONE BETWEEN TWO LATENT
     VARIABLES, OR A LINEAR DEPENDENCY AMONG MORE THAN TWO LATENT VARIABLES.
     CHECK THE TECH4 OUTPUT FOR MORE INFORMATION.
     PROBLEM INVOLVING VARIABLE RMIPIP7.


     REPLICATION 255:

     NO CONVERGENCE.  NUMBER OF ITERATIONS EXCEEDED.

     REPLICATION 256:
     WARNING:  THE LATENT VARIABLE COVARIANCE MATRIX (PSI) IS NOT POSITIVE
     DEFINITE.  THIS COULD INDICATE A NEGATIVE VARIANCE/RESIDUAL VARIANCE FOR A
     LATENT VARIABLE, A CORRELATION GREATER OR EQUAL TO ONE BETWEEN TWO LATENT
     VARIABLES, OR A LINEAR DEPENDENCY AMONG MORE THAN TWO LATENT VARIABLES.
     CHECK THE TECH4 OUTPUT FOR MORE INFORMATION.
     PROBLEM INVOLVING VARIABLE RMIPIP6.


     REPLICATION 257:
     WARNING:  THE LATENT VARIABLE COVARIANCE MATRIX (PSI) IS NOT POSITIVE
     DEFINITE.  THIS COULD INDICATE A NEGATIVE VARIANCE/RESIDUAL VARIANCE FOR A
     LATENT VARIABLE, A CORRELATION GREATER OR EQUAL TO ONE BETWEEN TWO LATENT
     VARIABLES, OR A LINEAR DEPENDENCY AMONG MORE THAN TWO LATENT VARIABLES.
     CHECK THE TECH4 OUTPUT FOR MORE INFORMATION.
     PROBLEM INVOLVING VARIABLE RMIPIP16.


     REPLICATION 258:

     THE STANDARD ERRORS OF THE MODEL PARAMETER ESTIMATES COULD NOT BE
     COMPUTED.  THE MODEL MAY NOT BE IDENTIFIED.  CHECK YOUR MODEL.
     PROBLEM INVOLVING THE FOLLOWING PARAMETER:
     Parameter 91, RMIPIP7

     THE CONDITION NUMBER IS       0.637D-11.

     REPLICATION 259:

     NO CONVERGENCE.  NUMBER OF ITERATIONS EXCEEDED.

     REPLICATION 261:

     NO CONVERGENCE.  NUMBER OF ITERATIONS EXCEEDED.

     REPLICATION 262:

     NO CONVERGENCE.  NUMBER OF ITERATIONS EXCEEDED.

     REPLICATION 263:
     WARNING:  THE LATENT VARIABLE COVARIANCE MATRIX (PSI) IS NOT POSITIVE
     DEFINITE.  THIS COULD INDICATE A NEGATIVE VARIANCE/RESIDUAL VARIANCE FOR A
     LATENT VARIABLE, A CORRELATION GREATER OR EQUAL TO ONE BETWEEN TWO LATENT
     VARIABLES, OR A LINEAR DEPENDENCY AMONG MORE THAN TWO LATENT VARIABLES.
     CHECK THE TECH4 OUTPUT FOR MORE INFORMATION.
     PROBLEM INVOLVING VARIABLE RMIPIP16.


     REPLICATION 264:

     THE STANDARD ERRORS OF THE MODEL PARAMETER ESTIMATES COULD NOT BE
     COMPUTED.  THE MODEL MAY NOT BE IDENTIFIED.  CHECK YOUR MODEL.
     PROBLEM INVOLVING THE FOLLOWING PARAMETER:
     Parameter 103, RMIPIP19

     THE CONDITION NUMBER IS       0.139D-10.

     REPLICATION 265:

     NO CONVERGENCE.  NUMBER OF ITERATIONS EXCEEDED.

     REPLICATION 266:
     WARNING:  THE LATENT VARIABLE COVARIANCE MATRIX (PSI) IS NOT POSITIVE
     DEFINITE.  THIS COULD INDICATE A NEGATIVE VARIANCE/RESIDUAL VARIANCE FOR A
     LATENT VARIABLE, A CORRELATION GREATER OR EQUAL TO ONE BETWEEN TWO LATENT
     VARIABLES, OR A LINEAR DEPENDENCY AMONG MORE THAN TWO LATENT VARIABLES.
     CHECK THE TECH4 OUTPUT FOR MORE INFORMATION.
     PROBLEM INVOLVING VARIABLE RMIPIP17.


     REPLICATION 268:

     NO CONVERGENCE.  NUMBER OF ITERATIONS EXCEEDED.

     REPLICATION 270:

     NO CONVERGENCE.  NUMBER OF ITERATIONS EXCEEDED.

     REPLICATION 271:
     WARNING:  THE LATENT VARIABLE COVARIANCE MATRIX (PSI) IS NOT POSITIVE
     DEFINITE.  THIS COULD INDICATE A NEGATIVE VARIANCE/RESIDUAL VARIANCE FOR A
     LATENT VARIABLE, A CORRELATION GREATER OR EQUAL TO ONE BETWEEN TWO LATENT
     VARIABLES, OR A LINEAR DEPENDENCY AMONG MORE THAN TWO LATENT VARIABLES.
     CHECK THE TECH4 OUTPUT FOR MORE INFORMATION.
     PROBLEM INVOLVING VARIABLE RMIPIP8.


     REPLICATION 272:
     WARNING:  THE LATENT VARIABLE COVARIANCE MATRIX (PSI) IS NOT POSITIVE
     DEFINITE.  THIS COULD INDICATE A NEGATIVE VARIANCE/RESIDUAL VARIANCE FOR A
     LATENT VARIABLE, A CORRELATION GREATER OR EQUAL TO ONE BETWEEN TWO LATENT
     VARIABLES, OR A LINEAR DEPENDENCY AMONG MORE THAN TWO LATENT VARIABLES.
     CHECK THE TECH4 OUTPUT FOR MORE INFORMATION.
     PROBLEM INVOLVING VARIABLE RMIPIP19.


     REPLICATION 273:

     NO CONVERGENCE.  NUMBER OF ITERATIONS EXCEEDED.

     REPLICATION 275:
     WARNING:  THE LATENT VARIABLE COVARIANCE MATRIX (PSI) IS NOT POSITIVE
     DEFINITE.  THIS COULD INDICATE A NEGATIVE VARIANCE/RESIDUAL VARIANCE FOR A
     LATENT VARIABLE, A CORRELATION GREATER OR EQUAL TO ONE BETWEEN TWO LATENT
     VARIABLES, OR A LINEAR DEPENDENCY AMONG MORE THAN TWO LATENT VARIABLES.
     CHECK THE TECH4 OUTPUT FOR MORE INFORMATION.
     PROBLEM INVOLVING VARIABLE RMIPIP18.


     REPLICATION 277:
     WARNING:  THE LATENT VARIABLE COVARIANCE MATRIX (PSI) IS NOT POSITIVE
     DEFINITE.  THIS COULD INDICATE A NEGATIVE VARIANCE/RESIDUAL VARIANCE FOR A
     LATENT VARIABLE, A CORRELATION GREATER OR EQUAL TO ONE BETWEEN TWO LATENT
     VARIABLES, OR A LINEAR DEPENDENCY AMONG MORE THAN TWO LATENT VARIABLES.
     CHECK THE TECH4 OUTPUT FOR MORE INFORMATION.
     PROBLEM INVOLVING VARIABLE RMIPIP3.


     REPLICATION 278:

     NO CONVERGENCE.  NUMBER OF ITERATIONS EXCEEDED.

     REPLICATION 279:
     WARNING:  THE LATENT VARIABLE COVARIANCE MATRIX (PSI) IS NOT POSITIVE
     DEFINITE.  THIS COULD INDICATE A NEGATIVE VARIANCE/RESIDUAL VARIANCE FOR A
     LATENT VARIABLE, A CORRELATION GREATER OR EQUAL TO ONE BETWEEN TWO LATENT
     VARIABLES, OR A LINEAR DEPENDENCY AMONG MORE THAN TWO LATENT VARIABLES.
     CHECK THE TECH4 OUTPUT FOR MORE INFORMATION.
     PROBLEM INVOLVING VARIABLE RMIPIP8.


     REPLICATION 280:

     NO CONVERGENCE.  NUMBER OF ITERATIONS EXCEEDED.

     REPLICATION 281:

     NO CONVERGENCE.  NUMBER OF ITERATIONS EXCEEDED.

     REPLICATION 282:
     WARNING:  THE LATENT VARIABLE COVARIANCE MATRIX (PSI) IS NOT POSITIVE
     DEFINITE.  THIS COULD INDICATE A NEGATIVE VARIANCE/RESIDUAL VARIANCE FOR A
     LATENT VARIABLE, A CORRELATION GREATER OR EQUAL TO ONE BETWEEN TWO LATENT
     VARIABLES, OR A LINEAR DEPENDENCY AMONG MORE THAN TWO LATENT VARIABLES.
     CHECK THE TECH4 OUTPUT FOR MORE INFORMATION.
     PROBLEM INVOLVING VARIABLE RMIPIP6.


     REPLICATION 284:

     THE STANDARD ERRORS OF THE MODEL PARAMETER ESTIMATES COULD NOT BE
     COMPUTED.  THE MODEL MAY NOT BE IDENTIFIED.  CHECK YOUR MODEL.
     PROBLEM INVOLVING THE FOLLOWING PARAMETER:
     Parameter 94, RMIPIP10

     THE CONDITION NUMBER IS       0.124D-11.

     REPLICATION 285:

     NO CONVERGENCE.  NUMBER OF ITERATIONS EXCEEDED.

     REPLICATION 286:

     NO CONVERGENCE.  NUMBER OF ITERATIONS EXCEEDED.

     REPLICATION 287:
     WARNING:  THE LATENT VARIABLE COVARIANCE MATRIX (PSI) IS NOT POSITIVE
     DEFINITE.  THIS COULD INDICATE A NEGATIVE VARIANCE/RESIDUAL VARIANCE FOR A
     LATENT VARIABLE, A CORRELATION GREATER OR EQUAL TO ONE BETWEEN TWO LATENT
     VARIABLES, OR A LINEAR DEPENDENCY AMONG MORE THAN TWO LATENT VARIABLES.
     CHECK THE TECH4 OUTPUT FOR MORE INFORMATION.
     PROBLEM INVOLVING VARIABLE RMIPIP6.


     REPLICATION 288:

     NO CONVERGENCE.  NUMBER OF ITERATIONS EXCEEDED.

     REPLICATION 289:
     WARNING:  THE LATENT VARIABLE COVARIANCE MATRIX (PSI) IS NOT POSITIVE
     DEFINITE.  THIS COULD INDICATE A NEGATIVE VARIANCE/RESIDUAL VARIANCE FOR A
     LATENT VARIABLE, A CORRELATION GREATER OR EQUAL TO ONE BETWEEN TWO LATENT
     VARIABLES, OR A LINEAR DEPENDENCY AMONG MORE THAN TWO LATENT VARIABLES.
     CHECK THE TECH4 OUTPUT FOR MORE INFORMATION.
     PROBLEM INVOLVING VARIABLE RMIPIP9.


     REPLICATION 290:
     WARNING:  THE LATENT VARIABLE COVARIANCE MATRIX (PSI) IS NOT POSITIVE
     DEFINITE.  THIS COULD INDICATE A NEGATIVE VARIANCE/RESIDUAL VARIANCE FOR A
     LATENT VARIABLE, A CORRELATION GREATER OR EQUAL TO ONE BETWEEN TWO LATENT
     VARIABLES, OR A LINEAR DEPENDENCY AMONG MORE THAN TWO LATENT VARIABLES.
     CHECK THE TECH4 OUTPUT FOR MORE INFORMATION.
     PROBLEM INVOLVING VARIABLE RMIPIP6.


     REPLICATION 292:
     WARNING:  THE LATENT VARIABLE COVARIANCE MATRIX (PSI) IS NOT POSITIVE
     DEFINITE.  THIS COULD INDICATE A NEGATIVE VARIANCE/RESIDUAL VARIANCE FOR A
     LATENT VARIABLE, A CORRELATION GREATER OR EQUAL TO ONE BETWEEN TWO LATENT
     VARIABLES, OR A LINEAR DEPENDENCY AMONG MORE THAN TWO LATENT VARIABLES.
     CHECK THE TECH4 OUTPUT FOR MORE INFORMATION.
     PROBLEM INVOLVING VARIABLE RMIPIP7.


     REPLICATION 293:
     WARNING:  THE LATENT VARIABLE COVARIANCE MATRIX (PSI) IS NOT POSITIVE
     DEFINITE.  THIS COULD INDICATE A NEGATIVE VARIANCE/RESIDUAL VARIANCE FOR A
     LATENT VARIABLE, A CORRELATION GREATER OR EQUAL TO ONE BETWEEN TWO LATENT
     VARIABLES, OR A LINEAR DEPENDENCY AMONG MORE THAN TWO LATENT VARIABLES.
     CHECK THE TECH4 OUTPUT FOR MORE INFORMATION.
     PROBLEM INVOLVING VARIABLE RMIPIP17.


     REPLICATION 294:
     WARNING:  THE LATENT VARIABLE COVARIANCE MATRIX (PSI) IS NOT POSITIVE
     DEFINITE.  THIS COULD INDICATE A NEGATIVE VARIANCE/RESIDUAL VARIANCE FOR A
     LATENT VARIABLE, A CORRELATION GREATER OR EQUAL TO ONE BETWEEN TWO LATENT
     VARIABLES, OR A LINEAR DEPENDENCY AMONG MORE THAN TWO LATENT VARIABLES.
     CHECK THE TECH4 OUTPUT FOR MORE INFORMATION.
     PROBLEM INVOLVING VARIABLE RMIPIP8.


     REPLICATION 295:
     WARNING:  THE LATENT VARIABLE COVARIANCE MATRIX (PSI) IS NOT POSITIVE
     DEFINITE.  THIS COULD INDICATE A NEGATIVE VARIANCE/RESIDUAL VARIANCE FOR A
     LATENT VARIABLE, A CORRELATION GREATER OR EQUAL TO ONE BETWEEN TWO LATENT
     VARIABLES, OR A LINEAR DEPENDENCY AMONG MORE THAN TWO LATENT VARIABLES.
     CHECK THE TECH4 OUTPUT FOR MORE INFORMATION.
     PROBLEM INVOLVING VARIABLE RMIPIP7.


     REPLICATION 297:

     NO CONVERGENCE.  NUMBER OF ITERATIONS EXCEEDED.

     REPLICATION 299:
     WARNING:  THE LATENT VARIABLE COVARIANCE MATRIX (PSI) IS NOT POSITIVE
     DEFINITE.  THIS COULD INDICATE A NEGATIVE VARIANCE/RESIDUAL VARIANCE FOR A
     LATENT VARIABLE, A CORRELATION GREATER OR EQUAL TO ONE BETWEEN TWO LATENT
     VARIABLES, OR A LINEAR DEPENDENCY AMONG MORE THAN TWO LATENT VARIABLES.
     CHECK THE TECH4 OUTPUT FOR MORE INFORMATION.
     PROBLEM INVOLVING VARIABLE RMIPIP17.


     REPLICATION 300:
     WARNING:  THE LATENT VARIABLE COVARIANCE MATRIX (PSI) IS NOT POSITIVE
     DEFINITE.  THIS COULD INDICATE A NEGATIVE VARIANCE/RESIDUAL VARIANCE FOR A
     LATENT VARIABLE, A CORRELATION GREATER OR EQUAL TO ONE BETWEEN TWO LATENT
     VARIABLES, OR A LINEAR DEPENDENCY AMONG MORE THAN TWO LATENT VARIABLES.
     CHECK THE TECH4 OUTPUT FOR MORE INFORMATION.
     PROBLEM INVOLVING VARIABLE RMIPIP6.


     REPLICATION 301:
     WARNING:  THE LATENT VARIABLE COVARIANCE MATRIX (PSI) IS NOT POSITIVE
     DEFINITE.  THIS COULD INDICATE A NEGATIVE VARIANCE/RESIDUAL VARIANCE FOR A
     LATENT VARIABLE, A CORRELATION GREATER OR EQUAL TO ONE BETWEEN TWO LATENT
     VARIABLES, OR A LINEAR DEPENDENCY AMONG MORE THAN TWO LATENT VARIABLES.
     CHECK THE TECH4 OUTPUT FOR MORE INFORMATION.
     PROBLEM INVOLVING VARIABLE RMIPIP7.


     REPLICATION 302:
     WARNING:  THE LATENT VARIABLE COVARIANCE MATRIX (PSI) IS NOT POSITIVE
     DEFINITE.  THIS COULD INDICATE A NEGATIVE VARIANCE/RESIDUAL VARIANCE FOR A
     LATENT VARIABLE, A CORRELATION GREATER OR EQUAL TO ONE BETWEEN TWO LATENT
     VARIABLES, OR A LINEAR DEPENDENCY AMONG MORE THAN TWO LATENT VARIABLES.
     CHECK THE TECH4 OUTPUT FOR MORE INFORMATION.
     PROBLEM INVOLVING VARIABLE RMIPIP6.


     REPLICATION 303:
     WARNING:  THE LATENT VARIABLE COVARIANCE MATRIX (PSI) IS NOT POSITIVE
     DEFINITE.  THIS COULD INDICATE A NEGATIVE VARIANCE/RESIDUAL VARIANCE FOR A
     LATENT VARIABLE, A CORRELATION GREATER OR EQUAL TO ONE BETWEEN TWO LATENT
     VARIABLES, OR A LINEAR DEPENDENCY AMONG MORE THAN TWO LATENT VARIABLES.
     CHECK THE TECH4 OUTPUT FOR MORE INFORMATION.
     PROBLEM INVOLVING VARIABLE RMIPIP17.


     REPLICATION 304:
     WARNING:  THE LATENT VARIABLE COVARIANCE MATRIX (PSI) IS NOT POSITIVE
     DEFINITE.  THIS COULD INDICATE A NEGATIVE VARIANCE/RESIDUAL VARIANCE FOR A
     LATENT VARIABLE, A CORRELATION GREATER OR EQUAL TO ONE BETWEEN TWO LATENT
     VARIABLES, OR A LINEAR DEPENDENCY AMONG MORE THAN TWO LATENT VARIABLES.
     CHECK THE TECH4 OUTPUT FOR MORE INFORMATION.
     PROBLEM INVOLVING VARIABLE RMIPIP20.


     REPLICATION 305:

     NO CONVERGENCE.  NUMBER OF ITERATIONS EXCEEDED.

     REPLICATION 306:
     WARNING:  THE LATENT VARIABLE COVARIANCE MATRIX (PSI) IS NOT POSITIVE
     DEFINITE.  THIS COULD INDICATE A NEGATIVE VARIANCE/RESIDUAL VARIANCE FOR A
     LATENT VARIABLE, A CORRELATION GREATER OR EQUAL TO ONE BETWEEN TWO LATENT
     VARIABLES, OR A LINEAR DEPENDENCY AMONG MORE THAN TWO LATENT VARIABLES.
     CHECK THE TECH4 OUTPUT FOR MORE INFORMATION.
     PROBLEM INVOLVING VARIABLE RMIPIP8.


     REPLICATION 307:
     WARNING:  THE LATENT VARIABLE COVARIANCE MATRIX (PSI) IS NOT POSITIVE
     DEFINITE.  THIS COULD INDICATE A NEGATIVE VARIANCE/RESIDUAL VARIANCE FOR A
     LATENT VARIABLE, A CORRELATION GREATER OR EQUAL TO ONE BETWEEN TWO LATENT
     VARIABLES, OR A LINEAR DEPENDENCY AMONG MORE THAN TWO LATENT VARIABLES.
     CHECK THE TECH4 OUTPUT FOR MORE INFORMATION.
     PROBLEM INVOLVING VARIABLE RMIPIP16.


     REPLICATION 308:

     NO CONVERGENCE.  NUMBER OF ITERATIONS EXCEEDED.

     REPLICATION 310:

     NO CONVERGENCE.  NUMBER OF ITERATIONS EXCEEDED.

     REPLICATION 312:

     NO CONVERGENCE.  NUMBER OF ITERATIONS EXCEEDED.

     REPLICATION 313:
     WARNING:  THE LATENT VARIABLE COVARIANCE MATRIX (PSI) IS NOT POSITIVE
     DEFINITE.  THIS COULD INDICATE A NEGATIVE VARIANCE/RESIDUAL VARIANCE FOR A
     LATENT VARIABLE, A CORRELATION GREATER OR EQUAL TO ONE BETWEEN TWO LATENT
     VARIABLES, OR A LINEAR DEPENDENCY AMONG MORE THAN TWO LATENT VARIABLES.
     CHECK THE TECH4 OUTPUT FOR MORE INFORMATION.
     PROBLEM INVOLVING VARIABLE RMIPIP8.


     REPLICATION 314:
     WARNING:  THE LATENT VARIABLE COVARIANCE MATRIX (PSI) IS NOT POSITIVE
     DEFINITE.  THIS COULD INDICATE A NEGATIVE VARIANCE/RESIDUAL VARIANCE FOR A
     LATENT VARIABLE, A CORRELATION GREATER OR EQUAL TO ONE BETWEEN TWO LATENT
     VARIABLES, OR A LINEAR DEPENDENCY AMONG MORE THAN TWO LATENT VARIABLES.
     CHECK THE TECH4 OUTPUT FOR MORE INFORMATION.
     PROBLEM INVOLVING VARIABLE RMIPIP7.


     REPLICATION 315:
     WARNING:  THE LATENT VARIABLE COVARIANCE MATRIX (PSI) IS NOT POSITIVE
     DEFINITE.  THIS COULD INDICATE A NEGATIVE VARIANCE/RESIDUAL VARIANCE FOR A
     LATENT VARIABLE, A CORRELATION GREATER OR EQUAL TO ONE BETWEEN TWO LATENT
     VARIABLES, OR A LINEAR DEPENDENCY AMONG MORE THAN TWO LATENT VARIABLES.
     CHECK THE TECH4 OUTPUT FOR MORE INFORMATION.
     PROBLEM INVOLVING VARIABLE RMIPIP6.


     REPLICATION 316:
     WARNING:  THE LATENT VARIABLE COVARIANCE MATRIX (PSI) IS NOT POSITIVE
     DEFINITE.  THIS COULD INDICATE A NEGATIVE VARIANCE/RESIDUAL VARIANCE FOR A
     LATENT VARIABLE, A CORRELATION GREATER OR EQUAL TO ONE BETWEEN TWO LATENT
     VARIABLES, OR A LINEAR DEPENDENCY AMONG MORE THAN TWO LATENT VARIABLES.
     CHECK THE TECH4 OUTPUT FOR MORE INFORMATION.
     PROBLEM INVOLVING VARIABLE RMIPIP19.


     REPLICATION 317:
     WARNING:  THE LATENT VARIABLE COVARIANCE MATRIX (PSI) IS NOT POSITIVE
     DEFINITE.  THIS COULD INDICATE A NEGATIVE VARIANCE/RESIDUAL VARIANCE FOR A
     LATENT VARIABLE, A CORRELATION GREATER OR EQUAL TO ONE BETWEEN TWO LATENT
     VARIABLES, OR A LINEAR DEPENDENCY AMONG MORE THAN TWO LATENT VARIABLES.
     CHECK THE TECH4 OUTPUT FOR MORE INFORMATION.
     PROBLEM INVOLVING VARIABLE RMIPIP8.


     REPLICATION 320:

     NO CONVERGENCE.  NUMBER OF ITERATIONS EXCEEDED.

     REPLICATION 321:

     NO CONVERGENCE.  NUMBER OF ITERATIONS EXCEEDED.

     REPLICATION 322:
     WARNING:  THE LATENT VARIABLE COVARIANCE MATRIX (PSI) IS NOT POSITIVE
     DEFINITE.  THIS COULD INDICATE A NEGATIVE VARIANCE/RESIDUAL VARIANCE FOR A
     LATENT VARIABLE, A CORRELATION GREATER OR EQUAL TO ONE BETWEEN TWO LATENT
     VARIABLES, OR A LINEAR DEPENDENCY AMONG MORE THAN TWO LATENT VARIABLES.
     CHECK THE TECH4 OUTPUT FOR MORE INFORMATION.
     PROBLEM INVOLVING VARIABLE RMIPIP18.


     REPLICATION 323:

     THE STANDARD ERRORS OF THE MODEL PARAMETER ESTIMATES COULD NOT BE
     COMPUTED.  THE MODEL MAY NOT BE IDENTIFIED.  CHECK YOUR MODEL.
     PROBLEM INVOLVING THE FOLLOWING PARAMETER:
     Parameter 94, RMIPIP10

     THE CONDITION NUMBER IS       0.210D-12.

     REPLICATION 327:
     WARNING:  THE LATENT VARIABLE COVARIANCE MATRIX (PSI) IS NOT POSITIVE
     DEFINITE.  THIS COULD INDICATE A NEGATIVE VARIANCE/RESIDUAL VARIANCE FOR A
     LATENT VARIABLE, A CORRELATION GREATER OR EQUAL TO ONE BETWEEN TWO LATENT
     VARIABLES, OR A LINEAR DEPENDENCY AMONG MORE THAN TWO LATENT VARIABLES.
     CHECK THE TECH4 OUTPUT FOR MORE INFORMATION.
     PROBLEM INVOLVING VARIABLE RMIPIP18.


     REPLICATION 328:

     NO CONVERGENCE.  NUMBER OF ITERATIONS EXCEEDED.

     REPLICATION 330:

     NO CONVERGENCE.  NUMBER OF ITERATIONS EXCEEDED.

     REPLICATION 331:
     WARNING:  THE LATENT VARIABLE COVARIANCE MATRIX (PSI) IS NOT POSITIVE
     DEFINITE.  THIS COULD INDICATE A NEGATIVE VARIANCE/RESIDUAL VARIANCE FOR A
     LATENT VARIABLE, A CORRELATION GREATER OR EQUAL TO ONE BETWEEN TWO LATENT
     VARIABLES, OR A LINEAR DEPENDENCY AMONG MORE THAN TWO LATENT VARIABLES.
     CHECK THE TECH4 OUTPUT FOR MORE INFORMATION.
     PROBLEM INVOLVING VARIABLE RMIPIP16.


     REPLICATION 332:
     WARNING:  THE LATENT VARIABLE COVARIANCE MATRIX (PSI) IS NOT POSITIVE
     DEFINITE.  THIS COULD INDICATE A NEGATIVE VARIANCE/RESIDUAL VARIANCE FOR A
     LATENT VARIABLE, A CORRELATION GREATER OR EQUAL TO ONE BETWEEN TWO LATENT
     VARIABLES, OR A LINEAR DEPENDENCY AMONG MORE THAN TWO LATENT VARIABLES.
     CHECK THE TECH4 OUTPUT FOR MORE INFORMATION.
     PROBLEM INVOLVING VARIABLE RMIPIP19.


     REPLICATION 333:
     WARNING:  THE LATENT VARIABLE COVARIANCE MATRIX (PSI) IS NOT POSITIVE
     DEFINITE.  THIS COULD INDICATE A NEGATIVE VARIANCE/RESIDUAL VARIANCE FOR A
     LATENT VARIABLE, A CORRELATION GREATER OR EQUAL TO ONE BETWEEN TWO LATENT
     VARIABLES, OR A LINEAR DEPENDENCY AMONG MORE THAN TWO LATENT VARIABLES.
     CHECK THE TECH4 OUTPUT FOR MORE INFORMATION.
     PROBLEM INVOLVING VARIABLE RMIPIP17.


     REPLICATION 334:

     NO CONVERGENCE.  NUMBER OF ITERATIONS EXCEEDED.

     REPLICATION 335:
     WARNING:  THE LATENT VARIABLE COVARIANCE MATRIX (PSI) IS NOT POSITIVE
     DEFINITE.  THIS COULD INDICATE A NEGATIVE VARIANCE/RESIDUAL VARIANCE FOR A
     LATENT VARIABLE, A CORRELATION GREATER OR EQUAL TO ONE BETWEEN TWO LATENT
     VARIABLES, OR A LINEAR DEPENDENCY AMONG MORE THAN TWO LATENT VARIABLES.
     CHECK THE TECH4 OUTPUT FOR MORE INFORMATION.
     PROBLEM INVOLVING VARIABLE RMIPIP8.


     REPLICATION 336:

     NO CONVERGENCE.  NUMBER OF ITERATIONS EXCEEDED.

     REPLICATION 337:
     WARNING:  THE LATENT VARIABLE COVARIANCE MATRIX (PSI) IS NOT POSITIVE
     DEFINITE.  THIS COULD INDICATE A NEGATIVE VARIANCE/RESIDUAL VARIANCE FOR A
     LATENT VARIABLE, A CORRELATION GREATER OR EQUAL TO ONE BETWEEN TWO LATENT
     VARIABLES, OR A LINEAR DEPENDENCY AMONG MORE THAN TWO LATENT VARIABLES.
     CHECK THE TECH4 OUTPUT FOR MORE INFORMATION.
     PROBLEM INVOLVING VARIABLE RMIPIP19.


     REPLICATION 338:

     NO CONVERGENCE.  NUMBER OF ITERATIONS EXCEEDED.

     REPLICATION 339:
     WARNING:  THE LATENT VARIABLE COVARIANCE MATRIX (PSI) IS NOT POSITIVE
     DEFINITE.  THIS COULD INDICATE A NEGATIVE VARIANCE/RESIDUAL VARIANCE FOR A
     LATENT VARIABLE, A CORRELATION GREATER OR EQUAL TO ONE BETWEEN TWO LATENT
     VARIABLES, OR A LINEAR DEPENDENCY AMONG MORE THAN TWO LATENT VARIABLES.
     CHECK THE TECH4 OUTPUT FOR MORE INFORMATION.
     PROBLEM INVOLVING VARIABLE RMIPIP18.


     REPLICATION 340:

     NO CONVERGENCE.  NUMBER OF ITERATIONS EXCEEDED.

     REPLICATION 341:

     NO CONVERGENCE.  NUMBER OF ITERATIONS EXCEEDED.

     REPLICATION 342:
     WARNING:  THE LATENT VARIABLE COVARIANCE MATRIX (PSI) IS NOT POSITIVE
     DEFINITE.  THIS COULD INDICATE A NEGATIVE VARIANCE/RESIDUAL VARIANCE FOR A
     LATENT VARIABLE, A CORRELATION GREATER OR EQUAL TO ONE BETWEEN TWO LATENT
     VARIABLES, OR A LINEAR DEPENDENCY AMONG MORE THAN TWO LATENT VARIABLES.
     CHECK THE TECH4 OUTPUT FOR MORE INFORMATION.
     PROBLEM INVOLVING VARIABLE RMIPIP17.


     REPLICATION 343:

     NO CONVERGENCE.  NUMBER OF ITERATIONS EXCEEDED.

     REPLICATION 344:
     WARNING:  THE LATENT VARIABLE COVARIANCE MATRIX (PSI) IS NOT POSITIVE
     DEFINITE.  THIS COULD INDICATE A NEGATIVE VARIANCE/RESIDUAL VARIANCE FOR A
     LATENT VARIABLE, A CORRELATION GREATER OR EQUAL TO ONE BETWEEN TWO LATENT
     VARIABLES, OR A LINEAR DEPENDENCY AMONG MORE THAN TWO LATENT VARIABLES.
     CHECK THE TECH4 OUTPUT FOR MORE INFORMATION.
     PROBLEM INVOLVING VARIABLE RMIPIP8.


     REPLICATION 345:
     WARNING:  THE LATENT VARIABLE COVARIANCE MATRIX (PSI) IS NOT POSITIVE
     DEFINITE.  THIS COULD INDICATE A NEGATIVE VARIANCE/RESIDUAL VARIANCE FOR A
     LATENT VARIABLE, A CORRELATION GREATER OR EQUAL TO ONE BETWEEN TWO LATENT
     VARIABLES, OR A LINEAR DEPENDENCY AMONG MORE THAN TWO LATENT VARIABLES.
     CHECK THE TECH4 OUTPUT FOR MORE INFORMATION.
     PROBLEM INVOLVING VARIABLE RMIPIP6.


     REPLICATION 349:
     WARNING:  THE LATENT VARIABLE COVARIANCE MATRIX (PSI) IS NOT POSITIVE
     DEFINITE.  THIS COULD INDICATE A NEGATIVE VARIANCE/RESIDUAL VARIANCE FOR A
     LATENT VARIABLE, A CORRELATION GREATER OR EQUAL TO ONE BETWEEN TWO LATENT
     VARIABLES, OR A LINEAR DEPENDENCY AMONG MORE THAN TWO LATENT VARIABLES.
     CHECK THE TECH4 OUTPUT FOR MORE INFORMATION.
     PROBLEM INVOLVING VARIABLE RMIPIP9.


     REPLICATION 350:
     WARNING:  THE LATENT VARIABLE COVARIANCE MATRIX (PSI) IS NOT POSITIVE
     DEFINITE.  THIS COULD INDICATE A NEGATIVE VARIANCE/RESIDUAL VARIANCE FOR A
     LATENT VARIABLE, A CORRELATION GREATER OR EQUAL TO ONE BETWEEN TWO LATENT
     VARIABLES, OR A LINEAR DEPENDENCY AMONG MORE THAN TWO LATENT VARIABLES.
     CHECK THE TECH4 OUTPUT FOR MORE INFORMATION.
     PROBLEM INVOLVING VARIABLE RMIPIP18.


     REPLICATION 351:
     WARNING:  THE LATENT VARIABLE COVARIANCE MATRIX (PSI) IS NOT POSITIVE
     DEFINITE.  THIS COULD INDICATE A NEGATIVE VARIANCE/RESIDUAL VARIANCE FOR A
     LATENT VARIABLE, A CORRELATION GREATER OR EQUAL TO ONE BETWEEN TWO LATENT
     VARIABLES, OR A LINEAR DEPENDENCY AMONG MORE THAN TWO LATENT VARIABLES.
     CHECK THE TECH4 OUTPUT FOR MORE INFORMATION.
     PROBLEM INVOLVING VARIABLE RMIPIP20.


     REPLICATION 352:
     WARNING:  THE LATENT VARIABLE COVARIANCE MATRIX (PSI) IS NOT POSITIVE
     DEFINITE.  THIS COULD INDICATE A NEGATIVE VARIANCE/RESIDUAL VARIANCE FOR A
     LATENT VARIABLE, A CORRELATION GREATER OR EQUAL TO ONE BETWEEN TWO LATENT
     VARIABLES, OR A LINEAR DEPENDENCY AMONG MORE THAN TWO LATENT VARIABLES.
     CHECK THE TECH4 OUTPUT FOR MORE INFORMATION.
     PROBLEM INVOLVING VARIABLE RMIPIP10.


     REPLICATION 353:
     WARNING:  THE LATENT VARIABLE COVARIANCE MATRIX (PSI) IS NOT POSITIVE
     DEFINITE.  THIS COULD INDICATE A NEGATIVE VARIANCE/RESIDUAL VARIANCE FOR A
     LATENT VARIABLE, A CORRELATION GREATER OR EQUAL TO ONE BETWEEN TWO LATENT
     VARIABLES, OR A LINEAR DEPENDENCY AMONG MORE THAN TWO LATENT VARIABLES.
     CHECK THE TECH4 OUTPUT FOR MORE INFORMATION.
     PROBLEM INVOLVING VARIABLE RMIPIP18.


     REPLICATION 354:
     WARNING:  THE LATENT VARIABLE COVARIANCE MATRIX (PSI) IS NOT POSITIVE
     DEFINITE.  THIS COULD INDICATE A NEGATIVE VARIANCE/RESIDUAL VARIANCE FOR A
     LATENT VARIABLE, A CORRELATION GREATER OR EQUAL TO ONE BETWEEN TWO LATENT
     VARIABLES, OR A LINEAR DEPENDENCY AMONG MORE THAN TWO LATENT VARIABLES.
     CHECK THE TECH4 OUTPUT FOR MORE INFORMATION.
     PROBLEM INVOLVING VARIABLE RMIPIP7.


     REPLICATION 355:
     WARNING:  THE LATENT VARIABLE COVARIANCE MATRIX (PSI) IS NOT POSITIVE
     DEFINITE.  THIS COULD INDICATE A NEGATIVE VARIANCE/RESIDUAL VARIANCE FOR A
     LATENT VARIABLE, A CORRELATION GREATER OR EQUAL TO ONE BETWEEN TWO LATENT
     VARIABLES, OR A LINEAR DEPENDENCY AMONG MORE THAN TWO LATENT VARIABLES.
     CHECK THE TECH4 OUTPUT FOR MORE INFORMATION.
     PROBLEM INVOLVING VARIABLE RMIPIP8.


     REPLICATION 356:
     WARNING:  THE LATENT VARIABLE COVARIANCE MATRIX (PSI) IS NOT POSITIVE
     DEFINITE.  THIS COULD INDICATE A NEGATIVE VARIANCE/RESIDUAL VARIANCE FOR A
     LATENT VARIABLE, A CORRELATION GREATER OR EQUAL TO ONE BETWEEN TWO LATENT
     VARIABLES, OR A LINEAR DEPENDENCY AMONG MORE THAN TWO LATENT VARIABLES.
     CHECK THE TECH4 OUTPUT FOR MORE INFORMATION.
     PROBLEM INVOLVING VARIABLE RMIPIP7.


     REPLICATION 357:
     WARNING:  THE LATENT VARIABLE COVARIANCE MATRIX (PSI) IS NOT POSITIVE
     DEFINITE.  THIS COULD INDICATE A NEGATIVE VARIANCE/RESIDUAL VARIANCE FOR A
     LATENT VARIABLE, A CORRELATION GREATER OR EQUAL TO ONE BETWEEN TWO LATENT
     VARIABLES, OR A LINEAR DEPENDENCY AMONG MORE THAN TWO LATENT VARIABLES.
     CHECK THE TECH4 OUTPUT FOR MORE INFORMATION.
     PROBLEM INVOLVING VARIABLE RMIPIP10.


     REPLICATION 359:
     WARNING:  THE LATENT VARIABLE COVARIANCE MATRIX (PSI) IS NOT POSITIVE
     DEFINITE.  THIS COULD INDICATE A NEGATIVE VARIANCE/RESIDUAL VARIANCE FOR A
     LATENT VARIABLE, A CORRELATION GREATER OR EQUAL TO ONE BETWEEN TWO LATENT
     VARIABLES, OR A LINEAR DEPENDENCY AMONG MORE THAN TWO LATENT VARIABLES.
     CHECK THE TECH4 OUTPUT FOR MORE INFORMATION.
     PROBLEM INVOLVING VARIABLE RMIPIP10.


     REPLICATION 361:

     NO CONVERGENCE.  NUMBER OF ITERATIONS EXCEEDED.

     REPLICATION 363:

     NO CONVERGENCE.  NUMBER OF ITERATIONS EXCEEDED.

     REPLICATION 364:
     WARNING:  THE LATENT VARIABLE COVARIANCE MATRIX (PSI) IS NOT POSITIVE
     DEFINITE.  THIS COULD INDICATE A NEGATIVE VARIANCE/RESIDUAL VARIANCE FOR A
     LATENT VARIABLE, A CORRELATION GREATER OR EQUAL TO ONE BETWEEN TWO LATENT
     VARIABLES, OR A LINEAR DEPENDENCY AMONG MORE THAN TWO LATENT VARIABLES.
     CHECK THE TECH4 OUTPUT FOR MORE INFORMATION.
     PROBLEM INVOLVING VARIABLE RMIPIP9.


     REPLICATION 365:
     WARNING:  THE LATENT VARIABLE COVARIANCE MATRIX (PSI) IS NOT POSITIVE
     DEFINITE.  THIS COULD INDICATE A NEGATIVE VARIANCE/RESIDUAL VARIANCE FOR A
     LATENT VARIABLE, A CORRELATION GREATER OR EQUAL TO ONE BETWEEN TWO LATENT
     VARIABLES, OR A LINEAR DEPENDENCY AMONG MORE THAN TWO LATENT VARIABLES.
     CHECK THE TECH4 OUTPUT FOR MORE INFORMATION.
     PROBLEM INVOLVING VARIABLE RMIPIP19.


     REPLICATION 366:
     WARNING:  THE LATENT VARIABLE COVARIANCE MATRIX (PSI) IS NOT POSITIVE
     DEFINITE.  THIS COULD INDICATE A NEGATIVE VARIANCE/RESIDUAL VARIANCE FOR A
     LATENT VARIABLE, A CORRELATION GREATER OR EQUAL TO ONE BETWEEN TWO LATENT
     VARIABLES, OR A LINEAR DEPENDENCY AMONG MORE THAN TWO LATENT VARIABLES.
     CHECK THE TECH4 OUTPUT FOR MORE INFORMATION.
     PROBLEM INVOLVING VARIABLE RMIPIP6.


     REPLICATION 367:

     NO CONVERGENCE.  NUMBER OF ITERATIONS EXCEEDED.

     REPLICATION 369:
     WARNING:  THE LATENT VARIABLE COVARIANCE MATRIX (PSI) IS NOT POSITIVE
     DEFINITE.  THIS COULD INDICATE A NEGATIVE VARIANCE/RESIDUAL VARIANCE FOR A
     LATENT VARIABLE, A CORRELATION GREATER OR EQUAL TO ONE BETWEEN TWO LATENT
     VARIABLES, OR A LINEAR DEPENDENCY AMONG MORE THAN TWO LATENT VARIABLES.
     CHECK THE TECH4 OUTPUT FOR MORE INFORMATION.
     PROBLEM INVOLVING VARIABLE RMIPIP20.


     REPLICATION 370:
     WARNING:  THE LATENT VARIABLE COVARIANCE MATRIX (PSI) IS NOT POSITIVE
     DEFINITE.  THIS COULD INDICATE A NEGATIVE VARIANCE/RESIDUAL VARIANCE FOR A
     LATENT VARIABLE, A CORRELATION GREATER OR EQUAL TO ONE BETWEEN TWO LATENT
     VARIABLES, OR A LINEAR DEPENDENCY AMONG MORE THAN TWO LATENT VARIABLES.
     CHECK THE TECH4 OUTPUT FOR MORE INFORMATION.
     PROBLEM INVOLVING VARIABLE RMIPIP9.


     REPLICATION 371:
     WARNING:  THE LATENT VARIABLE COVARIANCE MATRIX (PSI) IS NOT POSITIVE
     DEFINITE.  THIS COULD INDICATE A NEGATIVE VARIANCE/RESIDUAL VARIANCE FOR A
     LATENT VARIABLE, A CORRELATION GREATER OR EQUAL TO ONE BETWEEN TWO LATENT
     VARIABLES, OR A LINEAR DEPENDENCY AMONG MORE THAN TWO LATENT VARIABLES.
     CHECK THE TECH4 OUTPUT FOR MORE INFORMATION.
     PROBLEM INVOLVING VARIABLE RMIPIP7.


     REPLICATION 372:
     WARNING:  THE LATENT VARIABLE COVARIANCE MATRIX (PSI) IS NOT POSITIVE
     DEFINITE.  THIS COULD INDICATE A NEGATIVE VARIANCE/RESIDUAL VARIANCE FOR A
     LATENT VARIABLE, A CORRELATION GREATER OR EQUAL TO ONE BETWEEN TWO LATENT
     VARIABLES, OR A LINEAR DEPENDENCY AMONG MORE THAN TWO LATENT VARIABLES.
     CHECK THE TECH4 OUTPUT FOR MORE INFORMATION.
     PROBLEM INVOLVING VARIABLE RMIPIP10.


     REPLICATION 373:

     NO CONVERGENCE.  NUMBER OF ITERATIONS EXCEEDED.

     REPLICATION 375:
     WARNING:  THE LATENT VARIABLE COVARIANCE MATRIX (PSI) IS NOT POSITIVE
     DEFINITE.  THIS COULD INDICATE A NEGATIVE VARIANCE/RESIDUAL VARIANCE FOR A
     LATENT VARIABLE, A CORRELATION GREATER OR EQUAL TO ONE BETWEEN TWO LATENT
     VARIABLES, OR A LINEAR DEPENDENCY AMONG MORE THAN TWO LATENT VARIABLES.
     CHECK THE TECH4 OUTPUT FOR MORE INFORMATION.
     PROBLEM INVOLVING VARIABLE RMIPIP16.


     REPLICATION 376:

     NO CONVERGENCE.  NUMBER OF ITERATIONS EXCEEDED.

     REPLICATION 377:

     NO CONVERGENCE.  NUMBER OF ITERATIONS EXCEEDED.

     REPLICATION 378:

     NO CONVERGENCE.  NUMBER OF ITERATIONS EXCEEDED.

     REPLICATION 379:
     WARNING:  THE LATENT VARIABLE COVARIANCE MATRIX (PSI) IS NOT POSITIVE
     DEFINITE.  THIS COULD INDICATE A NEGATIVE VARIANCE/RESIDUAL VARIANCE FOR A
     LATENT VARIABLE, A CORRELATION GREATER OR EQUAL TO ONE BETWEEN TWO LATENT
     VARIABLES, OR A LINEAR DEPENDENCY AMONG MORE THAN TWO LATENT VARIABLES.
     CHECK THE TECH4 OUTPUT FOR MORE INFORMATION.
     PROBLEM INVOLVING VARIABLE RMIPIP8.


     REPLICATION 380:
     WARNING:  THE LATENT VARIABLE COVARIANCE MATRIX (PSI) IS NOT POSITIVE
     DEFINITE.  THIS COULD INDICATE A NEGATIVE VARIANCE/RESIDUAL VARIANCE FOR A
     LATENT VARIABLE, A CORRELATION GREATER OR EQUAL TO ONE BETWEEN TWO LATENT
     VARIABLES, OR A LINEAR DEPENDENCY AMONG MORE THAN TWO LATENT VARIABLES.
     CHECK THE TECH4 OUTPUT FOR MORE INFORMATION.
     PROBLEM INVOLVING VARIABLE RMIPIP19.


     REPLICATION 382:

     NO CONVERGENCE.  NUMBER OF ITERATIONS EXCEEDED.

     REPLICATION 383:

     NO CONVERGENCE.  NUMBER OF ITERATIONS EXCEEDED.

     REPLICATION 384:
     WARNING:  THE LATENT VARIABLE COVARIANCE MATRIX (PSI) IS NOT POSITIVE
     DEFINITE.  THIS COULD INDICATE A NEGATIVE VARIANCE/RESIDUAL VARIANCE FOR A
     LATENT VARIABLE, A CORRELATION GREATER OR EQUAL TO ONE BETWEEN TWO LATENT
     VARIABLES, OR A LINEAR DEPENDENCY AMONG MORE THAN TWO LATENT VARIABLES.
     CHECK THE TECH4 OUTPUT FOR MORE INFORMATION.
     PROBLEM INVOLVING VARIABLE RMIPIP7.


     REPLICATION 385:
     WARNING:  THE LATENT VARIABLE COVARIANCE MATRIX (PSI) IS NOT POSITIVE
     DEFINITE.  THIS COULD INDICATE A NEGATIVE VARIANCE/RESIDUAL VARIANCE FOR A
     LATENT VARIABLE, A CORRELATION GREATER OR EQUAL TO ONE BETWEEN TWO LATENT
     VARIABLES, OR A LINEAR DEPENDENCY AMONG MORE THAN TWO LATENT VARIABLES.
     CHECK THE TECH4 OUTPUT FOR MORE INFORMATION.
     PROBLEM INVOLVING VARIABLE RMIPIP9.


     REPLICATION 387:

     NO CONVERGENCE.  NUMBER OF ITERATIONS EXCEEDED.

     REPLICATION 389:
     WARNING:  THE LATENT VARIABLE COVARIANCE MATRIX (PSI) IS NOT POSITIVE
     DEFINITE.  THIS COULD INDICATE A NEGATIVE VARIANCE/RESIDUAL VARIANCE FOR A
     LATENT VARIABLE, A CORRELATION GREATER OR EQUAL TO ONE BETWEEN TWO LATENT
     VARIABLES, OR A LINEAR DEPENDENCY AMONG MORE THAN TWO LATENT VARIABLES.
     CHECK THE TECH4 OUTPUT FOR MORE INFORMATION.
     PROBLEM INVOLVING VARIABLE RMIPIP8.


     REPLICATION 390:
     WARNING:  THE LATENT VARIABLE COVARIANCE MATRIX (PSI) IS NOT POSITIVE
     DEFINITE.  THIS COULD INDICATE A NEGATIVE VARIANCE/RESIDUAL VARIANCE FOR A
     LATENT VARIABLE, A CORRELATION GREATER OR EQUAL TO ONE BETWEEN TWO LATENT
     VARIABLES, OR A LINEAR DEPENDENCY AMONG MORE THAN TWO LATENT VARIABLES.
     CHECK THE TECH4 OUTPUT FOR MORE INFORMATION.
     PROBLEM INVOLVING VARIABLE RMIPIP8.


     REPLICATION 392:
     WARNING:  THE LATENT VARIABLE COVARIANCE MATRIX (PSI) IS NOT POSITIVE
     DEFINITE.  THIS COULD INDICATE A NEGATIVE VARIANCE/RESIDUAL VARIANCE FOR A
     LATENT VARIABLE, A CORRELATION GREATER OR EQUAL TO ONE BETWEEN TWO LATENT
     VARIABLES, OR A LINEAR DEPENDENCY AMONG MORE THAN TWO LATENT VARIABLES.
     CHECK THE TECH4 OUTPUT FOR MORE INFORMATION.
     PROBLEM INVOLVING VARIABLE RMIPIP6.


     REPLICATION 395:
     WARNING:  THE LATENT VARIABLE COVARIANCE MATRIX (PSI) IS NOT POSITIVE
     DEFINITE.  THIS COULD INDICATE A NEGATIVE VARIANCE/RESIDUAL VARIANCE FOR A
     LATENT VARIABLE, A CORRELATION GREATER OR EQUAL TO ONE BETWEEN TWO LATENT
     VARIABLES, OR A LINEAR DEPENDENCY AMONG MORE THAN TWO LATENT VARIABLES.
     CHECK THE TECH4 OUTPUT FOR MORE INFORMATION.
     PROBLEM INVOLVING VARIABLE RMIPIP17.


     REPLICATION 396:

     THE STANDARD ERRORS OF THE MODEL PARAMETER ESTIMATES COULD NOT BE
     COMPUTED.  THE MODEL MAY NOT BE IDENTIFIED.  CHECK YOUR MODEL.
     PROBLEM INVOLVING THE FOLLOWING PARAMETER:
     Parameter 102, RMIPIP18

     THE CONDITION NUMBER IS       0.452D-13.

     REPLICATION 397:
     WARNING:  THE LATENT VARIABLE COVARIANCE MATRIX (PSI) IS NOT POSITIVE
     DEFINITE.  THIS COULD INDICATE A NEGATIVE VARIANCE/RESIDUAL VARIANCE FOR A
     LATENT VARIABLE, A CORRELATION GREATER OR EQUAL TO ONE BETWEEN TWO LATENT
     VARIABLES, OR A LINEAR DEPENDENCY AMONG MORE THAN TWO LATENT VARIABLES.
     CHECK THE TECH4 OUTPUT FOR MORE INFORMATION.
     PROBLEM INVOLVING VARIABLE RMIPIP8.


     REPLICATION 398:

     NO CONVERGENCE.  NUMBER OF ITERATIONS EXCEEDED.

     REPLICATION 399:
     WARNING:  THE LATENT VARIABLE COVARIANCE MATRIX (PSI) IS NOT POSITIVE
     DEFINITE.  THIS COULD INDICATE A NEGATIVE VARIANCE/RESIDUAL VARIANCE FOR A
     LATENT VARIABLE, A CORRELATION GREATER OR EQUAL TO ONE BETWEEN TWO LATENT
     VARIABLES, OR A LINEAR DEPENDENCY AMONG MORE THAN TWO LATENT VARIABLES.
     CHECK THE TECH4 OUTPUT FOR MORE INFORMATION.
     PROBLEM INVOLVING VARIABLE RMIPIP19.


     REPLICATION 400:

     NO CONVERGENCE.  NUMBER OF ITERATIONS EXCEEDED.

     REPLICATION 401:

     NO CONVERGENCE.  NUMBER OF ITERATIONS EXCEEDED.

     REPLICATION 402:

     NO CONVERGENCE.  NUMBER OF ITERATIONS EXCEEDED.

     REPLICATION 403:
     WARNING:  THE LATENT VARIABLE COVARIANCE MATRIX (PSI) IS NOT POSITIVE
     DEFINITE.  THIS COULD INDICATE A NEGATIVE VARIANCE/RESIDUAL VARIANCE FOR A
     LATENT VARIABLE, A CORRELATION GREATER OR EQUAL TO ONE BETWEEN TWO LATENT
     VARIABLES, OR A LINEAR DEPENDENCY AMONG MORE THAN TWO LATENT VARIABLES.
     CHECK THE TECH4 OUTPUT FOR MORE INFORMATION.
     PROBLEM INVOLVING VARIABLE RMIPIP16.


     REPLICATION 405:
     WARNING:  THE LATENT VARIABLE COVARIANCE MATRIX (PSI) IS NOT POSITIVE
     DEFINITE.  THIS COULD INDICATE A NEGATIVE VARIANCE/RESIDUAL VARIANCE FOR A
     LATENT VARIABLE, A CORRELATION GREATER OR EQUAL TO ONE BETWEEN TWO LATENT
     VARIABLES, OR A LINEAR DEPENDENCY AMONG MORE THAN TWO LATENT VARIABLES.
     CHECK THE TECH4 OUTPUT FOR MORE INFORMATION.
     PROBLEM INVOLVING VARIABLE RMIPIP7.


     REPLICATION 406:

     NO CONVERGENCE.  NUMBER OF ITERATIONS EXCEEDED.

     REPLICATION 407:

     THE STANDARD ERRORS OF THE MODEL PARAMETER ESTIMATES COULD NOT BE
     COMPUTED.  THE MODEL MAY NOT BE IDENTIFIED.  CHECK YOUR MODEL.
     PROBLEM INVOLVING THE FOLLOWING PARAMETER:
     Parameter 94, RMIPIP10

     THE CONDITION NUMBER IS       0.710D-10.

     REPLICATION 409:
     WARNING:  THE LATENT VARIABLE COVARIANCE MATRIX (PSI) IS NOT POSITIVE
     DEFINITE.  THIS COULD INDICATE A NEGATIVE VARIANCE/RESIDUAL VARIANCE FOR A
     LATENT VARIABLE, A CORRELATION GREATER OR EQUAL TO ONE BETWEEN TWO LATENT
     VARIABLES, OR A LINEAR DEPENDENCY AMONG MORE THAN TWO LATENT VARIABLES.
     CHECK THE TECH4 OUTPUT FOR MORE INFORMATION.
     PROBLEM INVOLVING VARIABLE RMIPIP7.


     REPLICATION 410:
     WARNING:  THE LATENT VARIABLE COVARIANCE MATRIX (PSI) IS NOT POSITIVE
     DEFINITE.  THIS COULD INDICATE A NEGATIVE VARIANCE/RESIDUAL VARIANCE FOR A
     LATENT VARIABLE, A CORRELATION GREATER OR EQUAL TO ONE BETWEEN TWO LATENT
     VARIABLES, OR A LINEAR DEPENDENCY AMONG MORE THAN TWO LATENT VARIABLES.
     CHECK THE TECH4 OUTPUT FOR MORE INFORMATION.
     PROBLEM INVOLVING VARIABLE RMIPIP17.


     REPLICATION 412:
     WARNING:  THE LATENT VARIABLE COVARIANCE MATRIX (PSI) IS NOT POSITIVE
     DEFINITE.  THIS COULD INDICATE A NEGATIVE VARIANCE/RESIDUAL VARIANCE FOR A
     LATENT VARIABLE, A CORRELATION GREATER OR EQUAL TO ONE BETWEEN TWO LATENT
     VARIABLES, OR A LINEAR DEPENDENCY AMONG MORE THAN TWO LATENT VARIABLES.
     CHECK THE TECH4 OUTPUT FOR MORE INFORMATION.
     PROBLEM INVOLVING VARIABLE RMIPIP7.


     REPLICATION 414:

     NO CONVERGENCE.  NUMBER OF ITERATIONS EXCEEDED.

     REPLICATION 416:
     WARNING:  THE LATENT VARIABLE COVARIANCE MATRIX (PSI) IS NOT POSITIVE
     DEFINITE.  THIS COULD INDICATE A NEGATIVE VARIANCE/RESIDUAL VARIANCE FOR A
     LATENT VARIABLE, A CORRELATION GREATER OR EQUAL TO ONE BETWEEN TWO LATENT
     VARIABLES, OR A LINEAR DEPENDENCY AMONG MORE THAN TWO LATENT VARIABLES.
     CHECK THE TECH4 OUTPUT FOR MORE INFORMATION.
     PROBLEM INVOLVING VARIABLE RMIPIP9.


     REPLICATION 417:

     NO CONVERGENCE.  NUMBER OF ITERATIONS EXCEEDED.

     REPLICATION 418:
     WARNING:  THE LATENT VARIABLE COVARIANCE MATRIX (PSI) IS NOT POSITIVE
     DEFINITE.  THIS COULD INDICATE A NEGATIVE VARIANCE/RESIDUAL VARIANCE FOR A
     LATENT VARIABLE, A CORRELATION GREATER OR EQUAL TO ONE BETWEEN TWO LATENT
     VARIABLES, OR A LINEAR DEPENDENCY AMONG MORE THAN TWO LATENT VARIABLES.
     CHECK THE TECH4 OUTPUT FOR MORE INFORMATION.
     PROBLEM INVOLVING VARIABLE RMIPIP6.


     REPLICATION 420:
     WARNING:  THE LATENT VARIABLE COVARIANCE MATRIX (PSI) IS NOT POSITIVE
     DEFINITE.  THIS COULD INDICATE A NEGATIVE VARIANCE/RESIDUAL VARIANCE FOR A
     LATENT VARIABLE, A CORRELATION GREATER OR EQUAL TO ONE BETWEEN TWO LATENT
     VARIABLES, OR A LINEAR DEPENDENCY AMONG MORE THAN TWO LATENT VARIABLES.
     CHECK THE TECH4 OUTPUT FOR MORE INFORMATION.
     PROBLEM INVOLVING VARIABLE RMIPIP7.


     REPLICATION 421:
     WARNING:  THE LATENT VARIABLE COVARIANCE MATRIX (PSI) IS NOT POSITIVE
     DEFINITE.  THIS COULD INDICATE A NEGATIVE VARIANCE/RESIDUAL VARIANCE FOR A
     LATENT VARIABLE, A CORRELATION GREATER OR EQUAL TO ONE BETWEEN TWO LATENT
     VARIABLES, OR A LINEAR DEPENDENCY AMONG MORE THAN TWO LATENT VARIABLES.
     CHECK THE TECH4 OUTPUT FOR MORE INFORMATION.
     PROBLEM INVOLVING VARIABLE RMIPIP6.


     REPLICATION 422:
     WARNING:  THE LATENT VARIABLE COVARIANCE MATRIX (PSI) IS NOT POSITIVE
     DEFINITE.  THIS COULD INDICATE A NEGATIVE VARIANCE/RESIDUAL VARIANCE FOR A
     LATENT VARIABLE, A CORRELATION GREATER OR EQUAL TO ONE BETWEEN TWO LATENT
     VARIABLES, OR A LINEAR DEPENDENCY AMONG MORE THAN TWO LATENT VARIABLES.
     CHECK THE TECH4 OUTPUT FOR MORE INFORMATION.
     PROBLEM INVOLVING VARIABLE RMIPIP17.


     REPLICATION 423:
     WARNING:  THE LATENT VARIABLE COVARIANCE MATRIX (PSI) IS NOT POSITIVE
     DEFINITE.  THIS COULD INDICATE A NEGATIVE VARIANCE/RESIDUAL VARIANCE FOR A
     LATENT VARIABLE, A CORRELATION GREATER OR EQUAL TO ONE BETWEEN TWO LATENT
     VARIABLES, OR A LINEAR DEPENDENCY AMONG MORE THAN TWO LATENT VARIABLES.
     CHECK THE TECH4 OUTPUT FOR MORE INFORMATION.
     PROBLEM INVOLVING VARIABLE RMIPIP8.


     REPLICATION 424:

     NO CONVERGENCE. SERIOUS PROBLEMS IN ITERATIONS.
     CHECK YOUR DATA, STARTING VALUES AND MODEL.

     REPLICATION 425:
     WARNING:  THE LATENT VARIABLE COVARIANCE MATRIX (PSI) IS NOT POSITIVE
     DEFINITE.  THIS COULD INDICATE A NEGATIVE VARIANCE/RESIDUAL VARIANCE FOR A
     LATENT VARIABLE, A CORRELATION GREATER OR EQUAL TO ONE BETWEEN TWO LATENT
     VARIABLES, OR A LINEAR DEPENDENCY AMONG MORE THAN TWO LATENT VARIABLES.
     CHECK THE TECH4 OUTPUT FOR MORE INFORMATION.
     PROBLEM INVOLVING VARIABLE RMIPIP8.


     REPLICATION 426:
     WARNING:  THE LATENT VARIABLE COVARIANCE MATRIX (PSI) IS NOT POSITIVE
     DEFINITE.  THIS COULD INDICATE A NEGATIVE VARIANCE/RESIDUAL VARIANCE FOR A
     LATENT VARIABLE, A CORRELATION GREATER OR EQUAL TO ONE BETWEEN TWO LATENT
     VARIABLES, OR A LINEAR DEPENDENCY AMONG MORE THAN TWO LATENT VARIABLES.
     CHECK THE TECH4 OUTPUT FOR MORE INFORMATION.
     PROBLEM INVOLVING VARIABLE RMIPIP7.


     REPLICATION 427:

     NO CONVERGENCE.  NUMBER OF ITERATIONS EXCEEDED.

     REPLICATION 428:

     NO CONVERGENCE.  NUMBER OF ITERATIONS EXCEEDED.

     REPLICATION 429:
     WARNING:  THE LATENT VARIABLE COVARIANCE MATRIX (PSI) IS NOT POSITIVE
     DEFINITE.  THIS COULD INDICATE A NEGATIVE VARIANCE/RESIDUAL VARIANCE FOR A
     LATENT VARIABLE, A CORRELATION GREATER OR EQUAL TO ONE BETWEEN TWO LATENT
     VARIABLES, OR A LINEAR DEPENDENCY AMONG MORE THAN TWO LATENT VARIABLES.
     CHECK THE TECH4 OUTPUT FOR MORE INFORMATION.
     PROBLEM INVOLVING VARIABLE RMIPIP7.


     REPLICATION 430:

     NO CONVERGENCE.  NUMBER OF ITERATIONS EXCEEDED.

     REPLICATION 431:

     NO CONVERGENCE.  NUMBER OF ITERATIONS EXCEEDED.

     REPLICATION 432:
     WARNING:  THE LATENT VARIABLE COVARIANCE MATRIX (PSI) IS NOT POSITIVE
     DEFINITE.  THIS COULD INDICATE A NEGATIVE VARIANCE/RESIDUAL VARIANCE FOR A
     LATENT VARIABLE, A CORRELATION GREATER OR EQUAL TO ONE BETWEEN TWO LATENT
     VARIABLES, OR A LINEAR DEPENDENCY AMONG MORE THAN TWO LATENT VARIABLES.
     CHECK THE TECH4 OUTPUT FOR MORE INFORMATION.
     PROBLEM INVOLVING VARIABLE RMIPIP17.


     REPLICATION 433:
     WARNING:  THE LATENT VARIABLE COVARIANCE MATRIX (PSI) IS NOT POSITIVE
     DEFINITE.  THIS COULD INDICATE A NEGATIVE VARIANCE/RESIDUAL VARIANCE FOR A
     LATENT VARIABLE, A CORRELATION GREATER OR EQUAL TO ONE BETWEEN TWO LATENT
     VARIABLES, OR A LINEAR DEPENDENCY AMONG MORE THAN TWO LATENT VARIABLES.
     CHECK THE TECH4 OUTPUT FOR MORE INFORMATION.
     PROBLEM INVOLVING VARIABLE RMIPIP20.


     REPLICATION 434:
     WARNING:  THE LATENT VARIABLE COVARIANCE MATRIX (PSI) IS NOT POSITIVE
     DEFINITE.  THIS COULD INDICATE A NEGATIVE VARIANCE/RESIDUAL VARIANCE FOR A
     LATENT VARIABLE, A CORRELATION GREATER OR EQUAL TO ONE BETWEEN TWO LATENT
     VARIABLES, OR A LINEAR DEPENDENCY AMONG MORE THAN TWO LATENT VARIABLES.
     CHECK THE TECH4 OUTPUT FOR MORE INFORMATION.
     PROBLEM INVOLVING VARIABLE RMIPIP16.


     REPLICATION 435:

     NO CONVERGENCE.  NUMBER OF ITERATIONS EXCEEDED.

     REPLICATION 436:
     WARNING:  THE LATENT VARIABLE COVARIANCE MATRIX (PSI) IS NOT POSITIVE
     DEFINITE.  THIS COULD INDICATE A NEGATIVE VARIANCE/RESIDUAL VARIANCE FOR A
     LATENT VARIABLE, A CORRELATION GREATER OR EQUAL TO ONE BETWEEN TWO LATENT
     VARIABLES, OR A LINEAR DEPENDENCY AMONG MORE THAN TWO LATENT VARIABLES.
     CHECK THE TECH4 OUTPUT FOR MORE INFORMATION.
     PROBLEM INVOLVING VARIABLE RMIPIP6.


     REPLICATION 439:

     NO CONVERGENCE.  NUMBER OF ITERATIONS EXCEEDED.

     REPLICATION 440:
     WARNING:  THE LATENT VARIABLE COVARIANCE MATRIX (PSI) IS NOT POSITIVE
     DEFINITE.  THIS COULD INDICATE A NEGATIVE VARIANCE/RESIDUAL VARIANCE FOR A
     LATENT VARIABLE, A CORRELATION GREATER OR EQUAL TO ONE BETWEEN TWO LATENT
     VARIABLES, OR A LINEAR DEPENDENCY AMONG MORE THAN TWO LATENT VARIABLES.
     CHECK THE TECH4 OUTPUT FOR MORE INFORMATION.
     PROBLEM INVOLVING VARIABLE RMIPIP17.


     REPLICATION 441:
     WARNING:  THE LATENT VARIABLE COVARIANCE MATRIX (PSI) IS NOT POSITIVE
     DEFINITE.  THIS COULD INDICATE A NEGATIVE VARIANCE/RESIDUAL VARIANCE FOR A
     LATENT VARIABLE, A CORRELATION GREATER OR EQUAL TO ONE BETWEEN TWO LATENT
     VARIABLES, OR A LINEAR DEPENDENCY AMONG MORE THAN TWO LATENT VARIABLES.
     CHECK THE TECH4 OUTPUT FOR MORE INFORMATION.
     PROBLEM INVOLVING VARIABLE RMIPIP19.


     REPLICATION 442:

     NO CONVERGENCE.  NUMBER OF ITERATIONS EXCEEDED.

     REPLICATION 443:

     NO CONVERGENCE.  NUMBER OF ITERATIONS EXCEEDED.

     REPLICATION 444:
     WARNING:  THE LATENT VARIABLE COVARIANCE MATRIX (PSI) IS NOT POSITIVE
     DEFINITE.  THIS COULD INDICATE A NEGATIVE VARIANCE/RESIDUAL VARIANCE FOR A
     LATENT VARIABLE, A CORRELATION GREATER OR EQUAL TO ONE BETWEEN TWO LATENT
     VARIABLES, OR A LINEAR DEPENDENCY AMONG MORE THAN TWO LATENT VARIABLES.
     CHECK THE TECH4 OUTPUT FOR MORE INFORMATION.
     PROBLEM INVOLVING VARIABLE RMIPIP10.


     REPLICATION 445:

     NO CONVERGENCE.  NUMBER OF ITERATIONS EXCEEDED.

     REPLICATION 446:

     NO CONVERGENCE.  NUMBER OF ITERATIONS EXCEEDED.

     REPLICATION 447:

     NO CONVERGENCE.  NUMBER OF ITERATIONS EXCEEDED.

     REPLICATION 448:
     WARNING:  THE LATENT VARIABLE COVARIANCE MATRIX (PSI) IS NOT POSITIVE
     DEFINITE.  THIS COULD INDICATE A NEGATIVE VARIANCE/RESIDUAL VARIANCE FOR A
     LATENT VARIABLE, A CORRELATION GREATER OR EQUAL TO ONE BETWEEN TWO LATENT
     VARIABLES, OR A LINEAR DEPENDENCY AMONG MORE THAN TWO LATENT VARIABLES.
     CHECK THE TECH4 OUTPUT FOR MORE INFORMATION.
     PROBLEM INVOLVING VARIABLE RMIPIP17.


     REPLICATION 449:
     WARNING:  THE LATENT VARIABLE COVARIANCE MATRIX (PSI) IS NOT POSITIVE
     DEFINITE.  THIS COULD INDICATE A NEGATIVE VARIANCE/RESIDUAL VARIANCE FOR A
     LATENT VARIABLE, A CORRELATION GREATER OR EQUAL TO ONE BETWEEN TWO LATENT
     VARIABLES, OR A LINEAR DEPENDENCY AMONG MORE THAN TWO LATENT VARIABLES.
     CHECK THE TECH4 OUTPUT FOR MORE INFORMATION.
     PROBLEM INVOLVING VARIABLE RMIPIP19.


     REPLICATION 450:
     WARNING:  THE LATENT VARIABLE COVARIANCE MATRIX (PSI) IS NOT POSITIVE
     DEFINITE.  THIS COULD INDICATE A NEGATIVE VARIANCE/RESIDUAL VARIANCE FOR A
     LATENT VARIABLE, A CORRELATION GREATER OR EQUAL TO ONE BETWEEN TWO LATENT
     VARIABLES, OR A LINEAR DEPENDENCY AMONG MORE THAN TWO LATENT VARIABLES.
     CHECK THE TECH4 OUTPUT FOR MORE INFORMATION.
     PROBLEM INVOLVING VARIABLE RMIPIP7.


     REPLICATION 451:
     WARNING:  THE LATENT VARIABLE COVARIANCE MATRIX (PSI) IS NOT POSITIVE
     DEFINITE.  THIS COULD INDICATE A NEGATIVE VARIANCE/RESIDUAL VARIANCE FOR A
     LATENT VARIABLE, A CORRELATION GREATER OR EQUAL TO ONE BETWEEN TWO LATENT
     VARIABLES, OR A LINEAR DEPENDENCY AMONG MORE THAN TWO LATENT VARIABLES.
     CHECK THE TECH4 OUTPUT FOR MORE INFORMATION.
     PROBLEM INVOLVING VARIABLE RMIPIP17.


     REPLICATION 453:

     NO CONVERGENCE.  NUMBER OF ITERATIONS EXCEEDED.

     REPLICATION 455:
     WARNING:  THE LATENT VARIABLE COVARIANCE MATRIX (PSI) IS NOT POSITIVE
     DEFINITE.  THIS COULD INDICATE A NEGATIVE VARIANCE/RESIDUAL VARIANCE FOR A
     LATENT VARIABLE, A CORRELATION GREATER OR EQUAL TO ONE BETWEEN TWO LATENT
     VARIABLES, OR A LINEAR DEPENDENCY AMONG MORE THAN TWO LATENT VARIABLES.
     CHECK THE TECH4 OUTPUT FOR MORE INFORMATION.
     PROBLEM INVOLVING VARIABLE RMIPIP6.


     REPLICATION 457:

     NO CONVERGENCE.  NUMBER OF ITERATIONS EXCEEDED.

     REPLICATION 458:
     WARNING:  THE LATENT VARIABLE COVARIANCE MATRIX (PSI) IS NOT POSITIVE
     DEFINITE.  THIS COULD INDICATE A NEGATIVE VARIANCE/RESIDUAL VARIANCE FOR A
     LATENT VARIABLE, A CORRELATION GREATER OR EQUAL TO ONE BETWEEN TWO LATENT
     VARIABLES, OR A LINEAR DEPENDENCY AMONG MORE THAN TWO LATENT VARIABLES.
     CHECK THE TECH4 OUTPUT FOR MORE INFORMATION.
     PROBLEM INVOLVING VARIABLE RMIPIP9.


     REPLICATION 459:

     NO CONVERGENCE.  NUMBER OF ITERATIONS EXCEEDED.

     REPLICATION 460:
     WARNING:  THE LATENT VARIABLE COVARIANCE MATRIX (PSI) IS NOT POSITIVE
     DEFINITE.  THIS COULD INDICATE A NEGATIVE VARIANCE/RESIDUAL VARIANCE FOR A
     LATENT VARIABLE, A CORRELATION GREATER OR EQUAL TO ONE BETWEEN TWO LATENT
     VARIABLES, OR A LINEAR DEPENDENCY AMONG MORE THAN TWO LATENT VARIABLES.
     CHECK THE TECH4 OUTPUT FOR MORE INFORMATION.
     PROBLEM INVOLVING VARIABLE RMIPIP9.


     REPLICATION 461:

     NO CONVERGENCE.  NUMBER OF ITERATIONS EXCEEDED.

     REPLICATION 462:
     WARNING:  THE LATENT VARIABLE COVARIANCE MATRIX (PSI) IS NOT POSITIVE
     DEFINITE.  THIS COULD INDICATE A NEGATIVE VARIANCE/RESIDUAL VARIANCE FOR A
     LATENT VARIABLE, A CORRELATION GREATER OR EQUAL TO ONE BETWEEN TWO LATENT
     VARIABLES, OR A LINEAR DEPENDENCY AMONG MORE THAN TWO LATENT VARIABLES.
     CHECK THE TECH4 OUTPUT FOR MORE INFORMATION.
     PROBLEM INVOLVING VARIABLE RMIPIP10.


     REPLICATION 463:

     NO CONVERGENCE.  NUMBER OF ITERATIONS EXCEEDED.

     REPLICATION 464:
     WARNING:  THE LATENT VARIABLE COVARIANCE MATRIX (PSI) IS NOT POSITIVE
     DEFINITE.  THIS COULD INDICATE A NEGATIVE VARIANCE/RESIDUAL VARIANCE FOR A
     LATENT VARIABLE, A CORRELATION GREATER OR EQUAL TO ONE BETWEEN TWO LATENT
     VARIABLES, OR A LINEAR DEPENDENCY AMONG MORE THAN TWO LATENT VARIABLES.
     CHECK THE TECH4 OUTPUT FOR MORE INFORMATION.
     PROBLEM INVOLVING VARIABLE RMIPIP18.


     REPLICATION 465:

     NO CONVERGENCE.  NUMBER OF ITERATIONS EXCEEDED.

     REPLICATION 466:

     NO CONVERGENCE.  NUMBER OF ITERATIONS EXCEEDED.

     REPLICATION 467:

     NO CONVERGENCE.  NUMBER OF ITERATIONS EXCEEDED.

     REPLICATION 468:

     NO CONVERGENCE.  NUMBER OF ITERATIONS EXCEEDED.

     REPLICATION 469:
     WARNING:  THE LATENT VARIABLE COVARIANCE MATRIX (PSI) IS NOT POSITIVE
     DEFINITE.  THIS COULD INDICATE A NEGATIVE VARIANCE/RESIDUAL VARIANCE FOR A
     LATENT VARIABLE, A CORRELATION GREATER OR EQUAL TO ONE BETWEEN TWO LATENT
     VARIABLES, OR A LINEAR DEPENDENCY AMONG MORE THAN TWO LATENT VARIABLES.
     CHECK THE TECH4 OUTPUT FOR MORE INFORMATION.
     PROBLEM INVOLVING VARIABLE RMIPIP6.


     REPLICATION 470:

     THE STANDARD ERRORS OF THE MODEL PARAMETER ESTIMATES MAY NOT BE
     TRUSTWORTHY FOR SOME PARAMETERS DUE TO A NON-POSITIVE DEFINITE
     FIRST-ORDER DERIVATIVE PRODUCT MATRIX.  THIS MAY BE DUE TO THE STARTING
     VALUES BUT MAY ALSO BE AN INDICATION OF MODEL NONIDENTIFICATION.  THE
     CONDITION NUMBER IS       0.870D-10.  PROBLEM INVOLVING THE FOLLOWING PARAMETER:
     Parameter 90, RMIPIP6


     REPLICATION 470:
     WARNING:  THE LATENT VARIABLE COVARIANCE MATRIX (PSI) IS NOT POSITIVE
     DEFINITE.  THIS COULD INDICATE A NEGATIVE VARIANCE/RESIDUAL VARIANCE FOR A
     LATENT VARIABLE, A CORRELATION GREATER OR EQUAL TO ONE BETWEEN TWO LATENT
     VARIABLES, OR A LINEAR DEPENDENCY AMONG MORE THAN TWO LATENT VARIABLES.
     CHECK THE TECH4 OUTPUT FOR MORE INFORMATION.
     PROBLEM INVOLVING VARIABLE RMIPIP6.


     REPLICATION 471:
     WARNING:  THE LATENT VARIABLE COVARIANCE MATRIX (PSI) IS NOT POSITIVE
     DEFINITE.  THIS COULD INDICATE A NEGATIVE VARIANCE/RESIDUAL VARIANCE FOR A
     LATENT VARIABLE, A CORRELATION GREATER OR EQUAL TO ONE BETWEEN TWO LATENT
     VARIABLES, OR A LINEAR DEPENDENCY AMONG MORE THAN TWO LATENT VARIABLES.
     CHECK THE TECH4 OUTPUT FOR MORE INFORMATION.
     PROBLEM INVOLVING VARIABLE RMIPIP7.


     REPLICATION 473:
     WARNING:  THE LATENT VARIABLE COVARIANCE MATRIX (PSI) IS NOT POSITIVE
     DEFINITE.  THIS COULD INDICATE A NEGATIVE VARIANCE/RESIDUAL VARIANCE FOR A
     LATENT VARIABLE, A CORRELATION GREATER OR EQUAL TO ONE BETWEEN TWO LATENT
     VARIABLES, OR A LINEAR DEPENDENCY AMONG MORE THAN TWO LATENT VARIABLES.
     CHECK THE TECH4 OUTPUT FOR MORE INFORMATION.
     PROBLEM INVOLVING VARIABLE RMIPIP18.


     REPLICATION 474:

     THE STANDARD ERRORS OF THE MODEL PARAMETER ESTIMATES COULD NOT BE
     COMPUTED.  THE MODEL MAY NOT BE IDENTIFIED.  CHECK YOUR MODEL.
     PROBLEM INVOLVING THE FOLLOWING PARAMETER:
     Parameter 90, RMIPIP6

     THE CONDITION NUMBER IS       0.400D-12.

     REPLICATION 475:

     NO CONVERGENCE.  NUMBER OF ITERATIONS EXCEEDED.

     REPLICATION 476:

     NO CONVERGENCE.  NUMBER OF ITERATIONS EXCEEDED.

     REPLICATION 477:
     WARNING:  THE LATENT VARIABLE COVARIANCE MATRIX (PSI) IS NOT POSITIVE
     DEFINITE.  THIS COULD INDICATE A NEGATIVE VARIANCE/RESIDUAL VARIANCE FOR A
     LATENT VARIABLE, A CORRELATION GREATER OR EQUAL TO ONE BETWEEN TWO LATENT
     VARIABLES, OR A LINEAR DEPENDENCY AMONG MORE THAN TWO LATENT VARIABLES.
     CHECK THE TECH4 OUTPUT FOR MORE INFORMATION.
     PROBLEM INVOLVING VARIABLE RMIPIP8.


     REPLICATION 479:

     NO CONVERGENCE.  NUMBER OF ITERATIONS EXCEEDED.

     REPLICATION 480:
     WARNING:  THE LATENT VARIABLE COVARIANCE MATRIX (PSI) IS NOT POSITIVE
     DEFINITE.  THIS COULD INDICATE A NEGATIVE VARIANCE/RESIDUAL VARIANCE FOR A
     LATENT VARIABLE, A CORRELATION GREATER OR EQUAL TO ONE BETWEEN TWO LATENT
     VARIABLES, OR A LINEAR DEPENDENCY AMONG MORE THAN TWO LATENT VARIABLES.
     CHECK THE TECH4 OUTPUT FOR MORE INFORMATION.
     PROBLEM INVOLVING VARIABLE RMIPIP10.


     REPLICATION 481:

     NO CONVERGENCE.  NUMBER OF ITERATIONS EXCEEDED.

     REPLICATION 482:

     NO CONVERGENCE.  NUMBER OF ITERATIONS EXCEEDED.

     REPLICATION 483:
     WARNING:  THE LATENT VARIABLE COVARIANCE MATRIX (PSI) IS NOT POSITIVE
     DEFINITE.  THIS COULD INDICATE A NEGATIVE VARIANCE/RESIDUAL VARIANCE FOR A
     LATENT VARIABLE, A CORRELATION GREATER OR EQUAL TO ONE BETWEEN TWO LATENT
     VARIABLES, OR A LINEAR DEPENDENCY AMONG MORE THAN TWO LATENT VARIABLES.
     CHECK THE TECH4 OUTPUT FOR MORE INFORMATION.
     PROBLEM INVOLVING VARIABLE RMIPIP8.


     REPLICATION 484:
     WARNING:  THE LATENT VARIABLE COVARIANCE MATRIX (PSI) IS NOT POSITIVE
     DEFINITE.  THIS COULD INDICATE A NEGATIVE VARIANCE/RESIDUAL VARIANCE FOR A
     LATENT VARIABLE, A CORRELATION GREATER OR EQUAL TO ONE BETWEEN TWO LATENT
     VARIABLES, OR A LINEAR DEPENDENCY AMONG MORE THAN TWO LATENT VARIABLES.
     CHECK THE TECH4 OUTPUT FOR MORE INFORMATION.
     PROBLEM INVOLVING VARIABLE RMIPIP16.


     REPLICATION 486:
     WARNING:  THE LATENT VARIABLE COVARIANCE MATRIX (PSI) IS NOT POSITIVE
     DEFINITE.  THIS COULD INDICATE A NEGATIVE VARIANCE/RESIDUAL VARIANCE FOR A
     LATENT VARIABLE, A CORRELATION GREATER OR EQUAL TO ONE BETWEEN TWO LATENT
     VARIABLES, OR A LINEAR DEPENDENCY AMONG MORE THAN TWO LATENT VARIABLES.
     CHECK THE TECH4 OUTPUT FOR MORE INFORMATION.
     PROBLEM INVOLVING VARIABLE RMIPIP9.


     REPLICATION 487:
     WARNING:  THE LATENT VARIABLE COVARIANCE MATRIX (PSI) IS NOT POSITIVE
     DEFINITE.  THIS COULD INDICATE A NEGATIVE VARIANCE/RESIDUAL VARIANCE FOR A
     LATENT VARIABLE, A CORRELATION GREATER OR EQUAL TO ONE BETWEEN TWO LATENT
     VARIABLES, OR A LINEAR DEPENDENCY AMONG MORE THAN TWO LATENT VARIABLES.
     CHECK THE TECH4 OUTPUT FOR MORE INFORMATION.
     PROBLEM INVOLVING VARIABLE RMIPIP16.


     REPLICATION 488:

     NO CONVERGENCE.  NUMBER OF ITERATIONS EXCEEDED.

     REPLICATION 489:

     NO CONVERGENCE.  NUMBER OF ITERATIONS EXCEEDED.

     REPLICATION 490:
     WARNING:  THE LATENT VARIABLE COVARIANCE MATRIX (PSI) IS NOT POSITIVE
     DEFINITE.  THIS COULD INDICATE A NEGATIVE VARIANCE/RESIDUAL VARIANCE FOR A
     LATENT VARIABLE, A CORRELATION GREATER OR EQUAL TO ONE BETWEEN TWO LATENT
     VARIABLES, OR A LINEAR DEPENDENCY AMONG MORE THAN TWO LATENT VARIABLES.
     CHECK THE TECH4 OUTPUT FOR MORE INFORMATION.
     PROBLEM INVOLVING VARIABLE RMIPIP9.


     REPLICATION 491:
     WARNING:  THE LATENT VARIABLE COVARIANCE MATRIX (PSI) IS NOT POSITIVE
     DEFINITE.  THIS COULD INDICATE A NEGATIVE VARIANCE/RESIDUAL VARIANCE FOR A
     LATENT VARIABLE, A CORRELATION GREATER OR EQUAL TO ONE BETWEEN TWO LATENT
     VARIABLES, OR A LINEAR DEPENDENCY AMONG MORE THAN TWO LATENT VARIABLES.
     CHECK THE TECH4 OUTPUT FOR MORE INFORMATION.
     PROBLEM INVOLVING VARIABLE RMIPIP8.


     REPLICATION 492:

     NO CONVERGENCE.  NUMBER OF ITERATIONS EXCEEDED.

     REPLICATION 493:
     WARNING:  THE LATENT VARIABLE COVARIANCE MATRIX (PSI) IS NOT POSITIVE
     DEFINITE.  THIS COULD INDICATE A NEGATIVE VARIANCE/RESIDUAL VARIANCE FOR A
     LATENT VARIABLE, A CORRELATION GREATER OR EQUAL TO ONE BETWEEN TWO LATENT
     VARIABLES, OR A LINEAR DEPENDENCY AMONG MORE THAN TWO LATENT VARIABLES.
     CHECK THE TECH4 OUTPUT FOR MORE INFORMATION.
     PROBLEM INVOLVING VARIABLE RMIPIP6.


     REPLICATION 494:
     WARNING:  THE LATENT VARIABLE COVARIANCE MATRIX (PSI) IS NOT POSITIVE
     DEFINITE.  THIS COULD INDICATE A NEGATIVE VARIANCE/RESIDUAL VARIANCE FOR A
     LATENT VARIABLE, A CORRELATION GREATER OR EQUAL TO ONE BETWEEN TWO LATENT
     VARIABLES, OR A LINEAR DEPENDENCY AMONG MORE THAN TWO LATENT VARIABLES.
     CHECK THE TECH4 OUTPUT FOR MORE INFORMATION.
     PROBLEM INVOLVING VARIABLE RMIPIP8.


     REPLICATION 495:

     NO CONVERGENCE.  NUMBER OF ITERATIONS EXCEEDED.

     REPLICATION 496:
     WARNING:  THE LATENT VARIABLE COVARIANCE MATRIX (PSI) IS NOT POSITIVE
     DEFINITE.  THIS COULD INDICATE A NEGATIVE VARIANCE/RESIDUAL VARIANCE FOR A
     LATENT VARIABLE, A CORRELATION GREATER OR EQUAL TO ONE BETWEEN TWO LATENT
     VARIABLES, OR A LINEAR DEPENDENCY AMONG MORE THAN TWO LATENT VARIABLES.
     CHECK THE TECH4 OUTPUT FOR MORE INFORMATION.
     PROBLEM INVOLVING VARIABLE RMIPIP8.


     REPLICATION 497:
     WARNING:  THE LATENT VARIABLE COVARIANCE MATRIX (PSI) IS NOT POSITIVE
     DEFINITE.  THIS COULD INDICATE A NEGATIVE VARIANCE/RESIDUAL VARIANCE FOR A
     LATENT VARIABLE, A CORRELATION GREATER OR EQUAL TO ONE BETWEEN TWO LATENT
     VARIABLES, OR A LINEAR DEPENDENCY AMONG MORE THAN TWO LATENT VARIABLES.
     CHECK THE TECH4 OUTPUT FOR MORE INFORMATION.
     PROBLEM INVOLVING VARIABLE RMIPIP7.


     REPLICATION 498:
     WARNING:  THE LATENT VARIABLE COVARIANCE MATRIX (PSI) IS NOT POSITIVE
     DEFINITE.  THIS COULD INDICATE A NEGATIVE VARIANCE/RESIDUAL VARIANCE FOR A
     LATENT VARIABLE, A CORRELATION GREATER OR EQUAL TO ONE BETWEEN TWO LATENT
     VARIABLES, OR A LINEAR DEPENDENCY AMONG MORE THAN TWO LATENT VARIABLES.
     CHECK THE TECH4 OUTPUT FOR MORE INFORMATION.
     PROBLEM INVOLVING VARIABLE RMIPIP8.


     REPLICATION 499:
     WARNING:  THE LATENT VARIABLE COVARIANCE MATRIX (PSI) IS NOT POSITIVE
     DEFINITE.  THIS COULD INDICATE A NEGATIVE VARIANCE/RESIDUAL VARIANCE FOR A
     LATENT VARIABLE, A CORRELATION GREATER OR EQUAL TO ONE BETWEEN TWO LATENT
     VARIABLES, OR A LINEAR DEPENDENCY AMONG MORE THAN TWO LATENT VARIABLES.
     CHECK THE TECH4 OUTPUT FOR MORE INFORMATION.
     PROBLEM INVOLVING VARIABLE RMIPIP8.


     REPLICATION 500:

     THE STANDARD ERRORS OF THE MODEL PARAMETER ESTIMATES MAY NOT BE
     TRUSTWORTHY FOR SOME PARAMETERS DUE TO A NON-POSITIVE DEFINITE
     FIRST-ORDER DERIVATIVE PRODUCT MATRIX.  THIS MAY BE DUE TO THE STARTING
     VALUES BUT MAY ALSO BE AN INDICATION OF MODEL NONIDENTIFICATION.  THE
     CONDITION NUMBER IS       0.943D-10.  PROBLEM INVOLVING THE FOLLOWING PARAMETER:
     Parameter 102, RMIPIP18


     REPLICATION 500:
     WARNING:  THE LATENT VARIABLE COVARIANCE MATRIX (PSI) IS NOT POSITIVE
     DEFINITE.  THIS COULD INDICATE A NEGATIVE VARIANCE/RESIDUAL VARIANCE FOR A
     LATENT VARIABLE, A CORRELATION GREATER OR EQUAL TO ONE BETWEEN TWO LATENT
     VARIABLES, OR A LINEAR DEPENDENCY AMONG MORE THAN TWO LATENT VARIABLES.
     CHECK THE TECH4 OUTPUT FOR MORE INFORMATION.
     PROBLEM INVOLVING VARIABLE RMIPIP18.


     REPLICATION 501:

     NO CONVERGENCE.  NUMBER OF ITERATIONS EXCEEDED.

     REPLICATION 504:

     THE STANDARD ERRORS OF THE MODEL PARAMETER ESTIMATES COULD NOT BE
     COMPUTED.  THE MODEL MAY NOT BE IDENTIFIED.  CHECK YOUR MODEL.
     PROBLEM INVOLVING THE FOLLOWING PARAMETER:
     Parameter 100, RMIPIP16

     THE CONDITION NUMBER IS       0.279D-11.

     REPLICATION 505:

     NO CONVERGENCE.  NUMBER OF ITERATIONS EXCEEDED.

     REPLICATION 506:

     NO CONVERGENCE.  NUMBER OF ITERATIONS EXCEEDED.

     REPLICATION 507:
     WARNING:  THE LATENT VARIABLE COVARIANCE MATRIX (PSI) IS NOT POSITIVE
     DEFINITE.  THIS COULD INDICATE A NEGATIVE VARIANCE/RESIDUAL VARIANCE FOR A
     LATENT VARIABLE, A CORRELATION GREATER OR EQUAL TO ONE BETWEEN TWO LATENT
     VARIABLES, OR A LINEAR DEPENDENCY AMONG MORE THAN TWO LATENT VARIABLES.
     CHECK THE TECH4 OUTPUT FOR MORE INFORMATION.
     PROBLEM INVOLVING VARIABLE RMIPIP9.


     REPLICATION 508:

     NO CONVERGENCE.  NUMBER OF ITERATIONS EXCEEDED.

     REPLICATION 510:
     WARNING:  THE LATENT VARIABLE COVARIANCE MATRIX (PSI) IS NOT POSITIVE
     DEFINITE.  THIS COULD INDICATE A NEGATIVE VARIANCE/RESIDUAL VARIANCE FOR A
     LATENT VARIABLE, A CORRELATION GREATER OR EQUAL TO ONE BETWEEN TWO LATENT
     VARIABLES, OR A LINEAR DEPENDENCY AMONG MORE THAN TWO LATENT VARIABLES.
     CHECK THE TECH4 OUTPUT FOR MORE INFORMATION.
     PROBLEM INVOLVING VARIABLE RMIPIP18.


     REPLICATION 512:
     WARNING:  THE LATENT VARIABLE COVARIANCE MATRIX (PSI) IS NOT POSITIVE
     DEFINITE.  THIS COULD INDICATE A NEGATIVE VARIANCE/RESIDUAL VARIANCE FOR A
     LATENT VARIABLE, A CORRELATION GREATER OR EQUAL TO ONE BETWEEN TWO LATENT
     VARIABLES, OR A LINEAR DEPENDENCY AMONG MORE THAN TWO LATENT VARIABLES.
     CHECK THE TECH4 OUTPUT FOR MORE INFORMATION.
     PROBLEM INVOLVING VARIABLE RMIPIP20.


     REPLICATION 513:

     NO CONVERGENCE.  NUMBER OF ITERATIONS EXCEEDED.

     REPLICATION 515:

     NO CONVERGENCE.  NUMBER OF ITERATIONS EXCEEDED.

     REPLICATION 516:
     WARNING:  THE LATENT VARIABLE COVARIANCE MATRIX (PSI) IS NOT POSITIVE
     DEFINITE.  THIS COULD INDICATE A NEGATIVE VARIANCE/RESIDUAL VARIANCE FOR A
     LATENT VARIABLE, A CORRELATION GREATER OR EQUAL TO ONE BETWEEN TWO LATENT
     VARIABLES, OR A LINEAR DEPENDENCY AMONG MORE THAN TWO LATENT VARIABLES.
     CHECK THE TECH4 OUTPUT FOR MORE INFORMATION.
     PROBLEM INVOLVING VARIABLE RMIPIP20.


     REPLICATION 517:
     WARNING:  THE LATENT VARIABLE COVARIANCE MATRIX (PSI) IS NOT POSITIVE
     DEFINITE.  THIS COULD INDICATE A NEGATIVE VARIANCE/RESIDUAL VARIANCE FOR A
     LATENT VARIABLE, A CORRELATION GREATER OR EQUAL TO ONE BETWEEN TWO LATENT
     VARIABLES, OR A LINEAR DEPENDENCY AMONG MORE THAN TWO LATENT VARIABLES.
     CHECK THE TECH4 OUTPUT FOR MORE INFORMATION.
     PROBLEM INVOLVING VARIABLE RMIPIP6.


     REPLICATION 518:

     NO CONVERGENCE.  NUMBER OF ITERATIONS EXCEEDED.

     REPLICATION 519:

     NO CONVERGENCE.  NUMBER OF ITERATIONS EXCEEDED.

     REPLICATION 520:

     NO CONVERGENCE.  NUMBER OF ITERATIONS EXCEEDED.

     REPLICATION 522:
     WARNING:  THE LATENT VARIABLE COVARIANCE MATRIX (PSI) IS NOT POSITIVE
     DEFINITE.  THIS COULD INDICATE A NEGATIVE VARIANCE/RESIDUAL VARIANCE FOR A
     LATENT VARIABLE, A CORRELATION GREATER OR EQUAL TO ONE BETWEEN TWO LATENT
     VARIABLES, OR A LINEAR DEPENDENCY AMONG MORE THAN TWO LATENT VARIABLES.
     CHECK THE TECH4 OUTPUT FOR MORE INFORMATION.
     PROBLEM INVOLVING VARIABLE RMIPIP18.


     REPLICATION 523:

     NO CONVERGENCE.  NUMBER OF ITERATIONS EXCEEDED.

     REPLICATION 525:
     WARNING:  THE LATENT VARIABLE COVARIANCE MATRIX (PSI) IS NOT POSITIVE
     DEFINITE.  THIS COULD INDICATE A NEGATIVE VARIANCE/RESIDUAL VARIANCE FOR A
     LATENT VARIABLE, A CORRELATION GREATER OR EQUAL TO ONE BETWEEN TWO LATENT
     VARIABLES, OR A LINEAR DEPENDENCY AMONG MORE THAN TWO LATENT VARIABLES.
     CHECK THE TECH4 OUTPUT FOR MORE INFORMATION.
     PROBLEM INVOLVING VARIABLE RMIPIP17.


     REPLICATION 526:

     NO CONVERGENCE.  NUMBER OF ITERATIONS EXCEEDED.

     REPLICATION 527:
     WARNING:  THE LATENT VARIABLE COVARIANCE MATRIX (PSI) IS NOT POSITIVE
     DEFINITE.  THIS COULD INDICATE A NEGATIVE VARIANCE/RESIDUAL VARIANCE FOR A
     LATENT VARIABLE, A CORRELATION GREATER OR EQUAL TO ONE BETWEEN TWO LATENT
     VARIABLES, OR A LINEAR DEPENDENCY AMONG MORE THAN TWO LATENT VARIABLES.
     CHECK THE TECH4 OUTPUT FOR MORE INFORMATION.
     PROBLEM INVOLVING VARIABLE RMIPIP20.


     REPLICATION 530:

     NO CONVERGENCE.  NUMBER OF ITERATIONS EXCEEDED.

     REPLICATION 531:

     NO CONVERGENCE.  NUMBER OF ITERATIONS EXCEEDED.

     REPLICATION 534:

     NO CONVERGENCE.  NUMBER OF ITERATIONS EXCEEDED.

     REPLICATION 535:
     WARNING:  THE LATENT VARIABLE COVARIANCE MATRIX (PSI) IS NOT POSITIVE
     DEFINITE.  THIS COULD INDICATE A NEGATIVE VARIANCE/RESIDUAL VARIANCE FOR A
     LATENT VARIABLE, A CORRELATION GREATER OR EQUAL TO ONE BETWEEN TWO LATENT
     VARIABLES, OR A LINEAR DEPENDENCY AMONG MORE THAN TWO LATENT VARIABLES.
     CHECK THE TECH4 OUTPUT FOR MORE INFORMATION.
     PROBLEM INVOLVING VARIABLE RMIPIP8.


     REPLICATION 536:

     THE STANDARD ERRORS OF THE MODEL PARAMETER ESTIMATES COULD NOT BE
     COMPUTED.  THE MODEL MAY NOT BE IDENTIFIED.  CHECK YOUR MODEL.
     PROBLEM INVOLVING THE FOLLOWING PARAMETER:
     Parameter 92, RMIPIP8

     THE CONDITION NUMBER IS       0.101D-11.

     REPLICATION 537:

     NO CONVERGENCE.  NUMBER OF ITERATIONS EXCEEDED.

     REPLICATION 538:
     WARNING:  THE LATENT VARIABLE COVARIANCE MATRIX (PSI) IS NOT POSITIVE
     DEFINITE.  THIS COULD INDICATE A NEGATIVE VARIANCE/RESIDUAL VARIANCE FOR A
     LATENT VARIABLE, A CORRELATION GREATER OR EQUAL TO ONE BETWEEN TWO LATENT
     VARIABLES, OR A LINEAR DEPENDENCY AMONG MORE THAN TWO LATENT VARIABLES.
     CHECK THE TECH4 OUTPUT FOR MORE INFORMATION.
     PROBLEM INVOLVING VARIABLE RMIPIP16.


     REPLICATION 539:

     NO CONVERGENCE.  NUMBER OF ITERATIONS EXCEEDED.

     REPLICATION 540:
     WARNING:  THE LATENT VARIABLE COVARIANCE MATRIX (PSI) IS NOT POSITIVE
     DEFINITE.  THIS COULD INDICATE A NEGATIVE VARIANCE/RESIDUAL VARIANCE FOR A
     LATENT VARIABLE, A CORRELATION GREATER OR EQUAL TO ONE BETWEEN TWO LATENT
     VARIABLES, OR A LINEAR DEPENDENCY AMONG MORE THAN TWO LATENT VARIABLES.
     CHECK THE TECH4 OUTPUT FOR MORE INFORMATION.
     PROBLEM INVOLVING VARIABLE RMIPIP18.


     REPLICATION 541:
     WARNING:  THE LATENT VARIABLE COVARIANCE MATRIX (PSI) IS NOT POSITIVE
     DEFINITE.  THIS COULD INDICATE A NEGATIVE VARIANCE/RESIDUAL VARIANCE FOR A
     LATENT VARIABLE, A CORRELATION GREATER OR EQUAL TO ONE BETWEEN TWO LATENT
     VARIABLES, OR A LINEAR DEPENDENCY AMONG MORE THAN TWO LATENT VARIABLES.
     CHECK THE TECH4 OUTPUT FOR MORE INFORMATION.
     PROBLEM INVOLVING VARIABLE RMIPIP19.


     REPLICATION 542:

     NO CONVERGENCE.  NUMBER OF ITERATIONS EXCEEDED.

     REPLICATION 543:
     WARNING:  THE LATENT VARIABLE COVARIANCE MATRIX (PSI) IS NOT POSITIVE
     DEFINITE.  THIS COULD INDICATE A NEGATIVE VARIANCE/RESIDUAL VARIANCE FOR A
     LATENT VARIABLE, A CORRELATION GREATER OR EQUAL TO ONE BETWEEN TWO LATENT
     VARIABLES, OR A LINEAR DEPENDENCY AMONG MORE THAN TWO LATENT VARIABLES.
     CHECK THE TECH4 OUTPUT FOR MORE INFORMATION.
     PROBLEM INVOLVING VARIABLE RMIPIP9.


     REPLICATION 544:

     NO CONVERGENCE.  NUMBER OF ITERATIONS EXCEEDED.

     REPLICATION 545:

     NO CONVERGENCE.  NUMBER OF ITERATIONS EXCEEDED.

     REPLICATION 546:
     WARNING:  THE LATENT VARIABLE COVARIANCE MATRIX (PSI) IS NOT POSITIVE
     DEFINITE.  THIS COULD INDICATE A NEGATIVE VARIANCE/RESIDUAL VARIANCE FOR A
     LATENT VARIABLE, A CORRELATION GREATER OR EQUAL TO ONE BETWEEN TWO LATENT
     VARIABLES, OR A LINEAR DEPENDENCY AMONG MORE THAN TWO LATENT VARIABLES.
     CHECK THE TECH4 OUTPUT FOR MORE INFORMATION.
     PROBLEM INVOLVING VARIABLE RMIPIP6.


     REPLICATION 547:

     NO CONVERGENCE.  NUMBER OF ITERATIONS EXCEEDED.

     REPLICATION 548:
     WARNING:  THE LATENT VARIABLE COVARIANCE MATRIX (PSI) IS NOT POSITIVE
     DEFINITE.  THIS COULD INDICATE A NEGATIVE VARIANCE/RESIDUAL VARIANCE FOR A
     LATENT VARIABLE, A CORRELATION GREATER OR EQUAL TO ONE BETWEEN TWO LATENT
     VARIABLES, OR A LINEAR DEPENDENCY AMONG MORE THAN TWO LATENT VARIABLES.
     CHECK THE TECH4 OUTPUT FOR MORE INFORMATION.
     PROBLEM INVOLVING VARIABLE RMIPIP6.


     REPLICATION 549:
     WARNING:  THE LATENT VARIABLE COVARIANCE MATRIX (PSI) IS NOT POSITIVE
     DEFINITE.  THIS COULD INDICATE A NEGATIVE VARIANCE/RESIDUAL VARIANCE FOR A
     LATENT VARIABLE, A CORRELATION GREATER OR EQUAL TO ONE BETWEEN TWO LATENT
     VARIABLES, OR A LINEAR DEPENDENCY AMONG MORE THAN TWO LATENT VARIABLES.
     CHECK THE TECH4 OUTPUT FOR MORE INFORMATION.
     PROBLEM INVOLVING VARIABLE RMIPIP9.


     REPLICATION 550:
     WARNING:  THE LATENT VARIABLE COVARIANCE MATRIX (PSI) IS NOT POSITIVE
     DEFINITE.  THIS COULD INDICATE A NEGATIVE VARIANCE/RESIDUAL VARIANCE FOR A
     LATENT VARIABLE, A CORRELATION GREATER OR EQUAL TO ONE BETWEEN TWO LATENT
     VARIABLES, OR A LINEAR DEPENDENCY AMONG MORE THAN TWO LATENT VARIABLES.
     CHECK THE TECH4 OUTPUT FOR MORE INFORMATION.
     PROBLEM INVOLVING VARIABLE RMIPIP16.


     REPLICATION 551:
     WARNING:  THE LATENT VARIABLE COVARIANCE MATRIX (PSI) IS NOT POSITIVE
     DEFINITE.  THIS COULD INDICATE A NEGATIVE VARIANCE/RESIDUAL VARIANCE FOR A
     LATENT VARIABLE, A CORRELATION GREATER OR EQUAL TO ONE BETWEEN TWO LATENT
     VARIABLES, OR A LINEAR DEPENDENCY AMONG MORE THAN TWO LATENT VARIABLES.
     CHECK THE TECH4 OUTPUT FOR MORE INFORMATION.
     PROBLEM INVOLVING VARIABLE RMIPIP9.


     REPLICATION 552:
     WARNING:  THE LATENT VARIABLE COVARIANCE MATRIX (PSI) IS NOT POSITIVE
     DEFINITE.  THIS COULD INDICATE A NEGATIVE VARIANCE/RESIDUAL VARIANCE FOR A
     LATENT VARIABLE, A CORRELATION GREATER OR EQUAL TO ONE BETWEEN TWO LATENT
     VARIABLES, OR A LINEAR DEPENDENCY AMONG MORE THAN TWO LATENT VARIABLES.
     CHECK THE TECH4 OUTPUT FOR MORE INFORMATION.
     PROBLEM INVOLVING VARIABLE RMIPIP7.


     REPLICATION 554:

     NO CONVERGENCE.  NUMBER OF ITERATIONS EXCEEDED.

     REPLICATION 555:
     WARNING:  THE LATENT VARIABLE COVARIANCE MATRIX (PSI) IS NOT POSITIVE
     DEFINITE.  THIS COULD INDICATE A NEGATIVE VARIANCE/RESIDUAL VARIANCE FOR A
     LATENT VARIABLE, A CORRELATION GREATER OR EQUAL TO ONE BETWEEN TWO LATENT
     VARIABLES, OR A LINEAR DEPENDENCY AMONG MORE THAN TWO LATENT VARIABLES.
     CHECK THE TECH4 OUTPUT FOR MORE INFORMATION.
     PROBLEM INVOLVING VARIABLE RMIPIP20.


     REPLICATION 556:

     THE STANDARD ERRORS OF THE MODEL PARAMETER ESTIMATES COULD NOT BE
     COMPUTED.  THE MODEL MAY NOT BE IDENTIFIED.  CHECK YOUR MODEL.
     PROBLEM INVOLVING THE FOLLOWING PARAMETER:
     Parameter 102, RMIPIP18

     THE CONDITION NUMBER IS      -0.138D-03.

     REPLICATION 557:

     THE STANDARD ERRORS OF THE MODEL PARAMETER ESTIMATES COULD NOT BE
     COMPUTED.  THE MODEL MAY NOT BE IDENTIFIED.  CHECK YOUR MODEL.
     PROBLEM INVOLVING THE FOLLOWING PARAMETER:
     Parameter 90, RMIPIP6

     THE CONDITION NUMBER IS       0.111D-10.

     REPLICATION 558:
     WARNING:  THE LATENT VARIABLE COVARIANCE MATRIX (PSI) IS NOT POSITIVE
     DEFINITE.  THIS COULD INDICATE A NEGATIVE VARIANCE/RESIDUAL VARIANCE FOR A
     LATENT VARIABLE, A CORRELATION GREATER OR EQUAL TO ONE BETWEEN TWO LATENT
     VARIABLES, OR A LINEAR DEPENDENCY AMONG MORE THAN TWO LATENT VARIABLES.
     CHECK THE TECH4 OUTPUT FOR MORE INFORMATION.
     PROBLEM INVOLVING VARIABLE RMIPIP6.


     REPLICATION 559:
     WARNING:  THE LATENT VARIABLE COVARIANCE MATRIX (PSI) IS NOT POSITIVE
     DEFINITE.  THIS COULD INDICATE A NEGATIVE VARIANCE/RESIDUAL VARIANCE FOR A
     LATENT VARIABLE, A CORRELATION GREATER OR EQUAL TO ONE BETWEEN TWO LATENT
     VARIABLES, OR A LINEAR DEPENDENCY AMONG MORE THAN TWO LATENT VARIABLES.
     CHECK THE TECH4 OUTPUT FOR MORE INFORMATION.
     PROBLEM INVOLVING VARIABLE RMIPIP8.


     REPLICATION 560:
     WARNING:  THE LATENT VARIABLE COVARIANCE MATRIX (PSI) IS NOT POSITIVE
     DEFINITE.  THIS COULD INDICATE A NEGATIVE VARIANCE/RESIDUAL VARIANCE FOR A
     LATENT VARIABLE, A CORRELATION GREATER OR EQUAL TO ONE BETWEEN TWO LATENT
     VARIABLES, OR A LINEAR DEPENDENCY AMONG MORE THAN TWO LATENT VARIABLES.
     CHECK THE TECH4 OUTPUT FOR MORE INFORMATION.
     PROBLEM INVOLVING VARIABLE RMIPIP10.


     REPLICATION 561:
     WARNING:  THE LATENT VARIABLE COVARIANCE MATRIX (PSI) IS NOT POSITIVE
     DEFINITE.  THIS COULD INDICATE A NEGATIVE VARIANCE/RESIDUAL VARIANCE FOR A
     LATENT VARIABLE, A CORRELATION GREATER OR EQUAL TO ONE BETWEEN TWO LATENT
     VARIABLES, OR A LINEAR DEPENDENCY AMONG MORE THAN TWO LATENT VARIABLES.
     CHECK THE TECH4 OUTPUT FOR MORE INFORMATION.
     PROBLEM INVOLVING VARIABLE RMIPIP20.


     REPLICATION 562:
     WARNING:  THE LATENT VARIABLE COVARIANCE MATRIX (PSI) IS NOT POSITIVE
     DEFINITE.  THIS COULD INDICATE A NEGATIVE VARIANCE/RESIDUAL VARIANCE FOR A
     LATENT VARIABLE, A CORRELATION GREATER OR EQUAL TO ONE BETWEEN TWO LATENT
     VARIABLES, OR A LINEAR DEPENDENCY AMONG MORE THAN TWO LATENT VARIABLES.
     CHECK THE TECH4 OUTPUT FOR MORE INFORMATION.
     PROBLEM INVOLVING VARIABLE RMIPIP6.


     REPLICATION 563:

     THE STANDARD ERRORS OF THE MODEL PARAMETER ESTIMATES COULD NOT BE
     COMPUTED.  THE MODEL MAY NOT BE IDENTIFIED.  CHECK YOUR MODEL.
     PROBLEM INVOLVING THE FOLLOWING PARAMETER:
     Parameter 91, RMIPIP7

     THE CONDITION NUMBER IS       0.455D-10.

     REPLICATION 564:

     NO CONVERGENCE.  NUMBER OF ITERATIONS EXCEEDED.

     REPLICATION 565:
     WARNING:  THE LATENT VARIABLE COVARIANCE MATRIX (PSI) IS NOT POSITIVE
     DEFINITE.  THIS COULD INDICATE A NEGATIVE VARIANCE/RESIDUAL VARIANCE FOR A
     LATENT VARIABLE, A CORRELATION GREATER OR EQUAL TO ONE BETWEEN TWO LATENT
     VARIABLES, OR A LINEAR DEPENDENCY AMONG MORE THAN TWO LATENT VARIABLES.
     CHECK THE TECH4 OUTPUT FOR MORE INFORMATION.
     PROBLEM INVOLVING VARIABLE RMIPIP20.


     REPLICATION 566:

     NO CONVERGENCE.  NUMBER OF ITERATIONS EXCEEDED.

     REPLICATION 567:

     NO CONVERGENCE.  NUMBER OF ITERATIONS EXCEEDED.

     REPLICATION 568:
     WARNING:  THE LATENT VARIABLE COVARIANCE MATRIX (PSI) IS NOT POSITIVE
     DEFINITE.  THIS COULD INDICATE A NEGATIVE VARIANCE/RESIDUAL VARIANCE FOR A
     LATENT VARIABLE, A CORRELATION GREATER OR EQUAL TO ONE BETWEEN TWO LATENT
     VARIABLES, OR A LINEAR DEPENDENCY AMONG MORE THAN TWO LATENT VARIABLES.
     CHECK THE TECH4 OUTPUT FOR MORE INFORMATION.
     PROBLEM INVOLVING VARIABLE RMIPIP8.


     REPLICATION 569:
     WARNING:  THE LATENT VARIABLE COVARIANCE MATRIX (PSI) IS NOT POSITIVE
     DEFINITE.  THIS COULD INDICATE A NEGATIVE VARIANCE/RESIDUAL VARIANCE FOR A
     LATENT VARIABLE, A CORRELATION GREATER OR EQUAL TO ONE BETWEEN TWO LATENT
     VARIABLES, OR A LINEAR DEPENDENCY AMONG MORE THAN TWO LATENT VARIABLES.
     CHECK THE TECH4 OUTPUT FOR MORE INFORMATION.
     PROBLEM INVOLVING VARIABLE RMIPIP16.


     REPLICATION 570:
     WARNING:  THE LATENT VARIABLE COVARIANCE MATRIX (PSI) IS NOT POSITIVE
     DEFINITE.  THIS COULD INDICATE A NEGATIVE VARIANCE/RESIDUAL VARIANCE FOR A
     LATENT VARIABLE, A CORRELATION GREATER OR EQUAL TO ONE BETWEEN TWO LATENT
     VARIABLES, OR A LINEAR DEPENDENCY AMONG MORE THAN TWO LATENT VARIABLES.
     CHECK THE TECH4 OUTPUT FOR MORE INFORMATION.
     PROBLEM INVOLVING VARIABLE RMIPIP8.


     REPLICATION 571:

     NO CONVERGENCE.  NUMBER OF ITERATIONS EXCEEDED.

     REPLICATION 572:

     THE STANDARD ERRORS OF THE MODEL PARAMETER ESTIMATES COULD NOT BE
     COMPUTED.  THE MODEL MAY NOT BE IDENTIFIED.  CHECK YOUR MODEL.
     PROBLEM INVOLVING THE FOLLOWING PARAMETER:
     Parameter 92, RMIPIP8

     THE CONDITION NUMBER IS       0.354D-12.

     REPLICATION 573:

     NO CONVERGENCE.  NUMBER OF ITERATIONS EXCEEDED.

     REPLICATION 575:

     THE STANDARD ERRORS OF THE MODEL PARAMETER ESTIMATES COULD NOT BE
     COMPUTED.  THE MODEL MAY NOT BE IDENTIFIED.  CHECK YOUR MODEL.
     PROBLEM INVOLVING THE FOLLOWING PARAMETER:
     Parameter 90, RMIPIP6

     THE CONDITION NUMBER IS       0.604D-11.

     REPLICATION 577:
     WARNING:  THE LATENT VARIABLE COVARIANCE MATRIX (PSI) IS NOT POSITIVE
     DEFINITE.  THIS COULD INDICATE A NEGATIVE VARIANCE/RESIDUAL VARIANCE FOR A
     LATENT VARIABLE, A CORRELATION GREATER OR EQUAL TO ONE BETWEEN TWO LATENT
     VARIABLES, OR A LINEAR DEPENDENCY AMONG MORE THAN TWO LATENT VARIABLES.
     CHECK THE TECH4 OUTPUT FOR MORE INFORMATION.
     PROBLEM INVOLVING VARIABLE RMIPIP6.


     REPLICATION 578:
     WARNING:  THE LATENT VARIABLE COVARIANCE MATRIX (PSI) IS NOT POSITIVE
     DEFINITE.  THIS COULD INDICATE A NEGATIVE VARIANCE/RESIDUAL VARIANCE FOR A
     LATENT VARIABLE, A CORRELATION GREATER OR EQUAL TO ONE BETWEEN TWO LATENT
     VARIABLES, OR A LINEAR DEPENDENCY AMONG MORE THAN TWO LATENT VARIABLES.
     CHECK THE TECH4 OUTPUT FOR MORE INFORMATION.
     PROBLEM INVOLVING VARIABLE RMIPIP8.


     REPLICATION 579:
     WARNING:  THE LATENT VARIABLE COVARIANCE MATRIX (PSI) IS NOT POSITIVE
     DEFINITE.  THIS COULD INDICATE A NEGATIVE VARIANCE/RESIDUAL VARIANCE FOR A
     LATENT VARIABLE, A CORRELATION GREATER OR EQUAL TO ONE BETWEEN TWO LATENT
     VARIABLES, OR A LINEAR DEPENDENCY AMONG MORE THAN TWO LATENT VARIABLES.
     CHECK THE TECH4 OUTPUT FOR MORE INFORMATION.
     PROBLEM INVOLVING VARIABLE RMIPIP10.


     REPLICATION 580:

     NO CONVERGENCE.  NUMBER OF ITERATIONS EXCEEDED.

     REPLICATION 581:

     NO CONVERGENCE.  NUMBER OF ITERATIONS EXCEEDED.

     REPLICATION 582:
     WARNING:  THE LATENT VARIABLE COVARIANCE MATRIX (PSI) IS NOT POSITIVE
     DEFINITE.  THIS COULD INDICATE A NEGATIVE VARIANCE/RESIDUAL VARIANCE FOR A
     LATENT VARIABLE, A CORRELATION GREATER OR EQUAL TO ONE BETWEEN TWO LATENT
     VARIABLES, OR A LINEAR DEPENDENCY AMONG MORE THAN TWO LATENT VARIABLES.
     CHECK THE TECH4 OUTPUT FOR MORE INFORMATION.
     PROBLEM INVOLVING VARIABLE RMIPIP6.


     REPLICATION 583:

     NO CONVERGENCE.  NUMBER OF ITERATIONS EXCEEDED.

     REPLICATION 584:
     WARNING:  THE LATENT VARIABLE COVARIANCE MATRIX (PSI) IS NOT POSITIVE
     DEFINITE.  THIS COULD INDICATE A NEGATIVE VARIANCE/RESIDUAL VARIANCE FOR A
     LATENT VARIABLE, A CORRELATION GREATER OR EQUAL TO ONE BETWEEN TWO LATENT
     VARIABLES, OR A LINEAR DEPENDENCY AMONG MORE THAN TWO LATENT VARIABLES.
     CHECK THE TECH4 OUTPUT FOR MORE INFORMATION.
     PROBLEM INVOLVING VARIABLE RMIPIP6.


     REPLICATION 585:
     WARNING:  THE LATENT VARIABLE COVARIANCE MATRIX (PSI) IS NOT POSITIVE
     DEFINITE.  THIS COULD INDICATE A NEGATIVE VARIANCE/RESIDUAL VARIANCE FOR A
     LATENT VARIABLE, A CORRELATION GREATER OR EQUAL TO ONE BETWEEN TWO LATENT
     VARIABLES, OR A LINEAR DEPENDENCY AMONG MORE THAN TWO LATENT VARIABLES.
     CHECK THE TECH4 OUTPUT FOR MORE INFORMATION.
     PROBLEM INVOLVING VARIABLE RMIPIP19.


     REPLICATION 586:
     WARNING:  THE LATENT VARIABLE COVARIANCE MATRIX (PSI) IS NOT POSITIVE
     DEFINITE.  THIS COULD INDICATE A NEGATIVE VARIANCE/RESIDUAL VARIANCE FOR A
     LATENT VARIABLE, A CORRELATION GREATER OR EQUAL TO ONE BETWEEN TWO LATENT
     VARIABLES, OR A LINEAR DEPENDENCY AMONG MORE THAN TWO LATENT VARIABLES.
     CHECK THE TECH4 OUTPUT FOR MORE INFORMATION.
     PROBLEM INVOLVING VARIABLE RMIPIP16.


     REPLICATION 587:
     WARNING:  THE LATENT VARIABLE COVARIANCE MATRIX (PSI) IS NOT POSITIVE
     DEFINITE.  THIS COULD INDICATE A NEGATIVE VARIANCE/RESIDUAL VARIANCE FOR A
     LATENT VARIABLE, A CORRELATION GREATER OR EQUAL TO ONE BETWEEN TWO LATENT
     VARIABLES, OR A LINEAR DEPENDENCY AMONG MORE THAN TWO LATENT VARIABLES.
     CHECK THE TECH4 OUTPUT FOR MORE INFORMATION.
     PROBLEM INVOLVING VARIABLE RMIPIP16.


     REPLICATION 588:

     NO CONVERGENCE.  NUMBER OF ITERATIONS EXCEEDED.

     REPLICATION 592:
     WARNING:  THE LATENT VARIABLE COVARIANCE MATRIX (PSI) IS NOT POSITIVE
     DEFINITE.  THIS COULD INDICATE A NEGATIVE VARIANCE/RESIDUAL VARIANCE FOR A
     LATENT VARIABLE, A CORRELATION GREATER OR EQUAL TO ONE BETWEEN TWO LATENT
     VARIABLES, OR A LINEAR DEPENDENCY AMONG MORE THAN TWO LATENT VARIABLES.
     CHECK THE TECH4 OUTPUT FOR MORE INFORMATION.
     PROBLEM INVOLVING VARIABLE RMIPIP20.


     REPLICATION 594:
     WARNING:  THE LATENT VARIABLE COVARIANCE MATRIX (PSI) IS NOT POSITIVE
     DEFINITE.  THIS COULD INDICATE A NEGATIVE VARIANCE/RESIDUAL VARIANCE FOR A
     LATENT VARIABLE, A CORRELATION GREATER OR EQUAL TO ONE BETWEEN TWO LATENT
     VARIABLES, OR A LINEAR DEPENDENCY AMONG MORE THAN TWO LATENT VARIABLES.
     CHECK THE TECH4 OUTPUT FOR MORE INFORMATION.
     PROBLEM INVOLVING VARIABLE RMIPIP20.


     REPLICATION 595:

     NO CONVERGENCE.  NUMBER OF ITERATIONS EXCEEDED.

     REPLICATION 596:

     THE STANDARD ERRORS OF THE MODEL PARAMETER ESTIMATES COULD NOT BE
     COMPUTED.  THE MODEL MAY NOT BE IDENTIFIED.  CHECK YOUR MODEL.
     PROBLEM INVOLVING THE FOLLOWING PARAMETER:
     Parameter 103, RMIPIP19

     THE CONDITION NUMBER IS       0.726D-12.

     REPLICATION 598:
     WARNING:  THE LATENT VARIABLE COVARIANCE MATRIX (PSI) IS NOT POSITIVE
     DEFINITE.  THIS COULD INDICATE A NEGATIVE VARIANCE/RESIDUAL VARIANCE FOR A
     LATENT VARIABLE, A CORRELATION GREATER OR EQUAL TO ONE BETWEEN TWO LATENT
     VARIABLES, OR A LINEAR DEPENDENCY AMONG MORE THAN TWO LATENT VARIABLES.
     CHECK THE TECH4 OUTPUT FOR MORE INFORMATION.
     PROBLEM INVOLVING VARIABLE RMIPIP8.


     REPLICATION 599:

     NO CONVERGENCE.  NUMBER OF ITERATIONS EXCEEDED.

     REPLICATION 600:

     NO CONVERGENCE.  NUMBER OF ITERATIONS EXCEEDED.

     REPLICATION 601:
     WARNING:  THE LATENT VARIABLE COVARIANCE MATRIX (PSI) IS NOT POSITIVE
     DEFINITE.  THIS COULD INDICATE A NEGATIVE VARIANCE/RESIDUAL VARIANCE FOR A
     LATENT VARIABLE, A CORRELATION GREATER OR EQUAL TO ONE BETWEEN TWO LATENT
     VARIABLES, OR A LINEAR DEPENDENCY AMONG MORE THAN TWO LATENT VARIABLES.
     CHECK THE TECH4 OUTPUT FOR MORE INFORMATION.
     PROBLEM INVOLVING VARIABLE RMIPIP20.


     REPLICATION 602:
     WARNING:  THE LATENT VARIABLE COVARIANCE MATRIX (PSI) IS NOT POSITIVE
     DEFINITE.  THIS COULD INDICATE A NEGATIVE VARIANCE/RESIDUAL VARIANCE FOR A
     LATENT VARIABLE, A CORRELATION GREATER OR EQUAL TO ONE BETWEEN TWO LATENT
     VARIABLES, OR A LINEAR DEPENDENCY AMONG MORE THAN TWO LATENT VARIABLES.
     CHECK THE TECH4 OUTPUT FOR MORE INFORMATION.
     PROBLEM INVOLVING VARIABLE RMIPIP10.


     REPLICATION 603:

     NO CONVERGENCE.  NUMBER OF ITERATIONS EXCEEDED.

     REPLICATION 604:

     NO CONVERGENCE.  NUMBER OF ITERATIONS EXCEEDED.

     REPLICATION 605:
     WARNING:  THE LATENT VARIABLE COVARIANCE MATRIX (PSI) IS NOT POSITIVE
     DEFINITE.  THIS COULD INDICATE A NEGATIVE VARIANCE/RESIDUAL VARIANCE FOR A
     LATENT VARIABLE, A CORRELATION GREATER OR EQUAL TO ONE BETWEEN TWO LATENT
     VARIABLES, OR A LINEAR DEPENDENCY AMONG MORE THAN TWO LATENT VARIABLES.
     CHECK THE TECH4 OUTPUT FOR MORE INFORMATION.
     PROBLEM INVOLVING VARIABLE RMIPIP10.


     REPLICATION 607:
     WARNING:  THE LATENT VARIABLE COVARIANCE MATRIX (PSI) IS NOT POSITIVE
     DEFINITE.  THIS COULD INDICATE A NEGATIVE VARIANCE/RESIDUAL VARIANCE FOR A
     LATENT VARIABLE, A CORRELATION GREATER OR EQUAL TO ONE BETWEEN TWO LATENT
     VARIABLES, OR A LINEAR DEPENDENCY AMONG MORE THAN TWO LATENT VARIABLES.
     CHECK THE TECH4 OUTPUT FOR MORE INFORMATION.
     PROBLEM INVOLVING VARIABLE RMIPIP9.


     REPLICATION 608:
     WARNING:  THE LATENT VARIABLE COVARIANCE MATRIX (PSI) IS NOT POSITIVE
     DEFINITE.  THIS COULD INDICATE A NEGATIVE VARIANCE/RESIDUAL VARIANCE FOR A
     LATENT VARIABLE, A CORRELATION GREATER OR EQUAL TO ONE BETWEEN TWO LATENT
     VARIABLES, OR A LINEAR DEPENDENCY AMONG MORE THAN TWO LATENT VARIABLES.
     CHECK THE TECH4 OUTPUT FOR MORE INFORMATION.
     PROBLEM INVOLVING VARIABLE RMIPIP18.


     REPLICATION 609:

     NO CONVERGENCE.  NUMBER OF ITERATIONS EXCEEDED.

     REPLICATION 610:
     WARNING:  THE LATENT VARIABLE COVARIANCE MATRIX (PSI) IS NOT POSITIVE
     DEFINITE.  THIS COULD INDICATE A NEGATIVE VARIANCE/RESIDUAL VARIANCE FOR A
     LATENT VARIABLE, A CORRELATION GREATER OR EQUAL TO ONE BETWEEN TWO LATENT
     VARIABLES, OR A LINEAR DEPENDENCY AMONG MORE THAN TWO LATENT VARIABLES.
     CHECK THE TECH4 OUTPUT FOR MORE INFORMATION.
     PROBLEM INVOLVING VARIABLE RMIPIP7.


     REPLICATION 611:

     NO CONVERGENCE.  NUMBER OF ITERATIONS EXCEEDED.

     REPLICATION 612:
     WARNING:  THE LATENT VARIABLE COVARIANCE MATRIX (PSI) IS NOT POSITIVE
     DEFINITE.  THIS COULD INDICATE A NEGATIVE VARIANCE/RESIDUAL VARIANCE FOR A
     LATENT VARIABLE, A CORRELATION GREATER OR EQUAL TO ONE BETWEEN TWO LATENT
     VARIABLES, OR A LINEAR DEPENDENCY AMONG MORE THAN TWO LATENT VARIABLES.
     CHECK THE TECH4 OUTPUT FOR MORE INFORMATION.
     PROBLEM INVOLVING VARIABLE RMIPIP7.


     REPLICATION 613:

     THE STANDARD ERRORS OF THE MODEL PARAMETER ESTIMATES COULD NOT BE
     COMPUTED.  THE MODEL MAY NOT BE IDENTIFIED.  CHECK YOUR MODEL.
     PROBLEM INVOLVING THE FOLLOWING PARAMETER:
     Parameter 93, RMIPIP9

     THE CONDITION NUMBER IS       0.768D-12.

     REPLICATION 614:

     NO CONVERGENCE.  NUMBER OF ITERATIONS EXCEEDED.

     REPLICATION 615:
     WARNING:  THE LATENT VARIABLE COVARIANCE MATRIX (PSI) IS NOT POSITIVE
     DEFINITE.  THIS COULD INDICATE A NEGATIVE VARIANCE/RESIDUAL VARIANCE FOR A
     LATENT VARIABLE, A CORRELATION GREATER OR EQUAL TO ONE BETWEEN TWO LATENT
     VARIABLES, OR A LINEAR DEPENDENCY AMONG MORE THAN TWO LATENT VARIABLES.
     CHECK THE TECH4 OUTPUT FOR MORE INFORMATION.
     PROBLEM INVOLVING VARIABLE RMIPIP20.


     REPLICATION 616:

     NO CONVERGENCE.  NUMBER OF ITERATIONS EXCEEDED.

     REPLICATION 617:

     NO CONVERGENCE.  NUMBER OF ITERATIONS EXCEEDED.

     REPLICATION 618:
     WARNING:  THE LATENT VARIABLE COVARIANCE MATRIX (PSI) IS NOT POSITIVE
     DEFINITE.  THIS COULD INDICATE A NEGATIVE VARIANCE/RESIDUAL VARIANCE FOR A
     LATENT VARIABLE, A CORRELATION GREATER OR EQUAL TO ONE BETWEEN TWO LATENT
     VARIABLES, OR A LINEAR DEPENDENCY AMONG MORE THAN TWO LATENT VARIABLES.
     CHECK THE TECH4 OUTPUT FOR MORE INFORMATION.
     PROBLEM INVOLVING VARIABLE RMIPIP10.


     REPLICATION 620:

     NO CONVERGENCE.  NUMBER OF ITERATIONS EXCEEDED.

     REPLICATION 622:
     WARNING:  THE LATENT VARIABLE COVARIANCE MATRIX (PSI) IS NOT POSITIVE
     DEFINITE.  THIS COULD INDICATE A NEGATIVE VARIANCE/RESIDUAL VARIANCE FOR A
     LATENT VARIABLE, A CORRELATION GREATER OR EQUAL TO ONE BETWEEN TWO LATENT
     VARIABLES, OR A LINEAR DEPENDENCY AMONG MORE THAN TWO LATENT VARIABLES.
     CHECK THE TECH4 OUTPUT FOR MORE INFORMATION.
     PROBLEM INVOLVING VARIABLE RMIPIP8.


     REPLICATION 623:
     WARNING:  THE LATENT VARIABLE COVARIANCE MATRIX (PSI) IS NOT POSITIVE
     DEFINITE.  THIS COULD INDICATE A NEGATIVE VARIANCE/RESIDUAL VARIANCE FOR A
     LATENT VARIABLE, A CORRELATION GREATER OR EQUAL TO ONE BETWEEN TWO LATENT
     VARIABLES, OR A LINEAR DEPENDENCY AMONG MORE THAN TWO LATENT VARIABLES.
     CHECK THE TECH4 OUTPUT FOR MORE INFORMATION.
     PROBLEM INVOLVING VARIABLE RMIPIP7.


     REPLICATION 624:

     NO CONVERGENCE.  NUMBER OF ITERATIONS EXCEEDED.

     REPLICATION 625:

     NO CONVERGENCE.  NUMBER OF ITERATIONS EXCEEDED.

     REPLICATION 626:

     NO CONVERGENCE.  NUMBER OF ITERATIONS EXCEEDED.

     REPLICATION 627:
     WARNING:  THE LATENT VARIABLE COVARIANCE MATRIX (PSI) IS NOT POSITIVE
     DEFINITE.  THIS COULD INDICATE A NEGATIVE VARIANCE/RESIDUAL VARIANCE FOR A
     LATENT VARIABLE, A CORRELATION GREATER OR EQUAL TO ONE BETWEEN TWO LATENT
     VARIABLES, OR A LINEAR DEPENDENCY AMONG MORE THAN TWO LATENT VARIABLES.
     CHECK THE TECH4 OUTPUT FOR MORE INFORMATION.
     PROBLEM INVOLVING VARIABLE RMIPIP17.


     REPLICATION 628:
     WARNING:  THE LATENT VARIABLE COVARIANCE MATRIX (PSI) IS NOT POSITIVE
     DEFINITE.  THIS COULD INDICATE A NEGATIVE VARIANCE/RESIDUAL VARIANCE FOR A
     LATENT VARIABLE, A CORRELATION GREATER OR EQUAL TO ONE BETWEEN TWO LATENT
     VARIABLES, OR A LINEAR DEPENDENCY AMONG MORE THAN TWO LATENT VARIABLES.
     CHECK THE TECH4 OUTPUT FOR MORE INFORMATION.
     PROBLEM INVOLVING VARIABLE RMIPIP7.


     REPLICATION 629:
     WARNING:  THE LATENT VARIABLE COVARIANCE MATRIX (PSI) IS NOT POSITIVE
     DEFINITE.  THIS COULD INDICATE A NEGATIVE VARIANCE/RESIDUAL VARIANCE FOR A
     LATENT VARIABLE, A CORRELATION GREATER OR EQUAL TO ONE BETWEEN TWO LATENT
     VARIABLES, OR A LINEAR DEPENDENCY AMONG MORE THAN TWO LATENT VARIABLES.
     CHECK THE TECH4 OUTPUT FOR MORE INFORMATION.
     PROBLEM INVOLVING VARIABLE RMIPIP8.


     REPLICATION 631:

     NO CONVERGENCE.  NUMBER OF ITERATIONS EXCEEDED.

     REPLICATION 632:

     NO CONVERGENCE.  NUMBER OF ITERATIONS EXCEEDED.

     REPLICATION 634:

     NO CONVERGENCE.  NUMBER OF ITERATIONS EXCEEDED.

     REPLICATION 635:
     WARNING:  THE LATENT VARIABLE COVARIANCE MATRIX (PSI) IS NOT POSITIVE
     DEFINITE.  THIS COULD INDICATE A NEGATIVE VARIANCE/RESIDUAL VARIANCE FOR A
     LATENT VARIABLE, A CORRELATION GREATER OR EQUAL TO ONE BETWEEN TWO LATENT
     VARIABLES, OR A LINEAR DEPENDENCY AMONG MORE THAN TWO LATENT VARIABLES.
     CHECK THE TECH4 OUTPUT FOR MORE INFORMATION.
     PROBLEM INVOLVING VARIABLE RMIPIP8.


     REPLICATION 636:

     NO CONVERGENCE.  NUMBER OF ITERATIONS EXCEEDED.

     REPLICATION 637:
     WARNING:  THE LATENT VARIABLE COVARIANCE MATRIX (PSI) IS NOT POSITIVE
     DEFINITE.  THIS COULD INDICATE A NEGATIVE VARIANCE/RESIDUAL VARIANCE FOR A
     LATENT VARIABLE, A CORRELATION GREATER OR EQUAL TO ONE BETWEEN TWO LATENT
     VARIABLES, OR A LINEAR DEPENDENCY AMONG MORE THAN TWO LATENT VARIABLES.
     CHECK THE TECH4 OUTPUT FOR MORE INFORMATION.
     PROBLEM INVOLVING VARIABLE RMIPIP16.


     REPLICATION 638:
     WARNING:  THE LATENT VARIABLE COVARIANCE MATRIX (PSI) IS NOT POSITIVE
     DEFINITE.  THIS COULD INDICATE A NEGATIVE VARIANCE/RESIDUAL VARIANCE FOR A
     LATENT VARIABLE, A CORRELATION GREATER OR EQUAL TO ONE BETWEEN TWO LATENT
     VARIABLES, OR A LINEAR DEPENDENCY AMONG MORE THAN TWO LATENT VARIABLES.
     CHECK THE TECH4 OUTPUT FOR MORE INFORMATION.
     PROBLEM INVOLVING VARIABLE RMIPIP17.


     REPLICATION 639:

     NO CONVERGENCE.  NUMBER OF ITERATIONS EXCEEDED.

     REPLICATION 640:
     WARNING:  THE LATENT VARIABLE COVARIANCE MATRIX (PSI) IS NOT POSITIVE
     DEFINITE.  THIS COULD INDICATE A NEGATIVE VARIANCE/RESIDUAL VARIANCE FOR A
     LATENT VARIABLE, A CORRELATION GREATER OR EQUAL TO ONE BETWEEN TWO LATENT
     VARIABLES, OR A LINEAR DEPENDENCY AMONG MORE THAN TWO LATENT VARIABLES.
     CHECK THE TECH4 OUTPUT FOR MORE INFORMATION.
     PROBLEM INVOLVING VARIABLE RMIPIP16.


     REPLICATION 641:

     NO CONVERGENCE.  NUMBER OF ITERATIONS EXCEEDED.

     REPLICATION 642:
     WARNING:  THE LATENT VARIABLE COVARIANCE MATRIX (PSI) IS NOT POSITIVE
     DEFINITE.  THIS COULD INDICATE A NEGATIVE VARIANCE/RESIDUAL VARIANCE FOR A
     LATENT VARIABLE, A CORRELATION GREATER OR EQUAL TO ONE BETWEEN TWO LATENT
     VARIABLES, OR A LINEAR DEPENDENCY AMONG MORE THAN TWO LATENT VARIABLES.
     CHECK THE TECH4 OUTPUT FOR MORE INFORMATION.
     PROBLEM INVOLVING VARIABLE RMIPIP16.


     REPLICATION 643:
     WARNING:  THE LATENT VARIABLE COVARIANCE MATRIX (PSI) IS NOT POSITIVE
     DEFINITE.  THIS COULD INDICATE A NEGATIVE VARIANCE/RESIDUAL VARIANCE FOR A
     LATENT VARIABLE, A CORRELATION GREATER OR EQUAL TO ONE BETWEEN TWO LATENT
     VARIABLES, OR A LINEAR DEPENDENCY AMONG MORE THAN TWO LATENT VARIABLES.
     CHECK THE TECH4 OUTPUT FOR MORE INFORMATION.
     PROBLEM INVOLVING VARIABLE RMIPIP7.


     REPLICATION 644:
     WARNING:  THE LATENT VARIABLE COVARIANCE MATRIX (PSI) IS NOT POSITIVE
     DEFINITE.  THIS COULD INDICATE A NEGATIVE VARIANCE/RESIDUAL VARIANCE FOR A
     LATENT VARIABLE, A CORRELATION GREATER OR EQUAL TO ONE BETWEEN TWO LATENT
     VARIABLES, OR A LINEAR DEPENDENCY AMONG MORE THAN TWO LATENT VARIABLES.
     CHECK THE TECH4 OUTPUT FOR MORE INFORMATION.
     PROBLEM INVOLVING VARIABLE RMIPIP8.


     REPLICATION 646:

     NO CONVERGENCE.  NUMBER OF ITERATIONS EXCEEDED.

     REPLICATION 647:
     WARNING:  THE LATENT VARIABLE COVARIANCE MATRIX (PSI) IS NOT POSITIVE
     DEFINITE.  THIS COULD INDICATE A NEGATIVE VARIANCE/RESIDUAL VARIANCE FOR A
     LATENT VARIABLE, A CORRELATION GREATER OR EQUAL TO ONE BETWEEN TWO LATENT
     VARIABLES, OR A LINEAR DEPENDENCY AMONG MORE THAN TWO LATENT VARIABLES.
     CHECK THE TECH4 OUTPUT FOR MORE INFORMATION.
     PROBLEM INVOLVING VARIABLE RMIPIP17.


     REPLICATION 648:

     NO CONVERGENCE.  NUMBER OF ITERATIONS EXCEEDED.

     REPLICATION 650:
     WARNING:  THE LATENT VARIABLE COVARIANCE MATRIX (PSI) IS NOT POSITIVE
     DEFINITE.  THIS COULD INDICATE A NEGATIVE VARIANCE/RESIDUAL VARIANCE FOR A
     LATENT VARIABLE, A CORRELATION GREATER OR EQUAL TO ONE BETWEEN TWO LATENT
     VARIABLES, OR A LINEAR DEPENDENCY AMONG MORE THAN TWO LATENT VARIABLES.
     CHECK THE TECH4 OUTPUT FOR MORE INFORMATION.
     PROBLEM INVOLVING VARIABLE RMIPIP20.


     REPLICATION 651:

     NO CONVERGENCE.  NUMBER OF ITERATIONS EXCEEDED.

     REPLICATION 652:
     WARNING:  THE LATENT VARIABLE COVARIANCE MATRIX (PSI) IS NOT POSITIVE
     DEFINITE.  THIS COULD INDICATE A NEGATIVE VARIANCE/RESIDUAL VARIANCE FOR A
     LATENT VARIABLE, A CORRELATION GREATER OR EQUAL TO ONE BETWEEN TWO LATENT
     VARIABLES, OR A LINEAR DEPENDENCY AMONG MORE THAN TWO LATENT VARIABLES.
     CHECK THE TECH4 OUTPUT FOR MORE INFORMATION.
     PROBLEM INVOLVING VARIABLE RMIPIP6.


     REPLICATION 653:
     WARNING:  THE LATENT VARIABLE COVARIANCE MATRIX (PSI) IS NOT POSITIVE
     DEFINITE.  THIS COULD INDICATE A NEGATIVE VARIANCE/RESIDUAL VARIANCE FOR A
     LATENT VARIABLE, A CORRELATION GREATER OR EQUAL TO ONE BETWEEN TWO LATENT
     VARIABLES, OR A LINEAR DEPENDENCY AMONG MORE THAN TWO LATENT VARIABLES.
     CHECK THE TECH4 OUTPUT FOR MORE INFORMATION.
     PROBLEM INVOLVING VARIABLE RMIPIP8.


     REPLICATION 654:
     WARNING:  THE LATENT VARIABLE COVARIANCE MATRIX (PSI) IS NOT POSITIVE
     DEFINITE.  THIS COULD INDICATE A NEGATIVE VARIANCE/RESIDUAL VARIANCE FOR A
     LATENT VARIABLE, A CORRELATION GREATER OR EQUAL TO ONE BETWEEN TWO LATENT
     VARIABLES, OR A LINEAR DEPENDENCY AMONG MORE THAN TWO LATENT VARIABLES.
     CHECK THE TECH4 OUTPUT FOR MORE INFORMATION.
     PROBLEM INVOLVING VARIABLE RMIPIP16.


     REPLICATION 655:

     NO CONVERGENCE.  NUMBER OF ITERATIONS EXCEEDED.

     REPLICATION 656:
     WARNING:  THE LATENT VARIABLE COVARIANCE MATRIX (PSI) IS NOT POSITIVE
     DEFINITE.  THIS COULD INDICATE A NEGATIVE VARIANCE/RESIDUAL VARIANCE FOR A
     LATENT VARIABLE, A CORRELATION GREATER OR EQUAL TO ONE BETWEEN TWO LATENT
     VARIABLES, OR A LINEAR DEPENDENCY AMONG MORE THAN TWO LATENT VARIABLES.
     CHECK THE TECH4 OUTPUT FOR MORE INFORMATION.
     PROBLEM INVOLVING VARIABLE RMIPIP17.


     REPLICATION 657:
     WARNING:  THE LATENT VARIABLE COVARIANCE MATRIX (PSI) IS NOT POSITIVE
     DEFINITE.  THIS COULD INDICATE A NEGATIVE VARIANCE/RESIDUAL VARIANCE FOR A
     LATENT VARIABLE, A CORRELATION GREATER OR EQUAL TO ONE BETWEEN TWO LATENT
     VARIABLES, OR A LINEAR DEPENDENCY AMONG MORE THAN TWO LATENT VARIABLES.
     CHECK THE TECH4 OUTPUT FOR MORE INFORMATION.
     PROBLEM INVOLVING VARIABLE RMIPIP9.


     REPLICATION 658:

     NO CONVERGENCE.  NUMBER OF ITERATIONS EXCEEDED.

     REPLICATION 659:
     WARNING:  THE LATENT VARIABLE COVARIANCE MATRIX (PSI) IS NOT POSITIVE
     DEFINITE.  THIS COULD INDICATE A NEGATIVE VARIANCE/RESIDUAL VARIANCE FOR A
     LATENT VARIABLE, A CORRELATION GREATER OR EQUAL TO ONE BETWEEN TWO LATENT
     VARIABLES, OR A LINEAR DEPENDENCY AMONG MORE THAN TWO LATENT VARIABLES.
     CHECK THE TECH4 OUTPUT FOR MORE INFORMATION.
     PROBLEM INVOLVING VARIABLE RMIPIP6.


     REPLICATION 660:
     WARNING:  THE LATENT VARIABLE COVARIANCE MATRIX (PSI) IS NOT POSITIVE
     DEFINITE.  THIS COULD INDICATE A NEGATIVE VARIANCE/RESIDUAL VARIANCE FOR A
     LATENT VARIABLE, A CORRELATION GREATER OR EQUAL TO ONE BETWEEN TWO LATENT
     VARIABLES, OR A LINEAR DEPENDENCY AMONG MORE THAN TWO LATENT VARIABLES.
     CHECK THE TECH4 OUTPUT FOR MORE INFORMATION.
     PROBLEM INVOLVING VARIABLE RMIPIP19.


     REPLICATION 661:
     WARNING:  THE LATENT VARIABLE COVARIANCE MATRIX (PSI) IS NOT POSITIVE
     DEFINITE.  THIS COULD INDICATE A NEGATIVE VARIANCE/RESIDUAL VARIANCE FOR A
     LATENT VARIABLE, A CORRELATION GREATER OR EQUAL TO ONE BETWEEN TWO LATENT
     VARIABLES, OR A LINEAR DEPENDENCY AMONG MORE THAN TWO LATENT VARIABLES.
     CHECK THE TECH4 OUTPUT FOR MORE INFORMATION.
     PROBLEM INVOLVING VARIABLE RMIPIP19.


     REPLICATION 662:
     WARNING:  THE LATENT VARIABLE COVARIANCE MATRIX (PSI) IS NOT POSITIVE
     DEFINITE.  THIS COULD INDICATE A NEGATIVE VARIANCE/RESIDUAL VARIANCE FOR A
     LATENT VARIABLE, A CORRELATION GREATER OR EQUAL TO ONE BETWEEN TWO LATENT
     VARIABLES, OR A LINEAR DEPENDENCY AMONG MORE THAN TWO LATENT VARIABLES.
     CHECK THE TECH4 OUTPUT FOR MORE INFORMATION.
     PROBLEM INVOLVING VARIABLE RMIPIP6.


     REPLICATION 663:

     NO CONVERGENCE.  NUMBER OF ITERATIONS EXCEEDED.

     REPLICATION 664:
     WARNING:  THE LATENT VARIABLE COVARIANCE MATRIX (PSI) IS NOT POSITIVE
     DEFINITE.  THIS COULD INDICATE A NEGATIVE VARIANCE/RESIDUAL VARIANCE FOR A
     LATENT VARIABLE, A CORRELATION GREATER OR EQUAL TO ONE BETWEEN TWO LATENT
     VARIABLES, OR A LINEAR DEPENDENCY AMONG MORE THAN TWO LATENT VARIABLES.
     CHECK THE TECH4 OUTPUT FOR MORE INFORMATION.
     PROBLEM INVOLVING VARIABLE RMIPIP7.


     REPLICATION 665:

     NO CONVERGENCE.  NUMBER OF ITERATIONS EXCEEDED.

     REPLICATION 666:
     WARNING:  THE LATENT VARIABLE COVARIANCE MATRIX (PSI) IS NOT POSITIVE
     DEFINITE.  THIS COULD INDICATE A NEGATIVE VARIANCE/RESIDUAL VARIANCE FOR A
     LATENT VARIABLE, A CORRELATION GREATER OR EQUAL TO ONE BETWEEN TWO LATENT
     VARIABLES, OR A LINEAR DEPENDENCY AMONG MORE THAN TWO LATENT VARIABLES.
     CHECK THE TECH4 OUTPUT FOR MORE INFORMATION.
     PROBLEM INVOLVING VARIABLE RMIPIP6.


     REPLICATION 667:

     NO CONVERGENCE.  NUMBER OF ITERATIONS EXCEEDED.

     REPLICATION 668:

     NO CONVERGENCE.  NUMBER OF ITERATIONS EXCEEDED.

     REPLICATION 670:
     WARNING:  THE LATENT VARIABLE COVARIANCE MATRIX (PSI) IS NOT POSITIVE
     DEFINITE.  THIS COULD INDICATE A NEGATIVE VARIANCE/RESIDUAL VARIANCE FOR A
     LATENT VARIABLE, A CORRELATION GREATER OR EQUAL TO ONE BETWEEN TWO LATENT
     VARIABLES, OR A LINEAR DEPENDENCY AMONG MORE THAN TWO LATENT VARIABLES.
     CHECK THE TECH4 OUTPUT FOR MORE INFORMATION.
     PROBLEM INVOLVING VARIABLE RMIPIP10.


     REPLICATION 672:
     WARNING:  THE LATENT VARIABLE COVARIANCE MATRIX (PSI) IS NOT POSITIVE
     DEFINITE.  THIS COULD INDICATE A NEGATIVE VARIANCE/RESIDUAL VARIANCE FOR A
     LATENT VARIABLE, A CORRELATION GREATER OR EQUAL TO ONE BETWEEN TWO LATENT
     VARIABLES, OR A LINEAR DEPENDENCY AMONG MORE THAN TWO LATENT VARIABLES.
     CHECK THE TECH4 OUTPUT FOR MORE INFORMATION.
     PROBLEM INVOLVING VARIABLE RMIPIP16.


     REPLICATION 673:
     WARNING:  THE LATENT VARIABLE COVARIANCE MATRIX (PSI) IS NOT POSITIVE
     DEFINITE.  THIS COULD INDICATE A NEGATIVE VARIANCE/RESIDUAL VARIANCE FOR A
     LATENT VARIABLE, A CORRELATION GREATER OR EQUAL TO ONE BETWEEN TWO LATENT
     VARIABLES, OR A LINEAR DEPENDENCY AMONG MORE THAN TWO LATENT VARIABLES.
     CHECK THE TECH4 OUTPUT FOR MORE INFORMATION.
     PROBLEM INVOLVING VARIABLE RMIPIP7.


     REPLICATION 675:

     THE STANDARD ERRORS OF THE MODEL PARAMETER ESTIMATES COULD NOT BE
     COMPUTED.  THE MODEL MAY NOT BE IDENTIFIED.  CHECK YOUR MODEL.
     PROBLEM INVOLVING THE FOLLOWING PARAMETER:
     Parameter 102, RMIPIP18

     THE CONDITION NUMBER IS       0.356D-10.

     REPLICATION 676:
     WARNING:  THE LATENT VARIABLE COVARIANCE MATRIX (PSI) IS NOT POSITIVE
     DEFINITE.  THIS COULD INDICATE A NEGATIVE VARIANCE/RESIDUAL VARIANCE FOR A
     LATENT VARIABLE, A CORRELATION GREATER OR EQUAL TO ONE BETWEEN TWO LATENT
     VARIABLES, OR A LINEAR DEPENDENCY AMONG MORE THAN TWO LATENT VARIABLES.
     CHECK THE TECH4 OUTPUT FOR MORE INFORMATION.
     PROBLEM INVOLVING VARIABLE RMIPIP18.


     REPLICATION 677:
     WARNING:  THE LATENT VARIABLE COVARIANCE MATRIX (PSI) IS NOT POSITIVE
     DEFINITE.  THIS COULD INDICATE A NEGATIVE VARIANCE/RESIDUAL VARIANCE FOR A
     LATENT VARIABLE, A CORRELATION GREATER OR EQUAL TO ONE BETWEEN TWO LATENT
     VARIABLES, OR A LINEAR DEPENDENCY AMONG MORE THAN TWO LATENT VARIABLES.
     CHECK THE TECH4 OUTPUT FOR MORE INFORMATION.
     PROBLEM INVOLVING VARIABLE RMIPIP19.


     REPLICATION 678:

     NO CONVERGENCE.  NUMBER OF ITERATIONS EXCEEDED.

     REPLICATION 679:

     NO CONVERGENCE.  NUMBER OF ITERATIONS EXCEEDED.

     REPLICATION 680:
     WARNING:  THE LATENT VARIABLE COVARIANCE MATRIX (PSI) IS NOT POSITIVE
     DEFINITE.  THIS COULD INDICATE A NEGATIVE VARIANCE/RESIDUAL VARIANCE FOR A
     LATENT VARIABLE, A CORRELATION GREATER OR EQUAL TO ONE BETWEEN TWO LATENT
     VARIABLES, OR A LINEAR DEPENDENCY AMONG MORE THAN TWO LATENT VARIABLES.
     CHECK THE TECH4 OUTPUT FOR MORE INFORMATION.
     PROBLEM INVOLVING VARIABLE RMIPIP17.


     REPLICATION 681:

     NO CONVERGENCE.  NUMBER OF ITERATIONS EXCEEDED.

     REPLICATION 683:
     WARNING:  THE LATENT VARIABLE COVARIANCE MATRIX (PSI) IS NOT POSITIVE
     DEFINITE.  THIS COULD INDICATE A NEGATIVE VARIANCE/RESIDUAL VARIANCE FOR A
     LATENT VARIABLE, A CORRELATION GREATER OR EQUAL TO ONE BETWEEN TWO LATENT
     VARIABLES, OR A LINEAR DEPENDENCY AMONG MORE THAN TWO LATENT VARIABLES.
     CHECK THE TECH4 OUTPUT FOR MORE INFORMATION.
     PROBLEM INVOLVING VARIABLE RMIPIP7.


     REPLICATION 684:

     NO CONVERGENCE.  NUMBER OF ITERATIONS EXCEEDED.

     REPLICATION 685:
     WARNING:  THE LATENT VARIABLE COVARIANCE MATRIX (PSI) IS NOT POSITIVE
     DEFINITE.  THIS COULD INDICATE A NEGATIVE VARIANCE/RESIDUAL VARIANCE FOR A
     LATENT VARIABLE, A CORRELATION GREATER OR EQUAL TO ONE BETWEEN TWO LATENT
     VARIABLES, OR A LINEAR DEPENDENCY AMONG MORE THAN TWO LATENT VARIABLES.
     CHECK THE TECH4 OUTPUT FOR MORE INFORMATION.
     PROBLEM INVOLVING VARIABLE RMIPIP8.


     REPLICATION 686:
     WARNING:  THE LATENT VARIABLE COVARIANCE MATRIX (PSI) IS NOT POSITIVE
     DEFINITE.  THIS COULD INDICATE A NEGATIVE VARIANCE/RESIDUAL VARIANCE FOR A
     LATENT VARIABLE, A CORRELATION GREATER OR EQUAL TO ONE BETWEEN TWO LATENT
     VARIABLES, OR A LINEAR DEPENDENCY AMONG MORE THAN TWO LATENT VARIABLES.
     CHECK THE TECH4 OUTPUT FOR MORE INFORMATION.
     PROBLEM INVOLVING VARIABLE RMIPIP7.


     REPLICATION 687:
     WARNING:  THE LATENT VARIABLE COVARIANCE MATRIX (PSI) IS NOT POSITIVE
     DEFINITE.  THIS COULD INDICATE A NEGATIVE VARIANCE/RESIDUAL VARIANCE FOR A
     LATENT VARIABLE, A CORRELATION GREATER OR EQUAL TO ONE BETWEEN TWO LATENT
     VARIABLES, OR A LINEAR DEPENDENCY AMONG MORE THAN TWO LATENT VARIABLES.
     CHECK THE TECH4 OUTPUT FOR MORE INFORMATION.
     PROBLEM INVOLVING VARIABLE RMIPIP18.


     REPLICATION 688:
     WARNING:  THE LATENT VARIABLE COVARIANCE MATRIX (PSI) IS NOT POSITIVE
     DEFINITE.  THIS COULD INDICATE A NEGATIVE VARIANCE/RESIDUAL VARIANCE FOR A
     LATENT VARIABLE, A CORRELATION GREATER OR EQUAL TO ONE BETWEEN TWO LATENT
     VARIABLES, OR A LINEAR DEPENDENCY AMONG MORE THAN TWO LATENT VARIABLES.
     CHECK THE TECH4 OUTPUT FOR MORE INFORMATION.
     PROBLEM INVOLVING VARIABLE RMIPIP8.


     REPLICATION 691:
     WARNING:  THE LATENT VARIABLE COVARIANCE MATRIX (PSI) IS NOT POSITIVE
     DEFINITE.  THIS COULD INDICATE A NEGATIVE VARIANCE/RESIDUAL VARIANCE FOR A
     LATENT VARIABLE, A CORRELATION GREATER OR EQUAL TO ONE BETWEEN TWO LATENT
     VARIABLES, OR A LINEAR DEPENDENCY AMONG MORE THAN TWO LATENT VARIABLES.
     CHECK THE TECH4 OUTPUT FOR MORE INFORMATION.
     PROBLEM INVOLVING VARIABLE RMIPIP7.


     REPLICATION 692:

     NO CONVERGENCE.  NUMBER OF ITERATIONS EXCEEDED.

     REPLICATION 693:

     NO CONVERGENCE.  NUMBER OF ITERATIONS EXCEEDED.

     REPLICATION 695:

     NO CONVERGENCE.  NUMBER OF ITERATIONS EXCEEDED.

     REPLICATION 697:
     WARNING:  THE LATENT VARIABLE COVARIANCE MATRIX (PSI) IS NOT POSITIVE
     DEFINITE.  THIS COULD INDICATE A NEGATIVE VARIANCE/RESIDUAL VARIANCE FOR A
     LATENT VARIABLE, A CORRELATION GREATER OR EQUAL TO ONE BETWEEN TWO LATENT
     VARIABLES, OR A LINEAR DEPENDENCY AMONG MORE THAN TWO LATENT VARIABLES.
     CHECK THE TECH4 OUTPUT FOR MORE INFORMATION.
     PROBLEM INVOLVING VARIABLE RMIPIP8.


     REPLICATION 698:
     WARNING:  THE LATENT VARIABLE COVARIANCE MATRIX (PSI) IS NOT POSITIVE
     DEFINITE.  THIS COULD INDICATE A NEGATIVE VARIANCE/RESIDUAL VARIANCE FOR A
     LATENT VARIABLE, A CORRELATION GREATER OR EQUAL TO ONE BETWEEN TWO LATENT
     VARIABLES, OR A LINEAR DEPENDENCY AMONG MORE THAN TWO LATENT VARIABLES.
     CHECK THE TECH4 OUTPUT FOR MORE INFORMATION.
     PROBLEM INVOLVING VARIABLE RMIPIP19.


     REPLICATION 700:
     WARNING:  THE LATENT VARIABLE COVARIANCE MATRIX (PSI) IS NOT POSITIVE
     DEFINITE.  THIS COULD INDICATE A NEGATIVE VARIANCE/RESIDUAL VARIANCE FOR A
     LATENT VARIABLE, A CORRELATION GREATER OR EQUAL TO ONE BETWEEN TWO LATENT
     VARIABLES, OR A LINEAR DEPENDENCY AMONG MORE THAN TWO LATENT VARIABLES.
     CHECK THE TECH4 OUTPUT FOR MORE INFORMATION.
     PROBLEM INVOLVING VARIABLE RMIPIP20.


     REPLICATION 702:
     WARNING:  THE LATENT VARIABLE COVARIANCE MATRIX (PSI) IS NOT POSITIVE
     DEFINITE.  THIS COULD INDICATE A NEGATIVE VARIANCE/RESIDUAL VARIANCE FOR A
     LATENT VARIABLE, A CORRELATION GREATER OR EQUAL TO ONE BETWEEN TWO LATENT
     VARIABLES, OR A LINEAR DEPENDENCY AMONG MORE THAN TWO LATENT VARIABLES.
     CHECK THE TECH4 OUTPUT FOR MORE INFORMATION.
     PROBLEM INVOLVING VARIABLE RMIPIP17.


     REPLICATION 703:

     THE STANDARD ERRORS OF THE MODEL PARAMETER ESTIMATES COULD NOT BE
     COMPUTED.  THE MODEL MAY NOT BE IDENTIFIED.  CHECK YOUR MODEL.
     PROBLEM INVOLVING THE FOLLOWING PARAMETER:
     Parameter 93, RMIPIP9

     THE CONDITION NUMBER IS       0.398D-10.

     REPLICATION 704:
     WARNING:  THE LATENT VARIABLE COVARIANCE MATRIX (PSI) IS NOT POSITIVE
     DEFINITE.  THIS COULD INDICATE A NEGATIVE VARIANCE/RESIDUAL VARIANCE FOR A
     LATENT VARIABLE, A CORRELATION GREATER OR EQUAL TO ONE BETWEEN TWO LATENT
     VARIABLES, OR A LINEAR DEPENDENCY AMONG MORE THAN TWO LATENT VARIABLES.
     CHECK THE TECH4 OUTPUT FOR MORE INFORMATION.
     PROBLEM INVOLVING VARIABLE RMIPIP8.


     REPLICATION 705:

     NO CONVERGENCE.  NUMBER OF ITERATIONS EXCEEDED.

     REPLICATION 706:

     NO CONVERGENCE.  NUMBER OF ITERATIONS EXCEEDED.

     REPLICATION 707:
     WARNING:  THE LATENT VARIABLE COVARIANCE MATRIX (PSI) IS NOT POSITIVE
     DEFINITE.  THIS COULD INDICATE A NEGATIVE VARIANCE/RESIDUAL VARIANCE FOR A
     LATENT VARIABLE, A CORRELATION GREATER OR EQUAL TO ONE BETWEEN TWO LATENT
     VARIABLES, OR A LINEAR DEPENDENCY AMONG MORE THAN TWO LATENT VARIABLES.
     CHECK THE TECH4 OUTPUT FOR MORE INFORMATION.
     PROBLEM INVOLVING VARIABLE RMIPIP18.


     REPLICATION 708:
     WARNING:  THE LATENT VARIABLE COVARIANCE MATRIX (PSI) IS NOT POSITIVE
     DEFINITE.  THIS COULD INDICATE A NEGATIVE VARIANCE/RESIDUAL VARIANCE FOR A
     LATENT VARIABLE, A CORRELATION GREATER OR EQUAL TO ONE BETWEEN TWO LATENT
     VARIABLES, OR A LINEAR DEPENDENCY AMONG MORE THAN TWO LATENT VARIABLES.
     CHECK THE TECH4 OUTPUT FOR MORE INFORMATION.
     PROBLEM INVOLVING VARIABLE RMIPIP18.


     REPLICATION 709:
     WARNING:  THE LATENT VARIABLE COVARIANCE MATRIX (PSI) IS NOT POSITIVE
     DEFINITE.  THIS COULD INDICATE A NEGATIVE VARIANCE/RESIDUAL VARIANCE FOR A
     LATENT VARIABLE, A CORRELATION GREATER OR EQUAL TO ONE BETWEEN TWO LATENT
     VARIABLES, OR A LINEAR DEPENDENCY AMONG MORE THAN TWO LATENT VARIABLES.
     CHECK THE TECH4 OUTPUT FOR MORE INFORMATION.
     PROBLEM INVOLVING VARIABLE RMIPIP18.


     REPLICATION 710:
     WARNING:  THE LATENT VARIABLE COVARIANCE MATRIX (PSI) IS NOT POSITIVE
     DEFINITE.  THIS COULD INDICATE A NEGATIVE VARIANCE/RESIDUAL VARIANCE FOR A
     LATENT VARIABLE, A CORRELATION GREATER OR EQUAL TO ONE BETWEEN TWO LATENT
     VARIABLES, OR A LINEAR DEPENDENCY AMONG MORE THAN TWO LATENT VARIABLES.
     CHECK THE TECH4 OUTPUT FOR MORE INFORMATION.
     PROBLEM INVOLVING VARIABLE RMIPIP7.


     REPLICATION 711:

     NO CONVERGENCE.  NUMBER OF ITERATIONS EXCEEDED.

     REPLICATION 712:

     NO CONVERGENCE.  NUMBER OF ITERATIONS EXCEEDED.

     REPLICATION 713:

     THE STANDARD ERRORS OF THE MODEL PARAMETER ESTIMATES COULD NOT BE
     COMPUTED.  THE MODEL MAY NOT BE IDENTIFIED.  CHECK YOUR MODEL.
     PROBLEM INVOLVING THE FOLLOWING PARAMETER:
     Parameter 94, RMIPIP10

     THE CONDITION NUMBER IS       0.978D-12.

     REPLICATION 716:
     WARNING:  THE LATENT VARIABLE COVARIANCE MATRIX (PSI) IS NOT POSITIVE
     DEFINITE.  THIS COULD INDICATE A NEGATIVE VARIANCE/RESIDUAL VARIANCE FOR A
     LATENT VARIABLE, A CORRELATION GREATER OR EQUAL TO ONE BETWEEN TWO LATENT
     VARIABLES, OR A LINEAR DEPENDENCY AMONG MORE THAN TWO LATENT VARIABLES.
     CHECK THE TECH4 OUTPUT FOR MORE INFORMATION.
     PROBLEM INVOLVING VARIABLE RMIPIP16.


     REPLICATION 717:
     WARNING:  THE LATENT VARIABLE COVARIANCE MATRIX (PSI) IS NOT POSITIVE
     DEFINITE.  THIS COULD INDICATE A NEGATIVE VARIANCE/RESIDUAL VARIANCE FOR A
     LATENT VARIABLE, A CORRELATION GREATER OR EQUAL TO ONE BETWEEN TWO LATENT
     VARIABLES, OR A LINEAR DEPENDENCY AMONG MORE THAN TWO LATENT VARIABLES.
     CHECK THE TECH4 OUTPUT FOR MORE INFORMATION.
     PROBLEM INVOLVING VARIABLE RMIPIP6.


     REPLICATION 718:
     WARNING:  THE LATENT VARIABLE COVARIANCE MATRIX (PSI) IS NOT POSITIVE
     DEFINITE.  THIS COULD INDICATE A NEGATIVE VARIANCE/RESIDUAL VARIANCE FOR A
     LATENT VARIABLE, A CORRELATION GREATER OR EQUAL TO ONE BETWEEN TWO LATENT
     VARIABLES, OR A LINEAR DEPENDENCY AMONG MORE THAN TWO LATENT VARIABLES.
     CHECK THE TECH4 OUTPUT FOR MORE INFORMATION.
     PROBLEM INVOLVING VARIABLE RMIPIP7.


     REPLICATION 720:
     WARNING:  THE LATENT VARIABLE COVARIANCE MATRIX (PSI) IS NOT POSITIVE
     DEFINITE.  THIS COULD INDICATE A NEGATIVE VARIANCE/RESIDUAL VARIANCE FOR A
     LATENT VARIABLE, A CORRELATION GREATER OR EQUAL TO ONE BETWEEN TWO LATENT
     VARIABLES, OR A LINEAR DEPENDENCY AMONG MORE THAN TWO LATENT VARIABLES.
     CHECK THE TECH4 OUTPUT FOR MORE INFORMATION.
     PROBLEM INVOLVING VARIABLE RMIPIP9.


     REPLICATION 721:
     WARNING:  THE LATENT VARIABLE COVARIANCE MATRIX (PSI) IS NOT POSITIVE
     DEFINITE.  THIS COULD INDICATE A NEGATIVE VARIANCE/RESIDUAL VARIANCE FOR A
     LATENT VARIABLE, A CORRELATION GREATER OR EQUAL TO ONE BETWEEN TWO LATENT
     VARIABLES, OR A LINEAR DEPENDENCY AMONG MORE THAN TWO LATENT VARIABLES.
     CHECK THE TECH4 OUTPUT FOR MORE INFORMATION.
     PROBLEM INVOLVING VARIABLE RMIPIP6.


     REPLICATION 722:

     NO CONVERGENCE.  NUMBER OF ITERATIONS EXCEEDED.

     REPLICATION 723:

     NO CONVERGENCE.  NUMBER OF ITERATIONS EXCEEDED.

     REPLICATION 724:

     NO CONVERGENCE.  NUMBER OF ITERATIONS EXCEEDED.

     REPLICATION 728:
     WARNING:  THE LATENT VARIABLE COVARIANCE MATRIX (PSI) IS NOT POSITIVE
     DEFINITE.  THIS COULD INDICATE A NEGATIVE VARIANCE/RESIDUAL VARIANCE FOR A
     LATENT VARIABLE, A CORRELATION GREATER OR EQUAL TO ONE BETWEEN TWO LATENT
     VARIABLES, OR A LINEAR DEPENDENCY AMONG MORE THAN TWO LATENT VARIABLES.
     CHECK THE TECH4 OUTPUT FOR MORE INFORMATION.
     PROBLEM INVOLVING VARIABLE RMIPIP17.


     REPLICATION 730:
     WARNING:  THE LATENT VARIABLE COVARIANCE MATRIX (PSI) IS NOT POSITIVE
     DEFINITE.  THIS COULD INDICATE A NEGATIVE VARIANCE/RESIDUAL VARIANCE FOR A
     LATENT VARIABLE, A CORRELATION GREATER OR EQUAL TO ONE BETWEEN TWO LATENT
     VARIABLES, OR A LINEAR DEPENDENCY AMONG MORE THAN TWO LATENT VARIABLES.
     CHECK THE TECH4 OUTPUT FOR MORE INFORMATION.
     PROBLEM INVOLVING VARIABLE RMIPIP18.


     REPLICATION 731:

     NO CONVERGENCE.  NUMBER OF ITERATIONS EXCEEDED.

     REPLICATION 732:

     NO CONVERGENCE.  NUMBER OF ITERATIONS EXCEEDED.

     REPLICATION 735:
     WARNING:  THE LATENT VARIABLE COVARIANCE MATRIX (PSI) IS NOT POSITIVE
     DEFINITE.  THIS COULD INDICATE A NEGATIVE VARIANCE/RESIDUAL VARIANCE FOR A
     LATENT VARIABLE, A CORRELATION GREATER OR EQUAL TO ONE BETWEEN TWO LATENT
     VARIABLES, OR A LINEAR DEPENDENCY AMONG MORE THAN TWO LATENT VARIABLES.
     CHECK THE TECH4 OUTPUT FOR MORE INFORMATION.
     PROBLEM INVOLVING VARIABLE RMIPIP17.


     REPLICATION 736:

     NO CONVERGENCE.  NUMBER OF ITERATIONS EXCEEDED.

     REPLICATION 737:

     NO CONVERGENCE.  NUMBER OF ITERATIONS EXCEEDED.

     REPLICATION 738:

     NO CONVERGENCE.  NUMBER OF ITERATIONS EXCEEDED.

     REPLICATION 739:

     THE STANDARD ERRORS OF THE MODEL PARAMETER ESTIMATES COULD NOT BE
     COMPUTED.  THE MODEL MAY NOT BE IDENTIFIED.  CHECK YOUR MODEL.
     PROBLEM INVOLVING THE FOLLOWING PARAMETER:
     Parameter 94, RMIPIP10

     THE CONDITION NUMBER IS       0.106D-10.

     REPLICATION 740:
     WARNING:  THE LATENT VARIABLE COVARIANCE MATRIX (PSI) IS NOT POSITIVE
     DEFINITE.  THIS COULD INDICATE A NEGATIVE VARIANCE/RESIDUAL VARIANCE FOR A
     LATENT VARIABLE, A CORRELATION GREATER OR EQUAL TO ONE BETWEEN TWO LATENT
     VARIABLES, OR A LINEAR DEPENDENCY AMONG MORE THAN TWO LATENT VARIABLES.
     CHECK THE TECH4 OUTPUT FOR MORE INFORMATION.
     PROBLEM INVOLVING VARIABLE RMIPIP10.


     REPLICATION 741:

     NO CONVERGENCE.  NUMBER OF ITERATIONS EXCEEDED.

     REPLICATION 742:
     WARNING:  THE LATENT VARIABLE COVARIANCE MATRIX (PSI) IS NOT POSITIVE
     DEFINITE.  THIS COULD INDICATE A NEGATIVE VARIANCE/RESIDUAL VARIANCE FOR A
     LATENT VARIABLE, A CORRELATION GREATER OR EQUAL TO ONE BETWEEN TWO LATENT
     VARIABLES, OR A LINEAR DEPENDENCY AMONG MORE THAN TWO LATENT VARIABLES.
     CHECK THE TECH4 OUTPUT FOR MORE INFORMATION.
     PROBLEM INVOLVING VARIABLE RMIPIP17.


     REPLICATION 744:

     NO CONVERGENCE.  NUMBER OF ITERATIONS EXCEEDED.

     REPLICATION 746:

     NO CONVERGENCE.  NUMBER OF ITERATIONS EXCEEDED.

     REPLICATION 747:

     NO CONVERGENCE.  NUMBER OF ITERATIONS EXCEEDED.

     REPLICATION 748:

     NO CONVERGENCE.  NUMBER OF ITERATIONS EXCEEDED.

     REPLICATION 749:
     WARNING:  THE LATENT VARIABLE COVARIANCE MATRIX (PSI) IS NOT POSITIVE
     DEFINITE.  THIS COULD INDICATE A NEGATIVE VARIANCE/RESIDUAL VARIANCE FOR A
     LATENT VARIABLE, A CORRELATION GREATER OR EQUAL TO ONE BETWEEN TWO LATENT
     VARIABLES, OR A LINEAR DEPENDENCY AMONG MORE THAN TWO LATENT VARIABLES.
     CHECK THE TECH4 OUTPUT FOR MORE INFORMATION.
     PROBLEM INVOLVING VARIABLE RMIPIP10.


     REPLICATION 750:
     WARNING:  THE LATENT VARIABLE COVARIANCE MATRIX (PSI) IS NOT POSITIVE
     DEFINITE.  THIS COULD INDICATE A NEGATIVE VARIANCE/RESIDUAL VARIANCE FOR A
     LATENT VARIABLE, A CORRELATION GREATER OR EQUAL TO ONE BETWEEN TWO LATENT
     VARIABLES, OR A LINEAR DEPENDENCY AMONG MORE THAN TWO LATENT VARIABLES.
     CHECK THE TECH4 OUTPUT FOR MORE INFORMATION.
     PROBLEM INVOLVING VARIABLE RMIPIP6.


     REPLICATION 751:
     WARNING:  THE LATENT VARIABLE COVARIANCE MATRIX (PSI) IS NOT POSITIVE
     DEFINITE.  THIS COULD INDICATE A NEGATIVE VARIANCE/RESIDUAL VARIANCE FOR A
     LATENT VARIABLE, A CORRELATION GREATER OR EQUAL TO ONE BETWEEN TWO LATENT
     VARIABLES, OR A LINEAR DEPENDENCY AMONG MORE THAN TWO LATENT VARIABLES.
     CHECK THE TECH4 OUTPUT FOR MORE INFORMATION.
     PROBLEM INVOLVING VARIABLE RMIPIP10.


     REPLICATION 752:

     NO CONVERGENCE.  NUMBER OF ITERATIONS EXCEEDED.

     REPLICATION 753:

     THE STANDARD ERRORS OF THE MODEL PARAMETER ESTIMATES COULD NOT BE
     COMPUTED.  THE MODEL MAY NOT BE IDENTIFIED.  CHECK YOUR MODEL.
     PROBLEM INVOLVING THE FOLLOWING PARAMETER:
     Parameter 102, RMIPIP18

     THE CONDITION NUMBER IS       0.187D-10.

     REPLICATION 754:
     WARNING:  THE LATENT VARIABLE COVARIANCE MATRIX (PSI) IS NOT POSITIVE
     DEFINITE.  THIS COULD INDICATE A NEGATIVE VARIANCE/RESIDUAL VARIANCE FOR A
     LATENT VARIABLE, A CORRELATION GREATER OR EQUAL TO ONE BETWEEN TWO LATENT
     VARIABLES, OR A LINEAR DEPENDENCY AMONG MORE THAN TWO LATENT VARIABLES.
     CHECK THE TECH4 OUTPUT FOR MORE INFORMATION.
     PROBLEM INVOLVING VARIABLE RMIPIP18.


     REPLICATION 755:
     WARNING:  THE LATENT VARIABLE COVARIANCE MATRIX (PSI) IS NOT POSITIVE
     DEFINITE.  THIS COULD INDICATE A NEGATIVE VARIANCE/RESIDUAL VARIANCE FOR A
     LATENT VARIABLE, A CORRELATION GREATER OR EQUAL TO ONE BETWEEN TWO LATENT
     VARIABLES, OR A LINEAR DEPENDENCY AMONG MORE THAN TWO LATENT VARIABLES.
     CHECK THE TECH4 OUTPUT FOR MORE INFORMATION.
     PROBLEM INVOLVING VARIABLE RMIPIP7.


     REPLICATION 756:

     NO CONVERGENCE.  NUMBER OF ITERATIONS EXCEEDED.

     REPLICATION 758:

     NO CONVERGENCE.  NUMBER OF ITERATIONS EXCEEDED.

     REPLICATION 759:

     THE STANDARD ERRORS OF THE MODEL PARAMETER ESTIMATES COULD NOT BE
     COMPUTED.  THE MODEL MAY NOT BE IDENTIFIED.  CHECK YOUR MODEL.
     PROBLEM INVOLVING THE FOLLOWING PARAMETER:
     Parameter 93, RMIPIP9

     THE CONDITION NUMBER IS       0.124D-11.

     REPLICATION 760:

     NO CONVERGENCE.  NUMBER OF ITERATIONS EXCEEDED.

     REPLICATION 762:

     NO CONVERGENCE.  NUMBER OF ITERATIONS EXCEEDED.

     REPLICATION 763:
     WARNING:  THE LATENT VARIABLE COVARIANCE MATRIX (PSI) IS NOT POSITIVE
     DEFINITE.  THIS COULD INDICATE A NEGATIVE VARIANCE/RESIDUAL VARIANCE FOR A
     LATENT VARIABLE, A CORRELATION GREATER OR EQUAL TO ONE BETWEEN TWO LATENT
     VARIABLES, OR A LINEAR DEPENDENCY AMONG MORE THAN TWO LATENT VARIABLES.
     CHECK THE TECH4 OUTPUT FOR MORE INFORMATION.
     PROBLEM INVOLVING VARIABLE RMIPIP8.


     REPLICATION 764:
     WARNING:  THE LATENT VARIABLE COVARIANCE MATRIX (PSI) IS NOT POSITIVE
     DEFINITE.  THIS COULD INDICATE A NEGATIVE VARIANCE/RESIDUAL VARIANCE FOR A
     LATENT VARIABLE, A CORRELATION GREATER OR EQUAL TO ONE BETWEEN TWO LATENT
     VARIABLES, OR A LINEAR DEPENDENCY AMONG MORE THAN TWO LATENT VARIABLES.
     CHECK THE TECH4 OUTPUT FOR MORE INFORMATION.
     PROBLEM INVOLVING VARIABLE RMIPIP10.


     REPLICATION 765:

     THE STANDARD ERRORS OF THE MODEL PARAMETER ESTIMATES COULD NOT BE
     COMPUTED.  THE MODEL MAY NOT BE IDENTIFIED.  CHECK YOUR MODEL.
     PROBLEM INVOLVING THE FOLLOWING PARAMETER:
     Parameter 102, RMIPIP18

     THE CONDITION NUMBER IS       0.740D-10.

     REPLICATION 766:
     WARNING:  THE LATENT VARIABLE COVARIANCE MATRIX (PSI) IS NOT POSITIVE
     DEFINITE.  THIS COULD INDICATE A NEGATIVE VARIANCE/RESIDUAL VARIANCE FOR A
     LATENT VARIABLE, A CORRELATION GREATER OR EQUAL TO ONE BETWEEN TWO LATENT
     VARIABLES, OR A LINEAR DEPENDENCY AMONG MORE THAN TWO LATENT VARIABLES.
     CHECK THE TECH4 OUTPUT FOR MORE INFORMATION.
     PROBLEM INVOLVING VARIABLE RMIPIP10.


     REPLICATION 767:
     WARNING:  THE LATENT VARIABLE COVARIANCE MATRIX (PSI) IS NOT POSITIVE
     DEFINITE.  THIS COULD INDICATE A NEGATIVE VARIANCE/RESIDUAL VARIANCE FOR A
     LATENT VARIABLE, A CORRELATION GREATER OR EQUAL TO ONE BETWEEN TWO LATENT
     VARIABLES, OR A LINEAR DEPENDENCY AMONG MORE THAN TWO LATENT VARIABLES.
     CHECK THE TECH4 OUTPUT FOR MORE INFORMATION.
     PROBLEM INVOLVING VARIABLE RMIPIP18.


     REPLICATION 769:
     WARNING:  THE LATENT VARIABLE COVARIANCE MATRIX (PSI) IS NOT POSITIVE
     DEFINITE.  THIS COULD INDICATE A NEGATIVE VARIANCE/RESIDUAL VARIANCE FOR A
     LATENT VARIABLE, A CORRELATION GREATER OR EQUAL TO ONE BETWEEN TWO LATENT
     VARIABLES, OR A LINEAR DEPENDENCY AMONG MORE THAN TWO LATENT VARIABLES.
     CHECK THE TECH4 OUTPUT FOR MORE INFORMATION.
     PROBLEM INVOLVING VARIABLE RMIPIP7.


     REPLICATION 770:
     WARNING:  THE LATENT VARIABLE COVARIANCE MATRIX (PSI) IS NOT POSITIVE
     DEFINITE.  THIS COULD INDICATE A NEGATIVE VARIANCE/RESIDUAL VARIANCE FOR A
     LATENT VARIABLE, A CORRELATION GREATER OR EQUAL TO ONE BETWEEN TWO LATENT
     VARIABLES, OR A LINEAR DEPENDENCY AMONG MORE THAN TWO LATENT VARIABLES.
     CHECK THE TECH4 OUTPUT FOR MORE INFORMATION.
     PROBLEM INVOLVING VARIABLE RMIPIP20.


     REPLICATION 771:
     WARNING:  THE LATENT VARIABLE COVARIANCE MATRIX (PSI) IS NOT POSITIVE
     DEFINITE.  THIS COULD INDICATE A NEGATIVE VARIANCE/RESIDUAL VARIANCE FOR A
     LATENT VARIABLE, A CORRELATION GREATER OR EQUAL TO ONE BETWEEN TWO LATENT
     VARIABLES, OR A LINEAR DEPENDENCY AMONG MORE THAN TWO LATENT VARIABLES.
     CHECK THE TECH4 OUTPUT FOR MORE INFORMATION.
     PROBLEM INVOLVING VARIABLE RMIPIP9.


     REPLICATION 772:

     NO CONVERGENCE.  NUMBER OF ITERATIONS EXCEEDED.

     REPLICATION 773:
     WARNING:  THE LATENT VARIABLE COVARIANCE MATRIX (PSI) IS NOT POSITIVE
     DEFINITE.  THIS COULD INDICATE A NEGATIVE VARIANCE/RESIDUAL VARIANCE FOR A
     LATENT VARIABLE, A CORRELATION GREATER OR EQUAL TO ONE BETWEEN TWO LATENT
     VARIABLES, OR A LINEAR DEPENDENCY AMONG MORE THAN TWO LATENT VARIABLES.
     CHECK THE TECH4 OUTPUT FOR MORE INFORMATION.
     PROBLEM INVOLVING VARIABLE RMIPIP6.


     REPLICATION 774:

     NO CONVERGENCE.  NUMBER OF ITERATIONS EXCEEDED.

     REPLICATION 775:
     WARNING:  THE LATENT VARIABLE COVARIANCE MATRIX (PSI) IS NOT POSITIVE
     DEFINITE.  THIS COULD INDICATE A NEGATIVE VARIANCE/RESIDUAL VARIANCE FOR A
     LATENT VARIABLE, A CORRELATION GREATER OR EQUAL TO ONE BETWEEN TWO LATENT
     VARIABLES, OR A LINEAR DEPENDENCY AMONG MORE THAN TWO LATENT VARIABLES.
     CHECK THE TECH4 OUTPUT FOR MORE INFORMATION.
     PROBLEM INVOLVING VARIABLE RMIPIP10.


     REPLICATION 777:
     WARNING:  THE LATENT VARIABLE COVARIANCE MATRIX (PSI) IS NOT POSITIVE
     DEFINITE.  THIS COULD INDICATE A NEGATIVE VARIANCE/RESIDUAL VARIANCE FOR A
     LATENT VARIABLE, A CORRELATION GREATER OR EQUAL TO ONE BETWEEN TWO LATENT
     VARIABLES, OR A LINEAR DEPENDENCY AMONG MORE THAN TWO LATENT VARIABLES.
     CHECK THE TECH4 OUTPUT FOR MORE INFORMATION.
     PROBLEM INVOLVING VARIABLE RMIPIP6.


     REPLICATION 779:

     NO CONVERGENCE.  NUMBER OF ITERATIONS EXCEEDED.

     REPLICATION 780:
     WARNING:  THE LATENT VARIABLE COVARIANCE MATRIX (PSI) IS NOT POSITIVE
     DEFINITE.  THIS COULD INDICATE A NEGATIVE VARIANCE/RESIDUAL VARIANCE FOR A
     LATENT VARIABLE, A CORRELATION GREATER OR EQUAL TO ONE BETWEEN TWO LATENT
     VARIABLES, OR A LINEAR DEPENDENCY AMONG MORE THAN TWO LATENT VARIABLES.
     CHECK THE TECH4 OUTPUT FOR MORE INFORMATION.
     PROBLEM INVOLVING VARIABLE RMIPIP17.


     REPLICATION 782:

     NO CONVERGENCE.  NUMBER OF ITERATIONS EXCEEDED.

     REPLICATION 783:
     WARNING:  THE LATENT VARIABLE COVARIANCE MATRIX (PSI) IS NOT POSITIVE
     DEFINITE.  THIS COULD INDICATE A NEGATIVE VARIANCE/RESIDUAL VARIANCE FOR A
     LATENT VARIABLE, A CORRELATION GREATER OR EQUAL TO ONE BETWEEN TWO LATENT
     VARIABLES, OR A LINEAR DEPENDENCY AMONG MORE THAN TWO LATENT VARIABLES.
     CHECK THE TECH4 OUTPUT FOR MORE INFORMATION.
     PROBLEM INVOLVING VARIABLE RMIPIP7.


     REPLICATION 784:

     NO CONVERGENCE.  NUMBER OF ITERATIONS EXCEEDED.

     REPLICATION 785:
     WARNING:  THE LATENT VARIABLE COVARIANCE MATRIX (PSI) IS NOT POSITIVE
     DEFINITE.  THIS COULD INDICATE A NEGATIVE VARIANCE/RESIDUAL VARIANCE FOR A
     LATENT VARIABLE, A CORRELATION GREATER OR EQUAL TO ONE BETWEEN TWO LATENT
     VARIABLES, OR A LINEAR DEPENDENCY AMONG MORE THAN TWO LATENT VARIABLES.
     CHECK THE TECH4 OUTPUT FOR MORE INFORMATION.
     PROBLEM INVOLVING VARIABLE RMIPIP7.


     REPLICATION 786:
     WARNING:  THE LATENT VARIABLE COVARIANCE MATRIX (PSI) IS NOT POSITIVE
     DEFINITE.  THIS COULD INDICATE A NEGATIVE VARIANCE/RESIDUAL VARIANCE FOR A
     LATENT VARIABLE, A CORRELATION GREATER OR EQUAL TO ONE BETWEEN TWO LATENT
     VARIABLES, OR A LINEAR DEPENDENCY AMONG MORE THAN TWO LATENT VARIABLES.
     CHECK THE TECH4 OUTPUT FOR MORE INFORMATION.
     PROBLEM INVOLVING VARIABLE RMIPIP7.


     REPLICATION 787:
     WARNING:  THE LATENT VARIABLE COVARIANCE MATRIX (PSI) IS NOT POSITIVE
     DEFINITE.  THIS COULD INDICATE A NEGATIVE VARIANCE/RESIDUAL VARIANCE FOR A
     LATENT VARIABLE, A CORRELATION GREATER OR EQUAL TO ONE BETWEEN TWO LATENT
     VARIABLES, OR A LINEAR DEPENDENCY AMONG MORE THAN TWO LATENT VARIABLES.
     CHECK THE TECH4 OUTPUT FOR MORE INFORMATION.
     PROBLEM INVOLVING VARIABLE RMIPIP8.


     REPLICATION 788:

     NO CONVERGENCE.  NUMBER OF ITERATIONS EXCEEDED.

     REPLICATION 789:
     WARNING:  THE LATENT VARIABLE COVARIANCE MATRIX (PSI) IS NOT POSITIVE
     DEFINITE.  THIS COULD INDICATE A NEGATIVE VARIANCE/RESIDUAL VARIANCE FOR A
     LATENT VARIABLE, A CORRELATION GREATER OR EQUAL TO ONE BETWEEN TWO LATENT
     VARIABLES, OR A LINEAR DEPENDENCY AMONG MORE THAN TWO LATENT VARIABLES.
     CHECK THE TECH4 OUTPUT FOR MORE INFORMATION.
     PROBLEM INVOLVING VARIABLE RMIPIP19.


     REPLICATION 790:

     NO CONVERGENCE.  NUMBER OF ITERATIONS EXCEEDED.

     REPLICATION 792:
     WARNING:  THE LATENT VARIABLE COVARIANCE MATRIX (PSI) IS NOT POSITIVE
     DEFINITE.  THIS COULD INDICATE A NEGATIVE VARIANCE/RESIDUAL VARIANCE FOR A
     LATENT VARIABLE, A CORRELATION GREATER OR EQUAL TO ONE BETWEEN TWO LATENT
     VARIABLES, OR A LINEAR DEPENDENCY AMONG MORE THAN TWO LATENT VARIABLES.
     CHECK THE TECH4 OUTPUT FOR MORE INFORMATION.
     PROBLEM INVOLVING VARIABLE RMIPIP18.


     REPLICATION 794:
     WARNING:  THE LATENT VARIABLE COVARIANCE MATRIX (PSI) IS NOT POSITIVE
     DEFINITE.  THIS COULD INDICATE A NEGATIVE VARIANCE/RESIDUAL VARIANCE FOR A
     LATENT VARIABLE, A CORRELATION GREATER OR EQUAL TO ONE BETWEEN TWO LATENT
     VARIABLES, OR A LINEAR DEPENDENCY AMONG MORE THAN TWO LATENT VARIABLES.
     CHECK THE TECH4 OUTPUT FOR MORE INFORMATION.
     PROBLEM INVOLVING VARIABLE RMIPIP18.


     REPLICATION 795:
     WARNING:  THE LATENT VARIABLE COVARIANCE MATRIX (PSI) IS NOT POSITIVE
     DEFINITE.  THIS COULD INDICATE A NEGATIVE VARIANCE/RESIDUAL VARIANCE FOR A
     LATENT VARIABLE, A CORRELATION GREATER OR EQUAL TO ONE BETWEEN TWO LATENT
     VARIABLES, OR A LINEAR DEPENDENCY AMONG MORE THAN TWO LATENT VARIABLES.
     CHECK THE TECH4 OUTPUT FOR MORE INFORMATION.
     PROBLEM INVOLVING VARIABLE RMIPIP10.


     REPLICATION 796:
     WARNING:  THE LATENT VARIABLE COVARIANCE MATRIX (PSI) IS NOT POSITIVE
     DEFINITE.  THIS COULD INDICATE A NEGATIVE VARIANCE/RESIDUAL VARIANCE FOR A
     LATENT VARIABLE, A CORRELATION GREATER OR EQUAL TO ONE BETWEEN TWO LATENT
     VARIABLES, OR A LINEAR DEPENDENCY AMONG MORE THAN TWO LATENT VARIABLES.
     CHECK THE TECH4 OUTPUT FOR MORE INFORMATION.
     PROBLEM INVOLVING VARIABLE RMIPIP6.


     REPLICATION 797:

     NO CONVERGENCE.  NUMBER OF ITERATIONS EXCEEDED.

     REPLICATION 799:

     NO CONVERGENCE.  NUMBER OF ITERATIONS EXCEEDED.

     REPLICATION 800:

     NO CONVERGENCE.  NUMBER OF ITERATIONS EXCEEDED.

     REPLICATION 803:

     NO CONVERGENCE.  NUMBER OF ITERATIONS EXCEEDED.

     REPLICATION 804:
     WARNING:  THE LATENT VARIABLE COVARIANCE MATRIX (PSI) IS NOT POSITIVE
     DEFINITE.  THIS COULD INDICATE A NEGATIVE VARIANCE/RESIDUAL VARIANCE FOR A
     LATENT VARIABLE, A CORRELATION GREATER OR EQUAL TO ONE BETWEEN TWO LATENT
     VARIABLES, OR A LINEAR DEPENDENCY AMONG MORE THAN TWO LATENT VARIABLES.
     CHECK THE TECH4 OUTPUT FOR MORE INFORMATION.
     PROBLEM INVOLVING VARIABLE RMIPIP19.


     REPLICATION 805:
     WARNING:  THE LATENT VARIABLE COVARIANCE MATRIX (PSI) IS NOT POSITIVE
     DEFINITE.  THIS COULD INDICATE A NEGATIVE VARIANCE/RESIDUAL VARIANCE FOR A
     LATENT VARIABLE, A CORRELATION GREATER OR EQUAL TO ONE BETWEEN TWO LATENT
     VARIABLES, OR A LINEAR DEPENDENCY AMONG MORE THAN TWO LATENT VARIABLES.
     CHECK THE TECH4 OUTPUT FOR MORE INFORMATION.
     PROBLEM INVOLVING VARIABLE RMIPIP16.


     REPLICATION 806:

     NO CONVERGENCE.  NUMBER OF ITERATIONS EXCEEDED.

     REPLICATION 808:
     WARNING:  THE LATENT VARIABLE COVARIANCE MATRIX (PSI) IS NOT POSITIVE
     DEFINITE.  THIS COULD INDICATE A NEGATIVE VARIANCE/RESIDUAL VARIANCE FOR A
     LATENT VARIABLE, A CORRELATION GREATER OR EQUAL TO ONE BETWEEN TWO LATENT
     VARIABLES, OR A LINEAR DEPENDENCY AMONG MORE THAN TWO LATENT VARIABLES.
     CHECK THE TECH4 OUTPUT FOR MORE INFORMATION.
     PROBLEM INVOLVING VARIABLE RMIPIP7.


     REPLICATION 810:
     WARNING:  THE LATENT VARIABLE COVARIANCE MATRIX (PSI) IS NOT POSITIVE
     DEFINITE.  THIS COULD INDICATE A NEGATIVE VARIANCE/RESIDUAL VARIANCE FOR A
     LATENT VARIABLE, A CORRELATION GREATER OR EQUAL TO ONE BETWEEN TWO LATENT
     VARIABLES, OR A LINEAR DEPENDENCY AMONG MORE THAN TWO LATENT VARIABLES.
     CHECK THE TECH4 OUTPUT FOR MORE INFORMATION.
     PROBLEM INVOLVING VARIABLE RMIPIP7.


     REPLICATION 811:

     NO CONVERGENCE.  NUMBER OF ITERATIONS EXCEEDED.

     REPLICATION 812:

     NO CONVERGENCE.  NUMBER OF ITERATIONS EXCEEDED.

     REPLICATION 813:

     NO CONVERGENCE.  NUMBER OF ITERATIONS EXCEEDED.

     REPLICATION 814:
     WARNING:  THE LATENT VARIABLE COVARIANCE MATRIX (PSI) IS NOT POSITIVE
     DEFINITE.  THIS COULD INDICATE A NEGATIVE VARIANCE/RESIDUAL VARIANCE FOR A
     LATENT VARIABLE, A CORRELATION GREATER OR EQUAL TO ONE BETWEEN TWO LATENT
     VARIABLES, OR A LINEAR DEPENDENCY AMONG MORE THAN TWO LATENT VARIABLES.
     CHECK THE TECH4 OUTPUT FOR MORE INFORMATION.
     PROBLEM INVOLVING VARIABLE RMIPIP6.


     REPLICATION 815:
     WARNING:  THE LATENT VARIABLE COVARIANCE MATRIX (PSI) IS NOT POSITIVE
     DEFINITE.  THIS COULD INDICATE A NEGATIVE VARIANCE/RESIDUAL VARIANCE FOR A
     LATENT VARIABLE, A CORRELATION GREATER OR EQUAL TO ONE BETWEEN TWO LATENT
     VARIABLES, OR A LINEAR DEPENDENCY AMONG MORE THAN TWO LATENT VARIABLES.
     CHECK THE TECH4 OUTPUT FOR MORE INFORMATION.
     PROBLEM INVOLVING VARIABLE RMIPIP10.


     REPLICATION 816:

     NO CONVERGENCE.  NUMBER OF ITERATIONS EXCEEDED.

     REPLICATION 817:
     WARNING:  THE LATENT VARIABLE COVARIANCE MATRIX (PSI) IS NOT POSITIVE
     DEFINITE.  THIS COULD INDICATE A NEGATIVE VARIANCE/RESIDUAL VARIANCE FOR A
     LATENT VARIABLE, A CORRELATION GREATER OR EQUAL TO ONE BETWEEN TWO LATENT
     VARIABLES, OR A LINEAR DEPENDENCY AMONG MORE THAN TWO LATENT VARIABLES.
     CHECK THE TECH4 OUTPUT FOR MORE INFORMATION.
     PROBLEM INVOLVING VARIABLE RMIPIP6.


     REPLICATION 819:
     WARNING:  THE LATENT VARIABLE COVARIANCE MATRIX (PSI) IS NOT POSITIVE
     DEFINITE.  THIS COULD INDICATE A NEGATIVE VARIANCE/RESIDUAL VARIANCE FOR A
     LATENT VARIABLE, A CORRELATION GREATER OR EQUAL TO ONE BETWEEN TWO LATENT
     VARIABLES, OR A LINEAR DEPENDENCY AMONG MORE THAN TWO LATENT VARIABLES.
     CHECK THE TECH4 OUTPUT FOR MORE INFORMATION.
     PROBLEM INVOLVING VARIABLE RMIPIP10.


     REPLICATION 821:

     NO CONVERGENCE.  NUMBER OF ITERATIONS EXCEEDED.

     REPLICATION 822:
     WARNING:  THE LATENT VARIABLE COVARIANCE MATRIX (PSI) IS NOT POSITIVE
     DEFINITE.  THIS COULD INDICATE A NEGATIVE VARIANCE/RESIDUAL VARIANCE FOR A
     LATENT VARIABLE, A CORRELATION GREATER OR EQUAL TO ONE BETWEEN TWO LATENT
     VARIABLES, OR A LINEAR DEPENDENCY AMONG MORE THAN TWO LATENT VARIABLES.
     CHECK THE TECH4 OUTPUT FOR MORE INFORMATION.
     PROBLEM INVOLVING VARIABLE RMIPIP18.


     REPLICATION 823:

     NO CONVERGENCE.  NUMBER OF ITERATIONS EXCEEDED.

     REPLICATION 825:
     WARNING:  THE LATENT VARIABLE COVARIANCE MATRIX (PSI) IS NOT POSITIVE
     DEFINITE.  THIS COULD INDICATE A NEGATIVE VARIANCE/RESIDUAL VARIANCE FOR A
     LATENT VARIABLE, A CORRELATION GREATER OR EQUAL TO ONE BETWEEN TWO LATENT
     VARIABLES, OR A LINEAR DEPENDENCY AMONG MORE THAN TWO LATENT VARIABLES.
     CHECK THE TECH4 OUTPUT FOR MORE INFORMATION.
     PROBLEM INVOLVING VARIABLE RMIPIP8.


     REPLICATION 826:
     WARNING:  THE LATENT VARIABLE COVARIANCE MATRIX (PSI) IS NOT POSITIVE
     DEFINITE.  THIS COULD INDICATE A NEGATIVE VARIANCE/RESIDUAL VARIANCE FOR A
     LATENT VARIABLE, A CORRELATION GREATER OR EQUAL TO ONE BETWEEN TWO LATENT
     VARIABLES, OR A LINEAR DEPENDENCY AMONG MORE THAN TWO LATENT VARIABLES.
     CHECK THE TECH4 OUTPUT FOR MORE INFORMATION.
     PROBLEM INVOLVING VARIABLE RMIPIP6.


     REPLICATION 827:

     NO CONVERGENCE.  NUMBER OF ITERATIONS EXCEEDED.

     REPLICATION 830:
     WARNING:  THE LATENT VARIABLE COVARIANCE MATRIX (PSI) IS NOT POSITIVE
     DEFINITE.  THIS COULD INDICATE A NEGATIVE VARIANCE/RESIDUAL VARIANCE FOR A
     LATENT VARIABLE, A CORRELATION GREATER OR EQUAL TO ONE BETWEEN TWO LATENT
     VARIABLES, OR A LINEAR DEPENDENCY AMONG MORE THAN TWO LATENT VARIABLES.
     CHECK THE TECH4 OUTPUT FOR MORE INFORMATION.
     PROBLEM INVOLVING VARIABLE RMIPIP9.


     REPLICATION 831:
     WARNING:  THE LATENT VARIABLE COVARIANCE MATRIX (PSI) IS NOT POSITIVE
     DEFINITE.  THIS COULD INDICATE A NEGATIVE VARIANCE/RESIDUAL VARIANCE FOR A
     LATENT VARIABLE, A CORRELATION GREATER OR EQUAL TO ONE BETWEEN TWO LATENT
     VARIABLES, OR A LINEAR DEPENDENCY AMONG MORE THAN TWO LATENT VARIABLES.
     CHECK THE TECH4 OUTPUT FOR MORE INFORMATION.
     PROBLEM INVOLVING VARIABLE RMIPIP16.


     REPLICATION 832:
     WARNING:  THE LATENT VARIABLE COVARIANCE MATRIX (PSI) IS NOT POSITIVE
     DEFINITE.  THIS COULD INDICATE A NEGATIVE VARIANCE/RESIDUAL VARIANCE FOR A
     LATENT VARIABLE, A CORRELATION GREATER OR EQUAL TO ONE BETWEEN TWO LATENT
     VARIABLES, OR A LINEAR DEPENDENCY AMONG MORE THAN TWO LATENT VARIABLES.
     CHECK THE TECH4 OUTPUT FOR MORE INFORMATION.
     PROBLEM INVOLVING VARIABLE RMIPIP9.


     REPLICATION 833:

     NO CONVERGENCE.  NUMBER OF ITERATIONS EXCEEDED.

     REPLICATION 834:

     NO CONVERGENCE.  NUMBER OF ITERATIONS EXCEEDED.

     REPLICATION 835:
     WARNING:  THE LATENT VARIABLE COVARIANCE MATRIX (PSI) IS NOT POSITIVE
     DEFINITE.  THIS COULD INDICATE A NEGATIVE VARIANCE/RESIDUAL VARIANCE FOR A
     LATENT VARIABLE, A CORRELATION GREATER OR EQUAL TO ONE BETWEEN TWO LATENT
     VARIABLES, OR A LINEAR DEPENDENCY AMONG MORE THAN TWO LATENT VARIABLES.
     CHECK THE TECH4 OUTPUT FOR MORE INFORMATION.
     PROBLEM INVOLVING VARIABLE RMIPIP10.


     REPLICATION 836:
     WARNING:  THE LATENT VARIABLE COVARIANCE MATRIX (PSI) IS NOT POSITIVE
     DEFINITE.  THIS COULD INDICATE A NEGATIVE VARIANCE/RESIDUAL VARIANCE FOR A
     LATENT VARIABLE, A CORRELATION GREATER OR EQUAL TO ONE BETWEEN TWO LATENT
     VARIABLES, OR A LINEAR DEPENDENCY AMONG MORE THAN TWO LATENT VARIABLES.
     CHECK THE TECH4 OUTPUT FOR MORE INFORMATION.
     PROBLEM INVOLVING VARIABLE RMIPIP16.


     REPLICATION 837:

     NO CONVERGENCE.  NUMBER OF ITERATIONS EXCEEDED.

     REPLICATION 838:
     WARNING:  THE LATENT VARIABLE COVARIANCE MATRIX (PSI) IS NOT POSITIVE
     DEFINITE.  THIS COULD INDICATE A NEGATIVE VARIANCE/RESIDUAL VARIANCE FOR A
     LATENT VARIABLE, A CORRELATION GREATER OR EQUAL TO ONE BETWEEN TWO LATENT
     VARIABLES, OR A LINEAR DEPENDENCY AMONG MORE THAN TWO LATENT VARIABLES.
     CHECK THE TECH4 OUTPUT FOR MORE INFORMATION.
     PROBLEM INVOLVING VARIABLE RMIPIP16.


     REPLICATION 839:

     NO CONVERGENCE.  NUMBER OF ITERATIONS EXCEEDED.

     REPLICATION 841:
     WARNING:  THE LATENT VARIABLE COVARIANCE MATRIX (PSI) IS NOT POSITIVE
     DEFINITE.  THIS COULD INDICATE A NEGATIVE VARIANCE/RESIDUAL VARIANCE FOR A
     LATENT VARIABLE, A CORRELATION GREATER OR EQUAL TO ONE BETWEEN TWO LATENT
     VARIABLES, OR A LINEAR DEPENDENCY AMONG MORE THAN TWO LATENT VARIABLES.
     CHECK THE TECH4 OUTPUT FOR MORE INFORMATION.
     PROBLEM INVOLVING VARIABLE RMIPIP16.


     REPLICATION 844:

     NO CONVERGENCE.  NUMBER OF ITERATIONS EXCEEDED.

     REPLICATION 845:
     WARNING:  THE LATENT VARIABLE COVARIANCE MATRIX (PSI) IS NOT POSITIVE
     DEFINITE.  THIS COULD INDICATE A NEGATIVE VARIANCE/RESIDUAL VARIANCE FOR A
     LATENT VARIABLE, A CORRELATION GREATER OR EQUAL TO ONE BETWEEN TWO LATENT
     VARIABLES, OR A LINEAR DEPENDENCY AMONG MORE THAN TWO LATENT VARIABLES.
     CHECK THE TECH4 OUTPUT FOR MORE INFORMATION.
     PROBLEM INVOLVING VARIABLE RMIPIP16.


     REPLICATION 846:
     WARNING:  THE LATENT VARIABLE COVARIANCE MATRIX (PSI) IS NOT POSITIVE
     DEFINITE.  THIS COULD INDICATE A NEGATIVE VARIANCE/RESIDUAL VARIANCE FOR A
     LATENT VARIABLE, A CORRELATION GREATER OR EQUAL TO ONE BETWEEN TWO LATENT
     VARIABLES, OR A LINEAR DEPENDENCY AMONG MORE THAN TWO LATENT VARIABLES.
     CHECK THE TECH4 OUTPUT FOR MORE INFORMATION.
     PROBLEM INVOLVING VARIABLE RMIPIP8.


     REPLICATION 847:
     WARNING:  THE LATENT VARIABLE COVARIANCE MATRIX (PSI) IS NOT POSITIVE
     DEFINITE.  THIS COULD INDICATE A NEGATIVE VARIANCE/RESIDUAL VARIANCE FOR A
     LATENT VARIABLE, A CORRELATION GREATER OR EQUAL TO ONE BETWEEN TWO LATENT
     VARIABLES, OR A LINEAR DEPENDENCY AMONG MORE THAN TWO LATENT VARIABLES.
     CHECK THE TECH4 OUTPUT FOR MORE INFORMATION.
     PROBLEM INVOLVING VARIABLE RMIPIP7.


     REPLICATION 848:
     WARNING:  THE LATENT VARIABLE COVARIANCE MATRIX (PSI) IS NOT POSITIVE
     DEFINITE.  THIS COULD INDICATE A NEGATIVE VARIANCE/RESIDUAL VARIANCE FOR A
     LATENT VARIABLE, A CORRELATION GREATER OR EQUAL TO ONE BETWEEN TWO LATENT
     VARIABLES, OR A LINEAR DEPENDENCY AMONG MORE THAN TWO LATENT VARIABLES.
     CHECK THE TECH4 OUTPUT FOR MORE INFORMATION.
     PROBLEM INVOLVING VARIABLE RMIPIP10.


     REPLICATION 849:
     WARNING:  THE LATENT VARIABLE COVARIANCE MATRIX (PSI) IS NOT POSITIVE
     DEFINITE.  THIS COULD INDICATE A NEGATIVE VARIANCE/RESIDUAL VARIANCE FOR A
     LATENT VARIABLE, A CORRELATION GREATER OR EQUAL TO ONE BETWEEN TWO LATENT
     VARIABLES, OR A LINEAR DEPENDENCY AMONG MORE THAN TWO LATENT VARIABLES.
     CHECK THE TECH4 OUTPUT FOR MORE INFORMATION.
     PROBLEM INVOLVING VARIABLE RMIPIP19.


     REPLICATION 851:
     WARNING:  THE LATENT VARIABLE COVARIANCE MATRIX (PSI) IS NOT POSITIVE
     DEFINITE.  THIS COULD INDICATE A NEGATIVE VARIANCE/RESIDUAL VARIANCE FOR A
     LATENT VARIABLE, A CORRELATION GREATER OR EQUAL TO ONE BETWEEN TWO LATENT
     VARIABLES, OR A LINEAR DEPENDENCY AMONG MORE THAN TWO LATENT VARIABLES.
     CHECK THE TECH4 OUTPUT FOR MORE INFORMATION.
     PROBLEM INVOLVING VARIABLE RMIPIP20.


     REPLICATION 852:
     WARNING:  THE LATENT VARIABLE COVARIANCE MATRIX (PSI) IS NOT POSITIVE
     DEFINITE.  THIS COULD INDICATE A NEGATIVE VARIANCE/RESIDUAL VARIANCE FOR A
     LATENT VARIABLE, A CORRELATION GREATER OR EQUAL TO ONE BETWEEN TWO LATENT
     VARIABLES, OR A LINEAR DEPENDENCY AMONG MORE THAN TWO LATENT VARIABLES.
     CHECK THE TECH4 OUTPUT FOR MORE INFORMATION.
     PROBLEM INVOLVING VARIABLE RMIPIP8.


     REPLICATION 853:

     THE STANDARD ERRORS OF THE MODEL PARAMETER ESTIMATES COULD NOT BE
     COMPUTED.  THE MODEL MAY NOT BE IDENTIFIED.  CHECK YOUR MODEL.
     PROBLEM INVOLVING THE FOLLOWING PARAMETER:
     Parameter 92, RMIPIP8

     THE CONDITION NUMBER IS       0.400D-10.

     REPLICATION 854:
     WARNING:  THE LATENT VARIABLE COVARIANCE MATRIX (PSI) IS NOT POSITIVE
     DEFINITE.  THIS COULD INDICATE A NEGATIVE VARIANCE/RESIDUAL VARIANCE FOR A
     LATENT VARIABLE, A CORRELATION GREATER OR EQUAL TO ONE BETWEEN TWO LATENT
     VARIABLES, OR A LINEAR DEPENDENCY AMONG MORE THAN TWO LATENT VARIABLES.
     CHECK THE TECH4 OUTPUT FOR MORE INFORMATION.
     PROBLEM INVOLVING VARIABLE RMIPIP7.


     REPLICATION 855:

     NO CONVERGENCE.  NUMBER OF ITERATIONS EXCEEDED.

     REPLICATION 856:

     NO CONVERGENCE.  NUMBER OF ITERATIONS EXCEEDED.

     REPLICATION 858:

     NO CONVERGENCE.  NUMBER OF ITERATIONS EXCEEDED.

     REPLICATION 860:
     WARNING:  THE LATENT VARIABLE COVARIANCE MATRIX (PSI) IS NOT POSITIVE
     DEFINITE.  THIS COULD INDICATE A NEGATIVE VARIANCE/RESIDUAL VARIANCE FOR A
     LATENT VARIABLE, A CORRELATION GREATER OR EQUAL TO ONE BETWEEN TWO LATENT
     VARIABLES, OR A LINEAR DEPENDENCY AMONG MORE THAN TWO LATENT VARIABLES.
     CHECK THE TECH4 OUTPUT FOR MORE INFORMATION.
     PROBLEM INVOLVING VARIABLE RMIPIP7.


     REPLICATION 863:
     WARNING:  THE LATENT VARIABLE COVARIANCE MATRIX (PSI) IS NOT POSITIVE
     DEFINITE.  THIS COULD INDICATE A NEGATIVE VARIANCE/RESIDUAL VARIANCE FOR A
     LATENT VARIABLE, A CORRELATION GREATER OR EQUAL TO ONE BETWEEN TWO LATENT
     VARIABLES, OR A LINEAR DEPENDENCY AMONG MORE THAN TWO LATENT VARIABLES.
     CHECK THE TECH4 OUTPUT FOR MORE INFORMATION.
     PROBLEM INVOLVING VARIABLE RMIPIP16.


     REPLICATION 864:

     NO CONVERGENCE.  NUMBER OF ITERATIONS EXCEEDED.

     REPLICATION 865:
     WARNING:  THE LATENT VARIABLE COVARIANCE MATRIX (PSI) IS NOT POSITIVE
     DEFINITE.  THIS COULD INDICATE A NEGATIVE VARIANCE/RESIDUAL VARIANCE FOR A
     LATENT VARIABLE, A CORRELATION GREATER OR EQUAL TO ONE BETWEEN TWO LATENT
     VARIABLES, OR A LINEAR DEPENDENCY AMONG MORE THAN TWO LATENT VARIABLES.
     CHECK THE TECH4 OUTPUT FOR MORE INFORMATION.
     PROBLEM INVOLVING VARIABLE RMIPIP17.


     REPLICATION 866:
     WARNING:  THE LATENT VARIABLE COVARIANCE MATRIX (PSI) IS NOT POSITIVE
     DEFINITE.  THIS COULD INDICATE A NEGATIVE VARIANCE/RESIDUAL VARIANCE FOR A
     LATENT VARIABLE, A CORRELATION GREATER OR EQUAL TO ONE BETWEEN TWO LATENT
     VARIABLES, OR A LINEAR DEPENDENCY AMONG MORE THAN TWO LATENT VARIABLES.
     CHECK THE TECH4 OUTPUT FOR MORE INFORMATION.
     PROBLEM INVOLVING VARIABLE RMIPIP9.


     REPLICATION 867:
     WARNING:  THE LATENT VARIABLE COVARIANCE MATRIX (PSI) IS NOT POSITIVE
     DEFINITE.  THIS COULD INDICATE A NEGATIVE VARIANCE/RESIDUAL VARIANCE FOR A
     LATENT VARIABLE, A CORRELATION GREATER OR EQUAL TO ONE BETWEEN TWO LATENT
     VARIABLES, OR A LINEAR DEPENDENCY AMONG MORE THAN TWO LATENT VARIABLES.
     CHECK THE TECH4 OUTPUT FOR MORE INFORMATION.
     PROBLEM INVOLVING VARIABLE RMIPIP16.


     REPLICATION 868:

     NO CONVERGENCE.  NUMBER OF ITERATIONS EXCEEDED.

     REPLICATION 869:
     WARNING:  THE LATENT VARIABLE COVARIANCE MATRIX (PSI) IS NOT POSITIVE
     DEFINITE.  THIS COULD INDICATE A NEGATIVE VARIANCE/RESIDUAL VARIANCE FOR A
     LATENT VARIABLE, A CORRELATION GREATER OR EQUAL TO ONE BETWEEN TWO LATENT
     VARIABLES, OR A LINEAR DEPENDENCY AMONG MORE THAN TWO LATENT VARIABLES.
     CHECK THE TECH4 OUTPUT FOR MORE INFORMATION.
     PROBLEM INVOLVING VARIABLE RMIPIP17.


     REPLICATION 870:
     WARNING:  THE LATENT VARIABLE COVARIANCE MATRIX (PSI) IS NOT POSITIVE
     DEFINITE.  THIS COULD INDICATE A NEGATIVE VARIANCE/RESIDUAL VARIANCE FOR A
     LATENT VARIABLE, A CORRELATION GREATER OR EQUAL TO ONE BETWEEN TWO LATENT
     VARIABLES, OR A LINEAR DEPENDENCY AMONG MORE THAN TWO LATENT VARIABLES.
     CHECK THE TECH4 OUTPUT FOR MORE INFORMATION.
     PROBLEM INVOLVING VARIABLE RMIPIP8.


     REPLICATION 871:

     NO CONVERGENCE.  NUMBER OF ITERATIONS EXCEEDED.

     REPLICATION 872:

     THE STANDARD ERRORS OF THE MODEL PARAMETER ESTIMATES COULD NOT BE
     COMPUTED.  THE MODEL MAY NOT BE IDENTIFIED.  CHECK YOUR MODEL.
     PROBLEM INVOLVING THE FOLLOWING PARAMETER:
     Parameter 104, RMIPIP20

     THE CONDITION NUMBER IS       0.154D-10.

     REPLICATION 874:
     WARNING:  THE LATENT VARIABLE COVARIANCE MATRIX (PSI) IS NOT POSITIVE
     DEFINITE.  THIS COULD INDICATE A NEGATIVE VARIANCE/RESIDUAL VARIANCE FOR A
     LATENT VARIABLE, A CORRELATION GREATER OR EQUAL TO ONE BETWEEN TWO LATENT
     VARIABLES, OR A LINEAR DEPENDENCY AMONG MORE THAN TWO LATENT VARIABLES.
     CHECK THE TECH4 OUTPUT FOR MORE INFORMATION.
     PROBLEM INVOLVING VARIABLE RMIPIP8.


     REPLICATION 876:

     NO CONVERGENCE.  NUMBER OF ITERATIONS EXCEEDED.

     REPLICATION 877:
     WARNING:  THE LATENT VARIABLE COVARIANCE MATRIX (PSI) IS NOT POSITIVE
     DEFINITE.  THIS COULD INDICATE A NEGATIVE VARIANCE/RESIDUAL VARIANCE FOR A
     LATENT VARIABLE, A CORRELATION GREATER OR EQUAL TO ONE BETWEEN TWO LATENT
     VARIABLES, OR A LINEAR DEPENDENCY AMONG MORE THAN TWO LATENT VARIABLES.
     CHECK THE TECH4 OUTPUT FOR MORE INFORMATION.
     PROBLEM INVOLVING VARIABLE RMIPIP8.


     REPLICATION 878:
     WARNING:  THE LATENT VARIABLE COVARIANCE MATRIX (PSI) IS NOT POSITIVE
     DEFINITE.  THIS COULD INDICATE A NEGATIVE VARIANCE/RESIDUAL VARIANCE FOR A
     LATENT VARIABLE, A CORRELATION GREATER OR EQUAL TO ONE BETWEEN TWO LATENT
     VARIABLES, OR A LINEAR DEPENDENCY AMONG MORE THAN TWO LATENT VARIABLES.
     CHECK THE TECH4 OUTPUT FOR MORE INFORMATION.
     PROBLEM INVOLVING VARIABLE RMIPIP18.


     REPLICATION 880:

     NO CONVERGENCE.  NUMBER OF ITERATIONS EXCEEDED.

     REPLICATION 881:

     THE STANDARD ERRORS OF THE MODEL PARAMETER ESTIMATES COULD NOT BE
     COMPUTED.  THE MODEL MAY NOT BE IDENTIFIED.  CHECK YOUR MODEL.
     PROBLEM INVOLVING THE FOLLOWING PARAMETER:
     Parameter 94, RMIPIP10

     THE CONDITION NUMBER IS       0.175D-10.

     REPLICATION 882:

     NO CONVERGENCE.  NUMBER OF ITERATIONS EXCEEDED.

     REPLICATION 883:
     WARNING:  THE LATENT VARIABLE COVARIANCE MATRIX (PSI) IS NOT POSITIVE
     DEFINITE.  THIS COULD INDICATE A NEGATIVE VARIANCE/RESIDUAL VARIANCE FOR A
     LATENT VARIABLE, A CORRELATION GREATER OR EQUAL TO ONE BETWEEN TWO LATENT
     VARIABLES, OR A LINEAR DEPENDENCY AMONG MORE THAN TWO LATENT VARIABLES.
     CHECK THE TECH4 OUTPUT FOR MORE INFORMATION.
     PROBLEM INVOLVING VARIABLE RMIPIP16.


     REPLICATION 884:

     NO CONVERGENCE.  NUMBER OF ITERATIONS EXCEEDED.

     REPLICATION 885:
     WARNING:  THE LATENT VARIABLE COVARIANCE MATRIX (PSI) IS NOT POSITIVE
     DEFINITE.  THIS COULD INDICATE A NEGATIVE VARIANCE/RESIDUAL VARIANCE FOR A
     LATENT VARIABLE, A CORRELATION GREATER OR EQUAL TO ONE BETWEEN TWO LATENT
     VARIABLES, OR A LINEAR DEPENDENCY AMONG MORE THAN TWO LATENT VARIABLES.
     CHECK THE TECH4 OUTPUT FOR MORE INFORMATION.
     PROBLEM INVOLVING VARIABLE RMIPIP18.


     REPLICATION 886:

     NO CONVERGENCE.  NUMBER OF ITERATIONS EXCEEDED.

     REPLICATION 887:
     WARNING:  THE LATENT VARIABLE COVARIANCE MATRIX (PSI) IS NOT POSITIVE
     DEFINITE.  THIS COULD INDICATE A NEGATIVE VARIANCE/RESIDUAL VARIANCE FOR A
     LATENT VARIABLE, A CORRELATION GREATER OR EQUAL TO ONE BETWEEN TWO LATENT
     VARIABLES, OR A LINEAR DEPENDENCY AMONG MORE THAN TWO LATENT VARIABLES.
     CHECK THE TECH4 OUTPUT FOR MORE INFORMATION.
     PROBLEM INVOLVING VARIABLE RMIPIP20.


     REPLICATION 888:
     WARNING:  THE LATENT VARIABLE COVARIANCE MATRIX (PSI) IS NOT POSITIVE
     DEFINITE.  THIS COULD INDICATE A NEGATIVE VARIANCE/RESIDUAL VARIANCE FOR A
     LATENT VARIABLE, A CORRELATION GREATER OR EQUAL TO ONE BETWEEN TWO LATENT
     VARIABLES, OR A LINEAR DEPENDENCY AMONG MORE THAN TWO LATENT VARIABLES.
     CHECK THE TECH4 OUTPUT FOR MORE INFORMATION.
     PROBLEM INVOLVING VARIABLE RMIPIP7.


     REPLICATION 889:
     WARNING:  THE LATENT VARIABLE COVARIANCE MATRIX (PSI) IS NOT POSITIVE
     DEFINITE.  THIS COULD INDICATE A NEGATIVE VARIANCE/RESIDUAL VARIANCE FOR A
     LATENT VARIABLE, A CORRELATION GREATER OR EQUAL TO ONE BETWEEN TWO LATENT
     VARIABLES, OR A LINEAR DEPENDENCY AMONG MORE THAN TWO LATENT VARIABLES.
     CHECK THE TECH4 OUTPUT FOR MORE INFORMATION.
     PROBLEM INVOLVING VARIABLE RMIPIP20.


     REPLICATION 890:
     WARNING:  THE LATENT VARIABLE COVARIANCE MATRIX (PSI) IS NOT POSITIVE
     DEFINITE.  THIS COULD INDICATE A NEGATIVE VARIANCE/RESIDUAL VARIANCE FOR A
     LATENT VARIABLE, A CORRELATION GREATER OR EQUAL TO ONE BETWEEN TWO LATENT
     VARIABLES, OR A LINEAR DEPENDENCY AMONG MORE THAN TWO LATENT VARIABLES.
     CHECK THE TECH4 OUTPUT FOR MORE INFORMATION.
     PROBLEM INVOLVING VARIABLE RMIPIP16.


     REPLICATION 891:
     WARNING:  THE LATENT VARIABLE COVARIANCE MATRIX (PSI) IS NOT POSITIVE
     DEFINITE.  THIS COULD INDICATE A NEGATIVE VARIANCE/RESIDUAL VARIANCE FOR A
     LATENT VARIABLE, A CORRELATION GREATER OR EQUAL TO ONE BETWEEN TWO LATENT
     VARIABLES, OR A LINEAR DEPENDENCY AMONG MORE THAN TWO LATENT VARIABLES.
     CHECK THE TECH4 OUTPUT FOR MORE INFORMATION.
     PROBLEM INVOLVING VARIABLE RMIPIP10.


     REPLICATION 892:

     NO CONVERGENCE.  NUMBER OF ITERATIONS EXCEEDED.

     REPLICATION 893:
     WARNING:  THE LATENT VARIABLE COVARIANCE MATRIX (PSI) IS NOT POSITIVE
     DEFINITE.  THIS COULD INDICATE A NEGATIVE VARIANCE/RESIDUAL VARIANCE FOR A
     LATENT VARIABLE, A CORRELATION GREATER OR EQUAL TO ONE BETWEEN TWO LATENT
     VARIABLES, OR A LINEAR DEPENDENCY AMONG MORE THAN TWO LATENT VARIABLES.
     CHECK THE TECH4 OUTPUT FOR MORE INFORMATION.
     PROBLEM INVOLVING VARIABLE RMIPIP8.


     REPLICATION 894:

     NO CONVERGENCE.  NUMBER OF ITERATIONS EXCEEDED.

     REPLICATION 895:

     NO CONVERGENCE.  NUMBER OF ITERATIONS EXCEEDED.

     REPLICATION 896:

     NO CONVERGENCE.  NUMBER OF ITERATIONS EXCEEDED.

     REPLICATION 897:

     NO CONVERGENCE.  NUMBER OF ITERATIONS EXCEEDED.

     REPLICATION 898:
     WARNING:  THE LATENT VARIABLE COVARIANCE MATRIX (PSI) IS NOT POSITIVE
     DEFINITE.  THIS COULD INDICATE A NEGATIVE VARIANCE/RESIDUAL VARIANCE FOR A
     LATENT VARIABLE, A CORRELATION GREATER OR EQUAL TO ONE BETWEEN TWO LATENT
     VARIABLES, OR A LINEAR DEPENDENCY AMONG MORE THAN TWO LATENT VARIABLES.
     CHECK THE TECH4 OUTPUT FOR MORE INFORMATION.
     PROBLEM INVOLVING VARIABLE RMIPIP18.


     REPLICATION 899:

     NO CONVERGENCE.  NUMBER OF ITERATIONS EXCEEDED.

     REPLICATION 900:
     WARNING:  THE LATENT VARIABLE COVARIANCE MATRIX (PSI) IS NOT POSITIVE
     DEFINITE.  THIS COULD INDICATE A NEGATIVE VARIANCE/RESIDUAL VARIANCE FOR A
     LATENT VARIABLE, A CORRELATION GREATER OR EQUAL TO ONE BETWEEN TWO LATENT
     VARIABLES, OR A LINEAR DEPENDENCY AMONG MORE THAN TWO LATENT VARIABLES.
     CHECK THE TECH4 OUTPUT FOR MORE INFORMATION.
     PROBLEM INVOLVING VARIABLE RMIPIP16.


     REPLICATION 901:

     NO CONVERGENCE.  NUMBER OF ITERATIONS EXCEEDED.

     REPLICATION 904:
     WARNING:  THE LATENT VARIABLE COVARIANCE MATRIX (PSI) IS NOT POSITIVE
     DEFINITE.  THIS COULD INDICATE A NEGATIVE VARIANCE/RESIDUAL VARIANCE FOR A
     LATENT VARIABLE, A CORRELATION GREATER OR EQUAL TO ONE BETWEEN TWO LATENT
     VARIABLES, OR A LINEAR DEPENDENCY AMONG MORE THAN TWO LATENT VARIABLES.
     CHECK THE TECH4 OUTPUT FOR MORE INFORMATION.
     PROBLEM INVOLVING VARIABLE RMIPIP6.


     REPLICATION 905:

     THE STANDARD ERRORS OF THE MODEL PARAMETER ESTIMATES COULD NOT BE
     COMPUTED.  THE MODEL MAY NOT BE IDENTIFIED.  CHECK YOUR MODEL.
     PROBLEM INVOLVING THE FOLLOWING PARAMETER:
     Parameter 104, RMIPIP20

     THE CONDITION NUMBER IS       0.422D-11.

     REPLICATION 906:
     WARNING:  THE LATENT VARIABLE COVARIANCE MATRIX (PSI) IS NOT POSITIVE
     DEFINITE.  THIS COULD INDICATE A NEGATIVE VARIANCE/RESIDUAL VARIANCE FOR A
     LATENT VARIABLE, A CORRELATION GREATER OR EQUAL TO ONE BETWEEN TWO LATENT
     VARIABLES, OR A LINEAR DEPENDENCY AMONG MORE THAN TWO LATENT VARIABLES.
     CHECK THE TECH4 OUTPUT FOR MORE INFORMATION.
     PROBLEM INVOLVING VARIABLE RMIPIP17.


     REPLICATION 907:
     WARNING:  THE LATENT VARIABLE COVARIANCE MATRIX (PSI) IS NOT POSITIVE
     DEFINITE.  THIS COULD INDICATE A NEGATIVE VARIANCE/RESIDUAL VARIANCE FOR A
     LATENT VARIABLE, A CORRELATION GREATER OR EQUAL TO ONE BETWEEN TWO LATENT
     VARIABLES, OR A LINEAR DEPENDENCY AMONG MORE THAN TWO LATENT VARIABLES.
     CHECK THE TECH4 OUTPUT FOR MORE INFORMATION.
     PROBLEM INVOLVING VARIABLE RMIPIP6.


     REPLICATION 908:

     NO CONVERGENCE.  NUMBER OF ITERATIONS EXCEEDED.

     REPLICATION 909:

     NO CONVERGENCE.  NUMBER OF ITERATIONS EXCEEDED.

     REPLICATION 910:

     NO CONVERGENCE.  NUMBER OF ITERATIONS EXCEEDED.

     REPLICATION 911:

     NO CONVERGENCE.  NUMBER OF ITERATIONS EXCEEDED.

     REPLICATION 912:

     NO CONVERGENCE.  NUMBER OF ITERATIONS EXCEEDED.

     REPLICATION 913:

     NO CONVERGENCE.  NUMBER OF ITERATIONS EXCEEDED.

     REPLICATION 914:

     NO CONVERGENCE.  NUMBER OF ITERATIONS EXCEEDED.

     REPLICATION 915:

     NO CONVERGENCE.  NUMBER OF ITERATIONS EXCEEDED.

     REPLICATION 916:
     WARNING:  THE LATENT VARIABLE COVARIANCE MATRIX (PSI) IS NOT POSITIVE
     DEFINITE.  THIS COULD INDICATE A NEGATIVE VARIANCE/RESIDUAL VARIANCE FOR A
     LATENT VARIABLE, A CORRELATION GREATER OR EQUAL TO ONE BETWEEN TWO LATENT
     VARIABLES, OR A LINEAR DEPENDENCY AMONG MORE THAN TWO LATENT VARIABLES.
     CHECK THE TECH4 OUTPUT FOR MORE INFORMATION.
     PROBLEM INVOLVING VARIABLE RMIPIP19.


     REPLICATION 917:
     WARNING:  THE LATENT VARIABLE COVARIANCE MATRIX (PSI) IS NOT POSITIVE
     DEFINITE.  THIS COULD INDICATE A NEGATIVE VARIANCE/RESIDUAL VARIANCE FOR A
     LATENT VARIABLE, A CORRELATION GREATER OR EQUAL TO ONE BETWEEN TWO LATENT
     VARIABLES, OR A LINEAR DEPENDENCY AMONG MORE THAN TWO LATENT VARIABLES.
     CHECK THE TECH4 OUTPUT FOR MORE INFORMATION.
     PROBLEM INVOLVING VARIABLE RMIPIP8.


     REPLICATION 918:

     NO CONVERGENCE.  NUMBER OF ITERATIONS EXCEEDED.

     REPLICATION 919:
     WARNING:  THE LATENT VARIABLE COVARIANCE MATRIX (PSI) IS NOT POSITIVE
     DEFINITE.  THIS COULD INDICATE A NEGATIVE VARIANCE/RESIDUAL VARIANCE FOR A
     LATENT VARIABLE, A CORRELATION GREATER OR EQUAL TO ONE BETWEEN TWO LATENT
     VARIABLES, OR A LINEAR DEPENDENCY AMONG MORE THAN TWO LATENT VARIABLES.
     CHECK THE TECH4 OUTPUT FOR MORE INFORMATION.
     PROBLEM INVOLVING VARIABLE RMIPIP19.


     REPLICATION 920:
     WARNING:  THE LATENT VARIABLE COVARIANCE MATRIX (PSI) IS NOT POSITIVE
     DEFINITE.  THIS COULD INDICATE A NEGATIVE VARIANCE/RESIDUAL VARIANCE FOR A
     LATENT VARIABLE, A CORRELATION GREATER OR EQUAL TO ONE BETWEEN TWO LATENT
     VARIABLES, OR A LINEAR DEPENDENCY AMONG MORE THAN TWO LATENT VARIABLES.
     CHECK THE TECH4 OUTPUT FOR MORE INFORMATION.
     PROBLEM INVOLVING VARIABLE RMIPIP7.


     REPLICATION 923:
     WARNING:  THE LATENT VARIABLE COVARIANCE MATRIX (PSI) IS NOT POSITIVE
     DEFINITE.  THIS COULD INDICATE A NEGATIVE VARIANCE/RESIDUAL VARIANCE FOR A
     LATENT VARIABLE, A CORRELATION GREATER OR EQUAL TO ONE BETWEEN TWO LATENT
     VARIABLES, OR A LINEAR DEPENDENCY AMONG MORE THAN TWO LATENT VARIABLES.
     CHECK THE TECH4 OUTPUT FOR MORE INFORMATION.
     PROBLEM INVOLVING VARIABLE RMIPIP20.


     REPLICATION 924:

     NO CONVERGENCE.  NUMBER OF ITERATIONS EXCEEDED.

     REPLICATION 926:

     NO CONVERGENCE.  NUMBER OF ITERATIONS EXCEEDED.

     REPLICATION 927:
     WARNING:  THE LATENT VARIABLE COVARIANCE MATRIX (PSI) IS NOT POSITIVE
     DEFINITE.  THIS COULD INDICATE A NEGATIVE VARIANCE/RESIDUAL VARIANCE FOR A
     LATENT VARIABLE, A CORRELATION GREATER OR EQUAL TO ONE BETWEEN TWO LATENT
     VARIABLES, OR A LINEAR DEPENDENCY AMONG MORE THAN TWO LATENT VARIABLES.
     CHECK THE TECH4 OUTPUT FOR MORE INFORMATION.
     PROBLEM INVOLVING VARIABLE RMIPIP8.


     REPLICATION 928:

     NO CONVERGENCE.  NUMBER OF ITERATIONS EXCEEDED.

     REPLICATION 929:

     NO CONVERGENCE.  NUMBER OF ITERATIONS EXCEEDED.

     REPLICATION 930:

     NO CONVERGENCE.  NUMBER OF ITERATIONS EXCEEDED.

     REPLICATION 931:

     NO CONVERGENCE.  NUMBER OF ITERATIONS EXCEEDED.

     REPLICATION 932:

     NO CONVERGENCE.  NUMBER OF ITERATIONS EXCEEDED.

     REPLICATION 934:

     NO CONVERGENCE.  NUMBER OF ITERATIONS EXCEEDED.

     REPLICATION 935:
     WARNING:  THE LATENT VARIABLE COVARIANCE MATRIX (PSI) IS NOT POSITIVE
     DEFINITE.  THIS COULD INDICATE A NEGATIVE VARIANCE/RESIDUAL VARIANCE FOR A
     LATENT VARIABLE, A CORRELATION GREATER OR EQUAL TO ONE BETWEEN TWO LATENT
     VARIABLES, OR A LINEAR DEPENDENCY AMONG MORE THAN TWO LATENT VARIABLES.
     CHECK THE TECH4 OUTPUT FOR MORE INFORMATION.
     PROBLEM INVOLVING VARIABLE RMIPIP8.


     REPLICATION 936:
     WARNING:  THE LATENT VARIABLE COVARIANCE MATRIX (PSI) IS NOT POSITIVE
     DEFINITE.  THIS COULD INDICATE A NEGATIVE VARIANCE/RESIDUAL VARIANCE FOR A
     LATENT VARIABLE, A CORRELATION GREATER OR EQUAL TO ONE BETWEEN TWO LATENT
     VARIABLES, OR A LINEAR DEPENDENCY AMONG MORE THAN TWO LATENT VARIABLES.
     CHECK THE TECH4 OUTPUT FOR MORE INFORMATION.
     PROBLEM INVOLVING VARIABLE RMIPIP8.


     REPLICATION 937:
     WARNING:  THE LATENT VARIABLE COVARIANCE MATRIX (PSI) IS NOT POSITIVE
     DEFINITE.  THIS COULD INDICATE A NEGATIVE VARIANCE/RESIDUAL VARIANCE FOR A
     LATENT VARIABLE, A CORRELATION GREATER OR EQUAL TO ONE BETWEEN TWO LATENT
     VARIABLES, OR A LINEAR DEPENDENCY AMONG MORE THAN TWO LATENT VARIABLES.
     CHECK THE TECH4 OUTPUT FOR MORE INFORMATION.
     PROBLEM INVOLVING VARIABLE RMIPIP10.


     REPLICATION 938:
     WARNING:  THE LATENT VARIABLE COVARIANCE MATRIX (PSI) IS NOT POSITIVE
     DEFINITE.  THIS COULD INDICATE A NEGATIVE VARIANCE/RESIDUAL VARIANCE FOR A
     LATENT VARIABLE, A CORRELATION GREATER OR EQUAL TO ONE BETWEEN TWO LATENT
     VARIABLES, OR A LINEAR DEPENDENCY AMONG MORE THAN TWO LATENT VARIABLES.
     CHECK THE TECH4 OUTPUT FOR MORE INFORMATION.
     PROBLEM INVOLVING VARIABLE RMIPIP8.


     REPLICATION 939:

     NO CONVERGENCE.  NUMBER OF ITERATIONS EXCEEDED.

     REPLICATION 940:
     WARNING:  THE LATENT VARIABLE COVARIANCE MATRIX (PSI) IS NOT POSITIVE
     DEFINITE.  THIS COULD INDICATE A NEGATIVE VARIANCE/RESIDUAL VARIANCE FOR A
     LATENT VARIABLE, A CORRELATION GREATER OR EQUAL TO ONE BETWEEN TWO LATENT
     VARIABLES, OR A LINEAR DEPENDENCY AMONG MORE THAN TWO LATENT VARIABLES.
     CHECK THE TECH4 OUTPUT FOR MORE INFORMATION.
     PROBLEM INVOLVING VARIABLE RMIPIP10.


     REPLICATION 941:

     NO CONVERGENCE.  NUMBER OF ITERATIONS EXCEEDED.

     REPLICATION 942:

     NO CONVERGENCE.  NUMBER OF ITERATIONS EXCEEDED.

     REPLICATION 943:

     NO CONVERGENCE.  NUMBER OF ITERATIONS EXCEEDED.

     REPLICATION 944:

     NO CONVERGENCE.  NUMBER OF ITERATIONS EXCEEDED.

     REPLICATION 946:
     WARNING:  THE LATENT VARIABLE COVARIANCE MATRIX (PSI) IS NOT POSITIVE
     DEFINITE.  THIS COULD INDICATE A NEGATIVE VARIANCE/RESIDUAL VARIANCE FOR A
     LATENT VARIABLE, A CORRELATION GREATER OR EQUAL TO ONE BETWEEN TWO LATENT
     VARIABLES, OR A LINEAR DEPENDENCY AMONG MORE THAN TWO LATENT VARIABLES.
     CHECK THE TECH4 OUTPUT FOR MORE INFORMATION.
     PROBLEM INVOLVING VARIABLE RMIPIP7.


     REPLICATION 947:
     WARNING:  THE LATENT VARIABLE COVARIANCE MATRIX (PSI) IS NOT POSITIVE
     DEFINITE.  THIS COULD INDICATE A NEGATIVE VARIANCE/RESIDUAL VARIANCE FOR A
     LATENT VARIABLE, A CORRELATION GREATER OR EQUAL TO ONE BETWEEN TWO LATENT
     VARIABLES, OR A LINEAR DEPENDENCY AMONG MORE THAN TWO LATENT VARIABLES.
     CHECK THE TECH4 OUTPUT FOR MORE INFORMATION.
     PROBLEM INVOLVING VARIABLE RMIPIP6.


     REPLICATION 950:

     NO CONVERGENCE.  NUMBER OF ITERATIONS EXCEEDED.

     REPLICATION 953:

     NO CONVERGENCE.  NUMBER OF ITERATIONS EXCEEDED.

     REPLICATION 955:
     WARNING:  THE LATENT VARIABLE COVARIANCE MATRIX (PSI) IS NOT POSITIVE
     DEFINITE.  THIS COULD INDICATE A NEGATIVE VARIANCE/RESIDUAL VARIANCE FOR A
     LATENT VARIABLE, A CORRELATION GREATER OR EQUAL TO ONE BETWEEN TWO LATENT
     VARIABLES, OR A LINEAR DEPENDENCY AMONG MORE THAN TWO LATENT VARIABLES.
     CHECK THE TECH4 OUTPUT FOR MORE INFORMATION.
     PROBLEM INVOLVING VARIABLE RMIPIP20.


     REPLICATION 956:

     NO CONVERGENCE.  NUMBER OF ITERATIONS EXCEEDED.

     REPLICATION 957:
     WARNING:  THE LATENT VARIABLE COVARIANCE MATRIX (PSI) IS NOT POSITIVE
     DEFINITE.  THIS COULD INDICATE A NEGATIVE VARIANCE/RESIDUAL VARIANCE FOR A
     LATENT VARIABLE, A CORRELATION GREATER OR EQUAL TO ONE BETWEEN TWO LATENT
     VARIABLES, OR A LINEAR DEPENDENCY AMONG MORE THAN TWO LATENT VARIABLES.
     CHECK THE TECH4 OUTPUT FOR MORE INFORMATION.
     PROBLEM INVOLVING VARIABLE RMIPIP9.


     REPLICATION 959:

     NO CONVERGENCE.  NUMBER OF ITERATIONS EXCEEDED.

     REPLICATION 960:

     NO CONVERGENCE.  NUMBER OF ITERATIONS EXCEEDED.

     REPLICATION 961:

     NO CONVERGENCE.  NUMBER OF ITERATIONS EXCEEDED.

     REPLICATION 963:
     WARNING:  THE LATENT VARIABLE COVARIANCE MATRIX (PSI) IS NOT POSITIVE
     DEFINITE.  THIS COULD INDICATE A NEGATIVE VARIANCE/RESIDUAL VARIANCE FOR A
     LATENT VARIABLE, A CORRELATION GREATER OR EQUAL TO ONE BETWEEN TWO LATENT
     VARIABLES, OR A LINEAR DEPENDENCY AMONG MORE THAN TWO LATENT VARIABLES.
     CHECK THE TECH4 OUTPUT FOR MORE INFORMATION.
     PROBLEM INVOLVING VARIABLE RMIPIP8.


     REPLICATION 964:
     WARNING:  THE LATENT VARIABLE COVARIANCE MATRIX (PSI) IS NOT POSITIVE
     DEFINITE.  THIS COULD INDICATE A NEGATIVE VARIANCE/RESIDUAL VARIANCE FOR A
     LATENT VARIABLE, A CORRELATION GREATER OR EQUAL TO ONE BETWEEN TWO LATENT
     VARIABLES, OR A LINEAR DEPENDENCY AMONG MORE THAN TWO LATENT VARIABLES.
     CHECK THE TECH4 OUTPUT FOR MORE INFORMATION.
     PROBLEM INVOLVING VARIABLE RMIPIP7.


     REPLICATION 966:

     THE STANDARD ERRORS OF THE MODEL PARAMETER ESTIMATES COULD NOT BE
     COMPUTED.  THE MODEL MAY NOT BE IDENTIFIED.  CHECK YOUR MODEL.
     PROBLEM INVOLVING THE FOLLOWING PARAMETER:
     Parameter 91, RMIPIP7

     THE CONDITION NUMBER IS       0.141D-11.

     REPLICATION 967:

     NO CONVERGENCE.  NUMBER OF ITERATIONS EXCEEDED.

     REPLICATION 968:
     WARNING:  THE LATENT VARIABLE COVARIANCE MATRIX (PSI) IS NOT POSITIVE
     DEFINITE.  THIS COULD INDICATE A NEGATIVE VARIANCE/RESIDUAL VARIANCE FOR A
     LATENT VARIABLE, A CORRELATION GREATER OR EQUAL TO ONE BETWEEN TWO LATENT
     VARIABLES, OR A LINEAR DEPENDENCY AMONG MORE THAN TWO LATENT VARIABLES.
     CHECK THE TECH4 OUTPUT FOR MORE INFORMATION.
     PROBLEM INVOLVING VARIABLE RMIPIP6.


     REPLICATION 970:
     WARNING:  THE LATENT VARIABLE COVARIANCE MATRIX (PSI) IS NOT POSITIVE
     DEFINITE.  THIS COULD INDICATE A NEGATIVE VARIANCE/RESIDUAL VARIANCE FOR A
     LATENT VARIABLE, A CORRELATION GREATER OR EQUAL TO ONE BETWEEN TWO LATENT
     VARIABLES, OR A LINEAR DEPENDENCY AMONG MORE THAN TWO LATENT VARIABLES.
     CHECK THE TECH4 OUTPUT FOR MORE INFORMATION.
     PROBLEM INVOLVING VARIABLE RMIPIP17.


     REPLICATION 971:
     WARNING:  THE LATENT VARIABLE COVARIANCE MATRIX (PSI) IS NOT POSITIVE
     DEFINITE.  THIS COULD INDICATE A NEGATIVE VARIANCE/RESIDUAL VARIANCE FOR A
     LATENT VARIABLE, A CORRELATION GREATER OR EQUAL TO ONE BETWEEN TWO LATENT
     VARIABLES, OR A LINEAR DEPENDENCY AMONG MORE THAN TWO LATENT VARIABLES.
     CHECK THE TECH4 OUTPUT FOR MORE INFORMATION.
     PROBLEM INVOLVING VARIABLE RMIPIP19.


     REPLICATION 972:

     NO CONVERGENCE.  NUMBER OF ITERATIONS EXCEEDED.

     REPLICATION 973:
     WARNING:  THE LATENT VARIABLE COVARIANCE MATRIX (PSI) IS NOT POSITIVE
     DEFINITE.  THIS COULD INDICATE A NEGATIVE VARIANCE/RESIDUAL VARIANCE FOR A
     LATENT VARIABLE, A CORRELATION GREATER OR EQUAL TO ONE BETWEEN TWO LATENT
     VARIABLES, OR A LINEAR DEPENDENCY AMONG MORE THAN TWO LATENT VARIABLES.
     CHECK THE TECH4 OUTPUT FOR MORE INFORMATION.
     PROBLEM INVOLVING VARIABLE RMIPIP8.


     REPLICATION 974:

     NO CONVERGENCE.  NUMBER OF ITERATIONS EXCEEDED.

     REPLICATION 975:

     NO CONVERGENCE.  NUMBER OF ITERATIONS EXCEEDED.

     REPLICATION 976:
     WARNING:  THE LATENT VARIABLE COVARIANCE MATRIX (PSI) IS NOT POSITIVE
     DEFINITE.  THIS COULD INDICATE A NEGATIVE VARIANCE/RESIDUAL VARIANCE FOR A
     LATENT VARIABLE, A CORRELATION GREATER OR EQUAL TO ONE BETWEEN TWO LATENT
     VARIABLES, OR A LINEAR DEPENDENCY AMONG MORE THAN TWO LATENT VARIABLES.
     CHECK THE TECH4 OUTPUT FOR MORE INFORMATION.
     PROBLEM INVOLVING VARIABLE RMIPIP9.


     REPLICATION 977:
     WARNING:  THE LATENT VARIABLE COVARIANCE MATRIX (PSI) IS NOT POSITIVE
     DEFINITE.  THIS COULD INDICATE A NEGATIVE VARIANCE/RESIDUAL VARIANCE FOR A
     LATENT VARIABLE, A CORRELATION GREATER OR EQUAL TO ONE BETWEEN TWO LATENT
     VARIABLES, OR A LINEAR DEPENDENCY AMONG MORE THAN TWO LATENT VARIABLES.
     CHECK THE TECH4 OUTPUT FOR MORE INFORMATION.
     PROBLEM INVOLVING VARIABLE RMIPIP18.


     REPLICATION 978:
     WARNING:  THE LATENT VARIABLE COVARIANCE MATRIX (PSI) IS NOT POSITIVE
     DEFINITE.  THIS COULD INDICATE A NEGATIVE VARIANCE/RESIDUAL VARIANCE FOR A
     LATENT VARIABLE, A CORRELATION GREATER OR EQUAL TO ONE BETWEEN TWO LATENT
     VARIABLES, OR A LINEAR DEPENDENCY AMONG MORE THAN TWO LATENT VARIABLES.
     CHECK THE TECH4 OUTPUT FOR MORE INFORMATION.
     PROBLEM INVOLVING VARIABLE RMIPIP17.


     REPLICATION 980:
     WARNING:  THE LATENT VARIABLE COVARIANCE MATRIX (PSI) IS NOT POSITIVE
     DEFINITE.  THIS COULD INDICATE A NEGATIVE VARIANCE/RESIDUAL VARIANCE FOR A
     LATENT VARIABLE, A CORRELATION GREATER OR EQUAL TO ONE BETWEEN TWO LATENT
     VARIABLES, OR A LINEAR DEPENDENCY AMONG MORE THAN TWO LATENT VARIABLES.
     CHECK THE TECH4 OUTPUT FOR MORE INFORMATION.
     PROBLEM INVOLVING VARIABLE RMIPIP20.


     REPLICATION 981:
     WARNING:  THE LATENT VARIABLE COVARIANCE MATRIX (PSI) IS NOT POSITIVE
     DEFINITE.  THIS COULD INDICATE A NEGATIVE VARIANCE/RESIDUAL VARIANCE FOR A
     LATENT VARIABLE, A CORRELATION GREATER OR EQUAL TO ONE BETWEEN TWO LATENT
     VARIABLES, OR A LINEAR DEPENDENCY AMONG MORE THAN TWO LATENT VARIABLES.
     CHECK THE TECH4 OUTPUT FOR MORE INFORMATION.
     PROBLEM INVOLVING VARIABLE RMIPIP16.


     REPLICATION 982:

     NO CONVERGENCE.  NUMBER OF ITERATIONS EXCEEDED.

     REPLICATION 983:

     NO CONVERGENCE.  NUMBER OF ITERATIONS EXCEEDED.

     REPLICATION 984:

     NO CONVERGENCE.  NUMBER OF ITERATIONS EXCEEDED.

     REPLICATION 985:

     NO CONVERGENCE.  NUMBER OF ITERATIONS EXCEEDED.

     REPLICATION 986:

     NO CONVERGENCE.  NUMBER OF ITERATIONS EXCEEDED.

     REPLICATION 987:

     NO CONVERGENCE.  NUMBER OF ITERATIONS EXCEEDED.

     REPLICATION 988:
     WARNING:  THE LATENT VARIABLE COVARIANCE MATRIX (PSI) IS NOT POSITIVE
     DEFINITE.  THIS COULD INDICATE A NEGATIVE VARIANCE/RESIDUAL VARIANCE FOR A
     LATENT VARIABLE, A CORRELATION GREATER OR EQUAL TO ONE BETWEEN TWO LATENT
     VARIABLES, OR A LINEAR DEPENDENCY AMONG MORE THAN TWO LATENT VARIABLES.
     CHECK THE TECH4 OUTPUT FOR MORE INFORMATION.
     PROBLEM INVOLVING VARIABLE RMIPIP6.


     REPLICATION 990:
     WARNING:  THE LATENT VARIABLE COVARIANCE MATRIX (PSI) IS NOT POSITIVE
     DEFINITE.  THIS COULD INDICATE A NEGATIVE VARIANCE/RESIDUAL VARIANCE FOR A
     LATENT VARIABLE, A CORRELATION GREATER OR EQUAL TO ONE BETWEEN TWO LATENT
     VARIABLES, OR A LINEAR DEPENDENCY AMONG MORE THAN TWO LATENT VARIABLES.
     CHECK THE TECH4 OUTPUT FOR MORE INFORMATION.
     PROBLEM INVOLVING VARIABLE RMIPIP7.


     REPLICATION 991:
     WARNING:  THE LATENT VARIABLE COVARIANCE MATRIX (PSI) IS NOT POSITIVE
     DEFINITE.  THIS COULD INDICATE A NEGATIVE VARIANCE/RESIDUAL VARIANCE FOR A
     LATENT VARIABLE, A CORRELATION GREATER OR EQUAL TO ONE BETWEEN TWO LATENT
     VARIABLES, OR A LINEAR DEPENDENCY AMONG MORE THAN TWO LATENT VARIABLES.
     CHECK THE TECH4 OUTPUT FOR MORE INFORMATION.
     PROBLEM INVOLVING VARIABLE RMIPIP18.


     REPLICATION 992:
     WARNING:  THE LATENT VARIABLE COVARIANCE MATRIX (PSI) IS NOT POSITIVE
     DEFINITE.  THIS COULD INDICATE A NEGATIVE VARIANCE/RESIDUAL VARIANCE FOR A
     LATENT VARIABLE, A CORRELATION GREATER OR EQUAL TO ONE BETWEEN TWO LATENT
     VARIABLES, OR A LINEAR DEPENDENCY AMONG MORE THAN TWO LATENT VARIABLES.
     CHECK THE TECH4 OUTPUT FOR MORE INFORMATION.
     PROBLEM INVOLVING VARIABLE RMIPIP16.


     REPLICATION 993:
     WARNING:  THE LATENT VARIABLE COVARIANCE MATRIX (PSI) IS NOT POSITIVE
     DEFINITE.  THIS COULD INDICATE A NEGATIVE VARIANCE/RESIDUAL VARIANCE FOR A
     LATENT VARIABLE, A CORRELATION GREATER OR EQUAL TO ONE BETWEEN TWO LATENT
     VARIABLES, OR A LINEAR DEPENDENCY AMONG MORE THAN TWO LATENT VARIABLES.
     CHECK THE TECH4 OUTPUT FOR MORE INFORMATION.
     PROBLEM INVOLVING VARIABLE RMIPIP18.


     REPLICATION 994:

     NO CONVERGENCE.  NUMBER OF ITERATIONS EXCEEDED.

     REPLICATION 995:

     THE STANDARD ERRORS OF THE MODEL PARAMETER ESTIMATES COULD NOT BE
     COMPUTED.  THE MODEL MAY NOT BE IDENTIFIED.  CHECK YOUR MODEL.
     PROBLEM INVOLVING THE FOLLOWING PARAMETER:
     Parameter 92, RMIPIP8

     THE CONDITION NUMBER IS       0.150D-11.

     REPLICATION 996:
     WARNING:  THE LATENT VARIABLE COVARIANCE MATRIX (PSI) IS NOT POSITIVE
     DEFINITE.  THIS COULD INDICATE A NEGATIVE VARIANCE/RESIDUAL VARIANCE FOR A
     LATENT VARIABLE, A CORRELATION GREATER OR EQUAL TO ONE BETWEEN TWO LATENT
     VARIABLES, OR A LINEAR DEPENDENCY AMONG MORE THAN TWO LATENT VARIABLES.
     CHECK THE TECH4 OUTPUT FOR MORE INFORMATION.
     PROBLEM INVOLVING VARIABLE RMIPIP9.


     REPLICATION 997:
     WARNING:  THE LATENT VARIABLE COVARIANCE MATRIX (PSI) IS NOT POSITIVE
     DEFINITE.  THIS COULD INDICATE A NEGATIVE VARIANCE/RESIDUAL VARIANCE FOR A
     LATENT VARIABLE, A CORRELATION GREATER OR EQUAL TO ONE BETWEEN TWO LATENT
     VARIABLES, OR A LINEAR DEPENDENCY AMONG MORE THAN TWO LATENT VARIABLES.
     CHECK THE TECH4 OUTPUT FOR MORE INFORMATION.
     PROBLEM INVOLVING VARIABLE RMIPIP6.


     REPLICATION 998:
     WARNING:  THE LATENT VARIABLE COVARIANCE MATRIX (PSI) IS NOT POSITIVE
     DEFINITE.  THIS COULD INDICATE A NEGATIVE VARIANCE/RESIDUAL VARIANCE FOR A
     LATENT VARIABLE, A CORRELATION GREATER OR EQUAL TO ONE BETWEEN TWO LATENT
     VARIABLES, OR A LINEAR DEPENDENCY AMONG MORE THAN TWO LATENT VARIABLES.
     CHECK THE TECH4 OUTPUT FOR MORE INFORMATION.
     PROBLEM INVOLVING VARIABLE RMIPIP17.


     REPLICATION 1000:
     WARNING:  THE LATENT VARIABLE COVARIANCE MATRIX (PSI) IS NOT POSITIVE
     DEFINITE.  THIS COULD INDICATE A NEGATIVE VARIANCE/RESIDUAL VARIANCE FOR A
     LATENT VARIABLE, A CORRELATION GREATER OR EQUAL TO ONE BETWEEN TWO LATENT
     VARIABLES, OR A LINEAR DEPENDENCY AMONG MORE THAN TWO LATENT VARIABLES.
     CHECK THE TECH4 OUTPUT FOR MORE INFORMATION.
     PROBLEM INVOLVING VARIABLE RMIPIP18.


DIAGRAM INFORMATION

  Mplus diagrams are currently not available for Monte Carlo analysis.
  No diagram output was produced.


     Beginning Time:  18:24:46
        Ending Time:  18:37:30
       Elapsed Time:  00:12:44


MUTHEN & MUTHEN
3463 Stoner Ave.
Los Angeles, CA  90066

Tel: (310) 391-9971
Fax: (310) 391-8971
Web: www.StatModel.com
Support: Support@StatModel.com

Copyright (c) 1998-2019 Muthen & Muthen
