# Supplementary material for: Modeling Measurement as a Sequential Process: Autoregressive Confirmatory Factor Analysis (AR-CFA)
Source: Front Psychol. 2019 Sep 20;10:2108. doi: 10.3389/fpsyg.2019.02108 (PMC6763968; doi:10.3389/fpsyg.2019.02108)
Supplement: Supplementary file 3 [file Data_Sheet_2.ZIP › Online Appendix D/AR-CFA pop run as CFA and ARCFA/sample 250/ar-cfa (ar=0.1, n=250) analyzed as cfa.out]

Mplus VERSION 8.3
MUTHEN & MUTHEN
08/03/2019  11:25 AM

INPUT INSTRUCTIONS

  title:	this is an example of a CFA with continuous factor indicators

  montecarlo:
  	names = mipip1-mipip20; !AR-CFA  using varaible names from our data and simulation values
  	nobs = 250; ! 250, 500, 1000
  	nreps = 1000;
      seed=3242501;

  model montecarlo:
  	
      E by mipip1*.8
      mipip6*.8
      mipip11*.8
      mipip16*.8; !factor loadings starting value .8

      A by mipip2*.8
      mipip7*.8
      mipip12*.8
      mipip17*.8;

      C by mipip3*.8
      mipip8*.8
      mipip13*.8
      mipip18*.8;

      N by mipip4*.8
      mipip9*.8
      mipip14*.8
      mipip19*.8;

      O BY mipip5*.8
      mipip10*.8
      mipip15*.8
      mipip20*.8;

      rmipip1 by mipip1@1; ! The latent residual is now rmipip with a 'factor loading' of 1
      mipip1@0; ! Item residual fixed to zero
      rmipip2 by mipip2@1;
      mipip2@0;
      rmipip3 by mipip3@1;
      mipip3@0;
      rmipip4 by mipip4@1;
      mipip4@0;
      rmipip5 by mipip5@1;
      mipip5@0;
      rmipip6 by mipip6@1;
      mipip6@0;
      rmipip7 by mipip7@1;
      mipip7@0;
      rmipip8 by mipip8@1;
      mipip8@0;
      rmipip9 by mipip9@1;
      mipip9@0;
      rmipip10 by mipip10@1;
      mipip10@0;
      rmipip11 by mipip11@1;
      mipip11@0;
      rmipip12 by mipip12@1;
      mipip12@0;
      rmipip13 by mipip13@1;
      mipip13@0;
      rmipip14 by mipip14@1;
      mipip14@0;
      rmipip15 by mipip15@1;
      mipip15@0;
      rmipip16 by mipip16@1;
      mipip16@0;
      rmipip17 by mipip17@1;
      mipip17@0;
      rmipip18 by mipip18@1;
      mipip18@0;
      rmipip19 by mipip19@1;
      mipip19@0;
      rmipip20 by mipip20@1;
      mipip20@0;

      E A C N O with rmipip1@0;
      ! Fix correlation of factors and first residual to 0, else it's estimated

      rmipip1*.36;
      ! first residual variance set to .36
      rmipip2*.36;
      ! second residual variances set to .32 for AR-CFA effect of .2 (Between)
      rmipip3-rmipip20*.36;
      ! remaining residual variances set to account for Between and Within AR

      E*1 A*1 C*1 N*1 O*1; !factor variances set to 1
      E A C N O with E*.2 A*.2 C*.2 N*.2 O*.2;

  ! Lagged Between-construct AR terms representing context effects are as follows:
  rmipip2-rmipip20 pon rmipip1-rmipip19*.1; ! 0, .1, .2, .3

  ! E terms : Within-construct AR terms for E items
   rmipip6 on rmipip1*0.1; ! 0, .1, .2, .3
   rmipip11 on rmipip6*0.1;
   rmipip16 on rmipip11*0.1;
  ! A terms : Within-construct AR terms for A items
  rmipip7 on rmipip2*0.1; ! 0, .1, .2, .3
  rmipip12 on rmipip7*0.1;
  rmipip17 on rmipip12*0.1;
  ! C terms : Within-construct AR terms for C items
  rmipip8 on rmipip3*0.1; ! 0, .1, .2, .3
  rmipip13 on rmipip8*0.1;
  rmipip18 on rmipip13*0.1;
  ! N terms: Within-construct AR terms for N items
  rmipip9 on rmipip4*0.1; ! 0, .1, .2, .3
  rmipip14 on rmipip9*0.1;
  rmipip19 on rmipip14*0.1;
  ! O terms: Within-construct AR terms for O items
   rmipip10 on rmipip5*0.1; ! 0, .1, .2, .3
   rmipip15 on rmipip10*0.1;
   rmipip20 on rmipip15*0.1;

  model:	! CFA


    E by mipip1* mipip6 mipip11 mipip16;
    A by mipip2* mipip7 mipip12 mipip17;
    C by mipip3* mipip8 mipip13 mipip18;
    N by mipip4* mipip9 mipip14 mipip19;
    O BY mipip5* mipip10 mipip15 mipip20;
    E@1 A@1 C@1 N@1 O@1;


  output:
  	tech9 stdyx;


*** WARNING in OUTPUT command
  STANDARDIZED option is not available for MONTECARLO.
  Request for STANDARDIZED is ignored.
   1 WARNING(S) FOUND IN THE INPUT INSTRUCTIONS


this is an example of a CFA with continuous factor indicators

SUMMARY OF ANALYSIS

Number of groups                                                 1
Number of observations                                         250

Number of replications
    Requested                                                 1000
    Completed                                                 1000
Value of seed                                              3242501

Number of dependent variables                                   20
Number of independent variables                                  0
Number of continuous latent variables                            5

Observed dependent variables

  Continuous
   MIPIP1      MIPIP2      MIPIP3      MIPIP4      MIPIP5      MIPIP6
   MIPIP7      MIPIP8      MIPIP9      MIPIP10     MIPIP11     MIPIP12
   MIPIP13     MIPIP14     MIPIP15     MIPIP16     MIPIP17     MIPIP18
   MIPIP19     MIPIP20

Continuous latent variables
   E           A           C           N           O


Estimator                                                       ML
Information matrix                                        OBSERVED
Maximum number of iterations                                  1000
Convergence criterion                                    0.500D-04
Maximum number of steepest descent iterations                   20


SAMPLE STATISTICS FOR THE FIRST REPLICATION


     SAMPLE STATISTICS


           Means
              MIPIP1        MIPIP2        MIPIP3        MIPIP4        MIPIP5
              ________      ________      ________      ________      ________
               -0.048        -0.033        -0.026        -0.013        -0.051


           Means
              MIPIP6        MIPIP7        MIPIP8        MIPIP9        MIPIP10
              ________      ________      ________      ________      ________
                0.071        -0.038        -0.006         0.011        -0.033


           Means
              MIPIP11       MIPIP12       MIPIP13       MIPIP14       MIPIP15
              ________      ________      ________      ________      ________
                0.005        -0.027         0.023         0.032        -0.123


           Means
              MIPIP16       MIPIP17       MIPIP18       MIPIP19       MIPIP20
              ________      ________      ________      ________      ________
                0.000        -0.090         0.038        -0.004        -0.113


           Covariances
              MIPIP1        MIPIP2        MIPIP3        MIPIP4        MIPIP5
              ________      ________      ________      ________      ________
 MIPIP1         0.939
 MIPIP2         0.225         1.063
 MIPIP3         0.128         0.148         1.011
 MIPIP4         0.030         0.115         0.147         1.012
 MIPIP5         0.159         0.157         0.072         0.024         1.115
 MIPIP6         0.748         0.171         0.226         0.028         0.252
 MIPIP7         0.162         0.701         0.097         0.131         0.121
 MIPIP8         0.074         0.009         0.681         0.147         0.146
 MIPIP9         0.033         0.039         0.087         0.637        -0.022
 MIPIP10        0.119         0.162         0.086         0.071         0.804
 MIPIP11        0.637         0.144         0.123        -0.022         0.195
 MIPIP12        0.132         0.701         0.120         0.122         0.154
 MIPIP13        0.068         0.089         0.631         0.106         0.117
 MIPIP14        0.087         0.062         0.101         0.629         0.000
 MIPIP15        0.206         0.159         0.137         0.052         0.713
 MIPIP16        0.598         0.155         0.156        -0.013         0.161
 MIPIP17        0.104         0.652         0.172         0.094         0.098
 MIPIP18        0.071         0.124         0.607         0.166         0.089
 MIPIP19       -0.028         0.075         0.047         0.611        -0.024
 MIPIP20        0.187         0.187         0.114         0.009         0.729


           Covariances
              MIPIP6        MIPIP7        MIPIP8        MIPIP9        MIPIP10
              ________      ________      ________      ________      ________
 MIPIP6         1.093
 MIPIP7         0.179         1.091
 MIPIP8         0.197         0.039         1.044
 MIPIP9         0.097         0.069         0.176         0.908
 MIPIP10        0.163         0.129         0.135         0.051         1.099
 MIPIP11        0.699         0.053         0.096         0.032         0.210
 MIPIP12        0.162         0.758         0.063         0.109         0.136
 MIPIP13        0.131         0.087         0.687         0.082         0.135
 MIPIP14        0.150         0.029         0.209         0.623         0.082
 MIPIP15        0.232         0.102         0.186         0.031         0.750
 MIPIP16        0.627         0.110         0.111         0.063         0.177
 MIPIP17        0.080         0.664         0.047         0.030         0.119
 MIPIP18        0.097         0.142         0.662         0.099         0.054
 MIPIP19        0.017         0.065         0.101         0.599         0.060
 MIPIP20        0.240         0.124         0.179         0.040         0.754


           Covariances
              MIPIP11       MIPIP12       MIPIP13       MIPIP14       MIPIP15
              ________      ________      ________      ________      ________
 MIPIP11        0.999
 MIPIP12        0.104         1.085
 MIPIP13       -0.007         0.164         1.014
 MIPIP14        0.092         0.051         0.167         0.938
 MIPIP15        0.214         0.091         0.132         0.100         1.101
 MIPIP16        0.660         0.117         0.062         0.080         0.177
 MIPIP17        0.040         0.730         0.135        -0.006         0.094
 MIPIP18        0.033         0.176         0.679         0.119         0.114
 MIPIP19       -0.034         0.025         0.062         0.594         0.050
 MIPIP20        0.209         0.140         0.114         0.075         0.717


           Covariances
              MIPIP16       MIPIP17       MIPIP18       MIPIP19       MIPIP20
              ________      ________      ________      ________      ________
 MIPIP16        0.901
 MIPIP17        0.080         0.979
 MIPIP18        0.098         0.194         0.974
 MIPIP19        0.050        -0.019         0.110         0.946
 MIPIP20        0.175         0.109         0.059         0.060         1.047


           Correlations
              MIPIP1        MIPIP2        MIPIP3        MIPIP4        MIPIP5
              ________      ________      ________      ________      ________
 MIPIP1         1.000
 MIPIP2         0.225         1.000
 MIPIP3         0.131         0.143         1.000
 MIPIP4         0.031         0.111         0.145         1.000
 MIPIP5         0.156         0.144         0.067         0.023         1.000
 MIPIP6         0.738         0.158         0.215         0.027         0.228
 MIPIP7         0.160         0.651         0.093         0.125         0.110
 MIPIP8         0.075         0.008         0.663         0.143         0.135
 MIPIP9         0.036         0.040         0.091         0.664        -0.022
 MIPIP10        0.117         0.150         0.081         0.067         0.726
 MIPIP11        0.658         0.139         0.123        -0.022         0.185
 MIPIP12        0.131         0.653         0.115         0.116         0.140
 MIPIP13        0.069         0.086         0.624         0.105         0.110
 MIPIP14        0.092         0.062         0.104         0.646         0.000
 MIPIP15        0.203         0.147         0.130         0.049         0.644
 MIPIP16        0.651         0.159         0.164        -0.014         0.161
 MIPIP17        0.109         0.640         0.173         0.094         0.094
 MIPIP18        0.074         0.122         0.611         0.167         0.086
 MIPIP19       -0.029         0.075         0.048         0.624        -0.023
 MIPIP20        0.189         0.177         0.111         0.009         0.675


           Correlations
              MIPIP6        MIPIP7        MIPIP8        MIPIP9        MIPIP10
              ________      ________      ________      ________      ________
 MIPIP6         1.000
 MIPIP7         0.164         1.000
 MIPIP8         0.184         0.037         1.000
 MIPIP9         0.098         0.070         0.181         1.000
 MIPIP10        0.149         0.118         0.126         0.051         1.000
 MIPIP11        0.669         0.051         0.094         0.034         0.200
 MIPIP12        0.149         0.697         0.060         0.110         0.124
 MIPIP13        0.124         0.082         0.667         0.085         0.128
 MIPIP14        0.148         0.028         0.211         0.675         0.081
 MIPIP15        0.211         0.093         0.174         0.031         0.682
 MIPIP16        0.632         0.111         0.115         0.069         0.178
 MIPIP17        0.077         0.642         0.047         0.032         0.115
 MIPIP18        0.094         0.137         0.656         0.105         0.052
 MIPIP19        0.016         0.064         0.101         0.647         0.059
 MIPIP20        0.224         0.116         0.171         0.041         0.703


           Correlations
              MIPIP11       MIPIP12       MIPIP13       MIPIP14       MIPIP15
              ________      ________      ________      ________      ________
 MIPIP11        1.000
 MIPIP12        0.100         1.000
 MIPIP13       -0.007         0.156         1.000
 MIPIP14        0.095         0.050         0.171         1.000
 MIPIP15        0.204         0.083         0.125         0.099         1.000
 MIPIP16        0.695         0.119         0.065         0.087         0.178
 MIPIP17        0.040         0.709         0.136        -0.006         0.091
 MIPIP18        0.034         0.171         0.683         0.124         0.110
 MIPIP19       -0.035         0.025         0.063         0.631         0.049
 MIPIP20        0.204         0.132         0.110         0.075         0.668


           Correlations
              MIPIP16       MIPIP17       MIPIP18       MIPIP19       MIPIP20
              ________      ________      ________      ________      ________
 MIPIP16        1.000
 MIPIP17        0.085         1.000
 MIPIP18        0.105         0.199         1.000
 MIPIP19        0.054        -0.020         0.115         1.000
 MIPIP20        0.180         0.108         0.059         0.061         1.000


MODEL FIT INFORMATION

Number of Free Parameters                       70

Loglikelihood

    H0 Value

        Mean                             -5721.829
        Std Dev                             51.221
        Number of successful computations     1000

             Proportions                   Percentiles
        Expected    Observed         Expected       Observed
           0.990       0.991        -5840.985      -5840.044
           0.980       0.981        -5827.022      -5826.478
           0.950       0.953        -5806.083      -5805.865
           0.900       0.900        -5787.474      -5788.156
           0.800       0.792        -5764.937      -5766.633
           0.700       0.691        -5748.690      -5749.977
           0.500       0.516        -5721.829      -5721.014
           0.300       0.311        -5694.969      -5693.250
           0.200       0.200        -5678.721      -5678.985
           0.100       0.099        -5656.184      -5657.401
           0.050       0.046        -5637.575      -5638.925
           0.020       0.022        -5616.636      -5614.466
           0.010       0.008        -5602.673      -5606.442

    H1 Value

        Mean                             -5616.250
        Std Dev                             52.290
        Number of successful computations     1000

             Proportions                   Percentiles
        Expected    Observed         Expected       Observed
           0.990       0.989        -5737.891      -5741.731
           0.980       0.981        -5723.637      -5723.420
           0.950       0.952        -5702.261      -5700.045
           0.900       0.900        -5683.264      -5683.672
           0.800       0.805        -5660.257      -5659.853
           0.700       0.695        -5643.671      -5644.333
           0.500       0.498        -5616.250      -5616.489
           0.300       0.298        -5588.829      -5589.504
           0.200       0.202        -5572.243      -5572.092
           0.100       0.108        -5549.236      -5548.252
           0.050       0.049        -5530.239      -5531.957
           0.020       0.018        -5508.863      -5509.709
           0.010       0.008        -5494.609      -5497.647

Information Criteria

    Akaike (AIC)

        Mean                             11583.658
        Std Dev                            102.442
        Number of successful computations     1000

             Proportions                   Percentiles
        Expected    Observed         Expected       Observed
           0.990       0.992        11345.347      11350.151
           0.980       0.978        11373.272      11364.993
           0.950       0.954        11415.151      11417.118
           0.900       0.901        11452.368      11451.175
           0.800       0.800        11497.443      11496.663
           0.700       0.689        11529.938      11526.352
           0.500       0.484        11583.658      11581.751
           0.300       0.309        11637.379      11639.871
           0.200       0.208        11669.874      11672.821
           0.100       0.100        11714.949      11714.671
           0.050       0.047        11752.166      11750.807
           0.020       0.019        11794.044      11792.594
           0.010       0.009        11821.970      11815.598

    Bayesian (BIC)

        Mean                             11830.161
        Std Dev                            102.442
        Number of successful computations     1000

             Proportions                   Percentiles
        Expected    Observed         Expected       Observed
           0.990       0.992        11591.849      11596.653
           0.980       0.978        11619.775      11611.495
           0.950       0.954        11661.653      11663.620
           0.900       0.901        11698.870      11697.677
           0.800       0.800        11743.945      11743.165
           0.700       0.689        11776.440      11772.855
           0.500       0.484        11830.161      11828.253
           0.300       0.309        11883.881      11886.373
           0.200       0.208        11916.376      11919.323
           0.100       0.100        11961.451      11961.174
           0.050       0.047        11998.668      11997.309
           0.020       0.019        12040.547      12039.097
           0.010       0.009        12068.472      12062.100

    Sample-Size Adjusted BIC (n* = (n + 2) / 24)

        Mean                             11608.255
        Std Dev                            102.442
        Number of successful computations     1000

             Proportions                   Percentiles
        Expected    Observed         Expected       Observed
           0.990       0.992        11369.943      11374.747
           0.980       0.978        11397.869      11389.589
           0.950       0.954        11439.747      11441.714
           0.900       0.901        11476.964      11475.771
           0.800       0.800        11522.039      11521.259
           0.700       0.689        11554.534      11550.949
           0.500       0.484        11608.255      11606.347
           0.300       0.309        11661.975      11664.467
           0.200       0.208        11694.470      11697.417
           0.100       0.100        11739.545      11739.268
           0.050       0.047        11776.762      11775.403
           0.020       0.019        11818.641      11817.191
           0.010       0.009        11846.566      11840.194

Chi-Square Test of Model Fit

        Degrees of freedom                     160

        Mean                               211.159
        Std Dev                             23.097
        Number of successful computations     1000

             Proportions                   Percentiles
        Expected    Observed         Expected       Observed
           0.990       1.000          121.346        162.018
           0.980       1.000          125.440        167.246
           0.950       1.000          131.756        175.657
           0.900       1.000          137.546        181.885
           0.800       1.000          144.783        191.728
           0.700       0.999          150.158        197.977
           0.500       0.995          159.334        210.017
           0.300       0.976          168.876        221.687
           0.200       0.956          174.828        229.182
           0.100       0.887          183.311        241.518
           0.050       0.822          190.516        251.949
           0.020       0.688          198.846        261.279
           0.010       0.592          204.530        271.067

RMSEA (Root Mean Square Error Of Approximation)

        Mean                                 0.035
        Std Dev                              0.009
        Number of successful computations     1000

             Proportions                   Percentiles
        Expected    Observed         Expected       Observed
           0.990       0.976            0.014          0.007
           0.980       0.970            0.017          0.013
           0.950       0.946            0.020          0.020
           0.900       0.902            0.023          0.023
           0.800       0.830            0.027          0.028
           0.700       0.736            0.030          0.031
           0.500       0.535            0.035          0.035
           0.300       0.300            0.039          0.039
           0.200       0.188            0.042          0.042
           0.100       0.084            0.046          0.045
           0.050       0.035            0.049          0.048
           0.020       0.009            0.053          0.050
           0.010       0.001            0.055          0.053

SRMR (Standardized Root Mean Square Residual)

        Mean                                 0.036
        Std Dev                              0.003
        Number of successful computations     1000

             Proportions                   Percentiles
        Expected    Observed         Expected       Observed
           0.990       0.997            0.030          0.030
           0.980       0.982            0.031          0.031
           0.950       0.943            0.032          0.032
           0.900       0.897            0.033          0.033
           0.800       0.793            0.034          0.034
           0.700       0.698            0.035          0.035
           0.500       0.509            0.036          0.036
           0.300       0.304            0.038          0.038
           0.200       0.194            0.039          0.039
           0.100       0.101            0.040          0.040
           0.050       0.048            0.041          0.041
           0.020       0.020            0.042          0.042
           0.010       0.010            0.043          0.043


MODEL RESULTS

                              ESTIMATES              S. E.     M. S. E.  95%  % Sig
                 Population   Average   Std. Dev.   Average             Cover Coeff
 E        BY
  MIPIP1              1.000     0.7944     0.0570     0.0547     0.0455 0.048 1.000
  MIPIP6              1.000     0.8186     0.0547     0.0543     0.0359 0.097 1.000
  MIPIP11             1.000     0.8172     0.0540     0.0542     0.0363 0.087 1.000
  MIPIP16             1.000     0.7972     0.0551     0.0549     0.0442 0.042 1.000

 A        BY
  MIPIP2              1.000     0.7985     0.0547     0.0549     0.0436 0.048 1.000
  MIPIP7              1.000     0.8206     0.0542     0.0544     0.0351 0.100 1.000
  MIPIP12             1.000     0.8212     0.0529     0.0543     0.0347 0.099 1.000
  MIPIP17             1.000     0.7998     0.0550     0.0550     0.0431 0.061 1.000

 C        BY
  MIPIP3              1.000     0.7992     0.0540     0.0548     0.0432 0.055 1.000
  MIPIP8              1.000     0.8220     0.0544     0.0544     0.0346 0.098 1.000
  MIPIP13             1.000     0.8205     0.0545     0.0544     0.0352 0.094 1.000
  MIPIP18             1.000     0.7980     0.0558     0.0550     0.0439 0.057 1.000

 N        BY
  MIPIP4              1.000     0.7987     0.0560     0.0549     0.0436 0.063 1.000
  MIPIP9              1.000     0.8191     0.0538     0.0543     0.0356 0.090 1.000
  MIPIP14             1.000     0.8215     0.0541     0.0544     0.0348 0.097 1.000
  MIPIP19             1.000     0.7956     0.0547     0.0550     0.0448 0.045 1.000

 O        BY
  MIPIP5              1.000     0.7981     0.0553     0.0549     0.0438 0.051 1.000
  MIPIP10             1.000     0.8214     0.0563     0.0545     0.0350 0.119 1.000
  MIPIP15             1.000     0.8226     0.0528     0.0543     0.0343 0.090 1.000
  MIPIP20             1.000     0.7983     0.0536     0.0550     0.0435 0.043 1.000

 A        WITH
  E                   0.000     0.2058     0.0693     0.0686     0.0471 0.163 0.837

 C        WITH
  E                   0.000     0.1893     0.0687     0.0690     0.0406 0.212 0.788
  A                   0.000     0.2093     0.0698     0.0685     0.0486 0.154 0.846

 N        WITH
  E                   0.000     0.1888     0.0718     0.0690     0.0408 0.245 0.755
  A                   0.000     0.1918     0.0675     0.0690     0.0413 0.207 0.793
  C                   0.000     0.2115     0.0682     0.0685     0.0494 0.158 0.842

 O        WITH
  E                   0.000     0.2052     0.0708     0.0686     0.0471 0.170 0.830
  A                   0.000     0.1963     0.0697     0.0688     0.0434 0.203 0.797
  C                   0.000     0.1967     0.0711     0.0688     0.0437 0.205 0.795
  N                   0.000     0.2103     0.0690     0.0685     0.0490 0.150 0.850

 Intercepts
  MIPIP1              0.000     0.0012     0.0625     0.0629     0.0039 0.956 0.044
  MIPIP2              0.000    -0.0023     0.0640     0.0632     0.0041 0.937 0.063
  MIPIP3              0.000     0.0027     0.0622     0.0631     0.0039 0.948 0.052
  MIPIP4              0.000     0.0006     0.0626     0.0631     0.0039 0.948 0.052
  MIPIP5              0.000    -0.0027     0.0642     0.0632     0.0041 0.942 0.058
  MIPIP6              0.000    -0.0003     0.0636     0.0632     0.0040 0.949 0.051
  MIPIP7              0.000    -0.0024     0.0651     0.0633     0.0042 0.947 0.053
  MIPIP8              0.000     0.0034     0.0636     0.0633     0.0040 0.946 0.054
  MIPIP9              0.000    -0.0004     0.0629     0.0632     0.0039 0.953 0.047
  MIPIP10             0.000    -0.0007     0.0631     0.0634     0.0040 0.948 0.052
  MIPIP11             0.000     0.0011     0.0631     0.0631     0.0040 0.957 0.043
  MIPIP12             0.000    -0.0040     0.0666     0.0633     0.0044 0.931 0.069
  MIPIP13             0.000     0.0023     0.0611     0.0633     0.0037 0.963 0.037
  MIPIP14             0.000    -0.0002     0.0642     0.0633     0.0041 0.938 0.062
  MIPIP15             0.000    -0.0026     0.0631     0.0633     0.0040 0.956 0.044
  MIPIP16             0.000     0.0008     0.0654     0.0631     0.0043 0.936 0.064
  MIPIP17             0.000    -0.0024     0.0657     0.0633     0.0043 0.944 0.056
  MIPIP18             0.000     0.0052     0.0641     0.0632     0.0041 0.948 0.052
  MIPIP19             0.000    -0.0004     0.0615     0.0632     0.0038 0.951 0.049
  MIPIP20             0.000    -0.0026     0.0626     0.0633     0.0039 0.949 0.051

 Variances
  E                   1.000     1.0000     0.0000     0.0000     0.0000 1.000 0.000
  A                   1.000     1.0000     0.0000     0.0000     0.0000 1.000 0.000
  C                   1.000     1.0000     0.0000     0.0000     0.0000 1.000 0.000
  N                   1.000     1.0000     0.0000     0.0000     0.0000 1.000 0.000
  O                   1.000     1.0000     0.0000     0.0000     0.0000 1.000 0.000

 Residual Variances
  MIPIP1              0.500     0.3561     0.0428     0.0421     0.0225 0.112 1.000
  MIPIP2              0.500     0.3587     0.0449     0.0424     0.0220 0.132 1.000
  MIPIP3              0.500     0.3569     0.0415     0.0422     0.0222 0.108 1.000
  MIPIP4              0.500     0.3577     0.0444     0.0423     0.0222 0.120 1.000
  MIPIP5              0.500     0.3591     0.0426     0.0424     0.0217 0.125 1.000
  MIPIP6              0.500     0.3264     0.0424     0.0407     0.0319 0.030 1.000
  MIPIP7              0.500     0.3270     0.0406     0.0407     0.0316 0.032 1.000
  MIPIP8              0.500     0.3263     0.0408     0.0407     0.0318 0.023 1.000
  MIPIP9              0.500     0.3262     0.0403     0.0406     0.0318 0.025 1.000
  MIPIP10             0.500     0.3288     0.0414     0.0408     0.0310 0.034 1.000
  MIPIP11             0.500     0.3266     0.0407     0.0406     0.0317 0.025 1.000
  MIPIP12             0.500     0.3258     0.0412     0.0406     0.0320 0.030 1.000
  MIPIP13             0.500     0.3279     0.0408     0.0408     0.0313 0.023 1.000
  MIPIP14             0.500     0.3260     0.0405     0.0407     0.0319 0.029 1.000
  MIPIP15             0.500     0.3247     0.0421     0.0406     0.0325 0.024 1.000
  MIPIP16             0.500     0.3600     0.0439     0.0425     0.0215 0.128 1.000
  MIPIP17             0.500     0.3615     0.0425     0.0426     0.0210 0.131 1.000
  MIPIP18             0.500     0.3613     0.0437     0.0425     0.0211 0.142 1.000
  MIPIP19             0.500     0.3642     0.0415     0.0427     0.0202 0.146 1.000
  MIPIP20             0.500     0.3620     0.0419     0.0426     0.0208 0.124 1.000


QUALITY OF NUMERICAL RESULTS

     Average Condition Number for the Information Matrix      0.487E-01
       (ratio of smallest to largest eigenvalue)


TECHNICAL OUTPUT


     PARAMETER SPECIFICATION


           NU
              MIPIP1        MIPIP2        MIPIP3        MIPIP4        MIPIP5
              ________      ________      ________      ________      ________
                  1             2             3             4             5


           NU
              MIPIP6        MIPIP7        MIPIP8        MIPIP9        MIPIP10
              ________      ________      ________      ________      ________
                  6             7             8             9            10


           NU
              MIPIP11       MIPIP12       MIPIP13       MIPIP14       MIPIP15
              ________      ________      ________      ________      ________
                 11            12            13            14            15


           NU
              MIPIP16       MIPIP17       MIPIP18       MIPIP19       MIPIP20
              ________      ________      ________      ________      ________
                 16            17            18            19            20


           LAMBDA
              E             A             C             N             O
              ________      ________      ________      ________      ________
 MIPIP1            21             0             0             0             0
 MIPIP2             0            22             0             0             0
 MIPIP3             0             0            23             0             0
 MIPIP4             0             0             0            24             0
 MIPIP5             0             0             0             0            25
 MIPIP6            26             0             0             0             0
 MIPIP7             0            27             0             0             0
 MIPIP8             0             0            28             0             0
 MIPIP9             0             0             0            29             0
 MIPIP10            0             0             0             0            30
 MIPIP11           31             0             0             0             0
 MIPIP12            0            32             0             0             0
 MIPIP13            0             0            33             0             0
 MIPIP14            0             0             0            34             0
 MIPIP15            0             0             0             0            35
 MIPIP16           36             0             0             0             0
 MIPIP17            0            37             0             0             0
 MIPIP18            0             0            38             0             0
 MIPIP19            0             0             0            39             0
 MIPIP20            0             0             0             0            40


           THETA
              MIPIP1        MIPIP2        MIPIP3        MIPIP4        MIPIP5
              ________      ________      ________      ________      ________
 MIPIP1            41
 MIPIP2             0            42
 MIPIP3             0             0            43
 MIPIP4             0             0             0            44
 MIPIP5             0             0             0             0            45
 MIPIP6             0             0             0             0             0
 MIPIP7             0             0             0             0             0
 MIPIP8             0             0             0             0             0
 MIPIP9             0             0             0             0             0
 MIPIP10            0             0             0             0             0
 MIPIP11            0             0             0             0             0
 MIPIP12            0             0             0             0             0
 MIPIP13            0             0             0             0             0
 MIPIP14            0             0             0             0             0
 MIPIP15            0             0             0             0             0
 MIPIP16            0             0             0             0             0
 MIPIP17            0             0             0             0             0
 MIPIP18            0             0             0             0             0
 MIPIP19            0             0             0             0             0
 MIPIP20            0             0             0             0             0


           THETA
              MIPIP6        MIPIP7        MIPIP8        MIPIP9        MIPIP10
              ________      ________      ________      ________      ________
 MIPIP6            46
 MIPIP7             0            47
 MIPIP8             0             0            48
 MIPIP9             0             0             0            49
 MIPIP10            0             0             0             0            50
 MIPIP11            0             0             0             0             0
 MIPIP12            0             0             0             0             0
 MIPIP13            0             0             0             0             0
 MIPIP14            0             0             0             0             0
 MIPIP15            0             0             0             0             0
 MIPIP16            0             0             0             0             0
 MIPIP17            0             0             0             0             0
 MIPIP18            0             0             0             0             0
 MIPIP19            0             0             0             0             0
 MIPIP20            0             0             0             0             0


           THETA
              MIPIP11       MIPIP12       MIPIP13       MIPIP14       MIPIP15
              ________      ________      ________      ________      ________
 MIPIP11           51
 MIPIP12            0            52
 MIPIP13            0             0            53
 MIPIP14            0             0             0            54
 MIPIP15            0             0             0             0            55
 MIPIP16            0             0             0             0             0
 MIPIP17            0             0             0             0             0
 MIPIP18            0             0             0             0             0
 MIPIP19            0             0             0             0             0
 MIPIP20            0             0             0             0             0


           THETA
              MIPIP16       MIPIP17       MIPIP18       MIPIP19       MIPIP20
              ________      ________      ________      ________      ________
 MIPIP16           56
 MIPIP17            0            57
 MIPIP18            0             0            58
 MIPIP19            0             0             0            59
 MIPIP20            0             0             0             0            60


           ALPHA
              E             A             C             N             O
              ________      ________      ________      ________      ________
                  0             0             0             0             0


           BETA
              E             A             C             N             O
              ________      ________      ________      ________      ________
 E                  0             0             0             0             0
 A                  0             0             0             0             0
 C                  0             0             0             0             0
 N                  0             0             0             0             0
 O                  0             0             0             0             0


           PSI
              E             A             C             N             O
              ________      ________      ________      ________      ________
 E                  0
 A                 61             0
 C                 62            63             0
 N                 64            65            66             0
 O                 67            68            69            70             0


     STARTING VALUES


           NU
              MIPIP1        MIPIP2        MIPIP3        MIPIP4        MIPIP5
              ________      ________      ________      ________      ________
                0.000         0.000         0.000         0.000         0.000


           NU
              MIPIP6        MIPIP7        MIPIP8        MIPIP9        MIPIP10
              ________      ________      ________      ________      ________
                0.000         0.000         0.000         0.000         0.000


           NU
              MIPIP11       MIPIP12       MIPIP13       MIPIP14       MIPIP15
              ________      ________      ________      ________      ________
                0.000         0.000         0.000         0.000         0.000


           NU
              MIPIP16       MIPIP17       MIPIP18       MIPIP19       MIPIP20
              ________      ________      ________      ________      ________
                0.000         0.000         0.000         0.000         0.000


           LAMBDA
              E             A             C             N             O
              ________      ________      ________      ________      ________
 MIPIP1         1.000         0.000         0.000         0.000         0.000
 MIPIP2         0.000         1.000         0.000         0.000         0.000
 MIPIP3         0.000         0.000         1.000         0.000         0.000
 MIPIP4         0.000         0.000         0.000         1.000         0.000
 MIPIP5         0.000         0.000         0.000         0.000         1.000
 MIPIP6         1.000         0.000         0.000         0.000         0.000
 MIPIP7         0.000         1.000         0.000         0.000         0.000
 MIPIP8         0.000         0.000         1.000         0.000         0.000
 MIPIP9         0.000         0.000         0.000         1.000         0.000
 MIPIP10        0.000         0.000         0.000         0.000         1.000
 MIPIP11        1.000         0.000         0.000         0.000         0.000
 MIPIP12        0.000         1.000         0.000         0.000         0.000
 MIPIP13        0.000         0.000         1.000         0.000         0.000
 MIPIP14        0.000         0.000         0.000         1.000         0.000
 MIPIP15        0.000         0.000         0.000         0.000         1.000
 MIPIP16        1.000         0.000         0.000         0.000         0.000
 MIPIP17        0.000         1.000         0.000         0.000         0.000
 MIPIP18        0.000         0.000         1.000         0.000         0.000
 MIPIP19        0.000         0.000         0.000         1.000         0.000
 MIPIP20        0.000         0.000         0.000         0.000         1.000


           THETA
              MIPIP1        MIPIP2        MIPIP3        MIPIP4        MIPIP5
              ________      ________      ________      ________      ________
 MIPIP1         0.500
 MIPIP2         0.000         0.500
 MIPIP3         0.000         0.000         0.500
 MIPIP4         0.000         0.000         0.000         0.500
 MIPIP5         0.000         0.000         0.000         0.000         0.500
 MIPIP6         0.000         0.000         0.000         0.000         0.000
 MIPIP7         0.000         0.000         0.000         0.000         0.000
 MIPIP8         0.000         0.000         0.000         0.000         0.000
 MIPIP9         0.000         0.000         0.000         0.000         0.000
 MIPIP10        0.000         0.000         0.000         0.000         0.000
 MIPIP11        0.000         0.000         0.000         0.000         0.000
 MIPIP12        0.000         0.000         0.000         0.000         0.000
 MIPIP13        0.000         0.000         0.000         0.000         0.000
 MIPIP14        0.000         0.000         0.000         0.000         0.000
 MIPIP15        0.000         0.000         0.000         0.000         0.000
 MIPIP16        0.000         0.000         0.000         0.000         0.000
 MIPIP17        0.000         0.000         0.000         0.000         0.000
 MIPIP18        0.000         0.000         0.000         0.000         0.000
 MIPIP19        0.000         0.000         0.000         0.000         0.000
 MIPIP20        0.000         0.000         0.000         0.000         0.000


           THETA
              MIPIP6        MIPIP7        MIPIP8        MIPIP9        MIPIP10
              ________      ________      ________      ________      ________
 MIPIP6         0.500
 MIPIP7         0.000         0.500
 MIPIP8         0.000         0.000         0.500
 MIPIP9         0.000         0.000         0.000         0.500
 MIPIP10        0.000         0.000         0.000         0.000         0.500
 MIPIP11        0.000         0.000         0.000         0.000         0.000
 MIPIP12        0.000         0.000         0.000         0.000         0.000
 MIPIP13        0.000         0.000         0.000         0.000         0.000
 MIPIP14        0.000         0.000         0.000         0.000         0.000
 MIPIP15        0.000         0.000         0.000         0.000         0.000
 MIPIP16        0.000         0.000         0.000         0.000         0.000
 MIPIP17        0.000         0.000         0.000         0.000         0.000
 MIPIP18        0.000         0.000         0.000         0.000         0.000
 MIPIP19        0.000         0.000         0.000         0.000         0.000
 MIPIP20        0.000         0.000         0.000         0.000         0.000


           THETA
              MIPIP11       MIPIP12       MIPIP13       MIPIP14       MIPIP15
              ________      ________      ________      ________      ________
 MIPIP11        0.500
 MIPIP12        0.000         0.500
 MIPIP13        0.000         0.000         0.500
 MIPIP14        0.000         0.000         0.000         0.500
 MIPIP15        0.000         0.000         0.000         0.000         0.500
 MIPIP16        0.000         0.000         0.000         0.000         0.000
 MIPIP17        0.000         0.000         0.000         0.000         0.000
 MIPIP18        0.000         0.000         0.000         0.000         0.000
 MIPIP19        0.000         0.000         0.000         0.000         0.000
 MIPIP20        0.000         0.000         0.000         0.000         0.000


           THETA
              MIPIP16       MIPIP17       MIPIP18       MIPIP19       MIPIP20
              ________      ________      ________      ________      ________
 MIPIP16        0.500
 MIPIP17        0.000         0.500
 MIPIP18        0.000         0.000         0.500
 MIPIP19        0.000         0.000         0.000         0.500
 MIPIP20        0.000         0.000         0.000         0.000         0.500


           ALPHA
              E             A             C             N             O
              ________      ________      ________      ________      ________
                0.000         0.000         0.000         0.000         0.000


           BETA
              E             A             C             N             O
              ________      ________      ________      ________      ________
 E              0.000         0.000         0.000         0.000         0.000
 A              0.000         0.000         0.000         0.000         0.000
 C              0.000         0.000         0.000         0.000         0.000
 N              0.000         0.000         0.000         0.000         0.000
 O              0.000         0.000         0.000         0.000         0.000


           PSI
              E             A             C             N             O
              ________      ________      ________      ________      ________
 E              1.000
 A              0.000         1.000
 C              0.000         0.000         1.000
 N              0.000         0.000         0.000         1.000
 O              0.000         0.000         0.000         0.000         1.000


     POPULATION VALUES


           NU
              MIPIP1        MIPIP2        MIPIP3        MIPIP4        MIPIP5
              ________      ________      ________      ________      ________
                0.000         0.000         0.000         0.000         0.000


           NU
              MIPIP6        MIPIP7        MIPIP8        MIPIP9        MIPIP10
              ________      ________      ________      ________      ________
                0.000         0.000         0.000         0.000         0.000


           NU
              MIPIP11       MIPIP12       MIPIP13       MIPIP14       MIPIP15
              ________      ________      ________      ________      ________
                0.000         0.000         0.000         0.000         0.000


           NU
              MIPIP16       MIPIP17       MIPIP18       MIPIP19       MIPIP20
              ________      ________      ________      ________      ________
                0.000         0.000         0.000         0.000         0.000


           LAMBDA
              E             A             C             N             O
              ________      ________      ________      ________      ________
 MIPIP1         0.800         0.000         0.000         0.000         0.000
 MIPIP2         0.000         0.800         0.000         0.000         0.000
 MIPIP3         0.000         0.000         0.800         0.000         0.000
 MIPIP4         0.000         0.000         0.000         0.800         0.000
 MIPIP5         0.000         0.000         0.000         0.000         0.800
 MIPIP6         0.800         0.000         0.000         0.000         0.000
 MIPIP7         0.000         0.800         0.000         0.000         0.000
 MIPIP8         0.000         0.000         0.800         0.000         0.000
 MIPIP9         0.000         0.000         0.000         0.800         0.000
 MIPIP10        0.000         0.000         0.000         0.000         0.800
 MIPIP11        0.800         0.000         0.000         0.000         0.000
 MIPIP12        0.000         0.800         0.000         0.000         0.000
 MIPIP13        0.000         0.000         0.800         0.000         0.000
 MIPIP14        0.000         0.000         0.000         0.800         0.000
 MIPIP15        0.000         0.000         0.000         0.000         0.800
 MIPIP16        0.800         0.000         0.000         0.000         0.000
 MIPIP17        0.000         0.800         0.000         0.000         0.000
 MIPIP18        0.000         0.000         0.800         0.000         0.000
 MIPIP19        0.000         0.000         0.000         0.800         0.000
 MIPIP20        0.000         0.000         0.000         0.000         0.800


           LAMBDA
              RMIPIP1       RMIPIP2       RMIPIP3       RMIPIP4       RMIPIP5
              ________      ________      ________      ________      ________
 MIPIP1         1.000         0.000         0.000         0.000         0.000
 MIPIP2         0.000         1.000         0.000         0.000         0.000
 MIPIP3         0.000         0.000         1.000         0.000         0.000
 MIPIP4         0.000         0.000         0.000         1.000         0.000
 MIPIP5         0.000         0.000         0.000         0.000         1.000
 MIPIP6         0.000         0.000         0.000         0.000         0.000
 MIPIP7         0.000         0.000         0.000         0.000         0.000
 MIPIP8         0.000         0.000         0.000         0.000         0.000
 MIPIP9         0.000         0.000         0.000         0.000         0.000
 MIPIP10        0.000         0.000         0.000         0.000         0.000
 MIPIP11        0.000         0.000         0.000         0.000         0.000
 MIPIP12        0.000         0.000         0.000         0.000         0.000
 MIPIP13        0.000         0.000         0.000         0.000         0.000
 MIPIP14        0.000         0.000         0.000         0.000         0.000
 MIPIP15        0.000         0.000         0.000         0.000         0.000
 MIPIP16        0.000         0.000         0.000         0.000         0.000
 MIPIP17        0.000         0.000         0.000         0.000         0.000
 MIPIP18        0.000         0.000         0.000         0.000         0.000
 MIPIP19        0.000         0.000         0.000         0.000         0.000
 MIPIP20        0.000         0.000         0.000         0.000         0.000


           LAMBDA
              RMIPIP6       RMIPIP7       RMIPIP8       RMIPIP9       RMIPIP10
              ________      ________      ________      ________      ________
 MIPIP1         0.000         0.000         0.000         0.000         0.000
 MIPIP2         0.000         0.000         0.000         0.000         0.000
 MIPIP3         0.000         0.000         0.000         0.000         0.000
 MIPIP4         0.000         0.000         0.000         0.000         0.000
 MIPIP5         0.000         0.000         0.000         0.000         0.000
 MIPIP6         1.000         0.000         0.000         0.000         0.000
 MIPIP7         0.000         1.000         0.000         0.000         0.000
 MIPIP8         0.000         0.000         1.000         0.000         0.000
 MIPIP9         0.000         0.000         0.000         1.000         0.000
 MIPIP10        0.000         0.000         0.000         0.000         1.000
 MIPIP11        0.000         0.000         0.000         0.000         0.000
 MIPIP12        0.000         0.000         0.000         0.000         0.000
 MIPIP13        0.000         0.000         0.000         0.000         0.000
 MIPIP14        0.000         0.000         0.000         0.000         0.000
 MIPIP15        0.000         0.000         0.000         0.000         0.000
 MIPIP16        0.000         0.000         0.000         0.000         0.000
 MIPIP17        0.000         0.000         0.000         0.000         0.000
 MIPIP18        0.000         0.000         0.000         0.000         0.000
 MIPIP19        0.000         0.000         0.000         0.000         0.000
 MIPIP20        0.000         0.000         0.000         0.000         0.000


           LAMBDA
              RMIPIP11      RMIPIP12      RMIPIP13      RMIPIP14      RMIPIP15
              ________      ________      ________      ________      ________
 MIPIP1         0.000         0.000         0.000         0.000         0.000
 MIPIP2         0.000         0.000         0.000         0.000         0.000
 MIPIP3         0.000         0.000         0.000         0.000         0.000
 MIPIP4         0.000         0.000         0.000         0.000         0.000
 MIPIP5         0.000         0.000         0.000         0.000         0.000
 MIPIP6         0.000         0.000         0.000         0.000         0.000
 MIPIP7         0.000         0.000         0.000         0.000         0.000
 MIPIP8         0.000         0.000         0.000         0.000         0.000
 MIPIP9         0.000         0.000         0.000         0.000         0.000
 MIPIP10        0.000         0.000         0.000         0.000         0.000
 MIPIP11        1.000         0.000         0.000         0.000         0.000
 MIPIP12        0.000         1.000         0.000         0.000         0.000
 MIPIP13        0.000         0.000         1.000         0.000         0.000
 MIPIP14        0.000         0.000         0.000         1.000         0.000
 MIPIP15        0.000         0.000         0.000         0.000         1.000
 MIPIP16        0.000         0.000         0.000         0.000         0.000
 MIPIP17        0.000         0.000         0.000         0.000         0.000
 MIPIP18        0.000         0.000         0.000         0.000         0.000
 MIPIP19        0.000         0.000         0.000         0.000         0.000
 MIPIP20        0.000         0.000         0.000         0.000         0.000


           LAMBDA
              RMIPIP16      RMIPIP17      RMIPIP18      RMIPIP19      RMIPIP20
              ________      ________      ________      ________      ________
 MIPIP1         0.000         0.000         0.000         0.000         0.000
 MIPIP2         0.000         0.000         0.000         0.000         0.000
 MIPIP3         0.000         0.000         0.000         0.000         0.000
 MIPIP4         0.000         0.000         0.000         0.000         0.000
 MIPIP5         0.000         0.000         0.000         0.000         0.000
 MIPIP6         0.000         0.000         0.000         0.000         0.000
 MIPIP7         0.000         0.000         0.000         0.000         0.000
 MIPIP8         0.000         0.000         0.000         0.000         0.000
 MIPIP9         0.000         0.000         0.000         0.000         0.000
 MIPIP10        0.000         0.000         0.000         0.000         0.000
 MIPIP11        0.000         0.000         0.000         0.000         0.000
 MIPIP12        0.000         0.000         0.000         0.000         0.000
 MIPIP13        0.000         0.000         0.000         0.000         0.000
 MIPIP14        0.000         0.000         0.000         0.000         0.000
 MIPIP15        0.000         0.000         0.000         0.000         0.000
 MIPIP16        1.000         0.000         0.000         0.000         0.000
 MIPIP17        0.000         1.000         0.000         0.000         0.000
 MIPIP18        0.000         0.000         1.000         0.000         0.000
 MIPIP19        0.000         0.000         0.000         1.000         0.000
 MIPIP20        0.000         0.000         0.000         0.000         1.000


           THETA
              MIPIP1        MIPIP2        MIPIP3        MIPIP4        MIPIP5
              ________      ________      ________      ________      ________
 MIPIP1         0.000
 MIPIP2         0.000         0.000
 MIPIP3         0.000         0.000         0.000
 MIPIP4         0.000         0.000         0.000         0.000
 MIPIP5         0.000         0.000         0.000         0.000         0.000
 MIPIP6         0.000         0.000         0.000         0.000         0.000
 MIPIP7         0.000         0.000         0.000         0.000         0.000
 MIPIP8         0.000         0.000         0.000         0.000         0.000
 MIPIP9         0.000         0.000         0.000         0.000         0.000
 MIPIP10        0.000         0.000         0.000         0.000         0.000
 MIPIP11        0.000         0.000         0.000         0.000         0.000
 MIPIP12        0.000         0.000         0.000         0.000         0.000
 MIPIP13        0.000         0.000         0.000         0.000         0.000
 MIPIP14        0.000         0.000         0.000         0.000         0.000
 MIPIP15        0.000         0.000         0.000         0.000         0.000
 MIPIP16        0.000         0.000         0.000         0.000         0.000
 MIPIP17        0.000         0.000         0.000         0.000         0.000
 MIPIP18        0.000         0.000         0.000         0.000         0.000
 MIPIP19        0.000         0.000         0.000         0.000         0.000
 MIPIP20        0.000         0.000         0.000         0.000         0.000


           THETA
              MIPIP6        MIPIP7        MIPIP8        MIPIP9        MIPIP10
              ________      ________      ________      ________      ________
 MIPIP6         0.000
 MIPIP7         0.000         0.000
 MIPIP8         0.000         0.000         0.000
 MIPIP9         0.000         0.000         0.000         0.000
 MIPIP10        0.000         0.000         0.000         0.000         0.000
 MIPIP11        0.000         0.000         0.000         0.000         0.000
 MIPIP12        0.000         0.000         0.000         0.000         0.000
 MIPIP13        0.000         0.000         0.000         0.000         0.000
 MIPIP14        0.000         0.000         0.000         0.000         0.000
 MIPIP15        0.000         0.000         0.000         0.000         0.000
 MIPIP16        0.000         0.000         0.000         0.000         0.000
 MIPIP17        0.000         0.000         0.000         0.000         0.000
 MIPIP18        0.000         0.000         0.000         0.000         0.000
 MIPIP19        0.000         0.000         0.000         0.000         0.000
 MIPIP20        0.000         0.000         0.000         0.000         0.000


           THETA
              MIPIP11       MIPIP12       MIPIP13       MIPIP14       MIPIP15
              ________      ________      ________      ________      ________
 MIPIP11        0.000
 MIPIP12        0.000         0.000
 MIPIP13        0.000         0.000         0.000
 MIPIP14        0.000         0.000         0.000         0.000
 MIPIP15        0.000         0.000         0.000         0.000         0.000
 MIPIP16        0.000         0.000         0.000         0.000         0.000
 MIPIP17        0.000         0.000         0.000         0.000         0.000
 MIPIP18        0.000         0.000         0.000         0.000         0.000
 MIPIP19        0.000         0.000         0.000         0.000         0.000
 MIPIP20        0.000         0.000         0.000         0.000         0.000


           THETA
              MIPIP16       MIPIP17       MIPIP18       MIPIP19       MIPIP20
              ________      ________      ________      ________      ________
 MIPIP16        0.000
 MIPIP17        0.000         0.000
 MIPIP18        0.000         0.000         0.000
 MIPIP19        0.000         0.000         0.000         0.000
 MIPIP20        0.000         0.000         0.000         0.000         0.000


           ALPHA
              E             A             C             N             O
              ________      ________      ________      ________      ________
                0.000         0.000         0.000         0.000         0.000


           ALPHA
              RMIPIP1       RMIPIP2       RMIPIP3       RMIPIP4       RMIPIP5
              ________      ________      ________      ________      ________
                0.000         0.000         0.000         0.000         0.000


           ALPHA
              RMIPIP6       RMIPIP7       RMIPIP8       RMIPIP9       RMIPIP10
              ________      ________      ________      ________      ________
                0.000         0.000         0.000         0.000         0.000


           ALPHA
              RMIPIP11      RMIPIP12      RMIPIP13      RMIPIP14      RMIPIP15
              ________      ________      ________      ________      ________
                0.000         0.000         0.000         0.000         0.000


           ALPHA
              RMIPIP16      RMIPIP17      RMIPIP18      RMIPIP19      RMIPIP20
              ________      ________      ________      ________      ________
                0.000         0.000         0.000         0.000         0.000


           BETA
              E             A             C             N             O
              ________      ________      ________      ________      ________
 E              0.000         0.000         0.000         0.000         0.000
 A              0.000         0.000         0.000         0.000         0.000
 C              0.000         0.000         0.000         0.000         0.000
 N              0.000         0.000         0.000         0.000         0.000
 O              0.000         0.000         0.000         0.000         0.000
 RMIPIP1        0.000         0.000         0.000         0.000         0.000
 RMIPIP2        0.000         0.000         0.000         0.000         0.000
 RMIPIP3        0.000         0.000         0.000         0.000         0.000
 RMIPIP4        0.000         0.000         0.000         0.000         0.000
 RMIPIP5        0.000         0.000         0.000         0.000         0.000
 RMIPIP6        0.000         0.000         0.000         0.000         0.000
 RMIPIP7        0.000         0.000         0.000         0.000         0.000
 RMIPIP8        0.000         0.000         0.000         0.000         0.000
 RMIPIP9        0.000         0.000         0.000         0.000         0.000
 RMIPIP10       0.000         0.000         0.000         0.000         0.000
 RMIPIP11       0.000         0.000         0.000         0.000         0.000
 RMIPIP12       0.000         0.000         0.000         0.000         0.000
 RMIPIP13       0.000         0.000         0.000         0.000         0.000
 RMIPIP14       0.000         0.000         0.000         0.000         0.000
 RMIPIP15       0.000         0.000         0.000         0.000         0.000
 RMIPIP16       0.000         0.000         0.000         0.000         0.000
 RMIPIP17       0.000         0.000         0.000         0.000         0.000
 RMIPIP18       0.000         0.000         0.000         0.000         0.000
 RMIPIP19       0.000         0.000         0.000         0.000         0.000
 RMIPIP20       0.000         0.000         0.000         0.000         0.000


           BETA
              RMIPIP1       RMIPIP2       RMIPIP3       RMIPIP4       RMIPIP5
              ________      ________      ________      ________      ________
 E              0.000         0.000         0.000         0.000         0.000
 A              0.000         0.000         0.000         0.000         0.000
 C              0.000         0.000         0.000         0.000         0.000
 N              0.000         0.000         0.000         0.000         0.000
 O              0.000         0.000         0.000         0.000         0.000
 RMIPIP1        0.000         0.000         0.000         0.000         0.000
 RMIPIP2        0.100         0.000         0.000         0.000         0.000
 RMIPIP3        0.000         0.100         0.000         0.000         0.000
 RMIPIP4        0.000         0.000         0.100         0.000         0.000
 RMIPIP5        0.000         0.000         0.000         0.100         0.000
 RMIPIP6        0.100         0.000         0.000         0.000         0.100
 RMIPIP7        0.000         0.100         0.000         0.000         0.000
 RMIPIP8        0.000         0.000         0.100         0.000         0.000
 RMIPIP9        0.000         0.000         0.000         0.100         0.000
 RMIPIP10       0.000         0.000         0.000         0.000         0.100
 RMIPIP11       0.000         0.000         0.000         0.000         0.000
 RMIPIP12       0.000         0.000         0.000         0.000         0.000
 RMIPIP13       0.000         0.000         0.000         0.000         0.000
 RMIPIP14       0.000         0.000         0.000         0.000         0.000
 RMIPIP15       0.000         0.000         0.000         0.000         0.000
 RMIPIP16       0.000         0.000         0.000         0.000         0.000
 RMIPIP17       0.000         0.000         0.000         0.000         0.000
 RMIPIP18       0.000         0.000         0.000         0.000         0.000
 RMIPIP19       0.000         0.000         0.000         0.000         0.000
 RMIPIP20       0.000         0.000         0.000         0.000         0.000


           BETA
              RMIPIP6       RMIPIP7       RMIPIP8       RMIPIP9       RMIPIP10
              ________      ________      ________      ________      ________
 E              0.000         0.000         0.000         0.000         0.000
 A              0.000         0.000         0.000         0.000         0.000
 C              0.000         0.000         0.000         0.000         0.000
 N              0.000         0.000         0.000         0.000         0.000
 O              0.000         0.000         0.000         0.000         0.000
 RMIPIP1        0.000         0.000         0.000         0.000         0.000
 RMIPIP2        0.000         0.000         0.000         0.000         0.000
 RMIPIP3        0.000         0.000         0.000         0.000         0.000
 RMIPIP4        0.000         0.000         0.000         0.000         0.000
 RMIPIP5        0.000         0.000         0.000         0.000         0.000
 RMIPIP6        0.000         0.000         0.000         0.000         0.000
 RMIPIP7        0.100         0.000         0.000         0.000         0.000
 RMIPIP8        0.000         0.100         0.000         0.000         0.000
 RMIPIP9        0.000         0.000         0.100         0.000         0.000
 RMIPIP10       0.000         0.000         0.000         0.100         0.000
 RMIPIP11       0.100         0.000         0.000         0.000         0.100
 RMIPIP12       0.000         0.100         0.000         0.000         0.000
 RMIPIP13       0.000         0.000         0.100         0.000         0.000
 RMIPIP14       0.000         0.000         0.000         0.100         0.000
 RMIPIP15       0.000         0.000         0.000         0.000         0.100
 RMIPIP16       0.000         0.000         0.000         0.000         0.000
 RMIPIP17       0.000         0.000         0.000         0.000         0.000
 RMIPIP18       0.000         0.000         0.000         0.000         0.000
 RMIPIP19       0.000         0.000         0.000         0.000         0.000
 RMIPIP20       0.000         0.000         0.000         0.000         0.000


           BETA
              RMIPIP11      RMIPIP12      RMIPIP13      RMIPIP14      RMIPIP15
              ________      ________      ________      ________      ________
 E              0.000         0.000         0.000         0.000         0.000
 A              0.000         0.000         0.000         0.000         0.000
 C              0.000         0.000         0.000         0.000         0.000
 N              0.000         0.000         0.000         0.000         0.000
 O              0.000         0.000         0.000         0.000         0.000
 RMIPIP1        0.000         0.000         0.000         0.000         0.000
 RMIPIP2        0.000         0.000         0.000         0.000         0.000
 RMIPIP3        0.000         0.000         0.000         0.000         0.000
 RMIPIP4        0.000         0.000         0.000         0.000         0.000
 RMIPIP5        0.000         0.000         0.000         0.000         0.000
 RMIPIP6        0.000         0.000         0.000         0.000         0.000
 RMIPIP7        0.000         0.000         0.000         0.000         0.000
 RMIPIP8        0.000         0.000         0.000         0.000         0.000
 RMIPIP9        0.000         0.000         0.000         0.000         0.000
 RMIPIP10       0.000         0.000         0.000         0.000         0.000
 RMIPIP11       0.000         0.000         0.000         0.000         0.000
 RMIPIP12       0.100         0.000         0.000         0.000         0.000
 RMIPIP13       0.000         0.100         0.000         0.000         0.000
 RMIPIP14       0.000         0.000         0.100         0.000         0.000
 RMIPIP15       0.000         0.000         0.000         0.100         0.000
 RMIPIP16       0.100         0.000         0.000         0.000         0.100
 RMIPIP17       0.000         0.100         0.000         0.000         0.000
 RMIPIP18       0.000         0.000         0.100         0.000         0.000
 RMIPIP19       0.000         0.000         0.000         0.100         0.000
 RMIPIP20       0.000         0.000         0.000         0.000         0.100


           BETA
              RMIPIP16      RMIPIP17      RMIPIP18      RMIPIP19      RMIPIP20
              ________      ________      ________      ________      ________
 E              0.000         0.000         0.000         0.000         0.000
 A              0.000         0.000         0.000         0.000         0.000
 C              0.000         0.000         0.000         0.000         0.000
 N              0.000         0.000         0.000         0.000         0.000
 O              0.000         0.000         0.000         0.000         0.000
 RMIPIP1        0.000         0.000         0.000         0.000         0.000
 RMIPIP2        0.000         0.000         0.000         0.000         0.000
 RMIPIP3        0.000         0.000         0.000         0.000         0.000
 RMIPIP4        0.000         0.000         0.000         0.000         0.000
 RMIPIP5        0.000         0.000         0.000         0.000         0.000
 RMIPIP6        0.000         0.000         0.000         0.000         0.000
 RMIPIP7        0.000         0.000         0.000         0.000         0.000
 RMIPIP8        0.000         0.000         0.000         0.000         0.000
 RMIPIP9        0.000         0.000         0.000         0.000         0.000
 RMIPIP10       0.000         0.000         0.000         0.000         0.000
 RMIPIP11       0.000         0.000         0.000         0.000         0.000
 RMIPIP12       0.000         0.000         0.000         0.000         0.000
 RMIPIP13       0.000         0.000         0.000         0.000         0.000
 RMIPIP14       0.000         0.000         0.000         0.000         0.000
 RMIPIP15       0.000         0.000         0.000         0.000         0.000
 RMIPIP16       0.000         0.000         0.000         0.000         0.000
 RMIPIP17       0.100         0.000         0.000         0.000         0.000
 RMIPIP18       0.000         0.100         0.000         0.000         0.000
 RMIPIP19       0.000         0.000         0.100         0.000         0.000
 RMIPIP20       0.000         0.000         0.000         0.100         0.000


           PSI
              E             A             C             N             O
              ________      ________      ________      ________      ________
 E              1.000
 A              0.200         1.000
 C              0.200         0.200         1.000
 N              0.200         0.200         0.200         1.000
 O              0.200         0.200         0.200         0.200         1.000
 RMIPIP1        0.000         0.000         0.000         0.000         0.000
 RMIPIP2        0.000         0.000         0.000         0.000         0.000
 RMIPIP3        0.000         0.000         0.000         0.000         0.000
 RMIPIP4        0.000         0.000         0.000         0.000         0.000
 RMIPIP5        0.000         0.000         0.000         0.000         0.000
 RMIPIP6        0.000         0.000         0.000         0.000         0.000
 RMIPIP7        0.000         0.000         0.000         0.000         0.000
 RMIPIP8        0.000         0.000         0.000         0.000         0.000
 RMIPIP9        0.000         0.000         0.000         0.000         0.000
 RMIPIP10       0.000         0.000         0.000         0.000         0.000
 RMIPIP11       0.000         0.000         0.000         0.000         0.000
 RMIPIP12       0.000         0.000         0.000         0.000         0.000
 RMIPIP13       0.000         0.000         0.000         0.000         0.000
 RMIPIP14       0.000         0.000         0.000         0.000         0.000
 RMIPIP15       0.000         0.000         0.000         0.000         0.000
 RMIPIP16       0.000         0.000         0.000         0.000         0.000
 RMIPIP17       0.000         0.000         0.000         0.000         0.000
 RMIPIP18       0.000         0.000         0.000         0.000         0.000
 RMIPIP19       0.000         0.000         0.000         0.000         0.000
 RMIPIP20       0.000         0.000         0.000         0.000         0.000


           PSI
              RMIPIP1       RMIPIP2       RMIPIP3       RMIPIP4       RMIPIP5
              ________      ________      ________      ________      ________
 RMIPIP1        0.360
 RMIPIP2        0.000         0.360
 RMIPIP3        0.000         0.000         0.360
 RMIPIP4        0.000         0.000         0.000         0.360
 RMIPIP5        0.000         0.000         0.000         0.000         0.360
 RMIPIP6        0.000         0.000         0.000         0.000         0.000
 RMIPIP7        0.000         0.000         0.000         0.000         0.000
 RMIPIP8        0.000         0.000         0.000         0.000         0.000
 RMIPIP9        0.000         0.000         0.000         0.000         0.000
 RMIPIP10       0.000         0.000         0.000         0.000         0.000
 RMIPIP11       0.000         0.000         0.000         0.000         0.000
 RMIPIP12       0.000         0.000         0.000         0.000         0.000
 RMIPIP13       0.000         0.000         0.000         0.000         0.000
 RMIPIP14       0.000         0.000         0.000         0.000         0.000
 RMIPIP15       0.000         0.000         0.000         0.000         0.000
 RMIPIP16       0.000         0.000         0.000         0.000         0.000
 RMIPIP17       0.000         0.000         0.000         0.000         0.000
 RMIPIP18       0.000         0.000         0.000         0.000         0.000
 RMIPIP19       0.000         0.000         0.000         0.000         0.000
 RMIPIP20       0.000         0.000         0.000         0.000         0.000


           PSI
              RMIPIP6       RMIPIP7       RMIPIP8       RMIPIP9       RMIPIP10
              ________      ________      ________      ________      ________
 RMIPIP6        0.360
 RMIPIP7        0.000         0.360
 RMIPIP8        0.000         0.000         0.360
 RMIPIP9        0.000         0.000         0.000         0.360
 RMIPIP10       0.000         0.000         0.000         0.000         0.360
 RMIPIP11       0.000         0.000         0.000         0.000         0.000
 RMIPIP12       0.000         0.000         0.000         0.000         0.000
 RMIPIP13       0.000         0.000         0.000         0.000         0.000
 RMIPIP14       0.000         0.000         0.000         0.000         0.000
 RMIPIP15       0.000         0.000         0.000         0.000         0.000
 RMIPIP16       0.000         0.000         0.000         0.000         0.000
 RMIPIP17       0.000         0.000         0.000         0.000         0.000
 RMIPIP18       0.000         0.000         0.000         0.000         0.000
 RMIPIP19       0.000         0.000         0.000         0.000         0.000
 RMIPIP20       0.000         0.000         0.000         0.000         0.000


           PSI
              RMIPIP11      RMIPIP12      RMIPIP13      RMIPIP14      RMIPIP15
              ________      ________      ________      ________      ________
 RMIPIP11       0.360
 RMIPIP12       0.000         0.360
 RMIPIP13       0.000         0.000         0.360
 RMIPIP14       0.000         0.000         0.000         0.360
 RMIPIP15       0.000         0.000         0.000         0.000         0.360
 RMIPIP16       0.000         0.000         0.000         0.000         0.000
 RMIPIP17       0.000         0.000         0.000         0.000         0.000
 RMIPIP18       0.000         0.000         0.000         0.000         0.000
 RMIPIP19       0.000         0.000         0.000         0.000         0.000
 RMIPIP20       0.000         0.000         0.000         0.000         0.000


           PSI
              RMIPIP16      RMIPIP17      RMIPIP18      RMIPIP19      RMIPIP20
              ________      ________      ________      ________      ________
 RMIPIP16       0.360
 RMIPIP17       0.000         0.360
 RMIPIP18       0.000         0.000         0.360
 RMIPIP19       0.000         0.000         0.000         0.360
 RMIPIP20       0.000         0.000         0.000         0.000         0.360


TECHNICAL 9 OUTPUT

  Error messages for each replication (if any)


DIAGRAM INFORMATION

  Mplus diagrams are currently not available for Monte Carlo analysis.
  No diagram output was produced.


     Beginning Time:  11:25:17
        Ending Time:  11:25:43
       Elapsed Time:  00:00:26


MUTHEN & MUTHEN
3463 Stoner Ave.
Los Angeles, CA  90066

Tel: (310) 391-9971
Fax: (310) 391-8971
Web: www.StatModel.com
Support: Support@StatModel.com

Copyright (c) 1998-2019 Muthen & Muthen
