# Supplementary material for: Modeling Measurement as a Sequential Process: Autoregressive Confirmatory Factor Analysis (AR-CFA)
Source: Front Psychol. 2019 Sep 20;10:2108. doi: 10.3389/fpsyg.2019.02108 (PMC6763968; doi:10.3389/fpsyg.2019.02108)
Supplement: Supplementary file 3 [file Data_Sheet_2.ZIP › Online Appendix D/AR-CFA pop run as CFA and ARCFA/sample 250/AR-CFA (AR=0.2, N=250) analyzed as AR-CFA 1000reps.inp]

title:	this is an example of a CFA with continuous factor indicators 

montecarlo:
	names = mipip1-mipip20; !AR-CFA  using varaible names from our data and simulation values from Muthe n & Muthen paper 
	nobs = 250; ! 250, 500, 1000
	nreps = 1000;
    seed=32502;

model montecarlo:
	
    E by mipip1*.8 
    mipip6*.8 
    mipip11*.8 
    mipip16*.8; !factor loadings starting value .8
    
    A by mipip2*.8 
    mipip7*.8 
    mipip12*.8 
    mipip17*.8;
    
    C by mipip3*.8 
    mipip8*.8 
    mipip13*.8 
    mipip18*.8;
    
    N by mipip4*.8 
    mipip9*.8 
    mipip14*.8 
    mipip19*.8;
    
    O BY mipip5*.8 
    mipip10*.8 
    mipip15*.8 
    mipip20*.8;

    rmipip1 by mipip1@1; ! The latent residual is now rmipip with a 'factor loading' of 1
    mipip1@0; ! Item residual fixed to zero
    rmipip2 by mipip2@1; 
    mipip2@0; 
    rmipip3 by mipip3@1; 
    mipip3@0; 
    rmipip4 by mipip4@1; 
    mipip4@0; 
    rmipip5 by mipip5@1; 
    mipip5@0; 
    rmipip6 by mipip6@1; 
    mipip6@0; 
    rmipip7 by mipip7@1; 
    mipip7@0;
    rmipip8 by mipip8@1; 
    mipip8@0; 
    rmipip9 by mipip9@1; 
    mipip9@0; 
    rmipip10 by mipip10@1; 
    mipip10@0; 
    rmipip11 by mipip11@1; 
    mipip11@0; 
    rmipip12 by mipip12@1; 
    mipip12@0; 
    rmipip13 by mipip13@1; 
    mipip13@0; 
    rmipip14 by mipip14@1; 
    mipip14@0;
    rmipip15 by mipip15@1; 
    mipip15@0; 
    rmipip16 by mipip16@1; 
    mipip16@0; 
    rmipip17 by mipip17@1; 
    mipip17@0; 
    rmipip18 by mipip18@1; 
    mipip18@0; 
    rmipip19 by mipip19@1; 
    mipip19@0; 
    rmipip20 by mipip20@1; 
    mipip20@0;
    
    E A C N O with rmipip1@0; 
    ! Fix correlation of factors and first residual to 0, else it's estimated

    rmipip1*.36;
    ! first residual variance set to .36
    rmipip2*.36; 
    ! second residual variances set to .32 for AR-CFA effect of .2 (Between)
    rmipip3-rmipip20*.36;
    ! remaining residual variances set to account for Between and Within AR

    E*1 A*1 C*1 N*1 O*1; !factor variances set to 1
    E A C N O with E*.2 A*.2 C*.2 N*.2 O*.2; 

! Lagged Between-construct AR terms representing context effects are as follows:
rmipip2-rmipip20 pon rmipip1-rmipip19*.2; ! 0, .1, .2, .3

! E terms : Within-construct AR terms for E items
 rmipip6 on rmipip1*0.2; ! 0, .1, .2, .3
 rmipip11 on rmipip6*0.2; 
 rmipip16 on rmipip11*0.2;
! A terms : Within-construct AR terms for A items
rmipip7 on rmipip2*0.2; ! 0, .1, .2, .3
rmipip12 on rmipip7*0.2; 
rmipip17 on rmipip12*0.2;
! C terms : Within-construct AR terms for C items
rmipip8 on rmipip3*0.2; ! 0, .1, .2, .3
rmipip13 on rmipip8*0.2; 
rmipip18 on rmipip13*0.2;
! N terms: Within-construct AR terms for N items
rmipip9 on rmipip4*0.2; ! 0, .1, .2, .3 
rmipip14 on rmipip9*0.2; 
rmipip19 on rmipip14*0.2;
! O terms: Within-construct AR terms for O items
 rmipip10 on rmipip5*0.2; ! 0, .1, .2, .3 
 rmipip15 on rmipip10*0.2; 
 rmipip20 on rmipip15*0.2;

model:	! AR-CFA    


    E by mipip1* mipip6 mipip11 mipip16;
    A by mipip2* mipip7 mipip12 mipip17;
    C by mipip3* mipip8 mipip13 mipip18;
    N by mipip4* mipip9 mipip14 mipip19;
    O BY mipip5* mipip10 mipip15 mipip20;
    E@1 A@1 C@1 N@1 O@1;


    rmipip1 by mipip1@1; ! The latent residual is now rmipip with a 'factor loading' of 1
    mipip1@0; ! Item residual fixed to zero
    rmipip2 by mipip2@1; 
    mipip2@0; 
    rmipip3 by mipip3@1; 
    mipip3@0; 
    rmipip4 by mipip4@1; 
    mipip4@0; 
    rmipip5 by mipip5@1; 
    mipip5@0; 
    rmipip6 by mipip6@1; 
    mipip6@0; 
    rmipip7 by mipip7@1; 
    mipip7@0;
    rmipip8 by mipip8@1; 
    mipip8@0; 
    rmipip9 by mipip9@1; 
    mipip9@0; 
    rmipip10 by mipip10@1; 
    mipip10@0; 
    rmipip11 by mipip11@1; 
    mipip11@0; 
    rmipip12 by mipip12@1; 
    mipip12@0; 
    rmipip13 by mipip13@1; 
    mipip13@0; 
    rmipip14 by mipip14@1; 
    mipip14@0;
    rmipip15 by mipip15@1; 
    mipip15@0; 
    rmipip16 by mipip16@1; 
    mipip16@0; 
    rmipip17 by mipip17@1; 
    mipip17@0; 
    rmipip18 by mipip18@1; 
    mipip18@0; 
    rmipip19 by mipip19@1; 
    mipip19@0; 
    rmipip20 by mipip20@1; 
    mipip20@0;
    
    E A C N O with rmipip1@0; 
    ! Fix correlation of factors and first residual to 0, else it's estimated

    rmipip1*.36;
    ! first residual variance set to .36
    rmipip2*.32; 
    ! second residual variances set to .32 for AR-CFA effect of .2 (Between)
    rmipip3-rmipip20*.278333;
    ! remaining residual variances set to account for Between and Within AR

    !E*1 A*1 C*1 N*1 O*1; !factor variances set to 1
    E A C N O with E*.2 A*.2 C*.2 N*.2 O*.2; 

! Lagged Between-construct AR terms representing context effects are as follows:
rmipip2-rmipip20 pon rmipip1-rmipip19;

! E terms : Within-construct AR terms for E items
 rmipip6 on rmipip1;
 rmipip11 on rmipip6;
 rmipip16 on rmipip11;
! A terms : Within-construct AR terms for A items
rmipip7 on rmipip2;
rmipip12 on rmipip7; 
rmipip17 on rmipip12;
! C terms : Within-construct AR terms for C items
rmipip8 on rmipip3;
rmipip13 on rmipip8; 
rmipip18 on rmipip13;
! N terms: Within-construct AR terms for N items
rmipip9 on rmipip4;
rmipip14 on rmipip9; 
rmipip19 on rmipip14;
! O terms: Within-construct AR terms for O items
 rmipip10 on rmipip5;
 rmipip15 on rmipip10; 
 rmipip20 on rmipip15;

output:
	tech9 stdyx;
