# Supplementary material for: Modeling Measurement as a Sequential Process: Autoregressive Confirmatory Factor Analysis (AR-CFA)
Source: Front Psychol. 2019 Sep 20;10:2108. doi: 10.3389/fpsyg.2019.02108 (PMC6763968; doi:10.3389/fpsyg.2019.02108)
Supplement: Supplementary file 3 [file Data_Sheet_2.ZIP › Online Appendix D/AR-CFA pop run as CFA and ARCFA/sample 250/ar-cfa (ar=0.2, n=250) analyzed as cfa 1000reps.out]

Mplus VERSION 8.3
MUTHEN & MUTHEN
08/03/2019  11:23 AM

INPUT INSTRUCTIONS

  title:	this is an example of a CFA with continuous factor indicators

  montecarlo:
  	names = mipip1-mipip20; !AR-CFA  using varaible names from our data and simulation values
  	nobs = 250; ! 250, 500, 1000
  	nreps = 1000;
      seed=32502;

  model montecarlo:
  	
      E by mipip1*.8
      mipip6*.8
      mipip11*.8
      mipip16*.8; !factor loadings starting value .8

      A by mipip2*.8
      mipip7*.8
      mipip12*.8
      mipip17*.8;

      C by mipip3*.8
      mipip8*.8
      mipip13*.8
      mipip18*.8;

      N by mipip4*.8
      mipip9*.8
      mipip14*.8
      mipip19*.8;

      O BY mipip5*.8
      mipip10*.8
      mipip15*.8
      mipip20*.8;

      rmipip1 by mipip1@1; ! The latent residual is now rmipip with a 'factor loading' of 1
      mipip1@0; ! Item residual fixed to zero
      rmipip2 by mipip2@1;
      mipip2@0;
      rmipip3 by mipip3@1;
      mipip3@0;
      rmipip4 by mipip4@1;
      mipip4@0;
      rmipip5 by mipip5@1;
      mipip5@0;
      rmipip6 by mipip6@1;
      mipip6@0;
      rmipip7 by mipip7@1;
      mipip7@0;
      rmipip8 by mipip8@1;
      mipip8@0;
      rmipip9 by mipip9@1;
      mipip9@0;
      rmipip10 by mipip10@1;
      mipip10@0;
      rmipip11 by mipip11@1;
      mipip11@0;
      rmipip12 by mipip12@1;
      mipip12@0;
      rmipip13 by mipip13@1;
      mipip13@0;
      rmipip14 by mipip14@1;
      mipip14@0;
      rmipip15 by mipip15@1;
      mipip15@0;
      rmipip16 by mipip16@1;
      mipip16@0;
      rmipip17 by mipip17@1;
      mipip17@0;
      rmipip18 by mipip18@1;
      mipip18@0;
      rmipip19 by mipip19@1;
      mipip19@0;
      rmipip20 by mipip20@1;
      mipip20@0;

      E A C N O with rmipip1@0;
      ! Fix correlation of factors and first residual to 0, else it's estimated

      rmipip1*.36;
      ! first residual variance set to .36
      rmipip2*.36;
      ! second residual variances set to .32 for AR-CFA effect of .2 (Between)
      rmipip3-rmipip20*.36;
      ! remaining residual variances set to account for Between and Within AR

      E*1 A*1 C*1 N*1 O*1; !factor variances set to 1
      E A C N O with E*.2 A*.2 C*.2 N*.2 O*.2;

  ! Lagged Between-construct AR terms representing context effects are as follows:
  rmipip2-rmipip20 pon rmipip1-rmipip19*.2; ! 0, .1, .2, .3

  ! E terms : Within-construct AR terms for E items
   rmipip6 on rmipip1*0.2; ! 0, .1, .2, .3
   rmipip11 on rmipip6*0.2;
   rmipip16 on rmipip11*0.2;
  ! A terms : Within-construct AR terms for A items
  rmipip7 on rmipip2*0.2; ! 0, .1, .2, .3
  rmipip12 on rmipip7*0.2;
  rmipip17 on rmipip12*0.2;
  ! C terms : Within-construct AR terms for C items
  rmipip8 on rmipip3*0.2; ! 0, .1, .2, .3
  rmipip13 on rmipip8*0.2;
  rmipip18 on rmipip13*0.2;
  ! N terms: Within-construct AR terms for N items
  rmipip9 on rmipip4*0.2; ! 0, .1, .2, .3
  rmipip14 on rmipip9*0.2;
  rmipip19 on rmipip14*0.2;
  ! O terms: Within-construct AR terms for O items
   rmipip10 on rmipip5*0.2; ! 0, .1, .2, .3
   rmipip15 on rmipip10*0.2;
   rmipip20 on rmipip15*0.2;

  model:	! CFA


    E by mipip1* mipip6 mipip11 mipip16;
    A by mipip2* mipip7 mipip12 mipip17;
    C by mipip3* mipip8 mipip13 mipip18;
    N by mipip4* mipip9 mipip14 mipip19;
    O BY mipip5* mipip10 mipip15 mipip20;
    E@1 A@1 C@1 N@1 O@1;


  output:
  	tech9 stdyx;


*** WARNING in OUTPUT command
  STANDARDIZED option is not available for MONTECARLO.
  Request for STANDARDIZED is ignored.
   1 WARNING(S) FOUND IN THE INPUT INSTRUCTIONS


this is an example of a CFA with continuous factor indicators

SUMMARY OF ANALYSIS

Number of groups                                                 1
Number of observations                                         250

Number of replications
    Requested                                                 1000
    Completed                                                 1000
Value of seed                                                32502

Number of dependent variables                                   20
Number of independent variables                                  0
Number of continuous latent variables                            5

Observed dependent variables

  Continuous
   MIPIP1      MIPIP2      MIPIP3      MIPIP4      MIPIP5      MIPIP6
   MIPIP7      MIPIP8      MIPIP9      MIPIP10     MIPIP11     MIPIP12
   MIPIP13     MIPIP14     MIPIP15     MIPIP16     MIPIP17     MIPIP18
   MIPIP19     MIPIP20

Continuous latent variables
   E           A           C           N           O


Estimator                                                       ML
Information matrix                                        OBSERVED
Maximum number of iterations                                  1000
Convergence criterion                                    0.500D-04
Maximum number of steepest descent iterations                   20


SAMPLE STATISTICS FOR THE FIRST REPLICATION


     SAMPLE STATISTICS


           Means
              MIPIP1        MIPIP2        MIPIP3        MIPIP4        MIPIP5
              ________      ________      ________      ________      ________
                0.010         0.070         0.085        -0.065         0.024


           Means
              MIPIP6        MIPIP7        MIPIP8        MIPIP9        MIPIP10
              ________      ________      ________      ________      ________
                0.024         0.017         0.087        -0.027         0.020


           Means
              MIPIP11       MIPIP12       MIPIP13       MIPIP14       MIPIP15
              ________      ________      ________      ________      ________
               -0.022         0.034         0.049        -0.039         0.009


           Means
              MIPIP16       MIPIP17       MIPIP18       MIPIP19       MIPIP20
              ________      ________      ________      ________      ________
               -0.042         0.030         0.006        -0.052        -0.043


           Covariances
              MIPIP1        MIPIP2        MIPIP3        MIPIP4        MIPIP5
              ________      ________      ________      ________      ________
 MIPIP1         0.944
 MIPIP2         0.132         0.993
 MIPIP3         0.164         0.294         0.986
 MIPIP4         0.019         0.058         0.183         0.935
 MIPIP5         0.147         0.117         0.165         0.125         1.163
 MIPIP6         0.702         0.081         0.192         0.094         0.221
 MIPIP7         0.073         0.608         0.255         0.120         0.200
 MIPIP8         0.169         0.219         0.714         0.162         0.220
 MIPIP9         0.095         0.149         0.264         0.660         0.169
 MIPIP10        0.109         0.159         0.087         0.034         0.868
 MIPIP11        0.650         0.049         0.061         0.076         0.210
 MIPIP12        0.112         0.639         0.252         0.077         0.168
 MIPIP13        0.123         0.208         0.639         0.149         0.261
 MIPIP14        0.089         0.127         0.260         0.637         0.056
 MIPIP15        0.091         0.056         0.151         0.034         0.758
 MIPIP16        0.619         0.070         0.116         0.104         0.167
 MIPIP17        0.120         0.574         0.263         0.073         0.182
 MIPIP18        0.169         0.119         0.607         0.124         0.229
 MIPIP19        0.029         0.059         0.181         0.611         0.094
 MIPIP20        0.067         0.145         0.152         0.046         0.799


           Covariances
              MIPIP6        MIPIP7        MIPIP8        MIPIP9        MIPIP10
              ________      ________      ________      ________      ________
 MIPIP6         1.051
 MIPIP7         0.158         0.944
 MIPIP8         0.212         0.331         1.000
 MIPIP9         0.128         0.190         0.263         0.971
 MIPIP10        0.089         0.167         0.107         0.210         1.227
 MIPIP11        0.754         0.076         0.104         0.136         0.253
 MIPIP12        0.130         0.661         0.256         0.140         0.175
 MIPIP13        0.205         0.211         0.694         0.247         0.159
 MIPIP14        0.187         0.154         0.201         0.695         0.058
 MIPIP15        0.093         0.138         0.202         0.155         0.814
 MIPIP16        0.691         0.082         0.114         0.148         0.181
 MIPIP17        0.211         0.571         0.244         0.171         0.125
 MIPIP18        0.222         0.154         0.599         0.266         0.152
 MIPIP19        0.171         0.143         0.211         0.632         0.079
 MIPIP20        0.113         0.176         0.192         0.127         0.816


           Covariances
              MIPIP11       MIPIP12       MIPIP13       MIPIP14       MIPIP15
              ________      ________      ________      ________      ________
 MIPIP11        1.097
 MIPIP12        0.183         0.982
 MIPIP13        0.138         0.261         1.037
 MIPIP14        0.166         0.140         0.288         0.948
 MIPIP15        0.174         0.148         0.248         0.136         1.114
 MIPIP16        0.747         0.171         0.199         0.195         0.216
 MIPIP17        0.181         0.660         0.275         0.138         0.124
 MIPIP18        0.168         0.211         0.727         0.267         0.218
 MIPIP19        0.132         0.128         0.289         0.730         0.072
 MIPIP20        0.158         0.133         0.210         0.056         0.854


           Covariances
              MIPIP16       MIPIP17       MIPIP18       MIPIP19       MIPIP20
              ________      ________      ________      ________      ________
 MIPIP16        1.081
 MIPIP17        0.268         1.018
 MIPIP18        0.232         0.306         1.050
 MIPIP19        0.224         0.131         0.314         1.074
 MIPIP20        0.189         0.152         0.208         0.094         1.204


           Correlations
              MIPIP1        MIPIP2        MIPIP3        MIPIP4        MIPIP5
              ________      ________      ________      ________      ________
 MIPIP1         1.000
 MIPIP2         0.136         1.000
 MIPIP3         0.170         0.297         1.000
 MIPIP4         0.020         0.060         0.191         1.000
 MIPIP5         0.140         0.109         0.154         0.120         1.000
 MIPIP6         0.705         0.079         0.189         0.095         0.200
 MIPIP7         0.077         0.628         0.265         0.128         0.191
 MIPIP8         0.174         0.220         0.719         0.168         0.204
 MIPIP9         0.100         0.152         0.270         0.692         0.159
 MIPIP10        0.101         0.144         0.079         0.032         0.727
 MIPIP11        0.638         0.047         0.059         0.075         0.186
 MIPIP12        0.116         0.647         0.256         0.080         0.157
 MIPIP13        0.125         0.205         0.632         0.151         0.238
 MIPIP14        0.094         0.131         0.269         0.677         0.053
 MIPIP15        0.088         0.053         0.144         0.033         0.666
 MIPIP16        0.613         0.068         0.112         0.103         0.149
 MIPIP17        0.123         0.571         0.263         0.075         0.167
 MIPIP18        0.170         0.116         0.596         0.126         0.207
 MIPIP19        0.029         0.057         0.176         0.610         0.084
 MIPIP20        0.063         0.132         0.140         0.043         0.675


           Correlations
              MIPIP6        MIPIP7        MIPIP8        MIPIP9        MIPIP10
              ________      ________      ________      ________      ________
 MIPIP6         1.000
 MIPIP7         0.159         1.000
 MIPIP8         0.207         0.340         1.000
 MIPIP9         0.127         0.199         0.267         1.000
 MIPIP10        0.078         0.155         0.096         0.193         1.000
 MIPIP11        0.702         0.074         0.099         0.132         0.218
 MIPIP12        0.128         0.686         0.259         0.143         0.160
 MIPIP13        0.196         0.213         0.682         0.246         0.141
 MIPIP14        0.187         0.162         0.207         0.724         0.054
 MIPIP15        0.086         0.135         0.191         0.149         0.696
 MIPIP16        0.649         0.081         0.110         0.145         0.157
 MIPIP17        0.204         0.582         0.242         0.172         0.112
 MIPIP18        0.212         0.155         0.584         0.263         0.134
 MIPIP19        0.161         0.142         0.203         0.619         0.069
 MIPIP20        0.100         0.165         0.175         0.118         0.672


           Correlations
              MIPIP11       MIPIP12       MIPIP13       MIPIP14       MIPIP15
              ________      ________      ________      ________      ________
 MIPIP11        1.000
 MIPIP12        0.176         1.000
 MIPIP13        0.129         0.259         1.000
 MIPIP14        0.163         0.145         0.290         1.000
 MIPIP15        0.158         0.142         0.231         0.132         1.000
 MIPIP16        0.686         0.166         0.188         0.192         0.196
 MIPIP17        0.171         0.660         0.268         0.141         0.117
 MIPIP18        0.156         0.207         0.697         0.268         0.202
 MIPIP19        0.121         0.125         0.274         0.723         0.065
 MIPIP20        0.137         0.123         0.188         0.053         0.738


           Correlations
              MIPIP16       MIPIP17       MIPIP18       MIPIP19       MIPIP20
              ________      ________      ________      ________      ________
 MIPIP16        1.000
 MIPIP17        0.256         1.000
 MIPIP18        0.217         0.296         1.000
 MIPIP19        0.208         0.125         0.295         1.000
 MIPIP20        0.166         0.138         0.185         0.083         1.000


MODEL FIT INFORMATION

Number of Free Parameters                       70

Loglikelihood

    H0 Value

        Mean                             -5701.985
        Std Dev                             49.052
        Number of successful computations     1000

             Proportions                   Percentiles
        Expected    Observed         Expected       Observed
           0.990       0.991        -5816.094      -5813.711
           0.980       0.982        -5802.722      -5802.276
           0.950       0.955        -5782.670      -5779.217
           0.900       0.899        -5764.850      -5765.858
           0.800       0.796        -5743.267      -5744.811
           0.700       0.703        -5727.708      -5727.299
           0.500       0.492        -5701.985      -5703.035
           0.300       0.288        -5676.262      -5677.947
           0.200       0.197        -5660.703      -5661.344
           0.100       0.109        -5639.120      -5636.637
           0.050       0.056        -5621.300      -5618.765
           0.020       0.019        -5601.248      -5601.511
           0.010       0.008        -5587.876      -5592.245

    H1 Value

        Mean                             -5531.720
        Std Dev                             48.629
        Number of successful computations     1000

             Proportions                   Percentiles
        Expected    Observed         Expected       Observed
           0.990       0.989        -5644.846      -5645.368
           0.980       0.981        -5631.590      -5631.393
           0.950       0.950        -5611.710      -5611.747
           0.900       0.899        -5594.043      -5595.453
           0.800       0.803        -5572.646      -5572.294
           0.700       0.710        -5557.221      -5556.515
           0.500       0.494        -5531.720      -5532.379
           0.300       0.288        -5506.219      -5508.082
           0.200       0.200        -5490.794      -5490.849
           0.100       0.108        -5469.397      -5466.274
           0.050       0.051        -5451.730      -5450.780
           0.020       0.018        -5431.850      -5436.152
           0.010       0.009        -5418.594      -5424.687

Information Criteria

    Akaike (AIC)

        Mean                             11543.970
        Std Dev                             98.103
        Number of successful computations     1000

             Proportions                   Percentiles
        Expected    Observed         Expected       Observed
           0.990       0.992        11315.752      11322.125
           0.980       0.981        11342.495      11342.714
           0.950       0.944        11382.600      11376.278
           0.900       0.891        11418.241      11411.601
           0.800       0.803        11461.406      11461.499
           0.700       0.712        11492.525      11495.674
           0.500       0.508        11543.970      11546.008
           0.300       0.297        11595.416      11593.570
           0.200       0.204        11626.534      11628.887
           0.100       0.101        11669.699      11670.376
           0.050       0.045        11705.340      11698.026
           0.020       0.018        11745.445      11743.125
           0.010       0.009        11772.188      11765.198

    Bayesian (BIC)

        Mean                             11790.472
        Std Dev                             98.103
        Number of successful computations     1000

             Proportions                   Percentiles
        Expected    Observed         Expected       Observed
           0.990       0.992        11562.255      11568.627
           0.980       0.981        11588.998      11589.217
           0.950       0.944        11629.102      11622.780
           0.900       0.891        11664.743      11658.103
           0.800       0.803        11707.909      11708.001
           0.700       0.712        11739.027      11742.176
           0.500       0.508        11790.472      11792.510
           0.300       0.297        11841.918      11840.073
           0.200       0.204        11873.036      11875.389
           0.100       0.101        11916.202      11916.878
           0.050       0.045        11951.843      11944.529
           0.020       0.018        11991.947      11989.627
           0.010       0.009        12018.690      12011.700

    Sample-Size Adjusted BIC (n* = (n + 2) / 24)

        Mean                             11568.566
        Std Dev                             98.103
        Number of successful computations     1000

             Proportions                   Percentiles
        Expected    Observed         Expected       Observed
           0.990       0.992        11340.349      11346.721
           0.980       0.981        11367.092      11367.311
           0.950       0.944        11407.196      11400.874
           0.900       0.891        11442.837      11436.197
           0.800       0.803        11486.003      11486.095
           0.700       0.712        11517.121      11520.270
           0.500       0.508        11568.566      11570.604
           0.300       0.297        11620.012      11618.167
           0.200       0.204        11651.130      11653.483
           0.100       0.101        11694.296      11694.972
           0.050       0.045        11729.937      11722.623
           0.020       0.018        11770.041      11767.721
           0.010       0.009        11796.784      11789.794

Chi-Square Test of Model Fit

        Degrees of freedom                     160

        Mean                               340.530
        Std Dev                             31.985
        Number of successful computations     1000

             Proportions                   Percentiles
        Expected    Observed         Expected       Observed
           0.990       1.000          121.346        270.952
           0.980       1.000          125.440        277.405
           0.950       1.000          131.756        291.590
           0.900       1.000          137.546        300.692
           0.800       1.000          144.783        313.361
           0.700       1.000          150.158        322.790
           0.500       1.000          159.334        339.427
           0.300       1.000          168.876        357.320
           0.200       1.000          174.828        366.141
           0.100       1.000          183.311        380.735
           0.050       1.000          190.516        393.148
           0.020       1.000          198.846        412.830
           0.010       1.000          204.530        421.204

RMSEA (Root Mean Square Error Of Approximation)

        Mean                                 0.067
        Std Dev                              0.006
        Number of successful computations     1000

             Proportions                   Percentiles
        Expected    Observed         Expected       Observed
           0.990       0.988            0.053          0.053
           0.980       0.979            0.055          0.054
           0.950       0.956            0.057          0.057
           0.900       0.902            0.059          0.059
           0.800       0.803            0.062          0.062
           0.700       0.703            0.064          0.064
           0.500       0.503            0.067          0.067
           0.300       0.308            0.070          0.070
           0.200       0.193            0.072          0.072
           0.100       0.093            0.075          0.074
           0.050       0.047            0.077          0.076
           0.020       0.021            0.079          0.080
           0.010       0.010            0.081          0.081

SRMR (Standardized Root Mean Square Residual)

        Mean                                 0.039
        Std Dev                              0.003
        Number of successful computations     1000

             Proportions                   Percentiles
        Expected    Observed         Expected       Observed
           0.990       0.991            0.033          0.033
           0.980       0.978            0.034          0.034
           0.950       0.946            0.035          0.035
           0.900       0.906            0.036          0.036
           0.800       0.807            0.037          0.037
           0.700       0.705            0.038          0.038
           0.500       0.482            0.039          0.039
           0.300       0.284            0.041          0.041
           0.200       0.202            0.042          0.042
           0.100       0.092            0.043          0.043
           0.050       0.051            0.044          0.044
           0.020       0.020            0.045          0.045
           0.010       0.012            0.046          0.046


MODEL RESULTS

                              ESTIMATES              S. E.     M. S. E.  95%  % Sig
                 Population   Average   Std. Dev.   Average             Cover Coeff
 E        BY
  MIPIP1              1.000     0.7973     0.0559     0.0546     0.0442 0.046 1.000
  MIPIP6              1.000     0.8434     0.0546     0.0541     0.0275 0.182 1.000
  MIPIP11             1.000     0.8480     0.0542     0.0542     0.0260 0.209 1.000
  MIPIP16             1.000     0.8044     0.0549     0.0555     0.0413 0.065 1.000

 A        BY
  MIPIP2              1.000     0.8044     0.0559     0.0551     0.0414 0.062 1.000
  MIPIP7              1.000     0.8493     0.0547     0.0542     0.0257 0.214 1.000
  MIPIP12             1.000     0.8507     0.0556     0.0544     0.0254 0.239 1.000
  MIPIP17             1.000     0.8044     0.0572     0.0556     0.0415 0.073 1.000

 C        BY
  MIPIP3              1.000     0.8057     0.0543     0.0551     0.0407 0.067 1.000
  MIPIP8              1.000     0.8503     0.0543     0.0543     0.0253 0.232 1.000
  MIPIP13             1.000     0.8515     0.0551     0.0544     0.0251 0.228 1.000
  MIPIP18             1.000     0.8064     0.0554     0.0557     0.0406 0.068 1.000

 N        BY
  MIPIP4              1.000     0.8010     0.0563     0.0549     0.0428 0.066 1.000
  MIPIP9              1.000     0.8476     0.0554     0.0543     0.0263 0.207 1.000
  MIPIP14             1.000     0.8504     0.0548     0.0544     0.0254 0.214 1.000
  MIPIP19             1.000     0.8065     0.0572     0.0558     0.0407 0.080 1.000

 O        BY
  MIPIP5              1.000     0.8038     0.0570     0.0551     0.0418 0.074 1.000
  MIPIP10             1.000     0.8499     0.0558     0.0543     0.0256 0.235 1.000
  MIPIP15             1.000     0.8475     0.0588     0.0542     0.0267 0.225 1.000
  MIPIP20             1.000     0.8047     0.0583     0.0557     0.0416 0.070 1.000

 A        WITH
  E                   0.000     0.2314     0.0676     0.0674     0.0581 0.079 0.921

 C        WITH
  E                   0.000     0.1989     0.0732     0.0682     0.0449 0.190 0.810
  A                   0.000     0.2358     0.0674     0.0672     0.0601 0.071 0.929

 N        WITH
  E                   0.000     0.1962     0.0689     0.0683     0.0433 0.185 0.815
  A                   0.000     0.1973     0.0678     0.0683     0.0435 0.201 0.799
  C                   0.000     0.2313     0.0698     0.0673     0.0584 0.085 0.915

 O        WITH
  E                   0.000     0.2215     0.0672     0.0677     0.0536 0.105 0.895
  A                   0.000     0.1986     0.0695     0.0682     0.0443 0.192 0.808
  C                   0.000     0.1997     0.0685     0.0682     0.0446 0.175 0.825
  N                   0.000     0.2329     0.0679     0.0673     0.0588 0.089 0.911

 Intercepts
  MIPIP1              0.000     0.0016     0.0627     0.0630     0.0039 0.953 0.047
  MIPIP2              0.000    -0.0008     0.0628     0.0636     0.0039 0.957 0.043
  MIPIP3              0.000    -0.0010     0.0631     0.0637     0.0040 0.944 0.056
  MIPIP4              0.000    -0.0010     0.0657     0.0634     0.0043 0.940 0.060
  MIPIP5              0.000     0.0014     0.0662     0.0636     0.0044 0.937 0.063
  MIPIP6              0.000     0.0042     0.0648     0.0638     0.0042 0.947 0.053
  MIPIP7              0.000     0.0007     0.0651     0.0641     0.0042 0.946 0.054
  MIPIP8              0.000    -0.0001     0.0649     0.0641     0.0042 0.943 0.057
  MIPIP9              0.000    -0.0015     0.0659     0.0641     0.0043 0.937 0.063
  MIPIP10             0.000     0.0033     0.0661     0.0641     0.0044 0.941 0.059
  MIPIP11             0.000     0.0056     0.0671     0.0640     0.0045 0.937 0.063
  MIPIP12             0.000    -0.0012     0.0636     0.0642     0.0040 0.940 0.060
  MIPIP13             0.000    -0.0007     0.0624     0.0642     0.0039 0.956 0.044
  MIPIP14             0.000     0.0023     0.0656     0.0642     0.0043 0.943 0.057
  MIPIP15             0.000     0.0033     0.0637     0.0640     0.0041 0.948 0.052
  MIPIP16             0.000     0.0035     0.0642     0.0639     0.0041 0.950 0.050
  MIPIP17             0.000     0.0004     0.0649     0.0640     0.0042 0.944 0.056
  MIPIP18             0.000     0.0020     0.0637     0.0641     0.0041 0.958 0.042
  MIPIP19             0.000     0.0017     0.0645     0.0642     0.0042 0.955 0.045
  MIPIP20             0.000     0.0015     0.0656     0.0641     0.0043 0.941 0.059

 Variances
  E                   1.000     1.0000     0.0000     0.0000     0.0000 1.000 0.000
  A                   1.000     1.0000     0.0000     0.0000     0.0000 1.000 0.000
  C                   1.000     1.0000     0.0000     0.0000     0.0000 1.000 0.000
  N                   1.000     1.0000     0.0000     0.0000     0.0000 1.000 0.000
  O                   1.000     1.0000     0.0000     0.0000     0.0000 1.000 0.000

 Residual Variances
  MIPIP1              0.500     0.3555     0.0433     0.0415     0.0227 0.110 1.000
  MIPIP2              0.500     0.3637     0.0432     0.0424     0.0204 0.146 1.000
  MIPIP3              0.500     0.3632     0.0416     0.0424     0.0204 0.127 1.000
  MIPIP4              0.500     0.3612     0.0429     0.0421     0.0211 0.127 1.000
  MIPIP5              0.500     0.3628     0.0432     0.0423     0.0207 0.149 1.000
  MIPIP6              0.500     0.3055     0.0393     0.0393     0.0394 0.007 1.000
  MIPIP7              0.500     0.3037     0.0402     0.0394     0.0402 0.004 1.000
  MIPIP8              0.500     0.3048     0.0406     0.0395     0.0398 0.010 1.000
  MIPIP9              0.500     0.3062     0.0402     0.0396     0.0392 0.004 1.000
  MIPIP10             0.500     0.3037     0.0394     0.0394     0.0401 0.007 1.000
  MIPIP11             0.500     0.3034     0.0382     0.0394     0.0401 0.006 1.000
  MIPIP12             0.500     0.3050     0.0398     0.0396     0.0396 0.007 1.000
  MIPIP13             0.500     0.3055     0.0389     0.0396     0.0394 0.005 1.000
  MIPIP14             0.500     0.3050     0.0400     0.0396     0.0396 0.008 1.000
  MIPIP15             0.500     0.3033     0.0396     0.0394     0.0403 0.003 1.000
  MIPIP16             0.500     0.3741     0.0428     0.0433     0.0177 0.203 1.000
  MIPIP17             0.500     0.3771     0.0443     0.0435     0.0171 0.224 1.000
  MIPIP18             0.500     0.3772     0.0432     0.0435     0.0169 0.233 1.000
  MIPIP19             0.500     0.3784     0.0428     0.0437     0.0166 0.229 1.000
  MIPIP20             0.500     0.3788     0.0440     0.0436     0.0166 0.226 1.000


QUALITY OF NUMERICAL RESULTS

     Average Condition Number for the Information Matrix      0.355E-01
       (ratio of smallest to largest eigenvalue)


TECHNICAL OUTPUT


     PARAMETER SPECIFICATION


           NU
              MIPIP1        MIPIP2        MIPIP3        MIPIP4        MIPIP5
              ________      ________      ________      ________      ________
                  1             2             3             4             5


           NU
              MIPIP6        MIPIP7        MIPIP8        MIPIP9        MIPIP10
              ________      ________      ________      ________      ________
                  6             7             8             9            10


           NU
              MIPIP11       MIPIP12       MIPIP13       MIPIP14       MIPIP15
              ________      ________      ________      ________      ________
                 11            12            13            14            15


           NU
              MIPIP16       MIPIP17       MIPIP18       MIPIP19       MIPIP20
              ________      ________      ________      ________      ________
                 16            17            18            19            20


           LAMBDA
              E             A             C             N             O
              ________      ________      ________      ________      ________
 MIPIP1            21             0             0             0             0
 MIPIP2             0            22             0             0             0
 MIPIP3             0             0            23             0             0
 MIPIP4             0             0             0            24             0
 MIPIP5             0             0             0             0            25
 MIPIP6            26             0             0             0             0
 MIPIP7             0            27             0             0             0
 MIPIP8             0             0            28             0             0
 MIPIP9             0             0             0            29             0
 MIPIP10            0             0             0             0            30
 MIPIP11           31             0             0             0             0
 MIPIP12            0            32             0             0             0
 MIPIP13            0             0            33             0             0
 MIPIP14            0             0             0            34             0
 MIPIP15            0             0             0             0            35
 MIPIP16           36             0             0             0             0
 MIPIP17            0            37             0             0             0
 MIPIP18            0             0            38             0             0
 MIPIP19            0             0             0            39             0
 MIPIP20            0             0             0             0            40


           THETA
              MIPIP1        MIPIP2        MIPIP3        MIPIP4        MIPIP5
              ________      ________      ________      ________      ________
 MIPIP1            41
 MIPIP2             0            42
 MIPIP3             0             0            43
 MIPIP4             0             0             0            44
 MIPIP5             0             0             0             0            45
 MIPIP6             0             0             0             0             0
 MIPIP7             0             0             0             0             0
 MIPIP8             0             0             0             0             0
 MIPIP9             0             0             0             0             0
 MIPIP10            0             0             0             0             0
 MIPIP11            0             0             0             0             0
 MIPIP12            0             0             0             0             0
 MIPIP13            0             0             0             0             0
 MIPIP14            0             0             0             0             0
 MIPIP15            0             0             0             0             0
 MIPIP16            0             0             0             0             0
 MIPIP17            0             0             0             0             0
 MIPIP18            0             0             0             0             0
 MIPIP19            0             0             0             0             0
 MIPIP20            0             0             0             0             0


           THETA
              MIPIP6        MIPIP7        MIPIP8        MIPIP9        MIPIP10
              ________      ________      ________      ________      ________
 MIPIP6            46
 MIPIP7             0            47
 MIPIP8             0             0            48
 MIPIP9             0             0             0            49
 MIPIP10            0             0             0             0            50
 MIPIP11            0             0             0             0             0
 MIPIP12            0             0             0             0             0
 MIPIP13            0             0             0             0             0
 MIPIP14            0             0             0             0             0
 MIPIP15            0             0             0             0             0
 MIPIP16            0             0             0             0             0
 MIPIP17            0             0             0             0             0
 MIPIP18            0             0             0             0             0
 MIPIP19            0             0             0             0             0
 MIPIP20            0             0             0             0             0


           THETA
              MIPIP11       MIPIP12       MIPIP13       MIPIP14       MIPIP15
              ________      ________      ________      ________      ________
 MIPIP11           51
 MIPIP12            0            52
 MIPIP13            0             0            53
 MIPIP14            0             0             0            54
 MIPIP15            0             0             0             0            55
 MIPIP16            0             0             0             0             0
 MIPIP17            0             0             0             0             0
 MIPIP18            0             0             0             0             0
 MIPIP19            0             0             0             0             0
 MIPIP20            0             0             0             0             0


           THETA
              MIPIP16       MIPIP17       MIPIP18       MIPIP19       MIPIP20
              ________      ________      ________      ________      ________
 MIPIP16           56
 MIPIP17            0            57
 MIPIP18            0             0            58
 MIPIP19            0             0             0            59
 MIPIP20            0             0             0             0            60


           ALPHA
              E             A             C             N             O
              ________      ________      ________      ________      ________
                  0             0             0             0             0


           BETA
              E             A             C             N             O
              ________      ________      ________      ________      ________
 E                  0             0             0             0             0
 A                  0             0             0             0             0
 C                  0             0             0             0             0
 N                  0             0             0             0             0
 O                  0             0             0             0             0


           PSI
              E             A             C             N             O
              ________      ________      ________      ________      ________
 E                  0
 A                 61             0
 C                 62            63             0
 N                 64            65            66             0
 O                 67            68            69            70             0


     STARTING VALUES


           NU
              MIPIP1        MIPIP2        MIPIP3        MIPIP4        MIPIP5
              ________      ________      ________      ________      ________
                0.000         0.000         0.000         0.000         0.000


           NU
              MIPIP6        MIPIP7        MIPIP8        MIPIP9        MIPIP10
              ________      ________      ________      ________      ________
                0.000         0.000         0.000         0.000         0.000


           NU
              MIPIP11       MIPIP12       MIPIP13       MIPIP14       MIPIP15
              ________      ________      ________      ________      ________
                0.000         0.000         0.000         0.000         0.000


           NU
              MIPIP16       MIPIP17       MIPIP18       MIPIP19       MIPIP20
              ________      ________      ________      ________      ________
                0.000         0.000         0.000         0.000         0.000


           LAMBDA
              E             A             C             N             O
              ________      ________      ________      ________      ________
 MIPIP1         1.000         0.000         0.000         0.000         0.000
 MIPIP2         0.000         1.000         0.000         0.000         0.000
 MIPIP3         0.000         0.000         1.000         0.000         0.000
 MIPIP4         0.000         0.000         0.000         1.000         0.000
 MIPIP5         0.000         0.000         0.000         0.000         1.000
 MIPIP6         1.000         0.000         0.000         0.000         0.000
 MIPIP7         0.000         1.000         0.000         0.000         0.000
 MIPIP8         0.000         0.000         1.000         0.000         0.000
 MIPIP9         0.000         0.000         0.000         1.000         0.000
 MIPIP10        0.000         0.000         0.000         0.000         1.000
 MIPIP11        1.000         0.000         0.000         0.000         0.000
 MIPIP12        0.000         1.000         0.000         0.000         0.000
 MIPIP13        0.000         0.000         1.000         0.000         0.000
 MIPIP14        0.000         0.000         0.000         1.000         0.000
 MIPIP15        0.000         0.000         0.000         0.000         1.000
 MIPIP16        1.000         0.000         0.000         0.000         0.000
 MIPIP17        0.000         1.000         0.000         0.000         0.000
 MIPIP18        0.000         0.000         1.000         0.000         0.000
 MIPIP19        0.000         0.000         0.000         1.000         0.000
 MIPIP20        0.000         0.000         0.000         0.000         1.000


           THETA
              MIPIP1        MIPIP2        MIPIP3        MIPIP4        MIPIP5
              ________      ________      ________      ________      ________
 MIPIP1         0.500
 MIPIP2         0.000         0.500
 MIPIP3         0.000         0.000         0.500
 MIPIP4         0.000         0.000         0.000         0.500
 MIPIP5         0.000         0.000         0.000         0.000         0.500
 MIPIP6         0.000         0.000         0.000         0.000         0.000
 MIPIP7         0.000         0.000         0.000         0.000         0.000
 MIPIP8         0.000         0.000         0.000         0.000         0.000
 MIPIP9         0.000         0.000         0.000         0.000         0.000
 MIPIP10        0.000         0.000         0.000         0.000         0.000
 MIPIP11        0.000         0.000         0.000         0.000         0.000
 MIPIP12        0.000         0.000         0.000         0.000         0.000
 MIPIP13        0.000         0.000         0.000         0.000         0.000
 MIPIP14        0.000         0.000         0.000         0.000         0.000
 MIPIP15        0.000         0.000         0.000         0.000         0.000
 MIPIP16        0.000         0.000         0.000         0.000         0.000
 MIPIP17        0.000         0.000         0.000         0.000         0.000
 MIPIP18        0.000         0.000         0.000         0.000         0.000
 MIPIP19        0.000         0.000         0.000         0.000         0.000
 MIPIP20        0.000         0.000         0.000         0.000         0.000


           THETA
              MIPIP6        MIPIP7        MIPIP8        MIPIP9        MIPIP10
              ________      ________      ________      ________      ________
 MIPIP6         0.500
 MIPIP7         0.000         0.500
 MIPIP8         0.000         0.000         0.500
 MIPIP9         0.000         0.000         0.000         0.500
 MIPIP10        0.000         0.000         0.000         0.000         0.500
 MIPIP11        0.000         0.000         0.000         0.000         0.000
 MIPIP12        0.000         0.000         0.000         0.000         0.000
 MIPIP13        0.000         0.000         0.000         0.000         0.000
 MIPIP14        0.000         0.000         0.000         0.000         0.000
 MIPIP15        0.000         0.000         0.000         0.000         0.000
 MIPIP16        0.000         0.000         0.000         0.000         0.000
 MIPIP17        0.000         0.000         0.000         0.000         0.000
 MIPIP18        0.000         0.000         0.000         0.000         0.000
 MIPIP19        0.000         0.000         0.000         0.000         0.000
 MIPIP20        0.000         0.000         0.000         0.000         0.000


           THETA
              MIPIP11       MIPIP12       MIPIP13       MIPIP14       MIPIP15
              ________      ________      ________      ________      ________
 MIPIP11        0.500
 MIPIP12        0.000         0.500
 MIPIP13        0.000         0.000         0.500
 MIPIP14        0.000         0.000         0.000         0.500
 MIPIP15        0.000         0.000         0.000         0.000         0.500
 MIPIP16        0.000         0.000         0.000         0.000         0.000
 MIPIP17        0.000         0.000         0.000         0.000         0.000
 MIPIP18        0.000         0.000         0.000         0.000         0.000
 MIPIP19        0.000         0.000         0.000         0.000         0.000
 MIPIP20        0.000         0.000         0.000         0.000         0.000


           THETA
              MIPIP16       MIPIP17       MIPIP18       MIPIP19       MIPIP20
              ________      ________      ________      ________      ________
 MIPIP16        0.500
 MIPIP17        0.000         0.500
 MIPIP18        0.000         0.000         0.500
 MIPIP19        0.000         0.000         0.000         0.500
 MIPIP20        0.000         0.000         0.000         0.000         0.500


           ALPHA
              E             A             C             N             O
              ________      ________      ________      ________      ________
                0.000         0.000         0.000         0.000         0.000


           BETA
              E             A             C             N             O
              ________      ________      ________      ________      ________
 E              0.000         0.000         0.000         0.000         0.000
 A              0.000         0.000         0.000         0.000         0.000
 C              0.000         0.000         0.000         0.000         0.000
 N              0.000         0.000         0.000         0.000         0.000
 O              0.000         0.000         0.000         0.000         0.000


           PSI
              E             A             C             N             O
              ________      ________      ________      ________      ________
 E              1.000
 A              0.000         1.000
 C              0.000         0.000         1.000
 N              0.000         0.000         0.000         1.000
 O              0.000         0.000         0.000         0.000         1.000


     POPULATION VALUES


           NU
              MIPIP1        MIPIP2        MIPIP3        MIPIP4        MIPIP5
              ________      ________      ________      ________      ________
                0.000         0.000         0.000         0.000         0.000


           NU
              MIPIP6        MIPIP7        MIPIP8        MIPIP9        MIPIP10
              ________      ________      ________      ________      ________
                0.000         0.000         0.000         0.000         0.000


           NU
              MIPIP11       MIPIP12       MIPIP13       MIPIP14       MIPIP15
              ________      ________      ________      ________      ________
                0.000         0.000         0.000         0.000         0.000


           NU
              MIPIP16       MIPIP17       MIPIP18       MIPIP19       MIPIP20
              ________      ________      ________      ________      ________
                0.000         0.000         0.000         0.000         0.000


           LAMBDA
              E             A             C             N             O
              ________      ________      ________      ________      ________
 MIPIP1         0.800         0.000         0.000         0.000         0.000
 MIPIP2         0.000         0.800         0.000         0.000         0.000
 MIPIP3         0.000         0.000         0.800         0.000         0.000
 MIPIP4         0.000         0.000         0.000         0.800         0.000
 MIPIP5         0.000         0.000         0.000         0.000         0.800
 MIPIP6         0.800         0.000         0.000         0.000         0.000
 MIPIP7         0.000         0.800         0.000         0.000         0.000
 MIPIP8         0.000         0.000         0.800         0.000         0.000
 MIPIP9         0.000         0.000         0.000         0.800         0.000
 MIPIP10        0.000         0.000         0.000         0.000         0.800
 MIPIP11        0.800         0.000         0.000         0.000         0.000
 MIPIP12        0.000         0.800         0.000         0.000         0.000
 MIPIP13        0.000         0.000         0.800         0.000         0.000
 MIPIP14        0.000         0.000         0.000         0.800         0.000
 MIPIP15        0.000         0.000         0.000         0.000         0.800
 MIPIP16        0.800         0.000         0.000         0.000         0.000
 MIPIP17        0.000         0.800         0.000         0.000         0.000
 MIPIP18        0.000         0.000         0.800         0.000         0.000
 MIPIP19        0.000         0.000         0.000         0.800         0.000
 MIPIP20        0.000         0.000         0.000         0.000         0.800


           LAMBDA
              RMIPIP1       RMIPIP2       RMIPIP3       RMIPIP4       RMIPIP5
              ________      ________      ________      ________      ________
 MIPIP1         1.000         0.000         0.000         0.000         0.000
 MIPIP2         0.000         1.000         0.000         0.000         0.000
 MIPIP3         0.000         0.000         1.000         0.000         0.000
 MIPIP4         0.000         0.000         0.000         1.000         0.000
 MIPIP5         0.000         0.000         0.000         0.000         1.000
 MIPIP6         0.000         0.000         0.000         0.000         0.000
 MIPIP7         0.000         0.000         0.000         0.000         0.000
 MIPIP8         0.000         0.000         0.000         0.000         0.000
 MIPIP9         0.000         0.000         0.000         0.000         0.000
 MIPIP10        0.000         0.000         0.000         0.000         0.000
 MIPIP11        0.000         0.000         0.000         0.000         0.000
 MIPIP12        0.000         0.000         0.000         0.000         0.000
 MIPIP13        0.000         0.000         0.000         0.000         0.000
 MIPIP14        0.000         0.000         0.000         0.000         0.000
 MIPIP15        0.000         0.000         0.000         0.000         0.000
 MIPIP16        0.000         0.000         0.000         0.000         0.000
 MIPIP17        0.000         0.000         0.000         0.000         0.000
 MIPIP18        0.000         0.000         0.000         0.000         0.000
 MIPIP19        0.000         0.000         0.000         0.000         0.000
 MIPIP20        0.000         0.000         0.000         0.000         0.000


           LAMBDA
              RMIPIP6       RMIPIP7       RMIPIP8       RMIPIP9       RMIPIP10
              ________      ________      ________      ________      ________
 MIPIP1         0.000         0.000         0.000         0.000         0.000
 MIPIP2         0.000         0.000         0.000         0.000         0.000
 MIPIP3         0.000         0.000         0.000         0.000         0.000
 MIPIP4         0.000         0.000         0.000         0.000         0.000
 MIPIP5         0.000         0.000         0.000         0.000         0.000
 MIPIP6         1.000         0.000         0.000         0.000         0.000
 MIPIP7         0.000         1.000         0.000         0.000         0.000
 MIPIP8         0.000         0.000         1.000         0.000         0.000
 MIPIP9         0.000         0.000         0.000         1.000         0.000
 MIPIP10        0.000         0.000         0.000         0.000         1.000
 MIPIP11        0.000         0.000         0.000         0.000         0.000
 MIPIP12        0.000         0.000         0.000         0.000         0.000
 MIPIP13        0.000         0.000         0.000         0.000         0.000
 MIPIP14        0.000         0.000         0.000         0.000         0.000
 MIPIP15        0.000         0.000         0.000         0.000         0.000
 MIPIP16        0.000         0.000         0.000         0.000         0.000
 MIPIP17        0.000         0.000         0.000         0.000         0.000
 MIPIP18        0.000         0.000         0.000         0.000         0.000
 MIPIP19        0.000         0.000         0.000         0.000         0.000
 MIPIP20        0.000         0.000         0.000         0.000         0.000


           LAMBDA
              RMIPIP11      RMIPIP12      RMIPIP13      RMIPIP14      RMIPIP15
              ________      ________      ________      ________      ________
 MIPIP1         0.000         0.000         0.000         0.000         0.000
 MIPIP2         0.000         0.000         0.000         0.000         0.000
 MIPIP3         0.000         0.000         0.000         0.000         0.000
 MIPIP4         0.000         0.000         0.000         0.000         0.000
 MIPIP5         0.000         0.000         0.000         0.000         0.000
 MIPIP6         0.000         0.000         0.000         0.000         0.000
 MIPIP7         0.000         0.000         0.000         0.000         0.000
 MIPIP8         0.000         0.000         0.000         0.000         0.000
 MIPIP9         0.000         0.000         0.000         0.000         0.000
 MIPIP10        0.000         0.000         0.000         0.000         0.000
 MIPIP11        1.000         0.000         0.000         0.000         0.000
 MIPIP12        0.000         1.000         0.000         0.000         0.000
 MIPIP13        0.000         0.000         1.000         0.000         0.000
 MIPIP14        0.000         0.000         0.000         1.000         0.000
 MIPIP15        0.000         0.000         0.000         0.000         1.000
 MIPIP16        0.000         0.000         0.000         0.000         0.000
 MIPIP17        0.000         0.000         0.000         0.000         0.000
 MIPIP18        0.000         0.000         0.000         0.000         0.000
 MIPIP19        0.000         0.000         0.000         0.000         0.000
 MIPIP20        0.000         0.000         0.000         0.000         0.000


           LAMBDA
              RMIPIP16      RMIPIP17      RMIPIP18      RMIPIP19      RMIPIP20
              ________      ________      ________      ________      ________
 MIPIP1         0.000         0.000         0.000         0.000         0.000
 MIPIP2         0.000         0.000         0.000         0.000         0.000
 MIPIP3         0.000         0.000         0.000         0.000         0.000
 MIPIP4         0.000         0.000         0.000         0.000         0.000
 MIPIP5         0.000         0.000         0.000         0.000         0.000
 MIPIP6         0.000         0.000         0.000         0.000         0.000
 MIPIP7         0.000         0.000         0.000         0.000         0.000
 MIPIP8         0.000         0.000         0.000         0.000         0.000
 MIPIP9         0.000         0.000         0.000         0.000         0.000
 MIPIP10        0.000         0.000         0.000         0.000         0.000
 MIPIP11        0.000         0.000         0.000         0.000         0.000
 MIPIP12        0.000         0.000         0.000         0.000         0.000
 MIPIP13        0.000         0.000         0.000         0.000         0.000
 MIPIP14        0.000         0.000         0.000         0.000         0.000
 MIPIP15        0.000         0.000         0.000         0.000         0.000
 MIPIP16        1.000         0.000         0.000         0.000         0.000
 MIPIP17        0.000         1.000         0.000         0.000         0.000
 MIPIP18        0.000         0.000         1.000         0.000         0.000
 MIPIP19        0.000         0.000         0.000         1.000         0.000
 MIPIP20        0.000         0.000         0.000         0.000         1.000


           THETA
              MIPIP1        MIPIP2        MIPIP3        MIPIP4        MIPIP5
              ________      ________      ________      ________      ________
 MIPIP1         0.000
 MIPIP2         0.000         0.000
 MIPIP3         0.000         0.000         0.000
 MIPIP4         0.000         0.000         0.000         0.000
 MIPIP5         0.000         0.000         0.000         0.000         0.000
 MIPIP6         0.000         0.000         0.000         0.000         0.000
 MIPIP7         0.000         0.000         0.000         0.000         0.000
 MIPIP8         0.000         0.000         0.000         0.000         0.000
 MIPIP9         0.000         0.000         0.000         0.000         0.000
 MIPIP10        0.000         0.000         0.000         0.000         0.000
 MIPIP11        0.000         0.000         0.000         0.000         0.000
 MIPIP12        0.000         0.000         0.000         0.000         0.000
 MIPIP13        0.000         0.000         0.000         0.000         0.000
 MIPIP14        0.000         0.000         0.000         0.000         0.000
 MIPIP15        0.000         0.000         0.000         0.000         0.000
 MIPIP16        0.000         0.000         0.000         0.000         0.000
 MIPIP17        0.000         0.000         0.000         0.000         0.000
 MIPIP18        0.000         0.000         0.000         0.000         0.000
 MIPIP19        0.000         0.000         0.000         0.000         0.000
 MIPIP20        0.000         0.000         0.000         0.000         0.000


           THETA
              MIPIP6        MIPIP7        MIPIP8        MIPIP9        MIPIP10
              ________      ________      ________      ________      ________
 MIPIP6         0.000
 MIPIP7         0.000         0.000
 MIPIP8         0.000         0.000         0.000
 MIPIP9         0.000         0.000         0.000         0.000
 MIPIP10        0.000         0.000         0.000         0.000         0.000
 MIPIP11        0.000         0.000         0.000         0.000         0.000
 MIPIP12        0.000         0.000         0.000         0.000         0.000
 MIPIP13        0.000         0.000         0.000         0.000         0.000
 MIPIP14        0.000         0.000         0.000         0.000         0.000
 MIPIP15        0.000         0.000         0.000         0.000         0.000
 MIPIP16        0.000         0.000         0.000         0.000         0.000
 MIPIP17        0.000         0.000         0.000         0.000         0.000
 MIPIP18        0.000         0.000         0.000         0.000         0.000
 MIPIP19        0.000         0.000         0.000         0.000         0.000
 MIPIP20        0.000         0.000         0.000         0.000         0.000


           THETA
              MIPIP11       MIPIP12       MIPIP13       MIPIP14       MIPIP15
              ________      ________      ________      ________      ________
 MIPIP11        0.000
 MIPIP12        0.000         0.000
 MIPIP13        0.000         0.000         0.000
 MIPIP14        0.000         0.000         0.000         0.000
 MIPIP15        0.000         0.000         0.000         0.000         0.000
 MIPIP16        0.000         0.000         0.000         0.000         0.000
 MIPIP17        0.000         0.000         0.000         0.000         0.000
 MIPIP18        0.000         0.000         0.000         0.000         0.000
 MIPIP19        0.000         0.000         0.000         0.000         0.000
 MIPIP20        0.000         0.000         0.000         0.000         0.000


           THETA
              MIPIP16       MIPIP17       MIPIP18       MIPIP19       MIPIP20
              ________      ________      ________      ________      ________
 MIPIP16        0.000
 MIPIP17        0.000         0.000
 MIPIP18        0.000         0.000         0.000
 MIPIP19        0.000         0.000         0.000         0.000
 MIPIP20        0.000         0.000         0.000         0.000         0.000


           ALPHA
              E             A             C             N             O
              ________      ________      ________      ________      ________
                0.000         0.000         0.000         0.000         0.000


           ALPHA
              RMIPIP1       RMIPIP2       RMIPIP3       RMIPIP4       RMIPIP5
              ________      ________      ________      ________      ________
                0.000         0.000         0.000         0.000         0.000


           ALPHA
              RMIPIP6       RMIPIP7       RMIPIP8       RMIPIP9       RMIPIP10
              ________      ________      ________      ________      ________
                0.000         0.000         0.000         0.000         0.000


           ALPHA
              RMIPIP11      RMIPIP12      RMIPIP13      RMIPIP14      RMIPIP15
              ________      ________      ________      ________      ________
                0.000         0.000         0.000         0.000         0.000


           ALPHA
              RMIPIP16      RMIPIP17      RMIPIP18      RMIPIP19      RMIPIP20
              ________      ________      ________      ________      ________
                0.000         0.000         0.000         0.000         0.000


           BETA
              E             A             C             N             O
              ________      ________      ________      ________      ________
 E              0.000         0.000         0.000         0.000         0.000
 A              0.000         0.000         0.000         0.000         0.000
 C              0.000         0.000         0.000         0.000         0.000
 N              0.000         0.000         0.000         0.000         0.000
 O              0.000         0.000         0.000         0.000         0.000
 RMIPIP1        0.000         0.000         0.000         0.000         0.000
 RMIPIP2        0.000         0.000         0.000         0.000         0.000
 RMIPIP3        0.000         0.000         0.000         0.000         0.000
 RMIPIP4        0.000         0.000         0.000         0.000         0.000
 RMIPIP5        0.000         0.000         0.000         0.000         0.000
 RMIPIP6        0.000         0.000         0.000         0.000         0.000
 RMIPIP7        0.000         0.000         0.000         0.000         0.000
 RMIPIP8        0.000         0.000         0.000         0.000         0.000
 RMIPIP9        0.000         0.000         0.000         0.000         0.000
 RMIPIP10       0.000         0.000         0.000         0.000         0.000
 RMIPIP11       0.000         0.000         0.000         0.000         0.000
 RMIPIP12       0.000         0.000         0.000         0.000         0.000
 RMIPIP13       0.000         0.000         0.000         0.000         0.000
 RMIPIP14       0.000         0.000         0.000         0.000         0.000
 RMIPIP15       0.000         0.000         0.000         0.000         0.000
 RMIPIP16       0.000         0.000         0.000         0.000         0.000
 RMIPIP17       0.000         0.000         0.000         0.000         0.000
 RMIPIP18       0.000         0.000         0.000         0.000         0.000
 RMIPIP19       0.000         0.000         0.000         0.000         0.000
 RMIPIP20       0.000         0.000         0.000         0.000         0.000


           BETA
              RMIPIP1       RMIPIP2       RMIPIP3       RMIPIP4       RMIPIP5
              ________      ________      ________      ________      ________
 E              0.000         0.000         0.000         0.000         0.000
 A              0.000         0.000         0.000         0.000         0.000
 C              0.000         0.000         0.000         0.000         0.000
 N              0.000         0.000         0.000         0.000         0.000
 O              0.000         0.000         0.000         0.000         0.000
 RMIPIP1        0.000         0.000         0.000         0.000         0.000
 RMIPIP2        0.200         0.000         0.000         0.000         0.000
 RMIPIP3        0.000         0.200         0.000         0.000         0.000
 RMIPIP4        0.000         0.000         0.200         0.000         0.000
 RMIPIP5        0.000         0.000         0.000         0.200         0.000
 RMIPIP6        0.200         0.000         0.000         0.000         0.200
 RMIPIP7        0.000         0.200         0.000         0.000         0.000
 RMIPIP8        0.000         0.000         0.200         0.000         0.000
 RMIPIP9        0.000         0.000         0.000         0.200         0.000
 RMIPIP10       0.000         0.000         0.000         0.000         0.200
 RMIPIP11       0.000         0.000         0.000         0.000         0.000
 RMIPIP12       0.000         0.000         0.000         0.000         0.000
 RMIPIP13       0.000         0.000         0.000         0.000         0.000
 RMIPIP14       0.000         0.000         0.000         0.000         0.000
 RMIPIP15       0.000         0.000         0.000         0.000         0.000
 RMIPIP16       0.000         0.000         0.000         0.000         0.000
 RMIPIP17       0.000         0.000         0.000         0.000         0.000
 RMIPIP18       0.000         0.000         0.000         0.000         0.000
 RMIPIP19       0.000         0.000         0.000         0.000         0.000
 RMIPIP20       0.000         0.000         0.000         0.000         0.000


           BETA
              RMIPIP6       RMIPIP7       RMIPIP8       RMIPIP9       RMIPIP10
              ________      ________      ________      ________      ________
 E              0.000         0.000         0.000         0.000         0.000
 A              0.000         0.000         0.000         0.000         0.000
 C              0.000         0.000         0.000         0.000         0.000
 N              0.000         0.000         0.000         0.000         0.000
 O              0.000         0.000         0.000         0.000         0.000
 RMIPIP1        0.000         0.000         0.000         0.000         0.000
 RMIPIP2        0.000         0.000         0.000         0.000         0.000
 RMIPIP3        0.000         0.000         0.000         0.000         0.000
 RMIPIP4        0.000         0.000         0.000         0.000         0.000
 RMIPIP5        0.000         0.000         0.000         0.000         0.000
 RMIPIP6        0.000         0.000         0.000         0.000         0.000
 RMIPIP7        0.200         0.000         0.000         0.000         0.000
 RMIPIP8        0.000         0.200         0.000         0.000         0.000
 RMIPIP9        0.000         0.000         0.200         0.000         0.000
 RMIPIP10       0.000         0.000         0.000         0.200         0.000
 RMIPIP11       0.200         0.000         0.000         0.000         0.200
 RMIPIP12       0.000         0.200         0.000         0.000         0.000
 RMIPIP13       0.000         0.000         0.200         0.000         0.000
 RMIPIP14       0.000         0.000         0.000         0.200         0.000
 RMIPIP15       0.000         0.000         0.000         0.000         0.200
 RMIPIP16       0.000         0.000         0.000         0.000         0.000
 RMIPIP17       0.000         0.000         0.000         0.000         0.000
 RMIPIP18       0.000         0.000         0.000         0.000         0.000
 RMIPIP19       0.000         0.000         0.000         0.000         0.000
 RMIPIP20       0.000         0.000         0.000         0.000         0.000


           BETA
              RMIPIP11      RMIPIP12      RMIPIP13      RMIPIP14      RMIPIP15
              ________      ________      ________      ________      ________
 E              0.000         0.000         0.000         0.000         0.000
 A              0.000         0.000         0.000         0.000         0.000
 C              0.000         0.000         0.000         0.000         0.000
 N              0.000         0.000         0.000         0.000         0.000
 O              0.000         0.000         0.000         0.000         0.000
 RMIPIP1        0.000         0.000         0.000         0.000         0.000
 RMIPIP2        0.000         0.000         0.000         0.000         0.000
 RMIPIP3        0.000         0.000         0.000         0.000         0.000
 RMIPIP4        0.000         0.000         0.000         0.000         0.000
 RMIPIP5        0.000         0.000         0.000         0.000         0.000
 RMIPIP6        0.000         0.000         0.000         0.000         0.000
 RMIPIP7        0.000         0.000         0.000         0.000         0.000
 RMIPIP8        0.000         0.000         0.000         0.000         0.000
 RMIPIP9        0.000         0.000         0.000         0.000         0.000
 RMIPIP10       0.000         0.000         0.000         0.000         0.000
 RMIPIP11       0.000         0.000         0.000         0.000         0.000
 RMIPIP12       0.200         0.000         0.000         0.000         0.000
 RMIPIP13       0.000         0.200         0.000         0.000         0.000
 RMIPIP14       0.000         0.000         0.200         0.000         0.000
 RMIPIP15       0.000         0.000         0.000         0.200         0.000
 RMIPIP16       0.200         0.000         0.000         0.000         0.200
 RMIPIP17       0.000         0.200         0.000         0.000         0.000
 RMIPIP18       0.000         0.000         0.200         0.000         0.000
 RMIPIP19       0.000         0.000         0.000         0.200         0.000
 RMIPIP20       0.000         0.000         0.000         0.000         0.200


           BETA
              RMIPIP16      RMIPIP17      RMIPIP18      RMIPIP19      RMIPIP20
              ________      ________      ________      ________      ________
 E              0.000         0.000         0.000         0.000         0.000
 A              0.000         0.000         0.000         0.000         0.000
 C              0.000         0.000         0.000         0.000         0.000
 N              0.000         0.000         0.000         0.000         0.000
 O              0.000         0.000         0.000         0.000         0.000
 RMIPIP1        0.000         0.000         0.000         0.000         0.000
 RMIPIP2        0.000         0.000         0.000         0.000         0.000
 RMIPIP3        0.000         0.000         0.000         0.000         0.000
 RMIPIP4        0.000         0.000         0.000         0.000         0.000
 RMIPIP5        0.000         0.000         0.000         0.000         0.000
 RMIPIP6        0.000         0.000         0.000         0.000         0.000
 RMIPIP7        0.000         0.000         0.000         0.000         0.000
 RMIPIP8        0.000         0.000         0.000         0.000         0.000
 RMIPIP9        0.000         0.000         0.000         0.000         0.000
 RMIPIP10       0.000         0.000         0.000         0.000         0.000
 RMIPIP11       0.000         0.000         0.000         0.000         0.000
 RMIPIP12       0.000         0.000         0.000         0.000         0.000
 RMIPIP13       0.000         0.000         0.000         0.000         0.000
 RMIPIP14       0.000         0.000         0.000         0.000         0.000
 RMIPIP15       0.000         0.000         0.000         0.000         0.000
 RMIPIP16       0.000         0.000         0.000         0.000         0.000
 RMIPIP17       0.200         0.000         0.000         0.000         0.000
 RMIPIP18       0.000         0.200         0.000         0.000         0.000
 RMIPIP19       0.000         0.000         0.200         0.000         0.000
 RMIPIP20       0.000         0.000         0.000         0.200         0.000


           PSI
              E             A             C             N             O
              ________      ________      ________      ________      ________
 E              1.000
 A              0.200         1.000
 C              0.200         0.200         1.000
 N              0.200         0.200         0.200         1.000
 O              0.200         0.200         0.200         0.200         1.000
 RMIPIP1        0.000         0.000         0.000         0.000         0.000
 RMIPIP2        0.000         0.000         0.000         0.000         0.000
 RMIPIP3        0.000         0.000         0.000         0.000         0.000
 RMIPIP4        0.000         0.000         0.000         0.000         0.000
 RMIPIP5        0.000         0.000         0.000         0.000         0.000
 RMIPIP6        0.000         0.000         0.000         0.000         0.000
 RMIPIP7        0.000         0.000         0.000         0.000         0.000
 RMIPIP8        0.000         0.000         0.000         0.000         0.000
 RMIPIP9        0.000         0.000         0.000         0.000         0.000
 RMIPIP10       0.000         0.000         0.000         0.000         0.000
 RMIPIP11       0.000         0.000         0.000         0.000         0.000
 RMIPIP12       0.000         0.000         0.000         0.000         0.000
 RMIPIP13       0.000         0.000         0.000         0.000         0.000
 RMIPIP14       0.000         0.000         0.000         0.000         0.000
 RMIPIP15       0.000         0.000         0.000         0.000         0.000
 RMIPIP16       0.000         0.000         0.000         0.000         0.000
 RMIPIP17       0.000         0.000         0.000         0.000         0.000
 RMIPIP18       0.000         0.000         0.000         0.000         0.000
 RMIPIP19       0.000         0.000         0.000         0.000         0.000
 RMIPIP20       0.000         0.000         0.000         0.000         0.000


           PSI
              RMIPIP1       RMIPIP2       RMIPIP3       RMIPIP4       RMIPIP5
              ________      ________      ________      ________      ________
 RMIPIP1        0.360
 RMIPIP2        0.000         0.360
 RMIPIP3        0.000         0.000         0.360
 RMIPIP4        0.000         0.000         0.000         0.360
 RMIPIP5        0.000         0.000         0.000         0.000         0.360
 RMIPIP6        0.000         0.000         0.000         0.000         0.000
 RMIPIP7        0.000         0.000         0.000         0.000         0.000
 RMIPIP8        0.000         0.000         0.000         0.000         0.000
 RMIPIP9        0.000         0.000         0.000         0.000         0.000
 RMIPIP10       0.000         0.000         0.000         0.000         0.000
 RMIPIP11       0.000         0.000         0.000         0.000         0.000
 RMIPIP12       0.000         0.000         0.000         0.000         0.000
 RMIPIP13       0.000         0.000         0.000         0.000         0.000
 RMIPIP14       0.000         0.000         0.000         0.000         0.000
 RMIPIP15       0.000         0.000         0.000         0.000         0.000
 RMIPIP16       0.000         0.000         0.000         0.000         0.000
 RMIPIP17       0.000         0.000         0.000         0.000         0.000
 RMIPIP18       0.000         0.000         0.000         0.000         0.000
 RMIPIP19       0.000         0.000         0.000         0.000         0.000
 RMIPIP20       0.000         0.000         0.000         0.000         0.000


           PSI
              RMIPIP6       RMIPIP7       RMIPIP8       RMIPIP9       RMIPIP10
              ________      ________      ________      ________      ________
 RMIPIP6        0.360
 RMIPIP7        0.000         0.360
 RMIPIP8        0.000         0.000         0.360
 RMIPIP9        0.000         0.000         0.000         0.360
 RMIPIP10       0.000         0.000         0.000         0.000         0.360
 RMIPIP11       0.000         0.000         0.000         0.000         0.000
 RMIPIP12       0.000         0.000         0.000         0.000         0.000
 RMIPIP13       0.000         0.000         0.000         0.000         0.000
 RMIPIP14       0.000         0.000         0.000         0.000         0.000
 RMIPIP15       0.000         0.000         0.000         0.000         0.000
 RMIPIP16       0.000         0.000         0.000         0.000         0.000
 RMIPIP17       0.000         0.000         0.000         0.000         0.000
 RMIPIP18       0.000         0.000         0.000         0.000         0.000
 RMIPIP19       0.000         0.000         0.000         0.000         0.000
 RMIPIP20       0.000         0.000         0.000         0.000         0.000


           PSI
              RMIPIP11      RMIPIP12      RMIPIP13      RMIPIP14      RMIPIP15
              ________      ________      ________      ________      ________
 RMIPIP11       0.360
 RMIPIP12       0.000         0.360
 RMIPIP13       0.000         0.000         0.360
 RMIPIP14       0.000         0.000         0.000         0.360
 RMIPIP15       0.000         0.000         0.000         0.000         0.360
 RMIPIP16       0.000         0.000         0.000         0.000         0.000
 RMIPIP17       0.000         0.000         0.000         0.000         0.000
 RMIPIP18       0.000         0.000         0.000         0.000         0.000
 RMIPIP19       0.000         0.000         0.000         0.000         0.000
 RMIPIP20       0.000         0.000         0.000         0.000         0.000


           PSI
              RMIPIP16      RMIPIP17      RMIPIP18      RMIPIP19      RMIPIP20
              ________      ________      ________      ________      ________
 RMIPIP16       0.360
 RMIPIP17       0.000         0.360
 RMIPIP18       0.000         0.000         0.360
 RMIPIP19       0.000         0.000         0.000         0.360
 RMIPIP20       0.000         0.000         0.000         0.000         0.360


TECHNICAL 9 OUTPUT

  Error messages for each replication (if any)


DIAGRAM INFORMATION

  Mplus diagrams are currently not available for Monte Carlo analysis.
  No diagram output was produced.


     Beginning Time:  11:23:47
        Ending Time:  11:24:19
       Elapsed Time:  00:00:32


MUTHEN & MUTHEN
3463 Stoner Ave.
Los Angeles, CA  90066

Tel: (310) 391-9971
Fax: (310) 391-8971
Web: www.StatModel.com
Support: Support@StatModel.com

Copyright (c) 1998-2019 Muthen & Muthen
