# Supplementary material for: Modeling Measurement as a Sequential Process: Autoregressive Confirmatory Factor Analysis (AR-CFA)
Source: Front Psychol. 2019 Sep 20;10:2108. doi: 10.3389/fpsyg.2019.02108 (PMC6763968; doi:10.3389/fpsyg.2019.02108)
Supplement: Supplementary file 3 [file Data_Sheet_2.ZIP › Online Appendix D/AR-CFA pop run as CFA and ARCFA/sample 250/ar-cfa (ar=0.3, n=250) analyzed as ar-cfa.out]

Mplus VERSION 8.3
MUTHEN & MUTHEN
08/03/2019  11:22 PM

INPUT INSTRUCTIONS

  title:	this is an example of a CFA with continuous factor indicators

  montecarlo:
  	names = mipip1-mipip20; !AR-CFA  using varaible names from our data and simulation values
  	nobs = 250; ! 250, 500, 1000
  	nreps = 1000;
      seed=32503;

  model montecarlo:
  	
      E by mipip1*.8
      mipip6*.8
      mipip11*.8
      mipip16*.8; !factor loadings starting value .8

      A by mipip2*.8
      mipip7*.8
      mipip12*.8
      mipip17*.8;

      C by mipip3*.8
      mipip8*.8
      mipip13*.8
      mipip18*.8;

      N by mipip4*.8
      mipip9*.8
      mipip14*.8
      mipip19*.8;

      O BY mipip5*.8
      mipip10*.8
      mipip15*.8
      mipip20*.8;

      rmipip1 by mipip1@1; ! The latent residual is now rmipip with a 'factor loading' of 1
      mipip1@0; ! Item residual fixed to zero
      rmipip2 by mipip2@1;
      mipip2@0;
      rmipip3 by mipip3@1;
      mipip3@0;
      rmipip4 by mipip4@1;
      mipip4@0;
      rmipip5 by mipip5@1;
      mipip5@0;
      rmipip6 by mipip6@1;
      mipip6@0;
      rmipip7 by mipip7@1;
      mipip7@0;
      rmipip8 by mipip8@1;
      mipip8@0;
      rmipip9 by mipip9@1;
      mipip9@0;
      rmipip10 by mipip10@1;
      mipip10@0;
      rmipip11 by mipip11@1;
      mipip11@0;
      rmipip12 by mipip12@1;
      mipip12@0;
      rmipip13 by mipip13@1;
      mipip13@0;
      rmipip14 by mipip14@1;
      mipip14@0;
      rmipip15 by mipip15@1;
      mipip15@0;
      rmipip16 by mipip16@1;
      mipip16@0;
      rmipip17 by mipip17@1;
      mipip17@0;
      rmipip18 by mipip18@1;
      mipip18@0;
      rmipip19 by mipip19@1;
      mipip19@0;
      rmipip20 by mipip20@1;
      mipip20@0;

      E A C N O with rmipip1@0;
      ! Fix correlation of factors and first residual to 0, else it's estimated

      rmipip1*.36;
      ! first residual variance set to .36
      rmipip2*.36;
      ! second residual variances set to .32 for AR-CFA effect of .2 (Between)
      rmipip3-rmipip20*.36;
      ! remaining residual variances set to account for Between and Within AR

      E*1 A*1 C*1 N*1 O*1; !factor variances set to 1
      E A C N O with E*.2 A*.2 C*.2 N*.2 O*.2;

  ! Lagged Between-construct AR terms representing context effects are as follows:
  rmipip2-rmipip20 pon rmipip1-rmipip19*.3; ! 0, .1, .2, .3

  ! E terms : Within-construct AR terms for E items
   rmipip6 on rmipip1*0.3; ! 0, .1, .2, .3
   rmipip11 on rmipip6*0.3;
   rmipip16 on rmipip11*0.3;
  ! A terms : Within-construct AR terms for A items
  rmipip7 on rmipip2*0.3; ! 0, .1, .2, .3
  rmipip12 on rmipip7*0.3;
  rmipip17 on rmipip12*0;
  ! C terms : Within-construct AR terms for C items
  rmipip8 on rmipip3*0.3; ! 0, .1, .2, .3
  rmipip13 on rmipip8*0.3;
  rmipip18 on rmipip13*0.3;
  ! N terms: Within-construct AR terms for N items
  rmipip9 on rmipip4*0.3; ! 0, .1, .2, .3
  rmipip14 on rmipip9*0.3;
  rmipip19 on rmipip14*0.3;
  ! O terms: Within-construct AR terms for O items
   rmipip10 on rmipip5*0.3; ! 0, .1, .2, .3
   rmipip15 on rmipip10*0.3;
   rmipip20 on rmipip15*0.3;

  model:	! AR-CFA


      E by mipip1* mipip6 mipip11 mipip16;
      A by mipip2* mipip7 mipip12 mipip17;
      C by mipip3* mipip8 mipip13 mipip18;
      N by mipip4* mipip9 mipip14 mipip19;
      O BY mipip5* mipip10 mipip15 mipip20;
      E@1 A@1 C@1 N@1 O@1;


      rmipip1 by mipip1@1; ! The latent residual is now rmipip with a 'factor loading' of 1
      mipip1@0; ! Item residual fixed to zero
      rmipip2 by mipip2@1;
      mipip2@0;
      rmipip3 by mipip3@1;
      mipip3@0;
      rmipip4 by mipip4@1;
      mipip4@0;
      rmipip5 by mipip5@1;
      mipip5@0;
      rmipip6 by mipip6@1;
      mipip6@0;
      rmipip7 by mipip7@1;
      mipip7@0;
      rmipip8 by mipip8@1;
      mipip8@0;
      rmipip9 by mipip9@1;
      mipip9@0;
      rmipip10 by mipip10@1;
      mipip10@0;
      rmipip11 by mipip11@1;
      mipip11@0;
      rmipip12 by mipip12@1;
      mipip12@0;
      rmipip13 by mipip13@1;
      mipip13@0;
      rmipip14 by mipip14@1;
      mipip14@0;
      rmipip15 by mipip15@1;
      mipip15@0;
      rmipip16 by mipip16@1;
      mipip16@0;
      rmipip17 by mipip17@1;
      mipip17@0;
      rmipip18 by mipip18@1;
      mipip18@0;
      rmipip19 by mipip19@1;
      mipip19@0;
      rmipip20 by mipip20@1;
      mipip20@0;

      E A C N O with rmipip1@0;
      ! Fix correlation of factors and first residual to 0, else it's estimated

      rmipip1*.36;
      ! first residual variance set to .36
      rmipip2*.32;
      ! second residual variances set to .32 for AR-CFA effect of .2 (Between)
      rmipip3-rmipip20*.278333;
      ! remaining residual variances set to account for Between and Within AR

     ! E*1 A*1 C*1 N*1 O*1; !factor variances set to 1
      E A C N O with E*.2 A*.2 C*.2 N*.2 O*.2;

  ! Lagged Between-construct AR terms representing context effects are as follows:
  rmipip2-rmipip20 pon rmipip1-rmipip19;

  ! E terms : Within-construct AR terms for E items
   rmipip6 on rmipip1;
   rmipip11 on rmipip6;
   rmipip16 on rmipip11;
  ! A terms : Within-construct AR terms for A items
  rmipip7 on rmipip2;
  rmipip12 on rmipip7;
  rmipip17 on rmipip12;
  ! C terms : Within-construct AR terms for C items
  rmipip8 on rmipip3;
  rmipip13 on rmipip8;
  rmipip18 on rmipip13;
  ! N terms: Within-construct AR terms for N items
  rmipip9 on rmipip4;
  rmipip14 on rmipip9;
  rmipip19 on rmipip14;
  ! O terms: Within-construct AR terms for O items
   rmipip10 on rmipip5;
   rmipip15 on rmipip10;
   rmipip20 on rmipip15;

  output:
  	tech9 stdyx;


*** WARNING in OUTPUT command
  STANDARDIZED option is not available for MONTECARLO.
  Request for STANDARDIZED is ignored.
   1 WARNING(S) FOUND IN THE INPUT INSTRUCTIONS


this is an example of a CFA with continuous factor indicators

SUMMARY OF ANALYSIS

Number of groups                                                 1
Number of observations                                         250

Number of replications
    Requested                                                 1000
    Completed                                                  892
Value of seed                                                32503

Number of dependent variables                                   20
Number of independent variables                                  0
Number of continuous latent variables                           25

Observed dependent variables

  Continuous
   MIPIP1      MIPIP2      MIPIP3      MIPIP4      MIPIP5      MIPIP6
   MIPIP7      MIPIP8      MIPIP9      MIPIP10     MIPIP11     MIPIP12
   MIPIP13     MIPIP14     MIPIP15     MIPIP16     MIPIP17     MIPIP18
   MIPIP19     MIPIP20

Continuous latent variables
   E           A           C           N           O           RMIPIP1
   RMIPIP2     RMIPIP3     RMIPIP4     RMIPIP5     RMIPIP6     RMIPIP7
   RMIPIP8     RMIPIP9     RMIPIP10    RMIPIP11    RMIPIP12    RMIPIP13
   RMIPIP14    RMIPIP15    RMIPIP16    RMIPIP17    RMIPIP18    RMIPIP19
   RMIPIP20


Estimator                                                       ML
Information matrix                                        OBSERVED
Maximum number of iterations                                  1000
Convergence criterion                                    0.500D-04
Maximum number of steepest descent iterations                   20


SAMPLE STATISTICS FOR THE FIRST REPLICATION


     SAMPLE STATISTICS


           Means
              MIPIP1        MIPIP2        MIPIP3        MIPIP4        MIPIP5
              ________      ________      ________      ________      ________
               -0.010        -0.006        -0.102        -0.056        -0.124


           Means
              MIPIP6        MIPIP7        MIPIP8        MIPIP9        MIPIP10
              ________      ________      ________      ________      ________
                0.014        -0.001        -0.129        -0.134        -0.131


           Means
              MIPIP11       MIPIP12       MIPIP13       MIPIP14       MIPIP15
              ________      ________      ________      ________      ________
               -0.037        -0.049        -0.175        -0.080        -0.183


           Means
              MIPIP16       MIPIP17       MIPIP18       MIPIP19       MIPIP20
              ________      ________      ________      ________      ________
                0.030        -0.048        -0.090        -0.081        -0.171


           Covariances
              MIPIP1        MIPIP2        MIPIP3        MIPIP4        MIPIP5
              ________      ________      ________      ________      ________
 MIPIP1         1.042
 MIPIP2         0.206         1.119
 MIPIP3         0.148         0.275         1.104
 MIPIP4         0.184         0.152         0.192         1.101
 MIPIP5         0.141         0.173         0.177         0.320         0.969
 MIPIP6         0.810         0.216         0.192         0.237         0.237
 MIPIP7         0.128         0.808         0.143         0.149         0.212
 MIPIP8         0.106         0.262         0.791         0.126         0.187
 MIPIP9         0.107         0.137         0.094         0.835         0.216
 MIPIP10        0.234         0.136         0.073         0.241         0.713
 MIPIP11        0.725         0.127         0.194         0.183         0.178
 MIPIP12        0.138         0.782         0.162         0.194         0.148
 MIPIP13        0.244         0.255         0.738         0.169         0.175
 MIPIP14        0.169         0.113         0.103         0.797         0.250
 MIPIP15        0.239         0.175         0.086         0.291         0.639
 MIPIP16        0.673         0.112         0.127         0.175         0.070
 MIPIP17        0.083         0.688         0.129         0.150         0.143
 MIPIP18        0.222         0.217         0.687         0.132         0.116
 MIPIP19        0.131         0.142         0.052         0.703         0.181
 MIPIP20        0.236         0.209         0.098         0.289         0.612


           Covariances
              MIPIP6        MIPIP7        MIPIP8        MIPIP9        MIPIP10
              ________      ________      ________      ________      ________
 MIPIP6         1.077
 MIPIP7         0.315         1.175
 MIPIP8         0.203         0.285         1.012
 MIPIP9         0.194         0.154         0.203         1.170
 MIPIP10        0.278         0.181         0.162         0.305         1.086
 MIPIP11        0.812         0.153         0.139         0.123         0.319
 MIPIP12        0.278         0.906         0.182         0.195         0.163
 MIPIP13        0.315         0.276         0.778         0.168         0.113
 MIPIP14        0.219         0.159         0.181         0.902         0.280
 MIPIP15        0.282         0.201         0.141         0.340         0.819
 MIPIP16        0.717         0.096         0.119         0.189         0.223
 MIPIP17        0.178         0.675         0.147         0.106         0.206
 MIPIP18        0.241         0.190         0.655         0.099         0.104
 MIPIP19        0.178         0.148         0.145         0.717         0.183
 MIPIP20        0.268         0.203         0.185         0.272         0.663


           Covariances
              MIPIP11       MIPIP12       MIPIP13       MIPIP14       MIPIP15
              ________      ________      ________      ________      ________
 MIPIP11        1.097
 MIPIP12        0.257         1.231
 MIPIP13        0.276         0.301         1.051
 MIPIP14        0.167         0.200         0.270         1.202
 MIPIP15        0.235         0.153         0.182         0.448         1.160
 MIPIP16        0.768         0.148         0.256         0.236         0.289
 MIPIP17        0.184         0.736         0.168         0.090         0.204
 MIPIP18        0.219         0.158         0.747         0.178         0.154
 MIPIP19        0.165         0.185         0.212         0.838         0.268
 MIPIP20        0.201         0.160         0.183         0.329         0.796


           Covariances
              MIPIP16       MIPIP17       MIPIP18       MIPIP19       MIPIP20
              ________      ________      ________      ________      ________
 MIPIP16        1.033
 MIPIP17        0.288         1.055
 MIPIP18        0.256         0.267         1.020
 MIPIP19        0.207         0.161         0.206         1.101
 MIPIP20        0.177         0.170         0.149         0.347         1.018


           Correlations
              MIPIP1        MIPIP2        MIPIP3        MIPIP4        MIPIP5
              ________      ________      ________      ________      ________
 MIPIP1         1.000
 MIPIP2         0.190         1.000
 MIPIP3         0.138         0.248         1.000
 MIPIP4         0.172         0.137         0.174         1.000
 MIPIP5         0.140         0.166         0.171         0.309         1.000
 MIPIP6         0.765         0.196         0.176         0.218         0.232
 MIPIP7         0.115         0.705         0.126         0.131         0.199
 MIPIP8         0.104         0.246         0.749         0.120         0.189
 MIPIP9         0.097         0.120         0.083         0.736         0.203
 MIPIP10        0.220         0.123         0.067         0.220         0.695
 MIPIP11        0.678         0.114         0.176         0.167         0.173
 MIPIP12        0.122         0.667         0.139         0.166         0.136
 MIPIP13        0.233         0.236         0.685         0.157         0.174
 MIPIP14        0.151         0.097         0.089         0.693         0.231
 MIPIP15        0.217         0.154         0.076         0.258         0.603
 MIPIP16        0.648         0.105         0.119         0.164         0.070
 MIPIP17        0.079         0.634         0.120         0.139         0.141
 MIPIP18        0.215         0.203         0.647         0.125         0.116
 MIPIP19        0.122         0.128         0.048         0.638         0.176
 MIPIP20        0.229         0.196         0.092         0.273         0.617


           Correlations
              MIPIP6        MIPIP7        MIPIP8        MIPIP9        MIPIP10
              ________      ________      ________      ________      ________
 MIPIP6         1.000
 MIPIP7         0.280         1.000
 MIPIP8         0.195         0.261         1.000
 MIPIP9         0.173         0.131         0.187         1.000
 MIPIP10        0.257         0.161         0.154         0.271         1.000
 MIPIP11        0.747         0.135         0.132         0.108         0.292
 MIPIP12        0.242         0.754         0.163         0.162         0.141
 MIPIP13        0.296         0.248         0.754         0.151         0.106
 MIPIP14        0.192         0.134         0.164         0.761         0.245
 MIPIP15        0.253         0.172         0.130         0.292         0.730
 MIPIP16        0.680         0.087         0.116         0.172         0.211
 MIPIP17        0.167         0.606         0.142         0.095         0.192
 MIPIP18        0.230         0.174         0.645         0.090         0.099
 MIPIP19        0.164         0.131         0.137         0.632         0.168
 MIPIP20        0.256         0.186         0.182         0.249         0.631


           Correlations
              MIPIP11       MIPIP12       MIPIP13       MIPIP14       MIPIP15
              ________      ________      ________      ________      ________
 MIPIP11        1.000
 MIPIP12        0.221         1.000
 MIPIP13        0.257         0.265         1.000
 MIPIP14        0.145         0.165         0.241         1.000
 MIPIP15        0.208         0.128         0.165         0.380         1.000
 MIPIP16        0.721         0.131         0.246         0.212         0.264
 MIPIP17        0.171         0.646         0.159         0.080         0.184
 MIPIP18        0.207         0.141         0.721         0.161         0.141
 MIPIP19        0.151         0.159         0.197         0.729         0.237
 MIPIP20        0.190         0.143         0.177         0.298         0.733


           Correlations
              MIPIP16       MIPIP17       MIPIP18       MIPIP19       MIPIP20
              ________      ________      ________      ________      ________
 MIPIP16        1.000
 MIPIP17        0.276         1.000
 MIPIP18        0.250         0.257         1.000
 MIPIP19        0.194         0.150         0.195         1.000
 MIPIP20        0.172         0.164         0.146         0.328         1.000


MODEL FIT INFORMATION

Number of Free Parameters                      104

Loglikelihood

    H0 Value

        Mean                             -5537.788
        Std Dev                             50.130
        Number of successful computations      892

             Proportions                   Percentiles
        Expected    Observed         Expected       Observed
           0.990       0.992        -5654.406      -5649.790
           0.980       0.983        -5640.741      -5640.350
           0.950       0.954        -5620.247      -5617.810
           0.900       0.901        -5602.035      -5601.709
           0.800       0.796        -5579.978      -5580.624
           0.700       0.700        -5564.076      -5564.239
           0.500       0.498        -5537.788      -5538.356
           0.300       0.291        -5511.499      -5512.010
           0.200       0.196        -5495.598      -5496.083
           0.100       0.102        -5473.541      -5473.510
           0.050       0.052        -5455.328      -5453.872
           0.020       0.021        -5434.835      -5433.432
           0.010       0.013        -5421.169      -5415.052

    H1 Value

        Mean                             -5473.978
        Std Dev                             50.906
        Number of successful computations      892

             Proportions                   Percentiles
        Expected    Observed         Expected       Observed
           0.990       0.993        -5592.401      -5587.148
           0.980       0.982        -5578.524      -5577.883
           0.950       0.955        -5557.714      -5556.244
           0.900       0.902        -5539.219      -5538.178
           0.800       0.794        -5516.821      -5518.573
           0.700       0.696        -5500.673      -5501.358
           0.500       0.501        -5473.978      -5473.856
           0.300       0.298        -5447.283      -5447.797
           0.200       0.195        -5431.136      -5432.731
           0.100       0.101        -5408.737      -5409.000
           0.050       0.049        -5390.243      -5391.424
           0.020       0.018        -5369.433      -5371.238
           0.010       0.011        -5355.556      -5350.261

Information Criteria

    Akaike (AIC)

        Mean                             11283.576
        Std Dev                            100.261
        Number of successful computations      892

             Proportions                   Percentiles
        Expected    Observed         Expected       Observed
           0.990       0.987        11050.339      11032.256
           0.980       0.979        11077.670      11072.522
           0.950       0.948        11118.657      11111.316
           0.900       0.898        11155.081      11153.572
           0.800       0.804        11199.196      11199.550
           0.700       0.709        11230.999      11231.860
           0.500       0.502        11283.576      11284.581
           0.300       0.300        11336.152      11335.884
           0.200       0.204        11367.955      11368.637
           0.100       0.099        11412.070      11409.566
           0.050       0.046        11448.494      11442.062
           0.020       0.017        11489.481      11485.096
           0.010       0.008        11516.812      11504.645

    Bayesian (BIC)

        Mean                             11649.807
        Std Dev                            100.261
        Number of successful computations      892

             Proportions                   Percentiles
        Expected    Observed         Expected       Observed
           0.990       0.987        11416.571      11398.488
           0.980       0.979        11443.902      11438.754
           0.950       0.948        11484.889      11477.548
           0.900       0.898        11521.313      11519.804
           0.800       0.804        11565.428      11565.782
           0.700       0.709        11597.231      11598.092
           0.500       0.502        11649.807      11650.813
           0.300       0.300        11702.384      11702.116
           0.200       0.204        11734.187      11734.869
           0.100       0.099        11778.302      11775.798
           0.050       0.046        11814.726      11808.294
           0.020       0.017        11855.713      11851.328
           0.010       0.008        11883.044      11870.877

    Sample-Size Adjusted BIC (n* = (n + 2) / 24)

        Mean                             11320.119
        Std Dev                            100.261
        Number of successful computations      892

             Proportions                   Percentiles
        Expected    Observed         Expected       Observed
           0.990       0.987        11086.882      11068.800
           0.980       0.979        11114.213      11109.065
           0.950       0.948        11155.200      11147.859
           0.900       0.898        11191.624      11190.115
           0.800       0.804        11235.739      11236.093
           0.700       0.709        11267.542      11268.403
           0.500       0.502        11320.119      11321.124
           0.300       0.300        11372.695      11372.427
           0.200       0.204        11404.498      11405.180
           0.100       0.099        11448.613      11446.109
           0.050       0.046        11485.037      11478.605
           0.020       0.017        11526.024      11521.639
           0.010       0.008        11553.355      11541.188

Chi-Square Test of Model Fit

        Degrees of freedom                     126

        Mean                               127.619
        Std Dev                             16.645
        Number of successful computations      892

             Proportions                   Percentiles
        Expected    Observed         Expected       Observed
           0.990       0.992           92.033         92.485
           0.980       0.979           95.580         94.756
           0.950       0.956          101.074        102.159
           0.900       0.909          106.132        106.914
           0.800       0.811          112.483        113.051
           0.700       0.714          117.217        117.990
           0.500       0.535          125.334        126.675
           0.300       0.342          133.817        136.302
           0.200       0.242          139.129        141.563
           0.100       0.142          146.724        149.916
           0.050       0.076          153.198        155.790
           0.020       0.022          160.705        162.148
           0.010       0.012          165.841        167.371

RMSEA (Root Mean Square Error Of Approximation)

        Mean                                 0.010
        Std Dev                              0.012
        Number of successful computations      892

             Proportions                   Percentiles
        Expected    Observed         Expected       Observed
           0.990       1.000           -0.017          0.000
           0.980       1.000           -0.014          0.000
           0.950       1.000           -0.009          0.000
           0.900       1.000           -0.005          0.000
           0.800       0.520            0.000          0.000
           0.700       0.503            0.004          0.000
           0.500       0.443            0.010          0.005
           0.300       0.334            0.016          0.018
           0.200       0.250            0.020          0.022
           0.100       0.147            0.025          0.028
           0.050       0.076            0.029          0.031
           0.020       0.020            0.034          0.034
           0.010       0.009            0.037          0.036

SRMR (Standardized Root Mean Square Residual)

        Mean                                 0.033
        Std Dev                              0.004
        Number of successful computations      892

             Proportions                   Percentiles
        Expected    Observed         Expected       Observed
           0.990       0.997            0.025          0.025
           0.980       0.990            0.026          0.027
           0.950       0.966            0.027          0.028
           0.900       0.910            0.029          0.029
           0.800       0.809            0.030          0.030
           0.700       0.694            0.031          0.031
           0.500       0.465            0.033          0.033
           0.300       0.268            0.035          0.035
           0.200       0.184            0.037          0.036
           0.100       0.090            0.038          0.038
           0.050       0.055            0.039          0.040
           0.020       0.033            0.041          0.042
           0.010       0.021            0.042          0.044


MODEL RESULTS

                              ESTIMATES              S. E.     M. S. E.  95%  % Sig
                 Population   Average   Std. Dev.   Average             Cover Coeff
 E        BY
  MIPIP1              1.000     0.7885     0.0855     0.0747     0.0520 0.257 1.000
  MIPIP6              1.000     0.7911     0.0810     0.0743     0.0502 0.225 1.000
  MIPIP11             1.000     0.8048     0.0854     0.0732     0.0454 0.271 1.000
  MIPIP16             1.000     0.8140     0.0924     0.0760     0.0431 0.339 1.000

 A        BY
  MIPIP2              1.000     0.8032     0.0881     0.0693     0.0465 0.254 1.000
  MIPIP7              1.000     0.8002     0.0816     0.0686     0.0466 0.211 1.000
  MIPIP12             1.000     0.8007     0.0824     0.0704     0.0465 0.223 1.000
  MIPIP17             1.000     0.8070     0.0974     0.0759     0.0467 0.330 1.000

 C        BY
  MIPIP3              1.000     0.8037     0.0927     0.0730     0.0471 0.304 1.000
  MIPIP8              1.000     0.8003     0.0928     0.0740     0.0485 0.266 0.999
  MIPIP13             1.000     0.7986     0.0849     0.0716     0.0478 0.235 1.000
  MIPIP18             1.000     0.8032     0.0956     0.0741     0.0479 0.299 1.000

 N        BY
  MIPIP4              1.000     0.7966     0.0901     0.0726     0.0495 0.256 0.999
  MIPIP9              1.000     0.7969     0.0914     0.0742     0.0496 0.253 1.000
  MIPIP14             1.000     0.7987     0.0859     0.0726     0.0479 0.229 0.999
  MIPIP19             1.000     0.8090     0.0919     0.0741     0.0449 0.304 1.000

 O        BY
  MIPIP5              1.000     0.7957     0.0831     0.0717     0.0486 0.222 1.000
  MIPIP10             1.000     0.7905     0.0812     0.0718     0.0505 0.201 1.000
  MIPIP15             1.000     0.7995     0.0805     0.0726     0.0467 0.226 1.000
  MIPIP20             1.000     0.8130     0.0917     0.0789     0.0434 0.351 1.000

 RMIPIP1  BY
  MIPIP1              1.000     1.0000     0.0000     0.0000     0.0000 1.000 0.000

 RMIPIP2  BY
  MIPIP2              1.000     1.0000     0.0000     0.0000     0.0000 1.000 0.000

 RMIPIP3  BY
  MIPIP3              1.000     1.0000     0.0000     0.0000     0.0000 1.000 0.000

 RMIPIP4  BY
  MIPIP4              1.000     1.0000     0.0000     0.0000     0.0000 1.000 0.000

 RMIPIP5  BY
  MIPIP5              1.000     1.0000     0.0000     0.0000     0.0000 1.000 0.000

 RMIPIP6  BY
  MIPIP6              1.000     1.0000     0.0000     0.0000     0.0000 1.000 0.000

 RMIPIP7  BY
  MIPIP7              1.000     1.0000     0.0000     0.0000     0.0000 1.000 0.000

 RMIPIP8  BY
  MIPIP8              1.000     1.0000     0.0000     0.0000     0.0000 1.000 0.000

 RMIPIP9  BY
  MIPIP9              1.000     1.0000     0.0000     0.0000     0.0000 1.000 0.000

 RMIPIP10 BY
  MIPIP10             1.000     1.0000     0.0000     0.0000     0.0000 1.000 0.000

 RMIPIP11 BY
  MIPIP11             1.000     1.0000     0.0000     0.0000     0.0000 1.000 0.000

 RMIPIP12 BY
  MIPIP12             1.000     1.0000     0.0000     0.0000     0.0000 1.000 0.000

 RMIPIP13 BY
  MIPIP13             1.000     1.0000     0.0000     0.0000     0.0000 1.000 0.000

 RMIPIP14 BY
  MIPIP14             1.000     1.0000     0.0000     0.0000     0.0000 1.000 0.000

 RMIPIP15 BY
  MIPIP15             1.000     1.0000     0.0000     0.0000     0.0000 1.000 0.000

 RMIPIP16 BY
  MIPIP16             1.000     1.0000     0.0000     0.0000     0.0000 1.000 0.000

 RMIPIP17 BY
  MIPIP17             1.000     1.0000     0.0000     0.0000     0.0000 1.000 0.000

 RMIPIP18 BY
  MIPIP18             1.000     1.0000     0.0000     0.0000     0.0000 1.000 0.000

 RMIPIP19 BY
  MIPIP19             1.000     1.0000     0.0000     0.0000     0.0000 1.000 0.000

 RMIPIP20 BY
  MIPIP20             1.000     1.0000     0.0000     0.0000     0.0000 1.000 0.000

 RMIPIP6  ON
  RMIPIP5             0.000     0.3287     0.2719     0.1615     0.1819 0.105 0.895
  RMIPIP1             0.000     0.1900     0.7484     0.5639     0.5955 0.454 0.546

 RMIPIP11 ON
  RMIPIP10            0.000     0.2912     0.0916     0.0812     0.0932 0.059 0.941
  RMIPIP6             0.000     0.2678     0.1491     0.1278     0.0939 0.416 0.584

 RMIPIP16 ON
  RMIPIP15            0.000     0.3063     0.0904     0.0834     0.1020 0.041 0.959
  RMIPIP11            0.000     0.1814     0.6130     0.2652     0.4082 0.538 0.462

 RMIPIP7  ON
  RMIPIP6             0.000     0.3007     0.1026     0.0853     0.1010 0.061 0.939
  RMIPIP2             0.000     0.1786     0.7262     0.4639     0.5587 0.442 0.558

 RMIPIP12 ON
  RMIPIP11            0.000     0.3069     0.0963     0.0857     0.1034 0.057 0.943
  RMIPIP7             0.000     0.2949     0.1273     0.1121     0.1031 0.293 0.707

 RMIPIP17 ON
  RMIPIP16            0.000     0.2992     0.2739     0.1355     0.1644 0.154 0.846
  RMIPIP12            0.000    -0.0748     0.4143     0.2511     0.1771 0.828 0.172

 RMIPIP8  ON
  RMIPIP7             0.000     0.3033     0.0951     0.0831     0.1010 0.061 0.939
  RMIPIP3             0.000     0.1644     0.8235     0.5755     0.7044 0.494 0.506

 RMIPIP13 ON
  RMIPIP12            0.000     0.3011     0.0807     0.0759     0.0972 0.036 0.964
  RMIPIP8             0.000     0.2892     0.1514     0.1250     0.1065 0.359 0.641

 RMIPIP18 ON
  RMIPIP17            0.000     0.3015     0.1970     0.1167     0.1296 0.158 0.842
  RMIPIP13            0.000     0.2198     0.5779     0.2723     0.3819 0.442 0.558

 RMIPIP9  ON
  RMIPIP8             0.000     0.3066     0.1098     0.0874     0.1060 0.064 0.936
  RMIPIP4             0.000     0.2044     0.6548     0.3778     0.4700 0.492 0.508

 RMIPIP14 ON
  RMIPIP13            0.000     0.3082     0.1000     0.0813     0.1050 0.047 0.953
  RMIPIP9             0.000     0.2826     0.1716     0.1306     0.1093 0.353 0.647

 RMIPIP19 ON
  RMIPIP18            0.000     0.3122     0.1907     0.1174     0.1338 0.127 0.873
  RMIPIP14            0.000     0.2393     0.2813     0.1658     0.1363 0.444 0.556

 RMIPIP10 ON
  RMIPIP9             0.000     0.3108     0.1325     0.0922     0.1142 0.066 0.934
  RMIPIP5             0.000     0.2676     0.3273     0.1886     0.1786 0.410 0.590

 RMIPIP15 ON
  RMIPIP14            0.000     0.3001     0.0952     0.0816     0.0991 0.048 0.952
  RMIPIP10            0.000     0.2888     0.1468     0.1217     0.1049 0.317 0.683

 RMIPIP20 ON
  RMIPIP19            0.000     0.3125     0.4471     0.2180     0.2973 0.102 0.898
  RMIPIP15            0.000     0.2185     0.4574     0.2500     0.2568 0.455 0.545

 RMIPIP2  ON
  RMIPIP1             0.000     0.3172     0.2288     0.1866     0.1529 0.215 0.785

 RMIPIP3  ON
  RMIPIP2             0.000     0.3079     0.1583     0.1237     0.1198 0.205 0.795

 RMIPIP4  ON
  RMIPIP3             0.000     0.3282     0.2239     0.1440     0.1577 0.209 0.791

 RMIPIP5  ON
  RMIPIP4             0.000     0.3287     0.3239     0.1683     0.2129 0.188 0.812

 E        WITH
  RMIPIP1             0.000     0.0000     0.0000     0.0000     0.0000 1.000 0.000
  A                   0.200     0.2042     0.0766     0.0743     0.0059 0.932 0.765
  C                   0.200     0.1970     0.0799     0.0740     0.0064 0.923 0.730
  N                   0.200     0.1996     0.0767     0.0744     0.0059 0.943 0.753
  O                   0.200     0.1990     0.0812     0.0756     0.0066 0.928 0.728

 A        WITH
  RMIPIP1             0.000     0.0000     0.0000     0.0000     0.0000 1.000 0.000
  C                   0.200     0.2054     0.0808     0.0741     0.0066 0.927 0.759
  N                   0.200     0.1964     0.0837     0.0734     0.0070 0.915 0.749
  O                   0.200     0.1982     0.0769     0.0733     0.0059 0.932 0.761

 C        WITH
  RMIPIP1             0.000     0.0000     0.0000     0.0000     0.0000 1.000 0.000
  N                   0.200     0.2010     0.0873     0.0768     0.0076 0.922 0.723
  O                   0.200     0.1962     0.0784     0.0748     0.0062 0.934 0.724

 N        WITH
  RMIPIP1             0.000     0.0000     0.0000     0.0000     0.0000 1.000 0.000
  O                   0.200     0.2029     0.0799     0.0769     0.0064 0.929 0.713

 O        WITH
  RMIPIP1             0.000     0.0000     0.0000     0.0000     0.0000 1.000 0.000

 Intercepts
  MIPIP1              0.000     0.0004     0.0641     0.0631     0.0041 0.936 0.064
  MIPIP2              0.000     0.0008     0.0636     0.0642     0.0040 0.945 0.055
  MIPIP3              0.000    -0.0008     0.0674     0.0642     0.0045 0.939 0.061
  MIPIP4              0.000    -0.0021     0.0641     0.0642     0.0041 0.947 0.053
  MIPIP5              0.000    -0.0031     0.0630     0.0643     0.0040 0.956 0.044
  MIPIP6              0.000     0.0008     0.0663     0.0650     0.0044 0.946 0.054
  MIPIP7              0.000    -0.0001     0.0640     0.0656     0.0041 0.948 0.052
  MIPIP8              0.000    -0.0031     0.0684     0.0657     0.0047 0.929 0.071
  MIPIP9              0.000    -0.0027     0.0664     0.0656     0.0044 0.959 0.041
  MIPIP10             0.000    -0.0037     0.0655     0.0657     0.0043 0.950 0.050
  MIPIP11             0.000    -0.0002     0.0672     0.0656     0.0045 0.950 0.050
  MIPIP12             0.000    -0.0019     0.0660     0.0660     0.0044 0.956 0.044
  MIPIP13             0.000    -0.0047     0.0671     0.0660     0.0045 0.942 0.058
  MIPIP14             0.000    -0.0033     0.0656     0.0659     0.0043 0.959 0.041
  MIPIP15             0.000    -0.0042     0.0669     0.0658     0.0045 0.946 0.054
  MIPIP16             0.000    -0.0008     0.0676     0.0659     0.0046 0.947 0.053
  MIPIP17             0.000    -0.0001     0.0650     0.0644     0.0042 0.950 0.050
  MIPIP18             0.000    -0.0029     0.0667     0.0655     0.0045 0.945 0.055
  MIPIP19             0.000    -0.0029     0.0658     0.0660     0.0043 0.944 0.056
  MIPIP20             0.000    -0.0018     0.0665     0.0660     0.0044 0.956 0.044

 Variances
  E                   1.000     1.0000     0.0000     0.0000     0.0000 1.000 0.000
  A                   1.000     1.0000     0.0000     0.0000     0.0000 1.000 0.000
  C                   1.000     1.0000     0.0000     0.0000     0.0000 1.000 0.000
  N                   1.000     1.0000     0.0000     0.0000     0.0000 1.000 0.000
  O                   1.000     1.0000     0.0000     0.0000     0.0000 1.000 0.000
  RMIPIP1             0.360     0.3678     0.1226     0.0959     0.0151 0.837 0.844

 Residual Variances
  MIPIP1              0.000     0.0000     0.0000     0.0000     0.0000 1.000 0.000
  MIPIP2              0.000     0.0000     0.0000     0.0000     0.0000 1.000 0.000
  MIPIP3              0.000     0.0000     0.0000     0.0000     0.0000 1.000 0.000
  MIPIP4              0.000     0.0000     0.0000     0.0000     0.0000 1.000 0.000
  MIPIP5              0.000     0.0000     0.0000     0.0000     0.0000 1.000 0.000
  MIPIP6              0.000     0.0000     0.0000     0.0000     0.0000 1.000 0.000
  MIPIP7              0.000     0.0000     0.0000     0.0000     0.0000 1.000 0.000
  MIPIP8              0.000     0.0000     0.0000     0.0000     0.0000 1.000 0.000
  MIPIP9              0.000     0.0000     0.0000     0.0000     0.0000 1.000 0.000
  MIPIP10             0.000     0.0000     0.0000     0.0000     0.0000 1.000 0.000
  MIPIP11             0.000     0.0000     0.0000     0.0000     0.0000 1.000 0.000
  MIPIP12             0.000     0.0000     0.0000     0.0000     0.0000 1.000 0.000
  MIPIP13             0.000     0.0000     0.0000     0.0000     0.0000 1.000 0.000
  MIPIP14             0.000     0.0000     0.0000     0.0000     0.0000 1.000 0.000
  MIPIP15             0.000     0.0000     0.0000     0.0000     0.0000 1.000 0.000
  MIPIP16             0.000     0.0000     0.0000     0.0000     0.0000 1.000 0.000
  MIPIP17             0.000     0.0000     0.0000     0.0000     0.0000 1.000 0.000
  MIPIP18             0.000     0.0000     0.0000     0.0000     0.0000 1.000 0.000
  MIPIP19             0.000     0.0000     0.0000     0.0000     0.0000 1.000 0.000
  MIPIP20             0.000     0.0000     0.0000     0.0000     0.0000 1.000 0.000
  RMIPIP2             0.320     0.3385     0.1143     0.0830     0.0134 0.796 0.890
  RMIPIP3             0.278     0.3384     0.1267     0.0889     0.0197 0.703 0.852
  RMIPIP4             0.278     0.3464     0.1174     0.0864     0.0184 0.688 0.881
  RMIPIP5             0.278     0.3512     0.1118     0.0891     0.0178 0.721 0.904
  RMIPIP6             0.278     0.3236     0.1460     0.1236     0.0233 0.689 0.900
  RMIPIP7             0.278     0.3277     0.1467     0.1085     0.0239 0.667 0.936
  RMIPIP8             0.278     0.3165     0.2341     0.1510     0.0562 0.670 0.916
  RMIPIP9             0.278     0.3273     0.1410     0.0960     0.0223 0.666 0.911
  RMIPIP10            0.278     0.3422     0.1070     0.0655     0.0155 0.650 0.967
  RMIPIP11            0.278     0.3313     0.0788     0.0651     0.0090 0.737 0.972
  RMIPIP12            0.278     0.3456     0.0711     0.0582     0.0096 0.655 0.989
  RMIPIP13            0.278     0.3441     0.0779     0.0601     0.0104 0.660 0.978
  RMIPIP14            0.278     0.3405     0.0795     0.0611     0.0102 0.691 0.973
  RMIPIP15            0.278     0.3388     0.0708     0.0608     0.0087 0.706 0.978
  RMIPIP16            0.278     0.3101     0.2189     0.1046     0.0489 0.707 0.891
  RMIPIP17            0.278     0.3030     0.1939     0.1252     0.0382 0.688 0.751
  RMIPIP18            0.278     0.3156     0.1762     0.0967     0.0324 0.628 0.882
  RMIPIP19            0.278     0.3205     0.1205     0.0749     0.0163 0.667 0.901
  RMIPIP20            0.278     0.3119     0.1678     0.1105     0.0292 0.712 0.870


QUALITY OF NUMERICAL RESULTS

     Average Condition Number for the Information Matrix      0.279E-02
       (ratio of smallest to largest eigenvalue)


TECHNICAL OUTPUT


     PARAMETER SPECIFICATION


           NU
              MIPIP1        MIPIP2        MIPIP3        MIPIP4        MIPIP5
              ________      ________      ________      ________      ________
                  1             2             3             4             5


           NU
              MIPIP6        MIPIP7        MIPIP8        MIPIP9        MIPIP10
              ________      ________      ________      ________      ________
                  6             7             8             9            10


           NU
              MIPIP11       MIPIP12       MIPIP13       MIPIP14       MIPIP15
              ________      ________      ________      ________      ________
                 11            12            13            14            15


           NU
              MIPIP16       MIPIP17       MIPIP18       MIPIP19       MIPIP20
              ________      ________      ________      ________      ________
                 16            17            18            19            20


           LAMBDA
              E             A             C             N             O
              ________      ________      ________      ________      ________
 MIPIP1            21             0             0             0             0
 MIPIP2             0            22             0             0             0
 MIPIP3             0             0            23             0             0
 MIPIP4             0             0             0            24             0
 MIPIP5             0             0             0             0            25
 MIPIP6            26             0             0             0             0
 MIPIP7             0            27             0             0             0
 MIPIP8             0             0            28             0             0
 MIPIP9             0             0             0            29             0
 MIPIP10            0             0             0             0            30
 MIPIP11           31             0             0             0             0
 MIPIP12            0            32             0             0             0
 MIPIP13            0             0            33             0             0
 MIPIP14            0             0             0            34             0
 MIPIP15            0             0             0             0            35
 MIPIP16           36             0             0             0             0
 MIPIP17            0            37             0             0             0
 MIPIP18            0             0            38             0             0
 MIPIP19            0             0             0            39             0
 MIPIP20            0             0             0             0            40


           LAMBDA
              RMIPIP1       RMIPIP2       RMIPIP3       RMIPIP4       RMIPIP5
              ________      ________      ________      ________      ________
 MIPIP1             0             0             0             0             0
 MIPIP2             0             0             0             0             0
 MIPIP3             0             0             0             0             0
 MIPIP4             0             0             0             0             0
 MIPIP5             0             0             0             0             0
 MIPIP6             0             0             0             0             0
 MIPIP7             0             0             0             0             0
 MIPIP8             0             0             0             0             0
 MIPIP9             0             0             0             0             0
 MIPIP10            0             0             0             0             0
 MIPIP11            0             0             0             0             0
 MIPIP12            0             0             0             0             0
 MIPIP13            0             0             0             0             0
 MIPIP14            0             0             0             0             0
 MIPIP15            0             0             0             0             0
 MIPIP16            0             0             0             0             0
 MIPIP17            0             0             0             0             0
 MIPIP18            0             0             0             0             0
 MIPIP19            0             0             0             0             0
 MIPIP20            0             0             0             0             0


           LAMBDA
              RMIPIP6       RMIPIP7       RMIPIP8       RMIPIP9       RMIPIP10
              ________      ________      ________      ________      ________
 MIPIP1             0             0             0             0             0
 MIPIP2             0             0             0             0             0
 MIPIP3             0             0             0             0             0
 MIPIP4             0             0             0             0             0
 MIPIP5             0             0             0             0             0
 MIPIP6             0             0             0             0             0
 MIPIP7             0             0             0             0             0
 MIPIP8             0             0             0             0             0
 MIPIP9             0             0             0             0             0
 MIPIP10            0             0             0             0             0
 MIPIP11            0             0             0             0             0
 MIPIP12            0             0             0             0             0
 MIPIP13            0             0             0             0             0
 MIPIP14            0             0             0             0             0
 MIPIP15            0             0             0             0             0
 MIPIP16            0             0             0             0             0
 MIPIP17            0             0             0             0             0
 MIPIP18            0             0             0             0             0
 MIPIP19            0             0             0             0             0
 MIPIP20            0             0             0             0             0


           LAMBDA
              RMIPIP11      RMIPIP12      RMIPIP13      RMIPIP14      RMIPIP15
              ________      ________      ________      ________      ________
 MIPIP1             0             0             0             0             0
 MIPIP2             0             0             0             0             0
 MIPIP3             0             0             0             0             0
 MIPIP4             0             0             0             0             0
 MIPIP5             0             0             0             0             0
 MIPIP6             0             0             0             0             0
 MIPIP7             0             0             0             0             0
 MIPIP8             0             0             0             0             0
 MIPIP9             0             0             0             0             0
 MIPIP10            0             0             0             0             0
 MIPIP11            0             0             0             0             0
 MIPIP12            0             0             0             0             0
 MIPIP13            0             0             0             0             0
 MIPIP14            0             0             0             0             0
 MIPIP15            0             0             0             0             0
 MIPIP16            0             0             0             0             0
 MIPIP17            0             0             0             0             0
 MIPIP18            0             0             0             0             0
 MIPIP19            0             0             0             0             0
 MIPIP20            0             0             0             0             0


           LAMBDA
              RMIPIP16      RMIPIP17      RMIPIP18      RMIPIP19      RMIPIP20
              ________      ________      ________      ________      ________
 MIPIP1             0             0             0             0             0
 MIPIP2             0             0             0             0             0
 MIPIP3             0             0             0             0             0
 MIPIP4             0             0             0             0             0
 MIPIP5             0             0             0             0             0
 MIPIP6             0             0             0             0             0
 MIPIP7             0             0             0             0             0
 MIPIP8             0             0             0             0             0
 MIPIP9             0             0             0             0             0
 MIPIP10            0             0             0             0             0
 MIPIP11            0             0             0             0             0
 MIPIP12            0             0             0             0             0
 MIPIP13            0             0             0             0             0
 MIPIP14            0             0             0             0             0
 MIPIP15            0             0             0             0             0
 MIPIP16            0             0             0             0             0
 MIPIP17            0             0             0             0             0
 MIPIP18            0             0             0             0             0
 MIPIP19            0             0             0             0             0
 MIPIP20            0             0             0             0             0


           THETA
              MIPIP1        MIPIP2        MIPIP3        MIPIP4        MIPIP5
              ________      ________      ________      ________      ________
 MIPIP1             0
 MIPIP2             0             0
 MIPIP3             0             0             0
 MIPIP4             0             0             0             0
 MIPIP5             0             0             0             0             0
 MIPIP6             0             0             0             0             0
 MIPIP7             0             0             0             0             0
 MIPIP8             0             0             0             0             0
 MIPIP9             0             0             0             0             0
 MIPIP10            0             0             0             0             0
 MIPIP11            0             0             0             0             0
 MIPIP12            0             0             0             0             0
 MIPIP13            0             0             0             0             0
 MIPIP14            0             0             0             0             0
 MIPIP15            0             0             0             0             0
 MIPIP16            0             0             0             0             0
 MIPIP17            0             0             0             0             0
 MIPIP18            0             0             0             0             0
 MIPIP19            0             0             0             0             0
 MIPIP20            0             0             0             0             0


           THETA
              MIPIP6        MIPIP7        MIPIP8        MIPIP9        MIPIP10
              ________      ________      ________      ________      ________
 MIPIP6             0
 MIPIP7             0             0
 MIPIP8             0             0             0
 MIPIP9             0             0             0             0
 MIPIP10            0             0             0             0             0
 MIPIP11            0             0             0             0             0
 MIPIP12            0             0             0             0             0
 MIPIP13            0             0             0             0             0
 MIPIP14            0             0             0             0             0
 MIPIP15            0             0             0             0             0
 MIPIP16            0             0             0             0             0
 MIPIP17            0             0             0             0             0
 MIPIP18            0             0             0             0             0
 MIPIP19            0             0             0             0             0
 MIPIP20            0             0             0             0             0


           THETA
              MIPIP11       MIPIP12       MIPIP13       MIPIP14       MIPIP15
              ________      ________      ________      ________      ________
 MIPIP11            0
 MIPIP12            0             0
 MIPIP13            0             0             0
 MIPIP14            0             0             0             0
 MIPIP15            0             0             0             0             0
 MIPIP16            0             0             0             0             0
 MIPIP17            0             0             0             0             0
 MIPIP18            0             0             0             0             0
 MIPIP19            0             0             0             0             0
 MIPIP20            0             0             0             0             0


           THETA
              MIPIP16       MIPIP17       MIPIP18       MIPIP19       MIPIP20
              ________      ________      ________      ________      ________
 MIPIP16            0
 MIPIP17            0             0
 MIPIP18            0             0             0
 MIPIP19            0             0             0             0
 MIPIP20            0             0             0             0             0


           ALPHA
              E             A             C             N             O
              ________      ________      ________      ________      ________
                  0             0             0             0             0


           ALPHA
              RMIPIP1       RMIPIP2       RMIPIP3       RMIPIP4       RMIPIP5
              ________      ________      ________      ________      ________
                  0             0             0             0             0


           ALPHA
              RMIPIP6       RMIPIP7       RMIPIP8       RMIPIP9       RMIPIP10
              ________      ________      ________      ________      ________
                  0             0             0             0             0


           ALPHA
              RMIPIP11      RMIPIP12      RMIPIP13      RMIPIP14      RMIPIP15
              ________      ________      ________      ________      ________
                  0             0             0             0             0


           ALPHA
              RMIPIP16      RMIPIP17      RMIPIP18      RMIPIP19      RMIPIP20
              ________      ________      ________      ________      ________
                  0             0             0             0             0


           BETA
              E             A             C             N             O
              ________      ________      ________      ________      ________
 E                  0             0             0             0             0
 A                  0             0             0             0             0
 C                  0             0             0             0             0
 N                  0             0             0             0             0
 O                  0             0             0             0             0
 RMIPIP1            0             0             0             0             0
 RMIPIP2            0             0             0             0             0
 RMIPIP3            0             0             0             0             0
 RMIPIP4            0             0             0             0             0
 RMIPIP5            0             0             0             0             0
 RMIPIP6            0             0             0             0             0
 RMIPIP7            0             0             0             0             0
 RMIPIP8            0             0             0             0             0
 RMIPIP9            0             0             0             0             0
 RMIPIP10           0             0             0             0             0
 RMIPIP11           0             0             0             0             0
 RMIPIP12           0             0             0             0             0
 RMIPIP13           0             0             0             0             0
 RMIPIP14           0             0             0             0             0
 RMIPIP15           0             0             0             0             0
 RMIPIP16           0             0             0             0             0
 RMIPIP17           0             0             0             0             0
 RMIPIP18           0             0             0             0             0
 RMIPIP19           0             0             0             0             0
 RMIPIP20           0             0             0             0             0


           BETA
              RMIPIP1       RMIPIP2       RMIPIP3       RMIPIP4       RMIPIP5
              ________      ________      ________      ________      ________
 E                  0             0             0             0             0
 A                  0             0             0             0             0
 C                  0             0             0             0             0
 N                  0             0             0             0             0
 O                  0             0             0             0             0
 RMIPIP1            0             0             0             0             0
 RMIPIP2           41             0             0             0             0
 RMIPIP3            0            42             0             0             0
 RMIPIP4            0             0            43             0             0
 RMIPIP5            0             0             0            44             0
 RMIPIP6           45             0             0             0            46
 RMIPIP7            0            47             0             0             0
 RMIPIP8            0             0            49             0             0
 RMIPIP9            0             0             0            51             0
 RMIPIP10           0             0             0             0            53
 RMIPIP11           0             0             0             0             0
 RMIPIP12           0             0             0             0             0
 RMIPIP13           0             0             0             0             0
 RMIPIP14           0             0             0             0             0
 RMIPIP15           0             0             0             0             0
 RMIPIP16           0             0             0             0             0
 RMIPIP17           0             0             0             0             0
 RMIPIP18           0             0             0             0             0
 RMIPIP19           0             0             0             0             0
 RMIPIP20           0             0             0             0             0


           BETA
              RMIPIP6       RMIPIP7       RMIPIP8       RMIPIP9       RMIPIP10
              ________      ________      ________      ________      ________
 E                  0             0             0             0             0
 A                  0             0             0             0             0
 C                  0             0             0             0             0
 N                  0             0             0             0             0
 O                  0             0             0             0             0
 RMIPIP1            0             0             0             0             0
 RMIPIP2            0             0             0             0             0
 RMIPIP3            0             0             0             0             0
 RMIPIP4            0             0             0             0             0
 RMIPIP5            0             0             0             0             0
 RMIPIP6            0             0             0             0             0
 RMIPIP7           48             0             0             0             0
 RMIPIP8            0            50             0             0             0
 RMIPIP9            0             0            52             0             0
 RMIPIP10           0             0             0            54             0
 RMIPIP11          55             0             0             0            56
 RMIPIP12           0            57             0             0             0
 RMIPIP13           0             0            59             0             0
 RMIPIP14           0             0             0            61             0
 RMIPIP15           0             0             0             0            63
 RMIPIP16           0             0             0             0             0
 RMIPIP17           0             0             0             0             0
 RMIPIP18           0             0             0             0             0
 RMIPIP19           0             0             0             0             0
 RMIPIP20           0             0             0             0             0


           BETA
              RMIPIP11      RMIPIP12      RMIPIP13      RMIPIP14      RMIPIP15
              ________      ________      ________      ________      ________
 E                  0             0             0             0             0
 A                  0             0             0             0             0
 C                  0             0             0             0             0
 N                  0             0             0             0             0
 O                  0             0             0             0             0
 RMIPIP1            0             0             0             0             0
 RMIPIP2            0             0             0             0             0
 RMIPIP3            0             0             0             0             0
 RMIPIP4            0             0             0             0             0
 RMIPIP5            0             0             0             0             0
 RMIPIP6            0             0             0             0             0
 RMIPIP7            0             0             0             0             0
 RMIPIP8            0             0             0             0             0
 RMIPIP9            0             0             0             0             0
 RMIPIP10           0             0             0             0             0
 RMIPIP11           0             0             0             0             0
 RMIPIP12          58             0             0             0             0
 RMIPIP13           0            60             0             0             0
 RMIPIP14           0             0            62             0             0
 RMIPIP15           0             0             0            64             0
 RMIPIP16          65             0             0             0            66
 RMIPIP17           0            67             0             0             0
 RMIPIP18           0             0            69             0             0
 RMIPIP19           0             0             0            71             0
 RMIPIP20           0             0             0             0            73


           BETA
              RMIPIP16      RMIPIP17      RMIPIP18      RMIPIP19      RMIPIP20
              ________      ________      ________      ________      ________
 E                  0             0             0             0             0
 A                  0             0             0             0             0
 C                  0             0             0             0             0
 N                  0             0             0             0             0
 O                  0             0             0             0             0
 RMIPIP1            0             0             0             0             0
 RMIPIP2            0             0             0             0             0
 RMIPIP3            0             0             0             0             0
 RMIPIP4            0             0             0             0             0
 RMIPIP5            0             0             0             0             0
 RMIPIP6            0             0             0             0             0
 RMIPIP7            0             0             0             0             0
 RMIPIP8            0             0             0             0             0
 RMIPIP9            0             0             0             0             0
 RMIPIP10           0             0             0             0             0
 RMIPIP11           0             0             0             0             0
 RMIPIP12           0             0             0             0             0
 RMIPIP13           0             0             0             0             0
 RMIPIP14           0             0             0             0             0
 RMIPIP15           0             0             0             0             0
 RMIPIP16           0             0             0             0             0
 RMIPIP17          68             0             0             0             0
 RMIPIP18           0            70             0             0             0
 RMIPIP19           0             0            72             0             0
 RMIPIP20           0             0             0            74             0


           PSI
              E             A             C             N             O
              ________      ________      ________      ________      ________
 E                  0
 A                 75             0
 C                 76            77             0
 N                 78            79            80             0
 O                 81            82            83            84             0
 RMIPIP1            0             0             0             0             0
 RMIPIP2            0             0             0             0             0
 RMIPIP3            0             0             0             0             0
 RMIPIP4            0             0             0             0             0
 RMIPIP5            0             0             0             0             0
 RMIPIP6            0             0             0             0             0
 RMIPIP7            0             0             0             0             0
 RMIPIP8            0             0             0             0             0
 RMIPIP9            0             0             0             0             0
 RMIPIP10           0             0             0             0             0
 RMIPIP11           0             0             0             0             0
 RMIPIP12           0             0             0             0             0
 RMIPIP13           0             0             0             0             0
 RMIPIP14           0             0             0             0             0
 RMIPIP15           0             0             0             0             0
 RMIPIP16           0             0             0             0             0
 RMIPIP17           0             0             0             0             0
 RMIPIP18           0             0             0             0             0
 RMIPIP19           0             0             0             0             0
 RMIPIP20           0             0             0             0             0


           PSI
              RMIPIP1       RMIPIP2       RMIPIP3       RMIPIP4       RMIPIP5
              ________      ________      ________      ________      ________
 RMIPIP1           85
 RMIPIP2            0            86
 RMIPIP3            0             0            87
 RMIPIP4            0             0             0            88
 RMIPIP5            0             0             0             0            89
 RMIPIP6            0             0             0             0             0
 RMIPIP7            0             0             0             0             0
 RMIPIP8            0             0             0             0             0
 RMIPIP9            0             0             0             0             0
 RMIPIP10           0             0             0             0             0
 RMIPIP11           0             0             0             0             0
 RMIPIP12           0             0             0             0             0
 RMIPIP13           0             0             0             0             0
 RMIPIP14           0             0             0             0             0
 RMIPIP15           0             0             0             0             0
 RMIPIP16           0             0             0             0             0
 RMIPIP17           0             0             0             0             0
 RMIPIP18           0             0             0             0             0
 RMIPIP19           0             0             0             0             0
 RMIPIP20           0             0             0             0             0


           PSI
              RMIPIP6       RMIPIP7       RMIPIP8       RMIPIP9       RMIPIP10
              ________      ________      ________      ________      ________
 RMIPIP6           90
 RMIPIP7            0            91
 RMIPIP8            0             0            92
 RMIPIP9            0             0             0            93
 RMIPIP10           0             0             0             0            94
 RMIPIP11           0             0             0             0             0
 RMIPIP12           0             0             0             0             0
 RMIPIP13           0             0             0             0             0
 RMIPIP14           0             0             0             0             0
 RMIPIP15           0             0             0             0             0
 RMIPIP16           0             0             0             0             0
 RMIPIP17           0             0             0             0             0
 RMIPIP18           0             0             0             0             0
 RMIPIP19           0             0             0             0             0
 RMIPIP20           0             0             0             0             0


           PSI
              RMIPIP11      RMIPIP12      RMIPIP13      RMIPIP14      RMIPIP15
              ________      ________      ________      ________      ________
 RMIPIP11          95
 RMIPIP12           0            96
 RMIPIP13           0             0            97
 RMIPIP14           0             0             0            98
 RMIPIP15           0             0             0             0            99
 RMIPIP16           0             0             0             0             0
 RMIPIP17           0             0             0             0             0
 RMIPIP18           0             0             0             0             0
 RMIPIP19           0             0             0             0             0
 RMIPIP20           0             0             0             0             0


           PSI
              RMIPIP16      RMIPIP17      RMIPIP18      RMIPIP19      RMIPIP20
              ________      ________      ________      ________      ________
 RMIPIP16         100
 RMIPIP17           0           101
 RMIPIP18           0             0           102
 RMIPIP19           0             0             0           103
 RMIPIP20           0             0             0             0           104


     STARTING VALUES


           NU
              MIPIP1        MIPIP2        MIPIP3        MIPIP4        MIPIP5
              ________      ________      ________      ________      ________
                0.000         0.000         0.000         0.000         0.000


           NU
              MIPIP6        MIPIP7        MIPIP8        MIPIP9        MIPIP10
              ________      ________      ________      ________      ________
                0.000         0.000         0.000         0.000         0.000


           NU
              MIPIP11       MIPIP12       MIPIP13       MIPIP14       MIPIP15
              ________      ________      ________      ________      ________
                0.000         0.000         0.000         0.000         0.000


           NU
              MIPIP16       MIPIP17       MIPIP18       MIPIP19       MIPIP20
              ________      ________      ________      ________      ________
                0.000         0.000         0.000         0.000         0.000


           LAMBDA
              E             A             C             N             O
              ________      ________      ________      ________      ________
 MIPIP1         1.000         0.000         0.000         0.000         0.000
 MIPIP2         0.000         1.000         0.000         0.000         0.000
 MIPIP3         0.000         0.000         1.000         0.000         0.000
 MIPIP4         0.000         0.000         0.000         1.000         0.000
 MIPIP5         0.000         0.000         0.000         0.000         1.000
 MIPIP6         1.000         0.000         0.000         0.000         0.000
 MIPIP7         0.000         1.000         0.000         0.000         0.000
 MIPIP8         0.000         0.000         1.000         0.000         0.000
 MIPIP9         0.000         0.000         0.000         1.000         0.000
 MIPIP10        0.000         0.000         0.000         0.000         1.000
 MIPIP11        1.000         0.000         0.000         0.000         0.000
 MIPIP12        0.000         1.000         0.000         0.000         0.000
 MIPIP13        0.000         0.000         1.000         0.000         0.000
 MIPIP14        0.000         0.000         0.000         1.000         0.000
 MIPIP15        0.000         0.000         0.000         0.000         1.000
 MIPIP16        1.000         0.000         0.000         0.000         0.000
 MIPIP17        0.000         1.000         0.000         0.000         0.000
 MIPIP18        0.000         0.000         1.000         0.000         0.000
 MIPIP19        0.000         0.000         0.000         1.000         0.000
 MIPIP20        0.000         0.000         0.000         0.000         1.000


           LAMBDA
              RMIPIP1       RMIPIP2       RMIPIP3       RMIPIP4       RMIPIP5
              ________      ________      ________      ________      ________
 MIPIP1         1.000         0.000         0.000         0.000         0.000
 MIPIP2         0.000         1.000         0.000         0.000         0.000
 MIPIP3         0.000         0.000         1.000         0.000         0.000
 MIPIP4         0.000         0.000         0.000         1.000         0.000
 MIPIP5         0.000         0.000         0.000         0.000         1.000
 MIPIP6         0.000         0.000         0.000         0.000         0.000
 MIPIP7         0.000         0.000         0.000         0.000         0.000
 MIPIP8         0.000         0.000         0.000         0.000         0.000
 MIPIP9         0.000         0.000         0.000         0.000         0.000
 MIPIP10        0.000         0.000         0.000         0.000         0.000
 MIPIP11        0.000         0.000         0.000         0.000         0.000
 MIPIP12        0.000         0.000         0.000         0.000         0.000
 MIPIP13        0.000         0.000         0.000         0.000         0.000
 MIPIP14        0.000         0.000         0.000         0.000         0.000
 MIPIP15        0.000         0.000         0.000         0.000         0.000
 MIPIP16        0.000         0.000         0.000         0.000         0.000
 MIPIP17        0.000         0.000         0.000         0.000         0.000
 MIPIP18        0.000         0.000         0.000         0.000         0.000
 MIPIP19        0.000         0.000         0.000         0.000         0.000
 MIPIP20        0.000         0.000         0.000         0.000         0.000


           LAMBDA
              RMIPIP6       RMIPIP7       RMIPIP8       RMIPIP9       RMIPIP10
              ________      ________      ________      ________      ________
 MIPIP1         0.000         0.000         0.000         0.000         0.000
 MIPIP2         0.000         0.000         0.000         0.000         0.000
 MIPIP3         0.000         0.000         0.000         0.000         0.000
 MIPIP4         0.000         0.000         0.000         0.000         0.000
 MIPIP5         0.000         0.000         0.000         0.000         0.000
 MIPIP6         1.000         0.000         0.000         0.000         0.000
 MIPIP7         0.000         1.000         0.000         0.000         0.000
 MIPIP8         0.000         0.000         1.000         0.000         0.000
 MIPIP9         0.000         0.000         0.000         1.000         0.000
 MIPIP10        0.000         0.000         0.000         0.000         1.000
 MIPIP11        0.000         0.000         0.000         0.000         0.000
 MIPIP12        0.000         0.000         0.000         0.000         0.000
 MIPIP13        0.000         0.000         0.000         0.000         0.000
 MIPIP14        0.000         0.000         0.000         0.000         0.000
 MIPIP15        0.000         0.000         0.000         0.000         0.000
 MIPIP16        0.000         0.000         0.000         0.000         0.000
 MIPIP17        0.000         0.000         0.000         0.000         0.000
 MIPIP18        0.000         0.000         0.000         0.000         0.000
 MIPIP19        0.000         0.000         0.000         0.000         0.000
 MIPIP20        0.000         0.000         0.000         0.000         0.000


           LAMBDA
              RMIPIP11      RMIPIP12      RMIPIP13      RMIPIP14      RMIPIP15
              ________      ________      ________      ________      ________
 MIPIP1         0.000         0.000         0.000         0.000         0.000
 MIPIP2         0.000         0.000         0.000         0.000         0.000
 MIPIP3         0.000         0.000         0.000         0.000         0.000
 MIPIP4         0.000         0.000         0.000         0.000         0.000
 MIPIP5         0.000         0.000         0.000         0.000         0.000
 MIPIP6         0.000         0.000         0.000         0.000         0.000
 MIPIP7         0.000         0.000         0.000         0.000         0.000
 MIPIP8         0.000         0.000         0.000         0.000         0.000
 MIPIP9         0.000         0.000         0.000         0.000         0.000
 MIPIP10        0.000         0.000         0.000         0.000         0.000
 MIPIP11        1.000         0.000         0.000         0.000         0.000
 MIPIP12        0.000         1.000         0.000         0.000         0.000
 MIPIP13        0.000         0.000         1.000         0.000         0.000
 MIPIP14        0.000         0.000         0.000         1.000         0.000
 MIPIP15        0.000         0.000         0.000         0.000         1.000
 MIPIP16        0.000         0.000         0.000         0.000         0.000
 MIPIP17        0.000         0.000         0.000         0.000         0.000
 MIPIP18        0.000         0.000         0.000         0.000         0.000
 MIPIP19        0.000         0.000         0.000         0.000         0.000
 MIPIP20        0.000         0.000         0.000         0.000         0.000


           LAMBDA
              RMIPIP16      RMIPIP17      RMIPIP18      RMIPIP19      RMIPIP20
              ________      ________      ________      ________      ________
 MIPIP1         0.000         0.000         0.000         0.000         0.000
 MIPIP2         0.000         0.000         0.000         0.000         0.000
 MIPIP3         0.000         0.000         0.000         0.000         0.000
 MIPIP4         0.000         0.000         0.000         0.000         0.000
 MIPIP5         0.000         0.000         0.000         0.000         0.000
 MIPIP6         0.000         0.000         0.000         0.000         0.000
 MIPIP7         0.000         0.000         0.000         0.000         0.000
 MIPIP8         0.000         0.000         0.000         0.000         0.000
 MIPIP9         0.000         0.000         0.000         0.000         0.000
 MIPIP10        0.000         0.000         0.000         0.000         0.000
 MIPIP11        0.000         0.000         0.000         0.000         0.000
 MIPIP12        0.000         0.000         0.000         0.000         0.000
 MIPIP13        0.000         0.000         0.000         0.000         0.000
 MIPIP14        0.000         0.000         0.000         0.000         0.000
 MIPIP15        0.000         0.000         0.000         0.000         0.000
 MIPIP16        1.000         0.000         0.000         0.000         0.000
 MIPIP17        0.000         1.000         0.000         0.000         0.000
 MIPIP18        0.000         0.000         1.000         0.000         0.000
 MIPIP19        0.000         0.000         0.000         1.000         0.000
 MIPIP20        0.000         0.000         0.000         0.000         1.000


           THETA
              MIPIP1        MIPIP2        MIPIP3        MIPIP4        MIPIP5
              ________      ________      ________      ________      ________
 MIPIP1         0.000
 MIPIP2         0.000         0.000
 MIPIP3         0.000         0.000         0.000
 MIPIP4         0.000         0.000         0.000         0.000
 MIPIP5         0.000         0.000         0.000         0.000         0.000
 MIPIP6         0.000         0.000         0.000         0.000         0.000
 MIPIP7         0.000         0.000         0.000         0.000         0.000
 MIPIP8         0.000         0.000         0.000         0.000         0.000
 MIPIP9         0.000         0.000         0.000         0.000         0.000
 MIPIP10        0.000         0.000         0.000         0.000         0.000
 MIPIP11        0.000         0.000         0.000         0.000         0.000
 MIPIP12        0.000         0.000         0.000         0.000         0.000
 MIPIP13        0.000         0.000         0.000         0.000         0.000
 MIPIP14        0.000         0.000         0.000         0.000         0.000
 MIPIP15        0.000         0.000         0.000         0.000         0.000
 MIPIP16        0.000         0.000         0.000         0.000         0.000
 MIPIP17        0.000         0.000         0.000         0.000         0.000
 MIPIP18        0.000         0.000         0.000         0.000         0.000
 MIPIP19        0.000         0.000         0.000         0.000         0.000
 MIPIP20        0.000         0.000         0.000         0.000         0.000


           THETA
              MIPIP6        MIPIP7        MIPIP8        MIPIP9        MIPIP10
              ________      ________      ________      ________      ________
 MIPIP6         0.000
 MIPIP7         0.000         0.000
 MIPIP8         0.000         0.000         0.000
 MIPIP9         0.000         0.000         0.000         0.000
 MIPIP10        0.000         0.000         0.000         0.000         0.000
 MIPIP11        0.000         0.000         0.000         0.000         0.000
 MIPIP12        0.000         0.000         0.000         0.000         0.000
 MIPIP13        0.000         0.000         0.000         0.000         0.000
 MIPIP14        0.000         0.000         0.000         0.000         0.000
 MIPIP15        0.000         0.000         0.000         0.000         0.000
 MIPIP16        0.000         0.000         0.000         0.000         0.000
 MIPIP17        0.000         0.000         0.000         0.000         0.000
 MIPIP18        0.000         0.000         0.000         0.000         0.000
 MIPIP19        0.000         0.000         0.000         0.000         0.000
 MIPIP20        0.000         0.000         0.000         0.000         0.000


           THETA
              MIPIP11       MIPIP12       MIPIP13       MIPIP14       MIPIP15
              ________      ________      ________      ________      ________
 MIPIP11        0.000
 MIPIP12        0.000         0.000
 MIPIP13        0.000         0.000         0.000
 MIPIP14        0.000         0.000         0.000         0.000
 MIPIP15        0.000         0.000         0.000         0.000         0.000
 MIPIP16        0.000         0.000         0.000         0.000         0.000
 MIPIP17        0.000         0.000         0.000         0.000         0.000
 MIPIP18        0.000         0.000         0.000         0.000         0.000
 MIPIP19        0.000         0.000         0.000         0.000         0.000
 MIPIP20        0.000         0.000         0.000         0.000         0.000


           THETA
              MIPIP16       MIPIP17       MIPIP18       MIPIP19       MIPIP20
              ________      ________      ________      ________      ________
 MIPIP16        0.000
 MIPIP17        0.000         0.000
 MIPIP18        0.000         0.000         0.000
 MIPIP19        0.000         0.000         0.000         0.000
 MIPIP20        0.000         0.000         0.000         0.000         0.000


           ALPHA
              E             A             C             N             O
              ________      ________      ________      ________      ________
                0.000         0.000         0.000         0.000         0.000


           ALPHA
              RMIPIP1       RMIPIP2       RMIPIP3       RMIPIP4       RMIPIP5
              ________      ________      ________      ________      ________
                0.000         0.000         0.000         0.000         0.000


           ALPHA
              RMIPIP6       RMIPIP7       RMIPIP8       RMIPIP9       RMIPIP10
              ________      ________      ________      ________      ________
                0.000         0.000         0.000         0.000         0.000


           ALPHA
              RMIPIP11      RMIPIP12      RMIPIP13      RMIPIP14      RMIPIP15
              ________      ________      ________      ________      ________
                0.000         0.000         0.000         0.000         0.000


           ALPHA
              RMIPIP16      RMIPIP17      RMIPIP18      RMIPIP19      RMIPIP20
              ________      ________      ________      ________      ________
                0.000         0.000         0.000         0.000         0.000


           BETA
              E             A             C             N             O
              ________      ________      ________      ________      ________
 E              0.000         0.000         0.000         0.000         0.000
 A              0.000         0.000         0.000         0.000         0.000
 C              0.000         0.000         0.000         0.000         0.000
 N              0.000         0.000         0.000         0.000         0.000
 O              0.000         0.000         0.000         0.000         0.000
 RMIPIP1        0.000         0.000         0.000         0.000         0.000
 RMIPIP2        0.000         0.000         0.000         0.000         0.000
 RMIPIP3        0.000         0.000         0.000         0.000         0.000
 RMIPIP4        0.000         0.000         0.000         0.000         0.000
 RMIPIP5        0.000         0.000         0.000         0.000         0.000
 RMIPIP6        0.000         0.000         0.000         0.000         0.000
 RMIPIP7        0.000         0.000         0.000         0.000         0.000
 RMIPIP8        0.000         0.000         0.000         0.000         0.000
 RMIPIP9        0.000         0.000         0.000         0.000         0.000
 RMIPIP10       0.000         0.000         0.000         0.000         0.000
 RMIPIP11       0.000         0.000         0.000         0.000         0.000
 RMIPIP12       0.000         0.000         0.000         0.000         0.000
 RMIPIP13       0.000         0.000         0.000         0.000         0.000
 RMIPIP14       0.000         0.000         0.000         0.000         0.000
 RMIPIP15       0.000         0.000         0.000         0.000         0.000
 RMIPIP16       0.000         0.000         0.000         0.000         0.000
 RMIPIP17       0.000         0.000         0.000         0.000         0.000
 RMIPIP18       0.000         0.000         0.000         0.000         0.000
 RMIPIP19       0.000         0.000         0.000         0.000         0.000
 RMIPIP20       0.000         0.000         0.000         0.000         0.000


           BETA
              RMIPIP1       RMIPIP2       RMIPIP3       RMIPIP4       RMIPIP5
              ________      ________      ________      ________      ________
 E              0.000         0.000         0.000         0.000         0.000
 A              0.000         0.000         0.000         0.000         0.000
 C              0.000         0.000         0.000         0.000         0.000
 N              0.000         0.000         0.000         0.000         0.000
 O              0.000         0.000         0.000         0.000         0.000
 RMIPIP1        0.000         0.000         0.000         0.000         0.000
 RMIPIP2        0.000         0.000         0.000         0.000         0.000
 RMIPIP3        0.000         0.000         0.000         0.000         0.000
 RMIPIP4        0.000         0.000         0.000         0.000         0.000
 RMIPIP5        0.000         0.000         0.000         0.000         0.000
 RMIPIP6        0.000         0.000         0.000         0.000         0.000
 RMIPIP7        0.000         0.000         0.000         0.000         0.000
 RMIPIP8        0.000         0.000         0.000         0.000         0.000
 RMIPIP9        0.000         0.000         0.000         0.000         0.000
 RMIPIP10       0.000         0.000         0.000         0.000         0.000
 RMIPIP11       0.000         0.000         0.000         0.000         0.000
 RMIPIP12       0.000         0.000         0.000         0.000         0.000
 RMIPIP13       0.000         0.000         0.000         0.000         0.000
 RMIPIP14       0.000         0.000         0.000         0.000         0.000
 RMIPIP15       0.000         0.000         0.000         0.000         0.000
 RMIPIP16       0.000         0.000         0.000         0.000         0.000
 RMIPIP17       0.000         0.000         0.000         0.000         0.000
 RMIPIP18       0.000         0.000         0.000         0.000         0.000
 RMIPIP19       0.000         0.000         0.000         0.000         0.000
 RMIPIP20       0.000         0.000         0.000         0.000         0.000


           BETA
              RMIPIP6       RMIPIP7       RMIPIP8       RMIPIP9       RMIPIP10
              ________      ________      ________      ________      ________
 E              0.000         0.000         0.000         0.000         0.000
 A              0.000         0.000         0.000         0.000         0.000
 C              0.000         0.000         0.000         0.000         0.000
 N              0.000         0.000         0.000         0.000         0.000
 O              0.000         0.000         0.000         0.000         0.000
 RMIPIP1        0.000         0.000         0.000         0.000         0.000
 RMIPIP2        0.000         0.000         0.000         0.000         0.000
 RMIPIP3        0.000         0.000         0.000         0.000         0.000
 RMIPIP4        0.000         0.000         0.000         0.000         0.000
 RMIPIP5        0.000         0.000         0.000         0.000         0.000
 RMIPIP6        0.000         0.000         0.000         0.000         0.000
 RMIPIP7        0.000         0.000         0.000         0.000         0.000
 RMIPIP8        0.000         0.000         0.000         0.000         0.000
 RMIPIP9        0.000         0.000         0.000         0.000         0.000
 RMIPIP10       0.000         0.000         0.000         0.000         0.000
 RMIPIP11       0.000         0.000         0.000         0.000         0.000
 RMIPIP12       0.000         0.000         0.000         0.000         0.000
 RMIPIP13       0.000         0.000         0.000         0.000         0.000
 RMIPIP14       0.000         0.000         0.000         0.000         0.000
 RMIPIP15       0.000         0.000         0.000         0.000         0.000
 RMIPIP16       0.000         0.000         0.000         0.000         0.000
 RMIPIP17       0.000         0.000         0.000         0.000         0.000
 RMIPIP18       0.000         0.000         0.000         0.000         0.000
 RMIPIP19       0.000         0.000         0.000         0.000         0.000
 RMIPIP20       0.000         0.000         0.000         0.000         0.000


           BETA
              RMIPIP11      RMIPIP12      RMIPIP13      RMIPIP14      RMIPIP15
              ________      ________      ________      ________      ________
 E              0.000         0.000         0.000         0.000         0.000
 A              0.000         0.000         0.000         0.000         0.000
 C              0.000         0.000         0.000         0.000         0.000
 N              0.000         0.000         0.000         0.000         0.000
 O              0.000         0.000         0.000         0.000         0.000
 RMIPIP1        0.000         0.000         0.000         0.000         0.000
 RMIPIP2        0.000         0.000         0.000         0.000         0.000
 RMIPIP3        0.000         0.000         0.000         0.000         0.000
 RMIPIP4        0.000         0.000         0.000         0.000         0.000
 RMIPIP5        0.000         0.000         0.000         0.000         0.000
 RMIPIP6        0.000         0.000         0.000         0.000         0.000
 RMIPIP7        0.000         0.000         0.000         0.000         0.000
 RMIPIP8        0.000         0.000         0.000         0.000         0.000
 RMIPIP9        0.000         0.000         0.000         0.000         0.000
 RMIPIP10       0.000         0.000         0.000         0.000         0.000
 RMIPIP11       0.000         0.000         0.000         0.000         0.000
 RMIPIP12       0.000         0.000         0.000         0.000         0.000
 RMIPIP13       0.000         0.000         0.000         0.000         0.000
 RMIPIP14       0.000         0.000         0.000         0.000         0.000
 RMIPIP15       0.000         0.000         0.000         0.000         0.000
 RMIPIP16       0.000         0.000         0.000         0.000         0.000
 RMIPIP17       0.000         0.000         0.000         0.000         0.000
 RMIPIP18       0.000         0.000         0.000         0.000         0.000
 RMIPIP19       0.000         0.000         0.000         0.000         0.000
 RMIPIP20       0.000         0.000         0.000         0.000         0.000


           BETA
              RMIPIP16      RMIPIP17      RMIPIP18      RMIPIP19      RMIPIP20
              ________      ________      ________      ________      ________
 E              0.000         0.000         0.000         0.000         0.000
 A              0.000         0.000         0.000         0.000         0.000
 C              0.000         0.000         0.000         0.000         0.000
 N              0.000         0.000         0.000         0.000         0.000
 O              0.000         0.000         0.000         0.000         0.000
 RMIPIP1        0.000         0.000         0.000         0.000         0.000
 RMIPIP2        0.000         0.000         0.000         0.000         0.000
 RMIPIP3        0.000         0.000         0.000         0.000         0.000
 RMIPIP4        0.000         0.000         0.000         0.000         0.000
 RMIPIP5        0.000         0.000         0.000         0.000         0.000
 RMIPIP6        0.000         0.000         0.000         0.000         0.000
 RMIPIP7        0.000         0.000         0.000         0.000         0.000
 RMIPIP8        0.000         0.000         0.000         0.000         0.000
 RMIPIP9        0.000         0.000         0.000         0.000         0.000
 RMIPIP10       0.000         0.000         0.000         0.000         0.000
 RMIPIP11       0.000         0.000         0.000         0.000         0.000
 RMIPIP12       0.000         0.000         0.000         0.000         0.000
 RMIPIP13       0.000         0.000         0.000         0.000         0.000
 RMIPIP14       0.000         0.000         0.000         0.000         0.000
 RMIPIP15       0.000         0.000         0.000         0.000         0.000
 RMIPIP16       0.000         0.000         0.000         0.000         0.000
 RMIPIP17       0.000         0.000         0.000         0.000         0.000
 RMIPIP18       0.000         0.000         0.000         0.000         0.000
 RMIPIP19       0.000         0.000         0.000         0.000         0.000
 RMIPIP20       0.000         0.000         0.000         0.000         0.000


           PSI
              E             A             C             N             O
              ________      ________      ________      ________      ________
 E              1.000
 A              0.200         1.000
 C              0.200         0.200         1.000
 N              0.200         0.200         0.200         1.000
 O              0.200         0.200         0.200         0.200         1.000
 RMIPIP1        0.000         0.000         0.000         0.000         0.000
 RMIPIP2        0.000         0.000         0.000         0.000         0.000
 RMIPIP3        0.000         0.000         0.000         0.000         0.000
 RMIPIP4        0.000         0.000         0.000         0.000         0.000
 RMIPIP5        0.000         0.000         0.000         0.000         0.000
 RMIPIP6        0.000         0.000         0.000         0.000         0.000
 RMIPIP7        0.000         0.000         0.000         0.000         0.000
 RMIPIP8        0.000         0.000         0.000         0.000         0.000
 RMIPIP9        0.000         0.000         0.000         0.000         0.000
 RMIPIP10       0.000         0.000         0.000         0.000         0.000
 RMIPIP11       0.000         0.000         0.000         0.000         0.000
 RMIPIP12       0.000         0.000         0.000         0.000         0.000
 RMIPIP13       0.000         0.000         0.000         0.000         0.000
 RMIPIP14       0.000         0.000         0.000         0.000         0.000
 RMIPIP15       0.000         0.000         0.000         0.000         0.000
 RMIPIP16       0.000         0.000         0.000         0.000         0.000
 RMIPIP17       0.000         0.000         0.000         0.000         0.000
 RMIPIP18       0.000         0.000         0.000         0.000         0.000
 RMIPIP19       0.000         0.000         0.000         0.000         0.000
 RMIPIP20       0.000         0.000         0.000         0.000         0.000


           PSI
              RMIPIP1       RMIPIP2       RMIPIP3       RMIPIP4       RMIPIP5
              ________      ________      ________      ________      ________
 RMIPIP1        0.360
 RMIPIP2        0.000         0.320
 RMIPIP3        0.000         0.000         0.278
 RMIPIP4        0.000         0.000         0.000         0.278
 RMIPIP5        0.000         0.000         0.000         0.000         0.278
 RMIPIP6        0.000         0.000         0.000         0.000         0.000
 RMIPIP7        0.000         0.000         0.000         0.000         0.000
 RMIPIP8        0.000         0.000         0.000         0.000         0.000
 RMIPIP9        0.000         0.000         0.000         0.000         0.000
 RMIPIP10       0.000         0.000         0.000         0.000         0.000
 RMIPIP11       0.000         0.000         0.000         0.000         0.000
 RMIPIP12       0.000         0.000         0.000         0.000         0.000
 RMIPIP13       0.000         0.000         0.000         0.000         0.000
 RMIPIP14       0.000         0.000         0.000         0.000         0.000
 RMIPIP15       0.000         0.000         0.000         0.000         0.000
 RMIPIP16       0.000         0.000         0.000         0.000         0.000
 RMIPIP17       0.000         0.000         0.000         0.000         0.000
 RMIPIP18       0.000         0.000         0.000         0.000         0.000
 RMIPIP19       0.000         0.000         0.000         0.000         0.000
 RMIPIP20       0.000         0.000         0.000         0.000         0.000


           PSI
              RMIPIP6       RMIPIP7       RMIPIP8       RMIPIP9       RMIPIP10
              ________      ________      ________      ________      ________
 RMIPIP6        0.278
 RMIPIP7        0.000         0.278
 RMIPIP8        0.000         0.000         0.278
 RMIPIP9        0.000         0.000         0.000         0.278
 RMIPIP10       0.000         0.000         0.000         0.000         0.278
 RMIPIP11       0.000         0.000         0.000         0.000         0.000
 RMIPIP12       0.000         0.000         0.000         0.000         0.000
 RMIPIP13       0.000         0.000         0.000         0.000         0.000
 RMIPIP14       0.000         0.000         0.000         0.000         0.000
 RMIPIP15       0.000         0.000         0.000         0.000         0.000
 RMIPIP16       0.000         0.000         0.000         0.000         0.000
 RMIPIP17       0.000         0.000         0.000         0.000         0.000
 RMIPIP18       0.000         0.000         0.000         0.000         0.000
 RMIPIP19       0.000         0.000         0.000         0.000         0.000
 RMIPIP20       0.000         0.000         0.000         0.000         0.000


           PSI
              RMIPIP11      RMIPIP12      RMIPIP13      RMIPIP14      RMIPIP15
              ________      ________      ________      ________      ________
 RMIPIP11       0.278
 RMIPIP12       0.000         0.278
 RMIPIP13       0.000         0.000         0.278
 RMIPIP14       0.000         0.000         0.000         0.278
 RMIPIP15       0.000         0.000         0.000         0.000         0.278
 RMIPIP16       0.000         0.000         0.000         0.000         0.000
 RMIPIP17       0.000         0.000         0.000         0.000         0.000
 RMIPIP18       0.000         0.000         0.000         0.000         0.000
 RMIPIP19       0.000         0.000         0.000         0.000         0.000
 RMIPIP20       0.000         0.000         0.000         0.000         0.000


           PSI
              RMIPIP16      RMIPIP17      RMIPIP18      RMIPIP19      RMIPIP20
              ________      ________      ________      ________      ________
 RMIPIP16       0.278
 RMIPIP17       0.000         0.278
 RMIPIP18       0.000         0.000         0.278
 RMIPIP19       0.000         0.000         0.000         0.278
 RMIPIP20       0.000         0.000         0.000         0.000         0.278


     POPULATION VALUES


           NU
              MIPIP1        MIPIP2        MIPIP3        MIPIP4        MIPIP5
              ________      ________      ________      ________      ________
                0.000         0.000         0.000         0.000         0.000


           NU
              MIPIP6        MIPIP7        MIPIP8        MIPIP9        MIPIP10
              ________      ________      ________      ________      ________
                0.000         0.000         0.000         0.000         0.000


           NU
              MIPIP11       MIPIP12       MIPIP13       MIPIP14       MIPIP15
              ________      ________      ________      ________      ________
                0.000         0.000         0.000         0.000         0.000


           NU
              MIPIP16       MIPIP17       MIPIP18       MIPIP19       MIPIP20
              ________      ________      ________      ________      ________
                0.000         0.000         0.000         0.000         0.000


           LAMBDA
              E             A             C             N             O
              ________      ________      ________      ________      ________
 MIPIP1         0.800         0.000         0.000         0.000         0.000
 MIPIP2         0.000         0.800         0.000         0.000         0.000
 MIPIP3         0.000         0.000         0.800         0.000         0.000
 MIPIP4         0.000         0.000         0.000         0.800         0.000
 MIPIP5         0.000         0.000         0.000         0.000         0.800
 MIPIP6         0.800         0.000         0.000         0.000         0.000
 MIPIP7         0.000         0.800         0.000         0.000         0.000
 MIPIP8         0.000         0.000         0.800         0.000         0.000
 MIPIP9         0.000         0.000         0.000         0.800         0.000
 MIPIP10        0.000         0.000         0.000         0.000         0.800
 MIPIP11        0.800         0.000         0.000         0.000         0.000
 MIPIP12        0.000         0.800         0.000         0.000         0.000
 MIPIP13        0.000         0.000         0.800         0.000         0.000
 MIPIP14        0.000         0.000         0.000         0.800         0.000
 MIPIP15        0.000         0.000         0.000         0.000         0.800
 MIPIP16        0.800         0.000         0.000         0.000         0.000
 MIPIP17        0.000         0.800         0.000         0.000         0.000
 MIPIP18        0.000         0.000         0.800         0.000         0.000
 MIPIP19        0.000         0.000         0.000         0.800         0.000
 MIPIP20        0.000         0.000         0.000         0.000         0.800


           LAMBDA
              RMIPIP1       RMIPIP2       RMIPIP3       RMIPIP4       RMIPIP5
              ________      ________      ________      ________      ________
 MIPIP1         1.000         0.000         0.000         0.000         0.000
 MIPIP2         0.000         1.000         0.000         0.000         0.000
 MIPIP3         0.000         0.000         1.000         0.000         0.000
 MIPIP4         0.000         0.000         0.000         1.000         0.000
 MIPIP5         0.000         0.000         0.000         0.000         1.000
 MIPIP6         0.000         0.000         0.000         0.000         0.000
 MIPIP7         0.000         0.000         0.000         0.000         0.000
 MIPIP8         0.000         0.000         0.000         0.000         0.000
 MIPIP9         0.000         0.000         0.000         0.000         0.000
 MIPIP10        0.000         0.000         0.000         0.000         0.000
 MIPIP11        0.000         0.000         0.000         0.000         0.000
 MIPIP12        0.000         0.000         0.000         0.000         0.000
 MIPIP13        0.000         0.000         0.000         0.000         0.000
 MIPIP14        0.000         0.000         0.000         0.000         0.000
 MIPIP15        0.000         0.000         0.000         0.000         0.000
 MIPIP16        0.000         0.000         0.000         0.000         0.000
 MIPIP17        0.000         0.000         0.000         0.000         0.000
 MIPIP18        0.000         0.000         0.000         0.000         0.000
 MIPIP19        0.000         0.000         0.000         0.000         0.000
 MIPIP20        0.000         0.000         0.000         0.000         0.000


           LAMBDA
              RMIPIP6       RMIPIP7       RMIPIP8       RMIPIP9       RMIPIP10
              ________      ________      ________      ________      ________
 MIPIP1         0.000         0.000         0.000         0.000         0.000
 MIPIP2         0.000         0.000         0.000         0.000         0.000
 MIPIP3         0.000         0.000         0.000         0.000         0.000
 MIPIP4         0.000         0.000         0.000         0.000         0.000
 MIPIP5         0.000         0.000         0.000         0.000         0.000
 MIPIP6         1.000         0.000         0.000         0.000         0.000
 MIPIP7         0.000         1.000         0.000         0.000         0.000
 MIPIP8         0.000         0.000         1.000         0.000         0.000
 MIPIP9         0.000         0.000         0.000         1.000         0.000
 MIPIP10        0.000         0.000         0.000         0.000         1.000
 MIPIP11        0.000         0.000         0.000         0.000         0.000
 MIPIP12        0.000         0.000         0.000         0.000         0.000
 MIPIP13        0.000         0.000         0.000         0.000         0.000
 MIPIP14        0.000         0.000         0.000         0.000         0.000
 MIPIP15        0.000         0.000         0.000         0.000         0.000
 MIPIP16        0.000         0.000         0.000         0.000         0.000
 MIPIP17        0.000         0.000         0.000         0.000         0.000
 MIPIP18        0.000         0.000         0.000         0.000         0.000
 MIPIP19        0.000         0.000         0.000         0.000         0.000
 MIPIP20        0.000         0.000         0.000         0.000         0.000


           LAMBDA
              RMIPIP11      RMIPIP12      RMIPIP13      RMIPIP14      RMIPIP15
              ________      ________      ________      ________      ________
 MIPIP1         0.000         0.000         0.000         0.000         0.000
 MIPIP2         0.000         0.000         0.000         0.000         0.000
 MIPIP3         0.000         0.000         0.000         0.000         0.000
 MIPIP4         0.000         0.000         0.000         0.000         0.000
 MIPIP5         0.000         0.000         0.000         0.000         0.000
 MIPIP6         0.000         0.000         0.000         0.000         0.000
 MIPIP7         0.000         0.000         0.000         0.000         0.000
 MIPIP8         0.000         0.000         0.000         0.000         0.000
 MIPIP9         0.000         0.000         0.000         0.000         0.000
 MIPIP10        0.000         0.000         0.000         0.000         0.000
 MIPIP11        1.000         0.000         0.000         0.000         0.000
 MIPIP12        0.000         1.000         0.000         0.000         0.000
 MIPIP13        0.000         0.000         1.000         0.000         0.000
 MIPIP14        0.000         0.000         0.000         1.000         0.000
 MIPIP15        0.000         0.000         0.000         0.000         1.000
 MIPIP16        0.000         0.000         0.000         0.000         0.000
 MIPIP17        0.000         0.000         0.000         0.000         0.000
 MIPIP18        0.000         0.000         0.000         0.000         0.000
 MIPIP19        0.000         0.000         0.000         0.000         0.000
 MIPIP20        0.000         0.000         0.000         0.000         0.000


           LAMBDA
              RMIPIP16      RMIPIP17      RMIPIP18      RMIPIP19      RMIPIP20
              ________      ________      ________      ________      ________
 MIPIP1         0.000         0.000         0.000         0.000         0.000
 MIPIP2         0.000         0.000         0.000         0.000         0.000
 MIPIP3         0.000         0.000         0.000         0.000         0.000
 MIPIP4         0.000         0.000         0.000         0.000         0.000
 MIPIP5         0.000         0.000         0.000         0.000         0.000
 MIPIP6         0.000         0.000         0.000         0.000         0.000
 MIPIP7         0.000         0.000         0.000         0.000         0.000
 MIPIP8         0.000         0.000         0.000         0.000         0.000
 MIPIP9         0.000         0.000         0.000         0.000         0.000
 MIPIP10        0.000         0.000         0.000         0.000         0.000
 MIPIP11        0.000         0.000         0.000         0.000         0.000
 MIPIP12        0.000         0.000         0.000         0.000         0.000
 MIPIP13        0.000         0.000         0.000         0.000         0.000
 MIPIP14        0.000         0.000         0.000         0.000         0.000
 MIPIP15        0.000         0.000         0.000         0.000         0.000
 MIPIP16        1.000         0.000         0.000         0.000         0.000
 MIPIP17        0.000         1.000         0.000         0.000         0.000
 MIPIP18        0.000         0.000         1.000         0.000         0.000
 MIPIP19        0.000         0.000         0.000         1.000         0.000
 MIPIP20        0.000         0.000         0.000         0.000         1.000


           THETA
              MIPIP1        MIPIP2        MIPIP3        MIPIP4        MIPIP5
              ________      ________      ________      ________      ________
 MIPIP1         0.000
 MIPIP2         0.000         0.000
 MIPIP3         0.000         0.000         0.000
 MIPIP4         0.000         0.000         0.000         0.000
 MIPIP5         0.000         0.000         0.000         0.000         0.000
 MIPIP6         0.000         0.000         0.000         0.000         0.000
 MIPIP7         0.000         0.000         0.000         0.000         0.000
 MIPIP8         0.000         0.000         0.000         0.000         0.000
 MIPIP9         0.000         0.000         0.000         0.000         0.000
 MIPIP10        0.000         0.000         0.000         0.000         0.000
 MIPIP11        0.000         0.000         0.000         0.000         0.000
 MIPIP12        0.000         0.000         0.000         0.000         0.000
 MIPIP13        0.000         0.000         0.000         0.000         0.000
 MIPIP14        0.000         0.000         0.000         0.000         0.000
 MIPIP15        0.000         0.000         0.000         0.000         0.000
 MIPIP16        0.000         0.000         0.000         0.000         0.000
 MIPIP17        0.000         0.000         0.000         0.000         0.000
 MIPIP18        0.000         0.000         0.000         0.000         0.000
 MIPIP19        0.000         0.000         0.000         0.000         0.000
 MIPIP20        0.000         0.000         0.000         0.000         0.000


           THETA
              MIPIP6        MIPIP7        MIPIP8        MIPIP9        MIPIP10
              ________      ________      ________      ________      ________
 MIPIP6         0.000
 MIPIP7         0.000         0.000
 MIPIP8         0.000         0.000         0.000
 MIPIP9         0.000         0.000         0.000         0.000
 MIPIP10        0.000         0.000         0.000         0.000         0.000
 MIPIP11        0.000         0.000         0.000         0.000         0.000
 MIPIP12        0.000         0.000         0.000         0.000         0.000
 MIPIP13        0.000         0.000         0.000         0.000         0.000
 MIPIP14        0.000         0.000         0.000         0.000         0.000
 MIPIP15        0.000         0.000         0.000         0.000         0.000
 MIPIP16        0.000         0.000         0.000         0.000         0.000
 MIPIP17        0.000         0.000         0.000         0.000         0.000
 MIPIP18        0.000         0.000         0.000         0.000         0.000
 MIPIP19        0.000         0.000         0.000         0.000         0.000
 MIPIP20        0.000         0.000         0.000         0.000         0.000


           THETA
              MIPIP11       MIPIP12       MIPIP13       MIPIP14       MIPIP15
              ________      ________      ________      ________      ________
 MIPIP11        0.000
 MIPIP12        0.000         0.000
 MIPIP13        0.000         0.000         0.000
 MIPIP14        0.000         0.000         0.000         0.000
 MIPIP15        0.000         0.000         0.000         0.000         0.000
 MIPIP16        0.000         0.000         0.000         0.000         0.000
 MIPIP17        0.000         0.000         0.000         0.000         0.000
 MIPIP18        0.000         0.000         0.000         0.000         0.000
 MIPIP19        0.000         0.000         0.000         0.000         0.000
 MIPIP20        0.000         0.000         0.000         0.000         0.000


           THETA
              MIPIP16       MIPIP17       MIPIP18       MIPIP19       MIPIP20
              ________      ________      ________      ________      ________
 MIPIP16        0.000
 MIPIP17        0.000         0.000
 MIPIP18        0.000         0.000         0.000
 MIPIP19        0.000         0.000         0.000         0.000
 MIPIP20        0.000         0.000         0.000         0.000         0.000


           ALPHA
              E             A             C             N             O
              ________      ________      ________      ________      ________
                0.000         0.000         0.000         0.000         0.000


           ALPHA
              RMIPIP1       RMIPIP2       RMIPIP3       RMIPIP4       RMIPIP5
              ________      ________      ________      ________      ________
                0.000         0.000         0.000         0.000         0.000


           ALPHA
              RMIPIP6       RMIPIP7       RMIPIP8       RMIPIP9       RMIPIP10
              ________      ________      ________      ________      ________
                0.000         0.000         0.000         0.000         0.000


           ALPHA
              RMIPIP11      RMIPIP12      RMIPIP13      RMIPIP14      RMIPIP15
              ________      ________      ________      ________      ________
                0.000         0.000         0.000         0.000         0.000


           ALPHA
              RMIPIP16      RMIPIP17      RMIPIP18      RMIPIP19      RMIPIP20
              ________      ________      ________      ________      ________
                0.000         0.000         0.000         0.000         0.000


           BETA
              E             A             C             N             O
              ________      ________      ________      ________      ________
 E              0.000         0.000         0.000         0.000         0.000
 A              0.000         0.000         0.000         0.000         0.000
 C              0.000         0.000         0.000         0.000         0.000
 N              0.000         0.000         0.000         0.000         0.000
 O              0.000         0.000         0.000         0.000         0.000
 RMIPIP1        0.000         0.000         0.000         0.000         0.000
 RMIPIP2        0.000         0.000         0.000         0.000         0.000
 RMIPIP3        0.000         0.000         0.000         0.000         0.000
 RMIPIP4        0.000         0.000         0.000         0.000         0.000
 RMIPIP5        0.000         0.000         0.000         0.000         0.000
 RMIPIP6        0.000         0.000         0.000         0.000         0.000
 RMIPIP7        0.000         0.000         0.000         0.000         0.000
 RMIPIP8        0.000         0.000         0.000         0.000         0.000
 RMIPIP9        0.000         0.000         0.000         0.000         0.000
 RMIPIP10       0.000         0.000         0.000         0.000         0.000
 RMIPIP11       0.000         0.000         0.000         0.000         0.000
 RMIPIP12       0.000         0.000         0.000         0.000         0.000
 RMIPIP13       0.000         0.000         0.000         0.000         0.000
 RMIPIP14       0.000         0.000         0.000         0.000         0.000
 RMIPIP15       0.000         0.000         0.000         0.000         0.000
 RMIPIP16       0.000         0.000         0.000         0.000         0.000
 RMIPIP17       0.000         0.000         0.000         0.000         0.000
 RMIPIP18       0.000         0.000         0.000         0.000         0.000
 RMIPIP19       0.000         0.000         0.000         0.000         0.000
 RMIPIP20       0.000         0.000         0.000         0.000         0.000


           BETA
              RMIPIP1       RMIPIP2       RMIPIP3       RMIPIP4       RMIPIP5
              ________      ________      ________      ________      ________
 E              0.000         0.000         0.000         0.000         0.000
 A              0.000         0.000         0.000         0.000         0.000
 C              0.000         0.000         0.000         0.000         0.000
 N              0.000         0.000         0.000         0.000         0.000
 O              0.000         0.000         0.000         0.000         0.000
 RMIPIP1        0.000         0.000         0.000         0.000         0.000
 RMIPIP2        0.300         0.000         0.000         0.000         0.000
 RMIPIP3        0.000         0.300         0.000         0.000         0.000
 RMIPIP4        0.000         0.000         0.300         0.000         0.000
 RMIPIP5        0.000         0.000         0.000         0.300         0.000
 RMIPIP6        0.300         0.000         0.000         0.000         0.300
 RMIPIP7        0.000         0.300         0.000         0.000         0.000
 RMIPIP8        0.000         0.000         0.300         0.000         0.000
 RMIPIP9        0.000         0.000         0.000         0.300         0.000
 RMIPIP10       0.000         0.000         0.000         0.000         0.300
 RMIPIP11       0.000         0.000         0.000         0.000         0.000
 RMIPIP12       0.000         0.000         0.000         0.000         0.000
 RMIPIP13       0.000         0.000         0.000         0.000         0.000
 RMIPIP14       0.000         0.000         0.000         0.000         0.000
 RMIPIP15       0.000         0.000         0.000         0.000         0.000
 RMIPIP16       0.000         0.000         0.000         0.000         0.000
 RMIPIP17       0.000         0.000         0.000         0.000         0.000
 RMIPIP18       0.000         0.000         0.000         0.000         0.000
 RMIPIP19       0.000         0.000         0.000         0.000         0.000
 RMIPIP20       0.000         0.000         0.000         0.000         0.000


           BETA
              RMIPIP6       RMIPIP7       RMIPIP8       RMIPIP9       RMIPIP10
              ________      ________      ________      ________      ________
 E              0.000         0.000         0.000         0.000         0.000
 A              0.000         0.000         0.000         0.000         0.000
 C              0.000         0.000         0.000         0.000         0.000
 N              0.000         0.000         0.000         0.000         0.000
 O              0.000         0.000         0.000         0.000         0.000
 RMIPIP1        0.000         0.000         0.000         0.000         0.000
 RMIPIP2        0.000         0.000         0.000         0.000         0.000
 RMIPIP3        0.000         0.000         0.000         0.000         0.000
 RMIPIP4        0.000         0.000         0.000         0.000         0.000
 RMIPIP5        0.000         0.000         0.000         0.000         0.000
 RMIPIP6        0.000         0.000         0.000         0.000         0.000
 RMIPIP7        0.300         0.000         0.000         0.000         0.000
 RMIPIP8        0.000         0.300         0.000         0.000         0.000
 RMIPIP9        0.000         0.000         0.300         0.000         0.000
 RMIPIP10       0.000         0.000         0.000         0.300         0.000
 RMIPIP11       0.300         0.000         0.000         0.000         0.300
 RMIPIP12       0.000         0.300         0.000         0.000         0.000
 RMIPIP13       0.000         0.000         0.300         0.000         0.000
 RMIPIP14       0.000         0.000         0.000         0.300         0.000
 RMIPIP15       0.000         0.000         0.000         0.000         0.300
 RMIPIP16       0.000         0.000         0.000         0.000         0.000
 RMIPIP17       0.000         0.000         0.000         0.000         0.000
 RMIPIP18       0.000         0.000         0.000         0.000         0.000
 RMIPIP19       0.000         0.000         0.000         0.000         0.000
 RMIPIP20       0.000         0.000         0.000         0.000         0.000


           BETA
              RMIPIP11      RMIPIP12      RMIPIP13      RMIPIP14      RMIPIP15
              ________      ________      ________      ________      ________
 E              0.000         0.000         0.000         0.000         0.000
 A              0.000         0.000         0.000         0.000         0.000
 C              0.000         0.000         0.000         0.000         0.000
 N              0.000         0.000         0.000         0.000         0.000
 O              0.000         0.000         0.000         0.000         0.000
 RMIPIP1        0.000         0.000         0.000         0.000         0.000
 RMIPIP2        0.000         0.000         0.000         0.000         0.000
 RMIPIP3        0.000         0.000         0.000         0.000         0.000
 RMIPIP4        0.000         0.000         0.000         0.000         0.000
 RMIPIP5        0.000         0.000         0.000         0.000         0.000
 RMIPIP6        0.000         0.000         0.000         0.000         0.000
 RMIPIP7        0.000         0.000         0.000         0.000         0.000
 RMIPIP8        0.000         0.000         0.000         0.000         0.000
 RMIPIP9        0.000         0.000         0.000         0.000         0.000
 RMIPIP10       0.000         0.000         0.000         0.000         0.000
 RMIPIP11       0.000         0.000         0.000         0.000         0.000
 RMIPIP12       0.300         0.000         0.000         0.000         0.000
 RMIPIP13       0.000         0.300         0.000         0.000         0.000
 RMIPIP14       0.000         0.000         0.300         0.000         0.000
 RMIPIP15       0.000         0.000         0.000         0.300         0.000
 RMIPIP16       0.300         0.000         0.000         0.000         0.300
 RMIPIP17       0.000         0.000         0.000         0.000         0.000
 RMIPIP18       0.000         0.000         0.300         0.000         0.000
 RMIPIP19       0.000         0.000         0.000         0.300         0.000
 RMIPIP20       0.000         0.000         0.000         0.000         0.300


           BETA
              RMIPIP16      RMIPIP17      RMIPIP18      RMIPIP19      RMIPIP20
              ________      ________      ________      ________      ________
 E              0.000         0.000         0.000         0.000         0.000
 A              0.000         0.000         0.000         0.000         0.000
 C              0.000         0.000         0.000         0.000         0.000
 N              0.000         0.000         0.000         0.000         0.000
 O              0.000         0.000         0.000         0.000         0.000
 RMIPIP1        0.000         0.000         0.000         0.000         0.000
 RMIPIP2        0.000         0.000         0.000         0.000         0.000
 RMIPIP3        0.000         0.000         0.000         0.000         0.000
 RMIPIP4        0.000         0.000         0.000         0.000         0.000
 RMIPIP5        0.000         0.000         0.000         0.000         0.000
 RMIPIP6        0.000         0.000         0.000         0.000         0.000
 RMIPIP7        0.000         0.000         0.000         0.000         0.000
 RMIPIP8        0.000         0.000         0.000         0.000         0.000
 RMIPIP9        0.000         0.000         0.000         0.000         0.000
 RMIPIP10       0.000         0.000         0.000         0.000         0.000
 RMIPIP11       0.000         0.000         0.000         0.000         0.000
 RMIPIP12       0.000         0.000         0.000         0.000         0.000
 RMIPIP13       0.000         0.000         0.000         0.000         0.000
 RMIPIP14       0.000         0.000         0.000         0.000         0.000
 RMIPIP15       0.000         0.000         0.000         0.000         0.000
 RMIPIP16       0.000         0.000         0.000         0.000         0.000
 RMIPIP17       0.300         0.000         0.000         0.000         0.000
 RMIPIP18       0.000         0.300         0.000         0.000         0.000
 RMIPIP19       0.000         0.000         0.300         0.000         0.000
 RMIPIP20       0.000         0.000         0.000         0.300         0.000


           PSI
              E             A             C             N             O
              ________      ________      ________      ________      ________
 E              1.000
 A              0.200         1.000
 C              0.200         0.200         1.000
 N              0.200         0.200         0.200         1.000
 O              0.200         0.200         0.200         0.200         1.000
 RMIPIP1        0.000         0.000         0.000         0.000         0.000
 RMIPIP2        0.000         0.000         0.000         0.000         0.000
 RMIPIP3        0.000         0.000         0.000         0.000         0.000
 RMIPIP4        0.000         0.000         0.000         0.000         0.000
 RMIPIP5        0.000         0.000         0.000         0.000         0.000
 RMIPIP6        0.000         0.000         0.000         0.000         0.000
 RMIPIP7        0.000         0.000         0.000         0.000         0.000
 RMIPIP8        0.000         0.000         0.000         0.000         0.000
 RMIPIP9        0.000         0.000         0.000         0.000         0.000
 RMIPIP10       0.000         0.000         0.000         0.000         0.000
 RMIPIP11       0.000         0.000         0.000         0.000         0.000
 RMIPIP12       0.000         0.000         0.000         0.000         0.000
 RMIPIP13       0.000         0.000         0.000         0.000         0.000
 RMIPIP14       0.000         0.000         0.000         0.000         0.000
 RMIPIP15       0.000         0.000         0.000         0.000         0.000
 RMIPIP16       0.000         0.000         0.000         0.000         0.000
 RMIPIP17       0.000         0.000         0.000         0.000         0.000
 RMIPIP18       0.000         0.000         0.000         0.000         0.000
 RMIPIP19       0.000         0.000         0.000         0.000         0.000
 RMIPIP20       0.000         0.000         0.000         0.000         0.000


           PSI
              RMIPIP1       RMIPIP2       RMIPIP3       RMIPIP4       RMIPIP5
              ________      ________      ________      ________      ________
 RMIPIP1        0.360
 RMIPIP2        0.000         0.360
 RMIPIP3        0.000         0.000         0.360
 RMIPIP4        0.000         0.000         0.000         0.360
 RMIPIP5        0.000         0.000         0.000         0.000         0.360
 RMIPIP6        0.000         0.000         0.000         0.000         0.000
 RMIPIP7        0.000         0.000         0.000         0.000         0.000
 RMIPIP8        0.000         0.000         0.000         0.000         0.000
 RMIPIP9        0.000         0.000         0.000         0.000         0.000
 RMIPIP10       0.000         0.000         0.000         0.000         0.000
 RMIPIP11       0.000         0.000         0.000         0.000         0.000
 RMIPIP12       0.000         0.000         0.000         0.000         0.000
 RMIPIP13       0.000         0.000         0.000         0.000         0.000
 RMIPIP14       0.000         0.000         0.000         0.000         0.000
 RMIPIP15       0.000         0.000         0.000         0.000         0.000
 RMIPIP16       0.000         0.000         0.000         0.000         0.000
 RMIPIP17       0.000         0.000         0.000         0.000         0.000
 RMIPIP18       0.000         0.000         0.000         0.000         0.000
 RMIPIP19       0.000         0.000         0.000         0.000         0.000
 RMIPIP20       0.000         0.000         0.000         0.000         0.000


           PSI
              RMIPIP6       RMIPIP7       RMIPIP8       RMIPIP9       RMIPIP10
              ________      ________      ________      ________      ________
 RMIPIP6        0.360
 RMIPIP7        0.000         0.360
 RMIPIP8        0.000         0.000         0.360
 RMIPIP9        0.000         0.000         0.000         0.360
 RMIPIP10       0.000         0.000         0.000         0.000         0.360
 RMIPIP11       0.000         0.000         0.000         0.000         0.000
 RMIPIP12       0.000         0.000         0.000         0.000         0.000
 RMIPIP13       0.000         0.000         0.000         0.000         0.000
 RMIPIP14       0.000         0.000         0.000         0.000         0.000
 RMIPIP15       0.000         0.000         0.000         0.000         0.000
 RMIPIP16       0.000         0.000         0.000         0.000         0.000
 RMIPIP17       0.000         0.000         0.000         0.000         0.000
 RMIPIP18       0.000         0.000         0.000         0.000         0.000
 RMIPIP19       0.000         0.000         0.000         0.000         0.000
 RMIPIP20       0.000         0.000         0.000         0.000         0.000


           PSI
              RMIPIP11      RMIPIP12      RMIPIP13      RMIPIP14      RMIPIP15
              ________      ________      ________      ________      ________
 RMIPIP11       0.360
 RMIPIP12       0.000         0.360
 RMIPIP13       0.000         0.000         0.360
 RMIPIP14       0.000         0.000         0.000         0.360
 RMIPIP15       0.000         0.000         0.000         0.000         0.360
 RMIPIP16       0.000         0.000         0.000         0.000         0.000
 RMIPIP17       0.000         0.000         0.000         0.000         0.000
 RMIPIP18       0.000         0.000         0.000         0.000         0.000
 RMIPIP19       0.000         0.000         0.000         0.000         0.000
 RMIPIP20       0.000         0.000         0.000         0.000         0.000


           PSI
              RMIPIP16      RMIPIP17      RMIPIP18      RMIPIP19      RMIPIP20
              ________      ________      ________      ________      ________
 RMIPIP16       0.360
 RMIPIP17       0.000         0.360
 RMIPIP18       0.000         0.000         0.360
 RMIPIP19       0.000         0.000         0.000         0.360
 RMIPIP20       0.000         0.000         0.000         0.000         0.360


TECHNICAL 9 OUTPUT

  Error messages for each replication (if any)


     REPLICATION 4:
     WARNING:  THE LATENT VARIABLE COVARIANCE MATRIX (PSI) IS NOT POSITIVE
     DEFINITE.  THIS COULD INDICATE A NEGATIVE VARIANCE/RESIDUAL VARIANCE FOR A
     LATENT VARIABLE, A CORRELATION GREATER OR EQUAL TO ONE BETWEEN TWO LATENT
     VARIABLES, OR A LINEAR DEPENDENCY AMONG MORE THAN TWO LATENT VARIABLES.
     CHECK THE TECH4 OUTPUT FOR MORE INFORMATION.
     PROBLEM INVOLVING VARIABLE RMIPIP9.


     REPLICATION 5:
     WARNING:  THE LATENT VARIABLE COVARIANCE MATRIX (PSI) IS NOT POSITIVE
     DEFINITE.  THIS COULD INDICATE A NEGATIVE VARIANCE/RESIDUAL VARIANCE FOR A
     LATENT VARIABLE, A CORRELATION GREATER OR EQUAL TO ONE BETWEEN TWO LATENT
     VARIABLES, OR A LINEAR DEPENDENCY AMONG MORE THAN TWO LATENT VARIABLES.
     CHECK THE TECH4 OUTPUT FOR MORE INFORMATION.
     PROBLEM INVOLVING VARIABLE RMIPIP17.


     REPLICATION 8:
     WARNING:  THE LATENT VARIABLE COVARIANCE MATRIX (PSI) IS NOT POSITIVE
     DEFINITE.  THIS COULD INDICATE A NEGATIVE VARIANCE/RESIDUAL VARIANCE FOR A
     LATENT VARIABLE, A CORRELATION GREATER OR EQUAL TO ONE BETWEEN TWO LATENT
     VARIABLES, OR A LINEAR DEPENDENCY AMONG MORE THAN TWO LATENT VARIABLES.
     CHECK THE TECH4 OUTPUT FOR MORE INFORMATION.
     PROBLEM INVOLVING VARIABLE RMIPIP16.


     REPLICATION 14:
     WARNING:  THE LATENT VARIABLE COVARIANCE MATRIX (PSI) IS NOT POSITIVE
     DEFINITE.  THIS COULD INDICATE A NEGATIVE VARIANCE/RESIDUAL VARIANCE FOR A
     LATENT VARIABLE, A CORRELATION GREATER OR EQUAL TO ONE BETWEEN TWO LATENT
     VARIABLES, OR A LINEAR DEPENDENCY AMONG MORE THAN TWO LATENT VARIABLES.
     CHECK THE TECH4 OUTPUT FOR MORE INFORMATION.
     PROBLEM INVOLVING VARIABLE RMIPIP8.


     REPLICATION 15:
     WARNING:  THE LATENT VARIABLE COVARIANCE MATRIX (PSI) IS NOT POSITIVE
     DEFINITE.  THIS COULD INDICATE A NEGATIVE VARIANCE/RESIDUAL VARIANCE FOR A
     LATENT VARIABLE, A CORRELATION GREATER OR EQUAL TO ONE BETWEEN TWO LATENT
     VARIABLES, OR A LINEAR DEPENDENCY AMONG MORE THAN TWO LATENT VARIABLES.
     CHECK THE TECH4 OUTPUT FOR MORE INFORMATION.
     PROBLEM INVOLVING VARIABLE RMIPIP17.


     REPLICATION 16:
     WARNING:  THE LATENT VARIABLE COVARIANCE MATRIX (PSI) IS NOT POSITIVE
     DEFINITE.  THIS COULD INDICATE A NEGATIVE VARIANCE/RESIDUAL VARIANCE FOR A
     LATENT VARIABLE, A CORRELATION GREATER OR EQUAL TO ONE BETWEEN TWO LATENT
     VARIABLES, OR A LINEAR DEPENDENCY AMONG MORE THAN TWO LATENT VARIABLES.
     CHECK THE TECH4 OUTPUT FOR MORE INFORMATION.
     PROBLEM INVOLVING VARIABLE RMIPIP17.


     REPLICATION 18:
     WARNING:  THE LATENT VARIABLE COVARIANCE MATRIX (PSI) IS NOT POSITIVE
     DEFINITE.  THIS COULD INDICATE A NEGATIVE VARIANCE/RESIDUAL VARIANCE FOR A
     LATENT VARIABLE, A CORRELATION GREATER OR EQUAL TO ONE BETWEEN TWO LATENT
     VARIABLES, OR A LINEAR DEPENDENCY AMONG MORE THAN TWO LATENT VARIABLES.
     CHECK THE TECH4 OUTPUT FOR MORE INFORMATION.
     PROBLEM INVOLVING VARIABLE RMIPIP2.


     REPLICATION 22:

     NO CONVERGENCE.  NUMBER OF ITERATIONS EXCEEDED.

     REPLICATION 23:

     NO CONVERGENCE.  NUMBER OF ITERATIONS EXCEEDED.

     REPLICATION 26:

     NO CONVERGENCE.  NUMBER OF ITERATIONS EXCEEDED.

     REPLICATION 34:
     WARNING:  THE LATENT VARIABLE COVARIANCE MATRIX (PSI) IS NOT POSITIVE
     DEFINITE.  THIS COULD INDICATE A NEGATIVE VARIANCE/RESIDUAL VARIANCE FOR A
     LATENT VARIABLE, A CORRELATION GREATER OR EQUAL TO ONE BETWEEN TWO LATENT
     VARIABLES, OR A LINEAR DEPENDENCY AMONG MORE THAN TWO LATENT VARIABLES.
     CHECK THE TECH4 OUTPUT FOR MORE INFORMATION.
     PROBLEM INVOLVING VARIABLE RMIPIP6.


     REPLICATION 37:

     NO CONVERGENCE.  NUMBER OF ITERATIONS EXCEEDED.

     REPLICATION 39:
     WARNING:  THE LATENT VARIABLE COVARIANCE MATRIX (PSI) IS NOT POSITIVE
     DEFINITE.  THIS COULD INDICATE A NEGATIVE VARIANCE/RESIDUAL VARIANCE FOR A
     LATENT VARIABLE, A CORRELATION GREATER OR EQUAL TO ONE BETWEEN TWO LATENT
     VARIABLES, OR A LINEAR DEPENDENCY AMONG MORE THAN TWO LATENT VARIABLES.
     CHECK THE TECH4 OUTPUT FOR MORE INFORMATION.
     PROBLEM INVOLVING VARIABLE RMIPIP7.


     REPLICATION 41:
     WARNING:  THE LATENT VARIABLE COVARIANCE MATRIX (PSI) IS NOT POSITIVE
     DEFINITE.  THIS COULD INDICATE A NEGATIVE VARIANCE/RESIDUAL VARIANCE FOR A
     LATENT VARIABLE, A CORRELATION GREATER OR EQUAL TO ONE BETWEEN TWO LATENT
     VARIABLES, OR A LINEAR DEPENDENCY AMONG MORE THAN TWO LATENT VARIABLES.
     CHECK THE TECH4 OUTPUT FOR MORE INFORMATION.
     PROBLEM INVOLVING VARIABLE RMIPIP2.


     REPLICATION 48:

     NO CONVERGENCE.  NUMBER OF ITERATIONS EXCEEDED.

     REPLICATION 58:
     WARNING:  THE LATENT VARIABLE COVARIANCE MATRIX (PSI) IS NOT POSITIVE
     DEFINITE.  THIS COULD INDICATE A NEGATIVE VARIANCE/RESIDUAL VARIANCE FOR A
     LATENT VARIABLE, A CORRELATION GREATER OR EQUAL TO ONE BETWEEN TWO LATENT
     VARIABLES, OR A LINEAR DEPENDENCY AMONG MORE THAN TWO LATENT VARIABLES.
     CHECK THE TECH4 OUTPUT FOR MORE INFORMATION.
     PROBLEM INVOLVING VARIABLE RMIPIP6.


     REPLICATION 59:
     WARNING:  THE LATENT VARIABLE COVARIANCE MATRIX (PSI) IS NOT POSITIVE
     DEFINITE.  THIS COULD INDICATE A NEGATIVE VARIANCE/RESIDUAL VARIANCE FOR A
     LATENT VARIABLE, A CORRELATION GREATER OR EQUAL TO ONE BETWEEN TWO LATENT
     VARIABLES, OR A LINEAR DEPENDENCY AMONG MORE THAN TWO LATENT VARIABLES.
     CHECK THE TECH4 OUTPUT FOR MORE INFORMATION.
     PROBLEM INVOLVING VARIABLE RMIPIP17.


     REPLICATION 60:
     WARNING:  THE LATENT VARIABLE COVARIANCE MATRIX (PSI) IS NOT POSITIVE
     DEFINITE.  THIS COULD INDICATE A NEGATIVE VARIANCE/RESIDUAL VARIANCE FOR A
     LATENT VARIABLE, A CORRELATION GREATER OR EQUAL TO ONE BETWEEN TWO LATENT
     VARIABLES, OR A LINEAR DEPENDENCY AMONG MORE THAN TWO LATENT VARIABLES.
     CHECK THE TECH4 OUTPUT FOR MORE INFORMATION.
     PROBLEM INVOLVING VARIABLE RMIPIP9.


     REPLICATION 66:

     NO CONVERGENCE.  NUMBER OF ITERATIONS EXCEEDED.

     REPLICATION 70:
     WARNING:  THE LATENT VARIABLE COVARIANCE MATRIX (PSI) IS NOT POSITIVE
     DEFINITE.  THIS COULD INDICATE A NEGATIVE VARIANCE/RESIDUAL VARIANCE FOR A
     LATENT VARIABLE, A CORRELATION GREATER OR EQUAL TO ONE BETWEEN TWO LATENT
     VARIABLES, OR A LINEAR DEPENDENCY AMONG MORE THAN TWO LATENT VARIABLES.
     CHECK THE TECH4 OUTPUT FOR MORE INFORMATION.
     PROBLEM INVOLVING VARIABLE RMIPIP8.


     REPLICATION 71:
     WARNING:  THE LATENT VARIABLE COVARIANCE MATRIX (PSI) IS NOT POSITIVE
     DEFINITE.  THIS COULD INDICATE A NEGATIVE VARIANCE/RESIDUAL VARIANCE FOR A
     LATENT VARIABLE, A CORRELATION GREATER OR EQUAL TO ONE BETWEEN TWO LATENT
     VARIABLES, OR A LINEAR DEPENDENCY AMONG MORE THAN TWO LATENT VARIABLES.
     CHECK THE TECH4 OUTPUT FOR MORE INFORMATION.
     PROBLEM INVOLVING VARIABLE RMIPIP17.


     REPLICATION 73:

     NO CONVERGENCE.  NUMBER OF ITERATIONS EXCEEDED.

     REPLICATION 81:
     WARNING:  THE LATENT VARIABLE COVARIANCE MATRIX (PSI) IS NOT POSITIVE
     DEFINITE.  THIS COULD INDICATE A NEGATIVE VARIANCE/RESIDUAL VARIANCE FOR A
     LATENT VARIABLE, A CORRELATION GREATER OR EQUAL TO ONE BETWEEN TWO LATENT
     VARIABLES, OR A LINEAR DEPENDENCY AMONG MORE THAN TWO LATENT VARIABLES.
     CHECK THE TECH4 OUTPUT FOR MORE INFORMATION.
     PROBLEM INVOLVING VARIABLE RMIPIP3.


     REPLICATION 86:
     WARNING:  THE LATENT VARIABLE COVARIANCE MATRIX (PSI) IS NOT POSITIVE
     DEFINITE.  THIS COULD INDICATE A NEGATIVE VARIANCE/RESIDUAL VARIANCE FOR A
     LATENT VARIABLE, A CORRELATION GREATER OR EQUAL TO ONE BETWEEN TWO LATENT
     VARIABLES, OR A LINEAR DEPENDENCY AMONG MORE THAN TWO LATENT VARIABLES.
     CHECK THE TECH4 OUTPUT FOR MORE INFORMATION.
     PROBLEM INVOLVING VARIABLE RMIPIP16.


     REPLICATION 97:
     WARNING:  THE LATENT VARIABLE COVARIANCE MATRIX (PSI) IS NOT POSITIVE
     DEFINITE.  THIS COULD INDICATE A NEGATIVE VARIANCE/RESIDUAL VARIANCE FOR A
     LATENT VARIABLE, A CORRELATION GREATER OR EQUAL TO ONE BETWEEN TWO LATENT
     VARIABLES, OR A LINEAR DEPENDENCY AMONG MORE THAN TWO LATENT VARIABLES.
     CHECK THE TECH4 OUTPUT FOR MORE INFORMATION.
     PROBLEM INVOLVING VARIABLE RMIPIP19.


     REPLICATION 98:
     WARNING:  THE LATENT VARIABLE COVARIANCE MATRIX (PSI) IS NOT POSITIVE
     DEFINITE.  THIS COULD INDICATE A NEGATIVE VARIANCE/RESIDUAL VARIANCE FOR A
     LATENT VARIABLE, A CORRELATION GREATER OR EQUAL TO ONE BETWEEN TWO LATENT
     VARIABLES, OR A LINEAR DEPENDENCY AMONG MORE THAN TWO LATENT VARIABLES.
     CHECK THE TECH4 OUTPUT FOR MORE INFORMATION.
     PROBLEM INVOLVING VARIABLE RMIPIP20.


     REPLICATION 106:
     WARNING:  THE LATENT VARIABLE COVARIANCE MATRIX (PSI) IS NOT POSITIVE
     DEFINITE.  THIS COULD INDICATE A NEGATIVE VARIANCE/RESIDUAL VARIANCE FOR A
     LATENT VARIABLE, A CORRELATION GREATER OR EQUAL TO ONE BETWEEN TWO LATENT
     VARIABLES, OR A LINEAR DEPENDENCY AMONG MORE THAN TWO LATENT VARIABLES.
     CHECK THE TECH4 OUTPUT FOR MORE INFORMATION.
     PROBLEM INVOLVING VARIABLE RMIPIP17.


     REPLICATION 111:
     WARNING:  THE LATENT VARIABLE COVARIANCE MATRIX (PSI) IS NOT POSITIVE
     DEFINITE.  THIS COULD INDICATE A NEGATIVE VARIANCE/RESIDUAL VARIANCE FOR A
     LATENT VARIABLE, A CORRELATION GREATER OR EQUAL TO ONE BETWEEN TWO LATENT
     VARIABLES, OR A LINEAR DEPENDENCY AMONG MORE THAN TWO LATENT VARIABLES.
     CHECK THE TECH4 OUTPUT FOR MORE INFORMATION.
     PROBLEM INVOLVING VARIABLE RMIPIP17.


     REPLICATION 114:
     WARNING:  THE LATENT VARIABLE COVARIANCE MATRIX (PSI) IS NOT POSITIVE
     DEFINITE.  THIS COULD INDICATE A NEGATIVE VARIANCE/RESIDUAL VARIANCE FOR A
     LATENT VARIABLE, A CORRELATION GREATER OR EQUAL TO ONE BETWEEN TWO LATENT
     VARIABLES, OR A LINEAR DEPENDENCY AMONG MORE THAN TWO LATENT VARIABLES.
     CHECK THE TECH4 OUTPUT FOR MORE INFORMATION.
     PROBLEM INVOLVING VARIABLE RMIPIP7.


     REPLICATION 123:
     WARNING:  THE LATENT VARIABLE COVARIANCE MATRIX (PSI) IS NOT POSITIVE
     DEFINITE.  THIS COULD INDICATE A NEGATIVE VARIANCE/RESIDUAL VARIANCE FOR A
     LATENT VARIABLE, A CORRELATION GREATER OR EQUAL TO ONE BETWEEN TWO LATENT
     VARIABLES, OR A LINEAR DEPENDENCY AMONG MORE THAN TWO LATENT VARIABLES.
     CHECK THE TECH4 OUTPUT FOR MORE INFORMATION.
     PROBLEM INVOLVING VARIABLE RMIPIP18.


     REPLICATION 124:
     WARNING:  THE LATENT VARIABLE COVARIANCE MATRIX (PSI) IS NOT POSITIVE
     DEFINITE.  THIS COULD INDICATE A NEGATIVE VARIANCE/RESIDUAL VARIANCE FOR A
     LATENT VARIABLE, A CORRELATION GREATER OR EQUAL TO ONE BETWEEN TWO LATENT
     VARIABLES, OR A LINEAR DEPENDENCY AMONG MORE THAN TWO LATENT VARIABLES.
     CHECK THE TECH4 OUTPUT FOR MORE INFORMATION.
     PROBLEM INVOLVING VARIABLE RMIPIP9.


     REPLICATION 127:
     WARNING:  THE LATENT VARIABLE COVARIANCE MATRIX (PSI) IS NOT POSITIVE
     DEFINITE.  THIS COULD INDICATE A NEGATIVE VARIANCE/RESIDUAL VARIANCE FOR A
     LATENT VARIABLE, A CORRELATION GREATER OR EQUAL TO ONE BETWEEN TWO LATENT
     VARIABLES, OR A LINEAR DEPENDENCY AMONG MORE THAN TWO LATENT VARIABLES.
     CHECK THE TECH4 OUTPUT FOR MORE INFORMATION.
     PROBLEM INVOLVING VARIABLE RMIPIP19.


     REPLICATION 134:
     WARNING:  THE LATENT VARIABLE COVARIANCE MATRIX (PSI) IS NOT POSITIVE
     DEFINITE.  THIS COULD INDICATE A NEGATIVE VARIANCE/RESIDUAL VARIANCE FOR A
     LATENT VARIABLE, A CORRELATION GREATER OR EQUAL TO ONE BETWEEN TWO LATENT
     VARIABLES, OR A LINEAR DEPENDENCY AMONG MORE THAN TWO LATENT VARIABLES.
     CHECK THE TECH4 OUTPUT FOR MORE INFORMATION.
     PROBLEM INVOLVING VARIABLE RMIPIP16.


     REPLICATION 135:
     WARNING:  THE LATENT VARIABLE COVARIANCE MATRIX (PSI) IS NOT POSITIVE
     DEFINITE.  THIS COULD INDICATE A NEGATIVE VARIANCE/RESIDUAL VARIANCE FOR A
     LATENT VARIABLE, A CORRELATION GREATER OR EQUAL TO ONE BETWEEN TWO LATENT
     VARIABLES, OR A LINEAR DEPENDENCY AMONG MORE THAN TWO LATENT VARIABLES.
     CHECK THE TECH4 OUTPUT FOR MORE INFORMATION.
     PROBLEM INVOLVING VARIABLE RMIPIP8.


     REPLICATION 140:
     WARNING:  THE LATENT VARIABLE COVARIANCE MATRIX (PSI) IS NOT POSITIVE
     DEFINITE.  THIS COULD INDICATE A NEGATIVE VARIANCE/RESIDUAL VARIANCE FOR A
     LATENT VARIABLE, A CORRELATION GREATER OR EQUAL TO ONE BETWEEN TWO LATENT
     VARIABLES, OR A LINEAR DEPENDENCY AMONG MORE THAN TWO LATENT VARIABLES.
     CHECK THE TECH4 OUTPUT FOR MORE INFORMATION.
     PROBLEM INVOLVING VARIABLE RMIPIP19.


     REPLICATION 141:

     THE STANDARD ERRORS OF THE MODEL PARAMETER ESTIMATES COULD NOT BE
     COMPUTED.  THE MODEL MAY NOT BE IDENTIFIED.  CHECK YOUR MODEL.
     PROBLEM INVOLVING THE FOLLOWING PARAMETER:
     Parameter 92, RMIPIP8

     THE CONDITION NUMBER IS       0.871D-10.

     REPLICATION 142:
     WARNING:  THE LATENT VARIABLE COVARIANCE MATRIX (PSI) IS NOT POSITIVE
     DEFINITE.  THIS COULD INDICATE A NEGATIVE VARIANCE/RESIDUAL VARIANCE FOR A
     LATENT VARIABLE, A CORRELATION GREATER OR EQUAL TO ONE BETWEEN TWO LATENT
     VARIABLES, OR A LINEAR DEPENDENCY AMONG MORE THAN TWO LATENT VARIABLES.
     CHECK THE TECH4 OUTPUT FOR MORE INFORMATION.
     PROBLEM INVOLVING VARIABLE RMIPIP17.


     REPLICATION 144:
     WARNING:  THE LATENT VARIABLE COVARIANCE MATRIX (PSI) IS NOT POSITIVE
     DEFINITE.  THIS COULD INDICATE A NEGATIVE VARIANCE/RESIDUAL VARIANCE FOR A
     LATENT VARIABLE, A CORRELATION GREATER OR EQUAL TO ONE BETWEEN TWO LATENT
     VARIABLES, OR A LINEAR DEPENDENCY AMONG MORE THAN TWO LATENT VARIABLES.
     CHECK THE TECH4 OUTPUT FOR MORE INFORMATION.
     PROBLEM INVOLVING VARIABLE RMIPIP20.


     REPLICATION 145:
     WARNING:  THE LATENT VARIABLE COVARIANCE MATRIX (PSI) IS NOT POSITIVE
     DEFINITE.  THIS COULD INDICATE A NEGATIVE VARIANCE/RESIDUAL VARIANCE FOR A
     LATENT VARIABLE, A CORRELATION GREATER OR EQUAL TO ONE BETWEEN TWO LATENT
     VARIABLES, OR A LINEAR DEPENDENCY AMONG MORE THAN TWO LATENT VARIABLES.
     CHECK THE TECH4 OUTPUT FOR MORE INFORMATION.
     PROBLEM INVOLVING VARIABLE RMIPIP8.


     REPLICATION 146:
     WARNING:  THE LATENT VARIABLE COVARIANCE MATRIX (PSI) IS NOT POSITIVE
     DEFINITE.  THIS COULD INDICATE A NEGATIVE VARIANCE/RESIDUAL VARIANCE FOR A
     LATENT VARIABLE, A CORRELATION GREATER OR EQUAL TO ONE BETWEEN TWO LATENT
     VARIABLES, OR A LINEAR DEPENDENCY AMONG MORE THAN TWO LATENT VARIABLES.
     CHECK THE TECH4 OUTPUT FOR MORE INFORMATION.
     PROBLEM INVOLVING VARIABLE RMIPIP6.


     REPLICATION 149:

     THE STANDARD ERRORS OF THE MODEL PARAMETER ESTIMATES COULD NOT BE
     COMPUTED.  THE MODEL MAY NOT BE IDENTIFIED.  CHECK YOUR MODEL.
     PROBLEM INVOLVING THE FOLLOWING PARAMETER:
     Parameter 87, RMIPIP3

     THE CONDITION NUMBER IS       0.713D-13.

     REPLICATION 152:
     WARNING:  THE LATENT VARIABLE COVARIANCE MATRIX (PSI) IS NOT POSITIVE
     DEFINITE.  THIS COULD INDICATE A NEGATIVE VARIANCE/RESIDUAL VARIANCE FOR A
     LATENT VARIABLE, A CORRELATION GREATER OR EQUAL TO ONE BETWEEN TWO LATENT
     VARIABLES, OR A LINEAR DEPENDENCY AMONG MORE THAN TWO LATENT VARIABLES.
     CHECK THE TECH4 OUTPUT FOR MORE INFORMATION.
     PROBLEM INVOLVING VARIABLE RMIPIP8.


     REPLICATION 155:
     WARNING:  THE LATENT VARIABLE COVARIANCE MATRIX (PSI) IS NOT POSITIVE
     DEFINITE.  THIS COULD INDICATE A NEGATIVE VARIANCE/RESIDUAL VARIANCE FOR A
     LATENT VARIABLE, A CORRELATION GREATER OR EQUAL TO ONE BETWEEN TWO LATENT
     VARIABLES, OR A LINEAR DEPENDENCY AMONG MORE THAN TWO LATENT VARIABLES.
     CHECK THE TECH4 OUTPUT FOR MORE INFORMATION.
     PROBLEM INVOLVING VARIABLE RMIPIP3.


     REPLICATION 157:
     WARNING:  THE LATENT VARIABLE COVARIANCE MATRIX (PSI) IS NOT POSITIVE
     DEFINITE.  THIS COULD INDICATE A NEGATIVE VARIANCE/RESIDUAL VARIANCE FOR A
     LATENT VARIABLE, A CORRELATION GREATER OR EQUAL TO ONE BETWEEN TWO LATENT
     VARIABLES, OR A LINEAR DEPENDENCY AMONG MORE THAN TWO LATENT VARIABLES.
     CHECK THE TECH4 OUTPUT FOR MORE INFORMATION.
     PROBLEM INVOLVING VARIABLE RMIPIP17.


     REPLICATION 160:
     WARNING:  THE LATENT VARIABLE COVARIANCE MATRIX (PSI) IS NOT POSITIVE
     DEFINITE.  THIS COULD INDICATE A NEGATIVE VARIANCE/RESIDUAL VARIANCE FOR A
     LATENT VARIABLE, A CORRELATION GREATER OR EQUAL TO ONE BETWEEN TWO LATENT
     VARIABLES, OR A LINEAR DEPENDENCY AMONG MORE THAN TWO LATENT VARIABLES.
     CHECK THE TECH4 OUTPUT FOR MORE INFORMATION.
     PROBLEM INVOLVING VARIABLE RMIPIP4.


     REPLICATION 161:
     WARNING:  THE LATENT VARIABLE COVARIANCE MATRIX (PSI) IS NOT POSITIVE
     DEFINITE.  THIS COULD INDICATE A NEGATIVE VARIANCE/RESIDUAL VARIANCE FOR A
     LATENT VARIABLE, A CORRELATION GREATER OR EQUAL TO ONE BETWEEN TWO LATENT
     VARIABLES, OR A LINEAR DEPENDENCY AMONG MORE THAN TWO LATENT VARIABLES.
     CHECK THE TECH4 OUTPUT FOR MORE INFORMATION.
     PROBLEM INVOLVING VARIABLE RMIPIP17.


     REPLICATION 164:
     WARNING:  THE LATENT VARIABLE COVARIANCE MATRIX (PSI) IS NOT POSITIVE
     DEFINITE.  THIS COULD INDICATE A NEGATIVE VARIANCE/RESIDUAL VARIANCE FOR A
     LATENT VARIABLE, A CORRELATION GREATER OR EQUAL TO ONE BETWEEN TWO LATENT
     VARIABLES, OR A LINEAR DEPENDENCY AMONG MORE THAN TWO LATENT VARIABLES.
     CHECK THE TECH4 OUTPUT FOR MORE INFORMATION.
     PROBLEM INVOLVING VARIABLE RMIPIP16.


     REPLICATION 172:
     WARNING:  THE LATENT VARIABLE COVARIANCE MATRIX (PSI) IS NOT POSITIVE
     DEFINITE.  THIS COULD INDICATE A NEGATIVE VARIANCE/RESIDUAL VARIANCE FOR A
     LATENT VARIABLE, A CORRELATION GREATER OR EQUAL TO ONE BETWEEN TWO LATENT
     VARIABLES, OR A LINEAR DEPENDENCY AMONG MORE THAN TWO LATENT VARIABLES.
     CHECK THE TECH4 OUTPUT FOR MORE INFORMATION.
     PROBLEM INVOLVING VARIABLE RMIPIP8.


     REPLICATION 173:
     WARNING:  THE LATENT VARIABLE COVARIANCE MATRIX (PSI) IS NOT POSITIVE
     DEFINITE.  THIS COULD INDICATE A NEGATIVE VARIANCE/RESIDUAL VARIANCE FOR A
     LATENT VARIABLE, A CORRELATION GREATER OR EQUAL TO ONE BETWEEN TWO LATENT
     VARIABLES, OR A LINEAR DEPENDENCY AMONG MORE THAN TWO LATENT VARIABLES.
     CHECK THE TECH4 OUTPUT FOR MORE INFORMATION.
     PROBLEM INVOLVING VARIABLE RMIPIP14.


     REPLICATION 175:

     THE STANDARD ERRORS OF THE MODEL PARAMETER ESTIMATES MAY NOT BE
     TRUSTWORTHY FOR SOME PARAMETERS DUE TO A NON-POSITIVE DEFINITE
     FIRST-ORDER DERIVATIVE PRODUCT MATRIX.  THIS MAY BE DUE TO THE STARTING
     VALUES BUT MAY ALSO BE AN INDICATION OF MODEL NONIDENTIFICATION.  THE
     CONDITION NUMBER IS       0.707D-10.  PROBLEM INVOLVING THE FOLLOWING PARAMETER:
     Parameter 91, RMIPIP7


     REPLICATION 175:
     WARNING:  THE LATENT VARIABLE COVARIANCE MATRIX (PSI) IS NOT POSITIVE
     DEFINITE.  THIS COULD INDICATE A NEGATIVE VARIANCE/RESIDUAL VARIANCE FOR A
     LATENT VARIABLE, A CORRELATION GREATER OR EQUAL TO ONE BETWEEN TWO LATENT
     VARIABLES, OR A LINEAR DEPENDENCY AMONG MORE THAN TWO LATENT VARIABLES.
     CHECK THE TECH4 OUTPUT FOR MORE INFORMATION.
     PROBLEM INVOLVING VARIABLE RMIPIP7.


     REPLICATION 176:

     NO CONVERGENCE.  NUMBER OF ITERATIONS EXCEEDED.

     REPLICATION 179:
     WARNING:  THE LATENT VARIABLE COVARIANCE MATRIX (PSI) IS NOT POSITIVE
     DEFINITE.  THIS COULD INDICATE A NEGATIVE VARIANCE/RESIDUAL VARIANCE FOR A
     LATENT VARIABLE, A CORRELATION GREATER OR EQUAL TO ONE BETWEEN TWO LATENT
     VARIABLES, OR A LINEAR DEPENDENCY AMONG MORE THAN TWO LATENT VARIABLES.
     CHECK THE TECH4 OUTPUT FOR MORE INFORMATION.
     PROBLEM INVOLVING VARIABLE RMIPIP5.


     REPLICATION 181:
     WARNING:  THE LATENT VARIABLE COVARIANCE MATRIX (PSI) IS NOT POSITIVE
     DEFINITE.  THIS COULD INDICATE A NEGATIVE VARIANCE/RESIDUAL VARIANCE FOR A
     LATENT VARIABLE, A CORRELATION GREATER OR EQUAL TO ONE BETWEEN TWO LATENT
     VARIABLES, OR A LINEAR DEPENDENCY AMONG MORE THAN TWO LATENT VARIABLES.
     CHECK THE TECH4 OUTPUT FOR MORE INFORMATION.
     PROBLEM INVOLVING VARIABLE RMIPIP17.


     REPLICATION 182:

     NO CONVERGENCE.  NUMBER OF ITERATIONS EXCEEDED.

     REPLICATION 189:

     NO CONVERGENCE.  NUMBER OF ITERATIONS EXCEEDED.

     REPLICATION 190:

     NO CONVERGENCE.  NUMBER OF ITERATIONS EXCEEDED.

     REPLICATION 192:

     NO CONVERGENCE.  NUMBER OF ITERATIONS EXCEEDED.

     REPLICATION 198:

     NO CONVERGENCE.  NUMBER OF ITERATIONS EXCEEDED.

     REPLICATION 204:
     WARNING:  THE LATENT VARIABLE COVARIANCE MATRIX (PSI) IS NOT POSITIVE
     DEFINITE.  THIS COULD INDICATE A NEGATIVE VARIANCE/RESIDUAL VARIANCE FOR A
     LATENT VARIABLE, A CORRELATION GREATER OR EQUAL TO ONE BETWEEN TWO LATENT
     VARIABLES, OR A LINEAR DEPENDENCY AMONG MORE THAN TWO LATENT VARIABLES.
     CHECK THE TECH4 OUTPUT FOR MORE INFORMATION.
     PROBLEM INVOLVING VARIABLE RMIPIP20.


     REPLICATION 209:
     WARNING:  THE LATENT VARIABLE COVARIANCE MATRIX (PSI) IS NOT POSITIVE
     DEFINITE.  THIS COULD INDICATE A NEGATIVE VARIANCE/RESIDUAL VARIANCE FOR A
     LATENT VARIABLE, A CORRELATION GREATER OR EQUAL TO ONE BETWEEN TWO LATENT
     VARIABLES, OR A LINEAR DEPENDENCY AMONG MORE THAN TWO LATENT VARIABLES.
     CHECK THE TECH4 OUTPUT FOR MORE INFORMATION.
     PROBLEM INVOLVING VARIABLE RMIPIP18.


     REPLICATION 210:

     NO CONVERGENCE.  NUMBER OF ITERATIONS EXCEEDED.

     REPLICATION 227:
     WARNING:  THE LATENT VARIABLE COVARIANCE MATRIX (PSI) IS NOT POSITIVE
     DEFINITE.  THIS COULD INDICATE A NEGATIVE VARIANCE/RESIDUAL VARIANCE FOR A
     LATENT VARIABLE, A CORRELATION GREATER OR EQUAL TO ONE BETWEEN TWO LATENT
     VARIABLES, OR A LINEAR DEPENDENCY AMONG MORE THAN TWO LATENT VARIABLES.
     CHECK THE TECH4 OUTPUT FOR MORE INFORMATION.
     PROBLEM INVOLVING VARIABLE RMIPIP17.


     REPLICATION 228:
     WARNING:  THE LATENT VARIABLE COVARIANCE MATRIX (PSI) IS NOT POSITIVE
     DEFINITE.  THIS COULD INDICATE A NEGATIVE VARIANCE/RESIDUAL VARIANCE FOR A
     LATENT VARIABLE, A CORRELATION GREATER OR EQUAL TO ONE BETWEEN TWO LATENT
     VARIABLES, OR A LINEAR DEPENDENCY AMONG MORE THAN TWO LATENT VARIABLES.
     CHECK THE TECH4 OUTPUT FOR MORE INFORMATION.
     PROBLEM INVOLVING VARIABLE RMIPIP18.


     REPLICATION 229:
     WARNING:  THE LATENT VARIABLE COVARIANCE MATRIX (PSI) IS NOT POSITIVE
     DEFINITE.  THIS COULD INDICATE A NEGATIVE VARIANCE/RESIDUAL VARIANCE FOR A
     LATENT VARIABLE, A CORRELATION GREATER OR EQUAL TO ONE BETWEEN TWO LATENT
     VARIABLES, OR A LINEAR DEPENDENCY AMONG MORE THAN TWO LATENT VARIABLES.
     CHECK THE TECH4 OUTPUT FOR MORE INFORMATION.
     PROBLEM INVOLVING VARIABLE RMIPIP6.


     REPLICATION 230:
     WARNING:  THE LATENT VARIABLE COVARIANCE MATRIX (PSI) IS NOT POSITIVE
     DEFINITE.  THIS COULD INDICATE A NEGATIVE VARIANCE/RESIDUAL VARIANCE FOR A
     LATENT VARIABLE, A CORRELATION GREATER OR EQUAL TO ONE BETWEEN TWO LATENT
     VARIABLES, OR A LINEAR DEPENDENCY AMONG MORE THAN TWO LATENT VARIABLES.
     CHECK THE TECH4 OUTPUT FOR MORE INFORMATION.
     PROBLEM INVOLVING VARIABLE RMIPIP16.


     REPLICATION 239:
     WARNING:  THE LATENT VARIABLE COVARIANCE MATRIX (PSI) IS NOT POSITIVE
     DEFINITE.  THIS COULD INDICATE A NEGATIVE VARIANCE/RESIDUAL VARIANCE FOR A
     LATENT VARIABLE, A CORRELATION GREATER OR EQUAL TO ONE BETWEEN TWO LATENT
     VARIABLES, OR A LINEAR DEPENDENCY AMONG MORE THAN TWO LATENT VARIABLES.
     CHECK THE TECH4 OUTPUT FOR MORE INFORMATION.
     PROBLEM INVOLVING VARIABLE RMIPIP3.


     REPLICATION 240:
     WARNING:  THE LATENT VARIABLE COVARIANCE MATRIX (PSI) IS NOT POSITIVE
     DEFINITE.  THIS COULD INDICATE A NEGATIVE VARIANCE/RESIDUAL VARIANCE FOR A
     LATENT VARIABLE, A CORRELATION GREATER OR EQUAL TO ONE BETWEEN TWO LATENT
     VARIABLES, OR A LINEAR DEPENDENCY AMONG MORE THAN TWO LATENT VARIABLES.
     CHECK THE TECH4 OUTPUT FOR MORE INFORMATION.
     PROBLEM INVOLVING VARIABLE RMIPIP6.


     REPLICATION 242:
     WARNING:  THE LATENT VARIABLE COVARIANCE MATRIX (PSI) IS NOT POSITIVE
     DEFINITE.  THIS COULD INDICATE A NEGATIVE VARIANCE/RESIDUAL VARIANCE FOR A
     LATENT VARIABLE, A CORRELATION GREATER OR EQUAL TO ONE BETWEEN TWO LATENT
     VARIABLES, OR A LINEAR DEPENDENCY AMONG MORE THAN TWO LATENT VARIABLES.
     CHECK THE TECH4 OUTPUT FOR MORE INFORMATION.
     PROBLEM INVOLVING VARIABLE RMIPIP17.


     REPLICATION 243:
     WARNING:  THE LATENT VARIABLE COVARIANCE MATRIX (PSI) IS NOT POSITIVE
     DEFINITE.  THIS COULD INDICATE A NEGATIVE VARIANCE/RESIDUAL VARIANCE FOR A
     LATENT VARIABLE, A CORRELATION GREATER OR EQUAL TO ONE BETWEEN TWO LATENT
     VARIABLES, OR A LINEAR DEPENDENCY AMONG MORE THAN TWO LATENT VARIABLES.
     CHECK THE TECH4 OUTPUT FOR MORE INFORMATION.
     PROBLEM INVOLVING VARIABLE RMIPIP17.


     REPLICATION 245:

     NO CONVERGENCE.  NUMBER OF ITERATIONS EXCEEDED.

     REPLICATION 252:
     WARNING:  THE LATENT VARIABLE COVARIANCE MATRIX (PSI) IS NOT POSITIVE
     DEFINITE.  THIS COULD INDICATE A NEGATIVE VARIANCE/RESIDUAL VARIANCE FOR A
     LATENT VARIABLE, A CORRELATION GREATER OR EQUAL TO ONE BETWEEN TWO LATENT
     VARIABLES, OR A LINEAR DEPENDENCY AMONG MORE THAN TWO LATENT VARIABLES.
     CHECK THE TECH4 OUTPUT FOR MORE INFORMATION.
     PROBLEM INVOLVING VARIABLE RMIPIP17.


     REPLICATION 260:
     WARNING:  THE LATENT VARIABLE COVARIANCE MATRIX (PSI) IS NOT POSITIVE
     DEFINITE.  THIS COULD INDICATE A NEGATIVE VARIANCE/RESIDUAL VARIANCE FOR A
     LATENT VARIABLE, A CORRELATION GREATER OR EQUAL TO ONE BETWEEN TWO LATENT
     VARIABLES, OR A LINEAR DEPENDENCY AMONG MORE THAN TWO LATENT VARIABLES.
     CHECK THE TECH4 OUTPUT FOR MORE INFORMATION.
     PROBLEM INVOLVING VARIABLE RMIPIP16.


     REPLICATION 266:
     WARNING:  THE LATENT VARIABLE COVARIANCE MATRIX (PSI) IS NOT POSITIVE
     DEFINITE.  THIS COULD INDICATE A NEGATIVE VARIANCE/RESIDUAL VARIANCE FOR A
     LATENT VARIABLE, A CORRELATION GREATER OR EQUAL TO ONE BETWEEN TWO LATENT
     VARIABLES, OR A LINEAR DEPENDENCY AMONG MORE THAN TWO LATENT VARIABLES.
     CHECK THE TECH4 OUTPUT FOR MORE INFORMATION.
     PROBLEM INVOLVING VARIABLE RMIPIP6.


     REPLICATION 267:
     WARNING:  THE LATENT VARIABLE COVARIANCE MATRIX (PSI) IS NOT POSITIVE
     DEFINITE.  THIS COULD INDICATE A NEGATIVE VARIANCE/RESIDUAL VARIANCE FOR A
     LATENT VARIABLE, A CORRELATION GREATER OR EQUAL TO ONE BETWEEN TWO LATENT
     VARIABLES, OR A LINEAR DEPENDENCY AMONG MORE THAN TWO LATENT VARIABLES.
     CHECK THE TECH4 OUTPUT FOR MORE INFORMATION.
     PROBLEM INVOLVING VARIABLE RMIPIP17.


     REPLICATION 270:
     WARNING:  THE LATENT VARIABLE COVARIANCE MATRIX (PSI) IS NOT POSITIVE
     DEFINITE.  THIS COULD INDICATE A NEGATIVE VARIANCE/RESIDUAL VARIANCE FOR A
     LATENT VARIABLE, A CORRELATION GREATER OR EQUAL TO ONE BETWEEN TWO LATENT
     VARIABLES, OR A LINEAR DEPENDENCY AMONG MORE THAN TWO LATENT VARIABLES.
     CHECK THE TECH4 OUTPUT FOR MORE INFORMATION.
     PROBLEM INVOLVING VARIABLE RMIPIP17.


     REPLICATION 272:
     WARNING:  THE LATENT VARIABLE COVARIANCE MATRIX (PSI) IS NOT POSITIVE
     DEFINITE.  THIS COULD INDICATE A NEGATIVE VARIANCE/RESIDUAL VARIANCE FOR A
     LATENT VARIABLE, A CORRELATION GREATER OR EQUAL TO ONE BETWEEN TWO LATENT
     VARIABLES, OR A LINEAR DEPENDENCY AMONG MORE THAN TWO LATENT VARIABLES.
     CHECK THE TECH4 OUTPUT FOR MORE INFORMATION.
     PROBLEM INVOLVING VARIABLE RMIPIP16.


     REPLICATION 275:
     WARNING:  THE LATENT VARIABLE COVARIANCE MATRIX (PSI) IS NOT POSITIVE
     DEFINITE.  THIS COULD INDICATE A NEGATIVE VARIANCE/RESIDUAL VARIANCE FOR A
     LATENT VARIABLE, A CORRELATION GREATER OR EQUAL TO ONE BETWEEN TWO LATENT
     VARIABLES, OR A LINEAR DEPENDENCY AMONG MORE THAN TWO LATENT VARIABLES.
     CHECK THE TECH4 OUTPUT FOR MORE INFORMATION.
     PROBLEM INVOLVING VARIABLE RMIPIP18.


     REPLICATION 281:
     WARNING:  THE LATENT VARIABLE COVARIANCE MATRIX (PSI) IS NOT POSITIVE
     DEFINITE.  THIS COULD INDICATE A NEGATIVE VARIANCE/RESIDUAL VARIANCE FOR A
     LATENT VARIABLE, A CORRELATION GREATER OR EQUAL TO ONE BETWEEN TWO LATENT
     VARIABLES, OR A LINEAR DEPENDENCY AMONG MORE THAN TWO LATENT VARIABLES.
     CHECK THE TECH4 OUTPUT FOR MORE INFORMATION.
     PROBLEM INVOLVING VARIABLE RMIPIP6.


     REPLICATION 282:

     NO CONVERGENCE.  NUMBER OF ITERATIONS EXCEEDED.

     REPLICATION 284:
     WARNING:  THE LATENT VARIABLE COVARIANCE MATRIX (PSI) IS NOT POSITIVE
     DEFINITE.  THIS COULD INDICATE A NEGATIVE VARIANCE/RESIDUAL VARIANCE FOR A
     LATENT VARIABLE, A CORRELATION GREATER OR EQUAL TO ONE BETWEEN TWO LATENT
     VARIABLES, OR A LINEAR DEPENDENCY AMONG MORE THAN TWO LATENT VARIABLES.
     CHECK THE TECH4 OUTPUT FOR MORE INFORMATION.
     PROBLEM INVOLVING VARIABLE RMIPIP19.


     REPLICATION 290:
     WARNING:  THE LATENT VARIABLE COVARIANCE MATRIX (PSI) IS NOT POSITIVE
     DEFINITE.  THIS COULD INDICATE A NEGATIVE VARIANCE/RESIDUAL VARIANCE FOR A
     LATENT VARIABLE, A CORRELATION GREATER OR EQUAL TO ONE BETWEEN TWO LATENT
     VARIABLES, OR A LINEAR DEPENDENCY AMONG MORE THAN TWO LATENT VARIABLES.
     CHECK THE TECH4 OUTPUT FOR MORE INFORMATION.
     PROBLEM INVOLVING VARIABLE RMIPIP17.


     REPLICATION 291:
     WARNING:  THE LATENT VARIABLE COVARIANCE MATRIX (PSI) IS NOT POSITIVE
     DEFINITE.  THIS COULD INDICATE A NEGATIVE VARIANCE/RESIDUAL VARIANCE FOR A
     LATENT VARIABLE, A CORRELATION GREATER OR EQUAL TO ONE BETWEEN TWO LATENT
     VARIABLES, OR A LINEAR DEPENDENCY AMONG MORE THAN TWO LATENT VARIABLES.
     CHECK THE TECH4 OUTPUT FOR MORE INFORMATION.
     PROBLEM INVOLVING VARIABLE RMIPIP7.


     REPLICATION 292:
     WARNING:  THE LATENT VARIABLE COVARIANCE MATRIX (PSI) IS NOT POSITIVE
     DEFINITE.  THIS COULD INDICATE A NEGATIVE VARIANCE/RESIDUAL VARIANCE FOR A
     LATENT VARIABLE, A CORRELATION GREATER OR EQUAL TO ONE BETWEEN TWO LATENT
     VARIABLES, OR A LINEAR DEPENDENCY AMONG MORE THAN TWO LATENT VARIABLES.
     CHECK THE TECH4 OUTPUT FOR MORE INFORMATION.
     PROBLEM INVOLVING VARIABLE RMIPIP17.


     REPLICATION 293:
     WARNING:  THE LATENT VARIABLE COVARIANCE MATRIX (PSI) IS NOT POSITIVE
     DEFINITE.  THIS COULD INDICATE A NEGATIVE VARIANCE/RESIDUAL VARIANCE FOR A
     LATENT VARIABLE, A CORRELATION GREATER OR EQUAL TO ONE BETWEEN TWO LATENT
     VARIABLES, OR A LINEAR DEPENDENCY AMONG MORE THAN TWO LATENT VARIABLES.
     CHECK THE TECH4 OUTPUT FOR MORE INFORMATION.
     PROBLEM INVOLVING VARIABLE RMIPIP16.


     REPLICATION 300:
     WARNING:  THE LATENT VARIABLE COVARIANCE MATRIX (PSI) IS NOT POSITIVE
     DEFINITE.  THIS COULD INDICATE A NEGATIVE VARIANCE/RESIDUAL VARIANCE FOR A
     LATENT VARIABLE, A CORRELATION GREATER OR EQUAL TO ONE BETWEEN TWO LATENT
     VARIABLES, OR A LINEAR DEPENDENCY AMONG MORE THAN TWO LATENT VARIABLES.
     CHECK THE TECH4 OUTPUT FOR MORE INFORMATION.
     PROBLEM INVOLVING VARIABLE RMIPIP16.


     REPLICATION 303:

     NO CONVERGENCE.  NUMBER OF ITERATIONS EXCEEDED.

     REPLICATION 305:
     WARNING:  THE LATENT VARIABLE COVARIANCE MATRIX (PSI) IS NOT POSITIVE
     DEFINITE.  THIS COULD INDICATE A NEGATIVE VARIANCE/RESIDUAL VARIANCE FOR A
     LATENT VARIABLE, A CORRELATION GREATER OR EQUAL TO ONE BETWEEN TWO LATENT
     VARIABLES, OR A LINEAR DEPENDENCY AMONG MORE THAN TWO LATENT VARIABLES.
     CHECK THE TECH4 OUTPUT FOR MORE INFORMATION.
     PROBLEM INVOLVING VARIABLE RMIPIP7.


     REPLICATION 308:
     WARNING:  THE LATENT VARIABLE COVARIANCE MATRIX (PSI) IS NOT POSITIVE
     DEFINITE.  THIS COULD INDICATE A NEGATIVE VARIANCE/RESIDUAL VARIANCE FOR A
     LATENT VARIABLE, A CORRELATION GREATER OR EQUAL TO ONE BETWEEN TWO LATENT
     VARIABLES, OR A LINEAR DEPENDENCY AMONG MORE THAN TWO LATENT VARIABLES.
     CHECK THE TECH4 OUTPUT FOR MORE INFORMATION.
     PROBLEM INVOLVING VARIABLE RMIPIP17.


     REPLICATION 311:

     NO CONVERGENCE.  NUMBER OF ITERATIONS EXCEEDED.

     REPLICATION 315:

     NO CONVERGENCE.  NUMBER OF ITERATIONS EXCEEDED.

     REPLICATION 320:
     WARNING:  THE LATENT VARIABLE COVARIANCE MATRIX (PSI) IS NOT POSITIVE
     DEFINITE.  THIS COULD INDICATE A NEGATIVE VARIANCE/RESIDUAL VARIANCE FOR A
     LATENT VARIABLE, A CORRELATION GREATER OR EQUAL TO ONE BETWEEN TWO LATENT
     VARIABLES, OR A LINEAR DEPENDENCY AMONG MORE THAN TWO LATENT VARIABLES.
     CHECK THE TECH4 OUTPUT FOR MORE INFORMATION.
     PROBLEM INVOLVING VARIABLE RMIPIP19.


     REPLICATION 322:
     WARNING:  THE LATENT VARIABLE COVARIANCE MATRIX (PSI) IS NOT POSITIVE
     DEFINITE.  THIS COULD INDICATE A NEGATIVE VARIANCE/RESIDUAL VARIANCE FOR A
     LATENT VARIABLE, A CORRELATION GREATER OR EQUAL TO ONE BETWEEN TWO LATENT
     VARIABLES, OR A LINEAR DEPENDENCY AMONG MORE THAN TWO LATENT VARIABLES.
     CHECK THE TECH4 OUTPUT FOR MORE INFORMATION.
     PROBLEM INVOLVING VARIABLE RMIPIP7.


     REPLICATION 328:
     WARNING:  THE LATENT VARIABLE COVARIANCE MATRIX (PSI) IS NOT POSITIVE
     DEFINITE.  THIS COULD INDICATE A NEGATIVE VARIANCE/RESIDUAL VARIANCE FOR A
     LATENT VARIABLE, A CORRELATION GREATER OR EQUAL TO ONE BETWEEN TWO LATENT
     VARIABLES, OR A LINEAR DEPENDENCY AMONG MORE THAN TWO LATENT VARIABLES.
     CHECK THE TECH4 OUTPUT FOR MORE INFORMATION.
     PROBLEM INVOLVING VARIABLE RMIPIP8.


     REPLICATION 329:
     WARNING:  THE LATENT VARIABLE COVARIANCE MATRIX (PSI) IS NOT POSITIVE
     DEFINITE.  THIS COULD INDICATE A NEGATIVE VARIANCE/RESIDUAL VARIANCE FOR A
     LATENT VARIABLE, A CORRELATION GREATER OR EQUAL TO ONE BETWEEN TWO LATENT
     VARIABLES, OR A LINEAR DEPENDENCY AMONG MORE THAN TWO LATENT VARIABLES.
     CHECK THE TECH4 OUTPUT FOR MORE INFORMATION.
     PROBLEM INVOLVING VARIABLE RMIPIP17.


     REPLICATION 333:

     NO CONVERGENCE.  NUMBER OF ITERATIONS EXCEEDED.

     REPLICATION 336:
     WARNING:  THE LATENT VARIABLE COVARIANCE MATRIX (PSI) IS NOT POSITIVE
     DEFINITE.  THIS COULD INDICATE A NEGATIVE VARIANCE/RESIDUAL VARIANCE FOR A
     LATENT VARIABLE, A CORRELATION GREATER OR EQUAL TO ONE BETWEEN TWO LATENT
     VARIABLES, OR A LINEAR DEPENDENCY AMONG MORE THAN TWO LATENT VARIABLES.
     CHECK THE TECH4 OUTPUT FOR MORE INFORMATION.
     PROBLEM INVOLVING VARIABLE RMIPIP6.


     REPLICATION 339:
     WARNING:  THE LATENT VARIABLE COVARIANCE MATRIX (PSI) IS NOT POSITIVE
     DEFINITE.  THIS COULD INDICATE A NEGATIVE VARIANCE/RESIDUAL VARIANCE FOR A
     LATENT VARIABLE, A CORRELATION GREATER OR EQUAL TO ONE BETWEEN TWO LATENT
     VARIABLES, OR A LINEAR DEPENDENCY AMONG MORE THAN TWO LATENT VARIABLES.
     CHECK THE TECH4 OUTPUT FOR MORE INFORMATION.
     PROBLEM INVOLVING VARIABLE RMIPIP2.


     REPLICATION 340:

     NO CONVERGENCE.  NUMBER OF ITERATIONS EXCEEDED.

     REPLICATION 343:

     NO CONVERGENCE.  NUMBER OF ITERATIONS EXCEEDED.

     REPLICATION 346:
     WARNING:  THE LATENT VARIABLE COVARIANCE MATRIX (PSI) IS NOT POSITIVE
     DEFINITE.  THIS COULD INDICATE A NEGATIVE VARIANCE/RESIDUAL VARIANCE FOR A
     LATENT VARIABLE, A CORRELATION GREATER OR EQUAL TO ONE BETWEEN TWO LATENT
     VARIABLES, OR A LINEAR DEPENDENCY AMONG MORE THAN TWO LATENT VARIABLES.
     CHECK THE TECH4 OUTPUT FOR MORE INFORMATION.
     PROBLEM INVOLVING VARIABLE RMIPIP18.


     REPLICATION 347:
     WARNING:  THE LATENT VARIABLE COVARIANCE MATRIX (PSI) IS NOT POSITIVE
     DEFINITE.  THIS COULD INDICATE A NEGATIVE VARIANCE/RESIDUAL VARIANCE FOR A
     LATENT VARIABLE, A CORRELATION GREATER OR EQUAL TO ONE BETWEEN TWO LATENT
     VARIABLES, OR A LINEAR DEPENDENCY AMONG MORE THAN TWO LATENT VARIABLES.
     CHECK THE TECH4 OUTPUT FOR MORE INFORMATION.
     PROBLEM INVOLVING VARIABLE RMIPIP8.


     REPLICATION 348:
     WARNING:  THE LATENT VARIABLE COVARIANCE MATRIX (PSI) IS NOT POSITIVE
     DEFINITE.  THIS COULD INDICATE A NEGATIVE VARIANCE/RESIDUAL VARIANCE FOR A
     LATENT VARIABLE, A CORRELATION GREATER OR EQUAL TO ONE BETWEEN TWO LATENT
     VARIABLES, OR A LINEAR DEPENDENCY AMONG MORE THAN TWO LATENT VARIABLES.
     CHECK THE TECH4 OUTPUT FOR MORE INFORMATION.
     PROBLEM INVOLVING VARIABLE RMIPIP17.


     REPLICATION 350:
     WARNING:  THE LATENT VARIABLE COVARIANCE MATRIX (PSI) IS NOT POSITIVE
     DEFINITE.  THIS COULD INDICATE A NEGATIVE VARIANCE/RESIDUAL VARIANCE FOR A
     LATENT VARIABLE, A CORRELATION GREATER OR EQUAL TO ONE BETWEEN TWO LATENT
     VARIABLES, OR A LINEAR DEPENDENCY AMONG MORE THAN TWO LATENT VARIABLES.
     CHECK THE TECH4 OUTPUT FOR MORE INFORMATION.
     PROBLEM INVOLVING VARIABLE RMIPIP6.


     REPLICATION 351:

     NO CONVERGENCE.  NUMBER OF ITERATIONS EXCEEDED.

     REPLICATION 360:
     WARNING:  THE LATENT VARIABLE COVARIANCE MATRIX (PSI) IS NOT POSITIVE
     DEFINITE.  THIS COULD INDICATE A NEGATIVE VARIANCE/RESIDUAL VARIANCE FOR A
     LATENT VARIABLE, A CORRELATION GREATER OR EQUAL TO ONE BETWEEN TWO LATENT
     VARIABLES, OR A LINEAR DEPENDENCY AMONG MORE THAN TWO LATENT VARIABLES.
     CHECK THE TECH4 OUTPUT FOR MORE INFORMATION.
     PROBLEM INVOLVING VARIABLE RMIPIP18.


     REPLICATION 361:

     NO CONVERGENCE.  NUMBER OF ITERATIONS EXCEEDED.

     REPLICATION 363:

     NO CONVERGENCE.  NUMBER OF ITERATIONS EXCEEDED.

     REPLICATION 371:

     NO CONVERGENCE.  NUMBER OF ITERATIONS EXCEEDED.

     REPLICATION 379:
     WARNING:  THE LATENT VARIABLE COVARIANCE MATRIX (PSI) IS NOT POSITIVE
     DEFINITE.  THIS COULD INDICATE A NEGATIVE VARIANCE/RESIDUAL VARIANCE FOR A
     LATENT VARIABLE, A CORRELATION GREATER OR EQUAL TO ONE BETWEEN TWO LATENT
     VARIABLES, OR A LINEAR DEPENDENCY AMONG MORE THAN TWO LATENT VARIABLES.
     CHECK THE TECH4 OUTPUT FOR MORE INFORMATION.
     PROBLEM INVOLVING VARIABLE RMIPIP20.


     REPLICATION 384:

     THE STANDARD ERRORS OF THE MODEL PARAMETER ESTIMATES COULD NOT BE
     COMPUTED.  THE MODEL MAY NOT BE IDENTIFIED.  CHECK YOUR MODEL.
     PROBLEM INVOLVING THE FOLLOWING PARAMETER:
     Parameter 90, RMIPIP6

     THE CONDITION NUMBER IS       0.675D-11.

     REPLICATION 390:
     WARNING:  THE LATENT VARIABLE COVARIANCE MATRIX (PSI) IS NOT POSITIVE
     DEFINITE.  THIS COULD INDICATE A NEGATIVE VARIANCE/RESIDUAL VARIANCE FOR A
     LATENT VARIABLE, A CORRELATION GREATER OR EQUAL TO ONE BETWEEN TWO LATENT
     VARIABLES, OR A LINEAR DEPENDENCY AMONG MORE THAN TWO LATENT VARIABLES.
     CHECK THE TECH4 OUTPUT FOR MORE INFORMATION.
     PROBLEM INVOLVING VARIABLE RMIPIP3.


     REPLICATION 391:
     WARNING:  THE LATENT VARIABLE COVARIANCE MATRIX (PSI) IS NOT POSITIVE
     DEFINITE.  THIS COULD INDICATE A NEGATIVE VARIANCE/RESIDUAL VARIANCE FOR A
     LATENT VARIABLE, A CORRELATION GREATER OR EQUAL TO ONE BETWEEN TWO LATENT
     VARIABLES, OR A LINEAR DEPENDENCY AMONG MORE THAN TWO LATENT VARIABLES.
     CHECK THE TECH4 OUTPUT FOR MORE INFORMATION.
     PROBLEM INVOLVING VARIABLE RMIPIP4.


     REPLICATION 395:

     NO CONVERGENCE.  NUMBER OF ITERATIONS EXCEEDED.

     REPLICATION 397:
     WARNING:  THE LATENT VARIABLE COVARIANCE MATRIX (PSI) IS NOT POSITIVE
     DEFINITE.  THIS COULD INDICATE A NEGATIVE VARIANCE/RESIDUAL VARIANCE FOR A
     LATENT VARIABLE, A CORRELATION GREATER OR EQUAL TO ONE BETWEEN TWO LATENT
     VARIABLES, OR A LINEAR DEPENDENCY AMONG MORE THAN TWO LATENT VARIABLES.
     CHECK THE TECH4 OUTPUT FOR MORE INFORMATION.
     PROBLEM INVOLVING VARIABLE RMIPIP17.


     REPLICATION 401:

     NO CONVERGENCE.  NUMBER OF ITERATIONS EXCEEDED.

     REPLICATION 413:

     NO CONVERGENCE.  NUMBER OF ITERATIONS EXCEEDED.

     REPLICATION 417:

     NO CONVERGENCE.  NUMBER OF ITERATIONS EXCEEDED.

     REPLICATION 420:

     NO CONVERGENCE.  NUMBER OF ITERATIONS EXCEEDED.

     REPLICATION 423:
     WARNING:  THE LATENT VARIABLE COVARIANCE MATRIX (PSI) IS NOT POSITIVE
     DEFINITE.  THIS COULD INDICATE A NEGATIVE VARIANCE/RESIDUAL VARIANCE FOR A
     LATENT VARIABLE, A CORRELATION GREATER OR EQUAL TO ONE BETWEEN TWO LATENT
     VARIABLES, OR A LINEAR DEPENDENCY AMONG MORE THAN TWO LATENT VARIABLES.
     CHECK THE TECH4 OUTPUT FOR MORE INFORMATION.
     PROBLEM INVOLVING VARIABLE RMIPIP19.


     REPLICATION 427:

     THE STANDARD ERRORS OF THE MODEL PARAMETER ESTIMATES COULD NOT BE
     COMPUTED.  THE MODEL MAY NOT BE IDENTIFIED.  CHECK YOUR MODEL.
     PROBLEM INVOLVING THE FOLLOWING PARAMETER:
     Parameter 92, RMIPIP8

     THE CONDITION NUMBER IS       0.810D-12.

     REPLICATION 431:

     NO CONVERGENCE.  NUMBER OF ITERATIONS EXCEEDED.

     REPLICATION 433:
     WARNING:  THE LATENT VARIABLE COVARIANCE MATRIX (PSI) IS NOT POSITIVE
     DEFINITE.  THIS COULD INDICATE A NEGATIVE VARIANCE/RESIDUAL VARIANCE FOR A
     LATENT VARIABLE, A CORRELATION GREATER OR EQUAL TO ONE BETWEEN TWO LATENT
     VARIABLES, OR A LINEAR DEPENDENCY AMONG MORE THAN TWO LATENT VARIABLES.
     CHECK THE TECH4 OUTPUT FOR MORE INFORMATION.
     PROBLEM INVOLVING VARIABLE RMIPIP7.


     REPLICATION 434:
     WARNING:  THE LATENT VARIABLE COVARIANCE MATRIX (PSI) IS NOT POSITIVE
     DEFINITE.  THIS COULD INDICATE A NEGATIVE VARIANCE/RESIDUAL VARIANCE FOR A
     LATENT VARIABLE, A CORRELATION GREATER OR EQUAL TO ONE BETWEEN TWO LATENT
     VARIABLES, OR A LINEAR DEPENDENCY AMONG MORE THAN TWO LATENT VARIABLES.
     CHECK THE TECH4 OUTPUT FOR MORE INFORMATION.
     PROBLEM INVOLVING VARIABLE RMIPIP8.


     REPLICATION 444:

     NO CONVERGENCE.  NUMBER OF ITERATIONS EXCEEDED.

     REPLICATION 445:

     NO CONVERGENCE.  NUMBER OF ITERATIONS EXCEEDED.

     REPLICATION 446:

     NO CONVERGENCE.  NUMBER OF ITERATIONS EXCEEDED.

     REPLICATION 448:

     NO CONVERGENCE.  NUMBER OF ITERATIONS EXCEEDED.

     REPLICATION 453:
     WARNING:  THE LATENT VARIABLE COVARIANCE MATRIX (PSI) IS NOT POSITIVE
     DEFINITE.  THIS COULD INDICATE A NEGATIVE VARIANCE/RESIDUAL VARIANCE FOR A
     LATENT VARIABLE, A CORRELATION GREATER OR EQUAL TO ONE BETWEEN TWO LATENT
     VARIABLES, OR A LINEAR DEPENDENCY AMONG MORE THAN TWO LATENT VARIABLES.
     CHECK THE TECH4 OUTPUT FOR MORE INFORMATION.
     PROBLEM INVOLVING VARIABLE RMIPIP7.


     REPLICATION 462:
     WARNING:  THE LATENT VARIABLE COVARIANCE MATRIX (PSI) IS NOT POSITIVE
     DEFINITE.  THIS COULD INDICATE A NEGATIVE VARIANCE/RESIDUAL VARIANCE FOR A
     LATENT VARIABLE, A CORRELATION GREATER OR EQUAL TO ONE BETWEEN TWO LATENT
     VARIABLES, OR A LINEAR DEPENDENCY AMONG MORE THAN TWO LATENT VARIABLES.
     CHECK THE TECH4 OUTPUT FOR MORE INFORMATION.
     PROBLEM INVOLVING VARIABLE RMIPIP17.


     REPLICATION 463:

     NO CONVERGENCE.  NUMBER OF ITERATIONS EXCEEDED.

     REPLICATION 473:
     WARNING:  THE LATENT VARIABLE COVARIANCE MATRIX (PSI) IS NOT POSITIVE
     DEFINITE.  THIS COULD INDICATE A NEGATIVE VARIANCE/RESIDUAL VARIANCE FOR A
     LATENT VARIABLE, A CORRELATION GREATER OR EQUAL TO ONE BETWEEN TWO LATENT
     VARIABLES, OR A LINEAR DEPENDENCY AMONG MORE THAN TWO LATENT VARIABLES.
     CHECK THE TECH4 OUTPUT FOR MORE INFORMATION.
     PROBLEM INVOLVING VARIABLE RMIPIP20.


     REPLICATION 476:
     WARNING:  THE LATENT VARIABLE COVARIANCE MATRIX (PSI) IS NOT POSITIVE
     DEFINITE.  THIS COULD INDICATE A NEGATIVE VARIANCE/RESIDUAL VARIANCE FOR A
     LATENT VARIABLE, A CORRELATION GREATER OR EQUAL TO ONE BETWEEN TWO LATENT
     VARIABLES, OR A LINEAR DEPENDENCY AMONG MORE THAN TWO LATENT VARIABLES.
     CHECK THE TECH4 OUTPUT FOR MORE INFORMATION.
     PROBLEM INVOLVING VARIABLE RMIPIP18.


     REPLICATION 477:

     NO CONVERGENCE.  NUMBER OF ITERATIONS EXCEEDED.

     REPLICATION 480:

     NO CONVERGENCE.  NUMBER OF ITERATIONS EXCEEDED.

     REPLICATION 481:

     NO CONVERGENCE.  NUMBER OF ITERATIONS EXCEEDED.

     REPLICATION 486:
     WARNING:  THE LATENT VARIABLE COVARIANCE MATRIX (PSI) IS NOT POSITIVE
     DEFINITE.  THIS COULD INDICATE A NEGATIVE VARIANCE/RESIDUAL VARIANCE FOR A
     LATENT VARIABLE, A CORRELATION GREATER OR EQUAL TO ONE BETWEEN TWO LATENT
     VARIABLES, OR A LINEAR DEPENDENCY AMONG MORE THAN TWO LATENT VARIABLES.
     CHECK THE TECH4 OUTPUT FOR MORE INFORMATION.
     PROBLEM INVOLVING VARIABLE RMIPIP7.


     REPLICATION 488:

     NO CONVERGENCE.  NUMBER OF ITERATIONS EXCEEDED.

     REPLICATION 496:

     NO CONVERGENCE.  NUMBER OF ITERATIONS EXCEEDED.

     REPLICATION 499:

     NO CONVERGENCE.  NUMBER OF ITERATIONS EXCEEDED.

     REPLICATION 511:
     WARNING:  THE LATENT VARIABLE COVARIANCE MATRIX (PSI) IS NOT POSITIVE
     DEFINITE.  THIS COULD INDICATE A NEGATIVE VARIANCE/RESIDUAL VARIANCE FOR A
     LATENT VARIABLE, A CORRELATION GREATER OR EQUAL TO ONE BETWEEN TWO LATENT
     VARIABLES, OR A LINEAR DEPENDENCY AMONG MORE THAN TWO LATENT VARIABLES.
     CHECK THE TECH4 OUTPUT FOR MORE INFORMATION.
     PROBLEM INVOLVING VARIABLE RMIPIP18.


     REPLICATION 519:
     WARNING:  THE LATENT VARIABLE COVARIANCE MATRIX (PSI) IS NOT POSITIVE
     DEFINITE.  THIS COULD INDICATE A NEGATIVE VARIANCE/RESIDUAL VARIANCE FOR A
     LATENT VARIABLE, A CORRELATION GREATER OR EQUAL TO ONE BETWEEN TWO LATENT
     VARIABLES, OR A LINEAR DEPENDENCY AMONG MORE THAN TWO LATENT VARIABLES.
     CHECK THE TECH4 OUTPUT FOR MORE INFORMATION.
     PROBLEM INVOLVING VARIABLE RMIPIP16.


     REPLICATION 521:

     NO CONVERGENCE.  NUMBER OF ITERATIONS EXCEEDED.

     REPLICATION 524:

     NO CONVERGENCE.  NUMBER OF ITERATIONS EXCEEDED.

     REPLICATION 529:
     WARNING:  THE LATENT VARIABLE COVARIANCE MATRIX (PSI) IS NOT POSITIVE
     DEFINITE.  THIS COULD INDICATE A NEGATIVE VARIANCE/RESIDUAL VARIANCE FOR A
     LATENT VARIABLE, A CORRELATION GREATER OR EQUAL TO ONE BETWEEN TWO LATENT
     VARIABLES, OR A LINEAR DEPENDENCY AMONG MORE THAN TWO LATENT VARIABLES.
     CHECK THE TECH4 OUTPUT FOR MORE INFORMATION.
     PROBLEM INVOLVING VARIABLE RMIPIP16.


     REPLICATION 531:
     WARNING:  THE LATENT VARIABLE COVARIANCE MATRIX (PSI) IS NOT POSITIVE
     DEFINITE.  THIS COULD INDICATE A NEGATIVE VARIANCE/RESIDUAL VARIANCE FOR A
     LATENT VARIABLE, A CORRELATION GREATER OR EQUAL TO ONE BETWEEN TWO LATENT
     VARIABLES, OR A LINEAR DEPENDENCY AMONG MORE THAN TWO LATENT VARIABLES.
     CHECK THE TECH4 OUTPUT FOR MORE INFORMATION.
     PROBLEM INVOLVING VARIABLE RMIPIP9.


     REPLICATION 532:
     WARNING:  THE LATENT VARIABLE COVARIANCE MATRIX (PSI) IS NOT POSITIVE
     DEFINITE.  THIS COULD INDICATE A NEGATIVE VARIANCE/RESIDUAL VARIANCE FOR A
     LATENT VARIABLE, A CORRELATION GREATER OR EQUAL TO ONE BETWEEN TWO LATENT
     VARIABLES, OR A LINEAR DEPENDENCY AMONG MORE THAN TWO LATENT VARIABLES.
     CHECK THE TECH4 OUTPUT FOR MORE INFORMATION.
     PROBLEM INVOLVING VARIABLE RMIPIP17.


     REPLICATION 533:
     WARNING:  THE LATENT VARIABLE COVARIANCE MATRIX (PSI) IS NOT POSITIVE
     DEFINITE.  THIS COULD INDICATE A NEGATIVE VARIANCE/RESIDUAL VARIANCE FOR A
     LATENT VARIABLE, A CORRELATION GREATER OR EQUAL TO ONE BETWEEN TWO LATENT
     VARIABLES, OR A LINEAR DEPENDENCY AMONG MORE THAN TWO LATENT VARIABLES.
     CHECK THE TECH4 OUTPUT FOR MORE INFORMATION.
     PROBLEM INVOLVING VARIABLE RMIPIP17.


     REPLICATION 535:
     WARNING:  THE LATENT VARIABLE COVARIANCE MATRIX (PSI) IS NOT POSITIVE
     DEFINITE.  THIS COULD INDICATE A NEGATIVE VARIANCE/RESIDUAL VARIANCE FOR A
     LATENT VARIABLE, A CORRELATION GREATER OR EQUAL TO ONE BETWEEN TWO LATENT
     VARIABLES, OR A LINEAR DEPENDENCY AMONG MORE THAN TWO LATENT VARIABLES.
     CHECK THE TECH4 OUTPUT FOR MORE INFORMATION.
     PROBLEM INVOLVING VARIABLE RMIPIP19.


     REPLICATION 538:
     WARNING:  THE LATENT VARIABLE COVARIANCE MATRIX (PSI) IS NOT POSITIVE
     DEFINITE.  THIS COULD INDICATE A NEGATIVE VARIANCE/RESIDUAL VARIANCE FOR A
     LATENT VARIABLE, A CORRELATION GREATER OR EQUAL TO ONE BETWEEN TWO LATENT
     VARIABLES, OR A LINEAR DEPENDENCY AMONG MORE THAN TWO LATENT VARIABLES.
     CHECK THE TECH4 OUTPUT FOR MORE INFORMATION.
     PROBLEM INVOLVING VARIABLE RMIPIP9.


     REPLICATION 543:
     WARNING:  THE LATENT VARIABLE COVARIANCE MATRIX (PSI) IS NOT POSITIVE
     DEFINITE.  THIS COULD INDICATE A NEGATIVE VARIANCE/RESIDUAL VARIANCE FOR A
     LATENT VARIABLE, A CORRELATION GREATER OR EQUAL TO ONE BETWEEN TWO LATENT
     VARIABLES, OR A LINEAR DEPENDENCY AMONG MORE THAN TWO LATENT VARIABLES.
     CHECK THE TECH4 OUTPUT FOR MORE INFORMATION.
     PROBLEM INVOLVING VARIABLE RMIPIP17.


     REPLICATION 547:

     NO CONVERGENCE.  NUMBER OF ITERATIONS EXCEEDED.

     REPLICATION 548:
     WARNING:  THE LATENT VARIABLE COVARIANCE MATRIX (PSI) IS NOT POSITIVE
     DEFINITE.  THIS COULD INDICATE A NEGATIVE VARIANCE/RESIDUAL VARIANCE FOR A
     LATENT VARIABLE, A CORRELATION GREATER OR EQUAL TO ONE BETWEEN TWO LATENT
     VARIABLES, OR A LINEAR DEPENDENCY AMONG MORE THAN TWO LATENT VARIABLES.
     CHECK THE TECH4 OUTPUT FOR MORE INFORMATION.
     PROBLEM INVOLVING VARIABLE RMIPIP8.


     REPLICATION 549:

     NO CONVERGENCE.  NUMBER OF ITERATIONS EXCEEDED.

     REPLICATION 550:

     NO CONVERGENCE.  NUMBER OF ITERATIONS EXCEEDED.

     REPLICATION 552:

     NO CONVERGENCE.  NUMBER OF ITERATIONS EXCEEDED.

     REPLICATION 560:
     WARNING:  THE LATENT VARIABLE COVARIANCE MATRIX (PSI) IS NOT POSITIVE
     DEFINITE.  THIS COULD INDICATE A NEGATIVE VARIANCE/RESIDUAL VARIANCE FOR A
     LATENT VARIABLE, A CORRELATION GREATER OR EQUAL TO ONE BETWEEN TWO LATENT
     VARIABLES, OR A LINEAR DEPENDENCY AMONG MORE THAN TWO LATENT VARIABLES.
     CHECK THE TECH4 OUTPUT FOR MORE INFORMATION.
     PROBLEM INVOLVING VARIABLE RMIPIP17.


     REPLICATION 562:

     NO CONVERGENCE.  NUMBER OF ITERATIONS EXCEEDED.

     REPLICATION 573:

     NO CONVERGENCE.  NUMBER OF ITERATIONS EXCEEDED.

     REPLICATION 581:
     WARNING:  THE LATENT VARIABLE COVARIANCE MATRIX (PSI) IS NOT POSITIVE
     DEFINITE.  THIS COULD INDICATE A NEGATIVE VARIANCE/RESIDUAL VARIANCE FOR A
     LATENT VARIABLE, A CORRELATION GREATER OR EQUAL TO ONE BETWEEN TWO LATENT
     VARIABLES, OR A LINEAR DEPENDENCY AMONG MORE THAN TWO LATENT VARIABLES.
     CHECK THE TECH4 OUTPUT FOR MORE INFORMATION.
     PROBLEM INVOLVING VARIABLE RMIPIP17.


     REPLICATION 584:
     WARNING:  THE LATENT VARIABLE COVARIANCE MATRIX (PSI) IS NOT POSITIVE
     DEFINITE.  THIS COULD INDICATE A NEGATIVE VARIANCE/RESIDUAL VARIANCE FOR A
     LATENT VARIABLE, A CORRELATION GREATER OR EQUAL TO ONE BETWEEN TWO LATENT
     VARIABLES, OR A LINEAR DEPENDENCY AMONG MORE THAN TWO LATENT VARIABLES.
     CHECK THE TECH4 OUTPUT FOR MORE INFORMATION.
     PROBLEM INVOLVING VARIABLE RMIPIP5.


     REPLICATION 585:

     NO CONVERGENCE.  NUMBER OF ITERATIONS EXCEEDED.

     REPLICATION 587:
     WARNING:  THE LATENT VARIABLE COVARIANCE MATRIX (PSI) IS NOT POSITIVE
     DEFINITE.  THIS COULD INDICATE A NEGATIVE VARIANCE/RESIDUAL VARIANCE FOR A
     LATENT VARIABLE, A CORRELATION GREATER OR EQUAL TO ONE BETWEEN TWO LATENT
     VARIABLES, OR A LINEAR DEPENDENCY AMONG MORE THAN TWO LATENT VARIABLES.
     CHECK THE TECH4 OUTPUT FOR MORE INFORMATION.
     PROBLEM INVOLVING VARIABLE RMIPIP20.


     REPLICATION 588:

     NO CONVERGENCE.  NUMBER OF ITERATIONS EXCEEDED.

     REPLICATION 589:
     WARNING:  THE LATENT VARIABLE COVARIANCE MATRIX (PSI) IS NOT POSITIVE
     DEFINITE.  THIS COULD INDICATE A NEGATIVE VARIANCE/RESIDUAL VARIANCE FOR A
     LATENT VARIABLE, A CORRELATION GREATER OR EQUAL TO ONE BETWEEN TWO LATENT
     VARIABLES, OR A LINEAR DEPENDENCY AMONG MORE THAN TWO LATENT VARIABLES.
     CHECK THE TECH4 OUTPUT FOR MORE INFORMATION.
     PROBLEM INVOLVING VARIABLE RMIPIP10.


     REPLICATION 592:

     NO CONVERGENCE.  NUMBER OF ITERATIONS EXCEEDED.

     REPLICATION 595:

     NO CONVERGENCE.  NUMBER OF ITERATIONS EXCEEDED.

     REPLICATION 601:

     NO CONVERGENCE.  NUMBER OF ITERATIONS EXCEEDED.

     REPLICATION 603:

     NO CONVERGENCE.  NUMBER OF ITERATIONS EXCEEDED.

     REPLICATION 605:

     NO CONVERGENCE.  NUMBER OF ITERATIONS EXCEEDED.

     REPLICATION 607:

     THE STANDARD ERRORS OF THE MODEL PARAMETER ESTIMATES COULD NOT BE
     COMPUTED.  THE MODEL MAY NOT BE IDENTIFIED.  CHECK YOUR MODEL.
     PROBLEM INVOLVING THE FOLLOWING PARAMETER:
     Parameter 90, RMIPIP6

     THE CONDITION NUMBER IS       0.260D-10.

     REPLICATION 608:

     NO CONVERGENCE.  NUMBER OF ITERATIONS EXCEEDED.

     REPLICATION 615:
     WARNING:  THE LATENT VARIABLE COVARIANCE MATRIX (PSI) IS NOT POSITIVE
     DEFINITE.  THIS COULD INDICATE A NEGATIVE VARIANCE/RESIDUAL VARIANCE FOR A
     LATENT VARIABLE, A CORRELATION GREATER OR EQUAL TO ONE BETWEEN TWO LATENT
     VARIABLES, OR A LINEAR DEPENDENCY AMONG MORE THAN TWO LATENT VARIABLES.
     CHECK THE TECH4 OUTPUT FOR MORE INFORMATION.
     PROBLEM INVOLVING VARIABLE RMIPIP18.


     REPLICATION 624:
     WARNING:  THE LATENT VARIABLE COVARIANCE MATRIX (PSI) IS NOT POSITIVE
     DEFINITE.  THIS COULD INDICATE A NEGATIVE VARIANCE/RESIDUAL VARIANCE FOR A
     LATENT VARIABLE, A CORRELATION GREATER OR EQUAL TO ONE BETWEEN TWO LATENT
     VARIABLES, OR A LINEAR DEPENDENCY AMONG MORE THAN TWO LATENT VARIABLES.
     CHECK THE TECH4 OUTPUT FOR MORE INFORMATION.
     PROBLEM INVOLVING VARIABLE RMIPIP9.


     REPLICATION 638:
     WARNING:  THE LATENT VARIABLE COVARIANCE MATRIX (PSI) IS NOT POSITIVE
     DEFINITE.  THIS COULD INDICATE A NEGATIVE VARIANCE/RESIDUAL VARIANCE FOR A
     LATENT VARIABLE, A CORRELATION GREATER OR EQUAL TO ONE BETWEEN TWO LATENT
     VARIABLES, OR A LINEAR DEPENDENCY AMONG MORE THAN TWO LATENT VARIABLES.
     CHECK THE TECH4 OUTPUT FOR MORE INFORMATION.
     PROBLEM INVOLVING VARIABLE RMIPIP8.


     REPLICATION 644:
     WARNING:  THE LATENT VARIABLE COVARIANCE MATRIX (PSI) IS NOT POSITIVE
     DEFINITE.  THIS COULD INDICATE A NEGATIVE VARIANCE/RESIDUAL VARIANCE FOR A
     LATENT VARIABLE, A CORRELATION GREATER OR EQUAL TO ONE BETWEEN TWO LATENT
     VARIABLES, OR A LINEAR DEPENDENCY AMONG MORE THAN TWO LATENT VARIABLES.
     CHECK THE TECH4 OUTPUT FOR MORE INFORMATION.
     PROBLEM INVOLVING VARIABLE RMIPIP3.


     REPLICATION 646:
     WARNING:  THE LATENT VARIABLE COVARIANCE MATRIX (PSI) IS NOT POSITIVE
     DEFINITE.  THIS COULD INDICATE A NEGATIVE VARIANCE/RESIDUAL VARIANCE FOR A
     LATENT VARIABLE, A CORRELATION GREATER OR EQUAL TO ONE BETWEEN TWO LATENT
     VARIABLES, OR A LINEAR DEPENDENCY AMONG MORE THAN TWO LATENT VARIABLES.
     CHECK THE TECH4 OUTPUT FOR MORE INFORMATION.
     PROBLEM INVOLVING VARIABLE RMIPIP17.


     REPLICATION 650:
     WARNING:  THE LATENT VARIABLE COVARIANCE MATRIX (PSI) IS NOT POSITIVE
     DEFINITE.  THIS COULD INDICATE A NEGATIVE VARIANCE/RESIDUAL VARIANCE FOR A
     LATENT VARIABLE, A CORRELATION GREATER OR EQUAL TO ONE BETWEEN TWO LATENT
     VARIABLES, OR A LINEAR DEPENDENCY AMONG MORE THAN TWO LATENT VARIABLES.
     CHECK THE TECH4 OUTPUT FOR MORE INFORMATION.
     PROBLEM INVOLVING VARIABLE RMIPIP10.


     REPLICATION 658:

     NO CONVERGENCE.  NUMBER OF ITERATIONS EXCEEDED.

     REPLICATION 660:

     NO CONVERGENCE.  NUMBER OF ITERATIONS EXCEEDED.

     REPLICATION 663:

     NO CONVERGENCE.  NUMBER OF ITERATIONS EXCEEDED.

     REPLICATION 664:

     THE STANDARD ERRORS OF THE MODEL PARAMETER ESTIMATES COULD NOT BE
     COMPUTED.  THE MODEL MAY NOT BE IDENTIFIED.  CHECK YOUR MODEL.
     PROBLEM INVOLVING THE FOLLOWING PARAMETER:
     Parameter 103, RMIPIP19

     THE CONDITION NUMBER IS      -0.719D-03.

     REPLICATION 669:

     NO CONVERGENCE.  NUMBER OF ITERATIONS EXCEEDED.

     REPLICATION 670:

     NO CONVERGENCE.  NUMBER OF ITERATIONS EXCEEDED.

     REPLICATION 671:
     WARNING:  THE LATENT VARIABLE COVARIANCE MATRIX (PSI) IS NOT POSITIVE
     DEFINITE.  THIS COULD INDICATE A NEGATIVE VARIANCE/RESIDUAL VARIANCE FOR A
     LATENT VARIABLE, A CORRELATION GREATER OR EQUAL TO ONE BETWEEN TWO LATENT
     VARIABLES, OR A LINEAR DEPENDENCY AMONG MORE THAN TWO LATENT VARIABLES.
     CHECK THE TECH4 OUTPUT FOR MORE INFORMATION.
     PROBLEM INVOLVING VARIABLE RMIPIP9.


     REPLICATION 677:
     WARNING:  THE LATENT VARIABLE COVARIANCE MATRIX (PSI) IS NOT POSITIVE
     DEFINITE.  THIS COULD INDICATE A NEGATIVE VARIANCE/RESIDUAL VARIANCE FOR A
     LATENT VARIABLE, A CORRELATION GREATER OR EQUAL TO ONE BETWEEN TWO LATENT
     VARIABLES, OR A LINEAR DEPENDENCY AMONG MORE THAN TWO LATENT VARIABLES.
     CHECK THE TECH4 OUTPUT FOR MORE INFORMATION.
     PROBLEM INVOLVING VARIABLE RMIPIP16.


     REPLICATION 679:
     WARNING:  THE LATENT VARIABLE COVARIANCE MATRIX (PSI) IS NOT POSITIVE
     DEFINITE.  THIS COULD INDICATE A NEGATIVE VARIANCE/RESIDUAL VARIANCE FOR A
     LATENT VARIABLE, A CORRELATION GREATER OR EQUAL TO ONE BETWEEN TWO LATENT
     VARIABLES, OR A LINEAR DEPENDENCY AMONG MORE THAN TWO LATENT VARIABLES.
     CHECK THE TECH4 OUTPUT FOR MORE INFORMATION.
     PROBLEM INVOLVING VARIABLE RMIPIP20.


     REPLICATION 682:
     WARNING:  THE LATENT VARIABLE COVARIANCE MATRIX (PSI) IS NOT POSITIVE
     DEFINITE.  THIS COULD INDICATE A NEGATIVE VARIANCE/RESIDUAL VARIANCE FOR A
     LATENT VARIABLE, A CORRELATION GREATER OR EQUAL TO ONE BETWEEN TWO LATENT
     VARIABLES, OR A LINEAR DEPENDENCY AMONG MORE THAN TWO LATENT VARIABLES.
     CHECK THE TECH4 OUTPUT FOR MORE INFORMATION.
     PROBLEM INVOLVING VARIABLE RMIPIP20.


     REPLICATION 684:
     WARNING:  THE LATENT VARIABLE COVARIANCE MATRIX (PSI) IS NOT POSITIVE
     DEFINITE.  THIS COULD INDICATE A NEGATIVE VARIANCE/RESIDUAL VARIANCE FOR A
     LATENT VARIABLE, A CORRELATION GREATER OR EQUAL TO ONE BETWEEN TWO LATENT
     VARIABLES, OR A LINEAR DEPENDENCY AMONG MORE THAN TWO LATENT VARIABLES.
     CHECK THE TECH4 OUTPUT FOR MORE INFORMATION.
     PROBLEM INVOLVING VARIABLE RMIPIP18.


     REPLICATION 685:
     WARNING:  THE LATENT VARIABLE COVARIANCE MATRIX (PSI) IS NOT POSITIVE
     DEFINITE.  THIS COULD INDICATE A NEGATIVE VARIANCE/RESIDUAL VARIANCE FOR A
     LATENT VARIABLE, A CORRELATION GREATER OR EQUAL TO ONE BETWEEN TWO LATENT
     VARIABLES, OR A LINEAR DEPENDENCY AMONG MORE THAN TWO LATENT VARIABLES.
     CHECK THE TECH4 OUTPUT FOR MORE INFORMATION.
     PROBLEM INVOLVING VARIABLE RMIPIP18.


     REPLICATION 691:

     NO CONVERGENCE.  NUMBER OF ITERATIONS EXCEEDED.

     REPLICATION 694:
     WARNING:  THE LATENT VARIABLE COVARIANCE MATRIX (PSI) IS NOT POSITIVE
     DEFINITE.  THIS COULD INDICATE A NEGATIVE VARIANCE/RESIDUAL VARIANCE FOR A
     LATENT VARIABLE, A CORRELATION GREATER OR EQUAL TO ONE BETWEEN TWO LATENT
     VARIABLES, OR A LINEAR DEPENDENCY AMONG MORE THAN TWO LATENT VARIABLES.
     CHECK THE TECH4 OUTPUT FOR MORE INFORMATION.
     PROBLEM INVOLVING VARIABLE RMIPIP17.


     REPLICATION 699:
     WARNING:  THE LATENT VARIABLE COVARIANCE MATRIX (PSI) IS NOT POSITIVE
     DEFINITE.  THIS COULD INDICATE A NEGATIVE VARIANCE/RESIDUAL VARIANCE FOR A
     LATENT VARIABLE, A CORRELATION GREATER OR EQUAL TO ONE BETWEEN TWO LATENT
     VARIABLES, OR A LINEAR DEPENDENCY AMONG MORE THAN TWO LATENT VARIABLES.
     CHECK THE TECH4 OUTPUT FOR MORE INFORMATION.
     PROBLEM INVOLVING VARIABLE RMIPIP17.


     REPLICATION 700:
     WARNING:  THE LATENT VARIABLE COVARIANCE MATRIX (PSI) IS NOT POSITIVE
     DEFINITE.  THIS COULD INDICATE A NEGATIVE VARIANCE/RESIDUAL VARIANCE FOR A
     LATENT VARIABLE, A CORRELATION GREATER OR EQUAL TO ONE BETWEEN TWO LATENT
     VARIABLES, OR A LINEAR DEPENDENCY AMONG MORE THAN TWO LATENT VARIABLES.
     CHECK THE TECH4 OUTPUT FOR MORE INFORMATION.
     PROBLEM INVOLVING VARIABLE RMIPIP20.


     REPLICATION 703:

     NO CONVERGENCE.  NUMBER OF ITERATIONS EXCEEDED.

     REPLICATION 704:
     WARNING:  THE LATENT VARIABLE COVARIANCE MATRIX (PSI) IS NOT POSITIVE
     DEFINITE.  THIS COULD INDICATE A NEGATIVE VARIANCE/RESIDUAL VARIANCE FOR A
     LATENT VARIABLE, A CORRELATION GREATER OR EQUAL TO ONE BETWEEN TWO LATENT
     VARIABLES, OR A LINEAR DEPENDENCY AMONG MORE THAN TWO LATENT VARIABLES.
     CHECK THE TECH4 OUTPUT FOR MORE INFORMATION.
     PROBLEM INVOLVING VARIABLE RMIPIP19.


     REPLICATION 705:

     NO CONVERGENCE.  NUMBER OF ITERATIONS EXCEEDED.

     REPLICATION 706:

     NO CONVERGENCE.  NUMBER OF ITERATIONS EXCEEDED.

     REPLICATION 709:

     THE STANDARD ERRORS OF THE MODEL PARAMETER ESTIMATES COULD NOT BE
     COMPUTED.  THE MODEL MAY NOT BE IDENTIFIED.  CHECK YOUR MODEL.
     PROBLEM INVOLVING THE FOLLOWING PARAMETER:
     Parameter 90, RMIPIP6

     THE CONDITION NUMBER IS       0.397D-11.

     REPLICATION 713:
     WARNING:  THE LATENT VARIABLE COVARIANCE MATRIX (PSI) IS NOT POSITIVE
     DEFINITE.  THIS COULD INDICATE A NEGATIVE VARIANCE/RESIDUAL VARIANCE FOR A
     LATENT VARIABLE, A CORRELATION GREATER OR EQUAL TO ONE BETWEEN TWO LATENT
     VARIABLES, OR A LINEAR DEPENDENCY AMONG MORE THAN TWO LATENT VARIABLES.
     CHECK THE TECH4 OUTPUT FOR MORE INFORMATION.
     PROBLEM INVOLVING VARIABLE RMIPIP6.


     REPLICATION 714:

     NO CONVERGENCE.  NUMBER OF ITERATIONS EXCEEDED.

     REPLICATION 721:
     WARNING:  THE LATENT VARIABLE COVARIANCE MATRIX (PSI) IS NOT POSITIVE
     DEFINITE.  THIS COULD INDICATE A NEGATIVE VARIANCE/RESIDUAL VARIANCE FOR A
     LATENT VARIABLE, A CORRELATION GREATER OR EQUAL TO ONE BETWEEN TWO LATENT
     VARIABLES, OR A LINEAR DEPENDENCY AMONG MORE THAN TWO LATENT VARIABLES.
     CHECK THE TECH4 OUTPUT FOR MORE INFORMATION.
     PROBLEM INVOLVING VARIABLE RMIPIP17.


     REPLICATION 722:

     NO CONVERGENCE.  NUMBER OF ITERATIONS EXCEEDED.

     REPLICATION 723:
     WARNING:  THE LATENT VARIABLE COVARIANCE MATRIX (PSI) IS NOT POSITIVE
     DEFINITE.  THIS COULD INDICATE A NEGATIVE VARIANCE/RESIDUAL VARIANCE FOR A
     LATENT VARIABLE, A CORRELATION GREATER OR EQUAL TO ONE BETWEEN TWO LATENT
     VARIABLES, OR A LINEAR DEPENDENCY AMONG MORE THAN TWO LATENT VARIABLES.
     CHECK THE TECH4 OUTPUT FOR MORE INFORMATION.
     PROBLEM INVOLVING VARIABLE RMIPIP4.


     REPLICATION 724:
     WARNING:  THE LATENT VARIABLE COVARIANCE MATRIX (PSI) IS NOT POSITIVE
     DEFINITE.  THIS COULD INDICATE A NEGATIVE VARIANCE/RESIDUAL VARIANCE FOR A
     LATENT VARIABLE, A CORRELATION GREATER OR EQUAL TO ONE BETWEEN TWO LATENT
     VARIABLES, OR A LINEAR DEPENDENCY AMONG MORE THAN TWO LATENT VARIABLES.
     CHECK THE TECH4 OUTPUT FOR MORE INFORMATION.
     PROBLEM INVOLVING VARIABLE RMIPIP6.


     REPLICATION 734:
     WARNING:  THE LATENT VARIABLE COVARIANCE MATRIX (PSI) IS NOT POSITIVE
     DEFINITE.  THIS COULD INDICATE A NEGATIVE VARIANCE/RESIDUAL VARIANCE FOR A
     LATENT VARIABLE, A CORRELATION GREATER OR EQUAL TO ONE BETWEEN TWO LATENT
     VARIABLES, OR A LINEAR DEPENDENCY AMONG MORE THAN TWO LATENT VARIABLES.
     CHECK THE TECH4 OUTPUT FOR MORE INFORMATION.
     PROBLEM INVOLVING VARIABLE RMIPIP4.


     REPLICATION 735:
     WARNING:  THE LATENT VARIABLE COVARIANCE MATRIX (PSI) IS NOT POSITIVE
     DEFINITE.  THIS COULD INDICATE A NEGATIVE VARIANCE/RESIDUAL VARIANCE FOR A
     LATENT VARIABLE, A CORRELATION GREATER OR EQUAL TO ONE BETWEEN TWO LATENT
     VARIABLES, OR A LINEAR DEPENDENCY AMONG MORE THAN TWO LATENT VARIABLES.
     CHECK THE TECH4 OUTPUT FOR MORE INFORMATION.
     PROBLEM INVOLVING VARIABLE RMIPIP18.


     REPLICATION 736:
     WARNING:  THE LATENT VARIABLE COVARIANCE MATRIX (PSI) IS NOT POSITIVE
     DEFINITE.  THIS COULD INDICATE A NEGATIVE VARIANCE/RESIDUAL VARIANCE FOR A
     LATENT VARIABLE, A CORRELATION GREATER OR EQUAL TO ONE BETWEEN TWO LATENT
     VARIABLES, OR A LINEAR DEPENDENCY AMONG MORE THAN TWO LATENT VARIABLES.
     CHECK THE TECH4 OUTPUT FOR MORE INFORMATION.
     PROBLEM INVOLVING VARIABLE RMIPIP20.


     REPLICATION 738:

     NO CONVERGENCE.  NUMBER OF ITERATIONS EXCEEDED.

     REPLICATION 746:
     WARNING:  THE LATENT VARIABLE COVARIANCE MATRIX (PSI) IS NOT POSITIVE
     DEFINITE.  THIS COULD INDICATE A NEGATIVE VARIANCE/RESIDUAL VARIANCE FOR A
     LATENT VARIABLE, A CORRELATION GREATER OR EQUAL TO ONE BETWEEN TWO LATENT
     VARIABLES, OR A LINEAR DEPENDENCY AMONG MORE THAN TWO LATENT VARIABLES.
     CHECK THE TECH4 OUTPUT FOR MORE INFORMATION.
     PROBLEM INVOLVING VARIABLE RMIPIP19.


     REPLICATION 747:

     THE STANDARD ERRORS OF THE MODEL PARAMETER ESTIMATES COULD NOT BE
     COMPUTED.  THE MODEL MAY NOT BE IDENTIFIED.  CHECK YOUR MODEL.
     PROBLEM INVOLVING THE FOLLOWING PARAMETER:
     Parameter 104, RMIPIP20

     THE CONDITION NUMBER IS      -0.217D-03.

     REPLICATION 754:
     WARNING:  THE LATENT VARIABLE COVARIANCE MATRIX (PSI) IS NOT POSITIVE
     DEFINITE.  THIS COULD INDICATE A NEGATIVE VARIANCE/RESIDUAL VARIANCE FOR A
     LATENT VARIABLE, A CORRELATION GREATER OR EQUAL TO ONE BETWEEN TWO LATENT
     VARIABLES, OR A LINEAR DEPENDENCY AMONG MORE THAN TWO LATENT VARIABLES.
     CHECK THE TECH4 OUTPUT FOR MORE INFORMATION.
     PROBLEM INVOLVING VARIABLE RMIPIP10.


     REPLICATION 759:

     NO CONVERGENCE.  NUMBER OF ITERATIONS EXCEEDED.

     REPLICATION 761:
     WARNING:  THE LATENT VARIABLE COVARIANCE MATRIX (PSI) IS NOT POSITIVE
     DEFINITE.  THIS COULD INDICATE A NEGATIVE VARIANCE/RESIDUAL VARIANCE FOR A
     LATENT VARIABLE, A CORRELATION GREATER OR EQUAL TO ONE BETWEEN TWO LATENT
     VARIABLES, OR A LINEAR DEPENDENCY AMONG MORE THAN TWO LATENT VARIABLES.
     CHECK THE TECH4 OUTPUT FOR MORE INFORMATION.
     PROBLEM INVOLVING VARIABLE RMIPIP17.


     REPLICATION 763:

     NO CONVERGENCE.  NUMBER OF ITERATIONS EXCEEDED.

     REPLICATION 764:

     NO CONVERGENCE.  NUMBER OF ITERATIONS EXCEEDED.

     REPLICATION 767:

     NO CONVERGENCE.  NUMBER OF ITERATIONS EXCEEDED.

     REPLICATION 773:

     NO CONVERGENCE.  NUMBER OF ITERATIONS EXCEEDED.

     REPLICATION 774:
     WARNING:  THE LATENT VARIABLE COVARIANCE MATRIX (PSI) IS NOT POSITIVE
     DEFINITE.  THIS COULD INDICATE A NEGATIVE VARIANCE/RESIDUAL VARIANCE FOR A
     LATENT VARIABLE, A CORRELATION GREATER OR EQUAL TO ONE BETWEEN TWO LATENT
     VARIABLES, OR A LINEAR DEPENDENCY AMONG MORE THAN TWO LATENT VARIABLES.
     CHECK THE TECH4 OUTPUT FOR MORE INFORMATION.
     PROBLEM INVOLVING VARIABLE RMIPIP19.


     REPLICATION 775:
     WARNING:  THE LATENT VARIABLE COVARIANCE MATRIX (PSI) IS NOT POSITIVE
     DEFINITE.  THIS COULD INDICATE A NEGATIVE VARIANCE/RESIDUAL VARIANCE FOR A
     LATENT VARIABLE, A CORRELATION GREATER OR EQUAL TO ONE BETWEEN TWO LATENT
     VARIABLES, OR A LINEAR DEPENDENCY AMONG MORE THAN TWO LATENT VARIABLES.
     CHECK THE TECH4 OUTPUT FOR MORE INFORMATION.
     PROBLEM INVOLVING VARIABLE RMIPIP19.


     REPLICATION 776:
     WARNING:  THE LATENT VARIABLE COVARIANCE MATRIX (PSI) IS NOT POSITIVE
     DEFINITE.  THIS COULD INDICATE A NEGATIVE VARIANCE/RESIDUAL VARIANCE FOR A
     LATENT VARIABLE, A CORRELATION GREATER OR EQUAL TO ONE BETWEEN TWO LATENT
     VARIABLES, OR A LINEAR DEPENDENCY AMONG MORE THAN TWO LATENT VARIABLES.
     CHECK THE TECH4 OUTPUT FOR MORE INFORMATION.
     PROBLEM INVOLVING VARIABLE RMIPIP17.


     REPLICATION 777:

     NO CONVERGENCE.  NUMBER OF ITERATIONS EXCEEDED.

     REPLICATION 787:
     WARNING:  THE LATENT VARIABLE COVARIANCE MATRIX (PSI) IS NOT POSITIVE
     DEFINITE.  THIS COULD INDICATE A NEGATIVE VARIANCE/RESIDUAL VARIANCE FOR A
     LATENT VARIABLE, A CORRELATION GREATER OR EQUAL TO ONE BETWEEN TWO LATENT
     VARIABLES, OR A LINEAR DEPENDENCY AMONG MORE THAN TWO LATENT VARIABLES.
     CHECK THE TECH4 OUTPUT FOR MORE INFORMATION.
     PROBLEM INVOLVING VARIABLE RMIPIP10.


     REPLICATION 789:
     WARNING:  THE LATENT VARIABLE COVARIANCE MATRIX (PSI) IS NOT POSITIVE
     DEFINITE.  THIS COULD INDICATE A NEGATIVE VARIANCE/RESIDUAL VARIANCE FOR A
     LATENT VARIABLE, A CORRELATION GREATER OR EQUAL TO ONE BETWEEN TWO LATENT
     VARIABLES, OR A LINEAR DEPENDENCY AMONG MORE THAN TWO LATENT VARIABLES.
     CHECK THE TECH4 OUTPUT FOR MORE INFORMATION.
     PROBLEM INVOLVING VARIABLE RMIPIP17.


     REPLICATION 793:

     NO CONVERGENCE.  NUMBER OF ITERATIONS EXCEEDED.

     REPLICATION 799:
     WARNING:  THE LATENT VARIABLE COVARIANCE MATRIX (PSI) IS NOT POSITIVE
     DEFINITE.  THIS COULD INDICATE A NEGATIVE VARIANCE/RESIDUAL VARIANCE FOR A
     LATENT VARIABLE, A CORRELATION GREATER OR EQUAL TO ONE BETWEEN TWO LATENT
     VARIABLES, OR A LINEAR DEPENDENCY AMONG MORE THAN TWO LATENT VARIABLES.
     CHECK THE TECH4 OUTPUT FOR MORE INFORMATION.
     PROBLEM INVOLVING VARIABLE RMIPIP18.


     REPLICATION 801:
     WARNING:  THE LATENT VARIABLE COVARIANCE MATRIX (PSI) IS NOT POSITIVE
     DEFINITE.  THIS COULD INDICATE A NEGATIVE VARIANCE/RESIDUAL VARIANCE FOR A
     LATENT VARIABLE, A CORRELATION GREATER OR EQUAL TO ONE BETWEEN TWO LATENT
     VARIABLES, OR A LINEAR DEPENDENCY AMONG MORE THAN TWO LATENT VARIABLES.
     CHECK THE TECH4 OUTPUT FOR MORE INFORMATION.
     PROBLEM INVOLVING VARIABLE RMIPIP6.


     REPLICATION 802:
     WARNING:  THE LATENT VARIABLE COVARIANCE MATRIX (PSI) IS NOT POSITIVE
     DEFINITE.  THIS COULD INDICATE A NEGATIVE VARIANCE/RESIDUAL VARIANCE FOR A
     LATENT VARIABLE, A CORRELATION GREATER OR EQUAL TO ONE BETWEEN TWO LATENT
     VARIABLES, OR A LINEAR DEPENDENCY AMONG MORE THAN TWO LATENT VARIABLES.
     CHECK THE TECH4 OUTPUT FOR MORE INFORMATION.
     PROBLEM INVOLVING VARIABLE RMIPIP3.


     REPLICATION 803:

     NO CONVERGENCE.  NUMBER OF ITERATIONS EXCEEDED.

     REPLICATION 808:
     WARNING:  THE LATENT VARIABLE COVARIANCE MATRIX (PSI) IS NOT POSITIVE
     DEFINITE.  THIS COULD INDICATE A NEGATIVE VARIANCE/RESIDUAL VARIANCE FOR A
     LATENT VARIABLE, A CORRELATION GREATER OR EQUAL TO ONE BETWEEN TWO LATENT
     VARIABLES, OR A LINEAR DEPENDENCY AMONG MORE THAN TWO LATENT VARIABLES.
     CHECK THE TECH4 OUTPUT FOR MORE INFORMATION.
     PROBLEM INVOLVING VARIABLE RMIPIP17.


     REPLICATION 810:
     WARNING:  THE LATENT VARIABLE COVARIANCE MATRIX (PSI) IS NOT POSITIVE
     DEFINITE.  THIS COULD INDICATE A NEGATIVE VARIANCE/RESIDUAL VARIANCE FOR A
     LATENT VARIABLE, A CORRELATION GREATER OR EQUAL TO ONE BETWEEN TWO LATENT
     VARIABLES, OR A LINEAR DEPENDENCY AMONG MORE THAN TWO LATENT VARIABLES.
     CHECK THE TECH4 OUTPUT FOR MORE INFORMATION.
     PROBLEM INVOLVING VARIABLE RMIPIP8.


     REPLICATION 814:
     WARNING:  THE LATENT VARIABLE COVARIANCE MATRIX (PSI) IS NOT POSITIVE
     DEFINITE.  THIS COULD INDICATE A NEGATIVE VARIANCE/RESIDUAL VARIANCE FOR A
     LATENT VARIABLE, A CORRELATION GREATER OR EQUAL TO ONE BETWEEN TWO LATENT
     VARIABLES, OR A LINEAR DEPENDENCY AMONG MORE THAN TWO LATENT VARIABLES.
     CHECK THE TECH4 OUTPUT FOR MORE INFORMATION.
     PROBLEM INVOLVING VARIABLE RMIPIP6.


     REPLICATION 824:

     THE STANDARD ERRORS OF THE MODEL PARAMETER ESTIMATES COULD NOT BE
     COMPUTED.  THE MODEL MAY NOT BE IDENTIFIED.  CHECK YOUR MODEL.
     PROBLEM INVOLVING THE FOLLOWING PARAMETER:
     Parameter 92, RMIPIP8

     THE CONDITION NUMBER IS       0.169D-11.

     REPLICATION 827:

     THE STANDARD ERRORS OF THE MODEL PARAMETER ESTIMATES COULD NOT BE
     COMPUTED.  THE MODEL MAY NOT BE IDENTIFIED.  CHECK YOUR MODEL.
     PROBLEM INVOLVING THE FOLLOWING PARAMETER:
     Parameter 101, RMIPIP17

     THE CONDITION NUMBER IS       0.174D-10.

     REPLICATION 832:
     WARNING:  THE LATENT VARIABLE COVARIANCE MATRIX (PSI) IS NOT POSITIVE
     DEFINITE.  THIS COULD INDICATE A NEGATIVE VARIANCE/RESIDUAL VARIANCE FOR A
     LATENT VARIABLE, A CORRELATION GREATER OR EQUAL TO ONE BETWEEN TWO LATENT
     VARIABLES, OR A LINEAR DEPENDENCY AMONG MORE THAN TWO LATENT VARIABLES.
     CHECK THE TECH4 OUTPUT FOR MORE INFORMATION.
     PROBLEM INVOLVING VARIABLE RMIPIP9.


     REPLICATION 833:

     NO CONVERGENCE.  NUMBER OF ITERATIONS EXCEEDED.

     REPLICATION 836:
     WARNING:  THE LATENT VARIABLE COVARIANCE MATRIX (PSI) IS NOT POSITIVE
     DEFINITE.  THIS COULD INDICATE A NEGATIVE VARIANCE/RESIDUAL VARIANCE FOR A
     LATENT VARIABLE, A CORRELATION GREATER OR EQUAL TO ONE BETWEEN TWO LATENT
     VARIABLES, OR A LINEAR DEPENDENCY AMONG MORE THAN TWO LATENT VARIABLES.
     CHECK THE TECH4 OUTPUT FOR MORE INFORMATION.
     PROBLEM INVOLVING VARIABLE RMIPIP16.


     REPLICATION 838:

     NO CONVERGENCE.  NUMBER OF ITERATIONS EXCEEDED.

     REPLICATION 847:

     NO CONVERGENCE.  NUMBER OF ITERATIONS EXCEEDED.

     REPLICATION 848:

     THE STANDARD ERRORS OF THE MODEL PARAMETER ESTIMATES COULD NOT BE
     COMPUTED.  THE MODEL MAY NOT BE IDENTIFIED.  CHECK YOUR MODEL.
     PROBLEM INVOLVING THE FOLLOWING PARAMETER:
     Parameter 103, RMIPIP19

     THE CONDITION NUMBER IS      -0.407D-04.

     REPLICATION 853:
     WARNING:  THE LATENT VARIABLE COVARIANCE MATRIX (PSI) IS NOT POSITIVE
     DEFINITE.  THIS COULD INDICATE A NEGATIVE VARIANCE/RESIDUAL VARIANCE FOR A
     LATENT VARIABLE, A CORRELATION GREATER OR EQUAL TO ONE BETWEEN TWO LATENT
     VARIABLES, OR A LINEAR DEPENDENCY AMONG MORE THAN TWO LATENT VARIABLES.
     CHECK THE TECH4 OUTPUT FOR MORE INFORMATION.
     PROBLEM INVOLVING VARIABLE RMIPIP17.


     REPLICATION 858:
     WARNING:  THE LATENT VARIABLE COVARIANCE MATRIX (PSI) IS NOT POSITIVE
     DEFINITE.  THIS COULD INDICATE A NEGATIVE VARIANCE/RESIDUAL VARIANCE FOR A
     LATENT VARIABLE, A CORRELATION GREATER OR EQUAL TO ONE BETWEEN TWO LATENT
     VARIABLES, OR A LINEAR DEPENDENCY AMONG MORE THAN TWO LATENT VARIABLES.
     CHECK THE TECH4 OUTPUT FOR MORE INFORMATION.
     PROBLEM INVOLVING VARIABLE RMIPIP7.


     REPLICATION 859:

     NO CONVERGENCE.  NUMBER OF ITERATIONS EXCEEDED.

     REPLICATION 861:

     NO CONVERGENCE.  NUMBER OF ITERATIONS EXCEEDED.

     REPLICATION 865:

     NO CONVERGENCE.  NUMBER OF ITERATIONS EXCEEDED.

     REPLICATION 868:

     NO CONVERGENCE.  NUMBER OF ITERATIONS EXCEEDED.

     REPLICATION 869:
     WARNING:  THE LATENT VARIABLE COVARIANCE MATRIX (PSI) IS NOT POSITIVE
     DEFINITE.  THIS COULD INDICATE A NEGATIVE VARIANCE/RESIDUAL VARIANCE FOR A
     LATENT VARIABLE, A CORRELATION GREATER OR EQUAL TO ONE BETWEEN TWO LATENT
     VARIABLES, OR A LINEAR DEPENDENCY AMONG MORE THAN TWO LATENT VARIABLES.
     CHECK THE TECH4 OUTPUT FOR MORE INFORMATION.
     PROBLEM INVOLVING VARIABLE RMIPIP16.


     REPLICATION 872:
     WARNING:  THE LATENT VARIABLE COVARIANCE MATRIX (PSI) IS NOT POSITIVE
     DEFINITE.  THIS COULD INDICATE A NEGATIVE VARIANCE/RESIDUAL VARIANCE FOR A
     LATENT VARIABLE, A CORRELATION GREATER OR EQUAL TO ONE BETWEEN TWO LATENT
     VARIABLES, OR A LINEAR DEPENDENCY AMONG MORE THAN TWO LATENT VARIABLES.
     CHECK THE TECH4 OUTPUT FOR MORE INFORMATION.
     PROBLEM INVOLVING VARIABLE RMIPIP10.


     REPLICATION 873:
     WARNING:  THE LATENT VARIABLE COVARIANCE MATRIX (PSI) IS NOT POSITIVE
     DEFINITE.  THIS COULD INDICATE A NEGATIVE VARIANCE/RESIDUAL VARIANCE FOR A
     LATENT VARIABLE, A CORRELATION GREATER OR EQUAL TO ONE BETWEEN TWO LATENT
     VARIABLES, OR A LINEAR DEPENDENCY AMONG MORE THAN TWO LATENT VARIABLES.
     CHECK THE TECH4 OUTPUT FOR MORE INFORMATION.
     PROBLEM INVOLVING VARIABLE RMIPIP9.


     REPLICATION 877:
     WARNING:  THE LATENT VARIABLE COVARIANCE MATRIX (PSI) IS NOT POSITIVE
     DEFINITE.  THIS COULD INDICATE A NEGATIVE VARIANCE/RESIDUAL VARIANCE FOR A
     LATENT VARIABLE, A CORRELATION GREATER OR EQUAL TO ONE BETWEEN TWO LATENT
     VARIABLES, OR A LINEAR DEPENDENCY AMONG MORE THAN TWO LATENT VARIABLES.
     CHECK THE TECH4 OUTPUT FOR MORE INFORMATION.
     PROBLEM INVOLVING VARIABLE RMIPIP8.


     REPLICATION 879:
     WARNING:  THE LATENT VARIABLE COVARIANCE MATRIX (PSI) IS NOT POSITIVE
     DEFINITE.  THIS COULD INDICATE A NEGATIVE VARIANCE/RESIDUAL VARIANCE FOR A
     LATENT VARIABLE, A CORRELATION GREATER OR EQUAL TO ONE BETWEEN TWO LATENT
     VARIABLES, OR A LINEAR DEPENDENCY AMONG MORE THAN TWO LATENT VARIABLES.
     CHECK THE TECH4 OUTPUT FOR MORE INFORMATION.
     PROBLEM INVOLVING VARIABLE RMIPIP9.


     REPLICATION 881:
     WARNING:  THE LATENT VARIABLE COVARIANCE MATRIX (PSI) IS NOT POSITIVE
     DEFINITE.  THIS COULD INDICATE A NEGATIVE VARIANCE/RESIDUAL VARIANCE FOR A
     LATENT VARIABLE, A CORRELATION GREATER OR EQUAL TO ONE BETWEEN TWO LATENT
     VARIABLES, OR A LINEAR DEPENDENCY AMONG MORE THAN TWO LATENT VARIABLES.
     CHECK THE TECH4 OUTPUT FOR MORE INFORMATION.
     PROBLEM INVOLVING VARIABLE RMIPIP17.


     REPLICATION 882:

     NO CONVERGENCE.  NUMBER OF ITERATIONS EXCEEDED.

     REPLICATION 884:
     WARNING:  THE LATENT VARIABLE COVARIANCE MATRIX (PSI) IS NOT POSITIVE
     DEFINITE.  THIS COULD INDICATE A NEGATIVE VARIANCE/RESIDUAL VARIANCE FOR A
     LATENT VARIABLE, A CORRELATION GREATER OR EQUAL TO ONE BETWEEN TWO LATENT
     VARIABLES, OR A LINEAR DEPENDENCY AMONG MORE THAN TWO LATENT VARIABLES.
     CHECK THE TECH4 OUTPUT FOR MORE INFORMATION.
     PROBLEM INVOLVING VARIABLE RMIPIP16.


     REPLICATION 892:
     WARNING:  THE LATENT VARIABLE COVARIANCE MATRIX (PSI) IS NOT POSITIVE
     DEFINITE.  THIS COULD INDICATE A NEGATIVE VARIANCE/RESIDUAL VARIANCE FOR A
     LATENT VARIABLE, A CORRELATION GREATER OR EQUAL TO ONE BETWEEN TWO LATENT
     VARIABLES, OR A LINEAR DEPENDENCY AMONG MORE THAN TWO LATENT VARIABLES.
     CHECK THE TECH4 OUTPUT FOR MORE INFORMATION.
     PROBLEM INVOLVING VARIABLE RMIPIP8.


     REPLICATION 893:
     WARNING:  THE LATENT VARIABLE COVARIANCE MATRIX (PSI) IS NOT POSITIVE
     DEFINITE.  THIS COULD INDICATE A NEGATIVE VARIANCE/RESIDUAL VARIANCE FOR A
     LATENT VARIABLE, A CORRELATION GREATER OR EQUAL TO ONE BETWEEN TWO LATENT
     VARIABLES, OR A LINEAR DEPENDENCY AMONG MORE THAN TWO LATENT VARIABLES.
     CHECK THE TECH4 OUTPUT FOR MORE INFORMATION.
     PROBLEM INVOLVING VARIABLE RMIPIP14.


     REPLICATION 894:

     NO CONVERGENCE.  NUMBER OF ITERATIONS EXCEEDED.

     REPLICATION 898:

     NO CONVERGENCE.  NUMBER OF ITERATIONS EXCEEDED.

     REPLICATION 900:
     WARNING:  THE LATENT VARIABLE COVARIANCE MATRIX (PSI) IS NOT POSITIVE
     DEFINITE.  THIS COULD INDICATE A NEGATIVE VARIANCE/RESIDUAL VARIANCE FOR A
     LATENT VARIABLE, A CORRELATION GREATER OR EQUAL TO ONE BETWEEN TWO LATENT
     VARIABLES, OR A LINEAR DEPENDENCY AMONG MORE THAN TWO LATENT VARIABLES.
     CHECK THE TECH4 OUTPUT FOR MORE INFORMATION.
     PROBLEM INVOLVING VARIABLE RMIPIP19.


     REPLICATION 901:
     WARNING:  THE LATENT VARIABLE COVARIANCE MATRIX (PSI) IS NOT POSITIVE
     DEFINITE.  THIS COULD INDICATE A NEGATIVE VARIANCE/RESIDUAL VARIANCE FOR A
     LATENT VARIABLE, A CORRELATION GREATER OR EQUAL TO ONE BETWEEN TWO LATENT
     VARIABLES, OR A LINEAR DEPENDENCY AMONG MORE THAN TWO LATENT VARIABLES.
     CHECK THE TECH4 OUTPUT FOR MORE INFORMATION.
     PROBLEM INVOLVING VARIABLE RMIPIP19.


     REPLICATION 908:
     WARNING:  THE LATENT VARIABLE COVARIANCE MATRIX (PSI) IS NOT POSITIVE
     DEFINITE.  THIS COULD INDICATE A NEGATIVE VARIANCE/RESIDUAL VARIANCE FOR A
     LATENT VARIABLE, A CORRELATION GREATER OR EQUAL TO ONE BETWEEN TWO LATENT
     VARIABLES, OR A LINEAR DEPENDENCY AMONG MORE THAN TWO LATENT VARIABLES.
     CHECK THE TECH4 OUTPUT FOR MORE INFORMATION.
     PROBLEM INVOLVING VARIABLE RMIPIP17.


     REPLICATION 910:

     NO CONVERGENCE.  NUMBER OF ITERATIONS EXCEEDED.

     REPLICATION 912:
     WARNING:  THE LATENT VARIABLE COVARIANCE MATRIX (PSI) IS NOT POSITIVE
     DEFINITE.  THIS COULD INDICATE A NEGATIVE VARIANCE/RESIDUAL VARIANCE FOR A
     LATENT VARIABLE, A CORRELATION GREATER OR EQUAL TO ONE BETWEEN TWO LATENT
     VARIABLES, OR A LINEAR DEPENDENCY AMONG MORE THAN TWO LATENT VARIABLES.
     CHECK THE TECH4 OUTPUT FOR MORE INFORMATION.
     PROBLEM INVOLVING VARIABLE RMIPIP18.


     REPLICATION 916:

     NO CONVERGENCE.  NUMBER OF ITERATIONS EXCEEDED.

     REPLICATION 917:

     THE STANDARD ERRORS OF THE MODEL PARAMETER ESTIMATES COULD NOT BE
     COMPUTED.  THE MODEL MAY NOT BE IDENTIFIED.  CHECK YOUR MODEL.
     PROBLEM INVOLVING THE FOLLOWING PARAMETER:
     Parameter 90, RMIPIP6

     THE CONDITION NUMBER IS       0.961D-14.

     REPLICATION 919:

     NO CONVERGENCE.  NUMBER OF ITERATIONS EXCEEDED.

     REPLICATION 934:
     WARNING:  THE LATENT VARIABLE COVARIANCE MATRIX (PSI) IS NOT POSITIVE
     DEFINITE.  THIS COULD INDICATE A NEGATIVE VARIANCE/RESIDUAL VARIANCE FOR A
     LATENT VARIABLE, A CORRELATION GREATER OR EQUAL TO ONE BETWEEN TWO LATENT
     VARIABLES, OR A LINEAR DEPENDENCY AMONG MORE THAN TWO LATENT VARIABLES.
     CHECK THE TECH4 OUTPUT FOR MORE INFORMATION.
     PROBLEM INVOLVING VARIABLE RMIPIP9.


     REPLICATION 943:

     NO CONVERGENCE.  NUMBER OF ITERATIONS EXCEEDED.

     REPLICATION 944:
     WARNING:  THE LATENT VARIABLE COVARIANCE MATRIX (PSI) IS NOT POSITIVE
     DEFINITE.  THIS COULD INDICATE A NEGATIVE VARIANCE/RESIDUAL VARIANCE FOR A
     LATENT VARIABLE, A CORRELATION GREATER OR EQUAL TO ONE BETWEEN TWO LATENT
     VARIABLES, OR A LINEAR DEPENDENCY AMONG MORE THAN TWO LATENT VARIABLES.
     CHECK THE TECH4 OUTPUT FOR MORE INFORMATION.
     PROBLEM INVOLVING VARIABLE RMIPIP7.


     REPLICATION 948:
     WARNING:  THE LATENT VARIABLE COVARIANCE MATRIX (PSI) IS NOT POSITIVE
     DEFINITE.  THIS COULD INDICATE A NEGATIVE VARIANCE/RESIDUAL VARIANCE FOR A
     LATENT VARIABLE, A CORRELATION GREATER OR EQUAL TO ONE BETWEEN TWO LATENT
     VARIABLES, OR A LINEAR DEPENDENCY AMONG MORE THAN TWO LATENT VARIABLES.
     CHECK THE TECH4 OUTPUT FOR MORE INFORMATION.
     PROBLEM INVOLVING VARIABLE RMIPIP7.


     REPLICATION 954:

     NO CONVERGENCE.  NUMBER OF ITERATIONS EXCEEDED.

     REPLICATION 961:
     WARNING:  THE LATENT VARIABLE COVARIANCE MATRIX (PSI) IS NOT POSITIVE
     DEFINITE.  THIS COULD INDICATE A NEGATIVE VARIANCE/RESIDUAL VARIANCE FOR A
     LATENT VARIABLE, A CORRELATION GREATER OR EQUAL TO ONE BETWEEN TWO LATENT
     VARIABLES, OR A LINEAR DEPENDENCY AMONG MORE THAN TWO LATENT VARIABLES.
     CHECK THE TECH4 OUTPUT FOR MORE INFORMATION.
     PROBLEM INVOLVING VARIABLE RMIPIP18.


     REPLICATION 963:
     WARNING:  THE LATENT VARIABLE COVARIANCE MATRIX (PSI) IS NOT POSITIVE
     DEFINITE.  THIS COULD INDICATE A NEGATIVE VARIANCE/RESIDUAL VARIANCE FOR A
     LATENT VARIABLE, A CORRELATION GREATER OR EQUAL TO ONE BETWEEN TWO LATENT
     VARIABLES, OR A LINEAR DEPENDENCY AMONG MORE THAN TWO LATENT VARIABLES.
     CHECK THE TECH4 OUTPUT FOR MORE INFORMATION.
     PROBLEM INVOLVING VARIABLE RMIPIP8.


     REPLICATION 965:
     WARNING:  THE LATENT VARIABLE COVARIANCE MATRIX (PSI) IS NOT POSITIVE
     DEFINITE.  THIS COULD INDICATE A NEGATIVE VARIANCE/RESIDUAL VARIANCE FOR A
     LATENT VARIABLE, A CORRELATION GREATER OR EQUAL TO ONE BETWEEN TWO LATENT
     VARIABLES, OR A LINEAR DEPENDENCY AMONG MORE THAN TWO LATENT VARIABLES.
     CHECK THE TECH4 OUTPUT FOR MORE INFORMATION.
     PROBLEM INVOLVING VARIABLE RMIPIP16.


     REPLICATION 967:

     NO CONVERGENCE.  NUMBER OF ITERATIONS EXCEEDED.

     REPLICATION 977:
     WARNING:  THE LATENT VARIABLE COVARIANCE MATRIX (PSI) IS NOT POSITIVE
     DEFINITE.  THIS COULD INDICATE A NEGATIVE VARIANCE/RESIDUAL VARIANCE FOR A
     LATENT VARIABLE, A CORRELATION GREATER OR EQUAL TO ONE BETWEEN TWO LATENT
     VARIABLES, OR A LINEAR DEPENDENCY AMONG MORE THAN TWO LATENT VARIABLES.
     CHECK THE TECH4 OUTPUT FOR MORE INFORMATION.
     PROBLEM INVOLVING VARIABLE RMIPIP20.


     REPLICATION 979:
     WARNING:  THE LATENT VARIABLE COVARIANCE MATRIX (PSI) IS NOT POSITIVE
     DEFINITE.  THIS COULD INDICATE A NEGATIVE VARIANCE/RESIDUAL VARIANCE FOR A
     LATENT VARIABLE, A CORRELATION GREATER OR EQUAL TO ONE BETWEEN TWO LATENT
     VARIABLES, OR A LINEAR DEPENDENCY AMONG MORE THAN TWO LATENT VARIABLES.
     CHECK THE TECH4 OUTPUT FOR MORE INFORMATION.
     PROBLEM INVOLVING VARIABLE RMIPIP20.


     REPLICATION 980:
     WARNING:  THE LATENT VARIABLE COVARIANCE MATRIX (PSI) IS NOT POSITIVE
     DEFINITE.  THIS COULD INDICATE A NEGATIVE VARIANCE/RESIDUAL VARIANCE FOR A
     LATENT VARIABLE, A CORRELATION GREATER OR EQUAL TO ONE BETWEEN TWO LATENT
     VARIABLES, OR A LINEAR DEPENDENCY AMONG MORE THAN TWO LATENT VARIABLES.
     CHECK THE TECH4 OUTPUT FOR MORE INFORMATION.
     PROBLEM INVOLVING VARIABLE RMIPIP7.


     REPLICATION 985:
     WARNING:  THE LATENT VARIABLE COVARIANCE MATRIX (PSI) IS NOT POSITIVE
     DEFINITE.  THIS COULD INDICATE A NEGATIVE VARIANCE/RESIDUAL VARIANCE FOR A
     LATENT VARIABLE, A CORRELATION GREATER OR EQUAL TO ONE BETWEEN TWO LATENT
     VARIABLES, OR A LINEAR DEPENDENCY AMONG MORE THAN TWO LATENT VARIABLES.
     CHECK THE TECH4 OUTPUT FOR MORE INFORMATION.
     PROBLEM INVOLVING VARIABLE RMIPIP17.


     REPLICATION 988:
     WARNING:  THE LATENT VARIABLE COVARIANCE MATRIX (PSI) IS NOT POSITIVE
     DEFINITE.  THIS COULD INDICATE A NEGATIVE VARIANCE/RESIDUAL VARIANCE FOR A
     LATENT VARIABLE, A CORRELATION GREATER OR EQUAL TO ONE BETWEEN TWO LATENT
     VARIABLES, OR A LINEAR DEPENDENCY AMONG MORE THAN TWO LATENT VARIABLES.
     CHECK THE TECH4 OUTPUT FOR MORE INFORMATION.
     PROBLEM INVOLVING VARIABLE RMIPIP17.


     REPLICATION 990:

     NO CONVERGENCE.  NUMBER OF ITERATIONS EXCEEDED.

     REPLICATION 991:
     WARNING:  THE LATENT VARIABLE COVARIANCE MATRIX (PSI) IS NOT POSITIVE
     DEFINITE.  THIS COULD INDICATE A NEGATIVE VARIANCE/RESIDUAL VARIANCE FOR A
     LATENT VARIABLE, A CORRELATION GREATER OR EQUAL TO ONE BETWEEN TWO LATENT
     VARIABLES, OR A LINEAR DEPENDENCY AMONG MORE THAN TWO LATENT VARIABLES.
     CHECK THE TECH4 OUTPUT FOR MORE INFORMATION.
     PROBLEM INVOLVING VARIABLE RMIPIP20.


     REPLICATION 995:
     WARNING:  THE LATENT VARIABLE COVARIANCE MATRIX (PSI) IS NOT POSITIVE
     DEFINITE.  THIS COULD INDICATE A NEGATIVE VARIANCE/RESIDUAL VARIANCE FOR A
     LATENT VARIABLE, A CORRELATION GREATER OR EQUAL TO ONE BETWEEN TWO LATENT
     VARIABLES, OR A LINEAR DEPENDENCY AMONG MORE THAN TWO LATENT VARIABLES.
     CHECK THE TECH4 OUTPUT FOR MORE INFORMATION.
     PROBLEM INVOLVING VARIABLE RMIPIP16.


     REPLICATION 997:
     WARNING:  THE LATENT VARIABLE COVARIANCE MATRIX (PSI) IS NOT POSITIVE
     DEFINITE.  THIS COULD INDICATE A NEGATIVE VARIANCE/RESIDUAL VARIANCE FOR A
     LATENT VARIABLE, A CORRELATION GREATER OR EQUAL TO ONE BETWEEN TWO LATENT
     VARIABLES, OR A LINEAR DEPENDENCY AMONG MORE THAN TWO LATENT VARIABLES.
     CHECK THE TECH4 OUTPUT FOR MORE INFORMATION.
     PROBLEM INVOLVING VARIABLE RMIPIP20.


     REPLICATION 999:
     WARNING:  THE LATENT VARIABLE COVARIANCE MATRIX (PSI) IS NOT POSITIVE
     DEFINITE.  THIS COULD INDICATE A NEGATIVE VARIANCE/RESIDUAL VARIANCE FOR A
     LATENT VARIABLE, A CORRELATION GREATER OR EQUAL TO ONE BETWEEN TWO LATENT
     VARIABLES, OR A LINEAR DEPENDENCY AMONG MORE THAN TWO LATENT VARIABLES.
     CHECK THE TECH4 OUTPUT FOR MORE INFORMATION.
     PROBLEM INVOLVING VARIABLE RMIPIP6.


DIAGRAM INFORMATION

  Mplus diagrams are currently not available for Monte Carlo analysis.
  No diagram output was produced.


     Beginning Time:  23:22:03
        Ending Time:  23:27:26
       Elapsed Time:  00:05:23


MUTHEN & MUTHEN
3463 Stoner Ave.
Los Angeles, CA  90066

Tel: (310) 391-9971
Fax: (310) 391-8971
Web: www.StatModel.com
Support: Support@StatModel.com

Copyright (c) 1998-2019 Muthen & Muthen
