# Supplementary material for: Modeling Measurement as a Sequential Process: Autoregressive Confirmatory Factor Analysis (AR-CFA)
Source: Front Psychol. 2019 Sep 20;10:2108. doi: 10.3389/fpsyg.2019.02108 (PMC6763968; doi:10.3389/fpsyg.2019.02108)
Supplement: Supplementary file 3 [file Data_Sheet_2.ZIP › Online Appendix D/AR-CFA pop run as CFA and ARCFA/sample 250/ARCFA ARCFA 250 0.1.txt]

                 Population   Average   Std. Dev.   Average             Cover Coeff
 E        BY
  MIPIP1              1.000     0.7961     0.1006     0.0801     0.0517 0.341 1.000
  MIPIP6              1.000     0.7981     0.0950     0.0772     0.0498 0.327 1.000
  MIPIP11             1.000     0.7976     0.0912     0.0786     0.0493 0.329 1.000
  MIPIP16             1.000     0.8039     0.1036     0.0812     0.0492 0.365 1.000

 A        BY
  MIPIP2              1.000     0.8035     0.0978     0.0802     0.0481 0.365 0.998
  MIPIP7              1.000     0.8056     0.0992     0.0784     0.0476 0.352 0.998
  MIPIP12             1.000     0.7923     0.0998     0.0795     0.0531 0.332 0.992
  MIPIP17             1.000     0.8010     0.1101     0.0827     0.0517 0.373 0.997

 C        BY
  MIPIP3              1.000     0.8088     0.0976     0.0807     0.0461 0.387 0.997
  MIPIP8              1.000     0.8105     0.0970     0.0788     0.0453 0.382 0.998
  MIPIP13             1.000     0.7955     0.0970     0.0783     0.0512 0.344 0.998
  MIPIP18             1.000     0.8013     0.1088     0.0826     0.0513 0.360 0.998

 N        BY
  MIPIP4              1.000     0.8022     0.0949     0.0811     0.0481 0.360 0.997
  MIPIP9              1.000     0.7997     0.0921     0.0789     0.0486 0.314 0.998
  MIPIP14             1.000     0.8000     0.0936     0.0792     0.0487 0.340 0.997
  MIPIP19             1.000     0.8016     0.1064     0.0830     0.0507 0.355 0.998

 O        BY
  MIPIP5              1.000     0.8017     0.0970     0.0806     0.0487 0.322 1.000
  MIPIP10             1.000     0.8026     0.0921     0.0786     0.0474 0.330 1.000
  MIPIP15             1.000     0.8008     0.0911     0.0799     0.0479 0.340 1.000
  MIPIP20             1.000     0.8015     0.1034     0.0852     0.0501 0.336 1.000

 E        WITH
  RMIPIP1             0.000     0.0000     0.0000     0.0000     0.0000 1.000 0.000
  A                   0.200     0.1921     0.0715     0.0688     0.0052 0.938 0.771
  C                   0.200     0.1879     0.0747     0.0689     0.0057 0.916 0.761
  N                   0.200     0.1864     0.0743     0.0694     0.0057 0.913 0.754
  O                   0.200     0.1963     0.0761     0.0693     0.0058 0.924 0.793

 A        WITH
  RMIPIP1             0.000     0.0000     0.0000     0.0000     0.0000 1.000 0.000
  C                   0.200     0.1927     0.0730     0.0690     0.0054 0.927 0.790
  N                   0.200     0.1886     0.0713     0.0696     0.0052 0.937 0.758
  O                   0.200     0.1963     0.0744     0.0694     0.0055 0.930 0.774

 C        WITH
  RMIPIP1             0.000     0.0000     0.0000     0.0000     0.0000 1.000 0.000
  N                   0.200     0.1976     0.0728     0.0691     0.0053 0.929 0.780
  O                   0.200     0.1964     0.0739     0.0694     0.0055 0.935 0.788

 N        WITH
  RMIPIP1             0.000     0.0000     0.0000     0.0000     0.0000 1.000 0.000
  O                   0.200     0.1960     0.0742     0.0691     0.0055 0.921 0.801
Variances
  E                   1.000     1.0000     0.0000     0.0000     0.0000 1.000 0.000
  A                   1.000     1.0000     0.0000     0.0000     0.0000 1.000 0.000
  C                   1.000     1.0000     0.0000     0.0000     0.0000 1.000 0.000
  N                   1.000     1.0000     0.0000     0.0000     0.0000 1.000 0.000
  O                   1.000     1.0000     0.0000     0.0000     0.0000 1.000 0.000
