# Supplementary material for: Modeling Measurement as a Sequential Process: Autoregressive Confirmatory Factor Analysis (AR-CFA)
Source: Front Psychol. 2019 Sep 20;10:2108. doi: 10.3389/fpsyg.2019.02108 (PMC6763968; doi:10.3389/fpsyg.2019.02108)
Supplement: Supplementary file 3 [file Data_Sheet_2.ZIP › Online Appendix D/AR-CFA pop run as CFA and ARCFA/sample 500/ar-cfa (ar=0, n=500) analyzed as cfa.out]

Mplus VERSION 8.3
MUTHEN & MUTHEN
08/04/2019   9:29 AM

INPUT INSTRUCTIONS

  title:	this is an example of a CFA with continuous factor indicators

  montecarlo:
  	names = mipip1-mipip20; !AR-CFA  using varaible names from our data and simulation values
  	nobs = 500; ! 250, 500, 1000
  	nreps = 1000;
      seed=34525000;

  model montecarlo:
  	
      E by mipip1*.8
      mipip6*.8
      mipip11*.8
      mipip16*.8; !factor loadings starting value .8

      A by mipip2*.8
      mipip7*.8
      mipip12*.8
      mipip17*.8;

      C by mipip3*.8
      mipip8*.8
      mipip13*.8
      mipip18*.8;

      N by mipip4*.8
      mipip9*.8
      mipip14*.8
      mipip19*.8;

      O BY mipip5*.8
      mipip10*.8
      mipip15*.8
      mipip20*.8;

      rmipip1 by mipip1@1; ! The latent residual is now rmipip with a 'factor loading' of 1
      mipip1@0; ! Item residual fixed to zero
      rmipip2 by mipip2@1;
      mipip2@0;
      rmipip3 by mipip3@1;
      mipip3@0;
      rmipip4 by mipip4@1;
      mipip4@0;
      rmipip5 by mipip5@1;
      mipip5@0;
      rmipip6 by mipip6@1;
      mipip6@0;
      rmipip7 by mipip7@1;
      mipip7@0;
      rmipip8 by mipip8@1;
      mipip8@0;
      rmipip9 by mipip9@1;
      mipip9@0;
      rmipip10 by mipip10@1;
      mipip10@0;
      rmipip11 by mipip11@1;
      mipip11@0;
      rmipip12 by mipip12@1;
      mipip12@0;
      rmipip13 by mipip13@1;
      mipip13@0;
      rmipip14 by mipip14@1;
      mipip14@0;
      rmipip15 by mipip15@1;
      mipip15@0;
      rmipip16 by mipip16@1;
      mipip16@0;
      rmipip17 by mipip17@1;
      mipip17@0;
      rmipip18 by mipip18@1;
      mipip18@0;
      rmipip19 by mipip19@1;
      mipip19@0;
      rmipip20 by mipip20@1;
      mipip20@0;

      E A C N O with rmipip1@0;
      ! Fix correlation of factors and first residual to 0, else it's estimated

      rmipip1*.36;
      ! first residual variance set to .36
      rmipip2*.36;
      ! second residual variances set to .32 for AR-CFA effect of .2 (Between)
      rmipip3-rmipip20*.36;
      ! remaining residual variances set to account for Between and Within AR

      E*1 A*1 C*1 N*1 O*1; !factor variances set to 1
      E A C N O with E*.2 A*.2 C*.2 N*.2 O*.2;

  ! Lagged Between-construct AR terms representing context effects are as follows:
  rmipip2-rmipip20 pon rmipip1-rmipip19*0; ! 0, .1, .2, .3

  ! E terms : Within-construct AR terms for E items
   rmipip6 on rmipip1*0; ! 0, .1, .2, .3
   rmipip11 on rmipip6*0;
   rmipip16 on rmipip11*0;
  ! A terms : Within-construct AR terms for A items
  rmipip7 on rmipip2*0; ! 0, .1, .2, .3
  rmipip12 on rmipip7*0;
  rmipip17 on rmipip12*0;
  ! C terms : Within-construct AR terms for C items
  rmipip8 on rmipip3*0; ! 0, .1, .2, .3
  rmipip13 on rmipip8*0;
  rmipip18 on rmipip13*0;
  ! N terms: Within-construct AR terms for N items
  rmipip9 on rmipip4*0; ! 0, .1, .2, .3
  rmipip14 on rmipip9*0;
  rmipip19 on rmipip14*0;
  ! O terms: Within-construct AR terms for O items
   rmipip10 on rmipip5*0; ! 0, .1, .2, .3
   rmipip15 on rmipip10*0;
   rmipip20 on rmipip15*0;

  model:	! CFA

   E by mipip1* mipip6 mipip11 mipip16;
    A by mipip2* mipip7 mipip12 mipip17;
    C by mipip3* mipip8 mipip13 mipip18;
    N by mipip4* mipip9 mipip14 mipip19;
    O BY mipip5* mipip10 mipip15 mipip20;
    E@1 A@1 C@1 N@1 O@1;


  output:
  	tech9 stdyx;


*** WARNING in OUTPUT command
  STANDARDIZED option is not available for MONTECARLO.
  Request for STANDARDIZED is ignored.
   1 WARNING(S) FOUND IN THE INPUT INSTRUCTIONS


this is an example of a CFA with continuous factor indicators

SUMMARY OF ANALYSIS

Number of groups                                                 1
Number of observations                                         500

Number of replications
    Requested                                                 1000
    Completed                                                 1000
Value of seed                                             34525000

Number of dependent variables                                   20
Number of independent variables                                  0
Number of continuous latent variables                            5

Observed dependent variables

  Continuous
   MIPIP1      MIPIP2      MIPIP3      MIPIP4      MIPIP5      MIPIP6
   MIPIP7      MIPIP8      MIPIP9      MIPIP10     MIPIP11     MIPIP12
   MIPIP13     MIPIP14     MIPIP15     MIPIP16     MIPIP17     MIPIP18
   MIPIP19     MIPIP20

Continuous latent variables
   E           A           C           N           O


Estimator                                                       ML
Information matrix                                        OBSERVED
Maximum number of iterations                                  1000
Convergence criterion                                    0.500D-04
Maximum number of steepest descent iterations                   20


SAMPLE STATISTICS FOR THE FIRST REPLICATION


     SAMPLE STATISTICS


           Means
              MIPIP1        MIPIP2        MIPIP3        MIPIP4        MIPIP5
              ________      ________      ________      ________      ________
               -0.011        -0.049         0.022         0.000        -0.042


           Means
              MIPIP6        MIPIP7        MIPIP8        MIPIP9        MIPIP10
              ________      ________      ________      ________      ________
               -0.044        -0.105         0.028         0.052         0.049


           Means
              MIPIP11       MIPIP12       MIPIP13       MIPIP14       MIPIP15
              ________      ________      ________      ________      ________
               -0.036        -0.109        -0.015         0.081         0.027


           Means
              MIPIP16       MIPIP17       MIPIP18       MIPIP19       MIPIP20
              ________      ________      ________      ________      ________
                0.030        -0.039        -0.028         0.008        -0.019


           Covariances
              MIPIP1        MIPIP2        MIPIP3        MIPIP4        MIPIP5
              ________      ________      ________      ________      ________
 MIPIP1         0.991
 MIPIP2         0.152         0.988
 MIPIP3         0.112         0.162         1.092
 MIPIP4         0.191         0.107         0.086         1.059
 MIPIP5         0.162         0.084         0.193         0.164         1.023
 MIPIP6         0.607         0.119         0.127         0.122         0.158
 MIPIP7         0.177         0.623         0.152         0.125         0.128
 MIPIP8         0.087         0.205         0.759         0.086         0.141
 MIPIP9         0.173         0.138         0.104         0.662         0.110
 MIPIP10        0.210         0.083         0.191         0.101         0.700
 MIPIP11        0.634         0.119         0.138         0.155         0.102
 MIPIP12        0.173         0.636         0.119         0.134         0.153
 MIPIP13        0.065         0.161         0.737         0.082         0.189
 MIPIP14        0.123         0.199         0.047         0.667         0.143
 MIPIP15        0.183         0.133         0.149         0.175         0.670
 MIPIP16        0.611         0.135         0.099         0.111         0.149
 MIPIP17        0.171         0.630         0.124         0.122         0.112
 MIPIP18        0.161         0.163         0.680         0.112         0.197
 MIPIP19        0.090         0.140         0.100         0.651         0.159
 MIPIP20        0.221         0.106         0.173         0.120         0.724


           Covariances
              MIPIP6        MIPIP7        MIPIP8        MIPIP9        MIPIP10
              ________      ________      ________      ________      ________
 MIPIP6         0.923
 MIPIP7         0.117         0.991
 MIPIP8         0.074         0.135         1.156
 MIPIP9         0.098         0.098         0.099         0.972
 MIPIP10        0.223         0.141         0.201         0.081         1.067
 MIPIP11        0.592         0.107         0.121         0.164         0.191
 MIPIP12        0.135         0.647         0.197         0.116         0.158
 MIPIP13        0.103         0.169         0.728         0.076         0.215
 MIPIP14        0.094         0.144         0.085         0.614         0.095
 MIPIP15        0.181         0.153         0.138         0.088         0.669
 MIPIP16        0.563         0.141         0.097         0.117         0.188
 MIPIP17        0.139         0.603         0.137         0.145         0.081
 MIPIP18        0.170         0.189         0.692         0.130         0.219
 MIPIP19        0.053         0.102         0.114         0.602         0.132
 MIPIP20        0.156         0.118         0.150         0.114         0.715


           Covariances
              MIPIP11       MIPIP12       MIPIP13       MIPIP14       MIPIP15
              ________      ________      ________      ________      ________
 MIPIP11        0.985
 MIPIP12        0.139         0.982
 MIPIP13        0.100         0.186         1.106
 MIPIP14        0.096         0.175         0.043         0.936
 MIPIP15        0.173         0.215         0.202         0.158         1.052
 MIPIP16        0.591         0.164         0.090         0.055         0.191
 MIPIP17        0.104         0.652         0.139         0.169         0.153
 MIPIP18        0.151         0.166         0.666         0.111         0.176
 MIPIP19        0.135         0.114         0.107         0.608         0.145
 MIPIP20        0.168         0.174         0.169         0.102         0.666


           Covariances
              MIPIP16       MIPIP17       MIPIP18       MIPIP19       MIPIP20
              ________      ________      ________      ________      ________
 MIPIP16        0.935
 MIPIP17        0.153         0.983
 MIPIP18        0.191         0.146         0.939
 MIPIP19        0.065         0.101         0.111         0.965
 MIPIP20        0.189         0.110         0.181         0.107         1.074


           Correlations
              MIPIP1        MIPIP2        MIPIP3        MIPIP4        MIPIP5
              ________      ________      ________      ________      ________
 MIPIP1         1.000
 MIPIP2         0.154         1.000
 MIPIP3         0.107         0.156         1.000
 MIPIP4         0.186         0.104         0.080         1.000
 MIPIP5         0.160         0.084         0.183         0.157         1.000
 MIPIP6         0.635         0.125         0.126         0.124         0.162
 MIPIP7         0.179         0.630         0.146         0.122         0.127
 MIPIP8         0.081         0.192         0.676         0.078         0.130
 MIPIP9         0.176         0.141         0.101         0.653         0.111
 MIPIP10        0.204         0.081         0.177         0.095         0.670
 MIPIP11        0.642         0.121         0.133         0.151         0.101
 MIPIP12        0.175         0.645         0.115         0.131         0.153
 MIPIP13        0.062         0.154         0.671         0.076         0.178
 MIPIP14        0.127         0.207         0.046         0.670         0.146
 MIPIP15        0.180         0.130         0.139         0.166         0.646
 MIPIP16        0.635         0.141         0.098         0.111         0.152
 MIPIP17        0.173         0.639         0.120         0.120         0.112
 MIPIP18        0.167         0.169         0.671         0.112         0.201
 MIPIP19        0.092         0.143         0.098         0.643         0.160
 MIPIP20        0.214         0.103         0.160         0.113         0.691


           Correlations
              MIPIP6        MIPIP7        MIPIP8        MIPIP9        MIPIP10
              ________      ________      ________      ________      ________
 MIPIP6         1.000
 MIPIP7         0.122         1.000
 MIPIP8         0.072         0.126         1.000
 MIPIP9         0.103         0.099         0.094         1.000
 MIPIP10        0.225         0.138         0.181         0.080         1.000
 MIPIP11        0.621         0.108         0.113         0.168         0.186
 MIPIP12        0.142         0.656         0.185         0.119         0.155
 MIPIP13        0.102         0.162         0.644         0.073         0.198
 MIPIP14        0.101         0.150         0.081         0.644         0.095
 MIPIP15        0.183         0.150         0.125         0.087         0.631
 MIPIP16        0.606         0.147         0.093         0.123         0.188
 MIPIP17        0.146         0.611         0.128         0.148         0.079
 MIPIP18        0.183         0.196         0.664         0.136         0.218
 MIPIP19        0.056         0.105         0.108         0.622         0.130
 MIPIP20        0.157         0.114         0.135         0.111         0.668


           Correlations
              MIPIP11       MIPIP12       MIPIP13       MIPIP14       MIPIP15
              ________      ________      ________      ________      ________
 MIPIP11        1.000
 MIPIP12        0.141         1.000
 MIPIP13        0.096         0.179         1.000
 MIPIP14        0.100         0.183         0.042         1.000
 MIPIP15        0.170         0.212         0.187         0.159         1.000
 MIPIP16        0.616         0.171         0.089         0.059         0.193
 MIPIP17        0.105         0.664         0.133         0.176         0.151
 MIPIP18        0.157         0.173         0.653         0.118         0.177
 MIPIP19        0.138         0.117         0.103         0.639         0.144
 MIPIP20        0.164         0.169         0.155         0.101         0.626


           Correlations
              MIPIP16       MIPIP17       MIPIP18       MIPIP19       MIPIP20
              ________      ________      ________      ________      ________
 MIPIP16        1.000
 MIPIP17        0.160         1.000
 MIPIP18        0.204         0.152         1.000
 MIPIP19        0.069         0.104         0.117         1.000
 MIPIP20        0.188         0.108         0.180         0.105         1.000


MODEL FIT INFORMATION

Number of Free Parameters                       70

Loglikelihood

    H0 Value

        Mean                            -11604.273
        Std Dev                             72.680
        Number of successful computations     1000

             Proportions                   Percentiles
        Expected    Observed         Expected       Observed
           0.990       0.987       -11773.347     -11792.773
           0.980       0.979       -11753.535     -11754.020
           0.950       0.954       -11723.824     -11722.480
           0.900       0.897       -11697.419     -11700.071
           0.800       0.804       -11665.440     -11664.658
           0.700       0.700       -11642.386     -11642.717
           0.500       0.520       -11604.273     -11599.769
           0.300       0.306       -11566.160     -11565.765
           0.200       0.196       -11543.106     -11544.063
           0.100       0.098       -11511.127     -11512.252
           0.050       0.044       -11484.722     -11486.920
           0.020       0.013       -11455.011     -11464.715
           0.010       0.009       -11435.198     -11439.367

    H1 Value

        Mean                            -11523.278
        Std Dev                             73.532
        Number of successful computations     1000

             Proportions                   Percentiles
        Expected    Observed         Expected       Observed
           0.990       0.986       -11694.335     -11712.871
           0.980       0.978       -11674.290     -11677.688
           0.950       0.954       -11644.230     -11641.015
           0.900       0.895       -11617.516     -11619.058
           0.800       0.800       -11585.162     -11586.377
           0.700       0.701       -11561.838     -11561.706
           0.500       0.521       -11523.278     -11519.733
           0.300       0.300       -11484.718     -11484.760
           0.200       0.193       -11461.394     -11463.609
           0.100       0.091       -11429.040     -11433.485
           0.050       0.048       -11402.326     -11404.590
           0.020       0.015       -11372.267     -11383.687
           0.010       0.009       -11352.222     -11364.660

Information Criteria

    Akaike (AIC)

        Mean                             23348.546
        Std Dev                            145.359
        Number of successful computations     1000

             Proportions                   Percentiles
        Expected    Observed         Expected       Observed
           0.990       0.991        23010.396      23016.849
           0.980       0.987        23050.021      23064.304
           0.950       0.956        23109.444      23112.413
           0.900       0.902        23162.253      23163.609
           0.800       0.804        23226.211      23227.392
           0.700       0.694        23272.319      23271.453
           0.500       0.480        23348.546      23339.481
           0.300       0.300        23424.772      23423.662
           0.200       0.196        23470.880      23468.459
           0.100       0.103        23534.838      23538.830
           0.050       0.046        23587.647      23582.309
           0.020       0.021        23647.070      23647.557
           0.010       0.013        23686.695      23706.836

    Bayesian (BIC)

        Mean                             23643.568
        Std Dev                            145.359
        Number of successful computations     1000

             Proportions                   Percentiles
        Expected    Observed         Expected       Observed
           0.990       0.991        23305.419      23311.871
           0.980       0.987        23345.044      23359.326
           0.950       0.956        23404.467      23407.436
           0.900       0.902        23457.276      23458.631
           0.800       0.804        23521.234      23522.415
           0.700       0.694        23567.342      23566.475
           0.500       0.480        23643.568      23634.504
           0.300       0.300        23719.795      23718.685
           0.200       0.196        23765.903      23763.482
           0.100       0.103        23829.861      23833.853
           0.050       0.046        23882.670      23877.332
           0.020       0.021        23942.093      23942.579
           0.010       0.013        23981.718      24001.859

    Sample-Size Adjusted BIC (n* = (n + 2) / 24)

        Mean                             23421.384
        Std Dev                            145.359
        Number of successful computations     1000

             Proportions                   Percentiles
        Expected    Observed         Expected       Observed
           0.990       0.991        23083.235      23089.687
           0.980       0.987        23122.860      23137.142
           0.950       0.956        23182.282      23185.251
           0.900       0.902        23235.091      23236.447
           0.800       0.804        23299.050      23300.230
           0.700       0.694        23345.157      23344.291
           0.500       0.480        23421.384      23412.319
           0.300       0.300        23497.610      23496.501
           0.200       0.196        23543.718      23541.297
           0.100       0.103        23607.676      23611.668
           0.050       0.046        23660.485      23655.148
           0.020       0.021        23719.908      23720.395
           0.010       0.013        23759.533      23779.674

Chi-Square Test of Model Fit

        Degrees of freedom                     160

        Mean                               161.989
        Std Dev                             18.192
        Number of successful computations     1000

             Proportions                   Percentiles
        Expected    Observed         Expected       Observed
           0.990       0.995          121.346        122.735
           0.980       0.983          125.440        125.932
           0.950       0.952          131.756        131.888
           0.900       0.910          137.546        138.366
           0.800       0.817          144.783        145.572
           0.700       0.738          150.158        152.452
           0.500       0.558          159.334        162.131
           0.300       0.349          168.876        171.491
           0.200       0.224          174.828        176.548
           0.100       0.109          183.311        185.452
           0.050       0.061          190.516        192.994
           0.020       0.020          198.846        198.513
           0.010       0.013          204.530        207.829

RMSEA (Root Mean Square Error Of Approximation)

        Mean                                 0.007
        Std Dev                              0.007
        Number of successful computations     1000

             Proportions                   Percentiles
        Expected    Observed         Expected       Observed
           0.990       1.000           -0.011          0.000
           0.980       1.000           -0.008          0.000
           0.950       1.000           -0.005          0.000
           0.900       1.000           -0.003          0.000
           0.800       0.541            0.001          0.000
           0.700       0.524            0.003          0.000
           0.500       0.458            0.007          0.005
           0.300       0.341            0.011          0.012
           0.200       0.240            0.013          0.014
           0.100       0.130            0.016          0.018
           0.050       0.067            0.019          0.020
           0.020       0.020            0.022          0.022
           0.010       0.011            0.024          0.024

SRMR (Standardized Root Mean Square Residual)

        Mean                                 0.025
        Std Dev                              0.002
        Number of successful computations     1000

             Proportions                   Percentiles
        Expected    Observed         Expected       Observed
           0.990       0.996            0.021          0.021
           0.980       0.990            0.021          0.021
           0.950       0.949            0.022          0.022
           0.900       0.892            0.023          0.023
           0.800       0.800            0.023          0.023
           0.700       0.704            0.024          0.024
           0.500       0.492            0.025          0.025
           0.300       0.283            0.026          0.026
           0.200       0.193            0.027          0.027
           0.100       0.106            0.028          0.028
           0.050       0.052            0.028          0.028
           0.020       0.023            0.029          0.029
           0.010       0.012            0.030          0.030


MODEL RESULTS

                              ESTIMATES              S. E.     M. S. E.  95%  % Sig
                 Population   Average   Std. Dev.   Average             Cover Coeff
 E        BY
  MIPIP1              1.000     0.8003     0.0387     0.0390     0.0414 0.000 1.000
  MIPIP6              1.000     0.7986     0.0396     0.0390     0.0421 0.003 1.000
  MIPIP11             1.000     0.7992     0.0376     0.0390     0.0417 0.001 1.000
  MIPIP16             1.000     0.7994     0.0397     0.0390     0.0418 0.001 1.000

 A        BY
  MIPIP2              1.000     0.7982     0.0404     0.0390     0.0424 0.001 1.000
  MIPIP7              1.000     0.7984     0.0405     0.0390     0.0423 0.000 1.000
  MIPIP12             1.000     0.7981     0.0396     0.0390     0.0423 0.000 1.000
  MIPIP17             1.000     0.7995     0.0407     0.0390     0.0418 0.000 1.000

 C        BY
  MIPIP3              1.000     0.8002     0.0395     0.0390     0.0415 0.002 1.000
  MIPIP8              1.000     0.7975     0.0403     0.0390     0.0426 0.002 1.000
  MIPIP13             1.000     0.7995     0.0384     0.0390     0.0417 0.000 1.000
  MIPIP18             1.000     0.8007     0.0380     0.0391     0.0412 0.002 1.000

 N        BY
  MIPIP4              1.000     0.8001     0.0392     0.0390     0.0415 0.000 1.000
  MIPIP9              1.000     0.7975     0.0369     0.0390     0.0424 0.000 1.000
  MIPIP14             1.000     0.7996     0.0369     0.0390     0.0415 0.000 1.000
  MIPIP19             1.000     0.7996     0.0392     0.0389     0.0417 0.000 1.000

 O        BY
  MIPIP5              1.000     0.7986     0.0386     0.0390     0.0420 0.002 1.000
  MIPIP10             1.000     0.7988     0.0393     0.0390     0.0420 0.000 1.000
  MIPIP15             1.000     0.8006     0.0381     0.0391     0.0412 0.000 1.000
  MIPIP20             1.000     0.8002     0.0389     0.0390     0.0414 0.000 1.000

 A        WITH
  E                   0.000     0.1982     0.0501     0.0492     0.0418 0.029 0.971

 C        WITH
  E                   0.000     0.1990     0.0494     0.0492     0.0420 0.027 0.973
  A                   0.000     0.1999     0.0491     0.0492     0.0424 0.020 0.980

 N        WITH
  E                   0.000     0.2006     0.0495     0.0491     0.0427 0.027 0.973
  A                   0.000     0.1998     0.0504     0.0491     0.0425 0.023 0.977
  C                   0.000     0.2025     0.0478     0.0491     0.0433 0.022 0.978

 O        WITH
  E                   0.000     0.1994     0.0491     0.0491     0.0422 0.028 0.972
  A                   0.000     0.1989     0.0515     0.0492     0.0422 0.033 0.967
  C                   0.000     0.2033     0.0503     0.0491     0.0438 0.026 0.974
  N                   0.000     0.2015     0.0476     0.0491     0.0428 0.015 0.985

 Intercepts
  MIPIP1              0.000     0.0007     0.0442     0.0447     0.0020 0.949 0.051
  MIPIP2              0.000    -0.0002     0.0457     0.0446     0.0021 0.945 0.055
  MIPIP3              0.000     0.0013     0.0445     0.0447     0.0020 0.957 0.043
  MIPIP4              0.000    -0.0015     0.0452     0.0447     0.0020 0.941 0.059
  MIPIP5              0.000    -0.0021     0.0438     0.0447     0.0019 0.958 0.042
  MIPIP6              0.000     0.0004     0.0436     0.0446     0.0019 0.960 0.040
  MIPIP7              0.000    -0.0001     0.0452     0.0447     0.0020 0.955 0.045
  MIPIP8              0.000    -0.0012     0.0458     0.0446     0.0021 0.947 0.053
  MIPIP9              0.000    -0.0022     0.0457     0.0446     0.0021 0.951 0.049
  MIPIP10             0.000    -0.0019     0.0441     0.0446     0.0020 0.951 0.049
  MIPIP11             0.000    -0.0009     0.0436     0.0447     0.0019 0.956 0.044
  MIPIP12             0.000     0.0001     0.0465     0.0446     0.0022 0.939 0.061
  MIPIP13             0.000     0.0003     0.0441     0.0447     0.0019 0.955 0.045
  MIPIP14             0.000    -0.0008     0.0450     0.0447     0.0020 0.954 0.046
  MIPIP15             0.000    -0.0012     0.0440     0.0447     0.0019 0.956 0.044
  MIPIP16             0.000     0.0011     0.0448     0.0446     0.0020 0.949 0.051
  MIPIP17             0.000    -0.0002     0.0459     0.0447     0.0021 0.947 0.053
  MIPIP18             0.000     0.0007     0.0448     0.0447     0.0020 0.947 0.053
  MIPIP19             0.000    -0.0005     0.0437     0.0446     0.0019 0.956 0.044
  MIPIP20             0.000    -0.0023     0.0449     0.0447     0.0020 0.948 0.052

 Variances
  E                   1.000     1.0000     0.0000     0.0000     0.0000 1.000 0.000
  A                   1.000     1.0000     0.0000     0.0000     0.0000 1.000 0.000
  C                   1.000     1.0000     0.0000     0.0000     0.0000 1.000 0.000
  N                   1.000     1.0000     0.0000     0.0000     0.0000 1.000 0.000
  O                   1.000     1.0000     0.0000     0.0000     0.0000 1.000 0.000

 Residual Variances
  MIPIP1              0.500     0.3587     0.0296     0.0306     0.0208 0.008 1.000
  MIPIP2              0.500     0.3580     0.0305     0.0305     0.0211 0.004 1.000
  MIPIP3              0.500     0.3582     0.0315     0.0306     0.0211 0.008 1.000
  MIPIP4              0.500     0.3586     0.0296     0.0306     0.0209 0.006 1.000
  MIPIP5              0.500     0.3594     0.0305     0.0306     0.0207 0.016 1.000
  MIPIP6              0.500     0.3577     0.0301     0.0305     0.0212 0.008 1.000
  MIPIP7              0.500     0.3598     0.0309     0.0306     0.0206 0.013 1.000
  MIPIP8              0.500     0.3593     0.0297     0.0306     0.0207 0.005 1.000
  MIPIP9              0.500     0.3591     0.0299     0.0305     0.0207 0.011 1.000
  MIPIP10             0.500     0.3575     0.0307     0.0305     0.0213 0.012 1.000
  MIPIP11             0.500     0.3588     0.0302     0.0306     0.0209 0.011 1.000
  MIPIP12             0.500     0.3579     0.0299     0.0305     0.0211 0.005 1.000
  MIPIP13             0.500     0.3570     0.0299     0.0305     0.0213 0.008 1.000
  MIPIP14             0.500     0.3594     0.0318     0.0306     0.0208 0.017 1.000
  MIPIP15             0.500     0.3596     0.0314     0.0307     0.0207 0.012 1.000
  MIPIP16             0.500     0.3571     0.0306     0.0305     0.0213 0.010 1.000
  MIPIP17             0.500     0.3581     0.0308     0.0306     0.0211 0.008 1.000
  MIPIP18             0.500     0.3597     0.0303     0.0307     0.0206 0.008 1.000
  MIPIP19             0.500     0.3567     0.0311     0.0305     0.0215 0.009 1.000
  MIPIP20             0.500     0.3580     0.0306     0.0306     0.0211 0.008 1.000


QUALITY OF NUMERICAL RESULTS

     Average Condition Number for the Information Matrix      0.521E-01
       (ratio of smallest to largest eigenvalue)


TECHNICAL OUTPUT


     PARAMETER SPECIFICATION


           NU
              MIPIP1        MIPIP2        MIPIP3        MIPIP4        MIPIP5
              ________      ________      ________      ________      ________
                  1             2             3             4             5


           NU
              MIPIP6        MIPIP7        MIPIP8        MIPIP9        MIPIP10
              ________      ________      ________      ________      ________
                  6             7             8             9            10


           NU
              MIPIP11       MIPIP12       MIPIP13       MIPIP14       MIPIP15
              ________      ________      ________      ________      ________
                 11            12            13            14            15


           NU
              MIPIP16       MIPIP17       MIPIP18       MIPIP19       MIPIP20
              ________      ________      ________      ________      ________
                 16            17            18            19            20


           LAMBDA
              E             A             C             N             O
              ________      ________      ________      ________      ________
 MIPIP1            21             0             0             0             0
 MIPIP2             0            22             0             0             0
 MIPIP3             0             0            23             0             0
 MIPIP4             0             0             0            24             0
 MIPIP5             0             0             0             0            25
 MIPIP6            26             0             0             0             0
 MIPIP7             0            27             0             0             0
 MIPIP8             0             0            28             0             0
 MIPIP9             0             0             0            29             0
 MIPIP10            0             0             0             0            30
 MIPIP11           31             0             0             0             0
 MIPIP12            0            32             0             0             0
 MIPIP13            0             0            33             0             0
 MIPIP14            0             0             0            34             0
 MIPIP15            0             0             0             0            35
 MIPIP16           36             0             0             0             0
 MIPIP17            0            37             0             0             0
 MIPIP18            0             0            38             0             0
 MIPIP19            0             0             0            39             0
 MIPIP20            0             0             0             0            40


           THETA
              MIPIP1        MIPIP2        MIPIP3        MIPIP4        MIPIP5
              ________      ________      ________      ________      ________
 MIPIP1            41
 MIPIP2             0            42
 MIPIP3             0             0            43
 MIPIP4             0             0             0            44
 MIPIP5             0             0             0             0            45
 MIPIP6             0             0             0             0             0
 MIPIP7             0             0             0             0             0
 MIPIP8             0             0             0             0             0
 MIPIP9             0             0             0             0             0
 MIPIP10            0             0             0             0             0
 MIPIP11            0             0             0             0             0
 MIPIP12            0             0             0             0             0
 MIPIP13            0             0             0             0             0
 MIPIP14            0             0             0             0             0
 MIPIP15            0             0             0             0             0
 MIPIP16            0             0             0             0             0
 MIPIP17            0             0             0             0             0
 MIPIP18            0             0             0             0             0
 MIPIP19            0             0             0             0             0
 MIPIP20            0             0             0             0             0


           THETA
              MIPIP6        MIPIP7        MIPIP8        MIPIP9        MIPIP10
              ________      ________      ________      ________      ________
 MIPIP6            46
 MIPIP7             0            47
 MIPIP8             0             0            48
 MIPIP9             0             0             0            49
 MIPIP10            0             0             0             0            50
 MIPIP11            0             0             0             0             0
 MIPIP12            0             0             0             0             0
 MIPIP13            0             0             0             0             0
 MIPIP14            0             0             0             0             0
 MIPIP15            0             0             0             0             0
 MIPIP16            0             0             0             0             0
 MIPIP17            0             0             0             0             0
 MIPIP18            0             0             0             0             0
 MIPIP19            0             0             0             0             0
 MIPIP20            0             0             0             0             0


           THETA
              MIPIP11       MIPIP12       MIPIP13       MIPIP14       MIPIP15
              ________      ________      ________      ________      ________
 MIPIP11           51
 MIPIP12            0            52
 MIPIP13            0             0            53
 MIPIP14            0             0             0            54
 MIPIP15            0             0             0             0            55
 MIPIP16            0             0             0             0             0
 MIPIP17            0             0             0             0             0
 MIPIP18            0             0             0             0             0
 MIPIP19            0             0             0             0             0
 MIPIP20            0             0             0             0             0


           THETA
              MIPIP16       MIPIP17       MIPIP18       MIPIP19       MIPIP20
              ________      ________      ________      ________      ________
 MIPIP16           56
 MIPIP17            0            57
 MIPIP18            0             0            58
 MIPIP19            0             0             0            59
 MIPIP20            0             0             0             0            60


           ALPHA
              E             A             C             N             O
              ________      ________      ________      ________      ________
                  0             0             0             0             0


           BETA
              E             A             C             N             O
              ________      ________      ________      ________      ________
 E                  0             0             0             0             0
 A                  0             0             0             0             0
 C                  0             0             0             0             0
 N                  0             0             0             0             0
 O                  0             0             0             0             0


           PSI
              E             A             C             N             O
              ________      ________      ________      ________      ________
 E                  0
 A                 61             0
 C                 62            63             0
 N                 64            65            66             0
 O                 67            68            69            70             0


     STARTING VALUES


           NU
              MIPIP1        MIPIP2        MIPIP3        MIPIP4        MIPIP5
              ________      ________      ________      ________      ________
                0.000         0.000         0.000         0.000         0.000


           NU
              MIPIP6        MIPIP7        MIPIP8        MIPIP9        MIPIP10
              ________      ________      ________      ________      ________
                0.000         0.000         0.000         0.000         0.000


           NU
              MIPIP11       MIPIP12       MIPIP13       MIPIP14       MIPIP15
              ________      ________      ________      ________      ________
                0.000         0.000         0.000         0.000         0.000


           NU
              MIPIP16       MIPIP17       MIPIP18       MIPIP19       MIPIP20
              ________      ________      ________      ________      ________
                0.000         0.000         0.000         0.000         0.000


           LAMBDA
              E             A             C             N             O
              ________      ________      ________      ________      ________
 MIPIP1         1.000         0.000         0.000         0.000         0.000
 MIPIP2         0.000         1.000         0.000         0.000         0.000
 MIPIP3         0.000         0.000         1.000         0.000         0.000
 MIPIP4         0.000         0.000         0.000         1.000         0.000
 MIPIP5         0.000         0.000         0.000         0.000         1.000
 MIPIP6         1.000         0.000         0.000         0.000         0.000
 MIPIP7         0.000         1.000         0.000         0.000         0.000
 MIPIP8         0.000         0.000         1.000         0.000         0.000
 MIPIP9         0.000         0.000         0.000         1.000         0.000
 MIPIP10        0.000         0.000         0.000         0.000         1.000
 MIPIP11        1.000         0.000         0.000         0.000         0.000
 MIPIP12        0.000         1.000         0.000         0.000         0.000
 MIPIP13        0.000         0.000         1.000         0.000         0.000
 MIPIP14        0.000         0.000         0.000         1.000         0.000
 MIPIP15        0.000         0.000         0.000         0.000         1.000
 MIPIP16        1.000         0.000         0.000         0.000         0.000
 MIPIP17        0.000         1.000         0.000         0.000         0.000
 MIPIP18        0.000         0.000         1.000         0.000         0.000
 MIPIP19        0.000         0.000         0.000         1.000         0.000
 MIPIP20        0.000         0.000         0.000         0.000         1.000


           THETA
              MIPIP1        MIPIP2        MIPIP3        MIPIP4        MIPIP5
              ________      ________      ________      ________      ________
 MIPIP1         0.500
 MIPIP2         0.000         0.500
 MIPIP3         0.000         0.000         0.500
 MIPIP4         0.000         0.000         0.000         0.500
 MIPIP5         0.000         0.000         0.000         0.000         0.500
 MIPIP6         0.000         0.000         0.000         0.000         0.000
 MIPIP7         0.000         0.000         0.000         0.000         0.000
 MIPIP8         0.000         0.000         0.000         0.000         0.000
 MIPIP9         0.000         0.000         0.000         0.000         0.000
 MIPIP10        0.000         0.000         0.000         0.000         0.000
 MIPIP11        0.000         0.000         0.000         0.000         0.000
 MIPIP12        0.000         0.000         0.000         0.000         0.000
 MIPIP13        0.000         0.000         0.000         0.000         0.000
 MIPIP14        0.000         0.000         0.000         0.000         0.000
 MIPIP15        0.000         0.000         0.000         0.000         0.000
 MIPIP16        0.000         0.000         0.000         0.000         0.000
 MIPIP17        0.000         0.000         0.000         0.000         0.000
 MIPIP18        0.000         0.000         0.000         0.000         0.000
 MIPIP19        0.000         0.000         0.000         0.000         0.000
 MIPIP20        0.000         0.000         0.000         0.000         0.000


           THETA
              MIPIP6        MIPIP7        MIPIP8        MIPIP9        MIPIP10
              ________      ________      ________      ________      ________
 MIPIP6         0.500
 MIPIP7         0.000         0.500
 MIPIP8         0.000         0.000         0.500
 MIPIP9         0.000         0.000         0.000         0.500
 MIPIP10        0.000         0.000         0.000         0.000         0.500
 MIPIP11        0.000         0.000         0.000         0.000         0.000
 MIPIP12        0.000         0.000         0.000         0.000         0.000
 MIPIP13        0.000         0.000         0.000         0.000         0.000
 MIPIP14        0.000         0.000         0.000         0.000         0.000
 MIPIP15        0.000         0.000         0.000         0.000         0.000
 MIPIP16        0.000         0.000         0.000         0.000         0.000
 MIPIP17        0.000         0.000         0.000         0.000         0.000
 MIPIP18        0.000         0.000         0.000         0.000         0.000
 MIPIP19        0.000         0.000         0.000         0.000         0.000
 MIPIP20        0.000         0.000         0.000         0.000         0.000


           THETA
              MIPIP11       MIPIP12       MIPIP13       MIPIP14       MIPIP15
              ________      ________      ________      ________      ________
 MIPIP11        0.500
 MIPIP12        0.000         0.500
 MIPIP13        0.000         0.000         0.500
 MIPIP14        0.000         0.000         0.000         0.500
 MIPIP15        0.000         0.000         0.000         0.000         0.500
 MIPIP16        0.000         0.000         0.000         0.000         0.000
 MIPIP17        0.000         0.000         0.000         0.000         0.000
 MIPIP18        0.000         0.000         0.000         0.000         0.000
 MIPIP19        0.000         0.000         0.000         0.000         0.000
 MIPIP20        0.000         0.000         0.000         0.000         0.000


           THETA
              MIPIP16       MIPIP17       MIPIP18       MIPIP19       MIPIP20
              ________      ________      ________      ________      ________
 MIPIP16        0.500
 MIPIP17        0.000         0.500
 MIPIP18        0.000         0.000         0.500
 MIPIP19        0.000         0.000         0.000         0.500
 MIPIP20        0.000         0.000         0.000         0.000         0.500


           ALPHA
              E             A             C             N             O
              ________      ________      ________      ________      ________
                0.000         0.000         0.000         0.000         0.000


           BETA
              E             A             C             N             O
              ________      ________      ________      ________      ________
 E              0.000         0.000         0.000         0.000         0.000
 A              0.000         0.000         0.000         0.000         0.000
 C              0.000         0.000         0.000         0.000         0.000
 N              0.000         0.000         0.000         0.000         0.000
 O              0.000         0.000         0.000         0.000         0.000


           PSI
              E             A             C             N             O
              ________      ________      ________      ________      ________
 E              1.000
 A              0.000         1.000
 C              0.000         0.000         1.000
 N              0.000         0.000         0.000         1.000
 O              0.000         0.000         0.000         0.000         1.000


     POPULATION VALUES


           NU
              MIPIP1        MIPIP2        MIPIP3        MIPIP4        MIPIP5
              ________      ________      ________      ________      ________
                0.000         0.000         0.000         0.000         0.000


           NU
              MIPIP6        MIPIP7        MIPIP8        MIPIP9        MIPIP10
              ________      ________      ________      ________      ________
                0.000         0.000         0.000         0.000         0.000


           NU
              MIPIP11       MIPIP12       MIPIP13       MIPIP14       MIPIP15
              ________      ________      ________      ________      ________
                0.000         0.000         0.000         0.000         0.000


           NU
              MIPIP16       MIPIP17       MIPIP18       MIPIP19       MIPIP20
              ________      ________      ________      ________      ________
                0.000         0.000         0.000         0.000         0.000


           LAMBDA
              E             A             C             N             O
              ________      ________      ________      ________      ________
 MIPIP1         0.800         0.000         0.000         0.000         0.000
 MIPIP2         0.000         0.800         0.000         0.000         0.000
 MIPIP3         0.000         0.000         0.800         0.000         0.000
 MIPIP4         0.000         0.000         0.000         0.800         0.000
 MIPIP5         0.000         0.000         0.000         0.000         0.800
 MIPIP6         0.800         0.000         0.000         0.000         0.000
 MIPIP7         0.000         0.800         0.000         0.000         0.000
 MIPIP8         0.000         0.000         0.800         0.000         0.000
 MIPIP9         0.000         0.000         0.000         0.800         0.000
 MIPIP10        0.000         0.000         0.000         0.000         0.800
 MIPIP11        0.800         0.000         0.000         0.000         0.000
 MIPIP12        0.000         0.800         0.000         0.000         0.000
 MIPIP13        0.000         0.000         0.800         0.000         0.000
 MIPIP14        0.000         0.000         0.000         0.800         0.000
 MIPIP15        0.000         0.000         0.000         0.000         0.800
 MIPIP16        0.800         0.000         0.000         0.000         0.000
 MIPIP17        0.000         0.800         0.000         0.000         0.000
 MIPIP18        0.000         0.000         0.800         0.000         0.000
 MIPIP19        0.000         0.000         0.000         0.800         0.000
 MIPIP20        0.000         0.000         0.000         0.000         0.800


           LAMBDA
              RMIPIP1       RMIPIP2       RMIPIP3       RMIPIP4       RMIPIP5
              ________      ________      ________      ________      ________
 MIPIP1         1.000         0.000         0.000         0.000         0.000
 MIPIP2         0.000         1.000         0.000         0.000         0.000
 MIPIP3         0.000         0.000         1.000         0.000         0.000
 MIPIP4         0.000         0.000         0.000         1.000         0.000
 MIPIP5         0.000         0.000         0.000         0.000         1.000
 MIPIP6         0.000         0.000         0.000         0.000         0.000
 MIPIP7         0.000         0.000         0.000         0.000         0.000
 MIPIP8         0.000         0.000         0.000         0.000         0.000
 MIPIP9         0.000         0.000         0.000         0.000         0.000
 MIPIP10        0.000         0.000         0.000         0.000         0.000
 MIPIP11        0.000         0.000         0.000         0.000         0.000
 MIPIP12        0.000         0.000         0.000         0.000         0.000
 MIPIP13        0.000         0.000         0.000         0.000         0.000
 MIPIP14        0.000         0.000         0.000         0.000         0.000
 MIPIP15        0.000         0.000         0.000         0.000         0.000
 MIPIP16        0.000         0.000         0.000         0.000         0.000
 MIPIP17        0.000         0.000         0.000         0.000         0.000
 MIPIP18        0.000         0.000         0.000         0.000         0.000
 MIPIP19        0.000         0.000         0.000         0.000         0.000
 MIPIP20        0.000         0.000         0.000         0.000         0.000


           LAMBDA
              RMIPIP6       RMIPIP7       RMIPIP8       RMIPIP9       RMIPIP10
              ________      ________      ________      ________      ________
 MIPIP1         0.000         0.000         0.000         0.000         0.000
 MIPIP2         0.000         0.000         0.000         0.000         0.000
 MIPIP3         0.000         0.000         0.000         0.000         0.000
 MIPIP4         0.000         0.000         0.000         0.000         0.000
 MIPIP5         0.000         0.000         0.000         0.000         0.000
 MIPIP6         1.000         0.000         0.000         0.000         0.000
 MIPIP7         0.000         1.000         0.000         0.000         0.000
 MIPIP8         0.000         0.000         1.000         0.000         0.000
 MIPIP9         0.000         0.000         0.000         1.000         0.000
 MIPIP10        0.000         0.000         0.000         0.000         1.000
 MIPIP11        0.000         0.000         0.000         0.000         0.000
 MIPIP12        0.000         0.000         0.000         0.000         0.000
 MIPIP13        0.000         0.000         0.000         0.000         0.000
 MIPIP14        0.000         0.000         0.000         0.000         0.000
 MIPIP15        0.000         0.000         0.000         0.000         0.000
 MIPIP16        0.000         0.000         0.000         0.000         0.000
 MIPIP17        0.000         0.000         0.000         0.000         0.000
 MIPIP18        0.000         0.000         0.000         0.000         0.000
 MIPIP19        0.000         0.000         0.000         0.000         0.000
 MIPIP20        0.000         0.000         0.000         0.000         0.000


           LAMBDA
              RMIPIP11      RMIPIP12      RMIPIP13      RMIPIP14      RMIPIP15
              ________      ________      ________      ________      ________
 MIPIP1         0.000         0.000         0.000         0.000         0.000
 MIPIP2         0.000         0.000         0.000         0.000         0.000
 MIPIP3         0.000         0.000         0.000         0.000         0.000
 MIPIP4         0.000         0.000         0.000         0.000         0.000
 MIPIP5         0.000         0.000         0.000         0.000         0.000
 MIPIP6         0.000         0.000         0.000         0.000         0.000
 MIPIP7         0.000         0.000         0.000         0.000         0.000
 MIPIP8         0.000         0.000         0.000         0.000         0.000
 MIPIP9         0.000         0.000         0.000         0.000         0.000
 MIPIP10        0.000         0.000         0.000         0.000         0.000
 MIPIP11        1.000         0.000         0.000         0.000         0.000
 MIPIP12        0.000         1.000         0.000         0.000         0.000
 MIPIP13        0.000         0.000         1.000         0.000         0.000
 MIPIP14        0.000         0.000         0.000         1.000         0.000
 MIPIP15        0.000         0.000         0.000         0.000         1.000
 MIPIP16        0.000         0.000         0.000         0.000         0.000
 MIPIP17        0.000         0.000         0.000         0.000         0.000
 MIPIP18        0.000         0.000         0.000         0.000         0.000
 MIPIP19        0.000         0.000         0.000         0.000         0.000
 MIPIP20        0.000         0.000         0.000         0.000         0.000


           LAMBDA
              RMIPIP16      RMIPIP17      RMIPIP18      RMIPIP19      RMIPIP20
              ________      ________      ________      ________      ________
 MIPIP1         0.000         0.000         0.000         0.000         0.000
 MIPIP2         0.000         0.000         0.000         0.000         0.000
 MIPIP3         0.000         0.000         0.000         0.000         0.000
 MIPIP4         0.000         0.000         0.000         0.000         0.000
 MIPIP5         0.000         0.000         0.000         0.000         0.000
 MIPIP6         0.000         0.000         0.000         0.000         0.000
 MIPIP7         0.000         0.000         0.000         0.000         0.000
 MIPIP8         0.000         0.000         0.000         0.000         0.000
 MIPIP9         0.000         0.000         0.000         0.000         0.000
 MIPIP10        0.000         0.000         0.000         0.000         0.000
 MIPIP11        0.000         0.000         0.000         0.000         0.000
 MIPIP12        0.000         0.000         0.000         0.000         0.000
 MIPIP13        0.000         0.000         0.000         0.000         0.000
 MIPIP14        0.000         0.000         0.000         0.000         0.000
 MIPIP15        0.000         0.000         0.000         0.000         0.000
 MIPIP16        1.000         0.000         0.000         0.000         0.000
 MIPIP17        0.000         1.000         0.000         0.000         0.000
 MIPIP18        0.000         0.000         1.000         0.000         0.000
 MIPIP19        0.000         0.000         0.000         1.000         0.000
 MIPIP20        0.000         0.000         0.000         0.000         1.000


           THETA
              MIPIP1        MIPIP2        MIPIP3        MIPIP4        MIPIP5
              ________      ________      ________      ________      ________
 MIPIP1         0.000
 MIPIP2         0.000         0.000
 MIPIP3         0.000         0.000         0.000
 MIPIP4         0.000         0.000         0.000         0.000
 MIPIP5         0.000         0.000         0.000         0.000         0.000
 MIPIP6         0.000         0.000         0.000         0.000         0.000
 MIPIP7         0.000         0.000         0.000         0.000         0.000
 MIPIP8         0.000         0.000         0.000         0.000         0.000
 MIPIP9         0.000         0.000         0.000         0.000         0.000
 MIPIP10        0.000         0.000         0.000         0.000         0.000
 MIPIP11        0.000         0.000         0.000         0.000         0.000
 MIPIP12        0.000         0.000         0.000         0.000         0.000
 MIPIP13        0.000         0.000         0.000         0.000         0.000
 MIPIP14        0.000         0.000         0.000         0.000         0.000
 MIPIP15        0.000         0.000         0.000         0.000         0.000
 MIPIP16        0.000         0.000         0.000         0.000         0.000
 MIPIP17        0.000         0.000         0.000         0.000         0.000
 MIPIP18        0.000         0.000         0.000         0.000         0.000
 MIPIP19        0.000         0.000         0.000         0.000         0.000
 MIPIP20        0.000         0.000         0.000         0.000         0.000


           THETA
              MIPIP6        MIPIP7        MIPIP8        MIPIP9        MIPIP10
              ________      ________      ________      ________      ________
 MIPIP6         0.000
 MIPIP7         0.000         0.000
 MIPIP8         0.000         0.000         0.000
 MIPIP9         0.000         0.000         0.000         0.000
 MIPIP10        0.000         0.000         0.000         0.000         0.000
 MIPIP11        0.000         0.000         0.000         0.000         0.000
 MIPIP12        0.000         0.000         0.000         0.000         0.000
 MIPIP13        0.000         0.000         0.000         0.000         0.000
 MIPIP14        0.000         0.000         0.000         0.000         0.000
 MIPIP15        0.000         0.000         0.000         0.000         0.000
 MIPIP16        0.000         0.000         0.000         0.000         0.000
 MIPIP17        0.000         0.000         0.000         0.000         0.000
 MIPIP18        0.000         0.000         0.000         0.000         0.000
 MIPIP19        0.000         0.000         0.000         0.000         0.000
 MIPIP20        0.000         0.000         0.000         0.000         0.000


           THETA
              MIPIP11       MIPIP12       MIPIP13       MIPIP14       MIPIP15
              ________      ________      ________      ________      ________
 MIPIP11        0.000
 MIPIP12        0.000         0.000
 MIPIP13        0.000         0.000         0.000
 MIPIP14        0.000         0.000         0.000         0.000
 MIPIP15        0.000         0.000         0.000         0.000         0.000
 MIPIP16        0.000         0.000         0.000         0.000         0.000
 MIPIP17        0.000         0.000         0.000         0.000         0.000
 MIPIP18        0.000         0.000         0.000         0.000         0.000
 MIPIP19        0.000         0.000         0.000         0.000         0.000
 MIPIP20        0.000         0.000         0.000         0.000         0.000


           THETA
              MIPIP16       MIPIP17       MIPIP18       MIPIP19       MIPIP20
              ________      ________      ________      ________      ________
 MIPIP16        0.000
 MIPIP17        0.000         0.000
 MIPIP18        0.000         0.000         0.000
 MIPIP19        0.000         0.000         0.000         0.000
 MIPIP20        0.000         0.000         0.000         0.000         0.000


           ALPHA
              E             A             C             N             O
              ________      ________      ________      ________      ________
                0.000         0.000         0.000         0.000         0.000


           ALPHA
              RMIPIP1       RMIPIP2       RMIPIP3       RMIPIP4       RMIPIP5
              ________      ________      ________      ________      ________
                0.000         0.000         0.000         0.000         0.000


           ALPHA
              RMIPIP6       RMIPIP7       RMIPIP8       RMIPIP9       RMIPIP10
              ________      ________      ________      ________      ________
                0.000         0.000         0.000         0.000         0.000


           ALPHA
              RMIPIP11      RMIPIP12      RMIPIP13      RMIPIP14      RMIPIP15
              ________      ________      ________      ________      ________
                0.000         0.000         0.000         0.000         0.000


           ALPHA
              RMIPIP16      RMIPIP17      RMIPIP18      RMIPIP19      RMIPIP20
              ________      ________      ________      ________      ________
                0.000         0.000         0.000         0.000         0.000


           BETA
              E             A             C             N             O
              ________      ________      ________      ________      ________
 E              0.000         0.000         0.000         0.000         0.000
 A              0.000         0.000         0.000         0.000         0.000
 C              0.000         0.000         0.000         0.000         0.000
 N              0.000         0.000         0.000         0.000         0.000
 O              0.000         0.000         0.000         0.000         0.000
 RMIPIP1        0.000         0.000         0.000         0.000         0.000
 RMIPIP2        0.000         0.000         0.000         0.000         0.000
 RMIPIP3        0.000         0.000         0.000         0.000         0.000
 RMIPIP4        0.000         0.000         0.000         0.000         0.000
 RMIPIP5        0.000         0.000         0.000         0.000         0.000
 RMIPIP6        0.000         0.000         0.000         0.000         0.000
 RMIPIP7        0.000         0.000         0.000         0.000         0.000
 RMIPIP8        0.000         0.000         0.000         0.000         0.000
 RMIPIP9        0.000         0.000         0.000         0.000         0.000
 RMIPIP10       0.000         0.000         0.000         0.000         0.000
 RMIPIP11       0.000         0.000         0.000         0.000         0.000
 RMIPIP12       0.000         0.000         0.000         0.000         0.000
 RMIPIP13       0.000         0.000         0.000         0.000         0.000
 RMIPIP14       0.000         0.000         0.000         0.000         0.000
 RMIPIP15       0.000         0.000         0.000         0.000         0.000
 RMIPIP16       0.000         0.000         0.000         0.000         0.000
 RMIPIP17       0.000         0.000         0.000         0.000         0.000
 RMIPIP18       0.000         0.000         0.000         0.000         0.000
 RMIPIP19       0.000         0.000         0.000         0.000         0.000
 RMIPIP20       0.000         0.000         0.000         0.000         0.000


           BETA
              RMIPIP1       RMIPIP2       RMIPIP3       RMIPIP4       RMIPIP5
              ________      ________      ________      ________      ________
 E              0.000         0.000         0.000         0.000         0.000
 A              0.000         0.000         0.000         0.000         0.000
 C              0.000         0.000         0.000         0.000         0.000
 N              0.000         0.000         0.000         0.000         0.000
 O              0.000         0.000         0.000         0.000         0.000
 RMIPIP1        0.000         0.000         0.000         0.000         0.000
 RMIPIP2        0.000         0.000         0.000         0.000         0.000
 RMIPIP3        0.000         0.000         0.000         0.000         0.000
 RMIPIP4        0.000         0.000         0.000         0.000         0.000
 RMIPIP5        0.000         0.000         0.000         0.000         0.000
 RMIPIP6        0.000         0.000         0.000         0.000         0.000
 RMIPIP7        0.000         0.000         0.000         0.000         0.000
 RMIPIP8        0.000         0.000         0.000         0.000         0.000
 RMIPIP9        0.000         0.000         0.000         0.000         0.000
 RMIPIP10       0.000         0.000         0.000         0.000         0.000
 RMIPIP11       0.000         0.000         0.000         0.000         0.000
 RMIPIP12       0.000         0.000         0.000         0.000         0.000
 RMIPIP13       0.000         0.000         0.000         0.000         0.000
 RMIPIP14       0.000         0.000         0.000         0.000         0.000
 RMIPIP15       0.000         0.000         0.000         0.000         0.000
 RMIPIP16       0.000         0.000         0.000         0.000         0.000
 RMIPIP17       0.000         0.000         0.000         0.000         0.000
 RMIPIP18       0.000         0.000         0.000         0.000         0.000
 RMIPIP19       0.000         0.000         0.000         0.000         0.000
 RMIPIP20       0.000         0.000         0.000         0.000         0.000


           BETA
              RMIPIP6       RMIPIP7       RMIPIP8       RMIPIP9       RMIPIP10
              ________      ________      ________      ________      ________
 E              0.000         0.000         0.000         0.000         0.000
 A              0.000         0.000         0.000         0.000         0.000
 C              0.000         0.000         0.000         0.000         0.000
 N              0.000         0.000         0.000         0.000         0.000
 O              0.000         0.000         0.000         0.000         0.000
 RMIPIP1        0.000         0.000         0.000         0.000         0.000
 RMIPIP2        0.000         0.000         0.000         0.000         0.000
 RMIPIP3        0.000         0.000         0.000         0.000         0.000
 RMIPIP4        0.000         0.000         0.000         0.000         0.000
 RMIPIP5        0.000         0.000         0.000         0.000         0.000
 RMIPIP6        0.000         0.000         0.000         0.000         0.000
 RMIPIP7        0.000         0.000         0.000         0.000         0.000
 RMIPIP8        0.000         0.000         0.000         0.000         0.000
 RMIPIP9        0.000         0.000         0.000         0.000         0.000
 RMIPIP10       0.000         0.000         0.000         0.000         0.000
 RMIPIP11       0.000         0.000         0.000         0.000         0.000
 RMIPIP12       0.000         0.000         0.000         0.000         0.000
 RMIPIP13       0.000         0.000         0.000         0.000         0.000
 RMIPIP14       0.000         0.000         0.000         0.000         0.000
 RMIPIP15       0.000         0.000         0.000         0.000         0.000
 RMIPIP16       0.000         0.000         0.000         0.000         0.000
 RMIPIP17       0.000         0.000         0.000         0.000         0.000
 RMIPIP18       0.000         0.000         0.000         0.000         0.000
 RMIPIP19       0.000         0.000         0.000         0.000         0.000
 RMIPIP20       0.000         0.000         0.000         0.000         0.000


           BETA
              RMIPIP11      RMIPIP12      RMIPIP13      RMIPIP14      RMIPIP15
              ________      ________      ________      ________      ________
 E              0.000         0.000         0.000         0.000         0.000
 A              0.000         0.000         0.000         0.000         0.000
 C              0.000         0.000         0.000         0.000         0.000
 N              0.000         0.000         0.000         0.000         0.000
 O              0.000         0.000         0.000         0.000         0.000
 RMIPIP1        0.000         0.000         0.000         0.000         0.000
 RMIPIP2        0.000         0.000         0.000         0.000         0.000
 RMIPIP3        0.000         0.000         0.000         0.000         0.000
 RMIPIP4        0.000         0.000         0.000         0.000         0.000
 RMIPIP5        0.000         0.000         0.000         0.000         0.000
 RMIPIP6        0.000         0.000         0.000         0.000         0.000
 RMIPIP7        0.000         0.000         0.000         0.000         0.000
 RMIPIP8        0.000         0.000         0.000         0.000         0.000
 RMIPIP9        0.000         0.000         0.000         0.000         0.000
 RMIPIP10       0.000         0.000         0.000         0.000         0.000
 RMIPIP11       0.000         0.000         0.000         0.000         0.000
 RMIPIP12       0.000         0.000         0.000         0.000         0.000
 RMIPIP13       0.000         0.000         0.000         0.000         0.000
 RMIPIP14       0.000         0.000         0.000         0.000         0.000
 RMIPIP15       0.000         0.000         0.000         0.000         0.000
 RMIPIP16       0.000         0.000         0.000         0.000         0.000
 RMIPIP17       0.000         0.000         0.000         0.000         0.000
 RMIPIP18       0.000         0.000         0.000         0.000         0.000
 RMIPIP19       0.000         0.000         0.000         0.000         0.000
 RMIPIP20       0.000         0.000         0.000         0.000         0.000


           BETA
              RMIPIP16      RMIPIP17      RMIPIP18      RMIPIP19      RMIPIP20
              ________      ________      ________      ________      ________
 E              0.000         0.000         0.000         0.000         0.000
 A              0.000         0.000         0.000         0.000         0.000
 C              0.000         0.000         0.000         0.000         0.000
 N              0.000         0.000         0.000         0.000         0.000
 O              0.000         0.000         0.000         0.000         0.000
 RMIPIP1        0.000         0.000         0.000         0.000         0.000
 RMIPIP2        0.000         0.000         0.000         0.000         0.000
 RMIPIP3        0.000         0.000         0.000         0.000         0.000
 RMIPIP4        0.000         0.000         0.000         0.000         0.000
 RMIPIP5        0.000         0.000         0.000         0.000         0.000
 RMIPIP6        0.000         0.000         0.000         0.000         0.000
 RMIPIP7        0.000         0.000         0.000         0.000         0.000
 RMIPIP8        0.000         0.000         0.000         0.000         0.000
 RMIPIP9        0.000         0.000         0.000         0.000         0.000
 RMIPIP10       0.000         0.000         0.000         0.000         0.000
 RMIPIP11       0.000         0.000         0.000         0.000         0.000
 RMIPIP12       0.000         0.000         0.000         0.000         0.000
 RMIPIP13       0.000         0.000         0.000         0.000         0.000
 RMIPIP14       0.000         0.000         0.000         0.000         0.000
 RMIPIP15       0.000         0.000         0.000         0.000         0.000
 RMIPIP16       0.000         0.000         0.000         0.000         0.000
 RMIPIP17       0.000         0.000         0.000         0.000         0.000
 RMIPIP18       0.000         0.000         0.000         0.000         0.000
 RMIPIP19       0.000         0.000         0.000         0.000         0.000
 RMIPIP20       0.000         0.000         0.000         0.000         0.000


           PSI
              E             A             C             N             O
              ________      ________      ________      ________      ________
 E              1.000
 A              0.200         1.000
 C              0.200         0.200         1.000
 N              0.200         0.200         0.200         1.000
 O              0.200         0.200         0.200         0.200         1.000
 RMIPIP1        0.000         0.000         0.000         0.000         0.000
 RMIPIP2        0.000         0.000         0.000         0.000         0.000
 RMIPIP3        0.000         0.000         0.000         0.000         0.000
 RMIPIP4        0.000         0.000         0.000         0.000         0.000
 RMIPIP5        0.000         0.000         0.000         0.000         0.000
 RMIPIP6        0.000         0.000         0.000         0.000         0.000
 RMIPIP7        0.000         0.000         0.000         0.000         0.000
 RMIPIP8        0.000         0.000         0.000         0.000         0.000
 RMIPIP9        0.000         0.000         0.000         0.000         0.000
 RMIPIP10       0.000         0.000         0.000         0.000         0.000
 RMIPIP11       0.000         0.000         0.000         0.000         0.000
 RMIPIP12       0.000         0.000         0.000         0.000         0.000
 RMIPIP13       0.000         0.000         0.000         0.000         0.000
 RMIPIP14       0.000         0.000         0.000         0.000         0.000
 RMIPIP15       0.000         0.000         0.000         0.000         0.000
 RMIPIP16       0.000         0.000         0.000         0.000         0.000
 RMIPIP17       0.000         0.000         0.000         0.000         0.000
 RMIPIP18       0.000         0.000         0.000         0.000         0.000
 RMIPIP19       0.000         0.000         0.000         0.000         0.000
 RMIPIP20       0.000         0.000         0.000         0.000         0.000


           PSI
              RMIPIP1       RMIPIP2       RMIPIP3       RMIPIP4       RMIPIP5
              ________      ________      ________      ________      ________
 RMIPIP1        0.360
 RMIPIP2        0.000         0.360
 RMIPIP3        0.000         0.000         0.360
 RMIPIP4        0.000         0.000         0.000         0.360
 RMIPIP5        0.000         0.000         0.000         0.000         0.360
 RMIPIP6        0.000         0.000         0.000         0.000         0.000
 RMIPIP7        0.000         0.000         0.000         0.000         0.000
 RMIPIP8        0.000         0.000         0.000         0.000         0.000
 RMIPIP9        0.000         0.000         0.000         0.000         0.000
 RMIPIP10       0.000         0.000         0.000         0.000         0.000
 RMIPIP11       0.000         0.000         0.000         0.000         0.000
 RMIPIP12       0.000         0.000         0.000         0.000         0.000
 RMIPIP13       0.000         0.000         0.000         0.000         0.000
 RMIPIP14       0.000         0.000         0.000         0.000         0.000
 RMIPIP15       0.000         0.000         0.000         0.000         0.000
 RMIPIP16       0.000         0.000         0.000         0.000         0.000
 RMIPIP17       0.000         0.000         0.000         0.000         0.000
 RMIPIP18       0.000         0.000         0.000         0.000         0.000
 RMIPIP19       0.000         0.000         0.000         0.000         0.000
 RMIPIP20       0.000         0.000         0.000         0.000         0.000


           PSI
              RMIPIP6       RMIPIP7       RMIPIP8       RMIPIP9       RMIPIP10
              ________      ________      ________      ________      ________
 RMIPIP6        0.360
 RMIPIP7        0.000         0.360
 RMIPIP8        0.000         0.000         0.360
 RMIPIP9        0.000         0.000         0.000         0.360
 RMIPIP10       0.000         0.000         0.000         0.000         0.360
 RMIPIP11       0.000         0.000         0.000         0.000         0.000
 RMIPIP12       0.000         0.000         0.000         0.000         0.000
 RMIPIP13       0.000         0.000         0.000         0.000         0.000
 RMIPIP14       0.000         0.000         0.000         0.000         0.000
 RMIPIP15       0.000         0.000         0.000         0.000         0.000
 RMIPIP16       0.000         0.000         0.000         0.000         0.000
 RMIPIP17       0.000         0.000         0.000         0.000         0.000
 RMIPIP18       0.000         0.000         0.000         0.000         0.000
 RMIPIP19       0.000         0.000         0.000         0.000         0.000
 RMIPIP20       0.000         0.000         0.000         0.000         0.000


           PSI
              RMIPIP11      RMIPIP12      RMIPIP13      RMIPIP14      RMIPIP15
              ________      ________      ________      ________      ________
 RMIPIP11       0.360
 RMIPIP12       0.000         0.360
 RMIPIP13       0.000         0.000         0.360
 RMIPIP14       0.000         0.000         0.000         0.360
 RMIPIP15       0.000         0.000         0.000         0.000         0.360
 RMIPIP16       0.000         0.000         0.000         0.000         0.000
 RMIPIP17       0.000         0.000         0.000         0.000         0.000
 RMIPIP18       0.000         0.000         0.000         0.000         0.000
 RMIPIP19       0.000         0.000         0.000         0.000         0.000
 RMIPIP20       0.000         0.000         0.000         0.000         0.000


           PSI
              RMIPIP16      RMIPIP17      RMIPIP18      RMIPIP19      RMIPIP20
              ________      ________      ________      ________      ________
 RMIPIP16       0.360
 RMIPIP17       0.000         0.360
 RMIPIP18       0.000         0.000         0.360
 RMIPIP19       0.000         0.000         0.000         0.360
 RMIPIP20       0.000         0.000         0.000         0.000         0.360


TECHNICAL 9 OUTPUT

  Error messages for each replication (if any)


DIAGRAM INFORMATION

  Mplus diagrams are currently not available for Monte Carlo analysis.
  No diagram output was produced.


     Beginning Time:  09:29:39
        Ending Time:  09:30:12
       Elapsed Time:  00:00:33


MUTHEN & MUTHEN
3463 Stoner Ave.
Los Angeles, CA  90066

Tel: (310) 391-9971
Fax: (310) 391-8971
Web: www.StatModel.com
Support: Support@StatModel.com

Copyright (c) 1998-2019 Muthen & Muthen
