# Supplementary material for: Modeling Measurement as a Sequential Process: Autoregressive Confirmatory Factor Analysis (AR-CFA)
Source: Front Psychol. 2019 Sep 20;10:2108. doi: 10.3389/fpsyg.2019.02108 (PMC6763968; doi:10.3389/fpsyg.2019.02108)
Supplement: Supplementary file 3 [file Data_Sheet_2.ZIP › Online Appendix D/AR-CFA pop run as CFA and ARCFA/sample 500/ar-cfa (ar=0.1, n=500) analyzed as cfa.out]

Mplus VERSION 8.3
MUTHEN & MUTHEN
08/04/2019   9:47 AM

INPUT INSTRUCTIONS

  title:	this is an example of a CFA with continuous factor indicators

  montecarlo:
  	names = mipip1-mipip20; !AR-CFA  using varaible names from our data and simulation values
  	nobs = 500; ! 250, 500, 1000
  	nreps = 1000;
      seed=3242501;

  model montecarlo:
  	
      E by mipip1*.8
      mipip6*.8
      mipip11*.8
      mipip16*.8; !factor loadings starting value .8

      A by mipip2*.8
      mipip7*.8
      mipip12*.8
      mipip17*.8;

      C by mipip3*.8
      mipip8*.8
      mipip13*.8
      mipip18*.8;

      N by mipip4*.8
      mipip9*.8
      mipip14*.8
      mipip19*.8;

      O BY mipip5*.8
      mipip10*.8
      mipip15*.8
      mipip20*.8;

      rmipip1 by mipip1@1; ! The latent residual is now rmipip with a 'factor loading' of 1
      mipip1@0; ! Item residual fixed to zero
      rmipip2 by mipip2@1;
      mipip2@0;
      rmipip3 by mipip3@1;
      mipip3@0;
      rmipip4 by mipip4@1;
      mipip4@0;
      rmipip5 by mipip5@1;
      mipip5@0;
      rmipip6 by mipip6@1;
      mipip6@0;
      rmipip7 by mipip7@1;
      mipip7@0;
      rmipip8 by mipip8@1;
      mipip8@0;
      rmipip9 by mipip9@1;
      mipip9@0;
      rmipip10 by mipip10@1;
      mipip10@0;
      rmipip11 by mipip11@1;
      mipip11@0;
      rmipip12 by mipip12@1;
      mipip12@0;
      rmipip13 by mipip13@1;
      mipip13@0;
      rmipip14 by mipip14@1;
      mipip14@0;
      rmipip15 by mipip15@1;
      mipip15@0;
      rmipip16 by mipip16@1;
      mipip16@0;
      rmipip17 by mipip17@1;
      mipip17@0;
      rmipip18 by mipip18@1;
      mipip18@0;
      rmipip19 by mipip19@1;
      mipip19@0;
      rmipip20 by mipip20@1;
      mipip20@0;

      E A C N O with rmipip1@0;
      ! Fix correlation of factors and first residual to 0, else it's estimated

      rmipip1*.36;
      ! first residual variance set to .36
      rmipip2*.36;
      ! second residual variances set to .32 for AR-CFA effect of .2 (Between)
      rmipip3-rmipip20*.36;
      ! remaining residual variances set to account for Between and Within AR

      E*1 A*1 C*1 N*1 O*1; !factor variances set to 1
      E A C N O with E*.2 A*.2 C*.2 N*.2 O*.2;

  ! Lagged Between-construct AR terms representing context effects are as follows:
  rmipip2-rmipip20 pon rmipip1-rmipip19*.1; ! 0, .1, .2, .3

  ! E terms : Within-construct AR terms for E items
   rmipip6 on rmipip1*0.1; ! 0, .1, .2, .3
   rmipip11 on rmipip6*0.1;
   rmipip16 on rmipip11*0.1;
  ! A terms : Within-construct AR terms for A items
  rmipip7 on rmipip2*0.1; ! 0, .1, .2, .3
  rmipip12 on rmipip7*0.1;
  rmipip17 on rmipip12*0.1;
  ! C terms : Within-construct AR terms for C items
  rmipip8 on rmipip3*0.1; ! 0, .1, .2, .3
  rmipip13 on rmipip8*0.1;
  rmipip18 on rmipip13*0.1;
  ! N terms: Within-construct AR terms for N items
  rmipip9 on rmipip4*0.1; ! 0, .1, .2, .3
  rmipip14 on rmipip9*0.1;
  rmipip19 on rmipip14*0.1;
  ! O terms: Within-construct AR terms for O items
   rmipip10 on rmipip5*0.1; ! 0, .1, .2, .3
   rmipip15 on rmipip10*0.1;
   rmipip20 on rmipip15*0.1;

  model:	! CFA


    E by mipip1* mipip6 mipip11 mipip16;
    A by mipip2* mipip7 mipip12 mipip17;
    C by mipip3* mipip8 mipip13 mipip18;
    N by mipip4* mipip9 mipip14 mipip19;
    O BY mipip5* mipip10 mipip15 mipip20;
    E@1 A@1 C@1 N@1 O@1;


  output:
  	tech9 stdyx;


*** WARNING in OUTPUT command
  STANDARDIZED option is not available for MONTECARLO.
  Request for STANDARDIZED is ignored.
   1 WARNING(S) FOUND IN THE INPUT INSTRUCTIONS


this is an example of a CFA with continuous factor indicators

SUMMARY OF ANALYSIS

Number of groups                                                 1
Number of observations                                         500

Number of replications
    Requested                                                 1000
    Completed                                                 1000
Value of seed                                              3242501

Number of dependent variables                                   20
Number of independent variables                                  0
Number of continuous latent variables                            5

Observed dependent variables

  Continuous
   MIPIP1      MIPIP2      MIPIP3      MIPIP4      MIPIP5      MIPIP6
   MIPIP7      MIPIP8      MIPIP9      MIPIP10     MIPIP11     MIPIP12
   MIPIP13     MIPIP14     MIPIP15     MIPIP16     MIPIP17     MIPIP18
   MIPIP19     MIPIP20

Continuous latent variables
   E           A           C           N           O


Estimator                                                       ML
Information matrix                                        OBSERVED
Maximum number of iterations                                  1000
Convergence criterion                                    0.500D-04
Maximum number of steepest descent iterations                   20


SAMPLE STATISTICS FOR THE FIRST REPLICATION


     SAMPLE STATISTICS


           Means
              MIPIP1        MIPIP2        MIPIP3        MIPIP4        MIPIP5
              ________      ________      ________      ________      ________
               -0.041        -0.017         0.006         0.013         0.040


           Means
              MIPIP6        MIPIP7        MIPIP8        MIPIP9        MIPIP10
              ________      ________      ________      ________      ________
                0.008        -0.002         0.013         0.018         0.042


           Means
              MIPIP11       MIPIP12       MIPIP13       MIPIP14       MIPIP15
              ________      ________      ________      ________      ________
                0.000        -0.015         0.056         0.026        -0.033


           Means
              MIPIP16       MIPIP17       MIPIP18       MIPIP19       MIPIP20
              ________      ________      ________      ________      ________
               -0.025        -0.036         0.027         0.017        -0.020


           Covariances
              MIPIP1        MIPIP2        MIPIP3        MIPIP4        MIPIP5
              ________      ________      ________      ________      ________
 MIPIP1         1.025
 MIPIP2         0.211         1.025
 MIPIP3         0.082         0.166         0.987
 MIPIP4         0.031         0.109         0.127         0.988
 MIPIP5         0.123         0.135         0.177         0.120         1.058
 MIPIP6         0.755         0.167         0.145         0.090         0.196
 MIPIP7         0.114         0.684         0.108         0.143         0.140
 MIPIP8         0.068         0.076         0.704         0.142         0.228
 MIPIP9         0.038         0.052         0.061         0.646         0.090
 MIPIP10        0.111         0.143         0.153         0.108         0.703
 MIPIP11        0.660         0.121         0.068         0.024         0.157
 MIPIP12        0.135         0.649         0.106         0.133         0.139
 MIPIP13        0.064         0.104         0.646         0.078         0.192
 MIPIP14        0.114         0.060         0.078         0.592         0.100
 MIPIP15        0.162         0.087         0.182         0.092         0.689
 MIPIP16        0.673         0.129         0.137         0.030         0.138
 MIPIP17        0.102         0.593         0.151         0.085         0.102
 MIPIP18        0.069         0.135         0.672         0.138         0.174
 MIPIP19       -0.007         0.065         0.047         0.587         0.089
 MIPIP20        0.152         0.125         0.172         0.089         0.715


           Covariances
              MIPIP6        MIPIP7        MIPIP8        MIPIP9        MIPIP10
              ________      ________      ________      ________      ________
 MIPIP6         1.069
 MIPIP7         0.161         1.009
 MIPIP8         0.148         0.091         1.019
 MIPIP9         0.101         0.099         0.177         1.015
 MIPIP10        0.154         0.142         0.190         0.098         0.990
 MIPIP11        0.701         0.048         0.070         0.041         0.165
 MIPIP12        0.140         0.677         0.078         0.111         0.112
 MIPIP13        0.098         0.110         0.699         0.071         0.185
 MIPIP14        0.169         0.059         0.146         0.644         0.140
 MIPIP15        0.180         0.078         0.240         0.109         0.674
 MIPIP16        0.645         0.086         0.119         0.086         0.132
 MIPIP17        0.084         0.607         0.079         0.091         0.097
 MIPIP18        0.090         0.126         0.694         0.111         0.131
 MIPIP19        0.047         0.105         0.117         0.622         0.126
 MIPIP20        0.182         0.119         0.208         0.127         0.665


           Covariances
              MIPIP11       MIPIP12       MIPIP13       MIPIP14       MIPIP15
              ________      ________      ________      ________      ________
 MIPIP11        1.024
 MIPIP12        0.097         0.992
 MIPIP13        0.024         0.189         1.013
 MIPIP14        0.132         0.106         0.128         0.943
 MIPIP15        0.160         0.081         0.203         0.141         1.071
 MIPIP16        0.714         0.104         0.078         0.125         0.168
 MIPIP17        0.051         0.657         0.142         0.065         0.066
 MIPIP18        0.045         0.147         0.710         0.088         0.180
 MIPIP19        0.022         0.078         0.068         0.612         0.121
 MIPIP20        0.161         0.112         0.177         0.137         0.697


           Covariances
              MIPIP16       MIPIP17       MIPIP18       MIPIP19       MIPIP20
              ________      ________      ________      ________      ________
 MIPIP16        1.016
 MIPIP17        0.115         0.949
 MIPIP18        0.145         0.182         1.031
 MIPIP19        0.082         0.037         0.112         0.944
 MIPIP20        0.171         0.102         0.144         0.142         0.998


           Correlations
              MIPIP1        MIPIP2        MIPIP3        MIPIP4        MIPIP5
              ________      ________      ________      ________      ________
 MIPIP1         1.000
 MIPIP2         0.206         1.000
 MIPIP3         0.082         0.165         1.000
 MIPIP4         0.031         0.109         0.129         1.000
 MIPIP5         0.118         0.130         0.173         0.118         1.000
 MIPIP6         0.721         0.160         0.142         0.088         0.184
 MIPIP7         0.112         0.673         0.109         0.143         0.136
 MIPIP8         0.066         0.075         0.702         0.142         0.219
 MIPIP9         0.037         0.051         0.061         0.645         0.087
 MIPIP10        0.110         0.142         0.154         0.109         0.687
 MIPIP11        0.644         0.119         0.068         0.023         0.150
 MIPIP12        0.134         0.644         0.107         0.135         0.135
 MIPIP13        0.062         0.102         0.646         0.078         0.186
 MIPIP14        0.116         0.061         0.081         0.613         0.100
 MIPIP15        0.154         0.083         0.177         0.089         0.647
 MIPIP16        0.660         0.126         0.137         0.030         0.133
 MIPIP17        0.103         0.601         0.156         0.088         0.101
 MIPIP18        0.067         0.131         0.666         0.137         0.167
 MIPIP19       -0.007         0.066         0.049         0.607         0.090
 MIPIP20        0.150         0.123         0.174         0.090         0.696


           Correlations
              MIPIP6        MIPIP7        MIPIP8        MIPIP9        MIPIP10
              ________      ________      ________      ________      ________
 MIPIP6         1.000
 MIPIP7         0.155         1.000
 MIPIP8         0.142         0.089         1.000
 MIPIP9         0.096         0.098         0.174         1.000
 MIPIP10        0.150         0.142         0.189         0.098         1.000
 MIPIP11        0.670         0.047         0.069         0.041         0.164
 MIPIP12        0.136         0.677         0.077         0.111         0.112
 MIPIP13        0.095         0.109         0.688         0.070         0.185
 MIPIP14        0.168         0.060         0.149         0.658         0.145
 MIPIP15        0.168         0.075         0.230         0.105         0.655
 MIPIP16        0.618         0.085         0.117         0.085         0.132
 MIPIP17        0.083         0.620         0.080         0.092         0.100
 MIPIP18        0.086         0.124         0.677         0.109         0.130
 MIPIP19        0.046         0.108         0.119         0.635         0.131
 MIPIP20        0.176         0.118         0.206         0.126         0.669


           Correlations
              MIPIP11       MIPIP12       MIPIP13       MIPIP14       MIPIP15
              ________      ________      ________      ________      ________
 MIPIP11        1.000
 MIPIP12        0.097         1.000
 MIPIP13        0.024         0.189         1.000
 MIPIP14        0.134         0.110         0.131         1.000
 MIPIP15        0.153         0.078         0.195         0.140         1.000
 MIPIP16        0.700         0.104         0.077         0.128         0.161
 MIPIP17        0.052         0.677         0.145         0.069         0.065
 MIPIP18        0.044         0.146         0.695         0.089         0.171
 MIPIP19        0.022         0.081         0.070         0.648         0.121
 MIPIP20        0.159         0.113         0.176         0.141         0.674


           Correlations
              MIPIP16       MIPIP17       MIPIP18       MIPIP19       MIPIP20
              ________      ________      ________      ________      ________
 MIPIP16        1.000
 MIPIP17        0.117         1.000
 MIPIP18        0.142         0.184         1.000
 MIPIP19        0.083         0.039         0.114         1.000
 MIPIP20        0.170         0.105         0.142         0.146         1.000


MODEL FIT INFORMATION

Number of Free Parameters                       70

Loglikelihood

    H0 Value

        Mean                            -11480.179
        Std Dev                             70.794
        Number of successful computations     1000

             Proportions                   Percentiles
        Expected    Observed         Expected       Observed
           0.990       0.991       -11644.867     -11643.801
           0.980       0.980       -11625.569     -11626.062
           0.950       0.959       -11596.628     -11592.496
           0.900       0.901       -11570.909     -11571.070
           0.800       0.787       -11539.760     -11542.039
           0.700       0.694       -11517.304     -11518.806
           0.500       0.495       -11480.179     -11481.439
           0.300       0.297       -11443.055     -11443.879
           0.200       0.203       -11420.599     -11419.784
           0.100       0.109       -11389.450     -11384.369
           0.050       0.054       -11363.730     -11361.607
           0.020       0.021       -11334.790     -11334.007
           0.010       0.009       -11315.491     -11318.743

    H1 Value

        Mean                            -11353.641
        Std Dev                             70.780
        Number of successful computations     1000

             Proportions                   Percentiles
        Expected    Observed         Expected       Observed
           0.990       0.989       -11518.296     -11524.492
           0.980       0.978       -11499.001     -11503.416
           0.950       0.961       -11470.067     -11465.285
           0.900       0.897       -11444.352     -11446.178
           0.800       0.797       -11413.209     -11415.423
           0.700       0.698       -11390.758     -11392.266
           0.500       0.502       -11353.641     -11353.446
           0.300       0.301       -11316.524     -11316.421
           0.200       0.203       -11294.072     -11292.828
           0.100       0.106       -11262.929     -11260.956
           0.050       0.052       -11237.215     -11236.120
           0.020       0.025       -11208.280     -11203.671
           0.010       0.008       -11188.985     -11195.906

Information Criteria

    Akaike (AIC)

        Mean                             23100.359
        Std Dev                            141.588
        Number of successful computations     1000

             Proportions                   Percentiles
        Expected    Observed         Expected       Observed
           0.990       0.991        22770.983      22774.889
           0.980       0.979        22809.580      22803.529
           0.950       0.946        22867.461      22862.728
           0.900       0.891        22918.900      22907.137
           0.800       0.797        22981.198      22979.370
           0.700       0.703        23026.110      23027.201
           0.500       0.505        23100.359      23101.530
           0.300       0.306        23174.607      23177.368
           0.200       0.213        23219.519      23223.812
           0.100       0.099        23281.818      23280.241
           0.050       0.041        23333.257      23324.033
           0.020       0.020        23391.138      23386.349
           0.010       0.009        23429.735      23424.258

    Bayesian (BIC)

        Mean                             23395.381
        Std Dev                            141.588
        Number of successful computations     1000

             Proportions                   Percentiles
        Expected    Observed         Expected       Observed
           0.990       0.991        23066.005      23069.912
           0.980       0.979        23104.602      23098.551
           0.950       0.946        23162.483      23157.751
           0.900       0.891        23213.922      23202.159
           0.800       0.797        23276.221      23274.393
           0.700       0.703        23321.133      23322.223
           0.500       0.505        23395.381      23396.552
           0.300       0.306        23469.630      23472.391
           0.200       0.213        23514.542      23518.835
           0.100       0.099        23576.840      23575.263
           0.050       0.041        23628.279      23619.055
           0.020       0.020        23686.160      23681.371
           0.010       0.009        23724.757      23719.281

    Sample-Size Adjusted BIC (n* = (n + 2) / 24)

        Mean                             23173.197
        Std Dev                            141.588
        Number of successful computations     1000

             Proportions                   Percentiles
        Expected    Observed         Expected       Observed
           0.990       0.991        22843.821      22847.728
           0.980       0.979        22882.418      22876.367
           0.950       0.946        22940.299      22935.567
           0.900       0.891        22991.738      22979.975
           0.800       0.797        23054.037      23052.209
           0.700       0.703        23098.948      23100.039
           0.500       0.505        23173.197      23174.368
           0.300       0.306        23247.446      23250.206
           0.200       0.213        23292.357      23296.651
           0.100       0.099        23354.656      23353.079
           0.050       0.041        23406.095      23396.871
           0.020       0.020        23463.976      23459.187
           0.010       0.009        23502.573      23497.097

Chi-Square Test of Model Fit

        Degrees of freedom                     160

        Mean                               253.077
        Std Dev                             26.353
        Number of successful computations     1000

             Proportions                   Percentiles
        Expected    Observed         Expected       Observed
           0.990       1.000          121.346        191.984
           0.980       1.000          125.440        200.606
           0.950       1.000          131.756        212.251
           0.900       1.000          137.546        220.143
           0.800       1.000          144.783        230.269
           0.700       1.000          150.158        238.335
           0.500       1.000          159.334        252.529
           0.300       1.000          168.876        265.912
           0.200       0.999          174.828        274.804
           0.100       0.996          183.311        287.296
           0.050       0.993          190.516        298.041
           0.020       0.984          198.846        310.322
           0.010       0.972          204.530        318.762

RMSEA (Root Mean Square Error Of Approximation)

        Mean                                 0.034
        Std Dev                              0.005
        Number of successful computations     1000

             Proportions                   Percentiles
        Expected    Observed         Expected       Observed
           0.990       0.983            0.022          0.020
           0.980       0.972            0.024          0.023
           0.950       0.951            0.026          0.026
           0.900       0.905            0.027          0.027
           0.800       0.803            0.030          0.030
           0.700       0.723            0.031          0.031
           0.500       0.519            0.034          0.034
           0.300       0.303            0.036          0.036
           0.200       0.195            0.038          0.038
           0.100       0.090            0.040          0.040
           0.050       0.043            0.042          0.042
           0.020       0.015            0.044          0.043
           0.010       0.005            0.045          0.045

SRMR (Standardized Root Mean Square Residual)

        Mean                                 0.027
        Std Dev                              0.002
        Number of successful computations     1000

             Proportions                   Percentiles
        Expected    Observed         Expected       Observed
           0.990       0.991            0.022          0.022
           0.980       0.983            0.023          0.023
           0.950       0.961            0.023          0.024
           0.900       0.904            0.024          0.024
           0.800       0.797            0.025          0.025
           0.700       0.689            0.026          0.026
           0.500       0.483            0.027          0.027
           0.300       0.305            0.028          0.028
           0.200       0.192            0.028          0.028
           0.100       0.100            0.029          0.029
           0.050       0.057            0.030          0.030
           0.020       0.025            0.031          0.031
           0.010       0.015            0.031          0.032


MODEL RESULTS

                              ESTIMATES              S. E.     M. S. E.  95%  % Sig
                 Population   Average   Std. Dev.   Average             Cover Coeff
 E        BY
  MIPIP1              1.000     0.7969     0.0399     0.0388     0.0428 0.002 1.000
  MIPIP6              1.000     0.8208     0.0396     0.0385     0.0337 0.007 1.000
  MIPIP11             1.000     0.8202     0.0396     0.0385     0.0339 0.006 1.000
  MIPIP16             1.000     0.8005     0.0387     0.0389     0.0413 0.004 1.000

 A        BY
  MIPIP2              1.000     0.8003     0.0393     0.0388     0.0414 0.000 1.000
  MIPIP7              1.000     0.8233     0.0380     0.0385     0.0327 0.002 1.000
  MIPIP12             1.000     0.8233     0.0379     0.0385     0.0326 0.005 1.000
  MIPIP17             1.000     0.8016     0.0383     0.0390     0.0408 0.001 1.000

 C        BY
  MIPIP3              1.000     0.7996     0.0397     0.0388     0.0417 0.000 1.000
  MIPIP8              1.000     0.8227     0.0398     0.0385     0.0330 0.006 1.000
  MIPIP13             1.000     0.8211     0.0388     0.0385     0.0335 0.003 1.000
  MIPIP18             1.000     0.8000     0.0386     0.0389     0.0415 0.001 1.000

 N        BY
  MIPIP4              1.000     0.8006     0.0385     0.0389     0.0412 0.000 1.000
  MIPIP9              1.000     0.8206     0.0382     0.0384     0.0337 0.002 1.000
  MIPIP14             1.000     0.8221     0.0380     0.0385     0.0331 0.005 1.000
  MIPIP19             1.000     0.7987     0.0380     0.0390     0.0420 0.001 1.000

 O        BY
  MIPIP5              1.000     0.7999     0.0418     0.0389     0.0418 0.005 1.000
  MIPIP10             1.000     0.8215     0.0387     0.0385     0.0334 0.008 1.000
  MIPIP15             1.000     0.8224     0.0375     0.0385     0.0330 0.002 1.000
  MIPIP20             1.000     0.7980     0.0384     0.0389     0.0423 0.000 1.000

 A        WITH
  E                   0.000     0.2094     0.0485     0.0485     0.0462 0.012 0.988

 C        WITH
  E                   0.000     0.1934     0.0473     0.0488     0.0396 0.025 0.975
  A                   0.000     0.2090     0.0487     0.0485     0.0461 0.012 0.988

 N        WITH
  E                   0.000     0.1917     0.0485     0.0489     0.0391 0.024 0.976
  A                   0.000     0.1943     0.0469     0.0488     0.0399 0.025 0.975
  C                   0.000     0.2109     0.0487     0.0485     0.0469 0.009 0.991

 O        WITH
  E                   0.000     0.2064     0.0506     0.0486     0.0451 0.022 0.978
  A                   0.000     0.1970     0.0479     0.0488     0.0411 0.022 0.978
  C                   0.000     0.1965     0.0487     0.0488     0.0410 0.022 0.978
  N                   0.000     0.2106     0.0493     0.0485     0.0468 0.010 0.990

 Intercepts
  MIPIP1              0.000    -0.0004     0.0442     0.0446     0.0020 0.954 0.046
  MIPIP2              0.000    -0.0038     0.0454     0.0447     0.0021 0.942 0.058
  MIPIP3              0.000     0.0016     0.0435     0.0447     0.0019 0.955 0.045
  MIPIP4              0.000    -0.0014     0.0455     0.0448     0.0021 0.945 0.055
  MIPIP5              0.000    -0.0021     0.0460     0.0448     0.0021 0.939 0.061
  MIPIP6              0.000    -0.0004     0.0460     0.0448     0.0021 0.947 0.053
  MIPIP7              0.000    -0.0036     0.0463     0.0449     0.0022 0.940 0.060
  MIPIP8              0.000     0.0024     0.0452     0.0448     0.0020 0.948 0.052
  MIPIP9              0.000    -0.0001     0.0449     0.0448     0.0020 0.951 0.049
  MIPIP10             0.000    -0.0010     0.0450     0.0448     0.0020 0.950 0.050
  MIPIP11             0.000    -0.0012     0.0448     0.0448     0.0020 0.946 0.054
  MIPIP12             0.000    -0.0040     0.0459     0.0449     0.0021 0.936 0.064
  MIPIP13             0.000     0.0014     0.0447     0.0448     0.0020 0.950 0.050
  MIPIP14             0.000     0.0001     0.0464     0.0448     0.0022 0.939 0.061
  MIPIP15             0.000    -0.0019     0.0461     0.0448     0.0021 0.938 0.062
  MIPIP16             0.000    -0.0006     0.0453     0.0448     0.0021 0.944 0.056
  MIPIP17             0.000    -0.0040     0.0451     0.0449     0.0021 0.950 0.050
  MIPIP18             0.000     0.0017     0.0453     0.0448     0.0021 0.942 0.058
  MIPIP19             0.000    -0.0011     0.0441     0.0448     0.0019 0.948 0.052
  MIPIP20             0.000    -0.0015     0.0452     0.0448     0.0020 0.948 0.052

 Variances
  E                   1.000     1.0000     0.0000     0.0000     0.0000 1.000 0.000
  A                   1.000     1.0000     0.0000     0.0000     0.0000 1.000 0.000
  C                   1.000     1.0000     0.0000     0.0000     0.0000 1.000 0.000
  N                   1.000     1.0000     0.0000     0.0000     0.0000 1.000 0.000
  O                   1.000     1.0000     0.0000     0.0000     0.0000 1.000 0.000

 Residual Variances
  MIPIP1              0.500     0.3583     0.0293     0.0299     0.0209 0.004 1.000
  MIPIP2              0.500     0.3591     0.0302     0.0300     0.0208 0.012 1.000
  MIPIP3              0.500     0.3591     0.0293     0.0300     0.0207 0.014 1.000
  MIPIP4              0.500     0.3599     0.0306     0.0301     0.0206 0.011 1.000
  MIPIP5              0.500     0.3614     0.0307     0.0301     0.0202 0.005 1.000
  MIPIP6              0.500     0.3284     0.0292     0.0289     0.0303 0.000 1.000
  MIPIP7              0.500     0.3280     0.0292     0.0289     0.0304 0.000 1.000
  MIPIP8              0.500     0.3283     0.0292     0.0289     0.0303 0.000 1.000
  MIPIP9              0.500     0.3275     0.0290     0.0288     0.0306 0.000 1.000
  MIPIP10             0.500     0.3292     0.0286     0.0289     0.0300 0.000 1.000
  MIPIP11             0.500     0.3285     0.0293     0.0289     0.0303 0.001 1.000
  MIPIP12             0.500     0.3285     0.0291     0.0289     0.0302 0.000 1.000
  MIPIP13             0.500     0.3283     0.0293     0.0288     0.0303 0.000 1.000
  MIPIP14             0.500     0.3271     0.0294     0.0288     0.0308 0.000 1.000
  MIPIP15             0.500     0.3266     0.0292     0.0288     0.0309 0.001 1.000
  MIPIP16             0.500     0.3620     0.0303     0.0302     0.0200 0.010 1.000
  MIPIP17             0.500     0.3632     0.0295     0.0302     0.0196 0.008 1.000
  MIPIP18             0.500     0.3628     0.0298     0.0302     0.0197 0.010 1.000
  MIPIP19             0.500     0.3652     0.0296     0.0303     0.0191 0.009 1.000
  MIPIP20             0.500     0.3641     0.0300     0.0302     0.0194 0.011 1.000


QUALITY OF NUMERICAL RESULTS

     Average Condition Number for the Information Matrix      0.440E-01
       (ratio of smallest to largest eigenvalue)


TECHNICAL OUTPUT


     PARAMETER SPECIFICATION


           NU
              MIPIP1        MIPIP2        MIPIP3        MIPIP4        MIPIP5
              ________      ________      ________      ________      ________
                  1             2             3             4             5


           NU
              MIPIP6        MIPIP7        MIPIP8        MIPIP9        MIPIP10
              ________      ________      ________      ________      ________
                  6             7             8             9            10


           NU
              MIPIP11       MIPIP12       MIPIP13       MIPIP14       MIPIP15
              ________      ________      ________      ________      ________
                 11            12            13            14            15


           NU
              MIPIP16       MIPIP17       MIPIP18       MIPIP19       MIPIP20
              ________      ________      ________      ________      ________
                 16            17            18            19            20


           LAMBDA
              E             A             C             N             O
              ________      ________      ________      ________      ________
 MIPIP1            21             0             0             0             0
 MIPIP2             0            22             0             0             0
 MIPIP3             0             0            23             0             0
 MIPIP4             0             0             0            24             0
 MIPIP5             0             0             0             0            25
 MIPIP6            26             0             0             0             0
 MIPIP7             0            27             0             0             0
 MIPIP8             0             0            28             0             0
 MIPIP9             0             0             0            29             0
 MIPIP10            0             0             0             0            30
 MIPIP11           31             0             0             0             0
 MIPIP12            0            32             0             0             0
 MIPIP13            0             0            33             0             0
 MIPIP14            0             0             0            34             0
 MIPIP15            0             0             0             0            35
 MIPIP16           36             0             0             0             0
 MIPIP17            0            37             0             0             0
 MIPIP18            0             0            38             0             0
 MIPIP19            0             0             0            39             0
 MIPIP20            0             0             0             0            40


           THETA
              MIPIP1        MIPIP2        MIPIP3        MIPIP4        MIPIP5
              ________      ________      ________      ________      ________
 MIPIP1            41
 MIPIP2             0            42
 MIPIP3             0             0            43
 MIPIP4             0             0             0            44
 MIPIP5             0             0             0             0            45
 MIPIP6             0             0             0             0             0
 MIPIP7             0             0             0             0             0
 MIPIP8             0             0             0             0             0
 MIPIP9             0             0             0             0             0
 MIPIP10            0             0             0             0             0
 MIPIP11            0             0             0             0             0
 MIPIP12            0             0             0             0             0
 MIPIP13            0             0             0             0             0
 MIPIP14            0             0             0             0             0
 MIPIP15            0             0             0             0             0
 MIPIP16            0             0             0             0             0
 MIPIP17            0             0             0             0             0
 MIPIP18            0             0             0             0             0
 MIPIP19            0             0             0             0             0
 MIPIP20            0             0             0             0             0


           THETA
              MIPIP6        MIPIP7        MIPIP8        MIPIP9        MIPIP10
              ________      ________      ________      ________      ________
 MIPIP6            46
 MIPIP7             0            47
 MIPIP8             0             0            48
 MIPIP9             0             0             0            49
 MIPIP10            0             0             0             0            50
 MIPIP11            0             0             0             0             0
 MIPIP12            0             0             0             0             0
 MIPIP13            0             0             0             0             0
 MIPIP14            0             0             0             0             0
 MIPIP15            0             0             0             0             0
 MIPIP16            0             0             0             0             0
 MIPIP17            0             0             0             0             0
 MIPIP18            0             0             0             0             0
 MIPIP19            0             0             0             0             0
 MIPIP20            0             0             0             0             0


           THETA
              MIPIP11       MIPIP12       MIPIP13       MIPIP14       MIPIP15
              ________      ________      ________      ________      ________
 MIPIP11           51
 MIPIP12            0            52
 MIPIP13            0             0            53
 MIPIP14            0             0             0            54
 MIPIP15            0             0             0             0            55
 MIPIP16            0             0             0             0             0
 MIPIP17            0             0             0             0             0
 MIPIP18            0             0             0             0             0
 MIPIP19            0             0             0             0             0
 MIPIP20            0             0             0             0             0


           THETA
              MIPIP16       MIPIP17       MIPIP18       MIPIP19       MIPIP20
              ________      ________      ________      ________      ________
 MIPIP16           56
 MIPIP17            0            57
 MIPIP18            0             0            58
 MIPIP19            0             0             0            59
 MIPIP20            0             0             0             0            60


           ALPHA
              E             A             C             N             O
              ________      ________      ________      ________      ________
                  0             0             0             0             0


           BETA
              E             A             C             N             O
              ________      ________      ________      ________      ________
 E                  0             0             0             0             0
 A                  0             0             0             0             0
 C                  0             0             0             0             0
 N                  0             0             0             0             0
 O                  0             0             0             0             0


           PSI
              E             A             C             N             O
              ________      ________      ________      ________      ________
 E                  0
 A                 61             0
 C                 62            63             0
 N                 64            65            66             0
 O                 67            68            69            70             0


     STARTING VALUES


           NU
              MIPIP1        MIPIP2        MIPIP3        MIPIP4        MIPIP5
              ________      ________      ________      ________      ________
                0.000         0.000         0.000         0.000         0.000


           NU
              MIPIP6        MIPIP7        MIPIP8        MIPIP9        MIPIP10
              ________      ________      ________      ________      ________
                0.000         0.000         0.000         0.000         0.000


           NU
              MIPIP11       MIPIP12       MIPIP13       MIPIP14       MIPIP15
              ________      ________      ________      ________      ________
                0.000         0.000         0.000         0.000         0.000


           NU
              MIPIP16       MIPIP17       MIPIP18       MIPIP19       MIPIP20
              ________      ________      ________      ________      ________
                0.000         0.000         0.000         0.000         0.000


           LAMBDA
              E             A             C             N             O
              ________      ________      ________      ________      ________
 MIPIP1         1.000         0.000         0.000         0.000         0.000
 MIPIP2         0.000         1.000         0.000         0.000         0.000
 MIPIP3         0.000         0.000         1.000         0.000         0.000
 MIPIP4         0.000         0.000         0.000         1.000         0.000
 MIPIP5         0.000         0.000         0.000         0.000         1.000
 MIPIP6         1.000         0.000         0.000         0.000         0.000
 MIPIP7         0.000         1.000         0.000         0.000         0.000
 MIPIP8         0.000         0.000         1.000         0.000         0.000
 MIPIP9         0.000         0.000         0.000         1.000         0.000
 MIPIP10        0.000         0.000         0.000         0.000         1.000
 MIPIP11        1.000         0.000         0.000         0.000         0.000
 MIPIP12        0.000         1.000         0.000         0.000         0.000
 MIPIP13        0.000         0.000         1.000         0.000         0.000
 MIPIP14        0.000         0.000         0.000         1.000         0.000
 MIPIP15        0.000         0.000         0.000         0.000         1.000
 MIPIP16        1.000         0.000         0.000         0.000         0.000
 MIPIP17        0.000         1.000         0.000         0.000         0.000
 MIPIP18        0.000         0.000         1.000         0.000         0.000
 MIPIP19        0.000         0.000         0.000         1.000         0.000
 MIPIP20        0.000         0.000         0.000         0.000         1.000


           THETA
              MIPIP1        MIPIP2        MIPIP3        MIPIP4        MIPIP5
              ________      ________      ________      ________      ________
 MIPIP1         0.500
 MIPIP2         0.000         0.500
 MIPIP3         0.000         0.000         0.500
 MIPIP4         0.000         0.000         0.000         0.500
 MIPIP5         0.000         0.000         0.000         0.000         0.500
 MIPIP6         0.000         0.000         0.000         0.000         0.000
 MIPIP7         0.000         0.000         0.000         0.000         0.000
 MIPIP8         0.000         0.000         0.000         0.000         0.000
 MIPIP9         0.000         0.000         0.000         0.000         0.000
 MIPIP10        0.000         0.000         0.000         0.000         0.000
 MIPIP11        0.000         0.000         0.000         0.000         0.000
 MIPIP12        0.000         0.000         0.000         0.000         0.000
 MIPIP13        0.000         0.000         0.000         0.000         0.000
 MIPIP14        0.000         0.000         0.000         0.000         0.000
 MIPIP15        0.000         0.000         0.000         0.000         0.000
 MIPIP16        0.000         0.000         0.000         0.000         0.000
 MIPIP17        0.000         0.000         0.000         0.000         0.000
 MIPIP18        0.000         0.000         0.000         0.000         0.000
 MIPIP19        0.000         0.000         0.000         0.000         0.000
 MIPIP20        0.000         0.000         0.000         0.000         0.000


           THETA
              MIPIP6        MIPIP7        MIPIP8        MIPIP9        MIPIP10
              ________      ________      ________      ________      ________
 MIPIP6         0.500
 MIPIP7         0.000         0.500
 MIPIP8         0.000         0.000         0.500
 MIPIP9         0.000         0.000         0.000         0.500
 MIPIP10        0.000         0.000         0.000         0.000         0.500
 MIPIP11        0.000         0.000         0.000         0.000         0.000
 MIPIP12        0.000         0.000         0.000         0.000         0.000
 MIPIP13        0.000         0.000         0.000         0.000         0.000
 MIPIP14        0.000         0.000         0.000         0.000         0.000
 MIPIP15        0.000         0.000         0.000         0.000         0.000
 MIPIP16        0.000         0.000         0.000         0.000         0.000
 MIPIP17        0.000         0.000         0.000         0.000         0.000
 MIPIP18        0.000         0.000         0.000         0.000         0.000
 MIPIP19        0.000         0.000         0.000         0.000         0.000
 MIPIP20        0.000         0.000         0.000         0.000         0.000


           THETA
              MIPIP11       MIPIP12       MIPIP13       MIPIP14       MIPIP15
              ________      ________      ________      ________      ________
 MIPIP11        0.500
 MIPIP12        0.000         0.500
 MIPIP13        0.000         0.000         0.500
 MIPIP14        0.000         0.000         0.000         0.500
 MIPIP15        0.000         0.000         0.000         0.000         0.500
 MIPIP16        0.000         0.000         0.000         0.000         0.000
 MIPIP17        0.000         0.000         0.000         0.000         0.000
 MIPIP18        0.000         0.000         0.000         0.000         0.000
 MIPIP19        0.000         0.000         0.000         0.000         0.000
 MIPIP20        0.000         0.000         0.000         0.000         0.000


           THETA
              MIPIP16       MIPIP17       MIPIP18       MIPIP19       MIPIP20
              ________      ________      ________      ________      ________
 MIPIP16        0.500
 MIPIP17        0.000         0.500
 MIPIP18        0.000         0.000         0.500
 MIPIP19        0.000         0.000         0.000         0.500
 MIPIP20        0.000         0.000         0.000         0.000         0.500


           ALPHA
              E             A             C             N             O
              ________      ________      ________      ________      ________
                0.000         0.000         0.000         0.000         0.000


           BETA
              E             A             C             N             O
              ________      ________      ________      ________      ________
 E              0.000         0.000         0.000         0.000         0.000
 A              0.000         0.000         0.000         0.000         0.000
 C              0.000         0.000         0.000         0.000         0.000
 N              0.000         0.000         0.000         0.000         0.000
 O              0.000         0.000         0.000         0.000         0.000


           PSI
              E             A             C             N             O
              ________      ________      ________      ________      ________
 E              1.000
 A              0.000         1.000
 C              0.000         0.000         1.000
 N              0.000         0.000         0.000         1.000
 O              0.000         0.000         0.000         0.000         1.000


     POPULATION VALUES


           NU
              MIPIP1        MIPIP2        MIPIP3        MIPIP4        MIPIP5
              ________      ________      ________      ________      ________
                0.000         0.000         0.000         0.000         0.000


           NU
              MIPIP6        MIPIP7        MIPIP8        MIPIP9        MIPIP10
              ________      ________      ________      ________      ________
                0.000         0.000         0.000         0.000         0.000


           NU
              MIPIP11       MIPIP12       MIPIP13       MIPIP14       MIPIP15
              ________      ________      ________      ________      ________
                0.000         0.000         0.000         0.000         0.000


           NU
              MIPIP16       MIPIP17       MIPIP18       MIPIP19       MIPIP20
              ________      ________      ________      ________      ________
                0.000         0.000         0.000         0.000         0.000


           LAMBDA
              E             A             C             N             O
              ________      ________      ________      ________      ________
 MIPIP1         0.800         0.000         0.000         0.000         0.000
 MIPIP2         0.000         0.800         0.000         0.000         0.000
 MIPIP3         0.000         0.000         0.800         0.000         0.000
 MIPIP4         0.000         0.000         0.000         0.800         0.000
 MIPIP5         0.000         0.000         0.000         0.000         0.800
 MIPIP6         0.800         0.000         0.000         0.000         0.000
 MIPIP7         0.000         0.800         0.000         0.000         0.000
 MIPIP8         0.000         0.000         0.800         0.000         0.000
 MIPIP9         0.000         0.000         0.000         0.800         0.000
 MIPIP10        0.000         0.000         0.000         0.000         0.800
 MIPIP11        0.800         0.000         0.000         0.000         0.000
 MIPIP12        0.000         0.800         0.000         0.000         0.000
 MIPIP13        0.000         0.000         0.800         0.000         0.000
 MIPIP14        0.000         0.000         0.000         0.800         0.000
 MIPIP15        0.000         0.000         0.000         0.000         0.800
 MIPIP16        0.800         0.000         0.000         0.000         0.000
 MIPIP17        0.000         0.800         0.000         0.000         0.000
 MIPIP18        0.000         0.000         0.800         0.000         0.000
 MIPIP19        0.000         0.000         0.000         0.800         0.000
 MIPIP20        0.000         0.000         0.000         0.000         0.800


           LAMBDA
              RMIPIP1       RMIPIP2       RMIPIP3       RMIPIP4       RMIPIP5
              ________      ________      ________      ________      ________
 MIPIP1         1.000         0.000         0.000         0.000         0.000
 MIPIP2         0.000         1.000         0.000         0.000         0.000
 MIPIP3         0.000         0.000         1.000         0.000         0.000
 MIPIP4         0.000         0.000         0.000         1.000         0.000
 MIPIP5         0.000         0.000         0.000         0.000         1.000
 MIPIP6         0.000         0.000         0.000         0.000         0.000
 MIPIP7         0.000         0.000         0.000         0.000         0.000
 MIPIP8         0.000         0.000         0.000         0.000         0.000
 MIPIP9         0.000         0.000         0.000         0.000         0.000
 MIPIP10        0.000         0.000         0.000         0.000         0.000
 MIPIP11        0.000         0.000         0.000         0.000         0.000
 MIPIP12        0.000         0.000         0.000         0.000         0.000
 MIPIP13        0.000         0.000         0.000         0.000         0.000
 MIPIP14        0.000         0.000         0.000         0.000         0.000
 MIPIP15        0.000         0.000         0.000         0.000         0.000
 MIPIP16        0.000         0.000         0.000         0.000         0.000
 MIPIP17        0.000         0.000         0.000         0.000         0.000
 MIPIP18        0.000         0.000         0.000         0.000         0.000
 MIPIP19        0.000         0.000         0.000         0.000         0.000
 MIPIP20        0.000         0.000         0.000         0.000         0.000


           LAMBDA
              RMIPIP6       RMIPIP7       RMIPIP8       RMIPIP9       RMIPIP10
              ________      ________      ________      ________      ________
 MIPIP1         0.000         0.000         0.000         0.000         0.000
 MIPIP2         0.000         0.000         0.000         0.000         0.000
 MIPIP3         0.000         0.000         0.000         0.000         0.000
 MIPIP4         0.000         0.000         0.000         0.000         0.000
 MIPIP5         0.000         0.000         0.000         0.000         0.000
 MIPIP6         1.000         0.000         0.000         0.000         0.000
 MIPIP7         0.000         1.000         0.000         0.000         0.000
 MIPIP8         0.000         0.000         1.000         0.000         0.000
 MIPIP9         0.000         0.000         0.000         1.000         0.000
 MIPIP10        0.000         0.000         0.000         0.000         1.000
 MIPIP11        0.000         0.000         0.000         0.000         0.000
 MIPIP12        0.000         0.000         0.000         0.000         0.000
 MIPIP13        0.000         0.000         0.000         0.000         0.000
 MIPIP14        0.000         0.000         0.000         0.000         0.000
 MIPIP15        0.000         0.000         0.000         0.000         0.000
 MIPIP16        0.000         0.000         0.000         0.000         0.000
 MIPIP17        0.000         0.000         0.000         0.000         0.000
 MIPIP18        0.000         0.000         0.000         0.000         0.000
 MIPIP19        0.000         0.000         0.000         0.000         0.000
 MIPIP20        0.000         0.000         0.000         0.000         0.000


           LAMBDA
              RMIPIP11      RMIPIP12      RMIPIP13      RMIPIP14      RMIPIP15
              ________      ________      ________      ________      ________
 MIPIP1         0.000         0.000         0.000         0.000         0.000
 MIPIP2         0.000         0.000         0.000         0.000         0.000
 MIPIP3         0.000         0.000         0.000         0.000         0.000
 MIPIP4         0.000         0.000         0.000         0.000         0.000
 MIPIP5         0.000         0.000         0.000         0.000         0.000
 MIPIP6         0.000         0.000         0.000         0.000         0.000
 MIPIP7         0.000         0.000         0.000         0.000         0.000
 MIPIP8         0.000         0.000         0.000         0.000         0.000
 MIPIP9         0.000         0.000         0.000         0.000         0.000
 MIPIP10        0.000         0.000         0.000         0.000         0.000
 MIPIP11        1.000         0.000         0.000         0.000         0.000
 MIPIP12        0.000         1.000         0.000         0.000         0.000
 MIPIP13        0.000         0.000         1.000         0.000         0.000
 MIPIP14        0.000         0.000         0.000         1.000         0.000
 MIPIP15        0.000         0.000         0.000         0.000         1.000
 MIPIP16        0.000         0.000         0.000         0.000         0.000
 MIPIP17        0.000         0.000         0.000         0.000         0.000
 MIPIP18        0.000         0.000         0.000         0.000         0.000
 MIPIP19        0.000         0.000         0.000         0.000         0.000
 MIPIP20        0.000         0.000         0.000         0.000         0.000


           LAMBDA
              RMIPIP16      RMIPIP17      RMIPIP18      RMIPIP19      RMIPIP20
              ________      ________      ________      ________      ________
 MIPIP1         0.000         0.000         0.000         0.000         0.000
 MIPIP2         0.000         0.000         0.000         0.000         0.000
 MIPIP3         0.000         0.000         0.000         0.000         0.000
 MIPIP4         0.000         0.000         0.000         0.000         0.000
 MIPIP5         0.000         0.000         0.000         0.000         0.000
 MIPIP6         0.000         0.000         0.000         0.000         0.000
 MIPIP7         0.000         0.000         0.000         0.000         0.000
 MIPIP8         0.000         0.000         0.000         0.000         0.000
 MIPIP9         0.000         0.000         0.000         0.000         0.000
 MIPIP10        0.000         0.000         0.000         0.000         0.000
 MIPIP11        0.000         0.000         0.000         0.000         0.000
 MIPIP12        0.000         0.000         0.000         0.000         0.000
 MIPIP13        0.000         0.000         0.000         0.000         0.000
 MIPIP14        0.000         0.000         0.000         0.000         0.000
 MIPIP15        0.000         0.000         0.000         0.000         0.000
 MIPIP16        1.000         0.000         0.000         0.000         0.000
 MIPIP17        0.000         1.000         0.000         0.000         0.000
 MIPIP18        0.000         0.000         1.000         0.000         0.000
 MIPIP19        0.000         0.000         0.000         1.000         0.000
 MIPIP20        0.000         0.000         0.000         0.000         1.000


           THETA
              MIPIP1        MIPIP2        MIPIP3        MIPIP4        MIPIP5
              ________      ________      ________      ________      ________
 MIPIP1         0.000
 MIPIP2         0.000         0.000
 MIPIP3         0.000         0.000         0.000
 MIPIP4         0.000         0.000         0.000         0.000
 MIPIP5         0.000         0.000         0.000         0.000         0.000
 MIPIP6         0.000         0.000         0.000         0.000         0.000
 MIPIP7         0.000         0.000         0.000         0.000         0.000
 MIPIP8         0.000         0.000         0.000         0.000         0.000
 MIPIP9         0.000         0.000         0.000         0.000         0.000
 MIPIP10        0.000         0.000         0.000         0.000         0.000
 MIPIP11        0.000         0.000         0.000         0.000         0.000
 MIPIP12        0.000         0.000         0.000         0.000         0.000
 MIPIP13        0.000         0.000         0.000         0.000         0.000
 MIPIP14        0.000         0.000         0.000         0.000         0.000
 MIPIP15        0.000         0.000         0.000         0.000         0.000
 MIPIP16        0.000         0.000         0.000         0.000         0.000
 MIPIP17        0.000         0.000         0.000         0.000         0.000
 MIPIP18        0.000         0.000         0.000         0.000         0.000
 MIPIP19        0.000         0.000         0.000         0.000         0.000
 MIPIP20        0.000         0.000         0.000         0.000         0.000


           THETA
              MIPIP6        MIPIP7        MIPIP8        MIPIP9        MIPIP10
              ________      ________      ________      ________      ________
 MIPIP6         0.000
 MIPIP7         0.000         0.000
 MIPIP8         0.000         0.000         0.000
 MIPIP9         0.000         0.000         0.000         0.000
 MIPIP10        0.000         0.000         0.000         0.000         0.000
 MIPIP11        0.000         0.000         0.000         0.000         0.000
 MIPIP12        0.000         0.000         0.000         0.000         0.000
 MIPIP13        0.000         0.000         0.000         0.000         0.000
 MIPIP14        0.000         0.000         0.000         0.000         0.000
 MIPIP15        0.000         0.000         0.000         0.000         0.000
 MIPIP16        0.000         0.000         0.000         0.000         0.000
 MIPIP17        0.000         0.000         0.000         0.000         0.000
 MIPIP18        0.000         0.000         0.000         0.000         0.000
 MIPIP19        0.000         0.000         0.000         0.000         0.000
 MIPIP20        0.000         0.000         0.000         0.000         0.000


           THETA
              MIPIP11       MIPIP12       MIPIP13       MIPIP14       MIPIP15
              ________      ________      ________      ________      ________
 MIPIP11        0.000
 MIPIP12        0.000         0.000
 MIPIP13        0.000         0.000         0.000
 MIPIP14        0.000         0.000         0.000         0.000
 MIPIP15        0.000         0.000         0.000         0.000         0.000
 MIPIP16        0.000         0.000         0.000         0.000         0.000
 MIPIP17        0.000         0.000         0.000         0.000         0.000
 MIPIP18        0.000         0.000         0.000         0.000         0.000
 MIPIP19        0.000         0.000         0.000         0.000         0.000
 MIPIP20        0.000         0.000         0.000         0.000         0.000


           THETA
              MIPIP16       MIPIP17       MIPIP18       MIPIP19       MIPIP20
              ________      ________      ________      ________      ________
 MIPIP16        0.000
 MIPIP17        0.000         0.000
 MIPIP18        0.000         0.000         0.000
 MIPIP19        0.000         0.000         0.000         0.000
 MIPIP20        0.000         0.000         0.000         0.000         0.000


           ALPHA
              E             A             C             N             O
              ________      ________      ________      ________      ________
                0.000         0.000         0.000         0.000         0.000


           ALPHA
              RMIPIP1       RMIPIP2       RMIPIP3       RMIPIP4       RMIPIP5
              ________      ________      ________      ________      ________
                0.000         0.000         0.000         0.000         0.000


           ALPHA
              RMIPIP6       RMIPIP7       RMIPIP8       RMIPIP9       RMIPIP10
              ________      ________      ________      ________      ________
                0.000         0.000         0.000         0.000         0.000


           ALPHA
              RMIPIP11      RMIPIP12      RMIPIP13      RMIPIP14      RMIPIP15
              ________      ________      ________      ________      ________
                0.000         0.000         0.000         0.000         0.000


           ALPHA
              RMIPIP16      RMIPIP17      RMIPIP18      RMIPIP19      RMIPIP20
              ________      ________      ________      ________      ________
                0.000         0.000         0.000         0.000         0.000


           BETA
              E             A             C             N             O
              ________      ________      ________      ________      ________
 E              0.000         0.000         0.000         0.000         0.000
 A              0.000         0.000         0.000         0.000         0.000
 C              0.000         0.000         0.000         0.000         0.000
 N              0.000         0.000         0.000         0.000         0.000
 O              0.000         0.000         0.000         0.000         0.000
 RMIPIP1        0.000         0.000         0.000         0.000         0.000
 RMIPIP2        0.000         0.000         0.000         0.000         0.000
 RMIPIP3        0.000         0.000         0.000         0.000         0.000
 RMIPIP4        0.000         0.000         0.000         0.000         0.000
 RMIPIP5        0.000         0.000         0.000         0.000         0.000
 RMIPIP6        0.000         0.000         0.000         0.000         0.000
 RMIPIP7        0.000         0.000         0.000         0.000         0.000
 RMIPIP8        0.000         0.000         0.000         0.000         0.000
 RMIPIP9        0.000         0.000         0.000         0.000         0.000
 RMIPIP10       0.000         0.000         0.000         0.000         0.000
 RMIPIP11       0.000         0.000         0.000         0.000         0.000
 RMIPIP12       0.000         0.000         0.000         0.000         0.000
 RMIPIP13       0.000         0.000         0.000         0.000         0.000
 RMIPIP14       0.000         0.000         0.000         0.000         0.000
 RMIPIP15       0.000         0.000         0.000         0.000         0.000
 RMIPIP16       0.000         0.000         0.000         0.000         0.000
 RMIPIP17       0.000         0.000         0.000         0.000         0.000
 RMIPIP18       0.000         0.000         0.000         0.000         0.000
 RMIPIP19       0.000         0.000         0.000         0.000         0.000
 RMIPIP20       0.000         0.000         0.000         0.000         0.000


           BETA
              RMIPIP1       RMIPIP2       RMIPIP3       RMIPIP4       RMIPIP5
              ________      ________      ________      ________      ________
 E              0.000         0.000         0.000         0.000         0.000
 A              0.000         0.000         0.000         0.000         0.000
 C              0.000         0.000         0.000         0.000         0.000
 N              0.000         0.000         0.000         0.000         0.000
 O              0.000         0.000         0.000         0.000         0.000
 RMIPIP1        0.000         0.000         0.000         0.000         0.000
 RMIPIP2        0.100         0.000         0.000         0.000         0.000
 RMIPIP3        0.000         0.100         0.000         0.000         0.000
 RMIPIP4        0.000         0.000         0.100         0.000         0.000
 RMIPIP5        0.000         0.000         0.000         0.100         0.000
 RMIPIP6        0.100         0.000         0.000         0.000         0.100
 RMIPIP7        0.000         0.100         0.000         0.000         0.000
 RMIPIP8        0.000         0.000         0.100         0.000         0.000
 RMIPIP9        0.000         0.000         0.000         0.100         0.000
 RMIPIP10       0.000         0.000         0.000         0.000         0.100
 RMIPIP11       0.000         0.000         0.000         0.000         0.000
 RMIPIP12       0.000         0.000         0.000         0.000         0.000
 RMIPIP13       0.000         0.000         0.000         0.000         0.000
 RMIPIP14       0.000         0.000         0.000         0.000         0.000
 RMIPIP15       0.000         0.000         0.000         0.000         0.000
 RMIPIP16       0.000         0.000         0.000         0.000         0.000
 RMIPIP17       0.000         0.000         0.000         0.000         0.000
 RMIPIP18       0.000         0.000         0.000         0.000         0.000
 RMIPIP19       0.000         0.000         0.000         0.000         0.000
 RMIPIP20       0.000         0.000         0.000         0.000         0.000


           BETA
              RMIPIP6       RMIPIP7       RMIPIP8       RMIPIP9       RMIPIP10
              ________      ________      ________      ________      ________
 E              0.000         0.000         0.000         0.000         0.000
 A              0.000         0.000         0.000         0.000         0.000
 C              0.000         0.000         0.000         0.000         0.000
 N              0.000         0.000         0.000         0.000         0.000
 O              0.000         0.000         0.000         0.000         0.000
 RMIPIP1        0.000         0.000         0.000         0.000         0.000
 RMIPIP2        0.000         0.000         0.000         0.000         0.000
 RMIPIP3        0.000         0.000         0.000         0.000         0.000
 RMIPIP4        0.000         0.000         0.000         0.000         0.000
 RMIPIP5        0.000         0.000         0.000         0.000         0.000
 RMIPIP6        0.000         0.000         0.000         0.000         0.000
 RMIPIP7        0.100         0.000         0.000         0.000         0.000
 RMIPIP8        0.000         0.100         0.000         0.000         0.000
 RMIPIP9        0.000         0.000         0.100         0.000         0.000
 RMIPIP10       0.000         0.000         0.000         0.100         0.000
 RMIPIP11       0.100         0.000         0.000         0.000         0.100
 RMIPIP12       0.000         0.100         0.000         0.000         0.000
 RMIPIP13       0.000         0.000         0.100         0.000         0.000
 RMIPIP14       0.000         0.000         0.000         0.100         0.000
 RMIPIP15       0.000         0.000         0.000         0.000         0.100
 RMIPIP16       0.000         0.000         0.000         0.000         0.000
 RMIPIP17       0.000         0.000         0.000         0.000         0.000
 RMIPIP18       0.000         0.000         0.000         0.000         0.000
 RMIPIP19       0.000         0.000         0.000         0.000         0.000
 RMIPIP20       0.000         0.000         0.000         0.000         0.000


           BETA
              RMIPIP11      RMIPIP12      RMIPIP13      RMIPIP14      RMIPIP15
              ________      ________      ________      ________      ________
 E              0.000         0.000         0.000         0.000         0.000
 A              0.000         0.000         0.000         0.000         0.000
 C              0.000         0.000         0.000         0.000         0.000
 N              0.000         0.000         0.000         0.000         0.000
 O              0.000         0.000         0.000         0.000         0.000
 RMIPIP1        0.000         0.000         0.000         0.000         0.000
 RMIPIP2        0.000         0.000         0.000         0.000         0.000
 RMIPIP3        0.000         0.000         0.000         0.000         0.000
 RMIPIP4        0.000         0.000         0.000         0.000         0.000
 RMIPIP5        0.000         0.000         0.000         0.000         0.000
 RMIPIP6        0.000         0.000         0.000         0.000         0.000
 RMIPIP7        0.000         0.000         0.000         0.000         0.000
 RMIPIP8        0.000         0.000         0.000         0.000         0.000
 RMIPIP9        0.000         0.000         0.000         0.000         0.000
 RMIPIP10       0.000         0.000         0.000         0.000         0.000
 RMIPIP11       0.000         0.000         0.000         0.000         0.000
 RMIPIP12       0.100         0.000         0.000         0.000         0.000
 RMIPIP13       0.000         0.100         0.000         0.000         0.000
 RMIPIP14       0.000         0.000         0.100         0.000         0.000
 RMIPIP15       0.000         0.000         0.000         0.100         0.000
 RMIPIP16       0.100         0.000         0.000         0.000         0.100
 RMIPIP17       0.000         0.100         0.000         0.000         0.000
 RMIPIP18       0.000         0.000         0.100         0.000         0.000
 RMIPIP19       0.000         0.000         0.000         0.100         0.000
 RMIPIP20       0.000         0.000         0.000         0.000         0.100


           BETA
              RMIPIP16      RMIPIP17      RMIPIP18      RMIPIP19      RMIPIP20
              ________      ________      ________      ________      ________
 E              0.000         0.000         0.000         0.000         0.000
 A              0.000         0.000         0.000         0.000         0.000
 C              0.000         0.000         0.000         0.000         0.000
 N              0.000         0.000         0.000         0.000         0.000
 O              0.000         0.000         0.000         0.000         0.000
 RMIPIP1        0.000         0.000         0.000         0.000         0.000
 RMIPIP2        0.000         0.000         0.000         0.000         0.000
 RMIPIP3        0.000         0.000         0.000         0.000         0.000
 RMIPIP4        0.000         0.000         0.000         0.000         0.000
 RMIPIP5        0.000         0.000         0.000         0.000         0.000
 RMIPIP6        0.000         0.000         0.000         0.000         0.000
 RMIPIP7        0.000         0.000         0.000         0.000         0.000
 RMIPIP8        0.000         0.000         0.000         0.000         0.000
 RMIPIP9        0.000         0.000         0.000         0.000         0.000
 RMIPIP10       0.000         0.000         0.000         0.000         0.000
 RMIPIP11       0.000         0.000         0.000         0.000         0.000
 RMIPIP12       0.000         0.000         0.000         0.000         0.000
 RMIPIP13       0.000         0.000         0.000         0.000         0.000
 RMIPIP14       0.000         0.000         0.000         0.000         0.000
 RMIPIP15       0.000         0.000         0.000         0.000         0.000
 RMIPIP16       0.000         0.000         0.000         0.000         0.000
 RMIPIP17       0.100         0.000         0.000         0.000         0.000
 RMIPIP18       0.000         0.100         0.000         0.000         0.000
 RMIPIP19       0.000         0.000         0.100         0.000         0.000
 RMIPIP20       0.000         0.000         0.000         0.100         0.000


           PSI
              E             A             C             N             O
              ________      ________      ________      ________      ________
 E              1.000
 A              0.200         1.000
 C              0.200         0.200         1.000
 N              0.200         0.200         0.200         1.000
 O              0.200         0.200         0.200         0.200         1.000
 RMIPIP1        0.000         0.000         0.000         0.000         0.000
 RMIPIP2        0.000         0.000         0.000         0.000         0.000
 RMIPIP3        0.000         0.000         0.000         0.000         0.000
 RMIPIP4        0.000         0.000         0.000         0.000         0.000
 RMIPIP5        0.000         0.000         0.000         0.000         0.000
 RMIPIP6        0.000         0.000         0.000         0.000         0.000
 RMIPIP7        0.000         0.000         0.000         0.000         0.000
 RMIPIP8        0.000         0.000         0.000         0.000         0.000
 RMIPIP9        0.000         0.000         0.000         0.000         0.000
 RMIPIP10       0.000         0.000         0.000         0.000         0.000
 RMIPIP11       0.000         0.000         0.000         0.000         0.000
 RMIPIP12       0.000         0.000         0.000         0.000         0.000
 RMIPIP13       0.000         0.000         0.000         0.000         0.000
 RMIPIP14       0.000         0.000         0.000         0.000         0.000
 RMIPIP15       0.000         0.000         0.000         0.000         0.000
 RMIPIP16       0.000         0.000         0.000         0.000         0.000
 RMIPIP17       0.000         0.000         0.000         0.000         0.000
 RMIPIP18       0.000         0.000         0.000         0.000         0.000
 RMIPIP19       0.000         0.000         0.000         0.000         0.000
 RMIPIP20       0.000         0.000         0.000         0.000         0.000


           PSI
              RMIPIP1       RMIPIP2       RMIPIP3       RMIPIP4       RMIPIP5
              ________      ________      ________      ________      ________
 RMIPIP1        0.360
 RMIPIP2        0.000         0.360
 RMIPIP3        0.000         0.000         0.360
 RMIPIP4        0.000         0.000         0.000         0.360
 RMIPIP5        0.000         0.000         0.000         0.000         0.360
 RMIPIP6        0.000         0.000         0.000         0.000         0.000
 RMIPIP7        0.000         0.000         0.000         0.000         0.000
 RMIPIP8        0.000         0.000         0.000         0.000         0.000
 RMIPIP9        0.000         0.000         0.000         0.000         0.000
 RMIPIP10       0.000         0.000         0.000         0.000         0.000
 RMIPIP11       0.000         0.000         0.000         0.000         0.000
 RMIPIP12       0.000         0.000         0.000         0.000         0.000
 RMIPIP13       0.000         0.000         0.000         0.000         0.000
 RMIPIP14       0.000         0.000         0.000         0.000         0.000
 RMIPIP15       0.000         0.000         0.000         0.000         0.000
 RMIPIP16       0.000         0.000         0.000         0.000         0.000
 RMIPIP17       0.000         0.000         0.000         0.000         0.000
 RMIPIP18       0.000         0.000         0.000         0.000         0.000
 RMIPIP19       0.000         0.000         0.000         0.000         0.000
 RMIPIP20       0.000         0.000         0.000         0.000         0.000


           PSI
              RMIPIP6       RMIPIP7       RMIPIP8       RMIPIP9       RMIPIP10
              ________      ________      ________      ________      ________
 RMIPIP6        0.360
 RMIPIP7        0.000         0.360
 RMIPIP8        0.000         0.000         0.360
 RMIPIP9        0.000         0.000         0.000         0.360
 RMIPIP10       0.000         0.000         0.000         0.000         0.360
 RMIPIP11       0.000         0.000         0.000         0.000         0.000
 RMIPIP12       0.000         0.000         0.000         0.000         0.000
 RMIPIP13       0.000         0.000         0.000         0.000         0.000
 RMIPIP14       0.000         0.000         0.000         0.000         0.000
 RMIPIP15       0.000         0.000         0.000         0.000         0.000
 RMIPIP16       0.000         0.000         0.000         0.000         0.000
 RMIPIP17       0.000         0.000         0.000         0.000         0.000
 RMIPIP18       0.000         0.000         0.000         0.000         0.000
 RMIPIP19       0.000         0.000         0.000         0.000         0.000
 RMIPIP20       0.000         0.000         0.000         0.000         0.000


           PSI
              RMIPIP11      RMIPIP12      RMIPIP13      RMIPIP14      RMIPIP15
              ________      ________      ________      ________      ________
 RMIPIP11       0.360
 RMIPIP12       0.000         0.360
 RMIPIP13       0.000         0.000         0.360
 RMIPIP14       0.000         0.000         0.000         0.360
 RMIPIP15       0.000         0.000         0.000         0.000         0.360
 RMIPIP16       0.000         0.000         0.000         0.000         0.000
 RMIPIP17       0.000         0.000         0.000         0.000         0.000
 RMIPIP18       0.000         0.000         0.000         0.000         0.000
 RMIPIP19       0.000         0.000         0.000         0.000         0.000
 RMIPIP20       0.000         0.000         0.000         0.000         0.000


           PSI
              RMIPIP16      RMIPIP17      RMIPIP18      RMIPIP19      RMIPIP20
              ________      ________      ________      ________      ________
 RMIPIP16       0.360
 RMIPIP17       0.000         0.360
 RMIPIP18       0.000         0.000         0.360
 RMIPIP19       0.000         0.000         0.000         0.360
 RMIPIP20       0.000         0.000         0.000         0.000         0.360


TECHNICAL 9 OUTPUT

  Error messages for each replication (if any)


DIAGRAM INFORMATION

  Mplus diagrams are currently not available for Monte Carlo analysis.
  No diagram output was produced.


     Beginning Time:  09:47:36
        Ending Time:  09:48:09
       Elapsed Time:  00:00:33


MUTHEN & MUTHEN
3463 Stoner Ave.
Los Angeles, CA  90066

Tel: (310) 391-9971
Fax: (310) 391-8971
Web: www.StatModel.com
Support: Support@StatModel.com

Copyright (c) 1998-2019 Muthen & Muthen
