# Supplementary material for: Modeling Measurement as a Sequential Process: Autoregressive Confirmatory Factor Analysis (AR-CFA)
Source: Front Psychol. 2019 Sep 20;10:2108. doi: 10.3389/fpsyg.2019.02108 (PMC6763968; doi:10.3389/fpsyg.2019.02108)
Supplement: Supplementary file 3 [file Data_Sheet_2.ZIP › Online Appendix D/AR-CFA pop run as CFA and ARCFA/sample 500/ar-cfa (ar=0.2, n=500) analyzed as cfa.out]

Mplus VERSION 8.3
MUTHEN & MUTHEN
08/04/2019   9:58 AM

INPUT INSTRUCTIONS

  title:	this is an example of a CFA with continuous factor indicators

  montecarlo:
  	names = mipip1-mipip20; !AR-CFA  using varaible names from our data and simulation values
  	nobs = 500; ! 250, 500, 1000
  	nreps = 1000;
      seed=32502;

  model montecarlo:
  	
      E by mipip1*.8
      mipip6*.8
      mipip11*.8
      mipip16*.8; !factor loadings starting value .8

      A by mipip2*.8
      mipip7*.8
      mipip12*.8
      mipip17*.8;

      C by mipip3*.8
      mipip8*.8
      mipip13*.8
      mipip18*.8;

      N by mipip4*.8
      mipip9*.8
      mipip14*.8
      mipip19*.8;

      O BY mipip5*.8
      mipip10*.8
      mipip15*.8
      mipip20*.8;

      rmipip1 by mipip1@1; ! The latent residual is now rmipip with a 'factor loading' of 1
      mipip1@0; ! Item residual fixed to zero
      rmipip2 by mipip2@1;
      mipip2@0;
      rmipip3 by mipip3@1;
      mipip3@0;
      rmipip4 by mipip4@1;
      mipip4@0;
      rmipip5 by mipip5@1;
      mipip5@0;
      rmipip6 by mipip6@1;
      mipip6@0;
      rmipip7 by mipip7@1;
      mipip7@0;
      rmipip8 by mipip8@1;
      mipip8@0;
      rmipip9 by mipip9@1;
      mipip9@0;
      rmipip10 by mipip10@1;
      mipip10@0;
      rmipip11 by mipip11@1;
      mipip11@0;
      rmipip12 by mipip12@1;
      mipip12@0;
      rmipip13 by mipip13@1;
      mipip13@0;
      rmipip14 by mipip14@1;
      mipip14@0;
      rmipip15 by mipip15@1;
      mipip15@0;
      rmipip16 by mipip16@1;
      mipip16@0;
      rmipip17 by mipip17@1;
      mipip17@0;
      rmipip18 by mipip18@1;
      mipip18@0;
      rmipip19 by mipip19@1;
      mipip19@0;
      rmipip20 by mipip20@1;
      mipip20@0;

      E A C N O with rmipip1@0;
      ! Fix correlation of factors and first residual to 0, else it's estimated

      rmipip1*.36;
      ! first residual variance set to .36
      rmipip2*.36;
      ! second residual variances set to .32 for AR-CFA effect of .2 (Between)
      rmipip3-rmipip20*.36;
      ! remaining residual variances set to account for Between and Within AR

      E*1 A*1 C*1 N*1 O*1; !factor variances set to 1
      E A C N O with E*.2 A*.2 C*.2 N*.2 O*.2;

  ! Lagged Between-construct AR terms representing context effects are as follows:
  rmipip2-rmipip20 pon rmipip1-rmipip19*.2; ! 0, .1, .2, .3

  ! E terms : Within-construct AR terms for E items
   rmipip6 on rmipip1*0.2; ! 0, .1, .2, .3
   rmipip11 on rmipip6*0.2;
   rmipip16 on rmipip11*0.2;
  ! A terms : Within-construct AR terms for A items
  rmipip7 on rmipip2*0.2; ! 0, .1, .2, .3
  rmipip12 on rmipip7*0.2;
  rmipip17 on rmipip12*0.2;
  ! C terms : Within-construct AR terms for C items
  rmipip8 on rmipip3*0.2; ! 0, .1, .2, .3
  rmipip13 on rmipip8*0.2;
  rmipip18 on rmipip13*0.2;
  ! N terms: Within-construct AR terms for N items
  rmipip9 on rmipip4*0.2; ! 0, .1, .2, .3
  rmipip14 on rmipip9*0.2;
  rmipip19 on rmipip14*0.2;
  ! O terms: Within-construct AR terms for O items
   rmipip10 on rmipip5*0.2; ! 0, .1, .2, .3
   rmipip15 on rmipip10*0.2;
   rmipip20 on rmipip15*0.2;

  model:	! CFA


     E by mipip1* mipip6 mipip11 mipip16;
    A by mipip2* mipip7 mipip12 mipip17;
    C by mipip3* mipip8 mipip13 mipip18;
    N by mipip4* mipip9 mipip14 mipip19;
    O BY mipip5* mipip10 mipip15 mipip20;
    E@1 A@1 C@1 N@1 O@1;


  output:
  	tech9 stdyx;


*** WARNING in OUTPUT command
  STANDARDIZED option is not available for MONTECARLO.
  Request for STANDARDIZED is ignored.
   1 WARNING(S) FOUND IN THE INPUT INSTRUCTIONS


this is an example of a CFA with continuous factor indicators

SUMMARY OF ANALYSIS

Number of groups                                                 1
Number of observations                                         500

Number of replications
    Requested                                                 1000
    Completed                                                 1000
Value of seed                                                32502

Number of dependent variables                                   20
Number of independent variables                                  0
Number of continuous latent variables                            5

Observed dependent variables

  Continuous
   MIPIP1      MIPIP2      MIPIP3      MIPIP4      MIPIP5      MIPIP6
   MIPIP7      MIPIP8      MIPIP9      MIPIP10     MIPIP11     MIPIP12
   MIPIP13     MIPIP14     MIPIP15     MIPIP16     MIPIP17     MIPIP18
   MIPIP19     MIPIP20

Continuous latent variables
   E           A           C           N           O


Estimator                                                       ML
Information matrix                                        OBSERVED
Maximum number of iterations                                  1000
Convergence criterion                                    0.500D-04
Maximum number of steepest descent iterations                   20


SAMPLE STATISTICS FOR THE FIRST REPLICATION


     SAMPLE STATISTICS


           Means
              MIPIP1        MIPIP2        MIPIP3        MIPIP4        MIPIP5
              ________      ________      ________      ________      ________
               -0.059         0.090         0.045        -0.013         0.015


           Means
              MIPIP6        MIPIP7        MIPIP8        MIPIP9        MIPIP10
              ________      ________      ________      ________      ________
               -0.016         0.064         0.054        -0.009         0.029


           Means
              MIPIP11       MIPIP12       MIPIP13       MIPIP14       MIPIP15
              ________      ________      ________      ________      ________
               -0.065         0.018         0.005        -0.008        -0.031


           Means
              MIPIP16       MIPIP17       MIPIP18       MIPIP19       MIPIP20
              ________      ________      ________      ________      ________
               -0.071         0.035         0.006        -0.073        -0.024


           Covariances
              MIPIP1        MIPIP2        MIPIP3        MIPIP4        MIPIP5
              ________      ________      ________      ________      ________
 MIPIP1         0.970
 MIPIP2         0.189         1.022
 MIPIP3         0.179         0.278         1.058
 MIPIP4         0.150         0.120         0.229         1.013
 MIPIP5         0.150         0.092         0.163         0.134         1.066
 MIPIP6         0.705         0.138         0.164         0.170         0.232
 MIPIP7         0.119         0.689         0.240         0.166         0.152
 MIPIP8         0.173         0.258         0.824         0.220         0.254
 MIPIP9         0.131         0.135         0.211         0.705         0.176
 MIPIP10        0.129         0.118         0.097         0.082         0.794
 MIPIP11        0.656         0.117         0.084         0.185         0.201
 MIPIP12        0.113         0.638         0.211         0.122         0.080
 MIPIP13        0.116         0.203         0.679         0.179         0.204
 MIPIP14        0.117         0.139         0.194         0.693         0.060
 MIPIP15        0.127         0.086         0.150         0.073         0.683
 MIPIP16        0.643         0.110         0.117         0.168         0.215
 MIPIP17        0.151         0.603         0.215         0.154         0.135
 MIPIP18        0.127         0.122         0.665         0.177         0.194
 MIPIP19        0.065         0.122         0.117         0.662         0.091
 MIPIP20        0.108         0.095         0.109         0.055         0.724


           Covariances
              MIPIP6        MIPIP7        MIPIP8        MIPIP9        MIPIP10
              ________      ________      ________      ________      ________
 MIPIP6         1.024
 MIPIP7         0.176         0.964
 MIPIP8         0.220         0.339         1.144
 MIPIP9         0.187         0.202         0.275         1.021
 MIPIP10        0.133         0.134         0.171         0.219         1.136
 MIPIP11        0.734         0.117         0.147         0.189         0.261
 MIPIP12        0.129         0.668         0.229         0.129         0.138
 MIPIP13        0.159         0.209         0.780         0.209         0.156
 MIPIP14        0.173         0.158         0.199         0.714         0.082
 MIPIP15        0.125         0.116         0.241         0.146         0.724
 MIPIP16        0.687         0.096         0.137         0.126         0.193
 MIPIP17        0.197         0.611         0.235         0.158         0.108
 MIPIP18        0.156         0.159         0.686         0.231         0.143
 MIPIP19        0.133         0.160         0.166         0.652         0.073
 MIPIP20        0.125         0.103         0.201         0.127         0.743


           Covariances
              MIPIP11       MIPIP12       MIPIP13       MIPIP14       MIPIP15
              ________      ________      ________      ________      ________
 MIPIP11        1.062
 MIPIP12        0.201         0.974
 MIPIP13        0.116         0.252         1.055
 MIPIP14        0.159         0.152         0.262         1.006
 MIPIP15        0.168         0.101         0.218         0.123         1.004
 MIPIP16        0.753         0.123         0.163         0.150         0.239
 MIPIP17        0.184         0.660         0.249         0.151         0.129
 MIPIP18        0.109         0.173         0.732         0.220         0.195
 MIPIP19        0.138         0.158         0.226         0.744         0.083
 MIPIP20        0.156         0.071         0.169         0.052         0.754


           Covariances
              MIPIP16       MIPIP17       MIPIP18       MIPIP19       MIPIP20
              ________      ________      ________      ________      ________
 MIPIP16        1.084
 MIPIP17        0.228         0.986
 MIPIP18        0.156         0.272         1.053
 MIPIP19        0.155         0.155         0.243         1.080
 MIPIP20        0.227         0.098         0.143         0.127         1.126


           Correlations
              MIPIP1        MIPIP2        MIPIP3        MIPIP4        MIPIP5
              ________      ________      ________      ________      ________
 MIPIP1         1.000
 MIPIP2         0.190         1.000
 MIPIP3         0.176         0.267         1.000
 MIPIP4         0.151         0.118         0.222         1.000
 MIPIP5         0.147         0.088         0.153         0.129         1.000
 MIPIP6         0.708         0.135         0.157         0.167         0.222
 MIPIP7         0.123         0.695         0.238         0.168         0.150
 MIPIP8         0.164         0.239         0.749         0.204         0.230
 MIPIP9         0.132         0.132         0.203         0.693         0.169
 MIPIP10        0.123         0.110         0.089         0.076         0.721
 MIPIP11        0.646         0.112         0.079         0.178         0.189
 MIPIP12        0.116         0.639         0.208         0.123         0.078
 MIPIP13        0.115         0.195         0.642         0.173         0.192
 MIPIP14        0.118         0.137         0.188         0.687         0.058
 MIPIP15        0.128         0.085         0.145         0.072         0.660
 MIPIP16        0.627         0.105         0.109         0.160         0.200
 MIPIP17        0.154         0.601         0.210         0.154         0.132
 MIPIP18        0.126         0.117         0.630         0.171         0.183
 MIPIP19        0.063         0.116         0.109         0.633         0.085
 MIPIP20        0.103         0.088         0.100         0.051         0.661


           Correlations
              MIPIP6        MIPIP7        MIPIP8        MIPIP9        MIPIP10
              ________      ________      ________      ________      ________
 MIPIP6         1.000
 MIPIP7         0.177         1.000
 MIPIP8         0.203         0.323         1.000
 MIPIP9         0.183         0.204         0.254         1.000
 MIPIP10        0.123         0.128         0.150         0.204         1.000
 MIPIP11        0.704         0.116         0.134         0.181         0.238
 MIPIP12        0.129         0.689         0.217         0.130         0.131
 MIPIP13        0.153         0.207         0.711         0.202         0.143
 MIPIP14        0.171         0.161         0.186         0.705         0.077
 MIPIP15        0.123         0.117         0.224         0.144         0.678
 MIPIP16        0.652         0.094         0.123         0.120         0.174
 MIPIP17        0.196         0.627         0.221         0.158         0.102
 MIPIP18        0.150         0.158         0.625         0.223         0.131
 MIPIP19        0.127         0.157         0.149         0.621         0.066
 MIPIP20        0.116         0.099         0.177         0.119         0.657


           Correlations
              MIPIP11       MIPIP12       MIPIP13       MIPIP14       MIPIP15
              ________      ________      ________      ________      ________
 MIPIP11        1.000
 MIPIP12        0.197         1.000
 MIPIP13        0.109         0.248         1.000
 MIPIP14        0.154         0.154         0.254         1.000
 MIPIP15        0.163         0.102         0.212         0.122         1.000
 MIPIP16        0.702         0.120         0.152         0.144         0.229
 MIPIP17        0.180         0.673         0.244         0.151         0.129
 MIPIP18        0.103         0.170         0.694         0.214         0.190
 MIPIP19        0.129         0.154         0.211         0.714         0.079
 MIPIP20        0.143         0.068         0.156         0.049         0.709


           Correlations
              MIPIP16       MIPIP17       MIPIP18       MIPIP19       MIPIP20
              ________      ________      ________      ________      ________
 MIPIP16        1.000
 MIPIP17        0.220         1.000
 MIPIP18        0.147         0.267         1.000
 MIPIP19        0.143         0.151         0.228         1.000
 MIPIP20        0.205         0.093         0.131         0.115         1.000


MODEL FIT INFORMATION

Number of Free Parameters                       70

Loglikelihood

    H0 Value

        Mean                            -11441.352
        Std Dev                             69.333
        Number of successful computations     1000

             Proportions                   Percentiles
        Expected    Observed         Expected       Observed
           0.990       0.991       -11602.640     -11595.422
           0.980       0.981       -11583.740     -11582.395
           0.950       0.951       -11555.397     -11554.618
           0.900       0.902       -11530.208     -11529.969
           0.800       0.798       -11499.702     -11501.271
           0.700       0.707       -11477.710     -11476.752
           0.500       0.503       -11441.352     -11441.153
           0.300       0.296       -11404.994     -11405.777
           0.200       0.197       -11383.001     -11383.990
           0.100       0.098       -11352.495     -11353.524
           0.050       0.051       -11327.306     -11326.985
           0.020       0.022       -11298.963     -11295.940
           0.010       0.013       -11280.063     -11276.307

    H1 Value

        Mean                            -11185.495
        Std Dev                             67.587
        Number of successful computations     1000

             Proportions                   Percentiles
        Expected    Observed         Expected       Observed
           0.990       0.992       -11342.723     -11339.157
           0.980       0.978       -11324.298     -11325.917
           0.950       0.949       -11296.669     -11298.422
           0.900       0.896       -11272.115     -11273.353
           0.800       0.800       -11242.376     -11242.758
           0.700       0.692       -11220.938     -11221.841
           0.500       0.499       -11185.495     -11185.867
           0.300       0.303       -11150.053     -11149.669
           0.200       0.195       -11128.614     -11129.589
           0.100       0.104       -11098.876     -11095.863
           0.050       0.053       -11074.321     -11071.199
           0.020       0.016       -11046.692     -11052.456
           0.010       0.012       -11028.268     -11025.546

Information Criteria

    Akaike (AIC)

        Mean                             23022.703
        Std Dev                            138.666
        Number of successful computations     1000

             Proportions                   Percentiles
        Expected    Observed         Expected       Observed
           0.990       0.987        22700.126      22692.339
           0.980       0.978        22737.926      22731.760
           0.950       0.949        22794.612      22793.340
           0.900       0.902        22844.990      22846.026
           0.800       0.803        22906.002      22906.548
           0.700       0.704        22949.987      22951.044
           0.500       0.497        23022.703      23022.182
           0.300       0.293        23095.419      23092.528
           0.200       0.202        23139.404      23140.956
           0.100       0.098        23200.417      23199.332
           0.050       0.049        23250.794      23247.951
           0.020       0.019        23307.481      23303.419
           0.010       0.009        23345.281      23324.593

    Bayesian (BIC)

        Mean                             23317.726
        Std Dev                            138.666
        Number of successful computations     1000

             Proportions                   Percentiles
        Expected    Observed         Expected       Observed
           0.990       0.987        22995.148      22987.361
           0.980       0.978        23032.948      23026.782
           0.950       0.949        23089.635      23088.363
           0.900       0.902        23140.012      23141.049
           0.800       0.803        23201.025      23201.570
           0.700       0.704        23245.010      23246.067
           0.500       0.497        23317.726      23317.204
           0.300       0.293        23390.442      23387.551
           0.200       0.202        23434.427      23435.979
           0.100       0.098        23495.440      23494.354
           0.050       0.049        23545.817      23542.973
           0.020       0.019        23602.503      23598.441
           0.010       0.009        23640.303      23619.615

    Sample-Size Adjusted BIC (n* = (n + 2) / 24)

        Mean                             23095.541
        Std Dev                            138.666
        Number of successful computations     1000

             Proportions                   Percentiles
        Expected    Observed         Expected       Observed
           0.990       0.987        22772.964      22765.177
           0.980       0.978        22810.764      22804.598
           0.950       0.949        22867.451      22866.178
           0.900       0.902        22917.828      22918.865
           0.800       0.803        22978.841      22979.386
           0.700       0.704        23022.825      23023.882
           0.500       0.497        23095.541      23095.020
           0.300       0.293        23168.258      23165.366
           0.200       0.202        23212.242      23213.794
           0.100       0.098        23273.255      23272.170
           0.050       0.049        23323.632      23320.789
           0.020       0.019        23380.319      23376.257
           0.010       0.009        23418.119      23397.431

Chi-Square Test of Model Fit

        Degrees of freedom                     160

        Mean                               511.713
        Std Dev                             42.532
        Number of successful computations     1000

             Proportions                   Percentiles
        Expected    Observed         Expected       Observed
           0.990       1.000          121.346        419.445
           0.980       1.000          125.440        428.511
           0.950       1.000          131.756        444.079
           0.900       1.000          137.546        456.996
           0.800       1.000          144.783        475.390
           0.700       1.000          150.158        488.336
           0.500       1.000          159.334        510.438
           0.300       1.000          168.876        533.091
           0.200       1.000          174.828        547.509
           0.100       1.000          183.311        565.318
           0.050       1.000          190.516        582.830
           0.020       1.000          198.846        605.363
           0.010       1.000          204.530        618.893

RMSEA (Root Mean Square Error Of Approximation)

        Mean                                 0.066
        Std Dev                              0.004
        Number of successful computations     1000

             Proportions                   Percentiles
        Expected    Observed         Expected       Observed
           0.990       0.991            0.057          0.057
           0.980       0.981            0.058          0.058
           0.950       0.951            0.060          0.060
           0.900       0.896            0.061          0.061
           0.800       0.801            0.063          0.063
           0.700       0.700            0.064          0.064
           0.500       0.502            0.066          0.066
           0.300       0.301            0.068          0.068
           0.200       0.202            0.070          0.070
           0.100       0.093            0.071          0.071
           0.050       0.049            0.073          0.073
           0.020       0.024            0.074          0.075
           0.010       0.012            0.076          0.076

SRMR (Standardized Root Mean Square Residual)

        Mean                                 0.031
        Std Dev                              0.002
        Number of successful computations     1000

             Proportions                   Percentiles
        Expected    Observed         Expected       Observed
           0.990       0.993            0.027          0.027
           0.980       0.985            0.027          0.027
           0.950       0.961            0.028          0.028
           0.900       0.903            0.029          0.029
           0.800       0.791            0.029          0.029
           0.700       0.673            0.030          0.030
           0.500       0.500            0.031          0.031
           0.300       0.304            0.032          0.032
           0.200       0.183            0.033          0.033
           0.100       0.103            0.033          0.034
           0.050       0.049            0.034          0.034
           0.020       0.020            0.035          0.035
           0.010       0.014            0.035          0.036


MODEL RESULTS

                              ESTIMATES              S. E.     M. S. E.  95%  % Sig
                 Population   Average   Std. Dev.   Average             Cover Coeff
 E        BY
  MIPIP1              1.000     0.7981     0.0392     0.0386     0.0423 0.001 1.000
  MIPIP6              1.000     0.8465     0.0387     0.0384     0.0251 0.025 1.000
  MIPIP11             1.000     0.8505     0.0388     0.0384     0.0239 0.034 1.000
  MIPIP16             1.000     0.8064     0.0392     0.0393     0.0390 0.002 1.000

 A        BY
  MIPIP2              1.000     0.8042     0.0400     0.0390     0.0399 0.003 1.000
  MIPIP7              1.000     0.8494     0.0388     0.0384     0.0242 0.032 1.000
  MIPIP12             1.000     0.8508     0.0381     0.0385     0.0237 0.028 1.000
  MIPIP17             1.000     0.8060     0.0405     0.0394     0.0393 0.004 1.000

 C        BY
  MIPIP3              1.000     0.8058     0.0395     0.0391     0.0393 0.005 1.000
  MIPIP8              1.000     0.8498     0.0386     0.0384     0.0240 0.032 1.000
  MIPIP13             1.000     0.8509     0.0386     0.0385     0.0237 0.029 1.000
  MIPIP18             1.000     0.8071     0.0405     0.0395     0.0389 0.002 1.000

 N        BY
  MIPIP4              1.000     0.8037     0.0382     0.0390     0.0400 0.001 1.000
  MIPIP9              1.000     0.8498     0.0397     0.0384     0.0241 0.027 1.000
  MIPIP14             1.000     0.8514     0.0382     0.0385     0.0235 0.040 1.000
  MIPIP19             1.000     0.8064     0.0392     0.0395     0.0390 0.002 1.000

 O        BY
  MIPIP5              1.000     0.8055     0.0392     0.0390     0.0394 0.000 1.000
  MIPIP10             1.000     0.8522     0.0395     0.0385     0.0234 0.036 1.000
  MIPIP15             1.000     0.8507     0.0404     0.0384     0.0239 0.034 1.000
  MIPIP20             1.000     0.8066     0.0410     0.0395     0.0391 0.003 1.000

 A        WITH
  E                   0.000     0.2332     0.0494     0.0477     0.0568 0.002 0.998

 C        WITH
  E                   0.000     0.1993     0.0512     0.0483     0.0423 0.028 0.972
  A                   0.000     0.2333     0.0494     0.0477     0.0569 0.004 0.996

 N        WITH
  E                   0.000     0.1963     0.0487     0.0484     0.0409 0.024 0.976
  A                   0.000     0.1987     0.0482     0.0483     0.0418 0.018 0.982
  C                   0.000     0.2321     0.0490     0.0477     0.0563 0.003 0.997

 O        WITH
  E                   0.000     0.2224     0.0489     0.0479     0.0519 0.007 0.993
  A                   0.000     0.1988     0.0488     0.0483     0.0419 0.014 0.986
  C                   0.000     0.1988     0.0482     0.0483     0.0418 0.017 0.983
  N                   0.000     0.2335     0.0484     0.0477     0.0569 0.003 0.997

 Intercepts
  MIPIP1              0.000     0.0015     0.0449     0.0446     0.0020 0.943 0.057
  MIPIP2              0.000    -0.0006     0.0450     0.0450     0.0020 0.956 0.044
  MIPIP3              0.000    -0.0004     0.0447     0.0451     0.0020 0.956 0.044
  MIPIP4              0.000    -0.0010     0.0446     0.0450     0.0020 0.951 0.049
  MIPIP5              0.000     0.0011     0.0465     0.0450     0.0022 0.947 0.053
  MIPIP6              0.000     0.0030     0.0457     0.0453     0.0021 0.947 0.053
  MIPIP7              0.000     0.0006     0.0454     0.0453     0.0021 0.951 0.049
  MIPIP8              0.000     0.0007     0.0467     0.0453     0.0022 0.948 0.052
  MIPIP9              0.000    -0.0001     0.0458     0.0454     0.0021 0.945 0.055
  MIPIP10             0.000     0.0020     0.0458     0.0454     0.0021 0.949 0.051
  MIPIP11             0.000     0.0034     0.0471     0.0453     0.0022 0.942 0.058
  MIPIP12             0.000    -0.0002     0.0445     0.0454     0.0020 0.957 0.043
  MIPIP13             0.000     0.0004     0.0458     0.0454     0.0021 0.949 0.051
  MIPIP14             0.000     0.0020     0.0459     0.0454     0.0021 0.946 0.054
  MIPIP15             0.000     0.0016     0.0449     0.0454     0.0020 0.950 0.050
  MIPIP16             0.000     0.0027     0.0445     0.0453     0.0020 0.957 0.043
  MIPIP17             0.000    -0.0001     0.0450     0.0453     0.0020 0.954 0.046
  MIPIP18             0.000     0.0011     0.0470     0.0454     0.0022 0.931 0.069
  MIPIP19             0.000     0.0015     0.0456     0.0454     0.0021 0.939 0.061
  MIPIP20             0.000     0.0019     0.0469     0.0454     0.0022 0.940 0.060

 Variances
  E                   1.000     1.0000     0.0000     0.0000     0.0000 1.000 0.000
  A                   1.000     1.0000     0.0000     0.0000     0.0000 1.000 0.000
  C                   1.000     1.0000     0.0000     0.0000     0.0000 1.000 0.000
  N                   1.000     1.0000     0.0000     0.0000     0.0000 1.000 0.000
  O                   1.000     1.0000     0.0000     0.0000     0.0000 1.000 0.000

 Residual Variances
  MIPIP1              0.500     0.3577     0.0300     0.0295     0.0211 0.007 1.000
  MIPIP2              0.500     0.3666     0.0312     0.0302     0.0188 0.022 1.000
  MIPIP3              0.500     0.3659     0.0296     0.0301     0.0189 0.010 1.000
  MIPIP4              0.500     0.3644     0.0301     0.0300     0.0193 0.017 1.000
  MIPIP5              0.500     0.3651     0.0302     0.0301     0.0191 0.017 1.000
  MIPIP6              0.500     0.3073     0.0286     0.0280     0.0380 0.000 1.000
  MIPIP7              0.500     0.3060     0.0289     0.0280     0.0385 0.001 1.000
  MIPIP8              0.500     0.3056     0.0291     0.0280     0.0386 0.000 1.000
  MIPIP9              0.500     0.3059     0.0280     0.0280     0.0385 0.000 1.000
  MIPIP10             0.500     0.3056     0.0279     0.0280     0.0386 0.000 1.000
  MIPIP11             0.500     0.3045     0.0276     0.0279     0.0390 0.000 1.000
  MIPIP12             0.500     0.3063     0.0280     0.0281     0.0383 0.000 1.000
  MIPIP13             0.500     0.3061     0.0266     0.0281     0.0383 0.000 1.000
  MIPIP14             0.500     0.3055     0.0287     0.0281     0.0386 0.000 1.000
  MIPIP15             0.500     0.3047     0.0276     0.0280     0.0389 0.000 1.000
  MIPIP16             0.500     0.3760     0.0309     0.0307     0.0163 0.042 1.000
  MIPIP17             0.500     0.3778     0.0315     0.0308     0.0159 0.046 1.000
  MIPIP18             0.500     0.3796     0.0324     0.0310     0.0155 0.047 1.000
  MIPIP19             0.500     0.3808     0.0313     0.0310     0.0152 0.052 1.000
  MIPIP20             0.500     0.3809     0.0312     0.0310     0.0152 0.045 1.000


QUALITY OF NUMERICAL RESULTS

     Average Condition Number for the Information Matrix      0.415E-01
       (ratio of smallest to largest eigenvalue)


TECHNICAL OUTPUT


     PARAMETER SPECIFICATION


           NU
              MIPIP1        MIPIP2        MIPIP3        MIPIP4        MIPIP5
              ________      ________      ________      ________      ________
                  1             2             3             4             5


           NU
              MIPIP6        MIPIP7        MIPIP8        MIPIP9        MIPIP10
              ________      ________      ________      ________      ________
                  6             7             8             9            10


           NU
              MIPIP11       MIPIP12       MIPIP13       MIPIP14       MIPIP15
              ________      ________      ________      ________      ________
                 11            12            13            14            15


           NU
              MIPIP16       MIPIP17       MIPIP18       MIPIP19       MIPIP20
              ________      ________      ________      ________      ________
                 16            17            18            19            20


           LAMBDA
              E             A             C             N             O
              ________      ________      ________      ________      ________
 MIPIP1            21             0             0             0             0
 MIPIP2             0            22             0             0             0
 MIPIP3             0             0            23             0             0
 MIPIP4             0             0             0            24             0
 MIPIP5             0             0             0             0            25
 MIPIP6            26             0             0             0             0
 MIPIP7             0            27             0             0             0
 MIPIP8             0             0            28             0             0
 MIPIP9             0             0             0            29             0
 MIPIP10            0             0             0             0            30
 MIPIP11           31             0             0             0             0
 MIPIP12            0            32             0             0             0
 MIPIP13            0             0            33             0             0
 MIPIP14            0             0             0            34             0
 MIPIP15            0             0             0             0            35
 MIPIP16           36             0             0             0             0
 MIPIP17            0            37             0             0             0
 MIPIP18            0             0            38             0             0
 MIPIP19            0             0             0            39             0
 MIPIP20            0             0             0             0            40


           THETA
              MIPIP1        MIPIP2        MIPIP3        MIPIP4        MIPIP5
              ________      ________      ________      ________      ________
 MIPIP1            41
 MIPIP2             0            42
 MIPIP3             0             0            43
 MIPIP4             0             0             0            44
 MIPIP5             0             0             0             0            45
 MIPIP6             0             0             0             0             0
 MIPIP7             0             0             0             0             0
 MIPIP8             0             0             0             0             0
 MIPIP9             0             0             0             0             0
 MIPIP10            0             0             0             0             0
 MIPIP11            0             0             0             0             0
 MIPIP12            0             0             0             0             0
 MIPIP13            0             0             0             0             0
 MIPIP14            0             0             0             0             0
 MIPIP15            0             0             0             0             0
 MIPIP16            0             0             0             0             0
 MIPIP17            0             0             0             0             0
 MIPIP18            0             0             0             0             0
 MIPIP19            0             0             0             0             0
 MIPIP20            0             0             0             0             0


           THETA
              MIPIP6        MIPIP7        MIPIP8        MIPIP9        MIPIP10
              ________      ________      ________      ________      ________
 MIPIP6            46
 MIPIP7             0            47
 MIPIP8             0             0            48
 MIPIP9             0             0             0            49
 MIPIP10            0             0             0             0            50
 MIPIP11            0             0             0             0             0
 MIPIP12            0             0             0             0             0
 MIPIP13            0             0             0             0             0
 MIPIP14            0             0             0             0             0
 MIPIP15            0             0             0             0             0
 MIPIP16            0             0             0             0             0
 MIPIP17            0             0             0             0             0
 MIPIP18            0             0             0             0             0
 MIPIP19            0             0             0             0             0
 MIPIP20            0             0             0             0             0


           THETA
              MIPIP11       MIPIP12       MIPIP13       MIPIP14       MIPIP15
              ________      ________      ________      ________      ________
 MIPIP11           51
 MIPIP12            0            52
 MIPIP13            0             0            53
 MIPIP14            0             0             0            54
 MIPIP15            0             0             0             0            55
 MIPIP16            0             0             0             0             0
 MIPIP17            0             0             0             0             0
 MIPIP18            0             0             0             0             0
 MIPIP19            0             0             0             0             0
 MIPIP20            0             0             0             0             0


           THETA
              MIPIP16       MIPIP17       MIPIP18       MIPIP19       MIPIP20
              ________      ________      ________      ________      ________
 MIPIP16           56
 MIPIP17            0            57
 MIPIP18            0             0            58
 MIPIP19            0             0             0            59
 MIPIP20            0             0             0             0            60


           ALPHA
              E             A             C             N             O
              ________      ________      ________      ________      ________
                  0             0             0             0             0


           BETA
              E             A             C             N             O
              ________      ________      ________      ________      ________
 E                  0             0             0             0             0
 A                  0             0             0             0             0
 C                  0             0             0             0             0
 N                  0             0             0             0             0
 O                  0             0             0             0             0


           PSI
              E             A             C             N             O
              ________      ________      ________      ________      ________
 E                  0
 A                 61             0
 C                 62            63             0
 N                 64            65            66             0
 O                 67            68            69            70             0


     STARTING VALUES


           NU
              MIPIP1        MIPIP2        MIPIP3        MIPIP4        MIPIP5
              ________      ________      ________      ________      ________
                0.000         0.000         0.000         0.000         0.000


           NU
              MIPIP6        MIPIP7        MIPIP8        MIPIP9        MIPIP10
              ________      ________      ________      ________      ________
                0.000         0.000         0.000         0.000         0.000


           NU
              MIPIP11       MIPIP12       MIPIP13       MIPIP14       MIPIP15
              ________      ________      ________      ________      ________
                0.000         0.000         0.000         0.000         0.000


           NU
              MIPIP16       MIPIP17       MIPIP18       MIPIP19       MIPIP20
              ________      ________      ________      ________      ________
                0.000         0.000         0.000         0.000         0.000


           LAMBDA
              E             A             C             N             O
              ________      ________      ________      ________      ________
 MIPIP1         1.000         0.000         0.000         0.000         0.000
 MIPIP2         0.000         1.000         0.000         0.000         0.000
 MIPIP3         0.000         0.000         1.000         0.000         0.000
 MIPIP4         0.000         0.000         0.000         1.000         0.000
 MIPIP5         0.000         0.000         0.000         0.000         1.000
 MIPIP6         1.000         0.000         0.000         0.000         0.000
 MIPIP7         0.000         1.000         0.000         0.000         0.000
 MIPIP8         0.000         0.000         1.000         0.000         0.000
 MIPIP9         0.000         0.000         0.000         1.000         0.000
 MIPIP10        0.000         0.000         0.000         0.000         1.000
 MIPIP11        1.000         0.000         0.000         0.000         0.000
 MIPIP12        0.000         1.000         0.000         0.000         0.000
 MIPIP13        0.000         0.000         1.000         0.000         0.000
 MIPIP14        0.000         0.000         0.000         1.000         0.000
 MIPIP15        0.000         0.000         0.000         0.000         1.000
 MIPIP16        1.000         0.000         0.000         0.000         0.000
 MIPIP17        0.000         1.000         0.000         0.000         0.000
 MIPIP18        0.000         0.000         1.000         0.000         0.000
 MIPIP19        0.000         0.000         0.000         1.000         0.000
 MIPIP20        0.000         0.000         0.000         0.000         1.000


           THETA
              MIPIP1        MIPIP2        MIPIP3        MIPIP4        MIPIP5
              ________      ________      ________      ________      ________
 MIPIP1         0.500
 MIPIP2         0.000         0.500
 MIPIP3         0.000         0.000         0.500
 MIPIP4         0.000         0.000         0.000         0.500
 MIPIP5         0.000         0.000         0.000         0.000         0.500
 MIPIP6         0.000         0.000         0.000         0.000         0.000
 MIPIP7         0.000         0.000         0.000         0.000         0.000
 MIPIP8         0.000         0.000         0.000         0.000         0.000
 MIPIP9         0.000         0.000         0.000         0.000         0.000
 MIPIP10        0.000         0.000         0.000         0.000         0.000
 MIPIP11        0.000         0.000         0.000         0.000         0.000
 MIPIP12        0.000         0.000         0.000         0.000         0.000
 MIPIP13        0.000         0.000         0.000         0.000         0.000
 MIPIP14        0.000         0.000         0.000         0.000         0.000
 MIPIP15        0.000         0.000         0.000         0.000         0.000
 MIPIP16        0.000         0.000         0.000         0.000         0.000
 MIPIP17        0.000         0.000         0.000         0.000         0.000
 MIPIP18        0.000         0.000         0.000         0.000         0.000
 MIPIP19        0.000         0.000         0.000         0.000         0.000
 MIPIP20        0.000         0.000         0.000         0.000         0.000


           THETA
              MIPIP6        MIPIP7        MIPIP8        MIPIP9        MIPIP10
              ________      ________      ________      ________      ________
 MIPIP6         0.500
 MIPIP7         0.000         0.500
 MIPIP8         0.000         0.000         0.500
 MIPIP9         0.000         0.000         0.000         0.500
 MIPIP10        0.000         0.000         0.000         0.000         0.500
 MIPIP11        0.000         0.000         0.000         0.000         0.000
 MIPIP12        0.000         0.000         0.000         0.000         0.000
 MIPIP13        0.000         0.000         0.000         0.000         0.000
 MIPIP14        0.000         0.000         0.000         0.000         0.000
 MIPIP15        0.000         0.000         0.000         0.000         0.000
 MIPIP16        0.000         0.000         0.000         0.000         0.000
 MIPIP17        0.000         0.000         0.000         0.000         0.000
 MIPIP18        0.000         0.000         0.000         0.000         0.000
 MIPIP19        0.000         0.000         0.000         0.000         0.000
 MIPIP20        0.000         0.000         0.000         0.000         0.000


           THETA
              MIPIP11       MIPIP12       MIPIP13       MIPIP14       MIPIP15
              ________      ________      ________      ________      ________
 MIPIP11        0.500
 MIPIP12        0.000         0.500
 MIPIP13        0.000         0.000         0.500
 MIPIP14        0.000         0.000         0.000         0.500
 MIPIP15        0.000         0.000         0.000         0.000         0.500
 MIPIP16        0.000         0.000         0.000         0.000         0.000
 MIPIP17        0.000         0.000         0.000         0.000         0.000
 MIPIP18        0.000         0.000         0.000         0.000         0.000
 MIPIP19        0.000         0.000         0.000         0.000         0.000
 MIPIP20        0.000         0.000         0.000         0.000         0.000


           THETA
              MIPIP16       MIPIP17       MIPIP18       MIPIP19       MIPIP20
              ________      ________      ________      ________      ________
 MIPIP16        0.500
 MIPIP17        0.000         0.500
 MIPIP18        0.000         0.000         0.500
 MIPIP19        0.000         0.000         0.000         0.500
 MIPIP20        0.000         0.000         0.000         0.000         0.500


           ALPHA
              E             A             C             N             O
              ________      ________      ________      ________      ________
                0.000         0.000         0.000         0.000         0.000


           BETA
              E             A             C             N             O
              ________      ________      ________      ________      ________
 E              0.000         0.000         0.000         0.000         0.000
 A              0.000         0.000         0.000         0.000         0.000
 C              0.000         0.000         0.000         0.000         0.000
 N              0.000         0.000         0.000         0.000         0.000
 O              0.000         0.000         0.000         0.000         0.000


           PSI
              E             A             C             N             O
              ________      ________      ________      ________      ________
 E              1.000
 A              0.000         1.000
 C              0.000         0.000         1.000
 N              0.000         0.000         0.000         1.000
 O              0.000         0.000         0.000         0.000         1.000


     POPULATION VALUES


           NU
              MIPIP1        MIPIP2        MIPIP3        MIPIP4        MIPIP5
              ________      ________      ________      ________      ________
                0.000         0.000         0.000         0.000         0.000


           NU
              MIPIP6        MIPIP7        MIPIP8        MIPIP9        MIPIP10
              ________      ________      ________      ________      ________
                0.000         0.000         0.000         0.000         0.000


           NU
              MIPIP11       MIPIP12       MIPIP13       MIPIP14       MIPIP15
              ________      ________      ________      ________      ________
                0.000         0.000         0.000         0.000         0.000


           NU
              MIPIP16       MIPIP17       MIPIP18       MIPIP19       MIPIP20
              ________      ________      ________      ________      ________
                0.000         0.000         0.000         0.000         0.000


           LAMBDA
              E             A             C             N             O
              ________      ________      ________      ________      ________
 MIPIP1         0.800         0.000         0.000         0.000         0.000
 MIPIP2         0.000         0.800         0.000         0.000         0.000
 MIPIP3         0.000         0.000         0.800         0.000         0.000
 MIPIP4         0.000         0.000         0.000         0.800         0.000
 MIPIP5         0.000         0.000         0.000         0.000         0.800
 MIPIP6         0.800         0.000         0.000         0.000         0.000
 MIPIP7         0.000         0.800         0.000         0.000         0.000
 MIPIP8         0.000         0.000         0.800         0.000         0.000
 MIPIP9         0.000         0.000         0.000         0.800         0.000
 MIPIP10        0.000         0.000         0.000         0.000         0.800
 MIPIP11        0.800         0.000         0.000         0.000         0.000
 MIPIP12        0.000         0.800         0.000         0.000         0.000
 MIPIP13        0.000         0.000         0.800         0.000         0.000
 MIPIP14        0.000         0.000         0.000         0.800         0.000
 MIPIP15        0.000         0.000         0.000         0.000         0.800
 MIPIP16        0.800         0.000         0.000         0.000         0.000
 MIPIP17        0.000         0.800         0.000         0.000         0.000
 MIPIP18        0.000         0.000         0.800         0.000         0.000
 MIPIP19        0.000         0.000         0.000         0.800         0.000
 MIPIP20        0.000         0.000         0.000         0.000         0.800


           LAMBDA
              RMIPIP1       RMIPIP2       RMIPIP3       RMIPIP4       RMIPIP5
              ________      ________      ________      ________      ________
 MIPIP1         1.000         0.000         0.000         0.000         0.000
 MIPIP2         0.000         1.000         0.000         0.000         0.000
 MIPIP3         0.000         0.000         1.000         0.000         0.000
 MIPIP4         0.000         0.000         0.000         1.000         0.000
 MIPIP5         0.000         0.000         0.000         0.000         1.000
 MIPIP6         0.000         0.000         0.000         0.000         0.000
 MIPIP7         0.000         0.000         0.000         0.000         0.000
 MIPIP8         0.000         0.000         0.000         0.000         0.000
 MIPIP9         0.000         0.000         0.000         0.000         0.000
 MIPIP10        0.000         0.000         0.000         0.000         0.000
 MIPIP11        0.000         0.000         0.000         0.000         0.000
 MIPIP12        0.000         0.000         0.000         0.000         0.000
 MIPIP13        0.000         0.000         0.000         0.000         0.000
 MIPIP14        0.000         0.000         0.000         0.000         0.000
 MIPIP15        0.000         0.000         0.000         0.000         0.000
 MIPIP16        0.000         0.000         0.000         0.000         0.000
 MIPIP17        0.000         0.000         0.000         0.000         0.000
 MIPIP18        0.000         0.000         0.000         0.000         0.000
 MIPIP19        0.000         0.000         0.000         0.000         0.000
 MIPIP20        0.000         0.000         0.000         0.000         0.000


           LAMBDA
              RMIPIP6       RMIPIP7       RMIPIP8       RMIPIP9       RMIPIP10
              ________      ________      ________      ________      ________
 MIPIP1         0.000         0.000         0.000         0.000         0.000
 MIPIP2         0.000         0.000         0.000         0.000         0.000
 MIPIP3         0.000         0.000         0.000         0.000         0.000
 MIPIP4         0.000         0.000         0.000         0.000         0.000
 MIPIP5         0.000         0.000         0.000         0.000         0.000
 MIPIP6         1.000         0.000         0.000         0.000         0.000
 MIPIP7         0.000         1.000         0.000         0.000         0.000
 MIPIP8         0.000         0.000         1.000         0.000         0.000
 MIPIP9         0.000         0.000         0.000         1.000         0.000
 MIPIP10        0.000         0.000         0.000         0.000         1.000
 MIPIP11        0.000         0.000         0.000         0.000         0.000
 MIPIP12        0.000         0.000         0.000         0.000         0.000
 MIPIP13        0.000         0.000         0.000         0.000         0.000
 MIPIP14        0.000         0.000         0.000         0.000         0.000
 MIPIP15        0.000         0.000         0.000         0.000         0.000
 MIPIP16        0.000         0.000         0.000         0.000         0.000
 MIPIP17        0.000         0.000         0.000         0.000         0.000
 MIPIP18        0.000         0.000         0.000         0.000         0.000
 MIPIP19        0.000         0.000         0.000         0.000         0.000
 MIPIP20        0.000         0.000         0.000         0.000         0.000


           LAMBDA
              RMIPIP11      RMIPIP12      RMIPIP13      RMIPIP14      RMIPIP15
              ________      ________      ________      ________      ________
 MIPIP1         0.000         0.000         0.000         0.000         0.000
 MIPIP2         0.000         0.000         0.000         0.000         0.000
 MIPIP3         0.000         0.000         0.000         0.000         0.000
 MIPIP4         0.000         0.000         0.000         0.000         0.000
 MIPIP5         0.000         0.000         0.000         0.000         0.000
 MIPIP6         0.000         0.000         0.000         0.000         0.000
 MIPIP7         0.000         0.000         0.000         0.000         0.000
 MIPIP8         0.000         0.000         0.000         0.000         0.000
 MIPIP9         0.000         0.000         0.000         0.000         0.000
 MIPIP10        0.000         0.000         0.000         0.000         0.000
 MIPIP11        1.000         0.000         0.000         0.000         0.000
 MIPIP12        0.000         1.000         0.000         0.000         0.000
 MIPIP13        0.000         0.000         1.000         0.000         0.000
 MIPIP14        0.000         0.000         0.000         1.000         0.000
 MIPIP15        0.000         0.000         0.000         0.000         1.000
 MIPIP16        0.000         0.000         0.000         0.000         0.000
 MIPIP17        0.000         0.000         0.000         0.000         0.000
 MIPIP18        0.000         0.000         0.000         0.000         0.000
 MIPIP19        0.000         0.000         0.000         0.000         0.000
 MIPIP20        0.000         0.000         0.000         0.000         0.000


           LAMBDA
              RMIPIP16      RMIPIP17      RMIPIP18      RMIPIP19      RMIPIP20
              ________      ________      ________      ________      ________
 MIPIP1         0.000         0.000         0.000         0.000         0.000
 MIPIP2         0.000         0.000         0.000         0.000         0.000
 MIPIP3         0.000         0.000         0.000         0.000         0.000
 MIPIP4         0.000         0.000         0.000         0.000         0.000
 MIPIP5         0.000         0.000         0.000         0.000         0.000
 MIPIP6         0.000         0.000         0.000         0.000         0.000
 MIPIP7         0.000         0.000         0.000         0.000         0.000
 MIPIP8         0.000         0.000         0.000         0.000         0.000
 MIPIP9         0.000         0.000         0.000         0.000         0.000
 MIPIP10        0.000         0.000         0.000         0.000         0.000
 MIPIP11        0.000         0.000         0.000         0.000         0.000
 MIPIP12        0.000         0.000         0.000         0.000         0.000
 MIPIP13        0.000         0.000         0.000         0.000         0.000
 MIPIP14        0.000         0.000         0.000         0.000         0.000
 MIPIP15        0.000         0.000         0.000         0.000         0.000
 MIPIP16        1.000         0.000         0.000         0.000         0.000
 MIPIP17        0.000         1.000         0.000         0.000         0.000
 MIPIP18        0.000         0.000         1.000         0.000         0.000
 MIPIP19        0.000         0.000         0.000         1.000         0.000
 MIPIP20        0.000         0.000         0.000         0.000         1.000


           THETA
              MIPIP1        MIPIP2        MIPIP3        MIPIP4        MIPIP5
              ________      ________      ________      ________      ________
 MIPIP1         0.000
 MIPIP2         0.000         0.000
 MIPIP3         0.000         0.000         0.000
 MIPIP4         0.000         0.000         0.000         0.000
 MIPIP5         0.000         0.000         0.000         0.000         0.000
 MIPIP6         0.000         0.000         0.000         0.000         0.000
 MIPIP7         0.000         0.000         0.000         0.000         0.000
 MIPIP8         0.000         0.000         0.000         0.000         0.000
 MIPIP9         0.000         0.000         0.000         0.000         0.000
 MIPIP10        0.000         0.000         0.000         0.000         0.000
 MIPIP11        0.000         0.000         0.000         0.000         0.000
 MIPIP12        0.000         0.000         0.000         0.000         0.000
 MIPIP13        0.000         0.000         0.000         0.000         0.000
 MIPIP14        0.000         0.000         0.000         0.000         0.000
 MIPIP15        0.000         0.000         0.000         0.000         0.000
 MIPIP16        0.000         0.000         0.000         0.000         0.000
 MIPIP17        0.000         0.000         0.000         0.000         0.000
 MIPIP18        0.000         0.000         0.000         0.000         0.000
 MIPIP19        0.000         0.000         0.000         0.000         0.000
 MIPIP20        0.000         0.000         0.000         0.000         0.000


           THETA
              MIPIP6        MIPIP7        MIPIP8        MIPIP9        MIPIP10
              ________      ________      ________      ________      ________
 MIPIP6         0.000
 MIPIP7         0.000         0.000
 MIPIP8         0.000         0.000         0.000
 MIPIP9         0.000         0.000         0.000         0.000
 MIPIP10        0.000         0.000         0.000         0.000         0.000
 MIPIP11        0.000         0.000         0.000         0.000         0.000
 MIPIP12        0.000         0.000         0.000         0.000         0.000
 MIPIP13        0.000         0.000         0.000         0.000         0.000
 MIPIP14        0.000         0.000         0.000         0.000         0.000
 MIPIP15        0.000         0.000         0.000         0.000         0.000
 MIPIP16        0.000         0.000         0.000         0.000         0.000
 MIPIP17        0.000         0.000         0.000         0.000         0.000
 MIPIP18        0.000         0.000         0.000         0.000         0.000
 MIPIP19        0.000         0.000         0.000         0.000         0.000
 MIPIP20        0.000         0.000         0.000         0.000         0.000


           THETA
              MIPIP11       MIPIP12       MIPIP13       MIPIP14       MIPIP15
              ________      ________      ________      ________      ________
 MIPIP11        0.000
 MIPIP12        0.000         0.000
 MIPIP13        0.000         0.000         0.000
 MIPIP14        0.000         0.000         0.000         0.000
 MIPIP15        0.000         0.000         0.000         0.000         0.000
 MIPIP16        0.000         0.000         0.000         0.000         0.000
 MIPIP17        0.000         0.000         0.000         0.000         0.000
 MIPIP18        0.000         0.000         0.000         0.000         0.000
 MIPIP19        0.000         0.000         0.000         0.000         0.000
 MIPIP20        0.000         0.000         0.000         0.000         0.000


           THETA
              MIPIP16       MIPIP17       MIPIP18       MIPIP19       MIPIP20
              ________      ________      ________      ________      ________
 MIPIP16        0.000
 MIPIP17        0.000         0.000
 MIPIP18        0.000         0.000         0.000
 MIPIP19        0.000         0.000         0.000         0.000
 MIPIP20        0.000         0.000         0.000         0.000         0.000


           ALPHA
              E             A             C             N             O
              ________      ________      ________      ________      ________
                0.000         0.000         0.000         0.000         0.000


           ALPHA
              RMIPIP1       RMIPIP2       RMIPIP3       RMIPIP4       RMIPIP5
              ________      ________      ________      ________      ________
                0.000         0.000         0.000         0.000         0.000


           ALPHA
              RMIPIP6       RMIPIP7       RMIPIP8       RMIPIP9       RMIPIP10
              ________      ________      ________      ________      ________
                0.000         0.000         0.000         0.000         0.000


           ALPHA
              RMIPIP11      RMIPIP12      RMIPIP13      RMIPIP14      RMIPIP15
              ________      ________      ________      ________      ________
                0.000         0.000         0.000         0.000         0.000


           ALPHA
              RMIPIP16      RMIPIP17      RMIPIP18      RMIPIP19      RMIPIP20
              ________      ________      ________      ________      ________
                0.000         0.000         0.000         0.000         0.000


           BETA
              E             A             C             N             O
              ________      ________      ________      ________      ________
 E              0.000         0.000         0.000         0.000         0.000
 A              0.000         0.000         0.000         0.000         0.000
 C              0.000         0.000         0.000         0.000         0.000
 N              0.000         0.000         0.000         0.000         0.000
 O              0.000         0.000         0.000         0.000         0.000
 RMIPIP1        0.000         0.000         0.000         0.000         0.000
 RMIPIP2        0.000         0.000         0.000         0.000         0.000
 RMIPIP3        0.000         0.000         0.000         0.000         0.000
 RMIPIP4        0.000         0.000         0.000         0.000         0.000
 RMIPIP5        0.000         0.000         0.000         0.000         0.000
 RMIPIP6        0.000         0.000         0.000         0.000         0.000
 RMIPIP7        0.000         0.000         0.000         0.000         0.000
 RMIPIP8        0.000         0.000         0.000         0.000         0.000
 RMIPIP9        0.000         0.000         0.000         0.000         0.000
 RMIPIP10       0.000         0.000         0.000         0.000         0.000
 RMIPIP11       0.000         0.000         0.000         0.000         0.000
 RMIPIP12       0.000         0.000         0.000         0.000         0.000
 RMIPIP13       0.000         0.000         0.000         0.000         0.000
 RMIPIP14       0.000         0.000         0.000         0.000         0.000
 RMIPIP15       0.000         0.000         0.000         0.000         0.000
 RMIPIP16       0.000         0.000         0.000         0.000         0.000
 RMIPIP17       0.000         0.000         0.000         0.000         0.000
 RMIPIP18       0.000         0.000         0.000         0.000         0.000
 RMIPIP19       0.000         0.000         0.000         0.000         0.000
 RMIPIP20       0.000         0.000         0.000         0.000         0.000


           BETA
              RMIPIP1       RMIPIP2       RMIPIP3       RMIPIP4       RMIPIP5
              ________      ________      ________      ________      ________
 E              0.000         0.000         0.000         0.000         0.000
 A              0.000         0.000         0.000         0.000         0.000
 C              0.000         0.000         0.000         0.000         0.000
 N              0.000         0.000         0.000         0.000         0.000
 O              0.000         0.000         0.000         0.000         0.000
 RMIPIP1        0.000         0.000         0.000         0.000         0.000
 RMIPIP2        0.200         0.000         0.000         0.000         0.000
 RMIPIP3        0.000         0.200         0.000         0.000         0.000
 RMIPIP4        0.000         0.000         0.200         0.000         0.000
 RMIPIP5        0.000         0.000         0.000         0.200         0.000
 RMIPIP6        0.200         0.000         0.000         0.000         0.200
 RMIPIP7        0.000         0.200         0.000         0.000         0.000
 RMIPIP8        0.000         0.000         0.200         0.000         0.000
 RMIPIP9        0.000         0.000         0.000         0.200         0.000
 RMIPIP10       0.000         0.000         0.000         0.000         0.200
 RMIPIP11       0.000         0.000         0.000         0.000         0.000
 RMIPIP12       0.000         0.000         0.000         0.000         0.000
 RMIPIP13       0.000         0.000         0.000         0.000         0.000
 RMIPIP14       0.000         0.000         0.000         0.000         0.000
 RMIPIP15       0.000         0.000         0.000         0.000         0.000
 RMIPIP16       0.000         0.000         0.000         0.000         0.000
 RMIPIP17       0.000         0.000         0.000         0.000         0.000
 RMIPIP18       0.000         0.000         0.000         0.000         0.000
 RMIPIP19       0.000         0.000         0.000         0.000         0.000
 RMIPIP20       0.000         0.000         0.000         0.000         0.000


           BETA
              RMIPIP6       RMIPIP7       RMIPIP8       RMIPIP9       RMIPIP10
              ________      ________      ________      ________      ________
 E              0.000         0.000         0.000         0.000         0.000
 A              0.000         0.000         0.000         0.000         0.000
 C              0.000         0.000         0.000         0.000         0.000
 N              0.000         0.000         0.000         0.000         0.000
 O              0.000         0.000         0.000         0.000         0.000
 RMIPIP1        0.000         0.000         0.000         0.000         0.000
 RMIPIP2        0.000         0.000         0.000         0.000         0.000
 RMIPIP3        0.000         0.000         0.000         0.000         0.000
 RMIPIP4        0.000         0.000         0.000         0.000         0.000
 RMIPIP5        0.000         0.000         0.000         0.000         0.000
 RMIPIP6        0.000         0.000         0.000         0.000         0.000
 RMIPIP7        0.200         0.000         0.000         0.000         0.000
 RMIPIP8        0.000         0.200         0.000         0.000         0.000
 RMIPIP9        0.000         0.000         0.200         0.000         0.000
 RMIPIP10       0.000         0.000         0.000         0.200         0.000
 RMIPIP11       0.200         0.000         0.000         0.000         0.200
 RMIPIP12       0.000         0.200         0.000         0.000         0.000
 RMIPIP13       0.000         0.000         0.200         0.000         0.000
 RMIPIP14       0.000         0.000         0.000         0.200         0.000
 RMIPIP15       0.000         0.000         0.000         0.000         0.200
 RMIPIP16       0.000         0.000         0.000         0.000         0.000
 RMIPIP17       0.000         0.000         0.000         0.000         0.000
 RMIPIP18       0.000         0.000         0.000         0.000         0.000
 RMIPIP19       0.000         0.000         0.000         0.000         0.000
 RMIPIP20       0.000         0.000         0.000         0.000         0.000


           BETA
              RMIPIP11      RMIPIP12      RMIPIP13      RMIPIP14      RMIPIP15
              ________      ________      ________      ________      ________
 E              0.000         0.000         0.000         0.000         0.000
 A              0.000         0.000         0.000         0.000         0.000
 C              0.000         0.000         0.000         0.000         0.000
 N              0.000         0.000         0.000         0.000         0.000
 O              0.000         0.000         0.000         0.000         0.000
 RMIPIP1        0.000         0.000         0.000         0.000         0.000
 RMIPIP2        0.000         0.000         0.000         0.000         0.000
 RMIPIP3        0.000         0.000         0.000         0.000         0.000
 RMIPIP4        0.000         0.000         0.000         0.000         0.000
 RMIPIP5        0.000         0.000         0.000         0.000         0.000
 RMIPIP6        0.000         0.000         0.000         0.000         0.000
 RMIPIP7        0.000         0.000         0.000         0.000         0.000
 RMIPIP8        0.000         0.000         0.000         0.000         0.000
 RMIPIP9        0.000         0.000         0.000         0.000         0.000
 RMIPIP10       0.000         0.000         0.000         0.000         0.000
 RMIPIP11       0.000         0.000         0.000         0.000         0.000
 RMIPIP12       0.200         0.000         0.000         0.000         0.000
 RMIPIP13       0.000         0.200         0.000         0.000         0.000
 RMIPIP14       0.000         0.000         0.200         0.000         0.000
 RMIPIP15       0.000         0.000         0.000         0.200         0.000
 RMIPIP16       0.200         0.000         0.000         0.000         0.200
 RMIPIP17       0.000         0.200         0.000         0.000         0.000
 RMIPIP18       0.000         0.000         0.200         0.000         0.000
 RMIPIP19       0.000         0.000         0.000         0.200         0.000
 RMIPIP20       0.000         0.000         0.000         0.000         0.200


           BETA
              RMIPIP16      RMIPIP17      RMIPIP18      RMIPIP19      RMIPIP20
              ________      ________      ________      ________      ________
 E              0.000         0.000         0.000         0.000         0.000
 A              0.000         0.000         0.000         0.000         0.000
 C              0.000         0.000         0.000         0.000         0.000
 N              0.000         0.000         0.000         0.000         0.000
 O              0.000         0.000         0.000         0.000         0.000
 RMIPIP1        0.000         0.000         0.000         0.000         0.000
 RMIPIP2        0.000         0.000         0.000         0.000         0.000
 RMIPIP3        0.000         0.000         0.000         0.000         0.000
 RMIPIP4        0.000         0.000         0.000         0.000         0.000
 RMIPIP5        0.000         0.000         0.000         0.000         0.000
 RMIPIP6        0.000         0.000         0.000         0.000         0.000
 RMIPIP7        0.000         0.000         0.000         0.000         0.000
 RMIPIP8        0.000         0.000         0.000         0.000         0.000
 RMIPIP9        0.000         0.000         0.000         0.000         0.000
 RMIPIP10       0.000         0.000         0.000         0.000         0.000
 RMIPIP11       0.000         0.000         0.000         0.000         0.000
 RMIPIP12       0.000         0.000         0.000         0.000         0.000
 RMIPIP13       0.000         0.000         0.000         0.000         0.000
 RMIPIP14       0.000         0.000         0.000         0.000         0.000
 RMIPIP15       0.000         0.000         0.000         0.000         0.000
 RMIPIP16       0.000         0.000         0.000         0.000         0.000
 RMIPIP17       0.200         0.000         0.000         0.000         0.000
 RMIPIP18       0.000         0.200         0.000         0.000         0.000
 RMIPIP19       0.000         0.000         0.200         0.000         0.000
 RMIPIP20       0.000         0.000         0.000         0.200         0.000


           PSI
              E             A             C             N             O
              ________      ________      ________      ________      ________
 E              1.000
 A              0.200         1.000
 C              0.200         0.200         1.000
 N              0.200         0.200         0.200         1.000
 O              0.200         0.200         0.200         0.200         1.000
 RMIPIP1        0.000         0.000         0.000         0.000         0.000
 RMIPIP2        0.000         0.000         0.000         0.000         0.000
 RMIPIP3        0.000         0.000         0.000         0.000         0.000
 RMIPIP4        0.000         0.000         0.000         0.000         0.000
 RMIPIP5        0.000         0.000         0.000         0.000         0.000
 RMIPIP6        0.000         0.000         0.000         0.000         0.000
 RMIPIP7        0.000         0.000         0.000         0.000         0.000
 RMIPIP8        0.000         0.000         0.000         0.000         0.000
 RMIPIP9        0.000         0.000         0.000         0.000         0.000
 RMIPIP10       0.000         0.000         0.000         0.000         0.000
 RMIPIP11       0.000         0.000         0.000         0.000         0.000
 RMIPIP12       0.000         0.000         0.000         0.000         0.000
 RMIPIP13       0.000         0.000         0.000         0.000         0.000
 RMIPIP14       0.000         0.000         0.000         0.000         0.000
 RMIPIP15       0.000         0.000         0.000         0.000         0.000
 RMIPIP16       0.000         0.000         0.000         0.000         0.000
 RMIPIP17       0.000         0.000         0.000         0.000         0.000
 RMIPIP18       0.000         0.000         0.000         0.000         0.000
 RMIPIP19       0.000         0.000         0.000         0.000         0.000
 RMIPIP20       0.000         0.000         0.000         0.000         0.000


           PSI
              RMIPIP1       RMIPIP2       RMIPIP3       RMIPIP4       RMIPIP5
              ________      ________      ________      ________      ________
 RMIPIP1        0.360
 RMIPIP2        0.000         0.360
 RMIPIP3        0.000         0.000         0.360
 RMIPIP4        0.000         0.000         0.000         0.360
 RMIPIP5        0.000         0.000         0.000         0.000         0.360
 RMIPIP6        0.000         0.000         0.000         0.000         0.000
 RMIPIP7        0.000         0.000         0.000         0.000         0.000
 RMIPIP8        0.000         0.000         0.000         0.000         0.000
 RMIPIP9        0.000         0.000         0.000         0.000         0.000
 RMIPIP10       0.000         0.000         0.000         0.000         0.000
 RMIPIP11       0.000         0.000         0.000         0.000         0.000
 RMIPIP12       0.000         0.000         0.000         0.000         0.000
 RMIPIP13       0.000         0.000         0.000         0.000         0.000
 RMIPIP14       0.000         0.000         0.000         0.000         0.000
 RMIPIP15       0.000         0.000         0.000         0.000         0.000
 RMIPIP16       0.000         0.000         0.000         0.000         0.000
 RMIPIP17       0.000         0.000         0.000         0.000         0.000
 RMIPIP18       0.000         0.000         0.000         0.000         0.000
 RMIPIP19       0.000         0.000         0.000         0.000         0.000
 RMIPIP20       0.000         0.000         0.000         0.000         0.000


           PSI
              RMIPIP6       RMIPIP7       RMIPIP8       RMIPIP9       RMIPIP10
              ________      ________      ________      ________      ________
 RMIPIP6        0.360
 RMIPIP7        0.000         0.360
 RMIPIP8        0.000         0.000         0.360
 RMIPIP9        0.000         0.000         0.000         0.360
 RMIPIP10       0.000         0.000         0.000         0.000         0.360
 RMIPIP11       0.000         0.000         0.000         0.000         0.000
 RMIPIP12       0.000         0.000         0.000         0.000         0.000
 RMIPIP13       0.000         0.000         0.000         0.000         0.000
 RMIPIP14       0.000         0.000         0.000         0.000         0.000
 RMIPIP15       0.000         0.000         0.000         0.000         0.000
 RMIPIP16       0.000         0.000         0.000         0.000         0.000
 RMIPIP17       0.000         0.000         0.000         0.000         0.000
 RMIPIP18       0.000         0.000         0.000         0.000         0.000
 RMIPIP19       0.000         0.000         0.000         0.000         0.000
 RMIPIP20       0.000         0.000         0.000         0.000         0.000


           PSI
              RMIPIP11      RMIPIP12      RMIPIP13      RMIPIP14      RMIPIP15
              ________      ________      ________      ________      ________
 RMIPIP11       0.360
 RMIPIP12       0.000         0.360
 RMIPIP13       0.000         0.000         0.360
 RMIPIP14       0.000         0.000         0.000         0.360
 RMIPIP15       0.000         0.000         0.000         0.000         0.360
 RMIPIP16       0.000         0.000         0.000         0.000         0.000
 RMIPIP17       0.000         0.000         0.000         0.000         0.000
 RMIPIP18       0.000         0.000         0.000         0.000         0.000
 RMIPIP19       0.000         0.000         0.000         0.000         0.000
 RMIPIP20       0.000         0.000         0.000         0.000         0.000


           PSI
              RMIPIP16      RMIPIP17      RMIPIP18      RMIPIP19      RMIPIP20
              ________      ________      ________      ________      ________
 RMIPIP16       0.360
 RMIPIP17       0.000         0.360
 RMIPIP18       0.000         0.000         0.360
 RMIPIP19       0.000         0.000         0.000         0.360
 RMIPIP20       0.000         0.000         0.000         0.000         0.360


TECHNICAL 9 OUTPUT

  Error messages for each replication (if any)


DIAGRAM INFORMATION

  Mplus diagrams are currently not available for Monte Carlo analysis.
  No diagram output was produced.


     Beginning Time:  09:58:16
        Ending Time:  09:58:49
       Elapsed Time:  00:00:33


MUTHEN & MUTHEN
3463 Stoner Ave.
Los Angeles, CA  90066

Tel: (310) 391-9971
Fax: (310) 391-8971
Web: www.StatModel.com
Support: Support@StatModel.com

Copyright (c) 1998-2019 Muthen & Muthen
