# Supplementary material for: Modeling Measurement as a Sequential Process: Autoregressive Confirmatory Factor Analysis (AR-CFA)
Source: Front Psychol. 2019 Sep 20;10:2108. doi: 10.3389/fpsyg.2019.02108 (PMC6763968; doi:10.3389/fpsyg.2019.02108)
Supplement: Supplementary file 3 [file Data_Sheet_2.ZIP › Online Appendix D/AR-CFA pop run as CFA and ARCFA/sample 500/ar-cfa (ar=0.3, n=500) analyzed as cfa.out]

Mplus VERSION 8.3
MUTHEN & MUTHEN
08/04/2019   9:30 AM

INPUT INSTRUCTIONS

  title:	this is an example of a CFA with continuous factor indicators

  montecarlo:
  	names = mipip1-mipip20; !AR-CFA  using varaible names from our data and simulation values
  	nobs = 500; ! 250, 500, 1000
  	nreps = 1000;
      seed=32503;

  model montecarlo:
  	
      E by mipip1*.8
      mipip6*.8
      mipip11*.8
      mipip16*.8; !factor loadings starting value .8

      A by mipip2*.8
      mipip7*.8
      mipip12*.8
      mipip17*.8;

      C by mipip3*.8
      mipip8*.8
      mipip13*.8
      mipip18*.8;

      N by mipip4*.8
      mipip9*.8
      mipip14*.8
      mipip19*.8;

      O BY mipip5*.8
      mipip10*.8
      mipip15*.8
      mipip20*.8;

      rmipip1 by mipip1@1; ! The latent residual is now rmipip with a 'factor loading' of 1
      mipip1@0; ! Item residual fixed to zero
      rmipip2 by mipip2@1;
      mipip2@0;
      rmipip3 by mipip3@1;
      mipip3@0;
      rmipip4 by mipip4@1;
      mipip4@0;
      rmipip5 by mipip5@1;
      mipip5@0;
      rmipip6 by mipip6@1;
      mipip6@0;
      rmipip7 by mipip7@1;
      mipip7@0;
      rmipip8 by mipip8@1;
      mipip8@0;
      rmipip9 by mipip9@1;
      mipip9@0;
      rmipip10 by mipip10@1;
      mipip10@0;
      rmipip11 by mipip11@1;
      mipip11@0;
      rmipip12 by mipip12@1;
      mipip12@0;
      rmipip13 by mipip13@1;
      mipip13@0;
      rmipip14 by mipip14@1;
      mipip14@0;
      rmipip15 by mipip15@1;
      mipip15@0;
      rmipip16 by mipip16@1;
      mipip16@0;
      rmipip17 by mipip17@1;
      mipip17@0;
      rmipip18 by mipip18@1;
      mipip18@0;
      rmipip19 by mipip19@1;
      mipip19@0;
      rmipip20 by mipip20@1;
      mipip20@0;

      E A C N O with rmipip1@0;
      ! Fix correlation of factors and first residual to 0, else it's estimated

      rmipip1*.36;
      ! first residual variance set to .36
      rmipip2*.36;
      ! second residual variances set to .32 for AR-CFA effect of .2 (Between)
      rmipip3-rmipip20*.36;
      ! remaining residual variances set to account for Between and Within AR

      E*1 A*1 C*1 N*1 O*1; !factor variances set to 1
      E A C N O with E*.2 A*.2 C*.2 N*.2 O*.2;

  ! Lagged Between-construct AR terms representing context effects are as follows:
  rmipip2-rmipip20 pon rmipip1-rmipip19*.3; ! 0, .1, .2, .3

  ! E terms : Within-construct AR terms for E items
   rmipip6 on rmipip1*0.3; ! 0, .1, .2, .3
   rmipip11 on rmipip6*0.3;
   rmipip16 on rmipip11*0.3;
  ! A terms : Within-construct AR terms for A items
  rmipip7 on rmipip2*0.3; ! 0, .1, .2, .3
  rmipip12 on rmipip7*0.3;
  rmipip17 on rmipip12*0;
  ! C terms : Within-construct AR terms for C items
  rmipip8 on rmipip3*0.3; ! 0, .1, .2, .3
  rmipip13 on rmipip8*0.3;
  rmipip18 on rmipip13*0.3;
  ! N terms: Within-construct AR terms for N items
  rmipip9 on rmipip4*0.3; ! 0, .1, .2, .3
  rmipip14 on rmipip9*0.3;
  rmipip19 on rmipip14*0.3;
  ! O terms: Within-construct AR terms for O items
   rmipip10 on rmipip5*0.3; ! 0, .1, .2, .3
   rmipip15 on rmipip10*0.3;
   rmipip20 on rmipip15*0.3;

  model:	! CFA

    E by mipip1* mipip6 mipip11 mipip16;
    A by mipip2* mipip7 mipip12 mipip17;
    C by mipip3* mipip8 mipip13 mipip18;
    N by mipip4* mipip9 mipip14 mipip19;
    O BY mipip5* mipip10 mipip15 mipip20;
    E@1 A@1 C@1 N@1 O@1;


  output:
  	tech9 stdyx;


*** WARNING in OUTPUT command
  STANDARDIZED option is not available for MONTECARLO.
  Request for STANDARDIZED is ignored.
   1 WARNING(S) FOUND IN THE INPUT INSTRUCTIONS


this is an example of a CFA with continuous factor indicators

SUMMARY OF ANALYSIS

Number of groups                                                 1
Number of observations                                         500

Number of replications
    Requested                                                 1000
    Completed                                                 1000
Value of seed                                                32503

Number of dependent variables                                   20
Number of independent variables                                  0
Number of continuous latent variables                            5

Observed dependent variables

  Continuous
   MIPIP1      MIPIP2      MIPIP3      MIPIP4      MIPIP5      MIPIP6
   MIPIP7      MIPIP8      MIPIP9      MIPIP10     MIPIP11     MIPIP12
   MIPIP13     MIPIP14     MIPIP15     MIPIP16     MIPIP17     MIPIP18
   MIPIP19     MIPIP20

Continuous latent variables
   E           A           C           N           O


Estimator                                                       ML
Information matrix                                        OBSERVED
Maximum number of iterations                                  1000
Convergence criterion                                    0.500D-04
Maximum number of steepest descent iterations                   20


SAMPLE STATISTICS FOR THE FIRST REPLICATION


     SAMPLE STATISTICS


           Means
              MIPIP1        MIPIP2        MIPIP3        MIPIP4        MIPIP5
              ________      ________      ________      ________      ________
               -0.024        -0.024        -0.051        -0.029        -0.067


           Means
              MIPIP6        MIPIP7        MIPIP8        MIPIP9        MIPIP10
              ________      ________      ________      ________      ________
                0.004        -0.004        -0.083        -0.067        -0.094


           Means
              MIPIP11       MIPIP12       MIPIP13       MIPIP14       MIPIP15
              ________      ________      ________      ________      ________
               -0.061        -0.006        -0.100        -0.060        -0.108


           Means
              MIPIP16       MIPIP17       MIPIP18       MIPIP19       MIPIP20
              ________      ________      ________      ________      ________
               -0.028        -0.014        -0.024        -0.041        -0.129


           Covariances
              MIPIP1        MIPIP2        MIPIP3        MIPIP4        MIPIP5
              ________      ________      ________      ________      ________
 MIPIP1         1.098
 MIPIP2         0.263         1.067
 MIPIP3         0.126         0.280         1.071
 MIPIP4         0.176         0.131         0.180         1.043
 MIPIP5         0.155         0.185         0.213         0.200         1.014
 MIPIP6         0.849         0.227         0.156         0.205         0.250
 MIPIP7         0.175         0.788         0.161         0.122         0.211
 MIPIP8         0.060         0.264         0.782         0.111         0.211
 MIPIP9         0.116         0.158         0.136         0.794         0.156
 MIPIP10        0.193         0.148         0.152         0.172         0.774
 MIPIP11        0.753         0.121         0.139         0.169         0.198
 MIPIP12        0.142         0.721         0.159         0.119         0.182
 MIPIP13        0.144         0.226         0.700         0.100         0.234
 MIPIP14        0.160         0.111         0.121         0.755         0.171
 MIPIP15        0.188         0.146         0.158         0.199         0.699
 MIPIP16        0.677         0.111         0.114         0.163         0.157
 MIPIP17        0.132         0.650         0.175         0.101         0.180
 MIPIP18        0.134         0.201         0.712         0.082         0.218
 MIPIP19        0.119         0.086         0.115         0.675         0.130
 MIPIP20        0.190         0.224         0.208         0.226         0.728


           Covariances
              MIPIP6        MIPIP7        MIPIP8        MIPIP9        MIPIP10
              ________      ________      ________      ________      ________
 MIPIP6         1.116
 MIPIP7         0.304         1.120
 MIPIP8         0.118         0.284         1.047
 MIPIP9         0.138         0.147         0.231         1.144
 MIPIP10        0.244         0.173         0.207         0.275         1.118
 MIPIP11        0.846         0.139         0.084         0.143         0.307
 MIPIP12        0.246         0.838         0.208         0.163         0.185
 MIPIP13        0.175         0.239         0.777         0.143         0.200
 MIPIP14        0.139         0.132         0.160         0.876         0.204
 MIPIP15        0.250         0.160         0.201         0.277         0.834
 MIPIP16        0.756         0.118         0.094         0.162         0.295
 MIPIP17        0.209         0.657         0.179         0.094         0.186
 MIPIP18        0.154         0.176         0.688         0.096         0.197
 MIPIP19        0.140         0.083         0.148         0.729         0.147
 MIPIP20        0.255         0.210         0.225         0.279         0.765


           Covariances
              MIPIP11       MIPIP12       MIPIP13       MIPIP14       MIPIP15
              ________      ________      ________      ________      ________
 MIPIP11        1.139
 MIPIP12        0.245         1.175
 MIPIP13        0.177         0.331         1.087
 MIPIP14        0.134         0.155         0.238         1.195
 MIPIP15        0.234         0.157         0.254         0.346         1.148
 MIPIP16        0.850         0.162         0.174         0.163         0.330
 MIPIP17        0.179         0.690         0.195         0.103         0.177
 MIPIP18        0.158         0.190         0.790         0.146         0.223
 MIPIP19        0.146         0.092         0.209         0.851         0.207
 MIPIP20        0.195         0.188         0.239         0.319         0.864


           Covariances
              MIPIP16       MIPIP17       MIPIP18       MIPIP19       MIPIP20
              ________      ________      ________      ________      ________
 MIPIP16        1.116
 MIPIP17        0.296         1.081
 MIPIP18        0.234         0.328         1.095
 MIPIP19        0.161         0.106         0.240         1.131
 MIPIP20        0.210         0.203         0.257         0.359         1.207


           Correlations
              MIPIP1        MIPIP2        MIPIP3        MIPIP4        MIPIP5
              ________      ________      ________      ________      ________
 MIPIP1         1.000
 MIPIP2         0.243         1.000
 MIPIP3         0.117         0.262         1.000
 MIPIP4         0.164         0.124         0.170         1.000
 MIPIP5         0.147         0.178         0.204         0.194         1.000
 MIPIP6         0.767         0.208         0.142         0.190         0.235
 MIPIP7         0.158         0.721         0.147         0.113         0.198
 MIPIP8         0.056         0.250         0.738         0.106         0.205
 MIPIP9         0.103         0.143         0.123         0.727         0.145
 MIPIP10        0.174         0.136         0.139         0.160         0.727
 MIPIP11        0.673         0.110         0.126         0.155         0.184
 MIPIP12        0.125         0.644         0.142         0.108         0.167
 MIPIP13        0.132         0.210         0.649         0.094         0.223
 MIPIP14        0.140         0.098         0.107         0.676         0.155
 MIPIP15        0.167         0.132         0.142         0.182         0.648
 MIPIP16        0.612         0.102         0.105         0.152         0.147
 MIPIP17        0.121         0.605         0.163         0.095         0.172
 MIPIP18        0.122         0.186         0.658         0.077         0.207
 MIPIP19        0.107         0.078         0.105         0.622         0.121
 MIPIP20        0.165         0.197         0.183         0.202         0.658


           Correlations
              MIPIP6        MIPIP7        MIPIP8        MIPIP9        MIPIP10
              ________      ________      ________      ________      ________
 MIPIP6         1.000
 MIPIP7         0.272         1.000
 MIPIP8         0.109         0.262         1.000
 MIPIP9         0.122         0.129         0.211         1.000
 MIPIP10        0.218         0.155         0.191         0.243         1.000
 MIPIP11        0.750         0.123         0.077         0.125         0.272
 MIPIP12        0.215         0.731         0.187         0.140         0.161
 MIPIP13        0.159         0.217         0.728         0.128         0.181
 MIPIP14        0.120         0.114         0.143         0.750         0.177
 MIPIP15        0.221         0.141         0.183         0.242         0.737
 MIPIP16        0.677         0.106         0.087         0.143         0.264
 MIPIP17        0.190         0.597         0.169         0.084         0.169
 MIPIP18        0.139         0.159         0.643         0.085         0.178
 MIPIP19        0.125         0.074         0.136         0.641         0.131
 MIPIP20        0.220         0.181         0.200         0.237         0.658


           Correlations
              MIPIP11       MIPIP12       MIPIP13       MIPIP14       MIPIP15
              ________      ________      ________      ________      ________
 MIPIP11        1.000
 MIPIP12        0.212         1.000
 MIPIP13        0.159         0.293         1.000
 MIPIP14        0.115         0.131         0.209         1.000
 MIPIP15        0.205         0.135         0.227         0.296         1.000
 MIPIP16        0.754         0.142         0.158         0.141         0.292
 MIPIP17        0.161         0.612         0.180         0.090         0.159
 MIPIP18        0.141         0.167         0.724         0.127         0.198
 MIPIP19        0.129         0.080         0.188         0.732         0.182
 MIPIP20        0.166         0.158         0.209         0.266         0.734


           Correlations
              MIPIP16       MIPIP17       MIPIP18       MIPIP19       MIPIP20
              ________      ________      ________      ________      ________
 MIPIP16        1.000
 MIPIP17        0.270         1.000
 MIPIP18        0.211         0.301         1.000
 MIPIP19        0.143         0.096         0.216         1.000
 MIPIP20        0.181         0.177         0.224         0.307         1.000


MODEL FIT INFORMATION

Number of Free Parameters                       70

Loglikelihood

    H0 Value

        Mean                            -11515.045
        Std Dev                             77.434
        Number of successful computations     1000

             Proportions                   Percentiles
        Expected    Observed         Expected       Observed
           0.990       0.990       -11695.180     -11695.318
           0.980       0.985       -11674.072     -11668.203
           0.950       0.949       -11642.417     -11643.637
           0.900       0.896       -11614.285     -11616.515
           0.800       0.802       -11580.214     -11580.201
           0.700       0.681       -11555.652     -11558.529
           0.500       0.496       -11515.045     -11516.641
           0.300       0.302       -11474.439     -11473.773
           0.200       0.209       -11449.877     -11446.359
           0.100       0.100       -11415.806     -11415.861
           0.050       0.048       -11387.674     -11388.879
           0.020       0.016       -11356.019     -11359.482
           0.010       0.009       -11334.911     -11343.873

    H1 Value

        Mean                            -11066.559
        Std Dev                             73.139
        Number of successful computations     1000

             Proportions                   Percentiles
        Expected    Observed         Expected       Observed
           0.990       0.993       -11236.703     -11230.792
           0.980       0.983       -11216.765     -11207.477
           0.950       0.948       -11186.865     -11189.168
           0.900       0.891       -11160.294     -11164.693
           0.800       0.795       -11128.113     -11130.106
           0.700       0.700       -11104.913     -11105.208
           0.500       0.500       -11066.559     -11066.780
           0.300       0.319       -11028.204     -11025.994
           0.200       0.201       -11005.005     -11005.000
           0.100       0.096       -10972.823     -10974.734
           0.050       0.054       -10946.252     -10945.632
           0.020       0.019       -10916.352     -10918.258
           0.010       0.010       -10896.415     -10902.408

Information Criteria

    Akaike (AIC)

        Mean                             23170.091
        Std Dev                            154.868
        Number of successful computations     1000

             Proportions                   Percentiles
        Expected    Observed         Expected       Observed
           0.990       0.991        22809.821      22813.217
           0.980       0.984        22852.038      22857.892
           0.950       0.952        22915.348      22917.458
           0.900       0.900        22971.612      22970.266
           0.800       0.791        23039.754      23031.982
           0.700       0.698        23088.878      23086.782
           0.500       0.504        23170.091      23172.771
           0.300       0.319        23251.304      23257.005
           0.200       0.198        23300.428      23299.327
           0.100       0.104        23368.570      23372.123
           0.050       0.051        23424.833      23425.296
           0.020       0.015        23488.143      23471.551
           0.010       0.010        23530.360      23528.934

    Bayesian (BIC)

        Mean                             23465.113
        Std Dev                            154.868
        Number of successful computations     1000

             Proportions                   Percentiles
        Expected    Observed         Expected       Observed
           0.990       0.991        23104.844      23108.240
           0.980       0.984        23147.061      23152.915
           0.950       0.952        23210.371      23212.481
           0.900       0.900        23266.634      23265.289
           0.800       0.791        23334.776      23327.005
           0.700       0.698        23383.901      23381.804
           0.500       0.504        23465.113      23467.794
           0.300       0.319        23546.326      23552.028
           0.200       0.198        23595.450      23594.349
           0.100       0.104        23663.592      23667.145
           0.050       0.051        23719.856      23720.319
           0.020       0.015        23783.166      23766.573
           0.010       0.010        23825.383      23823.957

    Sample-Size Adjusted BIC (n* = (n + 2) / 24)

        Mean                             23242.929
        Std Dev                            154.868
        Number of successful computations     1000

             Proportions                   Percentiles
        Expected    Observed         Expected       Observed
           0.990       0.991        22882.659      22886.055
           0.980       0.984        22924.876      22930.730
           0.950       0.952        22988.187      22990.296
           0.900       0.900        23044.450      23043.105
           0.800       0.791        23112.592      23104.820
           0.700       0.698        23161.716      23159.620
           0.500       0.504        23242.929      23245.609
           0.300       0.319        23324.142      23329.843
           0.200       0.198        23373.266      23372.165
           0.100       0.104        23441.408      23444.961
           0.050       0.051        23497.672      23498.135
           0.020       0.015        23560.982      23544.389
           0.010       0.010        23603.199      23601.772

Chi-Square Test of Model Fit

        Degrees of freedom                     160

        Mean                               896.974
        Std Dev                             58.657
        Number of successful computations     1000

             Proportions                   Percentiles
        Expected    Observed         Expected       Observed
           0.990       1.000          121.346        763.928
           0.980       1.000          125.440        780.303
           0.950       1.000          131.756        804.882
           0.900       1.000          137.546        821.748
           0.800       1.000          144.783        844.713
           0.700       1.000          150.158        861.513
           0.500       1.000          159.334        897.056
           0.300       1.000          168.876        929.104
           0.200       1.000          174.828        946.730
           0.100       1.000          183.311        972.591
           0.050       1.000          190.516        994.600
           0.020       1.000          198.846       1018.781
           0.010       1.000          204.530       1031.992

RMSEA (Root Mean Square Error Of Approximation)

        Mean                                 0.096
        Std Dev                              0.004
        Number of successful computations     1000

             Proportions                   Percentiles
        Expected    Observed         Expected       Observed
           0.990       0.989            0.087          0.087
           0.980       0.981            0.088          0.088
           0.950       0.955            0.090          0.090
           0.900       0.897            0.091          0.091
           0.800       0.785            0.093          0.093
           0.700       0.682            0.094          0.094
           0.500       0.505            0.096          0.096
           0.300       0.314            0.098          0.098
           0.200       0.204            0.099          0.099
           0.100       0.098            0.101          0.101
           0.050       0.048            0.102          0.102
           0.020       0.017            0.104          0.104
           0.010       0.007            0.105          0.104

SRMR (Standardized Root Mean Square Residual)

        Mean                                 0.038
        Std Dev                              0.002
        Number of successful computations     1000

             Proportions                   Percentiles
        Expected    Observed         Expected       Observed
           0.990       0.994            0.033          0.033
           0.980       0.986            0.033          0.033
           0.950       0.952            0.034          0.034
           0.900       0.904            0.035          0.035
           0.800       0.787            0.036          0.036
           0.700       0.689            0.036          0.036
           0.500       0.486            0.038          0.038
           0.300       0.306            0.039          0.039
           0.200       0.203            0.039          0.039
           0.100       0.105            0.040          0.040
           0.050       0.057            0.041          0.041
           0.020       0.017            0.042          0.042
           0.010       0.009            0.043          0.042


MODEL RESULTS

                              ESTIMATES              S. E.     M. S. E.  95%  % Sig
                 Population   Average   Std. Dev.   Average             Cover Coeff
 E        BY
  MIPIP1              1.000     0.7939     0.0394     0.0387     0.0440 0.000 1.000
  MIPIP6              1.000     0.8759     0.0381     0.0387     0.0168 0.108 1.000
  MIPIP11             1.000     0.8910     0.0394     0.0388     0.0134 0.219 1.000
  MIPIP16             1.000     0.8307     0.0404     0.0404     0.0303 0.014 1.000

 A        BY
  MIPIP2              1.000     0.8340     0.0400     0.0388     0.0292 0.018 1.000
  MIPIP7              1.000     0.9099     0.0403     0.0383     0.0097 0.347 1.000
  MIPIP12             1.000     0.8556     0.0425     0.0398     0.0227 0.072 1.000
  MIPIP17             1.000     0.7442     0.0431     0.0410     0.0673 0.000 1.000

 C        BY
  MIPIP3              1.000     0.8116     0.0395     0.0393     0.0370 0.006 1.000
  MIPIP8              1.000     0.8924     0.0389     0.0388     0.0131 0.219 1.000
  MIPIP13             1.000     0.8900     0.0404     0.0391     0.0137 0.217 1.000
  MIPIP18             1.000     0.8130     0.0419     0.0404     0.0367 0.003 1.000

 N        BY
  MIPIP4              1.000     0.8072     0.0392     0.0394     0.0387 0.000 1.000
  MIPIP9              1.000     0.8884     0.0381     0.0389     0.0139 0.184 1.000
  MIPIP14             1.000     0.8938     0.0392     0.0390     0.0128 0.228 1.000
  MIPIP19             1.000     0.8250     0.0398     0.0406     0.0322 0.008 1.000

 O        BY
  MIPIP5              1.000     0.8105     0.0400     0.0394     0.0375 0.004 1.000
  MIPIP10             1.000     0.8873     0.0392     0.0389     0.0142 0.186 1.000
  MIPIP15             1.000     0.8910     0.0391     0.0390     0.0134 0.222 1.000
  MIPIP20             1.000     0.8247     0.0426     0.0406     0.0325 0.016 1.000

 A        WITH
  E                   0.000     0.2625     0.0457     0.0468     0.0710 0.000 1.000

 C        WITH
  E                   0.000     0.2139     0.0497     0.0477     0.0482 0.012 0.988
  A                   0.000     0.2683     0.0468     0.0466     0.0742 0.000 1.000

 N        WITH
  E                   0.000     0.2096     0.0462     0.0477     0.0461 0.011 0.989
  A                   0.000     0.2151     0.0489     0.0477     0.0486 0.014 0.986
  C                   0.000     0.2716     0.0470     0.0464     0.0760 0.000 1.000

 O        WITH
  E                   0.000     0.2481     0.0479     0.0470     0.0638 0.002 0.998
  A                   0.000     0.2083     0.0483     0.0479     0.0457 0.009 0.991
  C                   0.000     0.2161     0.0474     0.0476     0.0489 0.003 0.997
  N                   0.000     0.2720     0.0482     0.0464     0.0763 0.001 0.999

 Intercepts
  MIPIP1              0.000     0.0004     0.0453     0.0446     0.0021 0.938 0.062
  MIPIP2              0.000     0.0015     0.0446     0.0455     0.0020 0.955 0.045
  MIPIP3              0.000    -0.0017     0.0482     0.0454     0.0023 0.940 0.060
  MIPIP4              0.000    -0.0009     0.0461     0.0454     0.0021 0.947 0.053
  MIPIP5              0.000    -0.0010     0.0462     0.0455     0.0021 0.946 0.054
  MIPIP6              0.000     0.0001     0.0463     0.0461     0.0021 0.949 0.051
  MIPIP7              0.000     0.0006     0.0443     0.0465     0.0020 0.956 0.044
  MIPIP8              0.000    -0.0015     0.0499     0.0465     0.0025 0.934 0.066
  MIPIP9              0.000    -0.0008     0.0476     0.0465     0.0023 0.945 0.055
  MIPIP10             0.000    -0.0009     0.0481     0.0464     0.0023 0.948 0.052
  MIPIP11             0.000     0.0005     0.0462     0.0465     0.0021 0.953 0.047
  MIPIP12             0.000     0.0006     0.0451     0.0466     0.0020 0.952 0.048
  MIPIP13             0.000    -0.0019     0.0474     0.0466     0.0022 0.941 0.059
  MIPIP14             0.000    -0.0013     0.0469     0.0466     0.0022 0.954 0.046
  MIPIP15             0.000    -0.0018     0.0484     0.0466     0.0023 0.935 0.065
  MIPIP16             0.000     0.0000     0.0473     0.0466     0.0022 0.948 0.052
  MIPIP17             0.000    -0.0004     0.0451     0.0456     0.0020 0.955 0.045
  MIPIP18             0.000    -0.0008     0.0474     0.0463     0.0022 0.940 0.060
  MIPIP19             0.000    -0.0017     0.0470     0.0466     0.0022 0.948 0.052
  MIPIP20             0.000     0.0003     0.0463     0.0467     0.0021 0.954 0.046

 Variances
  E                   1.000     1.0000     0.0000     0.0000     0.0000 1.000 0.000
  A                   1.000     1.0000     0.0000     0.0000     0.0000 1.000 0.000
  C                   1.000     1.0000     0.0000     0.0000     0.0000 1.000 0.000
  N                   1.000     1.0000     0.0000     0.0000     0.0000 1.000 0.000
  O                   1.000     1.0000     0.0000     0.0000     0.0000 1.000 0.000

 Residual Variances
  MIPIP1              0.500     0.3654     0.0311     0.0297     0.0191 0.017 1.000
  MIPIP2              0.500     0.3384     0.0284     0.0287     0.0269 0.000 1.000
  MIPIP3              0.500     0.3722     0.0307     0.0303     0.0173 0.033 1.000
  MIPIP4              0.500     0.3785     0.0302     0.0307     0.0157 0.032 1.000
  MIPIP5              0.500     0.3762     0.0325     0.0307     0.0164 0.046 1.000
  MIPIP6              0.500     0.2941     0.0280     0.0278     0.0432 0.000 1.000
  MIPIP7              0.500     0.2511     0.0270     0.0265     0.0627 0.000 1.000
  MIPIP8              0.500     0.2844     0.0274     0.0277     0.0472 0.000 1.000
  MIPIP9              0.500     0.2897     0.0303     0.0280     0.0452 0.000 1.000
  MIPIP10             0.500     0.2908     0.0294     0.0281     0.0446 0.000 1.000
  MIPIP11             0.500     0.2852     0.0274     0.0278     0.0469 0.000 1.000
  MIPIP12             0.500     0.3547     0.0309     0.0302     0.0221 0.008 1.000
  MIPIP13             0.500     0.2953     0.0287     0.0283     0.0427 0.000 1.000
  MIPIP14             0.500     0.2877     0.0286     0.0281     0.0459 0.000 1.000
  MIPIP15             0.500     0.2892     0.0285     0.0282     0.0452 0.000 1.000
  MIPIP16             0.500     0.3970     0.0325     0.0322     0.0117 0.138 1.000
  MIPIP17             0.500     0.4846     0.0355     0.0359     0.0015 0.914 1.000
  MIPIP18             0.500     0.4102     0.0336     0.0327     0.0092 0.233 1.000
  MIPIP19             0.500     0.4067     0.0314     0.0327     0.0097 0.220 1.000
  MIPIP20             0.500     0.4073     0.0337     0.0328     0.0097 0.208 1.000


QUALITY OF NUMERICAL RESULTS

     Average Condition Number for the Information Matrix      0.333E-01
       (ratio of smallest to largest eigenvalue)


TECHNICAL OUTPUT


     PARAMETER SPECIFICATION


           NU
              MIPIP1        MIPIP2        MIPIP3        MIPIP4        MIPIP5
              ________      ________      ________      ________      ________
                  1             2             3             4             5


           NU
              MIPIP6        MIPIP7        MIPIP8        MIPIP9        MIPIP10
              ________      ________      ________      ________      ________
                  6             7             8             9            10


           NU
              MIPIP11       MIPIP12       MIPIP13       MIPIP14       MIPIP15
              ________      ________      ________      ________      ________
                 11            12            13            14            15


           NU
              MIPIP16       MIPIP17       MIPIP18       MIPIP19       MIPIP20
              ________      ________      ________      ________      ________
                 16            17            18            19            20


           LAMBDA
              E             A             C             N             O
              ________      ________      ________      ________      ________
 MIPIP1            21             0             0             0             0
 MIPIP2             0            22             0             0             0
 MIPIP3             0             0            23             0             0
 MIPIP4             0             0             0            24             0
 MIPIP5             0             0             0             0            25
 MIPIP6            26             0             0             0             0
 MIPIP7             0            27             0             0             0
 MIPIP8             0             0            28             0             0
 MIPIP9             0             0             0            29             0
 MIPIP10            0             0             0             0            30
 MIPIP11           31             0             0             0             0
 MIPIP12            0            32             0             0             0
 MIPIP13            0             0            33             0             0
 MIPIP14            0             0             0            34             0
 MIPIP15            0             0             0             0            35
 MIPIP16           36             0             0             0             0
 MIPIP17            0            37             0             0             0
 MIPIP18            0             0            38             0             0
 MIPIP19            0             0             0            39             0
 MIPIP20            0             0             0             0            40


           THETA
              MIPIP1        MIPIP2        MIPIP3        MIPIP4        MIPIP5
              ________      ________      ________      ________      ________
 MIPIP1            41
 MIPIP2             0            42
 MIPIP3             0             0            43
 MIPIP4             0             0             0            44
 MIPIP5             0             0             0             0            45
 MIPIP6             0             0             0             0             0
 MIPIP7             0             0             0             0             0
 MIPIP8             0             0             0             0             0
 MIPIP9             0             0             0             0             0
 MIPIP10            0             0             0             0             0
 MIPIP11            0             0             0             0             0
 MIPIP12            0             0             0             0             0
 MIPIP13            0             0             0             0             0
 MIPIP14            0             0             0             0             0
 MIPIP15            0             0             0             0             0
 MIPIP16            0             0             0             0             0
 MIPIP17            0             0             0             0             0
 MIPIP18            0             0             0             0             0
 MIPIP19            0             0             0             0             0
 MIPIP20            0             0             0             0             0


           THETA
              MIPIP6        MIPIP7        MIPIP8        MIPIP9        MIPIP10
              ________      ________      ________      ________      ________
 MIPIP6            46
 MIPIP7             0            47
 MIPIP8             0             0            48
 MIPIP9             0             0             0            49
 MIPIP10            0             0             0             0            50
 MIPIP11            0             0             0             0             0
 MIPIP12            0             0             0             0             0
 MIPIP13            0             0             0             0             0
 MIPIP14            0             0             0             0             0
 MIPIP15            0             0             0             0             0
 MIPIP16            0             0             0             0             0
 MIPIP17            0             0             0             0             0
 MIPIP18            0             0             0             0             0
 MIPIP19            0             0             0             0             0
 MIPIP20            0             0             0             0             0


           THETA
              MIPIP11       MIPIP12       MIPIP13       MIPIP14       MIPIP15
              ________      ________      ________      ________      ________
 MIPIP11           51
 MIPIP12            0            52
 MIPIP13            0             0            53
 MIPIP14            0             0             0            54
 MIPIP15            0             0             0             0            55
 MIPIP16            0             0             0             0             0
 MIPIP17            0             0             0             0             0
 MIPIP18            0             0             0             0             0
 MIPIP19            0             0             0             0             0
 MIPIP20            0             0             0             0             0


           THETA
              MIPIP16       MIPIP17       MIPIP18       MIPIP19       MIPIP20
              ________      ________      ________      ________      ________
 MIPIP16           56
 MIPIP17            0            57
 MIPIP18            0             0            58
 MIPIP19            0             0             0            59
 MIPIP20            0             0             0             0            60


           ALPHA
              E             A             C             N             O
              ________      ________      ________      ________      ________
                  0             0             0             0             0


           BETA
              E             A             C             N             O
              ________      ________      ________      ________      ________
 E                  0             0             0             0             0
 A                  0             0             0             0             0
 C                  0             0             0             0             0
 N                  0             0             0             0             0
 O                  0             0             0             0             0


           PSI
              E             A             C             N             O
              ________      ________      ________      ________      ________
 E                  0
 A                 61             0
 C                 62            63             0
 N                 64            65            66             0
 O                 67            68            69            70             0


     STARTING VALUES


           NU
              MIPIP1        MIPIP2        MIPIP3        MIPIP4        MIPIP5
              ________      ________      ________      ________      ________
                0.000         0.000         0.000         0.000         0.000


           NU
              MIPIP6        MIPIP7        MIPIP8        MIPIP9        MIPIP10
              ________      ________      ________      ________      ________
                0.000         0.000         0.000         0.000         0.000


           NU
              MIPIP11       MIPIP12       MIPIP13       MIPIP14       MIPIP15
              ________      ________      ________      ________      ________
                0.000         0.000         0.000         0.000         0.000


           NU
              MIPIP16       MIPIP17       MIPIP18       MIPIP19       MIPIP20
              ________      ________      ________      ________      ________
                0.000         0.000         0.000         0.000         0.000


           LAMBDA
              E             A             C             N             O
              ________      ________      ________      ________      ________
 MIPIP1         1.000         0.000         0.000         0.000         0.000
 MIPIP2         0.000         1.000         0.000         0.000         0.000
 MIPIP3         0.000         0.000         1.000         0.000         0.000
 MIPIP4         0.000         0.000         0.000         1.000         0.000
 MIPIP5         0.000         0.000         0.000         0.000         1.000
 MIPIP6         1.000         0.000         0.000         0.000         0.000
 MIPIP7         0.000         1.000         0.000         0.000         0.000
 MIPIP8         0.000         0.000         1.000         0.000         0.000
 MIPIP9         0.000         0.000         0.000         1.000         0.000
 MIPIP10        0.000         0.000         0.000         0.000         1.000
 MIPIP11        1.000         0.000         0.000         0.000         0.000
 MIPIP12        0.000         1.000         0.000         0.000         0.000
 MIPIP13        0.000         0.000         1.000         0.000         0.000
 MIPIP14        0.000         0.000         0.000         1.000         0.000
 MIPIP15        0.000         0.000         0.000         0.000         1.000
 MIPIP16        1.000         0.000         0.000         0.000         0.000
 MIPIP17        0.000         1.000         0.000         0.000         0.000
 MIPIP18        0.000         0.000         1.000         0.000         0.000
 MIPIP19        0.000         0.000         0.000         1.000         0.000
 MIPIP20        0.000         0.000         0.000         0.000         1.000


           THETA
              MIPIP1        MIPIP2        MIPIP3        MIPIP4        MIPIP5
              ________      ________      ________      ________      ________
 MIPIP1         0.500
 MIPIP2         0.000         0.500
 MIPIP3         0.000         0.000         0.500
 MIPIP4         0.000         0.000         0.000         0.500
 MIPIP5         0.000         0.000         0.000         0.000         0.500
 MIPIP6         0.000         0.000         0.000         0.000         0.000
 MIPIP7         0.000         0.000         0.000         0.000         0.000
 MIPIP8         0.000         0.000         0.000         0.000         0.000
 MIPIP9         0.000         0.000         0.000         0.000         0.000
 MIPIP10        0.000         0.000         0.000         0.000         0.000
 MIPIP11        0.000         0.000         0.000         0.000         0.000
 MIPIP12        0.000         0.000         0.000         0.000         0.000
 MIPIP13        0.000         0.000         0.000         0.000         0.000
 MIPIP14        0.000         0.000         0.000         0.000         0.000
 MIPIP15        0.000         0.000         0.000         0.000         0.000
 MIPIP16        0.000         0.000         0.000         0.000         0.000
 MIPIP17        0.000         0.000         0.000         0.000         0.000
 MIPIP18        0.000         0.000         0.000         0.000         0.000
 MIPIP19        0.000         0.000         0.000         0.000         0.000
 MIPIP20        0.000         0.000         0.000         0.000         0.000


           THETA
              MIPIP6        MIPIP7        MIPIP8        MIPIP9        MIPIP10
              ________      ________      ________      ________      ________
 MIPIP6         0.500
 MIPIP7         0.000         0.500
 MIPIP8         0.000         0.000         0.500
 MIPIP9         0.000         0.000         0.000         0.500
 MIPIP10        0.000         0.000         0.000         0.000         0.500
 MIPIP11        0.000         0.000         0.000         0.000         0.000
 MIPIP12        0.000         0.000         0.000         0.000         0.000
 MIPIP13        0.000         0.000         0.000         0.000         0.000
 MIPIP14        0.000         0.000         0.000         0.000         0.000
 MIPIP15        0.000         0.000         0.000         0.000         0.000
 MIPIP16        0.000         0.000         0.000         0.000         0.000
 MIPIP17        0.000         0.000         0.000         0.000         0.000
 MIPIP18        0.000         0.000         0.000         0.000         0.000
 MIPIP19        0.000         0.000         0.000         0.000         0.000
 MIPIP20        0.000         0.000         0.000         0.000         0.000


           THETA
              MIPIP11       MIPIP12       MIPIP13       MIPIP14       MIPIP15
              ________      ________      ________      ________      ________
 MIPIP11        0.500
 MIPIP12        0.000         0.500
 MIPIP13        0.000         0.000         0.500
 MIPIP14        0.000         0.000         0.000         0.500
 MIPIP15        0.000         0.000         0.000         0.000         0.500
 MIPIP16        0.000         0.000         0.000         0.000         0.000
 MIPIP17        0.000         0.000         0.000         0.000         0.000
 MIPIP18        0.000         0.000         0.000         0.000         0.000
 MIPIP19        0.000         0.000         0.000         0.000         0.000
 MIPIP20        0.000         0.000         0.000         0.000         0.000


           THETA
              MIPIP16       MIPIP17       MIPIP18       MIPIP19       MIPIP20
              ________      ________      ________      ________      ________
 MIPIP16        0.500
 MIPIP17        0.000         0.500
 MIPIP18        0.000         0.000         0.500
 MIPIP19        0.000         0.000         0.000         0.500
 MIPIP20        0.000         0.000         0.000         0.000         0.500


           ALPHA
              E             A             C             N             O
              ________      ________      ________      ________      ________
                0.000         0.000         0.000         0.000         0.000


           BETA
              E             A             C             N             O
              ________      ________      ________      ________      ________
 E              0.000         0.000         0.000         0.000         0.000
 A              0.000         0.000         0.000         0.000         0.000
 C              0.000         0.000         0.000         0.000         0.000
 N              0.000         0.000         0.000         0.000         0.000
 O              0.000         0.000         0.000         0.000         0.000


           PSI
              E             A             C             N             O
              ________      ________      ________      ________      ________
 E              1.000
 A              0.000         1.000
 C              0.000         0.000         1.000
 N              0.000         0.000         0.000         1.000
 O              0.000         0.000         0.000         0.000         1.000


     POPULATION VALUES


           NU
              MIPIP1        MIPIP2        MIPIP3        MIPIP4        MIPIP5
              ________      ________      ________      ________      ________
                0.000         0.000         0.000         0.000         0.000


           NU
              MIPIP6        MIPIP7        MIPIP8        MIPIP9        MIPIP10
              ________      ________      ________      ________      ________
                0.000         0.000         0.000         0.000         0.000


           NU
              MIPIP11       MIPIP12       MIPIP13       MIPIP14       MIPIP15
              ________      ________      ________      ________      ________
                0.000         0.000         0.000         0.000         0.000


           NU
              MIPIP16       MIPIP17       MIPIP18       MIPIP19       MIPIP20
              ________      ________      ________      ________      ________
                0.000         0.000         0.000         0.000         0.000


           LAMBDA
              E             A             C             N             O
              ________      ________      ________      ________      ________
 MIPIP1         0.800         0.000         0.000         0.000         0.000
 MIPIP2         0.000         0.800         0.000         0.000         0.000
 MIPIP3         0.000         0.000         0.800         0.000         0.000
 MIPIP4         0.000         0.000         0.000         0.800         0.000
 MIPIP5         0.000         0.000         0.000         0.000         0.800
 MIPIP6         0.800         0.000         0.000         0.000         0.000
 MIPIP7         0.000         0.800         0.000         0.000         0.000
 MIPIP8         0.000         0.000         0.800         0.000         0.000
 MIPIP9         0.000         0.000         0.000         0.800         0.000
 MIPIP10        0.000         0.000         0.000         0.000         0.800
 MIPIP11        0.800         0.000         0.000         0.000         0.000
 MIPIP12        0.000         0.800         0.000         0.000         0.000
 MIPIP13        0.000         0.000         0.800         0.000         0.000
 MIPIP14        0.000         0.000         0.000         0.800         0.000
 MIPIP15        0.000         0.000         0.000         0.000         0.800
 MIPIP16        0.800         0.000         0.000         0.000         0.000
 MIPIP17        0.000         0.800         0.000         0.000         0.000
 MIPIP18        0.000         0.000         0.800         0.000         0.000
 MIPIP19        0.000         0.000         0.000         0.800         0.000
 MIPIP20        0.000         0.000         0.000         0.000         0.800


           LAMBDA
              RMIPIP1       RMIPIP2       RMIPIP3       RMIPIP4       RMIPIP5
              ________      ________      ________      ________      ________
 MIPIP1         1.000         0.000         0.000         0.000         0.000
 MIPIP2         0.000         1.000         0.000         0.000         0.000
 MIPIP3         0.000         0.000         1.000         0.000         0.000
 MIPIP4         0.000         0.000         0.000         1.000         0.000
 MIPIP5         0.000         0.000         0.000         0.000         1.000
 MIPIP6         0.000         0.000         0.000         0.000         0.000
 MIPIP7         0.000         0.000         0.000         0.000         0.000
 MIPIP8         0.000         0.000         0.000         0.000         0.000
 MIPIP9         0.000         0.000         0.000         0.000         0.000
 MIPIP10        0.000         0.000         0.000         0.000         0.000
 MIPIP11        0.000         0.000         0.000         0.000         0.000
 MIPIP12        0.000         0.000         0.000         0.000         0.000
 MIPIP13        0.000         0.000         0.000         0.000         0.000
 MIPIP14        0.000         0.000         0.000         0.000         0.000
 MIPIP15        0.000         0.000         0.000         0.000         0.000
 MIPIP16        0.000         0.000         0.000         0.000         0.000
 MIPIP17        0.000         0.000         0.000         0.000         0.000
 MIPIP18        0.000         0.000         0.000         0.000         0.000
 MIPIP19        0.000         0.000         0.000         0.000         0.000
 MIPIP20        0.000         0.000         0.000         0.000         0.000


           LAMBDA
              RMIPIP6       RMIPIP7       RMIPIP8       RMIPIP9       RMIPIP10
              ________      ________      ________      ________      ________
 MIPIP1         0.000         0.000         0.000         0.000         0.000
 MIPIP2         0.000         0.000         0.000         0.000         0.000
 MIPIP3         0.000         0.000         0.000         0.000         0.000
 MIPIP4         0.000         0.000         0.000         0.000         0.000
 MIPIP5         0.000         0.000         0.000         0.000         0.000
 MIPIP6         1.000         0.000         0.000         0.000         0.000
 MIPIP7         0.000         1.000         0.000         0.000         0.000
 MIPIP8         0.000         0.000         1.000         0.000         0.000
 MIPIP9         0.000         0.000         0.000         1.000         0.000
 MIPIP10        0.000         0.000         0.000         0.000         1.000
 MIPIP11        0.000         0.000         0.000         0.000         0.000
 MIPIP12        0.000         0.000         0.000         0.000         0.000
 MIPIP13        0.000         0.000         0.000         0.000         0.000
 MIPIP14        0.000         0.000         0.000         0.000         0.000
 MIPIP15        0.000         0.000         0.000         0.000         0.000
 MIPIP16        0.000         0.000         0.000         0.000         0.000
 MIPIP17        0.000         0.000         0.000         0.000         0.000
 MIPIP18        0.000         0.000         0.000         0.000         0.000
 MIPIP19        0.000         0.000         0.000         0.000         0.000
 MIPIP20        0.000         0.000         0.000         0.000         0.000


           LAMBDA
              RMIPIP11      RMIPIP12      RMIPIP13      RMIPIP14      RMIPIP15
              ________      ________      ________      ________      ________
 MIPIP1         0.000         0.000         0.000         0.000         0.000
 MIPIP2         0.000         0.000         0.000         0.000         0.000
 MIPIP3         0.000         0.000         0.000         0.000         0.000
 MIPIP4         0.000         0.000         0.000         0.000         0.000
 MIPIP5         0.000         0.000         0.000         0.000         0.000
 MIPIP6         0.000         0.000         0.000         0.000         0.000
 MIPIP7         0.000         0.000         0.000         0.000         0.000
 MIPIP8         0.000         0.000         0.000         0.000         0.000
 MIPIP9         0.000         0.000         0.000         0.000         0.000
 MIPIP10        0.000         0.000         0.000         0.000         0.000
 MIPIP11        1.000         0.000         0.000         0.000         0.000
 MIPIP12        0.000         1.000         0.000         0.000         0.000
 MIPIP13        0.000         0.000         1.000         0.000         0.000
 MIPIP14        0.000         0.000         0.000         1.000         0.000
 MIPIP15        0.000         0.000         0.000         0.000         1.000
 MIPIP16        0.000         0.000         0.000         0.000         0.000
 MIPIP17        0.000         0.000         0.000         0.000         0.000
 MIPIP18        0.000         0.000         0.000         0.000         0.000
 MIPIP19        0.000         0.000         0.000         0.000         0.000
 MIPIP20        0.000         0.000         0.000         0.000         0.000


           LAMBDA
              RMIPIP16      RMIPIP17      RMIPIP18      RMIPIP19      RMIPIP20
              ________      ________      ________      ________      ________
 MIPIP1         0.000         0.000         0.000         0.000         0.000
 MIPIP2         0.000         0.000         0.000         0.000         0.000
 MIPIP3         0.000         0.000         0.000         0.000         0.000
 MIPIP4         0.000         0.000         0.000         0.000         0.000
 MIPIP5         0.000         0.000         0.000         0.000         0.000
 MIPIP6         0.000         0.000         0.000         0.000         0.000
 MIPIP7         0.000         0.000         0.000         0.000         0.000
 MIPIP8         0.000         0.000         0.000         0.000         0.000
 MIPIP9         0.000         0.000         0.000         0.000         0.000
 MIPIP10        0.000         0.000         0.000         0.000         0.000
 MIPIP11        0.000         0.000         0.000         0.000         0.000
 MIPIP12        0.000         0.000         0.000         0.000         0.000
 MIPIP13        0.000         0.000         0.000         0.000         0.000
 MIPIP14        0.000         0.000         0.000         0.000         0.000
 MIPIP15        0.000         0.000         0.000         0.000         0.000
 MIPIP16        1.000         0.000         0.000         0.000         0.000
 MIPIP17        0.000         1.000         0.000         0.000         0.000
 MIPIP18        0.000         0.000         1.000         0.000         0.000
 MIPIP19        0.000         0.000         0.000         1.000         0.000
 MIPIP20        0.000         0.000         0.000         0.000         1.000


           THETA
              MIPIP1        MIPIP2        MIPIP3        MIPIP4        MIPIP5
              ________      ________      ________      ________      ________
 MIPIP1         0.000
 MIPIP2         0.000         0.000
 MIPIP3         0.000         0.000         0.000
 MIPIP4         0.000         0.000         0.000         0.000
 MIPIP5         0.000         0.000         0.000         0.000         0.000
 MIPIP6         0.000         0.000         0.000         0.000         0.000
 MIPIP7         0.000         0.000         0.000         0.000         0.000
 MIPIP8         0.000         0.000         0.000         0.000         0.000
 MIPIP9         0.000         0.000         0.000         0.000         0.000
 MIPIP10        0.000         0.000         0.000         0.000         0.000
 MIPIP11        0.000         0.000         0.000         0.000         0.000
 MIPIP12        0.000         0.000         0.000         0.000         0.000
 MIPIP13        0.000         0.000         0.000         0.000         0.000
 MIPIP14        0.000         0.000         0.000         0.000         0.000
 MIPIP15        0.000         0.000         0.000         0.000         0.000
 MIPIP16        0.000         0.000         0.000         0.000         0.000
 MIPIP17        0.000         0.000         0.000         0.000         0.000
 MIPIP18        0.000         0.000         0.000         0.000         0.000
 MIPIP19        0.000         0.000         0.000         0.000         0.000
 MIPIP20        0.000         0.000         0.000         0.000         0.000


           THETA
              MIPIP6        MIPIP7        MIPIP8        MIPIP9        MIPIP10
              ________      ________      ________      ________      ________
 MIPIP6         0.000
 MIPIP7         0.000         0.000
 MIPIP8         0.000         0.000         0.000
 MIPIP9         0.000         0.000         0.000         0.000
 MIPIP10        0.000         0.000         0.000         0.000         0.000
 MIPIP11        0.000         0.000         0.000         0.000         0.000
 MIPIP12        0.000         0.000         0.000         0.000         0.000
 MIPIP13        0.000         0.000         0.000         0.000         0.000
 MIPIP14        0.000         0.000         0.000         0.000         0.000
 MIPIP15        0.000         0.000         0.000         0.000         0.000
 MIPIP16        0.000         0.000         0.000         0.000         0.000
 MIPIP17        0.000         0.000         0.000         0.000         0.000
 MIPIP18        0.000         0.000         0.000         0.000         0.000
 MIPIP19        0.000         0.000         0.000         0.000         0.000
 MIPIP20        0.000         0.000         0.000         0.000         0.000


           THETA
              MIPIP11       MIPIP12       MIPIP13       MIPIP14       MIPIP15
              ________      ________      ________      ________      ________
 MIPIP11        0.000
 MIPIP12        0.000         0.000
 MIPIP13        0.000         0.000         0.000
 MIPIP14        0.000         0.000         0.000         0.000
 MIPIP15        0.000         0.000         0.000         0.000         0.000
 MIPIP16        0.000         0.000         0.000         0.000         0.000
 MIPIP17        0.000         0.000         0.000         0.000         0.000
 MIPIP18        0.000         0.000         0.000         0.000         0.000
 MIPIP19        0.000         0.000         0.000         0.000         0.000
 MIPIP20        0.000         0.000         0.000         0.000         0.000


           THETA
              MIPIP16       MIPIP17       MIPIP18       MIPIP19       MIPIP20
              ________      ________      ________      ________      ________
 MIPIP16        0.000
 MIPIP17        0.000         0.000
 MIPIP18        0.000         0.000         0.000
 MIPIP19        0.000         0.000         0.000         0.000
 MIPIP20        0.000         0.000         0.000         0.000         0.000


           ALPHA
              E             A             C             N             O
              ________      ________      ________      ________      ________
                0.000         0.000         0.000         0.000         0.000


           ALPHA
              RMIPIP1       RMIPIP2       RMIPIP3       RMIPIP4       RMIPIP5
              ________      ________      ________      ________      ________
                0.000         0.000         0.000         0.000         0.000


           ALPHA
              RMIPIP6       RMIPIP7       RMIPIP8       RMIPIP9       RMIPIP10
              ________      ________      ________      ________      ________
                0.000         0.000         0.000         0.000         0.000


           ALPHA
              RMIPIP11      RMIPIP12      RMIPIP13      RMIPIP14      RMIPIP15
              ________      ________      ________      ________      ________
                0.000         0.000         0.000         0.000         0.000


           ALPHA
              RMIPIP16      RMIPIP17      RMIPIP18      RMIPIP19      RMIPIP20
              ________      ________      ________      ________      ________
                0.000         0.000         0.000         0.000         0.000


           BETA
              E             A             C             N             O
              ________      ________      ________      ________      ________
 E              0.000         0.000         0.000         0.000         0.000
 A              0.000         0.000         0.000         0.000         0.000
 C              0.000         0.000         0.000         0.000         0.000
 N              0.000         0.000         0.000         0.000         0.000
 O              0.000         0.000         0.000         0.000         0.000
 RMIPIP1        0.000         0.000         0.000         0.000         0.000
 RMIPIP2        0.000         0.000         0.000         0.000         0.000
 RMIPIP3        0.000         0.000         0.000         0.000         0.000
 RMIPIP4        0.000         0.000         0.000         0.000         0.000
 RMIPIP5        0.000         0.000         0.000         0.000         0.000
 RMIPIP6        0.000         0.000         0.000         0.000         0.000
 RMIPIP7        0.000         0.000         0.000         0.000         0.000
 RMIPIP8        0.000         0.000         0.000         0.000         0.000
 RMIPIP9        0.000         0.000         0.000         0.000         0.000
 RMIPIP10       0.000         0.000         0.000         0.000         0.000
 RMIPIP11       0.000         0.000         0.000         0.000         0.000
 RMIPIP12       0.000         0.000         0.000         0.000         0.000
 RMIPIP13       0.000         0.000         0.000         0.000         0.000
 RMIPIP14       0.000         0.000         0.000         0.000         0.000
 RMIPIP15       0.000         0.000         0.000         0.000         0.000
 RMIPIP16       0.000         0.000         0.000         0.000         0.000
 RMIPIP17       0.000         0.000         0.000         0.000         0.000
 RMIPIP18       0.000         0.000         0.000         0.000         0.000
 RMIPIP19       0.000         0.000         0.000         0.000         0.000
 RMIPIP20       0.000         0.000         0.000         0.000         0.000


           BETA
              RMIPIP1       RMIPIP2       RMIPIP3       RMIPIP4       RMIPIP5
              ________      ________      ________      ________      ________
 E              0.000         0.000         0.000         0.000         0.000
 A              0.000         0.000         0.000         0.000         0.000
 C              0.000         0.000         0.000         0.000         0.000
 N              0.000         0.000         0.000         0.000         0.000
 O              0.000         0.000         0.000         0.000         0.000
 RMIPIP1        0.000         0.000         0.000         0.000         0.000
 RMIPIP2        0.300         0.000         0.000         0.000         0.000
 RMIPIP3        0.000         0.300         0.000         0.000         0.000
 RMIPIP4        0.000         0.000         0.300         0.000         0.000
 RMIPIP5        0.000         0.000         0.000         0.300         0.000
 RMIPIP6        0.300         0.000         0.000         0.000         0.300
 RMIPIP7        0.000         0.300         0.000         0.000         0.000
 RMIPIP8        0.000         0.000         0.300         0.000         0.000
 RMIPIP9        0.000         0.000         0.000         0.300         0.000
 RMIPIP10       0.000         0.000         0.000         0.000         0.300
 RMIPIP11       0.000         0.000         0.000         0.000         0.000
 RMIPIP12       0.000         0.000         0.000         0.000         0.000
 RMIPIP13       0.000         0.000         0.000         0.000         0.000
 RMIPIP14       0.000         0.000         0.000         0.000         0.000
 RMIPIP15       0.000         0.000         0.000         0.000         0.000
 RMIPIP16       0.000         0.000         0.000         0.000         0.000
 RMIPIP17       0.000         0.000         0.000         0.000         0.000
 RMIPIP18       0.000         0.000         0.000         0.000         0.000
 RMIPIP19       0.000         0.000         0.000         0.000         0.000
 RMIPIP20       0.000         0.000         0.000         0.000         0.000


           BETA
              RMIPIP6       RMIPIP7       RMIPIP8       RMIPIP9       RMIPIP10
              ________      ________      ________      ________      ________
 E              0.000         0.000         0.000         0.000         0.000
 A              0.000         0.000         0.000         0.000         0.000
 C              0.000         0.000         0.000         0.000         0.000
 N              0.000         0.000         0.000         0.000         0.000
 O              0.000         0.000         0.000         0.000         0.000
 RMIPIP1        0.000         0.000         0.000         0.000         0.000
 RMIPIP2        0.000         0.000         0.000         0.000         0.000
 RMIPIP3        0.000         0.000         0.000         0.000         0.000
 RMIPIP4        0.000         0.000         0.000         0.000         0.000
 RMIPIP5        0.000         0.000         0.000         0.000         0.000
 RMIPIP6        0.000         0.000         0.000         0.000         0.000
 RMIPIP7        0.300         0.000         0.000         0.000         0.000
 RMIPIP8        0.000         0.300         0.000         0.000         0.000
 RMIPIP9        0.000         0.000         0.300         0.000         0.000
 RMIPIP10       0.000         0.000         0.000         0.300         0.000
 RMIPIP11       0.300         0.000         0.000         0.000         0.300
 RMIPIP12       0.000         0.300         0.000         0.000         0.000
 RMIPIP13       0.000         0.000         0.300         0.000         0.000
 RMIPIP14       0.000         0.000         0.000         0.300         0.000
 RMIPIP15       0.000         0.000         0.000         0.000         0.300
 RMIPIP16       0.000         0.000         0.000         0.000         0.000
 RMIPIP17       0.000         0.000         0.000         0.000         0.000
 RMIPIP18       0.000         0.000         0.000         0.000         0.000
 RMIPIP19       0.000         0.000         0.000         0.000         0.000
 RMIPIP20       0.000         0.000         0.000         0.000         0.000


           BETA
              RMIPIP11      RMIPIP12      RMIPIP13      RMIPIP14      RMIPIP15
              ________      ________      ________      ________      ________
 E              0.000         0.000         0.000         0.000         0.000
 A              0.000         0.000         0.000         0.000         0.000
 C              0.000         0.000         0.000         0.000         0.000
 N              0.000         0.000         0.000         0.000         0.000
 O              0.000         0.000         0.000         0.000         0.000
 RMIPIP1        0.000         0.000         0.000         0.000         0.000
 RMIPIP2        0.000         0.000         0.000         0.000         0.000
 RMIPIP3        0.000         0.000         0.000         0.000         0.000
 RMIPIP4        0.000         0.000         0.000         0.000         0.000
 RMIPIP5        0.000         0.000         0.000         0.000         0.000
 RMIPIP6        0.000         0.000         0.000         0.000         0.000
 RMIPIP7        0.000         0.000         0.000         0.000         0.000
 RMIPIP8        0.000         0.000         0.000         0.000         0.000
 RMIPIP9        0.000         0.000         0.000         0.000         0.000
 RMIPIP10       0.000         0.000         0.000         0.000         0.000
 RMIPIP11       0.000         0.000         0.000         0.000         0.000
 RMIPIP12       0.300         0.000         0.000         0.000         0.000
 RMIPIP13       0.000         0.300         0.000         0.000         0.000
 RMIPIP14       0.000         0.000         0.300         0.000         0.000
 RMIPIP15       0.000         0.000         0.000         0.300         0.000
 RMIPIP16       0.300         0.000         0.000         0.000         0.300
 RMIPIP17       0.000         0.000         0.000         0.000         0.000
 RMIPIP18       0.000         0.000         0.300         0.000         0.000
 RMIPIP19       0.000         0.000         0.000         0.300         0.000
 RMIPIP20       0.000         0.000         0.000         0.000         0.300


           BETA
              RMIPIP16      RMIPIP17      RMIPIP18      RMIPIP19      RMIPIP20
              ________      ________      ________      ________      ________
 E              0.000         0.000         0.000         0.000         0.000
 A              0.000         0.000         0.000         0.000         0.000
 C              0.000         0.000         0.000         0.000         0.000
 N              0.000         0.000         0.000         0.000         0.000
 O              0.000         0.000         0.000         0.000         0.000
 RMIPIP1        0.000         0.000         0.000         0.000         0.000
 RMIPIP2        0.000         0.000         0.000         0.000         0.000
 RMIPIP3        0.000         0.000         0.000         0.000         0.000
 RMIPIP4        0.000         0.000         0.000         0.000         0.000
 RMIPIP5        0.000         0.000         0.000         0.000         0.000
 RMIPIP6        0.000         0.000         0.000         0.000         0.000
 RMIPIP7        0.000         0.000         0.000         0.000         0.000
 RMIPIP8        0.000         0.000         0.000         0.000         0.000
 RMIPIP9        0.000         0.000         0.000         0.000         0.000
 RMIPIP10       0.000         0.000         0.000         0.000         0.000
 RMIPIP11       0.000         0.000         0.000         0.000         0.000
 RMIPIP12       0.000         0.000         0.000         0.000         0.000
 RMIPIP13       0.000         0.000         0.000         0.000         0.000
 RMIPIP14       0.000         0.000         0.000         0.000         0.000
 RMIPIP15       0.000         0.000         0.000         0.000         0.000
 RMIPIP16       0.000         0.000         0.000         0.000         0.000
 RMIPIP17       0.300         0.000         0.000         0.000         0.000
 RMIPIP18       0.000         0.300         0.000         0.000         0.000
 RMIPIP19       0.000         0.000         0.300         0.000         0.000
 RMIPIP20       0.000         0.000         0.000         0.300         0.000


           PSI
              E             A             C             N             O
              ________      ________      ________      ________      ________
 E              1.000
 A              0.200         1.000
 C              0.200         0.200         1.000
 N              0.200         0.200         0.200         1.000
 O              0.200         0.200         0.200         0.200         1.000
 RMIPIP1        0.000         0.000         0.000         0.000         0.000
 RMIPIP2        0.000         0.000         0.000         0.000         0.000
 RMIPIP3        0.000         0.000         0.000         0.000         0.000
 RMIPIP4        0.000         0.000         0.000         0.000         0.000
 RMIPIP5        0.000         0.000         0.000         0.000         0.000
 RMIPIP6        0.000         0.000         0.000         0.000         0.000
 RMIPIP7        0.000         0.000         0.000         0.000         0.000
 RMIPIP8        0.000         0.000         0.000         0.000         0.000
 RMIPIP9        0.000         0.000         0.000         0.000         0.000
 RMIPIP10       0.000         0.000         0.000         0.000         0.000
 RMIPIP11       0.000         0.000         0.000         0.000         0.000
 RMIPIP12       0.000         0.000         0.000         0.000         0.000
 RMIPIP13       0.000         0.000         0.000         0.000         0.000
 RMIPIP14       0.000         0.000         0.000         0.000         0.000
 RMIPIP15       0.000         0.000         0.000         0.000         0.000
 RMIPIP16       0.000         0.000         0.000         0.000         0.000
 RMIPIP17       0.000         0.000         0.000         0.000         0.000
 RMIPIP18       0.000         0.000         0.000         0.000         0.000
 RMIPIP19       0.000         0.000         0.000         0.000         0.000
 RMIPIP20       0.000         0.000         0.000         0.000         0.000


           PSI
              RMIPIP1       RMIPIP2       RMIPIP3       RMIPIP4       RMIPIP5
              ________      ________      ________      ________      ________
 RMIPIP1        0.360
 RMIPIP2        0.000         0.360
 RMIPIP3        0.000         0.000         0.360
 RMIPIP4        0.000         0.000         0.000         0.360
 RMIPIP5        0.000         0.000         0.000         0.000         0.360
 RMIPIP6        0.000         0.000         0.000         0.000         0.000
 RMIPIP7        0.000         0.000         0.000         0.000         0.000
 RMIPIP8        0.000         0.000         0.000         0.000         0.000
 RMIPIP9        0.000         0.000         0.000         0.000         0.000
 RMIPIP10       0.000         0.000         0.000         0.000         0.000
 RMIPIP11       0.000         0.000         0.000         0.000         0.000
 RMIPIP12       0.000         0.000         0.000         0.000         0.000
 RMIPIP13       0.000         0.000         0.000         0.000         0.000
 RMIPIP14       0.000         0.000         0.000         0.000         0.000
 RMIPIP15       0.000         0.000         0.000         0.000         0.000
 RMIPIP16       0.000         0.000         0.000         0.000         0.000
 RMIPIP17       0.000         0.000         0.000         0.000         0.000
 RMIPIP18       0.000         0.000         0.000         0.000         0.000
 RMIPIP19       0.000         0.000         0.000         0.000         0.000
 RMIPIP20       0.000         0.000         0.000         0.000         0.000


           PSI
              RMIPIP6       RMIPIP7       RMIPIP8       RMIPIP9       RMIPIP10
              ________      ________      ________      ________      ________
 RMIPIP6        0.360
 RMIPIP7        0.000         0.360
 RMIPIP8        0.000         0.000         0.360
 RMIPIP9        0.000         0.000         0.000         0.360
 RMIPIP10       0.000         0.000         0.000         0.000         0.360
 RMIPIP11       0.000         0.000         0.000         0.000         0.000
 RMIPIP12       0.000         0.000         0.000         0.000         0.000
 RMIPIP13       0.000         0.000         0.000         0.000         0.000
 RMIPIP14       0.000         0.000         0.000         0.000         0.000
 RMIPIP15       0.000         0.000         0.000         0.000         0.000
 RMIPIP16       0.000         0.000         0.000         0.000         0.000
 RMIPIP17       0.000         0.000         0.000         0.000         0.000
 RMIPIP18       0.000         0.000         0.000         0.000         0.000
 RMIPIP19       0.000         0.000         0.000         0.000         0.000
 RMIPIP20       0.000         0.000         0.000         0.000         0.000


           PSI
              RMIPIP11      RMIPIP12      RMIPIP13      RMIPIP14      RMIPIP15
              ________      ________      ________      ________      ________
 RMIPIP11       0.360
 RMIPIP12       0.000         0.360
 RMIPIP13       0.000         0.000         0.360
 RMIPIP14       0.000         0.000         0.000         0.360
 RMIPIP15       0.000         0.000         0.000         0.000         0.360
 RMIPIP16       0.000         0.000         0.000         0.000         0.000
 RMIPIP17       0.000         0.000         0.000         0.000         0.000
 RMIPIP18       0.000         0.000         0.000         0.000         0.000
 RMIPIP19       0.000         0.000         0.000         0.000         0.000
 RMIPIP20       0.000         0.000         0.000         0.000         0.000


           PSI
              RMIPIP16      RMIPIP17      RMIPIP18      RMIPIP19      RMIPIP20
              ________      ________      ________      ________      ________
 RMIPIP16       0.360
 RMIPIP17       0.000         0.360
 RMIPIP18       0.000         0.000         0.360
 RMIPIP19       0.000         0.000         0.000         0.360
 RMIPIP20       0.000         0.000         0.000         0.000         0.360


TECHNICAL 9 OUTPUT

  Error messages for each replication (if any)


DIAGRAM INFORMATION

  Mplus diagrams are currently not available for Monte Carlo analysis.
  No diagram output was produced.


     Beginning Time:  09:30:22
        Ending Time:  09:30:58
       Elapsed Time:  00:00:36


MUTHEN & MUTHEN
3463 Stoner Ave.
Los Angeles, CA  90066

Tel: (310) 391-9971
Fax: (310) 391-8971
Web: www.StatModel.com
Support: Support@StatModel.com

Copyright (c) 1998-2019 Muthen & Muthen
