# Supplementary material for: Modeling Measurement as a Sequential Process: Autoregressive Confirmatory Factor Analysis (AR-CFA)
Source: Front Psychol. 2019 Sep 20;10:2108. doi: 10.3389/fpsyg.2019.02108 (PMC6763968; doi:10.3389/fpsyg.2019.02108)
Supplement: Supplementary file 3 [file Data_Sheet_2.ZIP › Online Appendix D/AR-CFA pop run as CFA and ARCFA/sample 500/CFA 500 2.txt]

E        BY
  MIPIP1              1.000     0.7981     0.0392     0.0386     0.0423 0.001 1.000
  MIPIP6              1.000     0.8465     0.0387     0.0384     0.0251 0.025 1.000
  MIPIP11             1.000     0.8505     0.0388     0.0384     0.0239 0.034 1.000
  MIPIP16             1.000     0.8064     0.0392     0.0393     0.0390 0.002 1.000

 A        BY
  MIPIP2              1.000     0.8042     0.0400     0.0390     0.0399 0.003 1.000
  MIPIP7              1.000     0.8494     0.0388     0.0384     0.0242 0.032 1.000
  MIPIP12             1.000     0.8508     0.0381     0.0385     0.0237 0.028 1.000
  MIPIP17             1.000     0.8060     0.0405     0.0394     0.0393 0.004 1.000

 C        BY
  MIPIP3              1.000     0.8058     0.0395     0.0391     0.0393 0.005 1.000
  MIPIP8              1.000     0.8498     0.0386     0.0384     0.0240 0.032 1.000
  MIPIP13             1.000     0.8509     0.0386     0.0385     0.0237 0.029 1.000
  MIPIP18             1.000     0.8071     0.0405     0.0395     0.0389 0.002 1.000

 N        BY
  MIPIP4              1.000     0.8037     0.0382     0.0390     0.0400 0.001 1.000
  MIPIP9              1.000     0.8498     0.0397     0.0384     0.0241 0.027 1.000
  MIPIP14             1.000     0.8514     0.0382     0.0385     0.0235 0.040 1.000
  MIPIP19             1.000     0.8064     0.0392     0.0395     0.0390 0.002 1.000

 O        BY
  MIPIP5              1.000     0.8055     0.0392     0.0390     0.0394 0.000 1.000
  MIPIP10             1.000     0.8522     0.0395     0.0385     0.0234 0.036 1.000
  MIPIP15             1.000     0.8507     0.0404     0.0384     0.0239 0.034 1.000
  MIPIP20             1.000     0.8066     0.0410     0.0395     0.0391 0.003 1.000

 A        WITH
  E                   0.000     0.2332     0.0494     0.0477     0.0568 0.002 0.998

 C        WITH
  E                   0.000     0.1993     0.0512     0.0483     0.0423 0.028 0.972
  A                   0.000     0.2333     0.0494     0.0477     0.0569 0.004 0.996

 N        WITH
  E                   0.000     0.1963     0.0487     0.0484     0.0409 0.024 0.976
  A                   0.000     0.1987     0.0482     0.0483     0.0418 0.018 0.982
  C                   0.000     0.2321     0.0490     0.0477     0.0563 0.003 0.997

 O        WITH
  E                   0.000     0.2224     0.0489     0.0479     0.0519 0.007 0.993
  A                   0.000     0.1988     0.0488     0.0483     0.0419 0.014 0.986
  C                   0.000     0.1988     0.0482     0.0483     0.0418 0.017 0.983
  N                   0.000     0.2335     0.0484     0.0477     0.0569 0.003 0.997
Variances
  E                   1.000     1.0000     0.0000     0.0000     0.0000 1.000 0.000
  A                   1.000     1.0000     0.0000     0.0000     0.0000 1.000 0.000
  C                   1.000     1.0000     0.0000     0.0000     0.0000 1.000 0.000
  N                   1.000     1.0000     0.0000     0.0000     0.0000 1.000 0.000
  O                   1.000     1.0000     0.0000     0.0000     0.0000 1.000 0.000
