# Supplementary material for: Modeling Measurement as a Sequential Process: Autoregressive Confirmatory Factor Analysis (AR-CFA)
Source: Front Psychol. 2019 Sep 20;10:2108. doi: 10.3389/fpsyg.2019.02108 (PMC6763968; doi:10.3389/fpsyg.2019.02108)
Supplement: Supplementary file 3 [file Data_Sheet_2.ZIP › Online Appendix D/Simulation results final.xlsx]

## Sheet: FIT INDICES
SAMPLE	AR EFFECT	ANALYZED BY	SUCCESFUL COMPUTATIONS	CHI-SQUARE (df)	CHI-SQUARE	CHI-SQUARE DIFFERENCE TESTING df=34 (1)	CHI-SQUARE DIFFERENCE TESTING df=34 vales and significance (1)	RMSEA	SRMR	AVERAGE FACTOR LOADING BIAS	AVERAGE FACTOR COVARIANCE BIAS	AVERAGE FACTOR VARIANCE BIAS
250	0	AR-CFA	653	125.57 (126)	125.57	40.29	40.29	0.009	0.035	-0.00080625	-0.022	0
250	0	IC-CFA	1000	165.86 (160)	165.86			0.012	0.036	-0.00349375	-0.00185	0
250	0.1	AR-CFA	633	125.08 (126)	125.08	86.08	86.08***	0.009	0.034	0.00151875	-0.03485	0
250	0.1	IC-CFA	1000	211.16 (160)	211.16			0.035	0.036	0.0114062	0.0025	0
250	0.2	AR-CFA	798	126.75 (126)	126.75	213.78	213.78***	0.01	0.034	0.00390625	-0.0149	0
250	0.2	IC-CFA	1000	340.53 (160)	340.53			0.067	0.039	0.03295	0.0718	0
250	0.3	AR-CFA	892	127.62 (126)	127.62	405.52	405.52***	0.01	0.033	0.00095	-5e-05	0
250	0.3	IC-CFA	1000	533.14 (160)	533.14			0.096	0.045	0.0594125	0.1943	0
500	0	AR-CFA	934	125.07 (126)	125.07	36.92	36.92	0.006	0.024	0.0007375	-0.01435	0
500	0	IC-CFA	1000	161.99 (160)	161.99			0.007	0.025	-0.0009625	0.00155	0
500	0.1	AR-CFA	888	125.09 (126)	125.09	127.98	127.98***	0.006	0.024	0.00245625	-0.0249	0
500	0.1	IC-CFA	1000	253.07	253.07			0.034	0.027	0.0133812	0.00477778	0
500	0.2	AR-CFA	950	126.26 (126)	126.26	385.45	385.45***	0.006	0.023	0.00309375	-0.0011	0
500	0.2	IC-CFA	1000	511.71 (160)	511.71			0.066	0.031	0.0344875	0.0732	0
500	0.3	AR-CFA	988	127.07 (126)	127.07	769.9	769.9***	0.007	0.023	0.00065	-0.0003	0
500	0.3	IC-CFA	1000	896.97 (160)	896.97			0.096	0.038	0.0606312	0.19275	0
1000	0	AR-CFA	998	125.4 (126)	125.4	35.24	35.24	0.004	0.017	0.00023125	-0.0079	0
1000	0	IC-CFA	1000	160.64 (160)	160.64			0.004	0.018	-0.00053125	-0.0014	0
1000	0.1	AR-CFA	996	125.09 (126)	125.09	216.31	216.31***	0.004	0.016	0.00134375	-0.01085	0
1000	0.1	IC-CFA	1000	341.40 (160)	341.40			0.034	0.02	0.01475	0.013	0
1000	0.2	AR-CFA	995	126.71 (126)	126.71	731.57	731.57***	0.005	0.016	0.0016875	0.005	0
1000	0.2	IC-CFA	1000	858.28 (160)	858.28			0.066	0.026	0.0352	0.0726	0
1000	0.3	AR-CFA	1000	127.02 (126)	127.02	1502.31	1502.31***	0.005	0.016	0.0005125	0.00315	0
1000	0.3	IC-CFA	1000	1629.33 (160)	1629.33			0.096	0.034	0.0616187	0.19395	0
(1) p = .05*, chi-sq difference for (df = 34) 48.602
(1) p = .01**, chi-sq difference for (df = 34) 56.061
(1) p = .001***, chi-sq difference for (df = 34) 65.247

## Sheet: ARCFA 250 0
E	BY	POP	AVG	SD	SEAVG	BIAS (AVG-POP)	AVG FACTOR LOADING BIAS	AVG FACTOR COVARIANCE BIAS	AVG FACTOR VARIANCE BIAS
MIPIP1		0.8	0.795	0.0905	0.0782	-0.005	-0.000645	-0.0044	0
MIPIP6		0.8	0.796	0.0929	0.0805	-0.004
MIPIP11		0.8	0.8045	0.091	0.0805	0.0045
MIPIP16		0.8	0.8018	0.0907	0.0786	0.0018
A	BY
MIPIP2		0.8	0.7937	0.0888	0.0768	-0.0063
MIPIP7		0.8	0.7952	0.094	0.079	-0.0048
MIPIP12		0.8	0.8027	0.0934	0.0807	0.0027
MIPIP17		0.8	0.8034	0.0964	0.0783	0.0034
C	BY
MIPIP3		0.8	0.8009	0.0927	0.0777	0.0009
MIPIP8		0.8	0.8053	0.0963	0.0794	0.0053
MIPIP13		0.8	0.7974	0.093	0.0805	-0.0026
MIPIP18		0.8	0.7981	0.091	0.0783	-0.0019
N	BY
MIPIP4		0.8	0.8074	0.09	0.0783	0.0074
MIPIP9		0.8	0.8066	0.0958	0.0804	0.0066
MIPIP14		0.8	0.7926	0.0938	0.0806	-0.0074
MIPIP19		0.8	0.7947	0.0939	0.0783	-0.0053
O	BY
MIPIP5		0.8	0.7993	0.088	0.0802	-0.0007
MIPIP10		0.8	0.7961	0.0974	0.0816	-0.0039
MIPIP15		0.8	0.7967	0.1013	0.0822	-0.0033
MIPIP20		0.8	0.7997	0.0933	0.0812	-0.0003
E	WITH
A		0.2	0.194	0.0734	0.0688	-0.006
C		0.2	0.1948	0.0706	0.0686	-0.0052
N		0.2	0.1971	0.073	0.0686	-0.0029
O		0.2	0.1963	0.071	0.0687	-0.0037
A	WITH
C		0.2	0.1947	0.0725	0.0684	-0.0053
N		0.2	0.1976	0.068	0.0685	-0.0024
O		0.2	0.1995	0.0722	0.0687	-0.0005
C	WITH
N		0.2	0.1953	0.0725	0.0688	-0.0047
O		0.2	0.1931	0.073	0.0686	-0.0069
N	WITH
O		0.2	0.1936	0.0728	0.0689	-0.0064
Variances
E		1	1	0	0	0
A		1	1	0	0	0
C		1	1	0	0	0
N		1	1	0	0	0
O		1	1	0	0	0

## Sheet: CFA250 0
E	BY	POP	AVG	SD	SEAVG	BIAS (AVG-POP)	AVG FACTOR LOADING BIAS	AVG FACTOR COVARIANCE BIAS	AVG FACTOR VARIANCE BIAS
MIPIP1		0.8	0.7937	0.0533	0.0548	-0.0063	-0.002795	-0.00037	0
MIPIP6		0.8	0.7967	0.0519	0.055	-0.0033
MIPIP11		0.8	0.7986	0.0542	0.055	-0.0014
MIPIP16		0.8	0.7951	0.0529	0.0549	-0.0049
A	BY
MIPIP2		0.8	0.7973	0.0528	0.055	-0.0027
MIPIP7		0.8	0.7966	0.0535	0.0551	-0.0034
MIPIP12		0.8	0.7976	0.0548	0.0549	-0.0024
MIPIP17		0.8	0.7968	0.0565	0.055	-0.0032
C	BY
MIPIP3		0.8	0.7983	0.0561	0.055	-0.0017
MIPIP8		0.8	0.8001	0.0555	0.055	0.0001
MIPIP13		0.8	0.7984	0.0547	0.0551	-0.0016
MIPIP18		0.8	0.7977	0.0546	0.0551	-0.0023
N	BY
MIPIP4		0.8	0.7986	0.0554	0.0551	-0.0014
MIPIP9		0.8	0.7967	0.0568	0.055	-0.0033
MIPIP14		0.8	0.7978	0.0572	0.055	-0.0022
MIPIP19		0.8	0.7973	0.057	0.055	-0.0027
O	BY
MIPIP5		0.8	0.7971	0.0545	0.0551	-0.0029
MIPIP10		0.8	0.7956	0.0561	0.0549	-0.0044
MIPIP15		0.8	0.7966	0.0566	0.055	-0.0034
MIPIP20		0.8	0.7975	0.0536	0.055	-0.0025
A	WITH
E		0.2	0.1983	0.0714	0.0694	-0.0017
C	WITH
E		0.2	0.2002	0.0707	0.0693	0.0002
A		0.2	0.1991	0.071	0.0694	-0.0009
N	WITH
E		0.2	0.2026	0.0705	0.0693	0.0026
A		0.2	0.1987	0.0689	0.0694	-0.0013
C		0.2	0.2001	0.0709	0.0693	0.0001
O	WITH
E		0.2	0.1976	0.0697	0.0694	-0.0024
A		0.2	0.2035	0.0694	0.0693	0.0035
C		0.2	0.1978	0.0681	0.0694	-0.0022
N		0.2	0.1984	0.0698	0.0694	-0.0016
Variances
E		1	1	0	0	0
A		1	1	0	0	0
C		1	1	0	0	0
N		1	1	0	0	0
O		1	1	0	0	0

## Sheet: ARCFA 250 .1
E	BY	POP	AVG	SD	SEAVG	BIAS (AVG-POP)	AVG FACTOR LOADING BIAS	AVG FACTOR COVARIANCE BIAS	AVG FACTOR VARIANCE BIAS
MIPIP1		0.8	0.7961	0.1006	0.0801	-0.0039	0.001215	-0.00697	0
MIPIP6		0.8	0.7981	0.095	0.0772	-0.0019
MIPIP11		0.8	0.7976	0.0912	0.0786	-0.0024
MIPIP16		0.8	0.8039	0.1036	0.0812	0.0039
A	BY
MIPIP2		0.8	0.8035	0.0978	0.0802	0.0035
MIPIP7		0.8	0.8056	0.0992	0.0784	0.0056
MIPIP12		0.8	0.7923	0.0998	0.0795	-0.0077
MIPIP17		0.8	0.801	0.1101	0.0827	0.001
C	BY
MIPIP3		0.8	0.8088	0.0976	0.0807	0.0088
MIPIP8		0.8	0.8105	0.097	0.0788	0.0105
MIPIP13		0.8	0.7955	0.097	0.0783	-0.0045
MIPIP18		0.8	0.8013	0.1088	0.0826	0.0013
N	BY
MIPIP4		0.8	0.8022	0.0949	0.0811	0.0022
MIPIP9		0.8	0.7997	0.0921	0.0789	-0.0003
MIPIP14		0.8	0.8	0.0936	0.0792	0
MIPIP19		0.8	0.8016	0.1064	0.083	0.0016
O	BY
MIPIP5		0.8	0.8017	0.097	0.0806	0.0017
MIPIP10		0.8	0.8026	0.0921	0.0786	0.0026
MIPIP15		0.8	0.8008	0.0911	0.0799	0.0008
MIPIP20		0.8	0.8015	0.1034	0.0852	0.0015
E	WITH
A		0.2	0.1921	0.0715	0.0688	-0.0079
C		0.2	0.1879	0.0747	0.0689	-0.0121
N		0.2	0.1864	0.0743	0.0694	-0.0136
O		0.2	0.1963	0.0761	0.0693	-0.0037
A	WITH
C		0.2	0.1927	0.073	0.069	-0.0073
N		0.2	0.1886	0.0713	0.0696	-0.0114
O		0.2	0.1963	0.0744	0.0694	-0.0037
C	WITH
N		0.2	0.1976	0.0728	0.0691	-0.0024
O		0.2	0.1964	0.0739	0.0694	-0.0036
N	WITH
O		0.2	0.196	0.0742	0.0691	-0.004
Variances
E		1	1	0	0	0
A		1	1	0	0	0
C		1	1	0	0	0
N		1	1	0	0	0
O		1	1	0	0	0

## Sheet: CFA250 .1
E	BY	POP	AVG	SD	SEAVG	BIAS (AVG-POP)	AVG FACTOR LOADING BIAS	AVG FACTOR COVARIANCE BIAS	AVG FACTOR VARIANCE BIAS
MIPIP1		0.8	0.7944	0.057	0.0547	-0.0056	0.009125	0.0005	0
MIPIP6		0.8	0.8186	0.0547	0.0543	0.0186
MIPIP11		0.8	0.8172	0.054	0.0542	0.0172
MIPIP16		0.8	0.7972	0.0551	0.0549	-0.0028
A	BY
MIPIP2		0.8	0.7985	0.0547	0.0549	-0.0015
MIPIP7		0.8	0.8206	0.0542	0.0544	0.0206
MIPIP12		0.8	0.8212	0.0529	0.0543	0.0212
MIPIP17		0.8	0.7998	0.055	0.055	-0.0002
C	BY
MIPIP3		0.8	0.7992	0.054	0.0548	-0.0008
MIPIP8		0.8	0.822	0.0544	0.0544	0.022
MIPIP13		0.8	0.8205	0.0545	0.0544	0.0205
MIPIP18		0.8	0.798	0.0558	0.055	-0.002
N	BY
MIPIP4		0.8	0.7987	0.056	0.0549	-0.0013
MIPIP9		0.8	0.8191	0.0538	0.0543	0.0191
MIPIP14		0.8	0.8215	0.0541	0.0544	0.0215
MIPIP19		0.8	0.7956	0.0547	0.055	-0.0044
O	BY
MIPIP5		0.8	0.7981	0.0553	0.0549	-0.0019
MIPIP10		0.8	0.8214	0.0563	0.0545	0.0214
MIPIP15		0.8	0.8226	0.0528	0.0543	0.0226
MIPIP20		0.8	0.7983	0.0536	0.055	-0.0017
A	WITH
E		0.2	0.2058	0.0693	0.0686	0.0058
C	WITH
E		0.2	0.1893	0.0687	0.069	-0.0107
A		0.2	0.2093	0.0698	0.0685	0.0093
N	WITH
E		0.2	0.1888	0.0718	0.069	-0.0112
A		0.2	0.1918	0.0675	0.069	-0.0082
C		0.2	0.2115	0.0682	0.0685	0.0115
O	WITH
E		0.2	0.2052	0.0708	0.0686	0.0052
A		0.2	0.1963	0.0697	0.0688	-0.0037
C		0.2	0.1967	0.0711	0.0688	-0.0033
N		0.2	0.2103	0.069	0.0685	0.0103
Variances
E		1	1	0	0	0
A		1	1	0	0	0
C		1	1	0	0	0
N		1	1	0	0	0
O		1	1	0	0	0

## Sheet: ARCFA 250 .2
E	BY	POP	AVG	SD	SEAVG	BIAS (AVG-POP)	AVG FACTOR LOADING BIAS	AVG FACTOR COVARIANCE BIAS	AVG FACTOR VARIANCE BIAS
MIPIP1		0.8	0.788	0.097	0.077	-0.012	0.003125	-0.00298	0
MIPIP6		0.8	0.7956	0.093	0.0748	-0.0044
MIPIP11		0.8	0.8062	0.0868	0.0743	0.0062
MIPIP16		0.8	0.8139	0.1026	0.0792	0.0139
A	BY
MIPIP2		0.8	0.8031	0.1502	0.077	0.0031
MIPIP7		0.8	0.7999	0.1092	0.0749	-0.0001
MIPIP12		0.8	0.8066	0.0897	0.0747	0.0066
MIPIP17		0.8	0.8103	0.1005	0.0785	0.0103
C	BY
MIPIP3		0.8	0.8005	0.0954	0.0751	0.0005
MIPIP8		0.8	0.7987	0.0927	0.0742	-0.0013
MIPIP13		0.8	0.8048	0.0892	0.0744	0.0048
MIPIP18		0.8	0.8107	0.1017	0.0794	0.0107
N	BY
MIPIP4		0.8	0.7953	0.0916	0.0747	-0.0047
MIPIP9		0.8	0.7959	0.0864	0.0736	-0.0041
MIPIP14		0.8	0.8046	0.0878	0.0745	0.0046
MIPIP19		0.8	0.8134	0.1048	0.0786	0.0134
O	BY
MIPIP5		0.8	0.7974	0.0915	0.0738	-0.0026
MIPIP10		0.8	0.8003	0.0867	0.0725	0.0003
MIPIP15		0.8	0.8037	0.0885	0.0736	0.0037
MIPIP20		0.8	0.8136	0.1069	0.0813	0.0136
E W	ITH
A		0.2	0.2006	0.0743	0.0703	0.0006
C		0.2	0.1955	0.0801	0.0705	-0.0045
N		0.2	0.1932	0.0764	0.0706	-0.0068
O		0.2	0.1966	0.0714	0.0707	-0.0034
A	WITH
C		0.2	0.2026	0.0752	0.0708	0.0026
N		0.2	0.1927	0.0755	0.0706	-0.0073
O		0.2	0.1984	0.0752	0.0708	-0.0016
C	WITH
N		0.2	0.1966	0.0766	0.0712	-0.0034
O		0.2	0.1937	0.0751	0.071	-0.0063
N	WITH
O		0.2	0.2003	0.0739	0.0707	0.0003
Variances
E		1	1	0	0	0
A		1	1	0	0	0
C		1	1	0	0	0
N		1	1	0	0	0
O		1	1	0	0	0

## Sheet: CFA250 .2
E	BY	POP	AVG	SD	SEAVG	BIAS (AVG-POP)	AVG FACTOR LOADING BIAS	AVG FACTOR COVARIANCE BIAS	AVG FACTOR VARIANCE BIAS
MIPIP1		0.8	0.7973	0.0559	0.0546	-0.0027	0.02636	0.01436	0
MIPIP6		0.8	0.8434	0.0546	0.0541	0.0434
MIPIP11		0.8	0.848	0.0542	0.0542	0.048
MIPIP16		0.8	0.8044	0.0549	0.0555	0.0044
A	BY
MIPIP2		0.8	0.8044	0.0559	0.0551	0.0044
MIPIP7		0.8	0.8493	0.0547	0.0542	0.0493
MIPIP12		0.8	0.8507	0.0556	0.0544	0.0507
MIPIP17		0.8	0.8044	0.0572	0.0556	0.0044
C	BY
MIPIP3		0.8	0.8057	0.0543	0.0551	0.0057
MIPIP8		0.8	0.8503	0.0543	0.0543	0.0503
MIPIP13		0.8	0.8515	0.0551	0.0544	0.0515
MIPIP18		0.8	0.8064	0.0554	0.0557	0.0064
N	BY
MIPIP4		0.8	0.801	0.0563	0.0549	0.001
MIPIP9		0.8	0.8476	0.0554	0.0543	0.0476
MIPIP14		0.8	0.8504	0.0548	0.0544	0.0504
MIPIP19		0.8	0.8065	0.0572	0.0558	0.0065
O	BY
MIPIP5		0.8	0.8038	0.057	0.0551	0.0038
MIPIP10		0.8	0.8499	0.0558	0.0543	0.0499
MIPIP15		0.8	0.8475	0.0588	0.0542	0.0475
MIPIP20		0.8	0.8047	0.0583	0.0557	0.0047
A	WITH
E		0.2	0.2314	0.0676	0.0674	0.0314
C	WITH
E		0.2	0.1989	0.0732	0.0682	-0.0011
A		0.2	0.2358	0.0674	0.0672	0.0358
N	WITH
E		0.2	0.1962	0.0689	0.0683	-0.0038
A		0.2	0.1973	0.0678	0.0683	-0.0027
C		0.2	0.2313	0.0698	0.0673	0.0313
O	WITH
E		0.2	0.2215	0.0672	0.0677	0.0215
A		0.2	0.1986	0.0695	0.0682	-0.0014
C		0.2	0.1997	0.0685	0.0682	-0.0003
N		0.2	0.2329	0.0679	0.0673	0.0329
Variances
E		1	1	0	0	0
A		1	1	0	0	0
C		1	1	0	0	0
N		1	1	0	0	0
O		1	1	0	0	0

## Sheet: ARCFA 250 .3
E	BY	POP	AVG	SD	SEAVG	BIAS (AVG-POP)	AVG FACTOR LOADING BIAS	AVG FACTOR COVARIANCE BIAS	AVG FACTOR VARIANCE BIAS
MIPIP1		0.8	0.7885	0.0855	0.0747	-0.0115	0.00076	-1e-05	0
MIPIP6		0.8	0.7911	0.081	0.0743	-0.0089
MIPIP11		0.8	0.8048	0.0854	0.0732	0.0048
MIPIP16		0.8	0.814	0.0924	0.076	0.014
A	BY
MIPIP2		0.8	0.8032	0.0881	0.0693	0.0032
MIPIP7		0.8	0.8002	0.0816	0.0686	0.0002
MIPIP12		0.8	0.8007	0.0824	0.0704	0.0007
MIPIP17		0.8	0.807	0.0974	0.0759	0.007
C	BY
MIPIP3		0.8	0.8037	0.0927	0.073	0.0037
MIPIP8		0.8	0.8003	0.0928	0.074	0.0003
MIPIP13		0.8	0.7986	0.0849	0.0716	-0.0014
MIPIP18		0.8	0.8032	0.0956	0.0741	0.0032
N	BY
MIPIP4		0.8	0.7966	0.0901	0.0726	-0.0034
MIPIP9		0.8	0.7969	0.0914	0.0742	-0.0031
MIPIP14		0.8	0.7987	0.0859	0.0726	-0.0013
MIPIP19		0.8	0.809	0.0919	0.0741	0.009
O	BY
MIPIP5		0.8	0.7957	0.0831	0.0717	-0.0043
MIPIP10		0.8	0.7905	0.0812	0.0718	-0.0095
MIPIP15		0.8	0.7995	0.0805	0.0726	-0.0005
MIPIP20		0.8	0.813	0.0917	0.0789	0.013
E	WITH
A		0.2	0.2042	0.0766	0.0743	0.0042
C		0.2	0.197	0.0799	0.074	-0.003
N		0.2	0.1996	0.0767	0.0744	-0.0004
O		0.2	0.199	0.0812	0.0756	-0.001
A	WITH
C		0.2	0.2054	0.0808	0.0741	0.0054
N		0.2	0.1964	0.0837	0.0734	-0.0036
O		0.2	0.1982	0.0769	0.0733	-0.0018
C	WITH
N		0.2	0.201	0.0873	0.0768	0.001
O		0.2	0.1962	0.0784	0.0748	-0.0038
N	WITH
O		0.2	0.2029	0.0799	0.0769	0.0029
Variances
E		1	1	0	0	0
A		1	1	0	0	0
C		1	1	0	0	0
N		1	1	0	0	0
O		1	1	0	0	0

## Sheet: CFA250 .3
E	BY	POP	AVG	SD	SEAVG	BIAS (AVG-POP)	AVG FACTOR LOADING BIAS	AVG FACTOR COVARIANCE BIAS	AVG FACTOR VARIANCE BIAS
MIPIP1		0.8	0.7912	0.0563	0.0547	-0.0088	0.04753	0.03886	0
MIPIP6		0.8	0.8743	0.0546	0.0546	0.0743
MIPIP11		0.8	0.8905	0.0551	0.0548	0.0905
MIPIP16		0.8	0.8288	0.0583	0.0571	0.0288
A	BY
MIPIP2		0.8	0.8308	0.0555	0.0547	0.0308
MIPIP7		0.8	0.9082	0.0564	0.054	0.1082
MIPIP12		0.8	0.8556	0.0594	0.0562	0.0556
MIPIP17		0.8	0.7437	0.0615	0.0579	-0.0563
C	BY
MIPIP3		0.8	0.8097	0.0558	0.0554	0.0097
MIPIP8		0.8	0.8921	0.0557	0.0548	0.0921
MIPIP13		0.8	0.8903	0.0556	0.0552	0.0903
MIPIP18		0.8	0.8125	0.0571	0.0571	0.0125
N	BY
MIPIP4		0.8	0.8053	0.0553	0.0557	0.0053
MIPIP9		0.8	0.8864	0.0553	0.0549	0.0864
MIPIP14		0.8	0.8939	0.0545	0.0551	0.0939
MIPIP19		0.8	0.8244	0.0559	0.0573	0.0244
O	BY
MIPIP5		0.8	0.8098	0.056	0.0557	0.0098
MIPIP10		0.8	0.8879	0.0545	0.055	0.0879
MIPIP15		0.8	0.8909	0.0549	0.055	0.0909
MIPIP20		0.8	0.8243	0.0579	0.0574	0.0243
A	WITH
E		0.2	0.2654	0.0646	0.0659	0.0654
C	WITH
E		0.2	0.2152	0.0684	0.0672	0.0152
A		0.2	0.2688	0.0658	0.0657	0.0688
N	WITH
E		0.2	0.2113	0.066	0.0674	0.0113
A		0.2	0.2135	0.0715	0.0674	0.0135
C		0.2	0.2694	0.0663	0.0656	0.0694
O	WITH
E		0.2	0.2487	0.0679	0.0663	0.0487
A		0.2	0.2082	0.0677	0.0676	0.0082
C		0.2	0.2151	0.0656	0.0672	0.0151
N		0.2	0.273	0.0661	0.0655	0.073
Variances
E		1	1	0	0	0
A		1	1	0	0	0
C		1	1	0	0	0
N		1	1	0	0	0
O		1	1	0	0	0

## Sheet: ARCFA 500 0
E	BY	POP	AVG	SD	SEAVG	BIAS (AVG-POP)	AVG FACTOR LOADING BIAS	AVG FACTOR COVARIANCE BIAS	AVG FACTOR VARIANCE BIAS
MIPIP1		0.8	0.8001	0.0642	0.0584	0.0001	0.00059	-0.00287	0
MIPIP6		0.8	0.7985	0.0695	0.0599	-0.0015
MIPIP11		0.8	0.8009	0.0661	0.0603	0.0009
MIPIP16		0.8	0.803	0.067	0.0589	0.003
A	BY
MIPIP2		0.8	0.8018	0.0697	0.0586	0.0018
MIPIP7		0.8	0.8013	0.072	0.0603	0.0013
MIPIP12		0.8	0.7991	0.0706	0.0602	-0.0009
MIPIP17		0.8	0.8005	0.0696	0.0586	0.0005
C	BY
MIPIP3		0.8	0.8034	0.0657	0.0589	0.0034
MIPIP8		0.8	0.8012	0.0699	0.0601	0.0012
MIPIP13		0.8	0.7976	0.0656	0.06	-0.0024
MIPIP18		0.8	0.7999	0.0633	0.059	-0.0001
N	BY
MIPIP4		0.8	0.8032	0.0634	0.0582	0.0032
MIPIP9		0.8	0.8004	0.0648	0.0595	0.0004
MIPIP14		0.8	0.7978	0.0653	0.0601	-0.0022
MIPIP19		0.8	0.7996	0.0681	0.0582	-0.0004
O	BY
MIPIP5		0.8	0.801	0.0672	0.059	0.001
MIPIP10		0.8	0.8009	0.0679	0.0605	0.0009
MIPIP15		0.8	0.8009	0.0676	0.061	0.0009
MIPIP20		0.8	0.8007	0.066	0.0592	0.0007
E W	ITH
A		0.2	0.1952	0.0518	0.0492	-0.0048
C		0.2	0.1963	0.0503	0.0492	-0.0037
N		0.2	0.1976	0.0504	0.0493	-0.0024
O		0.2	0.1961	0.0515	0.0495	-0.0039
A	WITH
C		0.2	0.1956	0.0507	0.0493	-0.0044
N		0.2	0.1964	0.0518	0.0492	-0.0036
O		0.2	0.1964	0.0528	0.0492	-0.0036
C	WITH
N		0.2	0.1989	0.0495	0.0495	-0.0011
O		0.2	0.2005	0.0518	0.0494	0.0005
N	WITH
O		0.2	0.1983	0.0489	0.0494	-0.0017
Variances
E		1	1	0	0	0
A		1	1	0	0	0
C		1	1	0	0	0
N		1	1	0	0	0
O		1	1	0	0	0

[truncated: 15 more sheets: CFA 500 0, ARCFA 500 .1, CFA 500 .1, ARCFA 500 .2, CFA 500 .2, ARCFA 500 .3, CFA 500 .3, ARCFA 1000 0, CFA 1000 0, ARCFA 1000 .1, CFA 1000 .1, ARCFA 1000 .2, CFA 1000 .2, ARCFA 1000 .3, CFA 1000 .3]
